# Supplementary material for: Chp1 is a dedicated chaperone at the ribosome that safeguards eEF1A biogenesis
Source: Nat Commun. 2024 Feb 15;15:1382. doi: 10.1038/s41467-024-45645-w (PMC10869706; doi:10.1038/s41467-024-45645-w)
Supplement: Supplementary file 4 — Supplementary Data 1 [file 41467_2024_45645_MOESM4_ESM.zip]

Archive with 6 entries (6 files):
- Supplementary Data 1/MS-18-035-1.xlsx
- Supplementary Data 1/MS-18-035-2.xlsx
- Supplementary Data 1/MS-18-035-3.xlsx
- Supplementary Data 1/MS-18-035-4.xlsx
- Supplementary Data 1/MS-18-035-5.xlsx
- Supplementary Data 1/MS-18-035-6.xlsx
