# Supplementary material for: Chp1 is a dedicated chaperone at the ribosome that safeguards eEF1A biogenesis
Source: Nat Commun. 2024 Feb 15;15:1382. doi: 10.1038/s41467-024-45645-w (PMC10869706; doi:10.1038/s41467-024-45645-w)
Supplement: Supplementary file 4 — Supplementary Data 1 [file 41467_2024_45645_MOESM4_ESM.zip › Supplementary Data 1/MS-18-035-1.xlsx]

## Sheet: Sheet1
Accession	Description	Score	Coverage	# Proteins	# Unique Peptides	# Peptides	# PSMs	# AAs	MW [kDa]	calc. pI
G2WGP1	K7_Ura2p OS=Saccharomyces cerevisiae (strain Kyokai no. 7 / NBRC 101557) OX=721032 GN=K7_URA2 PE=3 SV=1 - [G2WGP1_YEASK]	159.508	28.82	7	49	64	119	2214	244.92	5.78271
	A2	Sequence	# PSMs	# Proteins	# Protein Groups	Protein Group Accessions	Modifications	ΔCn	q-Value	PEP	XCorr	Charge	MH+ [Da]	ΔM [ppm]	RT [min]	# Missed Cleavages
	High	SISGPVITDVASLK	2	7	1	G2WGP1		0	0	2.814e-08	2.94258	2	1386.78	-1.02611	45.6374	0
	High	INLVSPPELR	4	7	1	G2WGP1		0	0	0.0005475	2.82988	2	1137.66	-0.46967	42.3453	0
	High	HIELQTGPDGK	2	7	1	G2WGP1		0	0	0.0004499	2.76468	2	1194.61	-0.00466784	18.9905	0
	High	VNEIKEEVDYDHR	1	8	1	G2WGP1		0	0	1.339e-11	2.72424	4	1645.78	0.257566	22.8471	1
	High	GHNIPcTSTISGR	3	8	2	G2WGP1;Q75BK8	C6(Carbamidomethyl)	0	0	0.0004342	2.70805	3	1399.67	-0.638392	19.8893	0
	High	FLDSNEVAIR	1	7	1	G2WGP1		0	0	5.771e-05	2.6716	2	1163.61	0.896937	36.9686	0
	High	IVNVNPLVSSVK	2	7	1	G2WGP1		0	0	2.666e-05	2.6614	2	1268.76	0.0398165	40.0104	0
	High	ITGPYNIQFIAK	2	9	2	G2WGP1;Q75BK8		0	0	3.157e-06	2.60112	2	1364.76	0.133788	46.8327	0
	High	ELTSmDEAESFAEK	2	7	1	G2WGP1	M5(Oxidation)	0	0	2.353e-09	2.51263	2	1602.68	-0.0241721	33.6738	0
	High	GHVITTIFFEPSTR	3	7	1	G2WGP1		0	0	0.0006439	2.51184	3	1604.84	0.26155	44.5742	0
	High	VFAIANAFAK	4	7	1	G2WGP1		0	0	5.745e-05	2.48157	2	1051.59	-0.23011	45.7177	0
	High	AAYALGGLGSGFANNEK	2	8	1	G2WGP1		0	0	1.084e-07	2.48052	2	1639.81	0.596398	43.4072	0
	High	TLAcYSDAIVmR	1	7	1	G2WGP1	C4(Carbamidomethyl); M11(Oxidation)	0	0	5.869e-06	2.46263	2	1415.67	3.714	36.7834	0
	High	VVGVNLIELATK	2	8	1	G2WGP1		0	0	2.678e-05	2.34152	2	1255.76	-0.250805	53.067	0
	High	LPDDYVAVK	2	8	1	G2WGP1		0	0	0.001382	2.27921	2	1019.54	-0.131713	31.6959	0
	High	LKDTYIVDNK	2	7	1	G2WGP1		0	0	4.907e-06	2.16195	2	1208.65	-0.423921	21.5978	1
	High	LYFETINLER	1	8	1	G2WGP1		0	0	0.0005074	2.08612	2	1297.68	-0.81792	49.8678	0
	High	ELFSNAIDEINEK	1	7	1	G2WGP1		0	0	2.378e-09	2.02347	2	1521.74	0.0068088	48.3706	0
	High	ATGYPLAYTAAK	2	12	3	G2WGP1;E7NJI4;Q75BK8		0	0	0.00129	1.93081	2	1226.64	-0.558077	33.059	0
	High	DYcIIEVNAR	1	7	1	G2WGP1	C3(Carbamidomethyl)	0	0	3.155e-05	1.92459	2	1252.6	-0.721037	41.2649	0
	High	LGLNIPLNEVK	1	9	2	G2WGP1;Q75BK8		0	0	0.001382	1.77936	2	1209.72	-0.462263	46.8495	0
	High	ILGTSPDmIDSAENR	2	8	1	G2WGP1	M8(Oxidation)	0	0	0.0002447	1.76599	2	1634.77	-0.0157408	33.068	0
	High	DGTVLQGYSFGAEK	1	7	1	G2WGP1		0	0	0.0001512	1.73256	2	1471.71	-0.292915	43.6473	0
	High	TcSSFIAAmER	1	8	1	G2WGP1	C2(Carbamidomethyl); M9(Oxidation)	0	0	0.001021	1.59363	2	1288.56	-1.0519	27.001	0
	High	VSTELSSSmK	2	8	1	G2WGP1	M9(Oxidation)	0	0	2.147e-05	1.56114	2	1084.52	0.201387	15.2966	0
	High	TDVLYcTR	1	7	1	G2WGP1	C6(Carbamidomethyl)	0	0	0.0009699	1.55756	2	1027.49	0.221256	25.807	0
	High	LHDLVQFAEK	4	7	1	G2WGP1		0	0	0.0001164	1.44217	2	1199.64	-0.65888	33.3345	0
	High	KNILLSIGSYK	5	9	2	G2WGP1;Q75BK8		0	0	0.001244	1.35523	2	1235.74	0.136124	39.6341	1
	High	SVGEVmSIGR	3	9	1	G2WGP1	M6(Oxidation)	0	0.001	0.001382	2.62477	2	1050.52	-0.288017	23.3565	0
	High	TTAVNVIR	1	10	2	G2WGP1;Q75BK8		0	0.001	0.006999	2.55203	2	873.514	-1.15912	21.6183	0
	High	DELVEELPR	2	7	1	G2WGP1		0	0.001	0.001382	2.50036	2	1099.56	0.217105	40.1714	0
	High	TFEEAIQK	1	10	2	G2WGP1;Q75BK8		0	0.001	0.007391	2.37722	2	965.492	-1.83147	24.4632	0
	High	VTALFLPLR	2	7	1	G2WGP1		0	0.001	0.001382	2.29542	2	1029.65	-0.0251434	51.8015	0
	High	LLIEAISR	2	8	1	G2WGP1		0	0.001	0.002061	2.23883	2	914.567	0.48013	39.5094	0
	High	ILAIDVGmK	2	7	1	G2WGP1	M8(Oxidation)	0	0.001	0.001568	2.23713	2	975.555	0.222159	34.5875	0
	High	GETLQDTIR	1	8	2	G2WGP1;Q75BK8		0	0.001	0.001382	2.12424	2	1032.53	-1.44899	26.6492	0
	High	mLDQIGVDQPAWK	2	8	1	G2WGP1	M1(Oxidation)	0	0.001	0.001382	2.11787	2	1516.75	-0.736691	41.5238	0
	High	IDKWFLNK	1	7	1	G2WGP1		0	0.001	0.007204	2.11142	2	1063.59	0.240974	34.735	1
	High	VPQFSFPR	2	9	2	G2WGP1;Q75BK8		0	0.001	0.004027	2.042	2	977.521	0.250784	41.7082	0
	High	LTIDDIVLR	1	7	1	G2WGP1		0	0.001	0.001689	1.9969	2	1057.62	-0.760244	51.5945	0
	High	SQAANSVDEALAAVK	2	7	1	G2WGP1		0	0.001	0.001382	1.98975	2	1473.75	-1.07622	41.9592	0
	High	FNSPEEYAR	2	7	1	G2WGP1		0	0.001	0.001382	1.94066	2	1112.5	1.6717	27.3612	0
	High	NITLDVSER	1	8	2	G2WGP1;Q75BK8		0	0.001	0.001382	1.89685	2	1046.54	-3.90294	32.2072	0
	High	YSPVPIINGGNGSR	2	9	2	G2WGP1;Q75BK8		0	0.001	0.01014	1.87691	2	1430.74	0.671207	35.7232	0
	High	EIEmDAVAR	1	8	1	G2WGP1	M4(Oxidation)	0	0.001	0.001382	1.85844	2	1049.49	1.1206	18.8436	0
	High	EIGFPVIVR	1	7	1	G2WGP1		0	0.001	0.001382	1.84259	2	1029.61	0.0963748	48.1672	0
	High	EELPSLVLR	2	7	1	G2WGP1		0	0.001	0.002073	1.75916	2	1055.61	-0.622373	44.9926	0
	High	NILLSIGSYK	1	9	2	G2WGP1;Q75BK8		0	0.001	0.001382	1.68214	2	1107.64	-0.840637	46.7569	0
	High	SLLATGFK	2	8	1	G2WGP1		0	0.001	0.01134	1.51382	2	836.488	-0.162475	35.1308	0
	High	EKQELLSSVQK	2	7	1	G2WGP1		0	0.001	0.001382	1.47941	2	1288.71	0.741997	21.5514	1
	High	ENmAImHPLPR	1	7	1	G2WGP1	M3(Oxidation); M6(Oxidation)	0	0.001	0.004861	0.904735	3	1340.64	-1.30358	19.6006	0
	High	DYPVVITK	6	8	1	G2WGP1		0	0.006	0.03083	1.47558	2	934.525	0.283034	32.6372	0
	High	VIEcNVR	1	10	2	G2WGP1;Q75BK8	C4(Carbamidomethyl)	0	0.006	0.03039	1.35952	2	889.456	-0.153036	14.9137	0
	High	EGVLDLmK	2	8	1	G2WGP1	M7(Oxidation)	0	0.007	0.043	1.61687	2	920.476	0.143852	32.4125	0
	High	VYFVPVTAEFVR	1	7	1	G2WGP1		0	0.007	0.04534	0.953168	2	1426.77	-0.752128	54.5698	0
	High	DAGSMLGR	1	7	1	G2WGP1		0	0.009	0.06778	1.34755	2	806.381	-1.45842	24.1237	0
	Medium	VVPWNYDFTK	1	7	1	G2WGP1		0	0.013	0.08605	1.21986	2	1268.63	-0.490771	47.8533	0
	Medium	LVTLELK	2	7	1	G2WGP1		0	0.017	0.1019	1.245	2	815.526	2.85371	36.4248	0
	Medium	EIEMDAVAR	1	8	1	G2WGP1		0	0.02	0.1097	1.77151	2	1033.51	7.55662	29.5765	0
	Medium	YSPVPIInGGNGSR	1	9	2	G2WGP1;Q75BK8	N8(Deamidated)	0	0.02	0.1099	1.31668	2	1431.72	1.17727	37.8402	0
	Medium	SVGEVMSIGR	1	9	1	G2WGP1		0	0.021	0.117	1.71888	2	1034.53	-0.487909	33.0605	0
	Medium	DAGSmLGR	1	7	1	G2WGP1	M5(Oxidation)	0	0.025	0.1471	1.28525	2	822.378	0.151725	13.5621	0
	Medium	ELVAPGAIQNLIR	1	4	1	G2WGP1		0	0.025	0.1484	1.24994	2	1393.81	-0.99322	52.7917	0
	Medium	EVEYEVVR	1	12	3	G2WGP1;E7NJI4;Q75BK8		0	0.026	0.1576	2.06592	2	1022.52	2.29381	27.4087	0
	Medium	SFPFISK	1	9	2	G2WGP1;Q75BK8		0	0.031	0.2041	1.01966	2	825.45	-0.373601	42.5036	0
	Medium	LYVPPADNK	2	7	1	G2WGP1		0	0.033	0.2091	1.35495	2	1016.54	-1.89774	21.7537	0
	Medium	FLDSNEVAIRR	1	7	1	G2WGP1		0	0.038	0.2219	1.57992	3	1319.71	0.167851	30.6202	1
	Medium	QELLSSVQK	1	7	1	G2WGP1		0	0.039	0.2261	1.44827	2	1031.57	0.568808	26.0783	0
G2WNV4	K7_Fas2p OS=Saccharomyces cerevisiae (strain Kyokai no. 7 / NBRC 101557) OX=721032 GN=K7_FAS2 PE=3 SV=1 - [G2WNV4_YEASK]	115.078	27.34	2	51	51	84	1887	206.845	5.43994
	A2	Sequence	# PSMs	# Proteins	# Protein Groups	Protein Group Accessions	Modifications	ΔCn	q-Value	PEP	XCorr	Charge	MH+ [Da]	ΔM [ppm]	RT [min]	# Missed Cleavages
	High	AISAQADKQDISSSTR	1	2	1	G2WNV4		0	0	1.204e-09	3.74755	3	1677.84	-0.137255	19.0106	1
	High	SEGNPVIGVFQK	2	2	1	G2WNV4		0	0	2.459e-06	3.4213	2	1274.67	-0.186437	40.852	0
	High	NAPAVELHGNAK	2	2	1	G2WNV4		0	0	1.289e-10	3.3826	3	1220.64	-0.0938764	15.4034	0
	High	TLGEQLIENcK	1	2	1	G2WNV4	C10(Carbamidomethyl)	0	0	0.0003155	3.24403	2	1304.65	1.68537	36.0139	0
	High	AAEEAGVTDVK	1	2	1	G2WNV4		0	0	1.151e-06	2.9921	2	1089.54	-0.361238	17.4625	0
	High	KAVSIETALEHK	1	2	1	G2WNV4		0	0	0.0009082	2.97765	3	1325.74	-0.803066	24.4249	1
	High	QDGVLLVALSNEPAAR	2	2	1	G2WNV4		0	0	5.857e-05	2.9669	2	1652.9	-0.250147	49.5915	0
	High	YETSILEHSGIR	2	2	1	G2WNV4		0	0	0.0001166	2.81451	3	1404.71	-1.05397	33.1707	0
	High	NGNITYSEEPR	1	2	1	G2WNV4		0	0	0.0001464	2.72503	2	1279.59	-0.0993894	21.5918	0
	High	GRPYTGWVDSK	1	2	1	G2WNV4		0	0	0.001382	2.72475	3	1265.63	-0.440199	26.1419	0
	High	ATSNTLEEFEHGR	4	2	1	G2WNV4		0	0	2.395e-05	2.65258	3	1490.69	-1.06114	30.9485	0
	High	AVSITSFGFGQK	4	2	1	G2WNV4		0	0	0.0001109	2.56046	2	1241.65	-0.79285	46.1111	0
	High	DSYINANTIETAK	1	2	1	G2WNV4		0	0	4.177e-07	2.46954	2	1439.7	-0.14857	35.9593	0
	High	GSTLIVVPFNQGSK	2	2	1	G2WNV4		0	0	0.000442	2.45472	2	1446.79	-0.476991	45.6659	0
	High	QLSSLFLDGLEK	1	2	1	G2WNV4		0	0	0.0005113	2.17021	2	1349.73	-0.0330434	54.0922	0
	High	mPGGFTITVAR	1	2	1	G2WNV4	M1(Oxidation)	0	0	0.001382	2.06236	2	1165.61	3.11165	36.6513	0
	High	LIEPELFNGYNPEKK	2	2	1	G2WNV4		0	0	0.0004584	2.02633	3	1790.93	0.310015	43.8629	1
	High	QVTDYYQSIYAK	1	2	1	G2WNV4		0	0	2.465e-07	1.81228	2	1478.72	0.269851	39.1749	0
	High	YESYDAALSLHR	1	2	1	G2WNV4		0	0	0.001311	1.7974	3	1424.68	1.12357	34.4124	0
	High	EVVSEAINImNR	2	2	1	G2WNV4	M10(Oxidation)	0	0	0.0005193	1.70605	2	1390.7	-0.917894	34.746	0
	High	LVAGQIPTGWNAK	3	2	1	G2WNV4		0	0	0.001382	1.67023	2	1354.75	-0.706796	40.1276	0
	High	EIHNEAESQLR	3	2	1	G2WNV4		0	0.001	0.001382	3.60889	3	1325.64	0.0709861	17.7915	0
	High	DKYVLITGAGK	1	2	1	G2WNV4		0	0.001	0.001619	2.59634	2	1164.66	1.92938	28.2443	1
	High	ELVETSEVR	2	2	1	G2WNV4		0	0.001	0.007043	2.38977	2	1061.54	-2.61698	24.2179	0
	High	AKYETSILEHSGIR	1	2	1	G2WNV4		0	0.001	0.001382	2.37651	4	1603.85	1.82135	30.4166	1
	High	QSSSLLSR	1	2	1	G2WNV4		0	0.001	0.001615	2.33783	2	877.474	0.0709044	19.2798	0
	High	AAQQQWGNDFYK	1	2	1	G2WNV4		0	0.001	0.001468	2.10869	2	1455.67	3.02401	36.6073	0
	High	SGSLTFNSK	2	2	1	G2WNV4		0	0.001	0.001382	2.06199	2	940.474	0.741533	20.9225	0
	High	EIYYTPDPSELAAK	1	2	1	G2WNV4		0	0.001	0.001382	2.05471	2	1596.78	-0.540707	42.9905	0
	High	ImLTNILR	3	2	1	G2WNV4	M2(Oxidation)	0	0.001	0.001551	2.05424	2	989.581	-0.165741	43.5459	0
	High	AVSIETALEHK	1	2	1	G2WNV4		0	0.001	0.001671	2.04895	2	1197.65	-0.13936	31.7268	0
	High	LSLETLFNR	1	2	1	G2WNV4		0	0.001	0.001382	1.6937	2	1092.61	0.18009	54.307	0
	High	TKEPVDDKDVK	1	2	1	G2WNV4		0	0.001	0.001382	1.43281	3	1273.66	-0.147688	6.72351	2
	High	YVLITGAGK	1	2	1	G2WNV4		0	0.001	0.001382	1.394	2	921.54	-0.70514	30.1989	0
	High	MPGGFTITVAR	1	2	1	G2WNV4		0	0.001	0.001382	1.2967	2	1149.61	-0.525001	42.624	0
	High	YASPNLNmK	1	2	1	G2WNV4	M8(Oxidation)	0	0.001	0.002707	1.13809	2	1053.5	0.297491	20.4293	0
	High	VVEIGPSPTLAGmAQR	2	2	1	G2WNV4	M13(Oxidation)	0	0.001	0.01248	1.10277	3	1641.87	3.11221	36.3685	0
	High	QQLQVLAR	1	2	1	G2WNV4		0	0.002	0.01909	1.79186	2	955.57	1.49595	26.6955	0
	High	KAAEEAGVTDVK	1	2	1	G2WNV4		0	0.003	0.01971	1.91538	3	1217.64	0.117432	13.0622	1
	High	GATLYIPK	4	2	1	G2WNV4		0	0.005	0.02683	1.94303	2	862.504	0.391155	31.2619	0
	High	TVSSTIPR	2	2	1	G2WNV4		0	0.005	0.0266	1.43349	2	860.484	0.0568016	18.0714	0
	High	QVLDVDPVYKDVAKPTGPK	1	2	1	G2WNV4		0	0.006	0.02951	1.93569	3	2069.13	-0.791387	35.6479	1
	High	EVASLPNK	2	2	1	G2WNV4		0	0.006	0.03069	1.81051	2	857.472	-0.624781	18.6009	0
	High	QVLDVDPVYK	1	2	1	G2WNV4		0	0.007	0.04618	2.11903	2	1175.63	-3.8831	37.4986	0
	High	AAFNGVTFK	1	2	1	G2WNV4		0	0.007	0.0342	1.66719	2	954.504	-0.458302	34.8058	0
	High	YNEYVAK	1	2	1	G2WNV4		0	0.007	0.04304	1.5588	2	886.43	-0.542655	16.6888	0
	High	EILcYSK	2	2	1	G2WNV4	C4(Carbamidomethyl)	0	0.009	0.0755	1.25254	2	912.45	0.0177813	25.2278	0
	Medium	GENYQLVK	1	2	1	G2WNV4		0	0.02	0.1121	1.50455	2	950.494	-0.655899	23.5673	0
	Medium	GTGLmSANNIIAEGIEK	1	2	1	G2WNV4	M5(Oxidation)	0	0.02	0.1112	1.23276	2	1733.87	-1.04298	43.8564	0
	Medium	AAFnGVTFK	2	2	1	G2WNV4	N4(Deamidated)	0	0.025	0.1478	1.14517	2	955.493	5.02815	36.0652	0
	Medium	AFLDSmAQK	1	2	1	G2WNV4	M6(Oxidation)	0	0.026	0.1574	1.0697	2	1026.49	0.201735	22.9226	0
	Medium	AFLDSMAQK	1	2	1	G2WNV4		0	0.027	0.1618	0.80608	2	1010.5	0.850456	34.3191	0
	Medium	MDLDNGER	1	2	1	G2WNV4		0	0.028	0.1745	1.81466	2	949.405	0.358561	19.3045	0
	Medium	ETAEQFK	1	2	1	G2WNV4		0	0.037	0.2199	1.26214	2	852.41	-0.327117	13.3401	0
	Medium	IMLTNILR	1	2	1	G2WNV4		0	0.049	0.2579	1.41807	2	973.586	-0.250754	46.854	0
E7NJT1	Fas1p OS=Saccharomyces cerevisiae (strain FostersO) OX=764101 GN=FOSTERSO_2746 PE=4 SV=1 - [E7NJT1_YEASO]	88.2187	18.14	3	36	36	63	2051	228.519	5.92236
	A2	Sequence	# PSMs	# Proteins	# Protein Groups	Protein Group Accessions	Modifications	ΔCn	q-Value	PEP	XCorr	Charge	MH+ [Da]	ΔM [ppm]	RT [min]	# Missed Cleavages
	High	VSGDLNPIHVSR	5	3	1	E7NJT1		0	0	1.551e-05	3.77674	3	1293.69	-1.35863	28.2532	0
	High	VFKPSQGmVVEISNGNTSSK	2	3	1	E7NJT1	M8(Oxidation)	0	0	4.429e-06	3.37341	3	2125.05	-5.29135	28.8034	0
	High	TcILHGPVAAQFTK	5	3	1	E7NJT1	C2(Carbamidomethyl)	0	0	7.62e-09	3.23811	3	1542.81	0.996978	35.7782	0
	High	YIPNLTAKPFQVTK	2	3	1	E7NJT1		0	0	1.637e-07	2.77183	3	1619.92	0.0822892	40.4264	0
	High	ATSSTDEESWFK	1	3	1	E7NJT1		0	0	3.115e-06	2.56701	2	1387.6	-1.86717	37.6958	0
	High	IVDVVGTLSR	2	3	1	E7NJT1		0	0	0.001382	2.38562	2	1058.62	0.498742	39.3407	0
	High	GNYTDFENTFQK	1	3	1	E7NJT1		0	0	5.406e-08	2.22204	2	1463.64	-0.546148	40.7149	0
	High	ALIENWAADSVSSR	2	3	1	E7NJT1		0	0	7.698e-05	2.21234	2	1518.75	-0.940115	44.7135	0
	High	DLATmTYEEVAK	1	3	1	E7NJT1	M5(Oxidation)	0	0	3.701e-07	2.20834	2	1386.65	0.361688	43.3383	0
	High	TVEPVYQmHIK	1	3	1	E7NJT1	M8(Oxidation)	0	0	0.0001846	2.08107	3	1360.69	0.247074	21.8812	0
	High	SNYGmIAINPGR	1	3	1	E7NJT1	M5(Oxidation)	0	0	0.0005217	2.01003	2	1308.64	-0.958858	32.2852	0
	High	LLQENDTTLVK	1	3	1	E7NJT1		0	0	0.001382	1.60208	2	1273.7	0.682965	31.8267	0
	High	ENIIQmEmIENR	2	3	1	E7NJT1	M6(Oxidation); M8(Oxidation)	0	0	0.0001235	1.54771	2	1551.71	-0.839766	33.8192	0
	High	ALAGSEINWR	1	3	1	E7NJT1		0	0.001	0.001382	2.71583	2	1116.58	2.13827	36.5071	0
	High	NANIFSSVK	4	3	1	E7NJT1		0	0.001	0.001383	2.49007	2	979.519	-2.14185	31.9532	0
	High	QVEISLVNGAK	2	3	1	E7NJT1		0	0.001	0.001382	2.42728	2	1157.65	0.414978	34.4588	0
	High	AHPNFPIALQWTGGR	1	3	1	E7NJT1		0	0.001	0.001382	2.32422	3	1664.86	-0.822491	47.7715	0
	High	QEIFDVTSNGLK	1	3	1	E7NJT1		0	0.001	0.003149	2.13361	2	1350.69	-0.302442	42.5487	0
	High	EINEHSTSYTFR	2	3	1	E7NJT1		0	0.001	0.001382	2.10739	3	1483.68	-0.17418	25.968	0
	High	IDIIELQK	1	3	1	E7NJT1		0	0.001	0.001504	2.07382	2	971.577	-0.0260028	40.542	0
	High	DLATmTYEEVAKR	2	3	1	E7NJT1	M5(Oxidation)	0	0.001	0.001382	1.73109	3	1542.75	-1.21668	40.3094	1
	High	QVEISLVnGAK	1	3	1	E7NJT1	N8(Deamidated)	0	0.001	0.001895	1.60224	2	1158.64	-0.645167	35.7122	0
	High	VLSGSISER	2	3	1	E7NJT1		0	0.001	0.001413	1.50984	2	947.516	0.312897	20.1096	0
	High	TSIQHVGMINGR	1	3	1	E7NJT1		0	0.001	0.00491	1.47289	3	1312.68	0.317465	23.7715	0
	High	cFGPIKVELPTK	1	3	1	E7NJT1	C1(Carbamidomethyl)	0	0.001	0.002454	1.37111	3	1388.76	-0.234518	41.3902	1
	High	AIFPNTVDGDLLK	1	3	1	E7NJT1		0	0.001	0.001382	1.25856	2	1402.76	0.439905	50.6351	0
	High	VFKPSQGmVVEISnGNTSSK	2	3	1	E7NJT1	M8(Oxidation); N14(Deamidated)	0	0.001	0.003894	0.825925	3	2126.06	5.47333	30.0897	0
	High	AAQDVWNR	1	3	1	E7NJT1		0	0.004	0.02415	2.05455	2	959.468	-1.26534	24.0082	0
	High	QEIFDVTSNGLKK	1	3	1	E7NJT1		0	0.005	0.0275	1.72573	3	1478.78	-1.23416	34.8441	1
	High	VFNAYPAAR	1	3	1	E7NJT1		0	0.005	0.02613	1.48537	2	1008.53	1.26034	26.9184	0
	High	APSGLDQSR	1	3	1	E7NJT1		0	0.005	0.02815	1.48492	2	930.463	-0.53066	12.8524	0
	High	GKDFEITAK	1	3	1	E7NJT1		0	0.007	0.04193	1.58699	2	1008.54	-0.395792	19.0826	1
	High	TSIQHVGmINGR	1	3	1	E7NJT1	M8(Oxidation)	0	0.007	0.04438	1.45005	3	1328.67	0.305036	19.2405	0
	High	GmTmQVAVPR	1	3	1	E7NJT1	M2(Oxidation); M4(Oxidation)	0	0.007	0.04911	1.14185	2	1121.55	1.83759	19.6918	0
	Medium	VIDEPIK	2	3	1	E7NJT1		0	0.018	0.1037	1.47153	2	813.472	0.269329	21.9945	0
	Medium	NNVSFNAK	1	3	1	E7NJT1		0	0.019	0.1087	1.26306	2	893.447	-0.447868	16.0822	0
	Medium	FEIFFK	2	3	1	E7NJT1		0	0.023	0.1234	1.72519	2	830.445	-0.210319	48.9162	0
	Medium	IVDcIIR	2	3	1	E7NJT1	C4(Carbamidomethyl)	0	0.024	0.1287	1.39215	2	888.497	-0.0184059	29.8836	0
	Medium	MFVSNPIR	1	3	1	E7NJT1		0	0.033	0.2098	1.65295	2	963.508	0.383131	34.2262	0
C7GNI9	ATP-dependent 6-phosphofructokinase OS=Saccharomyces cerevisiae (strain JAY291) OX=574961 GN=PFK1 PE=3 SV=1 - [C7GNI9_YEAS2]	82.9159	25.43	3	24	25	51	987	107.904	6.27783
	A2	Sequence	# PSMs	# Proteins	# Protein Groups	Protein Group Accessions	Modifications	ΔCn	q-Value	PEP	XCorr	Charge	MH+ [Da]	ΔM [ppm]	RT [min]	# Missed Cleavages
	High	HGENSLLSSGTSQDSLR	2	3	1	C7GNI9		0	0	1.192e-05	3.41427	3	1787.85	-0.858769	28.6683	0
	High	TAIPGHVQQGGVPSSK	5	3	1	C7GNI9		0	0	0.0001022	3.00065	3	1562.83	-0.126698	20.0378	0
	High	AEVAALAAENK	3	3	1	C7GNI9		0	0	1.228e-05	2.96729	2	1086.58	0.220814	23.5364	0
	High	FTKEEVAPYK	2	3	1	C7GNI9		0	0	7.601e-07	2.8785	3	1211.63	0.40227	20.5257	1
	High	LSEVDASGFR	2	3	1	C7GNI9		0	0	0.001382	2.61076	2	1080.53	0.0747696	31.079	0
	High	SVATAIENKDFDK	3	3	1	C7GNI9		0	0	2.467e-05	2.42251	3	1437.72	1.51315	29.7098	1
	High	IAVmTSGGDSPGmNAAVR	2	3	1	C7GNI9	M4(Oxidation); M13(Oxidation)	0	0	2.971e-06	2.40507	2	1765.82	-1.32078	24.5854	0
	High	ASSDASDLLR	3	3	1	C7GNI9		0	0	0.0002777	2.40011	2	1034.51	-3.11942	27.8212	0
	High	IcEmVDYIDATAK	1	3	1	C7GNI9	C2(Carbamidomethyl); M4(Oxidation)	0	0	2.041e-07	2.37433	2	1544.7	1.19241	36.0273	0
	High	DDGSELLPVSDR	1	3	1	C7GNI9		0	0	1.663e-05	2.21193	2	1302.62	-0.215214	39.0192	0
	High	SIITNDEALFKK	4	3	1	C7GNI9		0	0.001	0.001382	2.74825	3	1378.76	-0.882985	38.1547	1
	High	AQSQGALLK	1	3	1	C7GNI9		0	0.001	0.003116	2.23879	2	915.525	-0.984525	16.2467	0
	High	AFVVEVmGR	3	4	2	P16862;C7GNI9	M7(Oxidation)	0	0.001	0.001774	2.06326	2	1023.53	0.0959169	32.3859	0
	High	SIITNDEALFK	1	3	1	C7GNI9		0	0.001	0.001382	1.98097	2	1250.66	0.208022	45.5645	0
	High	LSDTLVFLK	1	3	1	C7GNI9		0	0.001	0.001515	1.87506	2	1035.61	0.16307	47.6537	0
	High	SVATAIENK	1	3	1	C7GNI9		0	0.001	0.001521	1.78908	2	932.504	-0.429172	19.5072	0
	High	TIHFYHTLGFATVK	2	3	1	C7GNI9		0	0.001	0.009429	1.72048	4	1634.87	0.259453	40.6445	0
	High	WLATLQGVDAVK	1	3	1	C7GNI9		0	0.001	0.003995	1.4209	2	1300.73	-0.587345	46.1776	0
	High	IPQQEATNK	1	3	1	C7GNI9		0	0.001	0.001537	1.34514	2	1028.54	-0.459495	7.60645	0
	High	TAIPGHVqQGGVPSSK	2	3	1	C7GNI9	Q8(Deamidated)	0	0.001	0.001892	1.22036	3	1563.81	-0.833765	21.7917	0
	High	EVWLESFK	2	3	1	C7GNI9		0	0.002	0.01595	1.74838	2	1037.53	-0.893301	47.379	0
	High	IGDILSGR	3	3	1	C7GNI9		0	0.003	0.02031	2.20025	2	830.474	1.66479	31.0775	0
	High	VTILGHVQR	1	3	1	C7GNI9		0	0.003	0.02266	1.65385	2	1022.61	0.955915	23.4187	0
	High	EDITLLK	1	3	1	C7GNI9		0	0.007	0.03495	1.96012	2	831.483	0.409202	34.1278	0
	Medium	MAWEDVR	1	3	1	C7GNI9		0	0.019	0.1088	1.37067	2	906.414	-0.0732304	34.0202	0
	Medium	MPLVESVK	1	3	1	C7GNI9		0	0.024	0.1296	1.33006	2	902.501	-0.255875	30.1684	0
	Medium	mPLVESVK	1	3	1	C7GNI9	M1(Oxidation)	0	0.028	0.1851	1.81524	2	918.497	-0.0312906	21.6462	0
P16862	ATP-dependent 6-phosphofructokinase subunit beta OS=Saccharomyces cerevisiae (strain ATCC 204508 / S288c) OX=559292 GN=PFK2 PE=1 SV=4 - [PFKA2_YEAST]	79.0669	31.7	1	25	26	44	959	104.552	6.66846
	A2	Sequence	# PSMs	# Proteins	# Protein Groups	Protein Group Accessions	Modifications	ΔCn	q-Value	PEP	XCorr	Charge	MH+ [Da]	ΔM [ppm]	RT [min]	# Missed Cleavages
	High	NAVSTKPTPPPAPEASAESGLSSK	2	1	1	P16862		0	0	1.68487e-16	5.45985	3	2323.18	0.313628	27.9916	0
	High	AIDYVEATANSHSR	2	1	1	P16862		0	0	6.273e-06	3.4724	3	1533.73	1.80441	24.5215	0
	High	LAEVITAEADGR	4	1	1	P16862		0	0	5.752e-08	3.2194	2	1244.65	-0.540526	32.4899	0
	High	GWSAEGGTNIGTAR	2	1	1	P16862		0	0	1.783e-10	3.05563	2	1376.66	1.72239	29.8408	0
	High	AIAVmTSGGDAPGmNSNVR	2	1	1	P16862	M5(Oxidation); M14(Oxidation)	0	0	6.226e-05	2.96054	3	1879.86	0.103991	24.4831	0
	High	AAEENFNADDK	1	1	1	P16862		0	0	2.339e-06	2.65525	2	1223.52	-1.13641	17.985	0
	High	TTDTYPSLPKPLNRPQK	2	1	1	P16862		0	0	0.0002464	2.32568	3	1956.05	-0.221238	30.2099	0
	High	FDAKPAYPGHVQQGGLPSPIDR	1	1	1	P16862		0	0	0.0002077	2.07132	4	2350.2	1.36285	35.9248	0
	High	ITTLGHVQR	2	1	1	P16862		0	0	0.0009196	2.06897	2	1024.59	-0.665997	16.4718	0
	High	QLYDYETEVSmR	1	1	1	P16862	M11(Oxidation)	0	0	5.891e-05	1.96599	2	1549.69	2.5602	36.5468	0
	High	TISDTAAVVGVK	1	1	1	P16862		0	0	0.000563	1.76803	2	1160.65	0.48788	31.1777	0
	High	LIADHLVGR	2	1	1	P16862		0	0.001	0.001382	2.21096	2	993.584	-0.439392	27.5328	0
	High	AFVVmEGYEGLVR	1	1	1	P16862	M5(Oxidation)	0	0.001	0.001382	2.20487	2	1485.74	0.453852	45.6919	0
	High	AFVVEVmGR	3	4	2	P16862;C7GNI9	M7(Oxidation)	0	0.001	0.001774	2.06326	2	1023.53	0.0959169	32.3859	0
	High	VHSYTDLAYR	2	1	1	P16862		0	0.001	0.00898	1.71986	2	1224.6	1.27488	27.2901	0
	High	AVAEAIQAK	1	1	1	P16862		0	0.001	0.001382	1.52019	2	900.514	-0.565682	16.3635	0
	High	AAIDFYTK	2	1	1	P16862		0	0.001	0.001382	1.49666	2	928.473	-4.49889	33.579	0
	High	EFHWEDVR	1	1	1	P16862		0	0.001	0.001524	1.49614	2	1117.51	0.191458	35.3135	0
	High	SSPDENSTLLSNDSISLK	1	1	1	P16862		0	0.001	0.001382	1.38242	2	1906.93	1.36452	43.3134	0
	High	GGTAVAYDR	2	1	1	P16862		0	0.002	0.01498	2.42671	2	909.442	-0.625845	15.2338	0
	High	ISNEQYER	1	1	1	P16862		0	0.002	0.01747	1.71639	2	1038.48	-0.408827	14.1499	0
	High	AVAEAIqAK	1	1	1	P16862	Q7(Deamidated)	0	0.002	0.01621	1.31953	2	901.5	0.848722	18.5099	0
	High	FLSLENR	2	1	1	P16862		0	0.007	0.0327	1.2623	2	878.473	0.265119	32.6991	0
	Medium	DmLGWQSR	1	1	1	P16862	M2(Oxidation)	0	0.01	0.07705	0.835039	2	1008.46	1.1275	29.7534	0
	Medium	ELNSITK	1	1	1	P16862		0	0.013	0.08615	2.00203	2	804.446	-0.0469195	15.3724	0
	Medium	ESYPAFR	2	1	1	P16862		0	0.02	0.1102	1.11698	2	869.415	0.266354	27.2932	0
	Medium	ILLRPDEK	1	1	1	P16862		0	0.027	0.1654	2.16224	2	983.588	0.026678	20.4613	0
E7Q2F2	Eft1p OS=Saccharomyces cerevisiae (strain FostersB) OX=764102 GN=FOSTERSB_1069 PE=4 SV=1 - [E7Q2F2_YEASB]	74.5223	28.42	2	26	26	52	834	92.3388	6.39209
	A2	Sequence	# PSMs	# Proteins	# Protein Groups	Protein Group Accessions	Modifications	ΔCn	q-Value	PEP	XCorr	Charge	MH+ [Da]	ΔM [ppm]	RT [min]	# Missed Cleavages
	High	GQVVSEEQRPGTPLFTVK	2	2	1	E7Q2F2		0	0	2.675e-06	3.76352	3	1972.05	2.03691	36.3836	0
	High	TGTLTTSETAHNMK	1	2	1	E7Q2F2		0	0	2.952e-11	3.24147	3	1491.71	-0.710482	16.1567	0
	High	ATYAGFLLADPK	5	2	1	E7Q2F2		0	0	1.057e-05	3.02634	2	1266.67	-0.595703	47.643	0
	High	ETVESESSQTALSK	1	2	1	E7Q2F2		0	0	3.907e-05	2.98187	2	1495.71	0.0311371	21.8056	0
	High	NmSVIAHVDHGK	2	2	1	E7Q2F2	M2(Oxidation)	0	0	8.034e-06	2.76664	3	1323.65	0.190695	13.9404	0
	High	KDEIPVLLEK	1	2	1	E7Q2F2		0	0	8.338e-07	2.6747	2	1183.69	0.0639302	35.6818	1
	High	DTDAEGKPLER	3	2	1	E7Q2F2		0	0	8.689e-05	2.57987	3	1230.6	0.0188717	14.0282	0
	High	STLTDSLVQR	2	2	1	E7Q2F2		0	0	0.0006556	2.36234	2	1119.6	-0.836367	33.4118	0
	High	IQGPNYVPGK	4	2	1	E7Q2F2		0	0	0.0002434	2.09861	2	1072.58	0.046225	25.2251	0
	High	TGTLTTSETAHNmK	2	2	1	E7Q2F2	M13(Oxidation)	0	0	0.001382	1.63927	3	1507.71	0.0788727	10.1779	0
	High	STAISLYSEmSDEDVKEIK	1	2	1	E7Q2F2	M10(Oxidation)	0	0	9.679e-07	1.51347	3	2161.02	-1.47035	38.0145	1
	High	WTNKDTDAEGKPLER	1	2	1	E7Q2F2		0	0	0.001382	1.50372	4	1759.86	0.0360201	19.0718	1
	High	ISPPVVAYR	7	2	1	E7Q2F2		0	0.001	0.001597	2.18753	2	1001.58	0.595534	32.8757	0
	High	ADLmLYVSK	1	2	1	E7Q2F2	M4(Oxidation)	0	0.001	0.001487	2.0566	2	1055.54	0.607367	35.4234	0
	High	EDLYQTFAR	2	2	1	E7Q2F2		0	0.001	0.001382	2.05052	2	1142.55	-0.467867	41.012	0
	High	ALLELQVSK	2	2	1	E7Q2F2		0	0.001	0.001398	1.99499	2	1000.6	0.219038	39.1705	0
	High	LEIVLKGDEKDLEGK	1	2	1	E7Q2F2		0	0.001	0.002783	1.69534	3	1685.93	-0.13845	33.6783	2
	High	LFTAImNFK	2	2	1	E7Q2F2	M6(Oxidation)	0	0.001	0.005621	1.6739	2	1100.58	0.48356	42.7018	0
	High	EGPIFGEEMR	1	2	1	E7Q2F2		0	0.001	0.001382	1.60311	2	1164.53	-0.640369	37.8792	0
	High	STAISLYSEmSDEDVK	1	2	1	E7Q2F2	M10(Oxidation)	0	0.001	0.001397	1.51181	2	1790.81	3.18707	36.7243	0
	High	IKPVVVINKVDR	1	2	1	E7Q2F2		0	0.002	0.01384	1.23917	3	1379.87	-0.210362	24.5914	1
	Medium	AVQYLHEIK	1	2	1	E7Q2F2		0	0.014	0.09234	1.66251	2	1100.61	-1.32224	24.6677	0
	Medium	LFTAImNFKK	2	2	1	E7Q2F2	M6(Oxidation)	0	0.023	0.1216	0.778016	3	1228.68	0.0253709	33.9513	1
	Medium	RATYAGFLLADPK	2	2	1	E7Q2F2		0	0.032	0.2068	2.35078	3	1422.77	-0.121537	40.4867	1
	Medium	RGQVVSEEQRPGTPLFTVK	1	2	1	E7Q2F2		0	0.033	0.2092	2.43518	4	2128.15	-1.037	32.125	1
	Medium	EGPIFGEEmR	1	2	1	E7Q2F2	M9(Oxidation)	0	0.04	0.2282	1.12171	2	1180.53	-0.150216	30.2696	0
	Medium	LWGDSFFNPK	1	2	1	E7Q2F2		0	0.044	0.2365	1.46302	2	1210.59	-0.0267416	53.1666	0
	Medium	IKPVVVINK	1	2	1	E7Q2F2		0	0.047	0.2548	0.67713	2	1009.68	1.61744	22.409	0
B3LKR7	Leucine-tRNA ligase OS=Saccharomyces cerevisiae (strain RM11-1a) OX=285006 GN=SCRG_02336 PE=4 SV=1 - [B3LKR7_YEAS1]	68.6808	23.12	5	23	23	42	1090	124.09	5.89697
	A2	Sequence	# PSMs	# Proteins	# Protein Groups	Protein Group Accessions	Modifications	ΔCn	q-Value	PEP	XCorr	Charge	MH+ [Da]	ΔM [ppm]	RT [min]	# Missed Cleavages
	High	IHAPQSVYPELR	5	5	1	B3LKR7		0	0	2.357e-06	3.72085	3	1409.75	-0.0767111	32.4884	0
	High	EVLGNQTSVQNAK	1	5	1	B3LKR7		0	0	2.032e-06	3.33855	2	1387.72	0.657308	20.9576	0
	High	LANEKPEDVFER	3	5	1	B3LKR7		0	0	0.001281	3.10501	3	1446.72	1.14216	29.9572	0
	High	ELQFSEIDTVK	3	5	1	B3LKR7		0	0	0.0009814	3.10478	2	1308.67	0.208861	42.9745	0
	High	NTNIPLPALQK	1	5	1	B3LKR7		0	0	5.362e-05	2.74318	2	1208.7	0.163374	39.7581	0
	High	RGFYKPIVTVPGK	2	5	1	B3LKR7		0	0	0.0009875	2.73207	3	1461.86	0.0132609	30.793	1
	High	TYEQYALTNYK	1	5	1	B3LKR7		0	0	0.0001617	2.56159	2	1393.67	2.15126	36.3655	0
	High	IEALEFADDAAK	3	5	1	B3LKR7		0	0	2.718e-07	2.54604	2	1292.64	-0.709692	42.5391	0
	High	STGNFmTLEQTVEK	2	5	1	B3LKR7	M6(Oxidation)	0	0	2.219e-08	2.5036	2	1600.75	-0.393388	39.8146	0
	High	YGLFDFQAAR	1	5	1	B3LKR7		0	0	1.494e-06	2.3619	2	1187.58	-0.233462	52.1216	0
	High	GVLAALDYLR	1	5	1	B3LKR7		0	0	8.97e-06	2.20723	2	1090.63	-0.256331	55.4885	0
	High	IIDSSSDLDK	1	5	1	B3LKR7		0	0	0.001382	2.15876	2	1092.54	-1.04547	22.558	0
	High	ILPmETVIATK	3	5	1	B3LKR7	M4(Oxidation)	0	0	5.919e-05	1.98517	2	1231.69	-1.88583	33.6768	0
	High	QSGEGVTPQEYIGVK	2	5	1	B3LKR7		0	0	0.0001986	1.68873	2	1591.8	0.396595	36.9966	0
	High	NFDNVPAEEEEIK	1	5	1	B3LKR7		0	0.001	0.006279	2.10753	2	1533.71	-0.627992	35.8054	0
	High	SAEIDASKPVK	1	5	1	B3LKR7		0	0.001	0.001481	1.77153	2	1144.62	-0.421426	13.8776	0
	High	YTIYSEK	1	5	1	B3LKR7		0	0.001	0.005575	1.67906	2	903.446	-0.183769	23.5534	0
	High	VEFSIGFER	1	5	1	B3LKR7		0	0.001	0.001382	1.47711	2	1083.55	0.387228	45.8854	0
	High	ANGHLmLNNSK	1	5	1	B3LKR7	M6(Oxidation)	0	0.003	0.02167	1.35313	3	1214.6	0.438153	10.5214	0
	High	DALIAIEK	1	5	1	B3LKR7		0	0.004	0.02371	2.13985	2	872.509	0.168974	35.3554	0
	High	EWAEEITK	3	5	1	B3LKR7		0	0.005	0.02836	1.78016	2	1005.49	0.137148	31.6373	0
	High	EVLGNQTSVqNAK	2	5	1	B3LKR7	Q10(Deamidated)	0	0.005	0.0261	0.767836	2	1388.7	-0.05157	22.6888	0
	High	LFSEQTLDDNK	1	5	1	B3LKR7		0	0.007	0.03325	0.97849	2	1309.63	0.862937	32.9457	0
	Medium	AmPFISLLK	1	5	1	B3LKR7	M2(Oxidation)	0	0.02	0.1102	1.30264	2	1035.59	-2.50479	48.0301	0
H0GQ02	Elongation factor 1-alpha OS=Saccharomyces cerevisiae x Saccharomyces kudriavzevii (strain VIN7) OX=1095631 GN=VIN7_0275 PE=3 SV=1 - [H0GQ02_SACCK]	68.5354	22.49	4	10	10	33	458	49.9752	9.0415
	A2	Sequence	# PSMs	# Proteins	# Protein Groups	Protein Group Accessions	Modifications	ΔCn	q-Value	PEP	XCorr	Charge	MH+ [Da]	ΔM [ppm]	RT [min]	# Missed Cleavages
	High	YQVTVIDAPGHR	4	4	1	H0GQ02		0	0	8.966e-06	3.86036	3	1355.71	-0.497167	29.2151	0
	High	IGGIGTVPVGR	5	4	1	H0GQ02		0	0	0.0008853	3.10759	2	1025.61	0.362713	32.6866	0
	High	SHINVVVIGHVDSGK	3	4	1	H0GQ02		0	0	0.001382	2.63244	3	1560.85	1.45136	28.0777	0
	High	QLIVAVNK	4	4	1	H0GQ02		0	0.001	0.006679	2.86162	2	884.556	-0.112245	26.7257	0
	High	SVEmHHEQLEQGVPGDNVGFNVK	1	4	1	H0GQ02	M4(Oxidation)	0	0.001	0.001402	2.30203	4	2566.2	-0.221026	34.0873	0
	High	SHInVVVIGHVDSGK	1	4	1	H0GQ02	N4(Deamidated)	0	0.001	0.001382	2.01924	3	1561.85	9.7696	28.4751	0
	High	LPLQDVYK	3	4	1	H0GQ02		0	0.001	0.007797	2.00675	2	975.551	-0.041393	35.0106	0
	High	FDELLEK	5	4	1	H0GQ02		0	0.005	0.02826	1.87888	2	893.461	-0.121947	32.2439	0
	High	QTVAVGVIK	4	4	1	H0GQ02		0	0.007	0.03575	1.86114	2	914.567	0.0129735	26.2992	0
	Medium	YAWVLDK	2	4	1	H0GQ02		0	0.015	0.09331	2.05068	2	894.472	-0.112813	40.0934	0
	Medium	FDELLEKNDR	1	4	1	H0GQ02		0	0.018	0.1022	1.32345	3	1278.63	0.135117	26.6089	1
E7KFR6	Yef3p OS=Saccharomyces cerevisiae (strain AWRI796) OX=764097 GN=AWRI796_3321 PE=4 SV=1 - [E7KFR6_YEASA]	65.4376	18.49	4	18	18	36	1044	115.906	6.04932
	A2	Sequence	# PSMs	# Proteins	# Protein Groups	Protein Group Accessions	Modifications	ΔCn	q-Value	PEP	XCorr	Charge	MH+ [Da]	ΔM [ppm]	RT [min]	# Missed Cleavages
	High	ALLPHLTNAIVETNK	4	4	1	E7KFR6		0	0	1.147e-06	3.57609	3	1633.93	0.0550705	41.8773	0
	High	NLTEEVWAVK	2	4	1	E7KFR6		0	0	0.0004026	2.79893	2	1188.63	1.58495	43.2872	0
	High	SNFATIADPEAR	2	4	1	E7KFR6		0	0	0.0001063	2.7672	2	1291.63	0.348496	35.6404	0
	High	ATETVDNKDIER	2	4	1	E7KFR6		0	0	3.421e-05	2.65068	3	1390.68	-2.99843	16.3125	1
	High	SAVIIDNMcK	1	4	1	E7KFR6	C9(Carbamidomethyl)	0	0	0.0007534	2.21412	2	1150.56	0.266611	31.0805	0
	High	FPEPGYLEGVK	2	4	1	E7KFR6		0	0	0.0007589	2.15555	2	1235.63	-0.442485	42.468	0
	High	AYEELSNTDLEFK	1	4	1	E7KFR6		0	0	0.0002788	1.81456	2	1558.73	0.0906	43.6728	0
	High	mTPSGHNWVSGQGAGPR	1	4	1	E7KFR6	M1(Oxidation)	0	0	0.0001874	1.71775	3	1754.8	-0.235915	21.7383	0
	High	MTPSGHNWVSGQGAGPR	1	4	1	E7KFR6		0	0	0.0003004	1.71202	3	1738.81	-1.65313	24.5244	0
	High	EALASGQFRPLTR	3	4	1	E7KFR6		0	0.001	0.001382	2.39558	3	1445.79	2.02849	32.0007	0
	High	IAVIGPnGAGK	2	4	1	E7KFR6	N7(Deamidated)	0	0.001	0.001769	2.1381	2	997.568	0.0594668	27.3597	0
	High	IAVIGPNGAGK	2	4	1	E7KFR6		0	0.001	0.006369	1.90172	2	996.584	0.250494	24.6618	0
	High	QINENDAEAmNK	1	4	1	E7KFR6	M10(Oxidation)	0	0.001	0.001382	1.7612	2	1392.61	-0.300071	14.0297	0
	High	GNFTEFVK	1	4	1	E7KFR6		0	0.001	0.01271	1.75942	2	941.473	0.0792578	35.3509	0
	High	VLEELFQK	5	4	1	E7KFR6		0	0.001	0.00622	1.72758	2	1005.56	-0.000262291	42.1581	0
	High	AKDILDEFR	1	4	1	E7KFR6		0	0.001	0.001382	1.6614	2	1106.58	-0.954188	39.3892	1
	High	LSVATADNR	1	3	1	E7KFR6		0	0.003	0.02203	1.40412	2	946.495	-0.0586148	18.1108	0
	High	YGIcGPNGcGK	1	4	1	E7KFR6	C4(Carbamidomethyl); C9(Carbamidomethyl)	0	0.006	0.02959	1.75009	2	1182.51	2.07311	22.0212	0
	Medium	FQTGEDRETmDR	1	4	1	E7KFR6	M10(Oxidation)	0	0.024	0.1262	1.47261	3	1500.64	-0.159313	14.1357	1
	Medium	DILDEFR	1	4	1	E7KFR6		0	0.024	0.1321	1.40635	2	907.452	0.125297	50.1165	0
	Medium	SAVIIDNmcK	1	4	1	E7KFR6	M8(Oxidation); C9(Carbamidomethyl)	0	0.045	0.2405	2.01437	2	1166.55	-0.819426	21.5838	0
E7Q7T0	Acetolactate synthase OS=Saccharomyces cerevisiae (strain FostersB) OX=764102 GN=FOSTERSB_3645 PE=3 SV=1 - [E7Q7T0_YEASB]	59.4455	25.72	7	15	15	36	661	71.8099	7.45947
	A2	Sequence	# PSMs	# Proteins	# Protein Groups	Protein Group Accessions	Modifications	ΔCn	q-Value	PEP	XCorr	Charge	MH+ [Da]	ΔM [ppm]	RT [min]	# Missed Cleavages
	High	KPVLYVGAGILNHADGPR	8	7	1	E7Q7T0		0	0	1.533e-07	3.34854	4	1877.04	-0.235602	38.9349	0
	High	TTLPSNALNQLTSR	2	7	1	E7Q7T0		0	0	9.485e-05	2.98332	3	1515.81	0.116764	42.6379	0
	High	GPVLLEVEVDK	1	7	1	E7Q7T0		0	0	1.636e-05	2.95196	2	1197.67	0.146777	42.9166	0
	High	HEQGAGHmAEGYAR	2	7	1	E7Q7T0	M8(Oxidation)	0	0	4.669e-08	2.88041	3	1529.66	0.616605	10.0824	0
	High	GPVLLEVEVDKK	4	7	1	E7Q7T0		0	0	1.527e-07	2.85058	3	1325.77	-0.38343	35.5346	1
	High	AQDEFVmQSINK	1	7	1	E7Q7T0	M7(Oxidation)	0	0	7.232e-07	2.63505	2	1425.67	2.54623	29.0955	0
	High	AQDEFVMQSINK	1	7	1	E7Q7T0		0	0	7.93e-06	2.31155	2	1409.67	-1.98464	37.6031	0
	High	YSHTHQLNPDFIK	2	7	1	E7Q7T0		0	0	0.001382	2.17977	4	1599.79	1.11408	26.9966	0
	High	GGIIHFEVSPK	1	7	1	E7Q7T0		0	0	0.001239	1.97	2	1183.65	1.83857	33.8999	0
	High	RPEPAPSFNVDPLEQPAEPSK	2	7	1	E7Q7T0		0	0	0.001382	1.86855	3	2305.14	-1.18762	41.2607	0
	High	EYPYAYmEETPGSK	1	3	1	E7Q7T0	M7(Oxidation)	0	0	0.0001635	1.11846	2	1680.71	2.14207	32.6497	0
	High	SEWFAQINK	4	7	1	E7Q7T0		0	0.001	0.002597	2.63896	2	1122.56	-0.0841324	40.923	0
	High	AADLINLAK	2	7	1	E7Q7T0		0	0.001	0.001382	2.47999	2	928.547	1.04085	35.8418	0
	High	AADLInLAK	1	7	1	E7Q7T0	N6(Deamidated)	0	0.001	0.009301	1.03796	2	929.53	0.047052	39.5362	0
	High	FNFVLPK	1	7	1	E7Q7T0		0	0.003	0.02017	2.13928	2	864.498	-0.130755	45.3175	0
	High	SVEELPLR	2	7	1	E7Q7T0		0	0.007	0.03652	1.75813	2	942.526	0.624185	31.8252	0
	Medium	DVTAAILR	1	7	1	E7Q7T0		0	0.036	0.2197	1.51183	2	858.508	3.89831	36.3421	0
A6ZXF9	Glutamate synthase (NADH) OS=Saccharomyces cerevisiae (strain YJM789) OX=307796 GN=GLT1 PE=4 SV=1 - [A6ZXF9_YEAS7]	48.3635	14.78	6	28	29	39	2145	237.908	6.60986
	A2	Sequence	# PSMs	# Proteins	# Protein Groups	Protein Group Accessions	Modifications	ΔCn	q-Value	PEP	XCorr	Charge	MH+ [Da]	ΔM [ppm]	RT [min]	# Missed Cleavages
	High	SQVALILETGEAR	1	6	1	A6ZXF9		0	0	3.625e-09	3.15976	2	1386.76	0.0327103	42.7804	0
	High	HVNEPTAIASLQDTVR	1	6	1	A6ZXF9		0	0	0.0004728	3.07302	3	1750.91	-1.36693	37.782	0
	High	ADHILVSGHDGGTGAAR	3	6	1	A6ZXF9		0	0	1.85e-05	2.68088	4	1633.81	1.81069	16.6595	0
	High	ILGNFNHYLK	1	6	1	A6ZXF9		0	0	8.522e-05	2.67133	3	1218.67	4.65507	36.7637	0
	High	RGTIATLDDSSYSIDGGK	1	6	1	A6ZXF9		0	0	4.335e-08	2.42903	3	1855.91	1.02064	35.4484	1
	High	NVVVQTDGQLR	1	6	1	A6ZXF9		0	0	0.001378	2.30048	2	1228.66	-1.19629	26.9381	0
	High	LIDEAEVTLDR	1	6	1	A6ZXF9		0	0	0.001114	2.23264	2	1273.66	-0.855946	38.5257	0
	High	EFIGNDEGEVTAIR	1	6	1	A6ZXF9		0	0	2.966e-06	2.14233	2	1549.75	0.0490061	39.8722	0
	High	ALGSTLSYR	1	6	1	A6ZXF9		0	0	0.001382	1.98201	2	967.521	0.302208	28.7823	0
	High	VVDLEDAVPDSK	2	6	1	A6ZXF9		0	0	7.681e-06	1.9386	2	1286.65	-0.0970227	37.5471	0
	High	SEGLLGYTDTIDK	1	6	1	A6ZXF9		0	0	0.001382	1.70763	2	1411.69	-1.59568	44.5152	0
	High	SVNLPESGEYHFR	2	6	1	A6ZXF9		0	0	0.001326	1.70274	3	1534.73	-1.69805	35.1772	0
	High	HAIDAGILK	1	6	1	A6ZXF9		0	0.001	0.001382	2.38064	2	937.547	0.418469	24.6053	0
	High	EFISQDSLSLK	1	6	1	A6ZXF9		0	0.001	0.001382	2.13389	2	1266.66	0.754453	42.4107	0
	High	YcGAILDR	2	6	1	A6ZXF9	C2(Carbamidomethyl)	0	0.001	0.005255	2.07088	2	967.465	-1.9081	27.1164	0
	High	YAVGNVFFK	2	6	1	A6ZXF9		0	0.001	0.001383	2.01281	2	1044.55	1.97312	44.8663	0
	High	IIIDNAFK	2	6	1	A6ZXF9		0	0.001	0.001811	2.01175	2	933.54	-0.314506	37.6429	0
	High	TIDEmVGHSEK	2	6	1	A6ZXF9	M5(Oxidation)	0	0.001	0.002398	1.70952	3	1261.57	-0.955823	13.614	0
	High	mGISTLASYK	1	6	1	A6ZXF9	M1(Oxidation)	0	0.001	0.001382	1.38867	2	1086.55	0.972517	31.5262	0
	High	HNAVVYAIGSTIPR	1	6	1	A6ZXF9		0	0.003	0.02326	1.90922	3	1497.81	-1.66833	37.9666	0
	High	FNELLFK	1	6	1	A6ZXF9		0	0.006	0.0289	1.44531	2	910.503	-0.310794	42.6688	0
	High	LDDLLSK	1	14	2	A6ZUG8;A6ZXF9		0	0.007	0.04038	1.81761	2	803.454	3.98014	29.9035	0
	High	MGISTLASYK	1	6	1	A6ZXF9		0	0.007	0.04495	0.805315	2	1070.55	-2.50855	38.1797	0
	High	TQLYLLR	1	6	1	A6ZXF9		0	0.009	0.07362	1.36844	2	906.541	-0.0598839	38.9758	0
	Medium	EFTNPITK	1	6	1	A6ZXF9		0	0.013	0.08584	1.88018	2	949.498	-0.912931	29.4403	0
	Medium	IAQGAKPGEGGELPAHK	1	6	1	A6ZXF9		0	0.015	0.09331	1.50525	3	1659.88	-1.07207	15.7646	0
	Medium	YYITSDDR	2	6	1	A6ZXF9		0	0.015	0.09269	1.09073	2	1032.46	1.44119	23.9266	0
	Medium	FSTNTFPSWDR	1	6	1	A6ZXF9		0	0.023	0.1217	0.853891	2	1357.62	-0.0576536	44.2143	0
	Medium	QPEFNETK	1	6	1	A6ZXF9		0	0.025	0.1484	0.909292	2	992.468	-0.2671	16.5227	0
	Medium	ATSEYLK	1	6	1	A6ZXF9		0	0.027	0.1656	1.17777	2	811.419	-0.260214	15.9764	0
E7NKL6	Pdc1p OS=Saccharomyces cerevisiae (strain FostersO) OX=764101 GN=FOSTERSO_3087 PE=3 SV=1 - [E7NKL6_YEASO]	42.2717	16.7	5	9	9	22	563	61.4836	6.26514
	A2	Sequence	# PSMs	# Proteins	# Protein Groups	Protein Group Accessions	Modifications	ΔCn	q-Value	PEP	XCorr	Charge	MH+ [Da]	ΔM [ppm]	RT [min]	# Missed Cleavages
	High	YGGVYVGTLSKPEVK	4	5	1	E7NKL6		0	0	2.037e-10	5.09923	3	1596.86	-0.182927	33.7218	0
	High	TPANAAVPASTPLK	1	5	1	E7NKL6		0	0	2.968e-09	4.46317	2	1337.74	-0.770473	27.229	0
	High	VATTGEWDKLTQDK	2	5	1	E7NKL6		0	0	4.546e-05	4.31637	3	1591.8	-0.0399136	33.6099	1
	High	LLTTIADAAK	5	5	1	E7NKL6		0	0	0.0004412	2.58431	2	1016.6	-0.370943	33.076	0
	High	NPVILADAccSR	2	5	1	E7NKL6	C9(Carbamidomethyl); C10(Carbamidomethyl)	0	0	0.001011	2.29298	2	1375.64	-1.56073	31.5152	0
	High	VATTGEWDK	2	5	1	E7NKL6		0	0.001	0.001382	2.15596	2	1006.48	-0.0555869	21.6338	0
	High	NATFPGVQmK	1	5	1	E7NKL6	M9(Oxidation)	0	0.001	0.001383	2.14579	2	1108.54	-0.913844	25.3214	0
	High	NIVEFHSDHmK	2	5	1	E7NKL6	M10(Oxidation)	0	0.001	0.001382	1.9122	3	1372.63	0.783295	18.1081	0
	High	VATTGEWDKLTqDK	1	5	1	E7NKL6	Q12(Deamidated)	0	0.007	0.04932	1.43336	3	1592.78	0.0705434	34.5147	1
	High	IYEVEGMR	1	4	1	E7NKL6		0	0.007	0.0345	1.42069	2	996.484	2.4288	29.9403	0
	Medium	NIVEFHSDHMK	1	5	1	E7NKL6		0	0.043	0.2354	1.36144	3	1356.63	-1.49353	22.5836	0
Q75BK8	ACR263Cp OS=Ashbya gossypii (strain ATCC 10895 / CBS 109.51 / FGSC 9923 / NRRL Y-1056) OX=284811 GN=AGOS_ACR263C PE=3 SV=2 - [Q75BK8_ASHGO]	42.1541	7.69	1	1	19	33	2223	246.206	5.69385
	A2	Sequence	# PSMs	# Proteins	# Protein Groups	Protein Group Accessions	Modifications	ΔCn	q-Value	PEP	XCorr	Charge	MH+ [Da]	ΔM [ppm]	RT [min]	# Missed Cleavages
	High	GHNIPcTSTISGR	3	8	2	G2WGP1;Q75BK8	C6(Carbamidomethyl)	0	0	0.0004342	2.70805	3	1399.67	-0.638392	19.8893	0
	High	FLnSNEVAIR	1	1	1	Q75BK8	N3(Deamidated)	0	0	5.778e-05	2.6716	2	1163.61	0.900374	36.9686	0
	High	ITGPYNIQFIAK	2	9	2	G2WGP1;Q75BK8		0	0	3.157e-06	2.60112	2	1364.76	0.133788	46.8327	0
	High	LKnTYIVDNK	2	1	1	Q75BK8	N3(Deamidated)	0	0	4.905e-06	2.16195	2	1208.65	-0.420612	21.5978	1
	High	ATGYPLAYTAAK	2	12	3	G2WGP1;E7NJI4;Q75BK8		0	0	0.00129	1.93081	2	1226.64	-0.558077	33.059	0
	High	LGLNIPLNEVK	1	9	2	G2WGP1;Q75BK8		0	0	0.001382	1.77936	2	1209.72	-0.462263	46.8495	0
	High	KNILLSIGSYK	5	9	2	G2WGP1;Q75BK8		0	0	0.001244	1.35523	2	1235.74	0.136124	39.6341	1
	High	TTAVNVIR	1	10	2	G2WGP1;Q75BK8		0	0.001	0.006999	2.55203	2	873.514	-1.15912	21.6183	0
	High	TFEEAIQK	1	10	2	G2WGP1;Q75BK8		0	0.001	0.007391	2.37722	2	965.492	-1.83147	24.4632	0
	High	GETLQDTIR	1	8	2	G2WGP1;Q75BK8		0	0.001	0.001382	2.12424	2	1032.53	-1.44899	26.6492	0
	High	VPQFSFPR	2	9	2	G2WGP1;Q75BK8		0	0.001	0.004027	2.042	2	977.521	0.250784	41.7082	0
	High	NLTLDVSER	1	8	2	G2WGP1;Q75BK8		0	0.001	0.001382	1.89685	2	1046.54	-3.90294	32.2072	0
	High	YSPVPIINGGNGSR	2	9	2	G2WGP1;Q75BK8		0	0.001	0.01014	1.87691	2	1430.74	0.671207	35.7232	0
	High	NILLSIGSYK	1	9	2	G2WGP1;Q75BK8		0	0.001	0.001382	1.68214	2	1107.64	-0.840637	46.7569	0
	High	VIEcNVR	1	10	2	G2WGP1;Q75BK8	C4(Carbamidomethyl)	0	0.006	0.03039	1.35952	2	889.456	-0.153036	14.9137	0
	High	VSEIREEVDYDHR	2	1	1	Q75BK8		0	0.009	0.06879	1.32982	3	1646.79	5.55909	22.9967	1
	Medium	YSPVPIInGGNGSR	1	9	2	G2WGP1;Q75BK8	N8(Deamidated)	0	0.02	0.1099	1.31668	2	1431.72	1.17727	37.8402	0
	Medium	EVEYEVVR	1	12	3	G2WGP1;E7NJI4;Q75BK8		0	0.026	0.1576	2.06592	2	1022.52	2.29381	27.4087	0
	Medium	SFPFISK	1	9	2	G2WGP1;Q75BK8		0	0.031	0.2041	1.01966	2	825.45	-0.373601	42.5036	0
	Medium	FLnSNEVAIRR	2	1	1	Q75BK8	N3(Deamidated)	0	0.038	0.222	1.57992	3	1319.71	0.170882	30.6202	1
E7KCN2	Tryptophan synthase OS=Saccharomyces cerevisiae (strain AWRI796) OX=764097 GN=AWRI796_1758 PE=3 SV=1 - [E7KCN2_YEASA]	39.0257	27.02	5	17	17	27	707	76.5642	6.50732
	A2	Sequence	# PSMs	# Proteins	# Protein Groups	Protein Group Accessions	Modifications	ΔCn	q-Value	PEP	XCorr	Charge	MH+ [Da]	ΔM [ppm]	RT [min]	# Missed Cleavages
	High	GDKDVQSVAEVLPK	4	5	1	E7KCN2		0	0	2.642e-06	3.4538	3	1484.8	-0.277243	34.5955	1
	High	VLSKDEFFAFQK	2	5	1	E7KCN2		0	0	0.001382	2.93139	3	1458.76	0.0485019	42.6658	1
	High	INNALAQVLLAK	2	5	1	E7KCN2		0	0	2.23e-05	2.84033	2	1267.77	-0.633208	50.2371	0
	High	LLGVEAGGDGVDTK	2	5	1	E7KCN2		0	0	0.0002181	2.46385	2	1330.68	0.00963578	34.059	0
	High	NVIAETGAGQHGVATATAcAK	1	5	1	E7KCN2	C19(Carbamidomethyl)	0	0	1.971e-06	2.35038	3	2027	-0.317682	26.503	0
	High	DTPLAVGFGVSTR	1	5	1	E7KCN2		0	0	0.0008114	1.98655	2	1319.7	0.200811	45.9883	0
	High	EILDEFDENHKHPIR	1	5	1	E7KCN2		0	0	3.401e-05	1.5686	4	1891.93	0.348495	31.8949	1
	High	IVTLcGDAPEGK	1	5	1	E7KCN2	C5(Carbamidomethyl)	0	0.001	0.003865	2.2334	2	1259.63	-0.122964	28.5956	0
	High	VIAVTnGTK	1	5	1	E7KCN2	N6(Deamidated)	0	0.001	0.001382	1.61032	2	903.514	-1.06126	17.4162	0
	High	EYVQGILnGAK	2	3	1	E7KCN2	N8(Deamidated)	0	0.001	0.001382	1.53661	2	1192.62	0.119047	35.2499	0
	High	NALVTFmTAGYPTVK	1	4	1	E7KCN2	M7(Oxidation)	0	0.001	0.002583	1.38316	2	1628.83	-2.89305	45.5615	0
	High	DEFFAFQK	1	5	1	E7KCN2		0	0.002	0.01634	1.72599	2	1031.48	0.357618	46.6072	0
	High	DATSEAFR	1	5	1	E7KCN2		0	0.003	0.01983	1.76719	2	896.41	-0.483384	21.4239	0
	High	FWVTNLK	1	5	1	E7KCN2		0	0.003	0.02281	1.48176	2	907.504	-0.0701509	42.4805	0
	High	LTEHcQGAQIWLK	1	5	1	E7KCN2	C5(Carbamidomethyl)	0	0.005	0.02571	1.7786	3	1583.8	-0.407739	32.3785	0
	High	VIAVTNGTK	2	5	1	E7KCN2		0	0.009	0.07356	1.23157	2	902.53	-0.242904	14.9922	0
	Medium	QALNVFR	2	5	1	E7KCN2		0	0.015	0.09683	1.88545	2	847.476	-2.44763	31.0606	0
	Medium	TFQSVIGK	1	5	1	E7KCN2		0	0.047	0.2531	1.47863	2	879.493	-0.861769	27.787	0
C7GLZ4	Gga2p OS=Saccharomyces cerevisiae (strain JAY291) OX=574961 GN=GGA2 PE=4 SV=1 - [C7GLZ4_YEAS2]	38.5739	24.96	3	13	13	25	585	64.3912	6.3667
	A2	Sequence	# PSMs	# Proteins	# Protein Groups	Protein Group Accessions	Modifications	ΔCn	q-Value	PEP	XCorr	Charge	MH+ [Da]	ΔM [ppm]	RT [min]	# Missed Cleavages
	High	ISESDLAVLKPSNQLK	2	3	1	C7GLZ4		0	0	5.808e-08	3.2009	3	1741.97	0.0673631	40.2352	0
	High	FNDTVNQLLEK	1	3	1	C7GLZ4		0	0	2.289e-07	2.72949	2	1320.68	-0.994274	42.4047	0
	High	DGISQEGTIENAPANPSK	3	3	1	C7GLZ4		0	0	1.232e-09	2.5525	2	1827.88	1.93371	29.804	0
	High	TLVNQSPNLK	3	3	1	C7GLZ4		0	0	0.001382	2.45838	2	1113.63	-0.568728	24.4492	0
	High	TASEIQKEQEIAQAAK	1	3	1	C7GLZ4		0	0	1.939e-06	2.35474	3	1744.91	0.790548	26.6925	1
	High	NcGYPFHLQISR	1	3	1	C7GLZ4	C2(Carbamidomethyl)	0	0	3.012e-05	2.33977	3	1491.71	-1.16285	39.3862	0
	High	ImAGFKEDNAVQAK	1	3	1	C7GLZ4	M2(Oxidation)	0	0	1.216e-05	2.28685	3	1537.77	4.07655	21.8376	1
	High	QAISSELNK	1	3	1	C7GLZ4		0	0.001	0.001382	1.987	2	989.527	0.853815	19.5493	0
	High	LQPQSSNFmIGNAK	1	3	1	C7GLZ4	M9(Oxidation)	0	0.001	0.001386	1.87892	2	1550.76	0.0818712	31.6453	0
	High	EQEIAQAAK	2	3	1	C7GLZ4		0	0.001	0.001419	1.79373	2	987.51	-1.04527	12.3	0
	High	KPQALGNPLLR	2	3	1	C7GLZ4		0	0.001	0.01285	1.66347	2	1206.73	2.39111	29.076	0
	High	EFLNELVK	2	3	1	C7GLZ4		0	0.007	0.03343	2.05294	2	991.547	1.1945	43.4824	0
	Medium	IMAGFKEDNAVQAK	1	3	1	C7GLZ4		0	0.024	0.1255	0.975251	3	1521.78	1.84077	25.98	1
	Medium	IEFEISR	4	3	1	C7GLZ4		0	0.026	0.1515	1.78922	2	893.473	0.151828	36.1942	0
E7KNW8	Mes1p OS=Saccharomyces cerevisiae (strain Lalvin QA23) OX=764098 GN=QA23_1998 PE=3 SV=1 - [E7KNW8_YEASL]	31.3684	26.36	5	19	19	24	751	85.5973	6.58057
	A2	Sequence	# PSMs	# Proteins	# Protein Groups	Protein Group Accessions	Modifications	ΔCn	q-Value	PEP	XCorr	Charge	MH+ [Da]	ΔM [ppm]	RT [min]	# Missed Cleavages
	High	ELPQQHVEVLTNK	2	5	1	E7KNW8		0	0	0.0005692	2.9218	3	1534.83	4.16283	28.2277	0
	High	IALALEYASK	2	5	1	E7KNW8		0	0	1.901e-06	2.66378	2	1078.62	1.44725	39.7816	0
	High	DSEILPKPNER	1	5	1	E7KNW8		0	0	0.0003665	2.28712	3	1297.68	0.302231	23.9604	0
	High	LDNTLFSQSPEK	1	5	1	E7KNW8		0	0	0.0006578	2.27729	2	1378.69	4.54664	36.5269	0
	High	TTTDKQTEIAQHIFTK	1	5	1	E7KNW8		0	0	0.0002952	2.02279	3	1861.97	2.03609	30.5192	1
	High	DLVWGTPVPLEK	1	5	1	E7KNW8		0	0.001	0.001382	2.26655	2	1353.74	0.111821	53.4577	0
	High	ALEEGVTPR	2	5	1	E7KNW8		0	0.001	0.001382	2.20477	2	971.516	-0.0192496	20.828	0
	High	LDDASPEPK	1	5	1	E7KNW8		0	0.001	0.002652	2.17953	2	971.467	-0.634581	15.0201	0
	High	HPAHLQLANNLK	1	5	1	E7KNW8		0	0.001	0.001382	2.04846	3	1355.75	-0.0337243	23.1688	0
	High	GNQFLQENK	1	5	1	E7KNW8		0	0.001	0.003659	1.87285	2	1077.53	-0.10871	21.81	0
	High	QTEIAQHIFTK	1	5	1	E7KNW8		0	0.001	0.001382	1.54027	3	1315.7	2.60796	29.0578	0
	High	AIENYLVELK	1	5	1	E7KNW8		0	0.001	0.001382	1.49916	2	1191.66	-3.87281	48.1607	0
	High	NLKPEVDnDNAAmELR	1	4	1	E7KNW8	N8(Deamidated); M13(Oxidation)	0	0.001	0.003923	1.30435	3	1845.88	9.00412	28.0513	0
	High	LNSNGYLEEQSmK	1	5	1	E7KNW8	M12(Oxidation)	0	0.001	0.001382	1.24129	2	1528.69	-0.468965	26.1354	0
	High	FPELPSK	3	5	1	E7KNW8		0	0.002	0.0158	1.49875	2	817.445	-0.136035	32.7145	0
	High	YVEGEcPK	1	5	1	E7KNW8	C6(Carbamidomethyl)	0	0.005	0.02574	1.14592	2	981.435	0.407421	13.6433	0
	High	VSNYDGLVK	1	5	1	E7KNW8		0	0.009	0.06575	2.20531	2	994.522	1.91462	27.0612	0
	Medium	ASEEGNWSK	1	5	1	E7KNW8		0	0.018	0.1038	1.08147	2	1007.44	1.03727	14.8066	0
	Medium	FHLAILEGHNINK	1	4	1	E7KNW8		0	0.022	0.1188	0.91244	3	1505.82	-0.378401	37.8667	0
E7QHZ8	Acetyl-coenzyme A synthetase OS=Saccharomyces cerevisiae (strain Zymaflore VL3) OX=764100 GN=VL3_3241 PE=3 SV=1 - [E7QHZ8_YEASZ]	30.8935	22.4	5	14	14	21	643	70.706	6.29053
	A2	Sequence	# PSMs	# Proteins	# Protein Groups	Protein Group Accessions	Modifications	ΔCn	q-Value	PEP	XCorr	Charge	MH+ [Da]	ΔM [ppm]	RT [min]	# Missed Cleavages
	High	LNASYNcVDR	1	5	1	E7QHZ8	C7(Carbamidomethyl)	0	0	0.0003318	2.54865	2	1211.55	-1.59098	23.3393	0
	High	EYLHWDAPYTK	1	5	1	E7QHZ8		0	0	0.001282	2.31209	3	1422.67	-0.653303	39.2379	0
	High	ATHFYVAPTALR	5	5	1	E7QHZ8		0	0.001	0.002334	2.50174	3	1346.72	0.0456699	33.1862	0
	High	GRVDDVVNVSGHR	2	5	1	E7QHZ8		0	0.001	0.001382	2.33664	3	1409.72	0.33865	20.4735	1
	High	GEIGPFASPK	3	5	1	E7QHZ8		0	0.001	0.001382	2.15042	2	1002.53	0.028921	33.1942	0
	High	VVITcDEGK	1	5	1	E7QHZ8	C5(Carbamidomethyl)	0	0.001	0.001392	1.93008	2	1020.5	-0.155853	18.2421	0
	High	IVDEGLNGVDLVSR	1	5	1	E7QHZ8		0	0.001	0.005301	1.84685	2	1485.79	0.89552	43.5073	0
	High	VGEAEIAK	1	5	1	E7QHZ8		0	0.002	0.01621	2.02586	2	816.446	-0.594026	15.098	0
	High	YDTSSLR	1	5	1	E7QHZ8		0	0.005	0.0258	1.54216	2	841.404	-1.62611	21.278	0
	High	KVSQIAGVLK	1	5	1	E7QHZ8		0	0.007	0.04259	1.24072	2	1042.66	0.187667	23.707	1
	High	HAFAnPDKPALIYEADDESDNK	1	5	1	E7QHZ8	N5(Deamidated)	0	0.009	0.06638	0.619103	4	2461.13	7.58946	34.2372	0
	Medium	VSQIAGVLK	1	5	1	E7QHZ8		0	0.016	0.09888	1.91488	2	914.57	3.48327	29.2362	0
	Medium	IITFGELLR	1	5	1	E7QHZ8		0	0.043	0.2361	1.06656	2	1061.64	-0.333387	54.9876	0
	Medium	TGTEGIPmK	1	5	1	E7QHZ8	M8(Oxidation)	0	0.046	0.244	1.42134	2	949.465	-0.746463	15.1449	0
A6ZRX0	ATP-dependent RNA helicase DBP2 OS=Saccharomyces cerevisiae (strain YJM789) OX=307796 GN=DBP2 PE=3 SV=1 - [DBP2_YEAS7]	28.9787	28.02	3	14	14	18	546	60.9475	8.66064
	A2	Sequence	# PSMs	# Proteins	# Protein Groups	Protein Group Accessions	Modifications	ΔCn	q-Value	PEP	XCorr	Charge	MH+ [Da]	ΔM [ppm]	RT [min]	# Missed Cleavages
	High	SPImVATDVAAR	3	3	1	A6ZRX0	M4(Oxidation)	0	0	0.0007704	2.77838	2	1246.64	-1.49494	33.5849	0
	High	YLETASQDNEYK	1	3	1	A6ZRX0		0	0	2.37e-05	2.49661	2	1460.65	-0.189763	24.2808	0
	High	NFYVEHESVR	1	3	1	A6ZRX0		0	0	0.0001146	2.36341	3	1279.61	0.0877656	24.344	0
	High	VTYLVLDEADR	1	3	1	A6ZRX0		0	0	1.11e-05	2.16389	2	1293.67	2.22082	42.9276	0
	High	ELAVQIQTEcSK	1	3	1	A6ZRX0	C10(Carbamidomethyl)	0	0	0.0009391	1.87086	2	1405.7	-1.0926	31.2192	0
	High	SDSEIAQFR	1	3	1	A6ZRX0		0	0.001	0.001382	2.17616	2	1052.5	1.06162	28.9814	0
	High	GSEIVIATPGR	1	3	1	A6ZRX0		0	0.001	0.001382	1.79371	2	1099.61	-0.904467	30.9455	0
	High	AGATGTAISFFTEQNK	1	3	1	A6ZRX0		0	0.001	0.007287	1.69808	2	1642.81	0.133519	46.8976	0
	High	DWVLQEFR	1	3	1	A6ZRX0		0	0.001	0.001382	1.68772	2	1092.55	-0.0297381	53.2997	0
	High	LIDMLEIGK	1	3	1	A6ZRX0		0	0.001	0.001811	1.62341	2	1031.58	0.475955	48.6143	0
	High	NSYNDRPQGGNYR	1	3	1	A6ZRX0		0	0.001	0.003415	1.46902	3	1540.69	-0.611397	15.002	0
	High	DmVGIAATGSGK	1	3	1	A6ZRX0	M2(Oxidation)	0	0.001	0.001382	1.37531	2	1122.55	0.254731	20.1943	0
	High	TLIFASTK	2	3	1	A6ZRX0		0	0.002	0.01548	1.66409	2	880.514	-0.114469	31.611	0
	High	SPIMVATDVAAR	1	3	1	A6ZRX0		0	0.005	0.02789	1.85172	2	1230.65	-0.885132	35.5756	0
	High	NTcVYGGVPK	1	3	1	A6ZRX0	C3(Carbamidomethyl)	0	0.009	0.06993	1.46945	2	1094.53	-0.437408	23.521	0
E7NKU2	Hsp60p OS=Saccharomyces cerevisiae (strain FostersO) OX=764101 GN=FOSTERSO_3266 PE=3 SV=1 - [E7NKU2_YEASO]	27.0631	34.17	4	14	14	19	477	51.3402	7.02002
	A2	Sequence	# PSMs	# Proteins	# Protein Groups	Protein Group Accessions	Modifications	ΔCn	q-Value	PEP	XCorr	Charge	MH+ [Da]	ΔM [ppm]	RT [min]	# Missed Cleavages
	High	TNEAAGDGTTSATVLGR	1	4	1	E7NKU2		0	0	3.119e-09	3.00002	2	1620.78	0.643864	26.9426	0
	High	NVLIEQPFGPPK	2	4	1	E7NKU2		0	0	0.001304	2.8754	2	1338.74	0.322488	43.8178	0
	High	VGGASEVEVGEK	3	4	1	E7NKU2		0	0	2.282e-06	2.70501	2	1160.58	-0.558643	20.1125	0
	High	EDTVILNGSGPK	1	4	1	E7NKU2		0	0	3.393e-05	2.62586	2	1229.64	-1.30411	27.8822	0
	High	GSIDITTTNSYEK	1	4	1	E7NKU2		0	0	0.001382	2.12439	2	1428.68	-0.321448	30.8284	0
	High	AAVEEGILPGGGTALVK	1	4	1	E7NKU2		0	0	0.001382	1.82105	2	1581.88	-0.0380221	43.5619	0
	High	VLDEVVVDNFDQK	2	4	1	E7NKU2		0	0	2.566e-05	1.70229	2	1519.76	-1.10982	44.3481	0
	High	NVAAGcNPmDLR	1	4	1	E7NKU2	C6(Carbamidomethyl); M9(Oxidation)	0	0	0.001297	1.28348	2	1333.6	-0.738139	23.7933	0
	High	VIEFLSANK	1	4	1	E7NKU2		0	0.001	0.001382	1.89962	2	1020.57	-1.11177	37.7062	0
	High	YDDALNATR	1	4	1	E7NKU2		0	0.005	0.02616	1.85191	2	1038.49	8.27992	22.3086	0
	High	LLQEVASK	1	4	1	E7NKU2		0	0.006	0.03104	0.974471	2	887.52	0.205882	20.7205	0
	High	VEFEKPLLLLSEK	1	4	1	E7NKU2		0	0.009	0.05831	1.53874	3	1544.89	0.175187	49.4499	0
	Medium	LLASAmEK	1	4	1	E7NKU2	M6(Oxidation)	0	0.015	0.09778	1.03919	2	878.466	0.927431	14.3679	0
	Medium	AIFTESVK	1	4	1	E7NKU2		0	0.024	0.1312	1.1763	2	894.498	5.3215	28.6157	0
	Medium	EDTVILnGSGPK	1	4	1	E7NKU2	N7(Deamidated)	0	0.04	0.2278	1.22274	2	1230.62	2.26205	29.6155	0
P38249	Eukaryotic translation initiation factor 3 subunit A OS=Saccharomyces cerevisiae (strain ATCC 204508 / S288c) OX=559292 GN=RPG1 PE=1 SV=1 - [EIF3A_YEAST]	25.1542	17.53	3	17	17	18	964	110.276	6.30322
	A2	Sequence	# PSMs	# Proteins	# Protein Groups	Protein Group Accessions	Modifications	ΔCn	q-Value	PEP	XCorr	Charge	MH+ [Da]	ΔM [ppm]	RT [min]	# Missed Cleavages
	High	FTTVSQSELYK	2	3	1	P38249		0	0	1.857e-05	2.77563	2	1302.66	-0.0944209	33.3593	0
	High	GHVYIDPNEAK	1	3	1	P38249		0	0.001	0.001382	2.64543	3	1242.61	-0.00726104	19.8597	0
	High	QQLENLLVK	1	3	1	P38249		0	0.001	0.004461	2.30899	2	1084.64	-0.0897749	38.4248	0
	High	ADELISVGEK	1	3	1	P38249		0	0.001	0.01245	2.22854	2	1060.55	1.8702	31.2177	0
	High	AQELAEATR	1	3	1	P38249		0	0.001	0.001382	2.00231	2	988.507	1.04424	15.9115	0
	High	FQQVDVSVK	1	3	1	P38249		0	0.001	0.003432	1.91438	2	1049.56	0.152863	28.9799	0
	High	YEEAIAR	1	3	1	P38249		0	0.001	0.002852	1.70168	2	851.426	0.115787	17.9708	0
	High	QHLDAANYQQSK	1	3	1	P38249		0	0.001	0.003156	1.42886	3	1402.67	0.51669	15.3965	0
	High	FIDLVESK	1	3	1	P38249		0	0.001	0.001382	1.16034	2	950.519	-0.616409	37.1817	0
	High	QVIIAEVSK	1	3	1	P38249		0	0.002	0.01389	1.53536	2	986.589	0.556813	28.7012	0
	High	LELWHEAYR	1	3	1	P38249		0	0.005	0.02452	1.94786	3	1216.62	3.35653	36.8906	0
	High	AGNREPPSTPSTLPK	1	3	1	P38249		0	0.006	0.02893	2.4539	3	1551.81	-0.6068	19.9016	1
	High	SLDLDTIK	1	3	1	P38249		0	0.007	0.04919	1.6837	2	904.499	0.891042	35.1447	0
	High	VFVAASQK	1	3	1	P38249		0	0.009	0.06485	1.75144	2	849.483	-0.388184	15.7671	0
	Medium	TAGGSSPATPATPATPATPTPSSGPK	1	1	1	P38249		0	0.024	0.1263	1.40566	3	2307.14	-3.3133	28.7612	0
	Medium	FTWESYR	1	3	1	P38249		0	0.027	0.1621	1.64757	2	988.453	0.233645	39.1579	0
	Medium	RADELISVGEK	1	3	1	P38249		0	0.032	0.2057	1.48508	3	1216.65	0.126741	25.6678	1
P41810	Coatomer subunit beta OS=Saccharomyces cerevisiae (strain ATCC 204508 / S288c) OX=559292 GN=SEC26 PE=1 SV=2 - [COPB_YEAST]	24.9791	14.49	1	14	14	16	973	108.951	5.64307
	A2	Sequence	# PSMs	# Proteins	# Protein Groups	Protein Group Accessions	Modifications	ΔCn	q-Value	PEP	XCorr	Charge	MH+ [Da]	ΔM [ppm]	RT [min]	# Missed Cleavages
	High	VLNAEDLDVR	2	1	1	P41810		0	0	0.0004652	2.98511	2	1143.6	0.444602	35.8462	0
	High	ALDISmDLATSR	1	1	1	P41810	M6(Oxidation)	0	0	1.032e-07	2.266	2	1308.65	-0.789335	38.4095	0
	High	LLEVAFLDTTK	1	1	1	P41810		0	0	0.001356	2.06859	2	1249.7	-0.0867003	52.1201	0
	High	NIEPIDTPISFR	1	1	1	P41810		0	0	0.001382	1.67388	2	1401.74	0.370446	47.9997	0
	High	GQGLALSLGDR	1	1	1	P41810		0	0.001	0.001382	2.70764	2	1086.59	0.670613	36.9397	0
	High	VGQSSLVEK	1	1	1	P41810		0	0.001	0.001382	2.46489	2	946.52	-0.126811	16.6858	0
	High	ELQTTVNNPDQDKAmQYR	1	1	1	P41810	M15(Oxidation)	0	0.001	0.001385	2.13296	3	2167.01	-1.17754	24.5824	1
	High	ELQTTVNNPDQDK	1	1	1	P41810		0	0.001	0.00273	2.11318	2	1501.71	-0.90287	21.6213	0
	High	NSVGEVPILQSEIK	1	1	1	P41810		0	0.001	0.003944	1.86841	2	1512.83	-0.672937	44.797	0
	High	TNDVIGYVR	1	1	1	P41810		0	0.001	0.001634	1.77269	2	1036.54	0.295953	31.7737	0
	High	FLScNLYAK	1	1	1	P41810	C4(Carbamidomethyl)	0	0.005	0.02741	1.51975	2	1115.56	0.366124	34.3889	0
	High	IIDTPQK	2	1	1	P41810		0	0.005	0.02831	1.42722	2	814.467	0.118211	14.9247	0
	Medium	IDEDSLER	1	1	1	P41810		0	0.015	0.09299	1.50127	2	976.458	-0.055116	23.6915	0
	Medium	SQLPTLHAYLR	1	1	1	P41810		0	0.018	0.1053	1.28465	3	1298.72	2.0289	37.3941	0
Q03690	Clustered mitochondria protein 1 OS=Saccharomyces cerevisiae (strain ATCC 204508 / S288c) OX=559292 GN=CLU1 PE=1 SV=1 - [CLU_YEAST]	23.9284	11.75	8	14	14	16	1277	145.076	6.39209
	A2	Sequence	# PSMs	# Proteins	# Protein Groups	Protein Group Accessions	Modifications	ΔCn	q-Value	PEP	XCorr	Charge	MH+ [Da]	ΔM [ppm]	RT [min]	# Missed Cleavages
	High	LQTAALDTTPER	1	8	1	Q03690		0	0	0.0004535	2.60196	2	1315.68	-2.17427	27.5922	0
	High	QTLLRPELVEK	2	8	1	Q03690		0	0	0.001382	2.4499	3	1325.78	-0.145344	31.9258	0
	High	NNDISFEIGK	1	8	1	Q03690		0	0	0.0003092	2.43407	2	1136.56	-0.649843	37.64	0
	High	DLTTSTLQDR	1	8	1	Q03690		0	0	0.001013	2.31281	2	1149.58	1.36413	30.0195	0
	High	VNGTELAFSSQSK	1	8	1	Q03690		0	0	2.928e-05	1.97731	2	1367.68	0.469723	30.4779	0
	High	LGNLFAALK	1	8	1	Q03690		0	0	0.0005392	1.73083	2	946.572	-0.141867	48.2524	0
	High	YLSLSAIYNK	2	8	1	Q03690		0	0	3.521e-05	1.71694	2	1171.64	0.0157782	44.7925	0
	High	DSLAYGYTESR	1	8	1	Q03690		0	0	0.0006694	1.63283	2	1261.57	0.157302	31.3047	0
	High	ELDSQIVHYEQNLK	1	8	1	Q03690		0	0	0.001382	1.60143	3	1715.86	-0.0255653	40.3295	0
	High	ISELEIVSR	1	8	1	Q03690		0	0.001	0.001453	2.0903	2	1045.6	8.69999	36.2546	0
	High	FGIQLLNK	1	8	1	Q03690		0	0.001	0.002014	1.625	2	932.557	0.809822	43.2253	0
	High	TIEGDSQLSDEmSIK	1	1	1	Q03690	M12(Oxidation)	0	0.001	0.001382	1.30488	2	1668.76	0.949131	30.8085	0
	High	SELLEAVSK	1	8	1	Q03690		0	0.005	0.02445	1.74958	2	975.535	-0.436049	31.7458	0
	High	YGLDEGLGK	1	8	1	Q03690		0	0.006	0.02883	1.47134	2	951.478	-0.741661	31.4456	0
P40150	Ribosome-associated molecular chaperone SSB2 OS=Saccharomyces cerevisiae (strain ATCC 204508 / S288c) OX=559292 GN=SSB2 PE=1 SV=2 - [SSB2_YEAST]	23.9231	19.74	1	13	13	19	613	66.5537	5.49072
	A2	Sequence	# PSMs	# Proteins	# Protein Groups	Protein Group Accessions	Modifications	ΔCn	q-Value	PEP	XCorr	Charge	MH+ [Da]	ΔM [ppm]	RT [min]	# Missed Cleavages
	High	TGLDISDDAR	2	1	1	P40150		0	0	4.712e-05	3.15886	2	1062.51	2.43326	29.0189	0
	High	FEDLNAALFK	1	2	1	P40150		0	0	6.237e-07	2.35104	2	1167.6	-0.184698	48.3359	0
	High	SQIDEVVLVGGSTR	1	2	1	P40150		0	0	1.365e-06	2.32609	2	1459.78	-0.0680154	40.8331	0
	High	VTPSFVAFTPQER	1	1	1	P40150		0	0	0.0004435	1.87289	2	1478.76	-1.42346	44.6666	0
	High	VTPSFVAFTPqER	1	1	1	P40150	Q11(Deamidated)	0	0	0.001143	1.52946	2	1479.75	-0.437452	45.7552	0
	High	SSNITISNAVGR	1	1	1	P40150		0	0.001	0.001382	2.25648	2	1218.64	-1.11576	28.5511	0
	High	LSSEEIEK	2	1	1	P40150		0	0.001	0.006877	2.13359	2	934.472	-0.572192	18.2039	0
	High	STLEPVEQVLK	1	2	1	P40150		0	0.001	0.001382	1.9403	2	1242.69	-0.616722	40.3558	0
	High	AADEAFAK	1	2	1	P40150		0	0.001	0.001382	1.62161	2	822.399	-0.572746	14.8251	0
	High	NTTVPTIK	2	2	1	P40150		0	0.001	0.003899	1.46589	2	873.504	0.249254	21.2794	0
	High	FDDESVQK	1	1	1	P40150		0	0.001	0.008656	1.46228	2	967.439	2.45309	17.0926	0
	High	MVNQAEEFK	1	1	1	P40150		0	0.001	0.01233	1.45662	2	1095.52	1.65527	23.3639	0
	High	ARFEDLNAALFK	1	2	1	P40150		0	0.001	0.003392	1.42613	3	1394.74	0.823677	44.2128	1
	High	NQAALNPR	2	2	1	P40150		0	0.002	0.01656	1.66106	2	883.474	-0.561095	11.5076	0
	Medium	mVNQAEEFK	1	1	1	P40150	M1(Oxidation)	0	0.026	0.1521	1.09273	2	1111.51	0.0561683	19.1928	0
Q87026	Major capsid protein OS=Saccharomyces cerevisiae virus L-BC OX=42478 GN=gag PE=3 SV=1 - [GAG_SCVLB]	23.8823	17.07	2	12	12	15	697	78.2659	5.38916
	A2	Sequence	# PSMs	# Proteins	# Protein Groups	Protein Group Accessions	Modifications	ΔCn	q-Value	PEP	XCorr	Charge	MH+ [Da]	ΔM [ppm]	RT [min]	# Missed Cleavages
	High	KLFVNAPAGIEPSSGR	1	2	1	Q87026		0	0	3.658e-14	3.64847	3	1642.89	-0.416472	35.2219	1
	High	mmGNDVTATDLVTGR	1	2	1	Q87026	M1(Oxidation); M2(Oxidation)	0	0	8.88e-12	2.98356	2	1612.73	-0.676811	34.9179	0
	High	VSNWADNSSGR	1	2	1	Q87026		0	0	0.0001418	2.21468	2	1192.53	-0.174548	19.1555	0
	High	VSDSDAINK	2	2	1	Q87026		0	0	0.001382	2.17201	2	948.463	-0.650755	12.1671	0
	High	YEGQTAFLVDmDTVK	1	2	1	Q87026	M11(Oxidation)	0	0	1.744e-05	1.64345	2	1732.81	-0.0255355	42.1081	0
	High	LFVNAPAGIEPSSGR	1	2	1	Q87026		0	0.001	0.001382	2.00427	2	1514.8	-0.362692	40.9355	0
	High	YTFTELSVQGRPVmNR	1	2	1	Q87026	M14(Oxidation)	0	0.001	0.004782	1.62714	3	1913.96	2.93659	36.8617	0
	High	KVSNWADNSSGR	1	2	1	Q87026		0	0.001	0.001382	1.52291	3	1320.63	1.21923	14.859	1
	High	IDmQYEDDSGTR	1	2	1	Q87026	M3(Oxidation)	0	0.002	0.01488	1.86761	2	1445.58	-0.737693	19.9328	0
	High	VQYGFNAR	1	2	1	Q87026		0	0.002	0.01651	1.6477	2	954.479	-0.305785	26.3826	0
	High	TNLNINSSR	1	2	1	Q87026		0	0.009	0.05423	1.90575	2	1018.53	0.663287	18.9341	0
	Medium	FLYTDVK	3	2	1	Q87026		0	0.012	0.08566	1.86387	2	885.472	0.270016	32.1858	0
P04051	DNA-directed RNA polymerase III subunit RPC1 OS=Saccharomyces cerevisiae (strain ATCC 204508 / S288c) OX=559292 GN=RPO31 PE=1 SV=1 - [RPC1_YEAST]	23.4803	16.78	4	25	25	31	1460	162.199	8.23584
	A2	Sequence	# PSMs	# Proteins	# Protein Groups	Protein Group Accessions	Modifications	ΔCn	q-Value	PEP	XCorr	Charge	MH+ [Da]	ΔM [ppm]	RT [min]	# Missed Cleavages
	High	IQASDVNIIGK	1	4	1	P04051		0	0	0.001382	1.7546	2	1157.65	0.309531	34.614	0
	High	EVLAHNPELER	5	4	1	P04051		0	0.001	0.001382	2.5724	3	1306.68	0.397927	23.396	0
	High	AEAINLmGVK	1	4	1	P04051	M7(Oxidation)	0	0.001	0.001382	2.0758	2	1061.57	0.172771	30.2144	0
	High	HLEDGDVVLFNR	2	4	1	P04051		0	0.001	0.001606	1.86736	3	1413.71	-0.395256	37.8697	0
	High	EPSENDVFYR	2	4	1	P04051		0	0.001	0.001401	1.82102	2	1255.56	-0.0922383	32.9722	0
	High	DNLSFIQVR	1	4	1	P04051		0	0.001	0.00338	1.76503	2	1091.58	0.416977	44.4514	0
	High	EELVEIAYHK	1	1	1	P04051		0	0.001	0.001416	1.09364	3	1230.64	0.0146098	32.9267	0
	High	DVmcTDGVIGSR	1	4	1	P04051	M3(Oxidation); C4(Carbamidomethyl)	0	0.001	0.006387	1.05142	2	1325.58	-0.586657	26.6293	0
	High	NLQIGDVVER	1	4	1	P04051		0	0.003	0.02336	0.977465	2	1142.62	2.80514	37.01	0
	High	IAINVFPEGYK	1	4	1	P04051		0	0.005	0.02504	1.3477	2	1250.68	-1.249	46.5684	0
	High	GSQILSGVmDK	1	4	1	P04051	M9(Oxidation)	0	0.007	0.04114	1.52499	2	1150.58	3.07831	26.5438	0
	High	EGLVDTAVK	1	4	1	P04051		0	0.007	0.03386	1.51687	2	931.509	-0.297788	25.7882	0
	High	TTDHLFDAAFYmK	1	4	1	P04051	M12(Oxidation)	0	0.009	0.05764	1.39397	3	1575.72	0.433447	42.7428	0
	Medium	ATIQILQGIcK	1	4	1	P04051	C10(Carbamidomethyl)	0	0.015	0.09625	1.40405	2	1244.7	1.37083	44.5522	0
	Medium	NNLLTPK	1	4	1	P04051		0	0.017	0.1014	1.65801	2	799.468	0.394757	20.2084	0
	Medium	TSVSQLYR	1	4	1	P04051		0	0.02	0.1106	1.5836	2	953.505	-0.296757	25.5804	0
	Medium	ELLVEGYGLR	1	4	1	P04051		0	0.024	0.1289	2.1346	2	1148.63	-0.550749	44.8341	0
	Medium	VLTYPEK	1	4	1	P04051		0	0.024	0.131	1.46072	2	849.471	-0.652601	21.6935	0
	Medium	EVVVSETPK	1	4	1	P04051		0	0.024	0.1354	1.45181	2	987.536	0.558138	19.2965	0
	Medium	VPDGFQDR	1	4	1	P04051		0	0.025	0.1408	1.38591	2	933.442	-0.55508	22.0168	0
	Medium	ATALANLR	1	4	1	P04051		0	0.033	0.209	1.42908	2	829.488	-1.1894	24.2559	0
	Medium	DLFDLEK	1	4	1	P04051		0	0.034	0.2127	1.39227	2	879.447	1.22317	47.3093	0
	Medium	HSVFYTILR	1	4	1	P04051		0	0.038	0.2233	0.865657	2	1135.63	0.0183079	40.1648	0
	Medium	SAPEKDIWVGEWK	1	4	1	P04051		0	0.043	0.2355	1.66258	3	1544.78	2.68472	40.7339	1
	Medium	YDNSGcLVK	1	4	1	P04051	C6(Carbamidomethyl)	0	0.047	0.2502	0.842063	2	1055.48	-2.60479	20.5778	0
P38788	Ribosome-associated complex subunit SSZ1 OS=Saccharomyces cerevisiae (strain ATCC 204508 / S288c) OX=559292 GN=SSZ1 PE=1 SV=2 - [SSZ1_YEAST]	22.5747	21.38	2	10	10	13	538	58.2022	5.04639
	A2	Sequence	# PSMs	# Proteins	# Protein Groups	Protein Group Accessions	Modifications	ΔCn	q-Value	PEP	XCorr	Charge	MH+ [Da]	ΔM [ppm]	RT [min]	# Missed Cleavages
	High	NASNNPnELAASGAALQAR	1	2	1	P38788	N7(Deamidated)	0	0	0.000994	2.89299	3	1869.92	9.31652	33.6459	0
	High	LAAEDYIGSAVK	2	2	1	P38788		0	0	1.52e-06	2.73025	2	1236.65	0.329307	39.3171	0
	High	NDVDVIANPDGER	1	2	1	P38788		0	0	6.026e-09	2.5734	2	1413.66	-0.325058	30.6387	0
	High	NASNNPNELAASGAALQAR	1	2	1	P38788		0	0	2.34e-08	2.56605	2	1868.92	-1.8038	33.6305	0
	High	SDAAVIAVR	1	2	1	P38788		0	0.001	0.001382	2.6323	2	901.51	0.167763	24.3196	0
	High	cANGAPAVEVDGK	1	2	1	P38788	C1(Carbamidomethyl)	0	0.001	0.001527	1.85431	2	1287.6	-2.71376	21.706	0
	High	LTVDEVVSR	2	2	1	P38788		0	0.001	0.001382	1.72572	2	1017.56	-1.20808	33.4442	0
	High	EAVLTVPTNFSEEQK	1	2	1	P38788		0	0.005	0.02606	1.50673	2	1691.85	0.835745	43.1266	0
	High	YELVANK	1	2	1	P38788		0	0.009	0.05257	1.6783	2	836.451	0.156948	21.7074	0
	Medium	KPIGLIGAK	1	2	1	P38788		0	0.025	0.1419	1.63553	2	896.592	-0.749115	20.114	0
	Medium	DFIGLPFDK	1	2	1	P38788		0	0.025	0.1449	1.30515	2	1051.55	-0.102073	56.1181	0
E7NLP3	Hsc82p OS=Saccharomyces cerevisiae (strain FostersO) OX=764101 GN=FOSTERSO_3700 PE=3 SV=1 - [E7NLP3_YEASO]	19.0138	20.8	11	15	15	21	625	72.1605	5.04639
	A2	Sequence	# PSMs	# Proteins	# Protein Groups	Protein Group Accessions	Modifications	ΔCn	q-Value	PEP	XCorr	Charge	MH+ [Da]	ΔM [ppm]	RT [min]	# Missed Cleavages
	High	ELISNASDALDK	3	11	1	E7NLP3		0	0	1.129e-05	2.69617	2	1275.64	-0.289828	34.4728	0
	High	VKEEVQELEELNK	2	11	1	E7NLP3		0	0	2.3e-05	2.35195	3	1586.83	0.367196	33.9153	1
	High	NIYYITGESLK	1	11	1	E7NLP3		0	0	0.0002146	2.2056	2	1300.68	2.08089	41.3843	0
	High	AELINNLGTIAK	1	11	1	E7NLP3		0	0	0.0005114	1.60993	2	1256.72	-0.831584	41.0711	0
	High	EEVQELEELNK	1	11	1	E7NLP3		0	0	0.001299	1.27416	2	1359.66	0.617174	36.5681	0
	High	QLETEPDLFIR	1	11	1	E7NLP3		0	0.001	0.003569	2.13082	2	1360.71	-0.560563	46.6542	0
	High	DILGDQVEK	2	4	1	E7NLP3		0	0.001	0.002515	1.81697	2	1016.53	0.485463	30.8195	0
	High	LEEVDEEEEEKKPK	2	4	1	E7NLP3		0	0.005	0.02827	1.33366	3	1730.83	-0.315791	16.4951	1
	High	LLDAPAAIR	1	10	1	E7NLP3		0	0.005	0.02587	1.24172	2	939.562	0.0555132	33.5005	0
	High	YQALSDPK	1	4	1	E7NLP3		0	0.009	0.07471	1.75274	2	921.467	-0.345693	18.9497	0
	High	APFDLFESK	1	11	1	E7NLP3		0	0.009	0.0568	1.3462	2	1053.52	-0.229095	48.5431	0
	High	FYSAFAK	1	4	1	E7NLP3		0	0.009	0.06777	1.12498	2	833.42	0.946952	30.5252	0
	Medium	AILFIPK	2	11	1	E7NLP3		0	0.011	0.0805	1.31499	2	801.523	0.115734	41.923	0
	Medium	TFEISPK	1	10	1	E7NLP3		0	0.023	0.122	1.35093	2	821.442	1.37999	26.4385	0
	Medium	RAPFDLFESK	1	11	1	E7NLP3		0	0.042	0.2336	1.35672	2	1209.63	-0.43921	42.7664	1
C7GL88	Eisosome protein 1 OS=Saccharomyces cerevisiae (strain JAY291) OX=574961 GN=EIS1 PE=3 SV=1 - [EIS1_YEAS2]	18.7819	19.45	3	14	14	17	843	93.3273	6.34131
	A2	Sequence	# PSMs	# Proteins	# Protein Groups	Protein Group Accessions	Modifications	ΔCn	q-Value	PEP	XCorr	Charge	MH+ [Da]	ΔM [ppm]	RT [min]	# Missed Cleavages
	High	EATETSSAVQTKEPEEK	1	3	1	C7GL88		0	0	0.0006079	2.36178	3	1863.88	-0.0441258	16.0623	1
	High	AANLAHDNQTTVEAYKR	1	3	1	C7GL88		0	0	0.0004002	2.27625	3	1901.95	-0.17939	19.7972	1
	High	ISGYGNDLDAQK	1	3	1	C7GL88		0	0	0.0001178	1.8575	2	1280.61	0.167713	25.7584	0
	High	AmDEEIAER	1	3	1	C7GL88	M2(Oxidation)	0	0	3.915e-05	1.74004	2	1079.47	-0.88751	16.5642	0
	High	LIGmTSEEYLTQNK	1	3	1	C7GL88	M4(Oxidation)	0	0	0.0003671	1.52002	2	1642.8	1.8063	35.746	0
	High	KSELNATEIELKK	2	3	1	C7GL88		0	0.001	0.002689	2.31929	3	1502.84	-1.47464	24.1616	2
	High	QLEVDSLINER	1	3	1	C7GL88		0	0.001	0.001382	2.30856	2	1315.69	0.794715	43.7771	0
	High	NVEDLPTQLEK	1	3	1	C7GL88		0	0.001	0.00198	1.52431	2	1285.67	1.24866	36.4278	0
	High	VYQTTGEPLSR	1	3	1	C7GL88		0	0.002	0.01488	2.12599	2	1250.64	-1.04206	23.9884	0
	High	ASFDALVAR	1	3	1	C7GL88		0	0.002	0.01489	1.79961	2	949.515	5.55883	36.7091	0
	High	FALGAANAVK	2	3	1	C7GL88		0	0.005	0.02476	1.40892	2	961.547	0.270672	30.9256	0
	High	VLTTTANR	1	3	1	C7GL88		0	0.005	0.02469	1.17598	2	875.495	0.363578	10.7418	0
	Medium	ETLLEDTK	2	3	1	C7GL88		0	0.011	0.0816	1.30776	2	948.488	-0.397044	24.5489	0
	Medium	NSGGDGVPVSTAAK	1	2	1	C7GL88		0	0.019	0.1087	1.06123	2	1259.62	-0.842848	17.9429	0
B3LK00	DNA-directed RNA polymerase subunit OS=Saccharomyces cerevisiae (strain RM11-1a) OX=285006 GN=SCRG_01718 PE=3 SV=1 - [B3LK00_YEAS1]	18.0598	10.94	4	17	18	19	1664	186.388	7.13721
	A2	Sequence	# PSMs	# Proteins	# Protein Groups	Protein Group Accessions	Modifications	ΔCn	q-Value	PEP	XCorr	Charge	MH+ [Da]	ΔM [ppm]	RT [min]	# Missed Cleavages
	High	VNAITSQVVSK	1	4	1	B3LK00		0	0	3.295e-06	2.54552	2	1145.65	0.214951	24.7207	0
	High	QLEGVHVSYDNSIR	1	4	1	B3LK00		0	0	0.0008033	2.11756	3	1616.8	-0.788292	32.1037	0
	High	IFETALNEK	1	4	1	B3LK00		0	0	0.001382	2.02109	2	1064.56	-1.25931	32.4649	0
	High	LNNVGTGSFDVLAK	1	4	1	B3LK00		0	0	0.0007792	1.86841	2	1434.76	0.0316159	42.7694	0
	High	LQTDVANSSSNSK	1	4	1	B3LK00		0	0	0.001111	1.75924	2	1350.65	-0.381927	14.3837	0
	High	GSFTATVNDER	1	4	1	B3LK00		0	0	7.521e-06	1.5511	2	1196.55	-3.68477	24.4264	0
	High	TGSTYILSTEVK	1	4	1	B3LK00		0	0.001	0.001436	2.20464	2	1298.69	2.27451	34.87	0
	High	VLTTSLLIR	2	4	1	B3LK00		0	0.001	0.001382	2.08104	2	1015.65	-0.122872	42.5707	0
	High	GSLENEVLFK	1	4	1	B3LK00		0	0.001	0.001382	1.72247	2	1135.6	-0.11495	41.5842	0
	High	QGTYLAFNR	1	5	1	B3LK00		0	0.001	0.001382	1.35154	2	1069.54	0.0924113	33.8766	0
	High	VLLSEVIDK	1	5	1	B3LK00		0	0.005	0.02475	1.51447	2	1015.6	-0.240534	40.7368	0
	High	DLNDDLSK	1	4	1	B3LK00		0	0.007	0.03908	1.54318	2	919.437	0.124981	24.4014	0
	High	SEYVDmAIAK	1	4	1	B3LK00	M6(Oxidation)	0	0.007	0.04948	1.11208	2	1142.54	1.91108	25.884	0
	High	YAISVSFR	1	4	1	B3LK00		0	0.009	0.07546	1.37121	2	942.505	0.981769	40.387	0
	Medium	EGLIDTAVK	1	12	2	B3LK00;B5VFD0		0	0.011	0.07981	1.52116	2	945.526	0.519356	30.7585	0
	Medium	YDPVLAK	1	4	1	B3LK00		0	0.02	0.1155	1.35244	2	805.446	0.707913	23.7026	0
	Medium	TYGVEAAR	1	5	1	B3LK00		0	0.02	0.1097	1.18442	2	866.437	-0.0683588	17.7945	0
	Medium	SGILDAVTSSK	1	4	1	B3LK00		0	0.028	0.1797	1.73988	2	1077.58	1.22715	37.7865	0
P48415	COPII coat assembly protein SEC16 OS=Saccharomyces cerevisiae (strain ATCC 204508 / S288c) OX=559292 GN=SEC16 PE=1 SV=2 - [SEC16_YEAST]	17.2741	7.74	1	15	15	16	2195	241.548	5.37646
	A2	Sequence	# PSMs	# Proteins	# Protein Groups	Protein Group Accessions	Modifications	ΔCn	q-Value	PEP	XCorr	Charge	MH+ [Da]	ΔM [ppm]	RT [min]	# Missed Cleavages
	High	IHNTQFAAAEPQmASLR	1	1	1	P48415	M13(Oxidation)	0	0	1.905e-05	3.183	3	1900.93	-1.69671	28.9186	0
	High	IGDSLQGSPQR	1	1	1	P48415		0	0	5.082e-05	2.76104	2	1157.59	-0.203404	20.1248	0
	High	YIGGDDIDALNKK	1	1	1	P48415		0	0	3.073e-06	2.12911	3	1421.72	-3.22353	31.3745	1
	High	FGSGNSFSSLDKPIPQSR	1	1	1	P48415		0	0	0.0008748	1.81174	3	1923.96	1.69513	36.0425	0
	High	VETTVSAPPIR	1	1	1	P48415		0	0.001	0.001382	2.1497	2	1169.65	-1.67657	28.5719	0
	High	ATSSVAPPR	1	1	1	P48415		0	0.001	0.009297	1.84961	2	885.479	0.23856	12.5653	0
	High	YTDYLSSSVR	1	1	1	P48415		0	0.001	0.01086	1.83203	2	1190.57	-1.56998	33.4456	0
	High	QVVEGQNDFTGK	1	1	1	P48415		0	0.001	0.007655	1.7027	2	1321.64	-0.814649	24.3969	0
	High	IIESSAPPPPPIVK	2	1	1	P48415		0	0.001	0.001934	1.32261	2	1444.84	-0.732179	34.1233	0
	High	YIGGDDIDALNK	1	1	1	P48415		0	0.001	0.003456	1.26879	2	1293.64	2.22324	36.9213	0
	High	mENSLPSIENER	1	1	1	P48415	M1(Oxidation)	0	0.001	0.005777	1.23345	2	1434.65	-0.598815	31.0989	0
	High	LSSVWGQLDK	1	1	1	P48415		0	0.007	0.03457	1.66688	2	1132.6	-1.05329	41.1101	0
	Medium	TSPAIYAR	1	1	1	P48415		0	0.024	0.1285	1.48215	2	878.473	-0.140369	19.9171	0
	Medium	LSESNTGWLAKPK	1	1	1	P48415		0	0.04	0.2267	1.83978	3	1430.77	1.46287	28.8419	0
	Medium	GLVEANLPYTHR	1	1	1	P48415		0	0.041	0.2324	1.92945	3	1369.72	0.158072	34.6339	0
H0GFP3	Gcn20p OS=Saccharomyces cerevisiae x Saccharomyces kudriavzevii (strain VIN7) OX=1095631 GN=VIN7_1528 PE=4 SV=1 - [H0GFP3_SACCK]	16.1689	15.43	5	11	11	15	752	84.9147	6.25244
	A2	Sequence	# PSMs	# Proteins	# Protein Groups	Protein Group Accessions	Modifications	ΔCn	q-Value	PEP	XCorr	Charge	MH+ [Da]	ΔM [ppm]	RT [min]	# Missed Cleavages
	High	GQDFDTFYTTK	1	5	1	H0GFP3		0	0	1.044e-06	2.71887	2	1322.59	0.0394068	39.0177	0
	High	LVDmESDKAEAR	1	5	1	H0GFP3	M4(Oxidation)	0	0	0.0009394	2.36329	3	1379.65	-0.653353	13.4701	1
	High	YGLVGQNGIGK	1	5	1	H0GFP3		0	0	0.0009357	2.08693	2	1105.6	-0.273386	31.1608	0
	High	TYPnTVLTVSHDR	1	5	1	H0GFP3	N4(Deamidated)	0	0	3.52e-05	1.91919	3	1503.75	6.08947	28.869	0
	High	QEFEEDSLEVK	2	5	1	H0GFP3		0	0	0.0009963	1.53429	2	1352.62	-0.399189	35.2064	0
	High	EIWVSEQGTVK	1	4	1	H0GFP3		0	0	0.001382	1.1791	2	1275.66	0.0998335	34.2218	0
	High	LPVLEPPEQDK	2	5	1	H0GFP3		0	0.001	0.006665	1.83344	2	1264.68	3.36328	36.0548	0
	High	YGLVGQnGIGK	1	5	1	H0GFP3	N7(Deamidated)	0	0.001	0.001382	1.82122	2	1106.58	-0.0590342	34.2203	0
	High	LVDMESDKAEAR	1	5	1	H0GFP3		0	0.001	0.001382	1.61275	3	1363.65	0.62299	19.7396	1
	High	LELTGDTSK	1	4	1	H0GFP3		0	0.001	0.002495	1.26476	2	963.498	-1.88495	21.4891	0
	Medium	ELSESILK	1	4	1	H0GFP3		0	0.011	0.07833	1.15045	2	918.514	0.18573	32.2101	0
	Medium	HLQEFIDK	1	5	1	H0GFP3		0	0.017	0.1017	1.72871	2	1029.54	2.8585	23.9634	0
	Medium	IALVGANGcGK	1	5	1	H0GFP3	C9(Carbamidomethyl)	0	0.024	0.1264	1.44186	2	1059.56	-4.06465	24.5658	0
B3LR85	Vacuolar sorting protein 1 OS=Saccharomyces cerevisiae (strain RM11-1a) OX=285006 GN=SCRG_04020 PE=3 SV=1 - [B3LR85_YEAS1]	16.0592	16.19	7	10	10	13	704	78.6966	7.66455
	A2	Sequence	# PSMs	# Proteins	# Protein Groups	Protein Group Accessions	Modifications	ΔCn	q-Value	PEP	XCorr	Charge	MH+ [Da]	ΔM [ppm]	RT [min]	# Missed Cleavages
	High	RPLVLQLINR	2	7	1	B3LR85		0	0	0.001382	2.63812	3	1221.78	0.320678	42.9028	0
	High	VPVGDQPPDIER	1	7	1	B3LR85		0	0	0.0002074	2.3408	2	1321.67	-0.554982	29.2332	0
	High	AEQTYINTAHPDLLK	1	7	1	B3LR85		0	0	0.0007973	1.89542	3	1713.88	1.08536	35.4781	0
	High	LAALESPPPVLK	2	7	1	B3LR85		0	0	1.174e-06	1.89345	2	1234.74	-0.175953	40.2532	0
	High	SSVLENIVGR	2	7	1	B3LR85		0	0	0.0004031	1.83206	2	1073.6	0.0158364	42.1439	0
	High	ELSSQELSGGAR	1	7	1	B3LR85		0	0	0.0004342	1.78472	2	1233.6	-1.92075	23.8644	0
	High	ENDITIQR	1	7	1	B3LR85		0	0.007	0.03407	2.2576	2	988.505	-0.612756	21.7442	0
	High	QDIEELTK	1	7	1	B3LR85		0	0.007	0.04166	1.34983	2	975.5	0.515831	26.5614	0
	Medium	ETDKVTGANSGISSVPINLR	1	6	1	B3LR85		0	0.014	0.09244	1.32179	3	2058.08	-1.12478	37.9101	1
	Medium	QIISQPK	1	6	1	B3LR85		0	0.047	0.2521	1.47577	2	813.483	-0.0929526	16.362	0
A6ZKQ8	CTP synthase OS=Saccharomyces cerevisiae (strain YJM789) OX=307796 GN=URA7 PE=3 SV=1 - [A6ZKQ8_YEAS7]	15.8806	16.41	3	8	8	10	579	64.6391	6.01123
	A2	Sequence	# PSMs	# Proteins	# Protein Groups	Protein Group Accessions	Modifications	ΔCn	q-Value	PEP	XCorr	Charge	MH+ [Da]	ΔM [ppm]	RT [min]	# Missed Cleavages
	High	GTEGmVLAAR	2	3	1	A6ZKQ8	M5(Oxidation)	0	0	0.0008045	2.26834	2	1020.51	-0.295587	19.8908	0
	High	DSHSAEFYPDIDEK	1	3	1	A6ZKQ8		0	0	0.001382	2.25624	3	1652.71	2.67253	35.7445	0
	High	ATTGNFDESmETVK	1	3	1	A6ZKQ8	M10(Oxidation)	0	0	0.0001861	2.19756	2	1545.67	-2.40333	23.9236	0
	High	LYGDVSEVHER	1	3	1	A6ZKQ8		0	0	3.15e-07	2.04134	3	1303.63	-1.17132	23.8134	0
	High	NHPYYIATQYHPEYTSK	2	3	1	A6ZKQ8		0	0	4.982e-06	1.83469	4	2111.99	1.47203	30.5575	0
	High	YVVVSGGVISGIGK	1	3	1	A6ZKQ8		0	0.001	0.001382	1.7824	2	1334.77	-1.11351	42.706	0
	High	cEILELK	1	3	1	A6ZKQ8	C1(Carbamidomethyl)	0	0.007	0.03569	1.77131	2	904.481	-0.329378	35.012	0
	High	DSYLSVIK	1	3	1	A6ZKQ8		0	0.007	0.04599	1.70484	2	924.504	-0.0569246	39.8271	0
B3LQY4	ARS1 binding protein OS=Saccharomyces cerevisiae (strain RM11-1a) OX=285006 GN=SCRG_03909 PE=4 SV=1 - [B3LQY4_YEAS1]	15.2472	20.66	8	13	13	15	731	81.7004	5.07178
	A2	Sequence	# PSMs	# Proteins	# Protein Groups	Protein Group Accessions	Modifications	ΔCn	q-Value	PEP	XCorr	Charge	MH+ [Da]	ΔM [ppm]	RT [min]	# Missed Cleavages
	High	YGLTAEDFEKR	1	8	1	B3LQY4		0	0	0.0003417	2.94113	3	1328.65	-0.225793	34.341	1
	High	QQGVTIKNDTEDDSINK	1	8	1	B3LQY4		0	0	0.0001705	2.48317	3	1904.92	-0.23502	21.9221	1
	High	HQEISSAGTSSNTTK	1	8	1	B3LQY4		0	0	0.0001675	2.46089	3	1547.73	0.0375681	7.39945	0
	High	IEPYHSHPLEDNLSLGK	2	8	1	B3LQY4		0	0.001	0.00305	2.02826	4	1948.98	-0.0843032	33.9733	0
	High	DLAIGAHGGK	1	8	1	B3LQY4		0	0.001	0.001382	1.94008	2	938.505	-0.630709	15.8487	0
	High	ETAQLAIDK	1	8	1	B3LQY4		0	0.001	0.006696	1.76437	2	988.532	1.22588	23.245	0
	High	FDQILESSYNNSNHTVSK	1	8	1	B3LQY4		0	0.001	0.001387	1.60034	3	2082.97	-0.229549	32.8184	0
	High	YGLTAEDFEK	1	8	1	B3LQY4		0	0.001	0.001885	1.59511	2	1172.55	0.315194	39.0409	0
	High	LLSQIAR	2	8	1	B3LQY4		0	0.005	0.02511	1.53582	2	800.501	2.42318	24.4845	0
	High	SNSIDYAK	1	8	1	B3LQY4		0	0.007	0.04142	1.7983	2	897.432	0.543728	15.1579	0
	High	HNEEDDVHTQmTK	1	7	1	B3LQY4	M11(Oxidation)	0	0.009	0.06349	1.37525	3	1599.67	-0.529162	6.17773	0
	Medium	SNEVNGNNDDDADANNIFK	1	8	1	B3LQY4		0	0.038	0.2232	1.01577	3	2065.87	-0.424458	35.1022	0
	Medium	ILQNDLK	1	8	1	B3LQY4		0	0.041	0.2322	1.48798	2	843.494	0.331571	20.7623	0
C8ZCU8	Ssa2p OS=Saccharomyces cerevisiae (strain Lalvin EC1118 / Prise de mousse) OX=643680 GN=EC1118_1L10_0419g PE=3 SV=1 - [C8ZCU8_YEAS8]	14.741	19.41	11	12	12	16	639	69.4555	5.08447
	A2	Sequence	# PSMs	# Proteins	# Protein Groups	Protein Group Accessions	Modifications	ΔCn	q-Value	PEP	XCorr	Charge	MH+ [Da]	ΔM [ppm]	RT [min]	# Missed Cleavages
	High	SQVDEIVLVGGSTR	1	11	1	C8ZCU8		0	0	1.156e-07	2.95149	2	1459.77	-0.653375	41.1793	0
	High	ATAGDTHLGGEDFDNR	2	11	1	C8ZCU8		0	0	0.0001064	2.49768	3	1675.73	-0.148232	25.8163	0
	High	NQLESIAYSLK	2	11	1	C8ZCU8		0	0	9.262e-05	2.48028	2	1265.68	1.25403	45.0941	0
	High	VDIIANDQGNR	1	11	1	C8ZCU8		0	0	0.0006831	2.25316	2	1214.61	-0.0815188	24.5628	0
	High	LVNHFIQEFK	2	11	1	C8ZCU8		0	0.001	0.001382	1.58295	3	1274.69	0.368404	37.2549	0
	High	LVTDYFNGK	1	11	1	C8ZCU8		0	0.001	0.01336	1.4435	2	1056.54	1.60527	37.4814	0
	High	ETAESYLGAK	2	11	1	C8ZCU8		0	0.002	0.01651	1.00608	2	1068.52	1.12207	26.5408	0
	High	TTPSFVGFTDTER	1	6	1	C8ZCU8		0	0.003	0.01962	1.53587	2	1457.69	-1.03226	42.4386	0
	High	FELSGIPPAPR	1	11	1	C8ZCU8		0	0.007	0.03963	1.57109	2	1183.65	-0.438751	42.3004	0
	Medium	ITITNDK	1	11	1	C8ZCU8		0	0.011	0.08078	1.47258	2	804.446	-0.122792	15.0299	0
	Medium	LVTDYFNGKEPNR	1	11	1	C8ZCU8		0	0.024	0.1369	1.4828	3	1552.77	-1.02552	33.9123	1
	Medium	LSKEDIEK	1	7	1	C8ZCU8		0	0.034	0.2107	1.35578	2	961.52	-0.606838	14.3665	1
A6ZUA5	Heat shock transcription factor OS=Saccharomyces cerevisiae (strain YJM789) OX=307796 GN=HSF1 PE=3 SV=1 - [A6ZUA5_YEAS7]	12.3281	11.76	6	9	9	9	833	93.095	5.5542
	A2	Sequence	# PSMs	# Proteins	# Protein Groups	Protein Group Accessions	Modifications	ΔCn	q-Value	PEP	XCorr	Charge	MH+ [Da]	ΔM [ppm]	RT [min]	# Missed Cleavages
	High	LNSANNIGLNR	1	6	1	A6ZUA5		0	0	2.403e-05	2.75017	2	1185.63	-0.137412	24.6267	0
	High	YNQIAISK	1	6	1	A6ZUA5		0	0.001	0.004444	2.20421	2	936.512	-3.05365	22.4846	0
	High	DNTGTIDELK	1	6	1	A6ZUA5		0	0.001	0.001941	1.95903	2	1105.53	-2.03665	28.5749	0
	High	LIQWAEDGK	1	6	1	A6ZUA5		0	0.001	0.005244	1.90088	2	1059.55	-1.56257	33.6114	0
	High	ENTNPNSTLLSSK	1	6	1	A6ZUA5		0	0.001	0.001382	1.85593	2	1404.7	-0.246821	24.6828	0
	High	GTPLGIYQTNLYGHNSR	1	6	1	A6ZUA5		0	0.001	0.001382	1.65636	3	1890.94	-1.75274	37.7585	0
	High	NSFTNATTNAR	1	6	1	A6ZUA5		0	0.001	0.004817	1.5906	2	1196.57	-0.207389	19.109	0
	High	ILQPNDIFTTDR	1	6	1	A6ZUA5		0	0.001	0.002065	1.24702	2	1432.74	-1.98872	46.4119	0
	Medium	SFIVTNR	1	6	1	A6ZUA5		0	0.025	0.1474	1.65787	2	836.464	2.26162	24.9627	0
G2WDL5	K7_Gus1p OS=Saccharomyces cerevisiae (strain Kyokai no. 7 / NBRC 101557) OX=721032 GN=K7_GUS1 PE=3 SV=1 - [G2WDL5_YEASK]	12.0262	13.42	7	9	9	9	708	80.8188	7.53271
	A2	Sequence	# PSMs	# Proteins	# Protein Groups	Protein Group Accessions	Modifications	ΔCn	q-Value	PEP	XCorr	Charge	MH+ [Da]	ΔM [ppm]	RT [min]	# Missed Cleavages
	High	IGDIIQFER	1	7	1	G2WDL5		0	0	0.001382	2.24056	2	1090.59	0.529969	42.7679	0
	High	ANFEIDLPDAK	1	7	1	G2WDL5		0	0	0.0001715	1.85529	2	1232.62	0.659935	45.0394	0
	High	IHLEGSEAPQEPK	1	7	1	G2WDL5		0	0.001	0.001382	1.97694	3	1434.72	1.09487	22.0576	0
	High	LTWLADTK	1	7	1	G2WDL5		0	0.001	0.001539	1.68478	2	947.519	-0.902223	37.7047	0
	High	FAAIFDNGDKEQVAK	1	7	1	G2WDL5		0	0.001	0.001382	1.47283	3	1652.83	-0.058883	33.8222	1
	High	IVNALAPNSIAIK	1	7	1	G2WDL5		0	0.002	0.0151	2.74593	2	1323.8	-1.69398	40.3683	0
	High	NFVLSQGPSR	1	7	1	G2WDL5		0	0.005	0.02817	1.6478	2	1104.58	-1.47638	30.4978	0
	High	VIDPIAPR	1	7	1	G2WDL5		0	0.007	0.03439	1.85182	2	880.52	-5.75134	29.2498	0
	Medium	TFILGGLK	1	7	1	G2WDL5		0	0.039	0.2241	1.25281	2	848.524	-0.0316842	42.7973	0
N1P880	Bas1p OS=Saccharomyces cerevisiae (strain CEN.PK113-7D) OX=889517 GN=CENPK1137D_1115 PE=4 SV=1 - [N1P880_YEASC]	11.92	16.15	8	9	9	9	811	89.6056	8.1626
	A2	Sequence	# PSMs	# Proteins	# Protein Groups	Protein Group Accessions	Modifications	ΔCn	q-Value	PEP	XCorr	Charge	MH+ [Da]	ΔM [ppm]	RT [min]	# Missed Cleavages
	High	DGQGLSISNGTIDSTK	1	8	1	N1P880		0	0	8.401e-09	2.76203	2	1592.77	-0.842151	34.867	0
	High	TSLDNmDSDFLSR	1	8	1	N1P880	M6(Oxidation)	0	0	2.034e-05	2.06669	2	1516.66	0.649537	38.0115	0
	High	YIEVLGPGSK	1	8	1	N1P880		0	0.001	0.001456	1.97896	2	1062.58	0.482214	32.9952	0
	High	SLATTNPNPPVEK	1	8	1	N1P880		0	0.001	0.003239	1.73886	2	1367.72	-0.789345	23.2465	0
	High	GQASEVITK	1	8	1	N1P880		0	0.001	0.002382	1.71306	2	932.505	-0.298266	14.3852	0
	High	ELGYENGLEDVK	1	8	1	N1P880		0	0.001	0.01119	1.66044	2	1365.65	-1.12057	37.5406	0
	High	mTQVGQTHTSGSIR	1	3	1	N1P880	M1(Oxidation)	0	0.006	0.03022	0.917262	3	1518.73	0.461194	13.1052	0
	High	SDSTPNKEEQLQLSQQNNPSLIK	1	7	1	N1P880		0	0.009	0.07549	1.19849	3	2598.3	0.552607	34.7305	1
	Medium	LKDNDGPILNDSKPQALPPLK	1	8	1	N1P880		0	0.044	0.2386	0.985116	4	2273.25	0.989218	35.539	1
C8ZGM5	Non-specific serine/threonine protein kinase OS=Saccharomyces cerevisiae (strain Lalvin EC1118 / Prise de mousse) OX=643680 GN=EC1118_1N9_0375g PE=4 SV=1 - [C8ZGM5_YEAS8]	11.6872	15.93	6	10	10	10	841	93.794	9.0415
	A2	Sequence	# PSMs	# Proteins	# Protein Groups	Protein Group Accessions	Modifications	ΔCn	q-Value	PEP	XCorr	Charge	MH+ [Da]	ΔM [ppm]	RT [min]	# Missed Cleavages
	High	HLQNVPNQQYPK	1	6	1	C8ZGM5		0	0	0.001382	2.19301	3	1465.76	1.74995	19.3418	0
	High	IPLTSIISVSR	1	6	1	C8ZGM5		0	0	0.001382	1.74055	2	1185.72	-0.154335	47.8861	0
	High	SDNVLLDTR	1	6	1	C8ZGM5		0	0.001	0.001382	2.03994	2	1032.53	-0.503191	30.677	0
	High	AGQGASGSVYLAER	1	6	1	C8ZGM5		0	0.001	0.001382	1.86618	2	1365.68	1.55435	26.9396	0
	High	ALYLIATNGTPK	1	6	1	C8ZGM5		0	0.001	0.001382	1.75173	2	1261.72	0.0191718	39.1298	0
	High	QPQSPLSSQSTQNQAIPR	1	6	1	C8ZGM5		0	0.001	0.005073	1.40728	3	1966.99	-0.737861	30.7497	0
	High	YAQNSSPTAAHFQPQR	1	6	1	C8ZGM5		0	0.001	0.001382	1.08799	3	1802.86	-0.888315	21.8085	0
	High	LPTSQSNIPR	1	6	1	C8ZGM5		0	0.004	0.02397	2.09581	2	1112.6	-3.7382	23.222	0
	High	TcYNQTQPITK	1	6	1	C8ZGM5	C2(Carbamidomethyl)	0	0.007	0.04923	0.732723	2	1353.64	-1.60785	19.6051	0
	Medium	APYPSNQNATSNTHVQPVAPK	1	5	1	C8ZGM5		0	0.012	0.08403	1.6933	3	2221.1	-0.323785	23.8629	0
C8Z738	Arb1p OS=Saccharomyces cerevisiae (strain Lalvin EC1118 / Prise de mousse) OX=643680 GN=EC1118_1E8_1376g PE=4 SV=1 - [C8Z738_YEAS8]	11.5542	16.23	3	8	8	10	610	68.3356	6.40479
	A2	Sequence	# PSMs	# Proteins	# Protein Groups	Protein Group Accessions	Modifications	ΔCn	q-Value	PEP	XCorr	Charge	MH+ [Da]	ΔM [ppm]	RT [min]	# Missed Cleavages
	High	LGVYSQHSQDQLDLTK	1	3	1	C8Z738		0	0	1.114e-08	2.55811	3	1831.92	0.516642	33.5576	0
	High	VVTGVLSSLETSR	3	3	1	C8Z738		0	0	4.24e-08	2.47425	2	1347.75	-0.294697	42.6079	0
	High	EAAAEESEVDAAAR	1	3	1	C8Z738		0	0	9.666e-06	2.11998	2	1418.64	0.323463	22.8216	0
	High	FIASAGTYANLVK	1	3	1	C8Z738		0	0.001	0.004929	1.55864	2	1354.73	-1.41324	42.8312	0
	High	IALVGPnGVGK	1	3	1	C8Z738	N7(Deamidated)	0	0.001	0.001384	1.38265	2	1025.6	4.53196	34.1578	0
	High	ImTGELTPQSGR	1	3	1	C8Z738	M2(Oxidation)	0	0.004	0.02387	1.4443	2	1305.65	0.45201	24.2743	0
	High	LTAYGGNYDSYHK	1	3	1	C8Z738		0	0.005	0.02518	1.61634	3	1488.68	-0.213827	25.0558	0
	Medium	SALEFVR	1	3	1	C8Z738		0	0.036	0.2185	1.53197	2	821.452	0.25385	33.1363	0
B5VRP9	YOL004Wp-like protein (Fragment) OS=Saccharomyces cerevisiae (strain AWRI1631) OX=545124 GN=AWRI1631_151570 PE=4 SV=1 - [B5VRP9_YEAS6]	11.1429	7.18	9	9	9	9	1364	156.27	5.50342
	A2	Sequence	# PSMs	# Proteins	# Protein Groups	Protein Group Accessions	Modifications	ΔCn	q-Value	PEP	XCorr	Charge	MH+ [Da]	ΔM [ppm]	RT [min]	# Missed Cleavages
	High	QQQQFLYPASGYYGHPSNR	1	9	1	B5VRP9		0	0	6.248e-06	3.01719	3	2241.05	2.44358	36.7849	0
	High	FADQPDIYK	1	9	1	B5VRP9		0	0	0.001382	2.45113	2	1096.53	-0.165962	31.2316	0
	High	TSAGNQGIESETEKGK	1	8	1	B5VRP9		0	0	8.297e-06	1.99058	3	1635.78	0.725654	13.5199	1
	High	FLDcAVGLR	1	9	1	B5VRP9	C4(Carbamidomethyl)	0	0	0.001382	1.82855	2	1050.54	-1.55687	39.4076	0
	High	IEcSSNPDDPIR	1	9	1	B5VRP9	C3(Carbamidomethyl)	0	0	3.033e-06	1.76224	2	1402.63	0.501705	24.3455	0
	High	TIQcLETIVNK	1	9	1	B5VRP9	C4(Carbamidomethyl)	0	0	0.001282	1.39888	2	1318.7	-1.59375	39.4874	0
	High	SQAIDTPGVIER	1	9	1	B5VRP9		0	0.001	0.001706	2.08378	2	1285.67	-0.277905	30.7511	0
	High	TAEImALFVK	1	9	1	B5VRP9	M5(Oxidation)	0	0.001	0.007758	1.09329	2	1138.62	-0.216983	44.1489	0
	High	TSAGNQGIESETEK	1	8	1	B5VRP9		0	0.005	0.02786	1.2562	2	1450.66	-0.739606	16.1228	0
G2WN79	DNA-directed RNA polymerase subunit beta OS=Saccharomyces cerevisiae (strain Kyokai no. 7 / NBRC 101557) OX=721032 GN=K7_RET1 PE=3 SV=1 - [G2WN79_YEASK]	11.1112	6.88	4	7	7	9	1149	129.388	8.17725
	A2	Sequence	# PSMs	# Proteins	# Protein Groups	Protein Group Accessions	Modifications	ΔCn	q-Value	PEP	XCorr	Charge	MH+ [Da]	ΔM [ppm]	RT [min]	# Missed Cleavages
	High	QAIGAIAYNQFK	2	4	1	G2WN79		0	0	0.001296	2.67133	2	1323.71	0.00204351	40.331	0
	High	VILVQEQLSK	2	4	1	G2WN79		0	0	0.001382	2.38076	2	1156.69	0.421975	34.4933	0
	High	ILVDQGFNYSGK	1	4	1	G2WN79		0	0	0.0001973	2.01523	2	1340.68	0.330295	39.4306	0
	High	GIVQASVTSSTHER	1	4	1	G2WN79		0	0	0.001167	1.79423	3	1471.75	0.437033	21.4611	0
	High	LTDEINTAQDK	1	4	1	G2WN79		0	0.001	0.001382	1.64781	2	1247.61	0.338811	21.9281	0
	High	VQSGQIYINK	1	4	1	G2WN79		0	0.001	0.001382	1.51917	2	1149.63	-0.329854	23.773	0
	High	cILYDADESK	1	4	1	G2WN79	C1(Carbamidomethyl)	0	0.005	0.02848	1.46932	2	1213.54	1.60915	29.9418	0
D3UF33	Peptide hydrolase OS=Saccharomyces cerevisiae (strain Lalvin EC1118 / Prise de mousse) OX=643680 GN=EC1118_1B15_4709g PE=3 SV=1 - [D3UF33_YEAS8]	10.9464	9.12	6	5	5	9	537	60.0718	5.31299
	A2	Sequence	# PSMs	# Proteins	# Protein Groups	Protein Group Accessions	Modifications	ΔCn	q-Value	PEP	XCorr	Charge	MH+ [Da]	ΔM [ppm]	RT [min]	# Missed Cleavages
	High	HTVATVGVPYK	1	6	1	D3UF33		0	0	0.0004137	3.13955	2	1171.65	-0.938575	23.3457	0
	High	TQNIIADTK	1	6	1	D3UF33		0	0.001	0.001382	2.1458	2	1003.54	-0.156137	19.8472	0
	High	EGLHGTLGEPTK	4	6	1	D3UF33		0	0.001	0.005086	2.12797	3	1238.64	0.00492035	19.6595	0
	High	NLYVDYYK	2	6	1	D3UF33		0	0.007	0.0374	1.61079	2	1077.53	2.54131	36.397	0
	Medium	DYASVVPPR	1	6	1	D3UF33		0	0.015	0.09814	1.48894	2	1003.52	1.7411	30.0015	0
P47068	Myosin tail region-interacting protein MTI1 OS=Saccharomyces cerevisiae (strain ATCC 204508 / S288c) OX=559292 GN=BBC1 PE=1 SV=2 - [BBC1_YEAST]	10.1166	7.09	7	8	8	8	1157	128.218	5.26221
	A2	Sequence	# PSMs	# Proteins	# Protein Groups	Protein Group Accessions	Modifications	ΔCn	q-Value	PEP	XCorr	Charge	MH+ [Da]	ΔM [ppm]	RT [min]	# Missed Cleavages
	High	SFVAVQGSEVGK	1	7	1	P47068		0	0.001	0.001382	2.43095	2	1207.63	2.30019	29.2347	0
	High	EKEEEEPEQLQELPR	1	7	1	P47068		0	0.001	0.001382	2.24799	3	1882.9	-0.574474	32.7476	1
	High	IALLQEQQR	1	7	1	P47068		0	0.001	0.002405	2.04278	2	1098.63	-0.774858	30.3602	0
	High	FSLTFNSTSPEK	1	7	1	P47068		0	0.001	0.00318	1.61054	2	1357.66	-0.158871	41.669	0
	High	VPTSVLSGAEK	1	7	1	P47068		0	0.002	0.01525	1.78436	2	1087.6	1.33907	26.7652	0
	High	ILDEYAQR	1	7	1	P47068		0	0.002	0.01855	1.16266	2	1007.52	-0.119871	26.2355	0
	High	IIQNSYK	1	7	1	P47068		0	0.007	0.04725	1.08385	2	865.478	0.0225331	14.569	0
	Medium	TVTTLQER	1	7	1	P47068		0	0.017	0.1018	1.35225	2	947.516	0.259035	16.5795	0
E7KP90	26S proteasome regulatory subunit RPN1 OS=Saccharomyces cerevisiae (strain Lalvin QA23) OX=764098 GN=QA23_2086 PE=3 SV=1 - [E7KP90_YEASL]	9.99266	8.92	9	8	8	8	987	108.669	4.62744
	A2	Sequence	# PSMs	# Proteins	# Protein Groups	Protein Group Accessions	Modifications	ΔCn	q-Value	PEP	XCorr	Charge	MH+ [Da]	ΔM [ppm]	RT [min]	# Missed Cleavages
	High	SDGSAATSGFEFSK	1	9	1	E7KP90		0	0	0.001382	2.32128	2	1390.61	-0.228169	33.8486	0
	High	YLYVDEPEVK	1	9	1	E7KP90		0	0.001	0.0117	2.14298	2	1254.62	-1.25653	36.7652	0
	High	EQDALFITR	1	9	1	E7KP90		0	0.001	0.001382	2.05037	2	1092.57	0.629796	37.7342	0
	High	VGQAVETVGQAGRPK	1	9	1	E7KP90		0	0.001	0.001382	1.60902	3	1496.82	0.126695	19.037	0
	High	NSTSSmTAVPKPLK	1	9	1	E7KP90	M6(Oxidation)	0	0.001	0.001387	1.49034	3	1476.77	0.339397	18.4646	0
	High	QLASYYSR	1	9	1	E7KP90		0	0.006	0.02878	1.74677	2	987.49	0.243367	24.2544	0
	Medium	ELNLTGPK	1	9	1	E7KP90		0	0.022	0.1203	1.73125	2	871.488	-0.223206	25.7319	0
	Medium	LSEHFLYLAK	1	8	1	E7KP90		0	0.049	0.2563	1.40398	3	1220.67	0.101452	38.1001	0
A6ZUA1	ATP-dependent RNA helicase DBP3 OS=Saccharomyces cerevisiae (strain YJM789) OX=307796 GN=DBP3 PE=3 SV=1 - [DBP3_YEAS7]	9.14247	13.77	7	6	6	7	523	58.8134	9.17334
	A2	Sequence	# PSMs	# Proteins	# Protein Groups	Protein Group Accessions	Modifications	ΔCn	q-Value	PEP	XCorr	Charge	MH+ [Da]	ΔM [ppm]	RT [min]	# Missed Cleavages
	High	AGQTGTAHTLFTEQEK	2	7	1	A6ZUA1		0	0	3.239e-07	3.19846	3	1718.83	-0.12138	24.3485	0
	High	VSIGNTDQLTANKR	1	7	1	A6ZUA1		0	0	5.846e-08	2.23927	3	1516.81	1.57174	24.503	1
	High	GIQVLVISPTR	1	7	1	A6ZUA1		0	0.001	0.001724	1.96472	2	1182.72	-0.235776	42.8156	0
	High	SNLLLATDVAAR	1	7	1	A6ZUA1		0	0.001	0.001382	1.74001	2	1243.7	0.545287	40.9637	0
	High	VLIFALYK	1	7	1	A6ZUA1		0	0.001	0.001382	1.46783	2	966.602	-0.588796	52.404	0
	Medium	EVEVPEKESEK	1	6	1	A6ZUA1		0	0.041	0.2319	0.720168	3	1302.64	-4.16406	14.6471	1
E7KRH4	Ade16p OS=Saccharomyces cerevisiae (strain Lalvin QA23) OX=764098 GN=QA23_3127 PE=4 SV=1 - [E7KRH4_YEASL]	8.33277	13.34	4	5	7	7	577	63.3225	6.90283
	A2	Sequence	# PSMs	# Proteins	# Protein Groups	Protein Group Accessions	Modifications	ΔCn	q-Value	PEP	XCorr	Charge	MH+ [Da]	ΔM [ppm]	RT [min]	# Missed Cleavages
	High	EVFGVTLQQK	1	4	1	E7KRH4		0	0	0.001334	1.67494	2	1148.63	0.618271	37.5361	0
	High	SNAIDLFVTGQR	1	4	1	E7KRH4		0	0	0.001002	1.5206	2	1320.69	0.477385	47.6764	0
	High	HVSPAGAAVGLPLSDVEK	1	8	2	E7KRH4;C8ZEX4		0	0.001	0.001382	2.88275	3	1746.94	-0.314188	37.768	0
	High	TAILSVYDK	1	8	2	C8ZEX4;E7KRH4		0	0.001	0.001498	1.83031	2	1009.56	0.819444	34.3036	0
	High	TGLLDLAK	1	4	1	E7KRH4		0	0.001	0.001652	1.43217	2	830.498	-0.39727	40.8095	0
	High	ILASGGTANmVR	1	4	1	E7KRH4	M10(Oxidation)	0	0.003	0.02186	1.94477	2	1205.63	-0.381276	19.5632	0
	Medium	GLVENNVR	1	4	1	E7KRH4		0	0.011	0.0812	1.36989	2	900.49	-0.279568	18.5914	0
A6ZXJ6	Cell division cycle-related protein OS=Saccharomyces cerevisiae (strain YJM789) OX=307796 GN=CDC53 PE=3 SV=1 - [A6ZXJ6_YEAS7]	8.32751	8.47	4	7	7	7	815	93.9576	8.32373
	A2	Sequence	# PSMs	# Proteins	# Protein Groups	Protein Group Accessions	Modifications	ΔCn	q-Value	PEP	XCorr	Charge	MH+ [Da]	ΔM [ppm]	RT [min]	# Missed Cleavages
	High	LIHGTSTSAEDEENIIQR	1	4	1	A6ZXJ6		0	0	0.0001531	2.51837	3	2012.99	0.00803415	30.6586	0
	High	ITSLYALIR	1	4	1	A6ZXJ6		0	0	1.288e-05	2.07906	2	1049.64	0.0307491	49.8333	0
	High	TNINFASGVK	1	4	1	A6ZXJ6		0	0.001	0.001582	1.82841	2	1050.56	1.76923	30.0582	0
	High	SNISTAIK	1	4	1	A6ZXJ6		0	0.003	0.02186	1.90168	2	833.473	0.101526	17.8554	0
	High	LLEVHDIFSK	1	4	1	A6ZXJ6		0	0.003	0.02035	1.55672	3	1200.66	-0.300135	42.5063	0
	Medium	DFTLIPR	1	4	1	A6ZXJ6		0	0.024	0.1334	1.1365	2	861.483	0.396561	45.8884	0
	Medium	NYILNFK	1	4	1	A6ZXJ6		0	0.044	0.2387	1.57145	2	911.499	0.369316	40.9887	0
C8ZEX4	Ade17p OS=Saccharomyces cerevisiae (strain Lalvin EC1118 / Prise de mousse) OX=643680 GN=EC1118_1M3_2949g PE=3 SV=1 - [C8ZEX4_YEAS8]	8.29343	12.67	4	5	7	7	592	65.2368	6.55127
	A2	Sequence	# PSMs	# Proteins	# Protein Groups	Protein Group Accessions	Modifications	ΔCn	q-Value	PEP	XCorr	Charge	MH+ [Da]	ΔM [ppm]	RT [min]	# Missed Cleavages
	High	FEEIPKPFTPEER	1	4	1	C8ZEX4		0	0	1.55e-05	1.99368	3	1618.81	-0.439402	37.771	0
	High	QVYGVTLEQK	1	4	1	C8ZEX4		0	0	0.001382	1.8417	2	1164.63	1.0059	30.7372	0
	High	HVSPAGAAVGIPLSDVEK	1	8	2	E7KRH4;C8ZEX4		0	0.001	0.001382	2.88275	3	1746.94	-0.314188	37.768	0
	High	TAILSVYDK	1	8	2	C8ZEX4;E7KRH4		0	0.001	0.001498	1.83031	2	1009.56	0.819444	34.3036	0
	High	TGLLDLAR	1	4	1	C8ZEX4		0	0.001	0.007898	1.56421	2	858.504	-0.79393	42.4445	0
	High	ILASGGTAR	1	4	1	C8ZEX4		0	0.007	0.03794	1.44173	2	845.484	-0.572724	12.204	0
	Medium	VTILSDPK	1	4	1	C8ZEX4		0	0.024	0.1398	1.73867	2	872.51	1.22974	25.4456	0
E7Q3I7	Coatomer subunit delta OS=Saccharomyces cerevisiae (strain FostersB) OX=764102 GN=FOSTERSB_1532 PE=3 SV=1 - [E7Q3I7_YEASB]	8.1128	9.34	3	6	6	9	546	60.5652	5.19873
	A2	Sequence	# PSMs	# Proteins	# Protein Groups	Protein Group Accessions	Modifications	ΔCn	q-Value	PEP	XCorr	Charge	MH+ [Da]	ΔM [ppm]	RT [min]	# Missed Cleavages
	High	AFPANDQSLGVLR	4	3	1	E7Q3I7		0	0	0.0007945	0.897105	2	1387.73	-0.670236	42.5552	0
	High	EVINAEFSR	1	3	1	E7Q3I7		0	0.001	0.003922	2.20522	2	1064.54	5.05078	30.801	0
	High	IQEIIER	1	3	1	E7Q3I7		0	0.002	0.0137	1.82482	2	900.515	-0.147908	24.6068	0
	High	NKEIEATEER	1	3	1	E7Q3I7		0	0.004	0.0239	2.42643	3	1218.6	-0.348385	10.4026	1
	High	EIEATEER	1	3	1	E7Q3I7		0	0.005	0.02862	1.65634	2	976.457	-0.805197	13.9419	0
	Medium	INDHDLSHSNLK	1	3	1	E7Q3I7		0	0.031	0.1999	1.10124	3	1392.69	0.100834	16.7573	0
N1P548	Sec31p OS=Saccharomyces cerevisiae (strain CEN.PK113-7D) OX=889517 GN=CENPK1137D_4097 PE=4 SV=1 - [N1P548_YEASC]	8.09942	8.66	7	9	9	11	1259	137.129	5.78271
	A2	Sequence	# PSMs	# Proteins	# Protein Groups	Protein Group Accessions	Modifications	ΔCn	q-Value	PEP	XCorr	Charge	MH+ [Da]	ΔM [ppm]	RT [min]	# Missed Cleavages
	High	ISGLESNTTLSEALK	1	7	1	N1P548		0	0	1.75e-07	2.24725	2	1562.83	0.348783	42.8544	0
	High	AIQNLYPNDIAQR	1	7	1	N1P548		0	0	0.0005578	2.15909	2	1515.79	-0.108152	38.0753	0
	High	VPSLVATSESPR	1	7	1	N1P548		0	0	4.706e-06	2.05117	2	1242.67	0.466651	30.1016	0
	High	VATPLSGGVPPAPLPK	1	6	1	N1P548		0	0.001	0.001559	1.48892	2	1500.88	-0.77579	41.1559	0
	High	LVQITPDGK	2	7	1	N1P548		0	0.007	0.04334	1.58813	2	970.557	0.428867	25.4584	0
	High	QQLSVVEWHPK	1	7	1	N1P548		0	0.007	0.03948	1.32999	3	1350.72	2.27013	33.8237	0
	High	LSmDGTEEFLK	1	7	1	N1P548	M3(Oxidation)	0	0.009	0.07088	1.20153	2	1285.6	0.628697	35.7262	0
	Medium	EVIHLSYTSPNSGIK	1	7	1	N1P548		0	0.019	0.107	1.84707	3	1644.86	-2.29165	34.8655	0
	Medium	ILYSISK	2	7	1	N1P548		0	0.025	0.1411	1.64191	2	823.495	3.05933	28.7597	0
E7KVR0	Sec23p OS=Saccharomyces cerevisiae (strain Lalvin QA23) OX=764098 GN=QA23_5103 PE=4 SV=1 - [E7KVR0_YEASL]	7.83787	13.02	4	8	8	9	668	74.0605	5.80811
	A2	Sequence	# PSMs	# Proteins	# Protein Groups	Protein Group Accessions	Modifications	ΔCn	q-Value	PEP	XCorr	Charge	MH+ [Da]	ΔM [ppm]	RT [min]	# Missed Cleavages
	High	AETDDGADVIR	1	4	1	E7KVR0		0	0	2.968e-05	2.23488	2	1161.54	-0.0307295	22.9393	0
	High	FIDTEAGGSQAR	1	4	1	E7KVR0		0	0	0.0005909	1.82396	2	1251.6	0.399591	21.6198	0
	High	FYNQIAQR	2	4	1	E7KVR0		0	0.001	0.001382	2.11009	2	1039.53	-0.892558	24.7192	0
	High	LNPSDNYQDmAR	1	4	1	E7KVR0	M10(Oxidation)	0	0.001	0.001382	1.1118	2	1439.62	0.0636356	21.7045	0
	High	LFAKDEEGYLK	1	4	1	E7KVR0		0	0.002	0.01624	1.43819	3	1312.68	1.33132	31.4147	1
	High	YADYNKDDPQSFR	1	4	1	E7KVR0		0	0.007	0.03831	1.55848	3	1618.71	0.125281	26.0176	1
	Medium	ALLEEPK	1	4	1	E7KVR0		0	0.022	0.1212	1.09958	2	799.456	-0.458137	24.1523	0
	Medium	AGYQDDPQYADFK	1	4	1	E7KVR0		0	0.028	0.1733	0.732571	2	1517.65	-0.0915206	34.6634	0
Q07793	Transposon Ty1-DR4 Gag-Pol polyprotein OS=Saccharomyces cerevisiae (strain ATCC 204508 / S288c) OX=559292 GN=TY1B-DR4 PE=3 SV=2 - [YD13B_YEAST]	7.58656	7.67	17	1	10	11	1604	181.548	7.53271
	A2	Sequence	# PSMs	# Proteins	# Protein Groups	Protein Group Accessions	Modifications	ΔCn	q-Value	PEP	XCorr	Charge	MH+ [Da]	ΔM [ppm]	RT [min]	# Missed Cleavages
	High	AHNVSTSNNSPSTDNDSISK	1	17	2	Q07793;Q12273		0	0	2.135e-05	1.95115	3	2074.93	0.21504	14.8709	0
	High	TVDTTNYVILQGK	1	18	2	Q07793;Q12273		0	0	1.646e-08	1.86269	2	1451.77	-0.578838	38.467	0
	High	YDEAITYNK	1	18	2	Q07793;Q12273		0	0	0.0007542	1.51795	2	1116.52	-0.876214	24.8068	0
	High	SDGTVLAPIVK	1	18	2	Q07793;Q12273		0	0.001	0.004242	1.75717	2	1099.64	-0.130574	35.5845	0
	High	STTEPIQLNNK	1	18	2	Q07793;Q12273		0	0.001	0.001663	1.74206	2	1244.65	2.03355	24.8582	0
	High	TVPQISDQETEKR	1	18	2	Q07793;Q12273		0	0.002	0.01894	2.22464	3	1530.78	0.0540861	19.9799	1
	High	VTNIIDR	2	17	1	Q07793		0	0.002	0.0156	1.52111	2	830.473	0.0599596	22.0138	0
	High	LGmENSLTEK	1	16	2	Q07793;Q12273	M3(Oxidation)	0	0.007	0.03282	1.12239	2	1137.54	-0.621361	19.5197	0
	High	SLEDNETEIK	1	18	2	Q07793;Q12273		0	0.009	0.07391	1.43383	2	1177.56	-0.574506	24.1281	0
	Medium	AVSPTDSTPPSTHTEDSKR	1	18	2	Q07793;Q12273		0	0.038	0.2218	1.04657	4	2012.95	-0.234734	14.4651	1
Q12273	Transposon Ty1-OL Gag-Pol polyprotein OS=Saccharomyces cerevisiae (strain ATCC 204508 / S288c) OX=559292 GN=TY1B-OL PE=3 SV=1 - [YO11B_YEAST]	7.58656	7.01	1	1	10	11	1755	198.491	8.11865
	A2	Sequence	# PSMs	# Proteins	# Protein Groups	Protein Group Accessions	Modifications	ΔCn	q-Value	PEP	XCorr	Charge	MH+ [Da]	ΔM [ppm]	RT [min]	# Missed Cleavages
	High	AHNVSTSNNSPSTDNDSISK	1	17	2	Q07793;Q12273		0	0	2.135e-05	1.95115	3	2074.93	0.21504	14.8709	0
	High	TVDTTNYVILQGK	1	18	2	Q07793;Q12273		0	0	1.646e-08	1.86269	2	1451.77	-0.578838	38.467	0
	High	YDEAITYNK	1	18	2	Q07793;Q12273		0	0	0.0007542	1.51795	2	1116.52	-0.876214	24.8068	0
	High	SDGTVLAPIVK	1	18	2	Q07793;Q12273		0	0.001	0.004242	1.75717	2	1099.64	-0.130574	35.5845	0
	High	STTEPIQLNNK	1	18	2	Q07793;Q12273		0	0.001	0.001663	1.74206	2	1244.65	2.03355	24.8582	0
	High	TVPQISDQETEKR	1	18	2	Q07793;Q12273		0	0.002	0.01894	2.22464	3	1530.78	0.0540861	19.9799	1
	High	VTNIInR	2	1	1	Q12273	N6(Deamidated)	0	0.002	0.01565	1.52111	2	830.473	0.0647761	22.0138	0
	High	LGmENSLTEK	1	16	2	Q07793;Q12273	M3(Oxidation)	0	0.007	0.03282	1.12239	2	1137.54	-0.621361	19.5197	0
	High	SLEDNETEIK	1	18	2	Q07793;Q12273		0	0.009	0.07391	1.43383	2	1177.56	-0.574506	24.1281	0
	Medium	AVSPTDSTPPSTHTEDSKR	1	18	2	Q07793;Q12273		0	0.038	0.2218	1.04657	4	2012.95	-0.234734	14.4651	1
A6ZXG9	ATP-dependent RNA helicase DHH1 OS=Saccharomyces cerevisiae (strain YJM789) OX=307796 GN=DHH1 PE=3 SV=1 - [DHH1_YEAS7]	7.48553	12.65	4	6	6	6	506	57.5076	7.97217
	A2	Sequence	# PSMs	# Proteins	# Protein Groups	Protein Group Accessions	Modifications	ΔCn	q-Value	PEP	XCorr	Charge	MH+ [Da]	ΔM [ppm]	RT [min]	# Missed Cleavages
	High	ELALQTSQVVR	1	4	1	A6ZXG9		0	0	3.437e-05	2.0745	2	1243.7	-0.0355778	33.8052	0
	High	TAAFVIPTLEK	1	4	1	A6ZXG9		0	0.001	0.001579	1.95534	2	1189.69	3.30491	47.9267	0
	High	IQALImVPTR	1	4	1	A6ZXG9	M6(Oxidation)	0	0.001	0.001382	1.82756	2	1157.67	-0.392516	39.7023	0
	High	TAETYLHR	1	4	1	A6ZXG9		0	0.001	0.00427	1.62813	2	990.499	-0.851104	16.8836	0
	High	TLVcSDLLTR	1	4	1	A6ZXG9	C4(Carbamidomethyl)	0	0.001	0.001382	1.29368	2	1177.63	0.703543	39.6275	0
	Medium	KDTRPQTDDVLNTK	1	3	1	A6ZXG9		0	0.031	0.2009	1.42858	3	1630.84	0.156709	17.9552	1
E7QJR3	Whi3p OS=Saccharomyces cerevisiae (strain Zymaflore VL3) OX=764100 GN=VL3_4019 PE=4 SV=1 - [E7QJR3_YEASZ]	7.40639	9.06	10	5	5	6	629	67.839	7.6499
	A2	Sequence	# PSMs	# Proteins	# Protein Groups	Protein Group Accessions	Modifications	ΔCn	q-Value	PEP	XCorr	Charge	MH+ [Da]	ΔM [ppm]	RT [min]	# Missed Cleavages
	High	TTVEIIDDTTK	1	10	1	E7QJR3		0	0	0.0004397	2.30028	2	1235.64	0.0428754	32.0478	0
	High	QLFSGQEGFR	1	10	1	E7QJR3		0	0	0.001265	1.79122	2	1168.58	2.42934	36.6271	0
	High	SSLNLNTTSHPHEASGR	1	10	1	E7QJR3		0	0	0.001382	1.74238	4	1807.87	1.8704	16.8247	0
	High	NELFGPSFPNK	2	10	1	E7QJR3		0	0	0.001382	1.64855	2	1249.62	-0.454724	41.8523	0
	Medium	ALAELYGR	1	7	1	E7QJR3		0	0.015	0.09535	1.22558	2	892.489	0.0277817	30.9928	0
E7LZ66	Coatomer subunit gamma OS=Saccharomyces cerevisiae (strain VIN 13) OX=764099 GN=VIN13_3921 PE=3 SV=1 - [E7LZ66_YEASV]	7.27973	13.58	5	11	11	11	935	104.775	5.12256
	A2	Sequence	# PSMs	# Proteins	# Protein Groups	Protein Group Accessions	Modifications	ΔCn	q-Value	PEP	XCorr	Charge	MH+ [Da]	ΔM [ppm]	RT [min]	# Missed Cleavages
	High	SETTLDTTPEAESVPEKR	1	5	1	E7LZ66		0	0	2.492e-05	1.55879	3	1989.96	0.400988	26.9046	1
	High	SAAVVALSK	1	6	1	E7LZ66		0	0.001	0.001406	2.23111	2	845.511	1.66094	21.3944	0
	High	NKDDVIAQNLIESK	1	5	1	E7LZ66		0	0.001	0.005495	1.66433	3	1586.84	1.25214	34.5572	1
	High	DVQNGSDLIKPDAIR	1	5	1	E7LZ66		0	0.001	0.001769	1.53524	3	1640.86	-0.029043	34.9024	0
	High	IVNDLIYR	1	5	1	E7LZ66		0	0.001	0.00391	1.32652	2	1005.57	-0.111245	35.1228	0
	High	FTNETQEAVLDLK	1	6	1	E7LZ66		0	0.001	0.008895	1.29074	2	1507.76	-0.464335	41.2054	0
	High	LITSFATR	1	6	1	E7LZ66		0	0.004	0.02379	1.10418	2	908.52	0.173799	31.8052	0
	High	QAVYLAIK	1	6	1	E7LZ66		0	0.005	0.02468	1.73511	2	905.546	0.075673	33.464	0
	High	FENSTSGDLPDK	1	6	1	E7LZ66		0	0.005	0.02622	1.64271	2	1309.59	-1.93109	24.0677	0
	High	EGPSAPNPSLYVR	1	6	1	E7LZ66		0	0.007	0.05007	1.6708	2	1386.7	-2.31893	35.9022	0
	High	VVLENSIIR	1	6	1	E7LZ66		0	0.007	0.04191	1.46266	2	1042.63	1.72222	35.8811	0
C8Z584	Sec7p OS=Saccharomyces cerevisiae (strain Lalvin EC1118 / Prise de mousse) OX=643680 GN=EC1118_1D0_4313g PE=4 SV=1 - [C8Z584_YEAS8]	7.17297	4.35	8	9	9	10	2002	225.941	4.84326
	A2	Sequence	# PSMs	# Proteins	# Protein Groups	Protein Group Accessions	Modifications	ΔCn	q-Value	PEP	XCorr	Charge	MH+ [Da]	ΔM [ppm]	RT [min]	# Missed Cleavages
	High	VLLNTTSSAR	2	8	1	C8Z584		0	0.001	0.007768	2.05405	2	1061.59	-0.0895525	21.7089	0
	High	QSTSSAVSLSTK	1	8	1	C8Z584		0	0.001	0.001382	1.78952	2	1195.62	-0.109311	19.3885	0
	High	VEITQTQR	1	8	1	C8Z584		0	0.001	0.001382	1.47231	2	974.526	-0.849542	15.7285	0
	High	FVDQNPGVFSK	1	8	1	C8Z584		0	0.003	0.02257	1.43739	2	1237.62	-0.261867	32.6232	0
	High	DFNEDYGLR	1	8	1	C8Z584		0	0.006	0.0301	1.59648	2	1128.49	-1.96324	37.6928	0
	High	ATPTELAQEK	1	8	1	C8Z584		0	0.009	0.07346	1.31934	2	1087.56	0.00421125	20.0162	0
	Medium	DAFLVFR	1	8	1	C8Z584		0	0.026	0.153	1.71583	2	867.472	0.113442	50.2088	0
	Medium	VQSLALDcLSK	1	8	1	C8Z584	C8(Carbamidomethyl)	0	0.041	0.2295	1.25532	2	1233.65	-2.37552	38.063	0
	Medium	SSTESIVLK	1	8	1	C8Z584		0	0.041	0.2298	1.1967	2	963.537	1.08918	24.7768	0
B3LSL3	Uncharacterized protein OS=Saccharomyces cerevisiae (strain RM11-1a) OX=285006 GN=SCRG_04811 PE=4 SV=1 - [B3LSL3_YEAS1]	7.15943	4.84	6	4	4	4	929	103.896	6.29053
	A2	Sequence	# PSMs	# Proteins	# Protein Groups	Protein Group Accessions	Modifications	ΔCn	q-Value	PEP	XCorr	Charge	MH+ [Da]	ΔM [ppm]	RT [min]	# Missed Cleavages
	High	FEDQAQYLQR	1	6	1	B3LSL3		0	0	0.0001516	2.6089	2	1297.62	-0.617049	31.065	0
	High	SINTSGAVSNNIR	1	6	1	B3LSL3		0	0	1.174e-05	2.30357	2	1332.69	-0.441623	24.1084	0
	High	LALDTVTGGQGGK	1	6	1	B3LSL3		0	0	3.708e-06	2.24697	2	1216.65	0.388625	30.8299	0
	High	DTTLDVLLK	1	6	1	B3LSL3		0	0.002	0.01709	1.41106	2	1017.58	-0.491735	49.4931	0
B5VKK0	YIL109Cp-like protein (Fragment) OS=Saccharomyces cerevisiae (strain AWRI1631) OX=545124 GN=AWRI1631_90590 PE=4 SV=1 - [B5VKK0_YEAS6]	6.65911	10.97	7	7	7	8	729	81.9854	6.18896
	A2	Sequence	# PSMs	# Proteins	# Protein Groups	Protein Group Accessions	Modifications	ΔCn	q-Value	PEP	XCorr	Charge	MH+ [Da]	ΔM [ppm]	RT [min]	# Missed Cleavages
	High	EIVVSNTAGGAPLR	1	7	1	B5VKK0		0	0	3.196e-05	2.41527	2	1383.76	-1.62439	31.5971	0
	High	GASLSEPVNHASAR	1	7	1	B5VKK0		0	0	3.738e-05	2.35666	3	1395.7	0.279333	16.6873	0
	High	ASALNNLESLPLK	1	7	1	B5VKK0		0	0	3.559e-06	1.88719	2	1369.77	-0.637704	46.5917	0
	High	FTAGQTHFYPGFSGK	2	7	1	B5VKK0		0	0	0.0002013	1.86274	3	1644.78	0.990028	35.9037	0
	High	QNIETLLTK	1	6	1	B5VKK0		0	0.006	0.03075	1.37066	2	1059.61	1.313	38.4856	0
	Medium	ILNNESYR	1	7	1	B5VKK0		0	0.02	0.1157	0.901472	2	1008.51	0.363672	20.806	0
	Medium	FSTEFAK	1	7	1	B5VKK0		0	0.024	0.1255	1.12845	2	829.41	1.35343	26.8308	0
C8Z8N4	3-isopropylmalate dehydratase OS=Saccharomyces cerevisiae (strain Lalvin EC1118 / Prise de mousse) OX=643680 GN=EC1118_1G1_2883g PE=3 SV=1 - [C8Z8N4_YEAS8]	6.15031	8.09	9	7	7	9	779	85.8166	5.89697
	A2	Sequence	# PSMs	# Proteins	# Protein Groups	Protein Group Accessions	Modifications	ΔCn	q-Value	PEP	XCorr	Charge	MH+ [Da]	ΔM [ppm]	RT [min]	# Missed Cleavages
	High	LDQQIIIDK	2	9	1	C8Z8N4		0	0	0.000278	1.91532	2	1085.62	0.349751	32.2668	0
	High	GLFYEWR	1	9	1	C8Z8N4		0	0.002	0.01515	1.55415	2	970.477	-1.03236	48.1592	0
	High	ANVDTDAIIPK	2	9	1	C8Z8N4		0	0.007	0.04711	1.8145	2	1156.62	0.00510809	33.9329	0
	High	AVTTTFDK	1	8	1	C8Z8N4		0	0.007	0.03532	1.13501	2	882.457	0.290681	19.3915	0
	Medium	SLDTFIK	1	8	1	C8Z8N4		0	0.02	0.1132	1.18324	2	823.457	0.679171	35.5185	0
	Medium	LSPGITSK	1	7	1	C8Z8N4		0	0.024	0.1288	1.40664	2	802.466	-0.640615	16.7771	0
	Medium	EFEYKDQDQSSPK	1	7	1	C8Z8N4		0	0.024	0.1293	0.822382	3	1600.71	-0.376114	19.4331	1
B5VJC2	YGR178Cp-like protein (Fragment) OS=Saccharomyces cerevisiae (strain AWRI1631) OX=545124 GN=AWRI1631_74010 PE=4 SV=1 - [B5VJC2_YEAS6]	6.01965	11.05	8	3	3	3	371	40.9411	5.03369
	A2	Sequence	# PSMs	# Proteins	# Protein Groups	Protein Group Accessions	Modifications	ΔCn	q-Value	PEP	XCorr	Charge	MH+ [Da]	ΔM [ppm]	RT [min]	# Missed Cleavages
	High	VADSGVSDSVDDLAK	1	8	1	B5VJC2		0	0	1.779e-05	2.19379	2	1477.7	-0.51835	33.7388	0
	High	EIESQGTSGNIHIAEDR	1	8	1	B5VJC2		0	0.001	0.00143	2.216	3	1855.88	0.463466	26.1187	0
	High	GDELLAALK	1	8	1	B5VJC2		0	0.005	0.02667	1.60987	2	929.534	4.37645	42.4216	0
C7GV35	DNA-directed RNA polymerase subunit beta OS=Saccharomyces cerevisiae (strain JAY291) OX=574961 GN=RPA135 PE=3 SV=1 - [C7GV35_YEAS2]	5.97635	8.98	4	10	10	11	1203	135.598	7.73779
	A2	Sequence	# PSMs	# Proteins	# Protein Groups	Protein Group Accessions	Modifications	ΔCn	q-Value	PEP	XCorr	Charge	MH+ [Da]	ΔM [ppm]	RT [min]	# Missed Cleavages
	High	TQVLQYLGDK	1	4	1	C7GV35		0	0	0.001382	2.03878	2	1164.63	0.901081	38.0645	0
	High	ISTQQSDVSR	1	4	1	C7GV35		0	0	0.0001935	1.96523	2	1120.56	-0.28891	13.6325	0
	High	QTmGTPGVALcHR	1	4	1	C7GV35	M3(Oxidation); C11(Carbamidomethyl)	0	0	7.383e-06	1.90829	3	1443.68	0.338466	19.7089	0
	High	IGSISTVccR	1	4	1	C7GV35	C8(Carbamidomethyl); C9(Carbamidomethyl)	0	0.001	0.002175	1.97235	2	1152.55	-0.162261	25.014	0
	High	EcGSILTTQQSVPR	1	4	1	C7GV35	C2(Carbamidomethyl)	0	0.001	0.004522	1.4971	2	1575.78	-1.94091	32.3829	0
	High	YLDSELSAmGIR	1	3	1	C7GV35	M9(Oxidation)	0	0.001	0.00644	0.99201	2	1370.66	-1.47704	38.6221	0
	High	STGPVNSLTmQPVK	1	4	1	C7GV35	M10(Oxidation)	0	0.007	0.03804	1.44421	2	1474.75	-2.11727	28.7238	0
	Medium	IIADTLR	1	4	1	C7GV35		0	0.018	0.1036	1.42384	2	801.484	1.797	25.3134	0
	Medium	FQELQTVSIK	2	4	1	C7GV35		0	0.024	0.1323	1.55887	2	1192.66	3.28602	36.6849	0
	Medium	IVLVHLGK	1	4	1	C7GV35		0	0.028	0.1863	0.945117	2	878.582	-0.740663	30.3189	0
E7KUT0	Eukaryotic translation initiation factor 3 subunit B OS=Saccharomyces cerevisiae (strain Lalvin QA23) OX=764098 GN=PRT1 PE=3 SV=1 - [E7KUT0_YEASL]	5.8523	12.68	9	8	8	9	639	73.0207	6.60986
	A2	Sequence	# PSMs	# Proteins	# Protein Groups	Protein Group Accessions	Modifications	ΔCn	q-Value	PEP	XCorr	Charge	MH+ [Da]	ΔM [ppm]	RT [min]	# Missed Cleavages
	High	DQFVLQDDVK	1	9	1	E7KUT0		0	0	0.001382	2.40093	2	1206.6	-1.32021	38.5861	0
	High	TFANTVSWSPAGR	1	9	1	E7KUT0		0	0	0.0003446	1.70816	2	1393.68	-1.30709	40.0839	0
	High	FVVVGALVGPNmR	1	9	1	E7KUT0	M12(Oxidation)	0	0.001	0.00191	1.46709	2	1374.75	-1.26721	44.6511	0
	High	DFSFAPEGVK	1	9	1	E7KUT0		0	0.003	0.02308	1.74321	2	1096.53	1.48566	43.1418	0
	High	ALTSLFSK	1	8	1	E7KUT0		0	0.005	0.02824	1.39525	2	866.498	0.0534095	39.2547	0
	High	mVGDSLIVHDATK	2	9	1	E7KUT0	M1(Oxidation)	0	0.007	0.0387	1.18499	3	1401.71	1.67822	28.3048	0
	Medium	LFLYTmK	1	9	1	E7KUT0	M6(Oxidation)	0	0.011	0.07794	1.27809	2	931.495	-0.798269	36.0745	0
	Medium	FYAPETK	1	9	1	E7KUT0		0	0.03	0.1964	1.3289	2	855.425	0.866631	21.0239	0
P08518	DNA-directed RNA polymerase II subunit RPB2 OS=Saccharomyces cerevisiae (strain ATCC 204508 / S288c) OX=559292 GN=RPB2 PE=1 SV=2 - [RPB2_YEAST]	5.64281	4	1	5	5	5	1224	138.663	6.52197
	A2	Sequence	# PSMs	# Proteins	# Protein Groups	Protein Group Accessions	Modifications	ΔCn	q-Value	PEP	XCorr	Charge	MH+ [Da]	ΔM [ppm]	RT [min]	# Missed Cleavages
	High	AGVSQVLNR	1	1	1	P08518		0	0.001	0.00598	1.81729	2	943.533	1.45357	24.1266	0
	High	ETALDFIGR	1	1	1	P08518		0	0.001	0.001382	1.80231	2	1021.53	1.63018	45.6308	0
	High	YTYSSTLSHLR	1	1	1	P08518		0	0.001	0.001489	1.47558	3	1327.66	-0.394261	31.0296	0
	High	SAGNIVQVFK	1	1	1	P08518		0	0.001	0.006387	1.21111	2	1062.59	0.588118	37.2317	0
	High	TYEAIDVPGR	1	1	1	P08518		0	0.002	0.01427	2.02321	2	1120.56	-1.05296	32.2226	0
E7NHL6	Lsg1p OS=Saccharomyces cerevisiae (strain FostersO) OX=764101 GN=FOSTERSO_1656 PE=4 SV=1 - [E7NHL6_YEASO]	5.62214	7.12	9	5	5	5	590	66.8793	7.06396
	A2	Sequence	# PSMs	# Proteins	# Protein Groups	Protein Group Accessions	Modifications	ΔCn	q-Value	PEP	XCorr	Charge	MH+ [Da]	ΔM [ppm]	RT [min]	# Missed Cleavages
	High	GIDIVDLAR	1	9	1	E7NHL6		0	0	0.0008754	2.08533	2	971.552	-0.158322	45.8632	0
	High	SDLVVQIVDAR	1	9	1	E7NHL6		0	0	0.0007096	1.88336	2	1214.67	-0.899122	46.6042	0
	High	ANQLLEK	1	9	1	E7NHL6		0	0.007	0.03352	1.18898	2	815.463	1.00306	16.3312	0
	Medium	EAFLEWR	1	9	1	E7NHL6		0	0.022	0.1182	1.65345	2	950.474	0.491377	45.5131	0
	Medium	ANLLLVNK	1	9	1	E7NHL6		0	0.03	0.197	1.31096	2	884.557	0.646764	32.2454	0
A6ZLX4	U3 snoRNP protein OS=Saccharomyces cerevisiae (strain YJM789) OX=307796 GN=UTP14 PE=4 SV=1 - [A6ZLX4_YEAS7]	5.55324	5.56	8	4	4	4	899	102.949	5.07178
	A2	Sequence	# PSMs	# Proteins	# Protein Groups	Protein Group Accessions	Modifications	ΔCn	q-Value	PEP	XCorr	Charge	MH+ [Da]	ΔM [ppm]	RT [min]	# Missed Cleavages
	High	VLDALQLAER	1	8	1	A6ZLX4		0	0.001	0.001601	2.11847	2	1127.64	-0.168554	42.8297	0
	High	VDQVLQESNLANPEKDSK	1	8	1	A6ZLX4		0	0.005	0.02708	1.60282	3	2014	-1.97386	31.2759	1
	High	QVIENANLLK	1	8	1	A6ZLX4		0	0.007	0.03436	1.64746	2	1141.66	-0.286547	32.9487	0
	Medium	TQDVPQTELQEK	1	8	1	A6ZLX4		0	0.032	0.2079	1.78732	2	1415.7	-1.53777	24.5259	0
E7QLH7	Svl3p OS=Saccharomyces cerevisiae (strain Zymaflore VL3) OX=764100 GN=VL3_4930 PE=4 SV=1 - [E7QLH7_YEASZ]	5.54975	6.15	9	5	5	8	813	90.8294	7.18115
	A2	Sequence	# PSMs	# Proteins	# Protein Groups	Protein Group Accessions	Modifications	ΔCn	q-Value	PEP	XCorr	Charge	MH+ [Da]	ΔM [ppm]	RT [min]	# Missed Cleavages
	High	FNNSNNSIPR	1	9	1	E7QLH7		0	0	1.242e-05	2.09006	2	1162.56	-1.06479	19.6239	0
	High	LTSIIDSNTK	2	9	1	E7QLH7		0	0	0.001375	1.84305	2	1091.59	-1.26255	26.959	0
	High	TQILQSLQK	1	9	1	E7QLH7		0	0.007	0.03242	1.5078	2	1058.62	-1.21203	30.947	0
	Medium	ELELQER	3	9	1	E7QLH7		0.0252	0.017	0.1007	1.55179	2	916.473	-0.315525	23.9465	0
	Medium	LNSmPTHSIVNQNR	1	9	1	E7QLH7	M4(Oxidation)	0	0.02	0.1098	1.29754	3	1626.8	0.603141	18.1448	0
A6ZKJ9	Protein kinase C OS=Saccharomyces cerevisiae (strain YJM789) OX=307796 GN=PKC1 PE=3 SV=1 - [A6ZKJ9_YEAS7]	5.54231	4.52	6	5	5	5	1151	131.404	7.10791
	A2	Sequence	# PSMs	# Proteins	# Protein Groups	Protein Group Accessions	Modifications	ΔCn	q-Value	PEP	XCorr	Charge	MH+ [Da]	ΔM [ppm]	RT [min]	# Missed Cleavages
	High	LENILLTPEGHIK	1	6	1	A6ZKJ9		0	0.001	0.002141	2.01135	3	1476.84	-0.589167	39.7456	0
	High	IAVEENIIR	1	6	1	A6ZKJ9		0	0.001	0.001382	1.70733	2	1056.61	0.754415	34.8486	0
	High	DNIIQNHDIESAR	1	6	1	A6ZKJ9		0	0.007	0.04827	1.68724	3	1524.74	3.00595	29.6949	0
	Medium	EYGFLSTK	1	6	1	A6ZKJ9		0	0.024	0.1264	0.987906	2	944.472	-0.325899	35.2109	0
	Medium	LYQIDGDQR	1	6	1	A6ZKJ9		0	0.03	0.1971	1.82363	2	1107.55	5.23891	26.6044	0
A6ZPI3	Conserved protein OS=Saccharomyces cerevisiae (strain YJM789) OX=307796 GN=SOG2 PE=4 SV=1 - [A6ZPI3_YEAS7]	5.34236	4.8	7	4	4	4	791	87.2136	7.43018
	A2	Sequence	# PSMs	# Proteins	# Protein Groups	Protein Group Accessions	Modifications	ΔCn	q-Value	PEP	XCorr	Charge	MH+ [Da]	ΔM [ppm]	RT [min]	# Missed Cleavages
	High	YLTSLEK	1	7	1	A6ZPI3		0	0.002	0.01422	1.59339	2	853.465	-1.33647	25.2293	0
	High	DNNVTSIR	1	7	1	A6ZPI3		0	0.009	0.0562	1.70728	2	918.462	-1.72287	19.4439	0
	Medium	LNVLIPNDSNSEK	1	7	1	A6ZPI3		0	0.019	0.1069	1.87166	2	1442.75	0.403262	35.6464	0
	Medium	QILTDSLAPK	1	7	1	A6ZPI3		0	0.023	0.1246	1.76342	2	1085.62	-0.549792	34.2617	0
C8ZE93	Zds2p OS=Saccharomyces cerevisiae (strain Lalvin EC1118 / Prise de mousse) OX=643680 GN=EC1118_1M3_0265g PE=4 SV=1 - [C8ZE93_YEAS8]	5.3177	6.21	11	6	6	7	902	101.179	5.51611
	A2	Sequence	# PSMs	# Proteins	# Protein Groups	Protein Group Accessions	Modifications	ΔCn	q-Value	PEP	XCorr	Charge	MH+ [Da]	ΔM [ppm]	RT [min]	# Missed Cleavages
	High	ADFVNLSVSR	1	10	1	C8ZE93		0	0	0.0006455	1.49457	2	1107.58	-0.0722914	39.0799	0
	High	SLDTEIQNVK	1	11	1	C8ZE93		0	0.001	0.004874	1.90183	2	1146.6	0.855151	31.2958	0
	High	SDVLIAAK	1	11	1	C8ZE93		0	0.001	0.005034	1.32914	2	816.483	0.149806	23.3137	0
	High	HSPIFQIHSEEAK	1	10	1	C8ZE93		0	0.001	0.002392	1.02555	3	1522.76	-3.54369	24.4661	0
	High	EITEELTK	2	11	1	C8ZE93		0	0.007	0.04039	1.70629	2	962.502	-2.31963	24.9613	0
	High	LGINVER	1	11	1	C8ZE93		0	0.009	0.07494	1.70958	2	800.463	-0.0128955	26.4985	0
C7GMD9	Cct5p OS=Saccharomyces cerevisiae (strain JAY291) OX=574961 GN=CCT5 PE=3 SV=1 - [C7GMD9_YEAS2]	5.1859	4.45	3	3	3	4	562	61.8971	5.75732
	A2	Sequence	# PSMs	# Proteins	# Protein Groups	Protein Group Accessions	Modifications	ΔCn	q-Value	PEP	XCorr	Charge	MH+ [Da]	ΔM [ppm]	RT [min]	# Missed Cleavages
	High	GIDQYAFR	2	3	1	C7GMD9		0	0.001	0.003337	1.82771	2	969.479	-0.212491	35.3024	0
	High	IYEQEFGTTK	1	3	1	C7GMD9		0	0.001	0.006863	1.65421	2	1215.59	0.241725	27.9003	0
	High	LLVQLSK	1	3	1	C7GMD9		0	0.007	0.04802	1.43015	2	800.524	0.512616	31.9457	0
H0GXF5	Gfa1p OS=Saccharomyces cerevisiae x Saccharomyces kudriavzevii (strain VIN7) OX=1095631 GN=VIN7_8317 PE=4 SV=1 - [H0GXF5_SACCK]	5.17384	3.21	2	2	2	3	717	79.8792	6.63916
	A2	Sequence	# PSMs	# Proteins	# Protein Groups	Protein Group Accessions	Modifications	ΔCn	q-Value	PEP	XCorr	Charge	MH+ [Da]	ΔM [ppm]	RT [min]	# Missed Cleavages
	High	VVSSIEQVTAR	2	2	1	H0GXF5		0	0	1.715e-05	2.64443	2	1188.66	0.342996	29.4028	0
	High	ScHYPNEVIATR	1	2	1	H0GXF5	C2(Carbamidomethyl)	0	0.007	0.04691	1.29858	3	1446.68	1.8437	23.8766	0
E7QBT5	Paf1p OS=Saccharomyces cerevisiae (strain Zymaflore VL3) OX=764100 GN=VL3_0407 PE=4 SV=1 - [E7QBT5_YEASZ]	4.74073	11.78	6	4	4	4	382	44.6743	4.94482
	A2	Sequence	# PSMs	# Proteins	# Protein Groups	Protein Group Accessions	Modifications	ΔCn	q-Value	PEP	XCorr	Charge	MH+ [Da]	ΔM [ppm]	RT [min]	# Missed Cleavages
	High	QVAEKPmTELAIR	1	6	1	E7QBT5	M7(Oxidation)	0	0	0.0005062	2.41404	3	1501.81	1.77432	24.6252	0
	High	EHDIDQLNVTLR	1	6	1	E7QBT5		0	0.001	0.001382	2.32669	3	1452.75	1.64816	36.2561	0
	High	LLYGFDNVK	1	6	1	E7QBT5		0	0.001	0.002047	1.31453	2	1068.57	0.204137	42.2204	0
	High	DSAILENELEK	1	6	1	E7QBT5		0	0.001	0.006475	0.962719	2	1260.63	-0.361759	38.7113	0
B5VGJ0	YDR310Cp-like protein (Fragment) OS=Saccharomyces cerevisiae (strain AWRI1631) OX=545124 GN=AWRI1631_45240 PE=4 SV=1 - [B5VGJ0_YEAS6]	4.67408	11.42	9	7	7	10	832	90.4672	6.43018
	A2	Sequence	# PSMs	# Proteins	# Protein Groups	Protein Group Accessions	Modifications	ΔCn	q-Value	PEP	XCorr	Charge	MH+ [Da]	ΔM [ppm]	RT [min]	# Missed Cleavages
	High	FHQIPSSPSNPVSQPAPVR	3	9	1	B5VGJ0		0	0	0.0002021	1.79159	3	2045.05	-1.13984	30.7189	0
	High	FSANSDINSDIR	1	9	1	B5VGJ0		0	0	3.675e-05	1.44589	2	1338.63	-0.475176	31.3606	0
	High	LVDIDNEGSNANSDSLK	1	8	1	B5VGJ0		0	0	0.0008635	1.25865	2	1790.84	-2.17101	32.4446	0
	High	DSEAFPHSSIEALK	1	9	1	B5VGJ0		0	0.001	0.001382	1.8875	3	1530.75	1.93553	36.3435	0
	High	LVSNAASVNLK	1	9	1	B5VGJ0		0	0.001	0.002852	1.48642	2	1115.64	-0.817907	26.237	0
	High	QVGSGFGSNPLHIK	2	8	1	B5VGJ0		0	0.005	0.02708	1.46374	3	1440.76	-0.668938	34.6619	0
	High	YFVEPSTK	1	8	1	B5VGJ0		0	0.009	0.06665	1.12011	2	970.489	0.537553	24.902	0
A6ZMX6	Trehalose-6-phosphate synthase/phosphatase complex 115 kDa regulatory subunit OS=Saccharomyces cerevisiae (strain YJM789) OX=307796 GN=TPS3 PE=4 SV=1 - [A6ZMX6_YEAS7]	4.65286	4.17	8	4	4	4	1054	118.731	6.3667
	A2	Sequence	# PSMs	# Proteins	# Protein Groups	Protein Group Accessions	Modifications	ΔCn	q-Value	PEP	XCorr	Charge	MH+ [Da]	ΔM [ppm]	RT [min]	# Missed Cleavages
	High	FYNSGVSPTDNSR	1	8	1	A6ZMX6		0	0	0.001382	2.35617	2	1443.65	0.513327	24.7601	0
	High	LLAADVSNDEVK	1	8	1	A6ZMX6		0	0	0.001382	2.29669	2	1273.67	5.94879	30.9271	0
	High	NPNLSFDSHPPR	1	7	1	A6ZMX6		0	0	0.0008617	1.61278	3	1380.67	3.13122	27.1012	0
	Medium	NSYELFK	1	7	1	A6ZMX6		0	0.022	0.1178	1.15635	2	900.446	0.172538	34.4359	0
Q02100	CRE-binding bZIP protein SKO1 OS=Saccharomyces cerevisiae (strain ATCC 204508 / S288c) OX=559292 GN=SKO1 PE=1 SV=1 - [SKO1_YEAST]	4.43321	12.36	8	5	5	6	647	70.1498	9.29053
	A2	Sequence	# PSMs	# Proteins	# Protein Groups	Protein Group Accessions	Modifications	ΔCn	q-Value	PEP	XCorr	Charge	MH+ [Da]	ΔM [ppm]	RT [min]	# Missed Cleavages
	High	NNSTSTITQHSQR	1	8	1	Q02100		0	0	2.506e-06	2.33299	3	1473.7	-0.984559	10.2916	0
	High	SGLTPNESNIR	2	8	1	Q02100		0	0.001	0.001382	2.10022	2	1187.6	-1.79224	24.0946	0
	High	NSAVTTAPAQKDDVENNK	1	7	1	Q02100		0	0.001	0.001382	1.99238	3	1901.92	-0.414158	16.0763	1
	Medium	YSLNSGANISK	1	6	1	Q02100		0	0.02	0.1145	1.06977	2	1153.59	0.488431	26.3022	0
	Medium	STHSLNSIPEENGNSTVTDnSNHNDVK	1	8	1	Q02100	N20(Deamidated)	0	0.028	0.1763	1.10857	4	2911.31	7.08081	24.2105	0
H0GWY8	Ilv3p (Fragment) OS=Saccharomyces cerevisiae x Saccharomyces kudriavzevii (strain VIN7) OX=1095631 GN=VIN7_8048 PE=4 SV=1 - [H0GWY8_SACCK]	4.36411	3.43	4	2	2	2	525	56.2023	7.86963
	A2	Sequence	# PSMs	# Proteins	# Protein Groups	Protein Group Accessions	Modifications	ΔCn	q-Value	PEP	XCorr	Charge	MH+ [Da]	ΔM [ppm]	RT [min]	# Missed Cleavages
	High	YSYIITEPK	1	4	1	H0GWY8		0	0.001	0.001382	2.168	2	1113.58	1.76998	35.4344	0
	Medium	DVALLTDGR	1	4	1	H0GWY8		0	0.03	0.1965	2.19611	2	959.516	0.680223	35.1432	0
C7GUB7	Cdc3p OS=Saccharomyces cerevisiae (strain JAY291) OX=574961 GN=CDC3 PE=3 SV=1 - [C7GUB7_YEAS2]	4.33655	12.5	8	6	6	6	520	60.0613	5.47803
	A2	Sequence	# PSMs	# Proteins	# Protein Groups	Protein Group Accessions	Modifications	ΔCn	q-Value	PEP	XCorr	Charge	MH+ [Da]	ΔM [ppm]	RT [min]	# Missed Cleavages
	High	FDQYLDAENK	1	8	1	C7GUB7		0	0	0.0001205	2.71184	2	1242.56	0.996089	30.6756	0
	High	SYESVIEENGVK	1	8	1	C7GUB7		0	0.001	0.001382	1.62471	2	1353.66	1.85277	34.9194	0
	High	GQVLPDQPEIK	1	8	1	C7GUB7		0	0.001	0.001393	1.3227	2	1223.66	-0.165	32.6711	0
	High	SETELFAR	1	6	1	C7GUB7		0	0.007	0.04828	1.26258	2	952.474	1.04209	29.6529	0
	High	QINGYVGFANLPK	1	8	1	C7GUB7		0	0.007	0.05111	0.985274	2	1420.76	-1.56972	45.56	0
	High	QHDQFNDVQIK	1	5	1	C7GUB7		0	0.009	0.07293	1.80494	3	1371.66	-3.0747	24.4204	0
B3LJY7	Class V myosin OS=Saccharomyces cerevisiae (strain RM11-1a) OX=285006 GN=SCRG_01705 PE=3 SV=1 - [B3LJY7_YEAS1]	4.27691	2.1	5	3	3	3	1574	180.621	6.31592
	A2	Sequence	# PSMs	# Proteins	# Protein Groups	Protein Group Accessions	Modifications	ΔCn	q-Value	PEP	XCorr	Charge	MH+ [Da]	ΔM [ppm]	RT [min]	# Missed Cleavages
	High	VIELTQNLASK	1	5	1	B3LJY7		0	0	8.919e-05	2.0371	2	1215.69	-0.299397	34.873	0
	High	DTVVVQSLIR	1	5	1	B3LJY7		0	0.001	0.002346	2.23981	2	1129.66	0.250707	42.5457	0
	High	DTVSDGHLEVLK	1	4	1	B3LJY7		0	0.001	0.001382	1.48866	3	1312.67	-1.11609	30.9072	0
E7KQY2	Ypk1p OS=Saccharomyces cerevisiae (strain Lalvin QA23) OX=764098 GN=QA23_2837 PE=4 SV=1 - [E7KQY2_YEASL]	4.16664	10.75	7	5	5	5	623	69.7886	6.29053
	A2	Sequence	# PSMs	# Proteins	# Protein Groups	Protein Group Accessions	Modifications	ΔCn	q-Value	PEP	XCorr	Charge	MH+ [Da]	ΔM [ppm]	RT [min]	# Missed Cleavages
	High	VSYDASSSTSTVR	1	7	1	E7KQY2		0	0	1.84e-05	1.88984	2	1359.64	-0.345759	21.5188	0
	High	NQGPADEDLISSESAAK	1	7	1	E7KQY2		0	0	0.001382	1.20328	2	1731.8	-0.905392	32.0843	0
	High	IPSILLPSK	1	7	1	E7KQY2		0	0.001	0.009868	2.2768	2	967.619	0.702786	42.3973	0
	High	KEEQQNNQATAGEHDASITR	1	6	1	E7KQY2		0	0.007	0.03279	1.80814	4	2227.04	0.706583	14.436	1
	Medium	FSFQSPEK	1	7	1	E7KQY2		0	0.019	0.1083	1.31582	2	969.468	0.479554	31.1534	0
E7M1C2	Rpc82p OS=Saccharomyces cerevisiae (strain VIN 13) OX=764099 GN=VIN13_5110 PE=4 SV=1 - [E7M1C2_YEASV]	4.09077	14.13	9	8	8	8	566	63.3692	5.99854
	A2	Sequence	# PSMs	# Proteins	# Protein Groups	Protein Group Accessions	Modifications	ΔCn	q-Value	PEP	XCorr	Charge	MH+ [Da]	ΔM [ppm]	RT [min]	# Missed Cleavages
	High	YNSVEIQEVPR	1	10	1	E7M1C2		0	0	0.001122	2.272	2	1333.68	0.387798	32.9312	0
	High	SFQDEAELVEEK	1	9	1	E7M1C2		0	0	2.364e-06	1.55068	2	1423.66	-1.15843	39.7676	0
	High	TLNPDLFLYK	1	8	1	E7M1C2		0	0	0.0005305	1.30097	2	1223.67	-0.341371	50.3295	0
	High	IINSTALmK	1	10	1	E7M1C2	M8(Oxidation)	0	0.001	0.001382	1.48379	2	1006.56	1.48705	22.1741	0
	High	TTLVSLTQLR	1	9	1	E7M1C2		0	0.001	0.001382	1.06714	2	1131.67	0.237005	43.7786	0
	High	IDGmDVDSVK	1	9	1	E7M1C2	M4(Oxidation)	0	0.009	0.07701	1.23803	2	1094.5	0.204118	21.6492	0
	Medium	STLASLIR	1	10	1	E7M1C2		0	0.019	0.1089	1.81876	2	860.52	-0.45486	37.7127	0
	Medium	YLQETAISGK	1	9	1	E7M1C2		0	0.041	0.2298	1.35215	2	1109.58	0.14294	24.9816	0
H0GRX2	Syp1p OS=Saccharomyces cerevisiae x Saccharomyces kudriavzevii (strain VIN7) OX=1095631 GN=VIN7_5872 PE=4 SV=1 - [H0GRX2_SACCK]	4.07771	3.73	7	3	3	3	777	85.5846	8.1333
	A2	Sequence	# PSMs	# Proteins	# Protein Groups	Protein Group Accessions	Modifications	ΔCn	q-Value	PEP	XCorr	Charge	MH+ [Da]	ΔM [ppm]	RT [min]	# Missed Cleavages
	High	VILNQAFIER	1	7	1	H0GRX2		0	0	1.729e-05	2.29076	2	1202.69	0.0127075	41.2291	0
	High	VNPSFIDSR	1	7	1	H0GRX2		0	0.007	0.03963	1.29809	2	1034.53	5.38484	29.7886	0
	Medium	SPYEATETIR	1	7	1	H0GRX2		0	0.022	0.1209	1.78695	2	1166.57	0.0548232	25.2839	0
B5VIG0	YGL167Cp-like protein (Fragment) OS=Saccharomyces cerevisiae (strain AWRI1631) OX=545124 GN=AWRI1631_70840 PE=4 SV=1 - [B5VIG0_YEAS6]	4.03536	5.08	5	3	3	3	571	63.2588	6.93213
	A2	Sequence	# PSMs	# Proteins	# Protein Groups	Protein Group Accessions	Modifications	ΔCn	q-Value	PEP	XCorr	Charge	MH+ [Da]	ΔM [ppm]	RT [min]	# Missed Cleavages
	High	VQELPFNSK	1	5	1	B5VIG0		0	0.001	0.003101	1.81038	2	1061.56	1.53103	31.0436	0
	High	QIGIPVIDPK	1	5	1	B5VIG0		0	0.003	0.02285	0.978303	2	1079.64	-1.07286	42.5612	0
	Medium	ILEYSTSYLK	1	5	1	B5VIG0		0	0.025	0.1454	2.22498	2	1216.65	0.335844	39.7771	0
E7NJI4	Cpa2p OS=Saccharomyces cerevisiae (strain FostersO) OX=764101 GN=FOSTERSO_2668 PE=4 SV=1 - [E7NJI4_YEASO]	3.99674	5.23	3	3	5	6	995	110.906	5.5542
	A2	Sequence	# PSMs	# Proteins	# Protein Groups	Protein Group Accessions	Modifications	ΔCn	q-Value	PEP	XCorr	Charge	MH+ [Da]	ΔM [ppm]	RT [min]	# Missed Cleavages
	High	ATGYPLAYTAAK	2	12	3	G2WGP1;E7NJI4;Q75BK8		0	0	0.00129	1.93081	2	1226.64	-0.558077	33.059	0
	High	LTLASDVSPDHPVVmSK	1	3	1	E7NJI4	M15(Oxidation)	0	0.001	0.006444	1.41959	3	1811.92	-1.00766	32.6527	0
	High	AVFNLASK	1	3	1	E7NJI4		0	0.005	0.02545	1.28942	2	849.483	0.0429143	30.8498	0
	Medium	EVEYEVVR	1	12	3	G2WGP1;E7NJI4;Q75BK8		0	0.026	0.1576	2.06592	2	1022.52	2.29381	27.4087	0
	Medium	SFPFVSK	1	4	1	E7NJI4		0	0.046	0.2422	1.04133	2	811.435	-0.0302903	37.6215	0
E7LWX8	Cdc16p OS=Saccharomyces cerevisiae (strain VIN 13) OX=764099 GN=VIN13_2912 PE=4 SV=1 - [E7LWX8_YEASV]	3.98162	6.4	7	5	5	5	750	84.6582	6.26514
	A2	Sequence	# PSMs	# Proteins	# Protein Groups	Protein Group Accessions	Modifications	ΔCn	q-Value	PEP	XCorr	Charge	MH+ [Da]	ΔM [ppm]	RT [min]	# Missed Cleavages
	High	LADNVDVVR	1	7	1	E7LWX8		0	0.001	0.002097	2.32495	2	1000.54	1.38465	26.7367	0
	High	TQQSLPTDAQNDR	1	7	1	E7LWX8		0	0.001	0.001382	1.65668	2	1473.69	-0.720124	19.9815	0
	High	IYFAQNNFNK	1	7	1	E7LWX8		0	0.002	0.01531	0.904358	2	1258.62	0.369087	35.2094	0
	High	YINTEDITK	1	7	1	E7LWX8		0	0.007	0.03533	1.07577	2	1096.55	-0.167633	27.0359	0
	Medium	AVELITR	1	7	1	E7LWX8		0	0.047	0.2526	0.900578	2	801.482	-1.02066	25.9894	0
E9P9I3	1,3-beta-D-glucan synthase catalytic subunit (Fragment) OS=Saccharomyces cerevisiae OX=4932 PE=4 SV=1 - [E9P9I3_YEASX]	3.96641	6.43	4	7	7	7	1104	127.769	7.31299
	A2	Sequence	# PSMs	# Proteins	# Protein Groups	Protein Group Accessions	Modifications	ΔCn	q-Value	PEP	XCorr	Charge	MH+ [Da]	ΔM [ppm]	RT [min]	# Missed Cleavages
	High	NQVYEIVDGR	1	4	1	E9P9I3		0	0.001	0.001404	2.14684	2	1192.59	-0.998897	34.4109	0
	High	LIELPLEER	1	3	1	E9P9I3		0	0.001	0.008264	1.57886	2	1111.64	-0.348788	45.7192	0
	High	VTLLEYLK	1	4	1	E9P9I3		0	0.001	0.001983	1.43493	2	978.585	-2.3891	50.6931	0
	High	VQLSGNPILGDGK	1	4	1	E9P9I3		0	0.003	0.01959	1.81957	2	1297.71	-0.755711	37.5155	0
	High	SAAPEYTLR	1	4	1	E9P9I3		0	0.007	0.04001	1.42381	2	1007.52	1.27346	25.3646	0
	High	SDNQNHALIFYR	1	4	1	E9P9I3		0	0.009	0.07513	1.02839	3	1477.72	-1.33928	33.6518	0
	Medium	EQTFGTLFAR	1	3	1	E9P9I3		0	0.019	0.107	1.4221	2	1169.6	1.58008	45.0803	0
B3LRR4	Ubiquitin carboxyl-terminal hydrolase 3 OS=Saccharomyces cerevisiae (strain RM11-1a) OX=285006 GN=SCRG_04625 PE=3 SV=1 - [B3LRR4_YEAS1]	3.94058	10.2	6	8	8	8	912	101.827	7.84033
	A2	Sequence	# PSMs	# Proteins	# Protein Groups	Protein Group Accessions	Modifications	ΔCn	q-Value	PEP	XCorr	Charge	MH+ [Da]	ΔM [ppm]	RT [min]	# Missed Cleavages
	High	ALNLNSESLENSSVEK	1	6	1	B3LRR4		0	0.001	0.001382	1.84487	2	1733.85	-1.47796	37.2425	0
	High	GIEPLGSIALR	1	6	1	B3LRR4		0	0.001	0.001976	1.56032	2	1125.67	2.98661	45.2181	0
	High	VIQEPQATVLPVVDKK	1	5	1	B3LRR4		0	0.003	0.02169	1.77725	3	1764.03	-0.280098	35.8507	1
	High	FLENADDAEK	1	6	1	B3LRR4		0	0.007	0.03422	1.37208	2	1151.52	-1.51826	24.0296	0
	High	FSFINNVNK	1	6	1	B3LRR4		0	0.007	0.03184	0.986756	2	1082.56	0.970975	37.5	0
	High	SWSAIASDAIK	1	4	1	B3LRR4		0	0.009	0.07256	1.04669	2	1148.6	0.408388	41.2211	0
	Medium	SVLDIPNNK	1	6	1	B3LRR4		0	0.012	0.0842	1.04932	2	999.547	0.429775	30.6232	0
	Medium	TVEIVPSPISK	1	6	1	B3LRR4		0	0.022	0.1203	2.09571	2	1169.68	2.70367	36.6058	0
A6ZTZ3	Translational activator OS=Saccharomyces cerevisiae (strain YJM789) OX=307796 GN=GCN1 PE=4 SV=1 - [A6ZTZ3_YEAS7]	3.88136	3.52	11	9	9	9	2672	296.687	5.30029
	A2	Sequence	# PSMs	# Proteins	# Protein Groups	Protein Group Accessions	Modifications	ΔCn	q-Value	PEP	XCorr	Charge	MH+ [Da]	ΔM [ppm]	RT [min]	# Missed Cleavages
	High	SLSDATNETLR	1	11	1	A6ZTZ3		0	0	0.0003452	1.84005	2	1206.6	-0.205956	26.9576	0
	High	TALIDESATVR	1	11	1	A6ZTZ3		0	0.001	0.005558	2.04131	2	1175.63	1.08537	31.0636	0
	High	ILALDNTELNDR	1	9	1	A6ZTZ3		0	0.001	0.001382	1.5811	2	1386.72	-0.221964	40.2395	0
	High	GALELALDR	1	10	1	A6ZTZ3		0	0.002	0.01376	1.42343	2	957.536	-0.00704738	40.19	0
	High	FISDVVISNPATK	1	9	1	A6ZTZ3		0	0.007	0.04168	1.25291	2	1390.76	-0.514607	40.891	0
	High	LIDEIFK	1	9	1	A6ZTZ3		0	0.009	0.06774	1.0844	2	877.503	0.192696	42.6923	0
	Medium	ATTVDIWK	1	11	1	A6ZTZ3		0	0.012	0.08346	1.49486	2	933.506	1.85709	35.1742	0
	Medium	NLGDAVPEVR	1	10	1	A6ZTZ3		0	0.031	0.2032	1.28915	2	1069.56	0.966341	32.529	0
	Medium	AVLQPASNSTDVR	1	10	1	A6ZTZ3		0	0.04	0.2277	0.95853	2	1357.71	-0.0917146	23.5967	0
C7GKZ5	T-complex protein 1 subunit delta OS=Saccharomyces cerevisiae (strain JAY291) OX=574961 GN=CCT4 PE=3 SV=1 - [C7GKZ5_YEAS2]	3.8457	10.04	6	4	4	4	528	57.5817	7.92822
	A2	Sequence	# PSMs	# Proteins	# Protein Groups	Protein Group Accessions	Modifications	ΔCn	q-Value	PEP	XCorr	Charge	MH+ [Da]	ΔM [ppm]	RT [min]	# Missed Cleavages
	High	IDDIAFSR	1	6	1	C7GKZ5		0	0.001	0.003364	2.15811	2	936.477	-1.24695	33.6503	0
	High	GLIAGGGAPEIEISR	1	6	1	C7GKZ5		0	0.001	0.00143	1.6876	2	1439.79	0.399345	43.0363	0
	High	GIHPTIIADSFQSAAK	1	4	1	C7GKZ5		0	0.001	0.001695	1.4506	3	1655.88	0.0344186	38.4994	0
	High	GEIIISNDGHTILK	1	5	1	C7GKZ5		0	0.001	0.001456	1.21888	3	1509.83	0.270584	35.3834	0
B5VR76	YNR051Cp-like protein OS=Saccharomyces cerevisiae (strain AWRI1631) OX=545124 GN=AWRI1631_143620 PE=4 SV=1 - [B5VR76_YEAS6]	3.84063	13.4	6	5	5	5	515	57.6116	9.11475
	A2	Sequence	# PSMs	# Proteins	# Protein Groups	Protein Group Accessions	Modifications	ΔCn	q-Value	PEP	XCorr	Charge	MH+ [Da]	ΔM [ppm]	RT [min]	# Missed Cleavages
	High	EAETEIKPIEPQVSDAK	1	4	1	B5VR76		0	0.001	0.001619	1.97278	3	1883.96	-0.329467	30.3402	0
	High	STNEKDDVLPTVK	1	6	1	B5VR76		0	0.007	0.04561	2.16266	3	1445.75	-0.560696	24.0053	1
	Medium	SQIDALEK	1	6	1	B5VR76		0	0.011	0.08069	1.67797	2	903.477	-1.7944	23.2249	0
	Medium	EVSDEKPVPGGVK	1	4	1	B5VR76		0	0.028	0.1845	1.19039	3	1340.7	-0.598674	16.6238	0
	Medium	GNHKQDEVSTEELGNVTK	1	4	1	B5VR76		0	0.047	0.2472	1.69766	3	1984.96	0.49457	23.3058	1
E7Q3Q1	Mediator of RNA polymerase II transcription subunit 5 OS=Saccharomyces cerevisiae (strain FostersB) OX=764102 GN=MED5 PE=3 SV=2 - [E7Q3Q1_YEASB]	3.79805	2.31	8	2	2	2	997	113.236	5.21143
	A2	Sequence	# PSMs	# Proteins	# Protein Groups	Protein Group Accessions	Modifications	ΔCn	q-Value	PEP	XCorr	Charge	MH+ [Da]	ΔM [ppm]	RT [min]	# Missed Cleavages
	High	VVTNALDNIDEK	1	8	1	E7Q3Q1		0	0	0.001365	1.95445	2	1330.68	-4.5621	32.9222	0
	High	FLILNENPINK	1	8	1	E7Q3Q1		0	0	0.0002117	1.8436	2	1314.74	-0.0354083	46.5279	0
B5VG00	YDR101Cp-like protein (Fragment) OS=Saccharomyces cerevisiae (strain AWRI1631) OX=545124 GN=AWRI1631_43230 PE=4 SV=1 - [B5VG00_YEAS6]	3.76661	6.37	9	3	3	3	518	56.7725	6.84424
	A2	Sequence	# PSMs	# Proteins	# Protein Groups	Protein Group Accessions	Modifications	ΔCn	q-Value	PEP	XCorr	Charge	MH+ [Da]	ΔM [ppm]	RT [min]	# Missed Cleavages
	High	FLAGQNEGIVAER	1	9	1	B5VG00		0	0	4.74e-07	1.71176	2	1403.73	-0.000354859	33.9498	0
	High	TAGQIAQTALK	1	9	1	B5VG00		0	0.007	0.03362	2.05485	2	1101.63	-1.02724	24.5015	0
	High	ESISLPVAR	1	9	1	B5VG00		0	0.009	0.05856	1.53758	2	971.553	1.10842	34.6429	0
B3LGD5	Transcription initiation factor TFIID subunit 12 OS=Saccharomyces cerevisiae (strain RM11-1a) OX=285006 GN=SCRG_00375 PE=4 SV=1 - [B3LGD5_YEAS1]	3.72269	5.08	11	3	3	3	531	60.0173	9.5542
	A2	Sequence	# PSMs	# Proteins	# Protein Groups	Protein Group Accessions	Modifications	ΔCn	q-Value	PEP	XCorr	Charge	MH+ [Da]	ΔM [ppm]	RT [min]	# Missed Cleavages
	High	FLQESTQQQR	1	11	1	B3LGD5		0	0.001	0.01074	1.95626	2	1264.63	-0.564882	19.2826	0
	High	IPGYSADEIR	1	11	1	B3LGD5		0	0.001	0.004531	1.76643	2	1120.56	-3.55852	31.7223	0
	Medium	TLLTEAR	1	10	1	B3LGD5		0	0.039	0.2259	1.38503	2	803.462	-0.501261	22.5595	0
B3LKK5	Uncharacterized protein OS=Saccharomyces cerevisiae (strain RM11-1a) OX=285006 GN=SCRG_02273 PE=4 SV=1 - [B3LKK5_YEAS1]	3.6916	5.94	5	7	7	7	1196	134.25	5.80811
	A2	Sequence	# PSMs	# Proteins	# Protein Groups	Protein Group Accessions	Modifications	ΔCn	q-Value	PEP	XCorr	Charge	MH+ [Da]	ΔM [ppm]	RT [min]	# Missed Cleavages
	High	TANQYLQWR	1	6	1	B3LKK5		0	0	0.0003937	1.92322	2	1179.59	-3.67253	37.8063	0
	High	SLNLSSSSQEQLR	1	6	1	B3LKK5		0	0	6.467e-05	1.35482	2	1448.74	1.9691	30.7342	0
	High	LLTGELVPNEGK	1	6	1	B3LKK5		0	0.001	0.002663	1.76838	2	1269.71	1.0909	37.4331	0
	High	ELIPSVITK	1	5	1	B3LKK5		0	0.001	0.005695	1.39532	2	999.608	-0.25847	39.9928	0
	High	LIIEEFGK	1	5	1	B3LKK5		0	0.002	0.01538	0.920621	2	948.539	-1.24856	41.8167	0
	High	AQTVGSLSGGWK	1	6	1	B3LKK5		0	0.005	0.02562	1.2967	2	1190.62	-0.0761735	33.1304	0
	Medium	EIDIDDGR	1	6	1	B3LKK5		0	0.02	0.1153	1.16114	2	932.432	0.166452	24.2867	0
A6ZLD9	TafII90 OS=Saccharomyces cerevisiae (strain YJM789) OX=307796 GN=TAF5 PE=4 SV=1 - [A6ZLD9_YEAS7]	3.6668	10.28	5	7	7	7	798	88.8835	7.56201
	A2	Sequence	# PSMs	# Proteins	# Protein Groups	Protein Group Accessions	Modifications	ΔCn	q-Value	PEP	XCorr	Charge	MH+ [Da]	ΔM [ppm]	RT [min]	# Missed Cleavages
	High	IAAAGFQDSYIK	1	5	1	A6ZLD9		0	0.001	0.001382	1.88212	2	1283.67	6.79241	37.9372	0
	High	EGNVLISGGADHTVR	1	5	1	A6ZLD9		0	0.001	0.001491	1.61157	3	1524.78	1.2295	26.0048	0
	High	DAEGGIVSSGR	1	5	1	A6ZLD9		0	0.001	0.00269	1.58515	2	1047.51	-0.536757	20.0798	0
	High	IVLEYLNK	1	5	1	A6ZLD9		0	0.001	0.001888	1.52787	2	991.581	-0.952895	39.626	0
	High	SNLALAGGAFRP	1	5	1	A6ZLD9		0	0.006	0.03179	1.78468	2	1173.63	-3.58112	41.1197	0
	Medium	TAKPISNPTNLSSK	1	5	1	A6ZLD9		0	0.02	0.1096	1.08024	3	1457.8	0.3214	18.6313	0
	Medium	NAIYSLSYSK	1	5	1	A6ZLD9		0	0.045	0.2409	1.4106	2	1145.58	0.155906	34.8685	0
B3LNZ5	Adenylyl cyclase-associated protein OS=Saccharomyces cerevisiae (strain RM11-1a) OX=285006 GN=SCRG_03272 PE=3 SV=1 - [B3LNZ5_YEAS1]	3.64077	9.32	10	5	5	5	526	57.458	5.64307
	A2	Sequence	# PSMs	# Proteins	# Protein Groups	Protein Group Accessions	Modifications	ΔCn	q-Value	PEP	XCorr	Charge	MH+ [Da]	ΔM [ppm]	RT [min]	# Missed Cleavages
	High	GGFQSQLTFLR	1	10	1	B3LNZ5		0	0	4.115e-05	1.85176	2	1253.66	0.188829	48.2782	0
	High	DAAQFWTNR	1	10	1	B3LNZ5		0	0.001	0.001585	1.78901	2	1108.52	0.491128	39.199	0
	High	SDGGNIYLSK	1	9	1	B3LNZ5		0	0.001	0.001382	1.4847	2	1053.52	-2.07192	24.0281	0
	High	FLASFDNLK	1	10	1	B3LNZ5		0	0.002	0.01597	1.41865	2	1054.56	2.07315	43.6053	0
	Medium	YTmQGYNLVK	1	8	1	B3LNZ5	M3(Oxidation)	0	0.015	0.09308	0.723348	2	1232.59	-4.51201	28.7852	0
H0GHJ5	Kel1p OS=Saccharomyces cerevisiae x Saccharomyces kudriavzevii (strain VIN7) OX=1095631 GN=VIN7_2251 PE=4 SV=1 - [H0GHJ5_SACCK]	3.6152	3.2	9	4	4	4	1095	123.408	5.16064
	A2	Sequence	# PSMs	# Proteins	# Protein Groups	Protein Group Accessions	Modifications	ΔCn	q-Value	PEP	XCorr	Charge	MH+ [Da]	ΔM [ppm]	RT [min]	# Missed Cleavages
	High	EIDELDSVR	1	9	1	H0GHJ5		0	0.001	0.006698	1.89825	2	1075.53	1.14207	31.9303	0
	Medium	DATTEVVDR	1	9	1	H0GHJ5		0	0.015	0.09777	1.71695	2	1005.48	-0.903065	21.2962	0
	Medium	SQELTISK	1	9	1	H0GHJ5		0	0.015	0.09459	1.43861	2	905.493	-1.26773	19.7987	0
	Medium	SLELEPNYK	1	9	1	H0GHJ5		0	0.023	0.1221	1.23285	2	1092.56	0.200763	32.3514	0
E7NGK1	Lys21p OS=Saccharomyces cerevisiae (strain FostersO) OX=764101 GN=FOSTERSO_1047 PE=4 SV=1 - [E7NGK1_YEASO]	3.59518	8.39	18	3	3	3	298	32.8551	7.23975
	A2	Sequence	# PSMs	# Proteins	# Protein Groups	Protein Group Accessions	Modifications	ΔCn	q-Value	PEP	XCorr	Charge	MH+ [Da]	ΔM [ppm]	RT [min]	# Missed Cleavages
	High	SAVEVIEFVK	1	18	1	E7NGK1		0	0	0.001097	1.94336	2	1120.63	0.448419	45.6168	0
	Medium	FSSEDSFR	1	18	1	E7NGK1		0	0.041	0.2304	1.65183	2	974.422	0.180746	24.8852	0
	Medium	QVYELIR	1	15	1	E7NGK1		0	0.041	0.2316	1.41622	2	920.52	0.182397	33.7432	0
B5VJC6	YGR186Wp-like protein (Fragment) OS=Saccharomyces cerevisiae (strain AWRI1631) OX=545124 GN=AWRI1631_74050 PE=4 SV=1 - [B5VJC6_YEAS6]	3.58833	5.09	4	2	2	2	373	40.9564	8.80713
	A2	Sequence	# PSMs	# Proteins	# Protein Groups	Protein Group Accessions	Modifications	ΔCn	q-Value	PEP	XCorr	Charge	MH+ [Da]	ΔM [ppm]	RT [min]	# Missed Cleavages
	High	NLQFQLTR	1	4	1	B5VJC6		0	0.005	0.02443	1.74461	2	1019.56	-1.20834	37.7157	0
	Medium	SGTVSLNNTVK	1	4	1	B5VJC6		0	0.014	0.09227	1.84371	2	1119.6	-0.509276	21.686	0
C7GYE1	Rsc8p OS=Saccharomyces cerevisiae (strain JAY291) OX=574961 GN=RSC8 PE=4 SV=1 - [C7GYE1_YEAS2]	3.5325	6.18	7	3	3	3	534	60.6673	5.19873
	A2	Sequence	# PSMs	# Proteins	# Protein Groups	Protein Group Accessions	Modifications	ΔCn	q-Value	PEP	XCorr	Charge	MH+ [Da]	ΔM [ppm]	RT [min]	# Missed Cleavages
	High	SNPDFFNDSSR	1	7	1	C7GYE1		0	0	0.0003735	1.22829	2	1285.54	-0.523148	33.5129	0
	High	EGEEVGEGDSIAK	1	7	1	C7GYE1		0	0.001	0.001382	1.91049	2	1319.6	-0.53404	21.8115	0
	High	SLEELNVSK	1	7	1	C7GYE1		0	0.001	0.006813	1.62201	2	1018.54	-3.12568	28.8019	0
B3LN68	C1-tetrahydrofolate synthase OS=Saccharomyces cerevisiae (strain RM11-1a) OX=285006 GN=SCRG_02882 PE=3 SV=1 - [B3LN68_YEAS1]	3.53	7.49	7	7	7	8	975	106.142	8.73389
	A2	Sequence	# PSMs	# Proteins	# Protein Groups	Protein Group Accessions	Modifications	ΔCn	q-Value	PEP	XCorr	Charge	MH+ [Da]	ΔM [ppm]	RT [min]	# Missed Cleavages
	High	IIQVGARPDSSTYVR	2	7	1	B3LN68		0	0.001	0.01108	1.726	3	1661.9	1.79688	29.8667	0
	High	ANDEIQAIK	1	7	1	B3LN68		0	0.001	0.001717	1.64259	2	1001.53	4.85576	22.511	0
	High	IEVSPEAQK	1	5	1	B3LN68		0	0.001	0.002461	1.52608	2	1000.53	-0.252883	18.4458	0
	High	LVGDVDFDSVK	1	7	1	B3LN68		0	0.001	0.001382	1.39766	2	1193.6	-2.56121	40.0298	0
	High	LNINPDTITIR	1	7	1	B3LN68		0	0.001	0.001481	1.33646	2	1269.72	-0.246818	43.1081	0
	Medium	VVDINDR	1	7	1	B3LN68		0	0.035	0.2129	1.26366	2	830.437	0.210627	17.9096	0
	Medium	QITIGEAATEK	1	7	1	B3LN68		0	0.047	0.2547	1.88741	2	1160.61	-1.91994	26.5378	0
A6ZP47	ATP-dependent RNA helicase DED1 OS=Saccharomyces cerevisiae (strain YJM789) OX=307796 GN=DED1 PE=3 SV=1 - [DED1_YEAS7]	3.49936	5.13	10	3	3	3	604	65.5125	7.82568
	A2	Sequence	# PSMs	# Proteins	# Protein Groups	Protein Group Accessions	Modifications	ΔCn	q-Value	PEP	XCorr	Charge	MH+ [Da]	ΔM [ppm]	RT [min]	# Missed Cleavages
	High	VGSTSENITQK	1	10	1	A6ZP47		0	0	3.153e-05	1.7467	2	1163.59	-0.352316	14.538	0
	High	ELATQIFDEAK	1	9	1	A6ZP47		0	0	9.328e-05	1.57378	2	1264.64	1.05709	43.7631	0
	High	YLVLDEADR	1	10	1	A6ZP47		0	0.006	0.03015	1.75267	2	1093.55	1.07463	36.2001	0
E7NME1	Crz1p (Fragment) OS=Saccharomyces cerevisiae (strain FostersO) OX=764101 GN=FOSTERSO_4085 PE=4 SV=1 - [E7NME1_YEASO]	3.49438	4.44	10	2	2	2	405	45.2326	4.86865
	A2	Sequence	# PSMs	# Proteins	# Protein Groups	Protein Group Accessions	Modifications	ΔCn	q-Value	PEP	XCorr	Charge	MH+ [Da]	ΔM [ppm]	RT [min]	# Missed Cleavages
	High	IESGIVNIK	1	10	1	E7NME1		0	0.003	0.02269	1.86404	2	972.571	-1.35491	31.0311	0
	High	SFEDIINGR	1	10	1	E7NME1		0	0.007	0.04015	1.63033	2	1050.52	0.0291986	43.0613	0
B5VLG8	YJR002Wp-like protein (Fragment) OS=Saccharomyces cerevisiae (strain AWRI1631) OX=545124 GN=AWRI1631_102040 PE=4 SV=1 - [B5VLG8_YEAS6]	3.41711	7	8	3	3	3	400	45.6329	4.86865
	A2	Sequence	# PSMs	# Proteins	# Protein Groups	Protein Group Accessions	Modifications	ΔCn	q-Value	PEP	XCorr	Charge	MH+ [Da]	ΔM [ppm]	RT [min]	# Missed Cleavages
	High	IQDSNFDDLQR	1	8	1	B5VLG8		0	0.001	0.002153	1.62124	2	1350.63	0.252089	32.5555	0
	Medium	NDVVDTLSK	1	8	1	B5VLG8		0	0.018	0.103	1.79588	2	990.511	1.02651	27.7466	0
	Medium	NITVINQK	1	8	1	B5VLG8		0	0.03	0.194	1.02818	2	929.541	-0.263539	20.7923	0
E9P8D3	Vacuolar membrane ATPase subunit a (Fragment) OS=Saccharomyces cerevisiae OX=4932 GN=VMA1 PE=4 SV=1 - [E9P8D3_YEASX]	3.38638	1.86	6	2	2	3	1022	112.84	6.41748
	A2	Sequence	# PSMs	# Proteins	# Protein Groups	Protein Group Accessions	Modifications	ΔCn	q-Value	PEP	XCorr	Charge	MH+ [Da]	ΔM [ppm]	RT [min]	# Missed Cleavages
	High	ANELVESYR	2	6	1	E9P8D3		0	0.001	0.01182	1.65542	2	1080.53	-0.358611	27.0805	0
	Medium	SYPISEGPER	1	6	1	E9P8D3		0	0.026	0.1538	0.914611	2	1134.54	-0.404959	24.642	0
E7NFR1	Pentafunctional AROM polypeptide OS=Saccharomyces cerevisiae (strain FostersO) OX=764101 GN=ARO1 PE=3 SV=1 - [E7NFR1_YEASO]	3.33851	5.08	11	7	7	7	1416	156.059	6.11279
	A2	Sequence	# PSMs	# Proteins	# Protein Groups	Protein Group Accessions	Modifications	ΔCn	q-Value	PEP	XCorr	Charge	MH+ [Da]	ΔM [ppm]	RT [min]	# Missed Cleavages
	High	ELYDIALK	1	11	1	E7NFR1		0	0.001	0.004912	1.60598	2	964.535	-0.433165	41.9467	0
	High	VVILESIGK	1	11	1	E7NFR1		0	0.001	0.001777	1.43988	2	957.598	-0.268851	38.4355	0
	High	LVLESIK	1	11	1	E7NFR1		0	0.001	0.004737	1.27218	2	801.506	-3.08108	32.0798	0
	High	ITQTATSTTVSGPPVGTLKPLK	1	11	1	E7NFR1		0	0.001	0.002038	0.91803	3	2197.24	-1.71799	35.4094	0
	Medium	TAIDTPLGK	1	11	1	E7NFR1		0	0.012	0.08466	1.73252	2	915.509	-5.71848	26.9814	0
	Medium	YIATITGVR	1	9	1	E7NFR1		0	0.031	0.2016	0.971354	2	993.572	-1.21833	32.0279	0
	Medium	VYTDSVFK	1	11	1	E7NFR1		0	0.041	0.2319	1.44494	2	958.49	1.81785	31.2331	0
Q751X8	AFR697Cp OS=Ashbya gossypii (strain ATCC 10895 / CBS 109.51 / FGSC 9923 / NRRL Y-1056) OX=284811 GN=AGOS_AFR697C PE=4 SV=1 - [Q751X8_ASHGO]	2.75118	19.57	5	2	2	4	92	10.6853	4.99561
	A2	Sequence	# PSMs	# Proteins	# Protein Groups	Protein Group Accessions	Modifications	ΔCn	q-Value	PEP	XCorr	Charge	MH+ [Da]	ΔM [ppm]	RT [min]	# Missed Cleavages
	High	VSDGSSEIFFK	2	5	1	Q751X8		0	0	0.0001849	2.75118	2	1215.59	-0.879357	39.4984	0
	High	LmEAFAK	2	5	1	Q751X8	M2(Oxidation)	0	0.002	0.01656	1.08573	2	825.418	0.409463	20.5018	0
B5VQ74	YMR309Cp-like protein (Fragment) OS=Saccharomyces cerevisiae (strain AWRI1631) OX=545124 GN=AWRI1631_134470 PE=3 SV=1 - [B5VQ74_YEAS6]	2.61455	9.78	9	6	6	6	593	68.3824	5.52881
	A2	Sequence	# PSMs	# Proteins	# Protein Groups	Protein Group Accessions	Modifications	ΔCn	q-Value	PEP	XCorr	Charge	MH+ [Da]	ΔM [ppm]	RT [min]	# Missed Cleavages
	High	ISLNSSNNASADER	1	9	1	B5VQ74		0	0	8.992e-08	2.61455	2	1477.69	-1.74126	21.8872	0
	High	LAELFDLPENK	1	8	1	B5VQ74		0	0	4.727e-05	1.38372	2	1288.68	-0.2989	49.2129	0
	High	FYSSFSVAK	1	9	1	B5VQ74		0	0.001	0.001382	1.43864	2	1035.52	0.916672	34.8242	0
	High	TYFFSFK	1	8	1	B5VQ74		0	0.001	0.00168	1.21892	2	939.461	0.136184	48.6434	0
	High	mTAFYSGIK	1	9	1	B5VQ74	M1(Oxidation)	0	0.005	0.02467	1.51347	2	1033.5	0.147755	30.9942	0
	High	DYVLFAAK	1	7	1	B5VQ74		0	0.007	0.0374	1.33273	2	926.498	-0.279436	42.7723	0
G2WAV8	K7_Tcp1p OS=Saccharomyces cerevisiae (strain Kyokai no. 7 / NBRC 101557) OX=721032 GN=K7_TCP1 PE=3 SV=1 - [G2WAV8_YEASK]	2.55079	6.08	6	3	3	3	559	60.4568	6.49365
	A2	Sequence	# PSMs	# Proteins	# Protein Groups	Protein Group Accessions	Modifications	ΔCn	q-Value	PEP	XCorr	Charge	MH+ [Da]	ΔM [ppm]	RT [min]	# Missed Cleavages
	High	SDTLFLGGEK	1	6	1	G2WAV8		0	0	0.0009947	2.55079	2	1066.54	2.61388	36.27	0
	High	IVDEIHAGVLEPTISK	1	3	1	G2WAV8		0	0	0.0006897	1.95546	3	1720.95	0.727876	39.3966	0
	High	GIDDLcLK	1	6	1	G2WAV8	C6(Carbamidomethyl)	0	0.006	0.02892	1.21953	2	933.471	-0.380956	36.2199	0
G2WH02	K7_Cct8bp (Fragment) OS=Saccharomyces cerevisiae (strain Kyokai no. 7 / NBRC 101557) OX=721032 GN=K7_CCT8b PE=4 SV=1 - [G2WH02_YEASK]	2.54615	8.41	4	4	4	4	428	46.3401	5.22412
	A2	Sequence	# PSMs	# Proteins	# Protein Groups	Protein Group Accessions	Modifications	ΔCn	q-Value	PEP	XCorr	Charge	MH+ [Da]	ΔM [ppm]	RT [min]	# Missed Cleavages
	High	GATQNNLDDIER	1	4	1	G2WH02		0	0	7.988e-06	2.54615	2	1345.63	-0.534157	26.4789	0
	High	YGILVLK	1	4	1	G2WH02		0	0.009	0.07521	1.47974	2	805.518	-0.221386	41.0372	0
	High	TSTIILR	1	4	1	G2WH02		0	0.009	0.05512	1.26183	2	803.501	2.91324	25.2323	0
	Medium	AIDDGVAAVK	1	4	1	G2WH02		0	0.019	0.1067	1.23588	2	958.519	-1.67433	24.4676	0
A6ZLW7	Uncharacterized protein OS=Saccharomyces cerevisiae (strain YJM789) OX=307796 GN=SCY_4079 PE=4 SV=1 - [A6ZLW7_YEAS7]	2.45573	3.37	11	2	2	2	741	84.4831	6.39209
	A2	Sequence	# PSMs	# Proteins	# Protein Groups	Protein Group Accessions	Modifications	ΔCn	q-Value	PEP	XCorr	Charge	MH+ [Da]	ΔM [ppm]	RT [min]	# Missed Cleavages
	High	LVNDEASEGQVK	1	11	1	A6ZLW7		0	0	0.0004287	2.45573	2	1288.64	-0.38997	18.5369	0
	High	LLmADVVHDEELK	1	11	1	A6ZLW7	M3(Oxidation)	0	0.002	0.01843	0.876191	3	1527.77	-0.00180844	34.0217	0
A6ZXB0	Whiskey OS=Saccharomyces cerevisiae (strain YJM789) OX=307796 GN=WHI4 PE=4 SV=1 - [A6ZXB0_YEAS7]	2.45067	4.62	3	3	3	3	649	70.7019	6.96143
	A2	Sequence	# PSMs	# Proteins	# Protein Groups	Protein Group Accessions	Modifications	ΔCn	q-Value	PEP	XCorr	Charge	MH+ [Da]	ΔM [ppm]	RT [min]	# Missed Cleavages
	High	AFSSSSETVPLSK	1	3	1	A6ZXB0		0	0	2.638e-07	2.45067	2	1339.68	2.33662	29.8807	0
	High	QLFSNQQGFR	1	3	1	A6ZXB0		0	0	0.001382	1.58776	2	1224.61	-0.443819	33.858	0
	High	SLLLLEK	1	3	1	A6ZXB0		0.0065	0.005	0.02671	1.53392	2	815.523	-0.289631	40.1246	0
B5VRK2	YOL051Wp-like protein (Fragment) OS=Saccharomyces cerevisiae (strain AWRI1631) OX=545124 GN=AWRI1631_151090 PE=4 SV=1 - [B5VRK2_YEAS6]	2.14608	4.75	8	2	2	2	590	65.7514	9.64209
	A2	Sequence	# PSMs	# Proteins	# Protein Groups	Protein Group Accessions	Modifications	ΔCn	q-Value	PEP	XCorr	Charge	MH+ [Da]	ΔM [ppm]	RT [min]	# Missed Cleavages
	High	VPVSAAATPSLNK	1	8	1	B5VRK2		0	0	8.792e-05	2.14608	2	1254.71	-0.229254	27.0956	0
	Medium	LTDVTNSLSNEEKEK	1	8	1	B5VRK2		0	0.018	0.1037	0.970727	3	1706.84	-0.665828	25.9228	1
C7GX04	Protein phosphatase PP2A regulatory subunit B OS=Saccharomyces cerevisiae (strain JAY291) OX=574961 GN=CDC55 PE=3 SV=1 - [C7GX04_YEAS2]	2.07461	10.84	8	5	5	5	526	59.6614	6.39209
	A2	Sequence	# PSMs	# Proteins	# Protein Groups	Protein Group Accessions	Modifications	ΔCn	q-Value	PEP	XCorr	Charge	MH+ [Da]	ΔM [ppm]	RT [min]	# Missed Cleavages
	High	LVSQNNLTEGVTFAK	1	8	1	C7GX04		0	0	1.502e-06	2.07461	2	1620.86	-1.08697	40.384	0
	High	TFDEHNAPNSNSNK	1	7	1	C7GX04		0	0	0.0005813	1.5207	3	1574.68	0.101199	13.2578	0
	High	IWDVNmDNKPLK	1	8	1	C7GX04	M6(Oxidation)	0	0.007	0.04345	0.987183	3	1488.75	1.05535	30.38	0
	Medium	SLEIEEK	1	8	1	C7GX04		0.0136	0.015	0.09695	1.45251	2	847.441	0.289463	20.6643	0
	Medium	AVLSLQSLK	1	8	1	C7GX04		0	0.02	0.1134	1.53476	2	958.593	-0.587705	39.4136	0
A6ZPQ3	Conserved protein OS=Saccharomyces cerevisiae (strain YJM789) OX=307796 GN=SCY_2863 PE=3 SV=1 - [A6ZPQ3_YEAS7]	2.05513	4.06	7	3	3	3	887	104.035	5.45264
	A2	Sequence	# PSMs	# Proteins	# Protein Groups	Protein Group Accessions	Modifications	ΔCn	q-Value	PEP	XCorr	Charge	MH+ [Da]	ΔM [ppm]	RT [min]	# Missed Cleavages
	High	SQNLQNTITLR	1	7	1	A6ZPQ3		0	0.001	0.001382	2.05513	2	1287.7	0.00340505	33.601	0
	High	VLSENDGDVSPSVLK	1	5	1	A6ZPQ3		0	0.001	0.001382	0.992619	2	1558.8	0.0621034	35.3819	0
	Medium	IVYQDPETSR	1	7	1	A6ZPQ3		0	0.039	0.2257	1.46733	2	1207.6	1.41785	23.7977	0
B3LGJ6	Trehalose-phosphatase OS=Saccharomyces cerevisiae (strain RM11-1a) OX=285006 GN=SCRG_00441 PE=4 SV=1 - [B3LGJ6_YEAS1]	2.04808	3.57	6	3	3	3	896	102.928	8.04541
	A2	Sequence	# PSMs	# Proteins	# Protein Groups	Protein Group Accessions	Modifications	ΔCn	q-Value	PEP	XCorr	Charge	MH+ [Da]	ΔM [ppm]	RT [min]	# Missed Cleavages
	High	IINcVTQLPYK	1	6	1	B3LGJ6	C4(Carbamidomethyl)	0	0.001	0.001412	1.36671	2	1348.73	0.0314488	38.5738	0
	High	DPAAAIPSAR	1	6	1	B3LGJ6		0	0.007	0.04888	2.04808	2	968.517	1.39418	24.837	0
	Medium	VADLcLITSVR	1	6	1	B3LGJ6	C5(Carbamidomethyl)	0	0.019	0.1074	1.38268	2	1246.68	-0.803106	45.5022	0
E7LTK1	Rsp5p OS=Saccharomyces cerevisiae (strain VIN 13) OX=764099 GN=VIN13_1390 PE=4 SV=1 - [E7LTK1_YEASV]	2.02015	7.22	12	4	4	4	582	67.3145	5.66846
	A2	Sequence	# PSMs	# Proteins	# Protein Groups	Protein Group Accessions	Modifications	ΔCn	q-Value	PEP	XCorr	Charge	MH+ [Da]	ΔM [ppm]	RT [min]	# Missed Cleavages
	High	AGEVQQLPK	1	10	1	E7LTK1		0	0.001	0.002235	1.46991	2	969.536	-0.122552	19.4453	0
	High	GNQLNANTELER	1	9	1	E7LTK1		0	0.001	0.002348	1.43778	2	1358.66	-0.80872	25.3474	0
	Medium	LLQFTTGTSR	1	12	1	E7LTK1		0	0.018	0.1049	2.02015	2	1123.61	3.69557	34.1593	0
	Medium	RPTLDQTEAER	1	10	1	E7LTK1		0	0.047	0.2541	1.85055	3	1315.66	-0.790121	16.5903	0
P00549	Pyruvate kinase 1 OS=Saccharomyces cerevisiae (strain ATCC 204508 / S288c) OX=559292 GN=CDC19 PE=1 SV=2 - [KPYK1_YEAST]	2.01271	5.6	2	3	3	3	500	54.5103	7.6792
	A2	Sequence	# PSMs	# Proteins	# Protein Groups	Protein Group Accessions	Modifications	ΔCn	q-Value	PEP	XCorr	Charge	MH+ [Da]	ΔM [ppm]	RT [min]	# Missed Cleavages
	High	TNNPETLVALR	1	2	1	P00549		0	0	0.001369	1.48209	2	1227.67	0.800145	37.021	0
	High	TSIIGTIGPK	1	2	1	P00549		0	0.001	0.001382	2.01271	2	986.588	0.185624	34.732	0
	Medium	INFGIEK	1	2	1	P00549		0	0.028	0.1819	1.01323	2	820.456	-0.402275	32.8852	0
E7Q5W8	Pex1p OS=Saccharomyces cerevisiae (strain FostersB) OX=764102 GN=FOSTERSB_2740 PE=4 SV=1 - [E7Q5W8_YEASB]	2.01214	3.66	8	3	3	3	902	101.741	7.40088
	A2	Sequence	# PSMs	# Proteins	# Protein Groups	Protein Group Accessions	Modifications	ΔCn	q-Value	PEP	XCorr	Charge	MH+ [Da]	ΔM [ppm]	RT [min]	# Missed Cleavages
	High	ITDGSLVVVAPK	1	8	1	E7Q5W8		0	0	0.0001111	2.01214	2	1198.71	1.459	35.749	0
	High	TQINPLLFDK	1	7	1	E7Q5W8		0	0.001	0.007191	1.56291	2	1188.66	-0.779657	44.5786	0
	Medium	SLSAFTPSALR	1	8	1	E7Q5W8		0	0.036	0.2172	0.985367	2	1149.63	-0.665799	41.8322	0
A6ZZV1	Conserved protein OS=Saccharomyces cerevisiae (strain YJM789) OX=307796 GN=URB1 PE=4 SV=1 - [A6ZZV1_YEAS7]	1.98423	3.85	7	7	7	7	1764	203.187	7.31299
	A2	Sequence	# PSMs	# Proteins	# Protein Groups	Protein Group Accessions	Modifications	ΔCn	q-Value	PEP	XCorr	Charge	MH+ [Da]	ΔM [ppm]	RT [min]	# Missed Cleavages
	High	VADDGGLNLISR	1	7	1	A6ZZV1		0	0	0.001236	1.98423	2	1229.65	0.971416	39.0769	0
	High	IVDLLGSPTAPLHEK	1	4	1	A6ZZV1		0	0.001	0.001382	1.95071	3	1589.89	0.187771	40.8767	0
	High	ILNELAASK	1	7	1	A6ZZV1		0	0.001	0.001411	1.43256	2	958.554	-2.49477	27.0941	0
	High	NASNVITTR	1	7	1	A6ZZV1		0	0.001	0.001552	1.42727	2	975.522	0.391647	16.8218	0
	High	LILTDYTK	1	7	1	A6ZZV1		0	0.003	0.02315	1.03126	2	966.553	2.83588	36.4521	0
	Medium	LDSFEENIKK	1	7	1	A6ZZV1		0	0.024	0.1338	1.37398	3	1222.63	-0.231562	24.5274	1
	Medium	LASSKnASNVITTR	1	7	1	A6ZZV1	N6(Deamidated)	0	0.026	0.1502	1.21878	3	1462.78	-4.36879	16.8218	1
E7Q9J9	Faa1p OS=Saccharomyces cerevisiae (strain FostersB) OX=764102 GN=FOSTERSB_4595 PE=4 SV=1 - [E7Q9J9_YEASB]	1.95235	8	5	4	5	5	700	77.9269	7.47412
	A2	Sequence	# PSMs	# Proteins	# Protein Groups	Protein Group Accessions	Modifications	ΔCn	q-Value	PEP	XCorr	Charge	MH+ [Da]	ΔM [ppm]	RT [min]	# Missed Cleavages
	High	IYQSAHDAINR	1	2	1	E7Q9J9		0	0	3.217e-05	1.43429	3	1287.64	-0.935727	17.988	0
	High	YLLNGGSPISR	1	6	2	Q75DN5;E7Q9J9		0	0.003	0.0201	1.95235	2	1176.64	4.4111	36.2351	0
	High	IFWTAYNTK	1	4	1	E7Q9J9		0	0.009	0.07091	0.852794	2	1143.58	1.23567	41.7282	0
	Medium	HSNVVAGVGGASLNVLK	1	4	1	E7Q9J9		0	0.013	0.08718	1.25796	3	1621.9	-0.36247	37.2302	0
	Medium	AVYSDLLK	1	4	1	E7Q9J9		0	0.015	0.09496	1.53211	2	908.51	1.66229	37.9865	0
Q75DN5	ABL018Cp OS=Ashbya gossypii (strain ATCC 10895 / CBS 109.51 / FGSC 9923 / NRRL Y-1056) OX=284811 GN=AGOS_ABL018C PE=4 SV=1 - [Q75DN5_ASHGO]	1.95235	3.16	1	1	2	2	697	77.4792	8.03076
	A2	Sequence	# PSMs	# Proteins	# Protein Groups	Protein Group Accessions	Modifications	ΔCn	q-Value	PEP	XCorr	Charge	MH+ [Da]	ΔM [ppm]	RT [min]	# Missed Cleavages
	High	TLNGEYIALEK	1	1	1	Q75DN5		0	0.001	0.009798	1.19361	2	1250.66	-0.1744	37.4547	0
	High	YILNGGSPLSR	1	6	2	Q75DN5;E7Q9J9		0	0.003	0.0201	1.95235	2	1176.64	4.4111	36.2351	0
C7GN90	Non-specific serine/threonine protein kinase OS=Saccharomyces cerevisiae (strain JAY291) OX=574961 GN=SCH9 PE=4 SV=1 - [C7GN90_YEAS2]	1.94528	4.98	6	4	4	4	824	91.6963	6.15088
	A2	Sequence	# PSMs	# Proteins	# Protein Groups	Protein Group Accessions	Modifications	ΔCn	q-Value	PEP	XCorr	Charge	MH+ [Da]	ΔM [ppm]	RT [min]	# Missed Cleavages
	High	EAAAAAYGPDTDIPR	1	5	1	C7GN90		0	0	0.001382	1.49074	2	1517.72	-0.0469389	33.4272	0
	High	LGAIDDGR	1	6	1	C7GN90		0	0.001	0.001568	1.94528	2	816.422	0.905449	18.995	0
	High	NILVTTASK	1	6	1	C7GN90		0	0.003	0.02071	1.43747	2	946.556	-0.581394	23.7355	0
	High	SSPFIVGLK	1	6	1	C7GN90		0	0.009	0.07131	1.43395	2	947.556	-0.0785842	41.3813	0
N1P597	Psp2p OS=Saccharomyces cerevisiae (strain CEN.PK113-7D) OX=889517 GN=CENPK1137D_10 PE=4 SV=1 - [N1P597_YEASC]	1.90428	4.15	2	2	2	2	578	63.9817	8.39697
	A2	Sequence	# PSMs	# Proteins	# Protein Groups	Protein Group Accessions	Modifications	ΔCn	q-Value	PEP	XCorr	Charge	MH+ [Da]	ΔM [ppm]	RT [min]	# Missed Cleavages
	High	VAFVELYTSR	1	2	1	N1P597		0	0	8.702e-05	1.90428	2	1184.63	-0.834707	44.8723	0
	High	LDSPALELQSKPDK	1	2	1	N1P597		0	0.001	0.001382	1.42291	3	1540.83	4.68731	30.7761	0
B5VT68	YPL093Wp-like protein (Fragment) OS=Saccharomyces cerevisiae (strain AWRI1631) OX=545124 GN=AWRI1631_161670 PE=4 SV=1 - [B5VT68_YEAS6]	1.8956	9.06	4	3	3	3	342	39.3366	8.92432
	A2	Sequence	# PSMs	# Proteins	# Protein Groups	Protein Group Accessions	Modifications	ΔCn	q-Value	PEP	XCorr	Charge	MH+ [Da]	ΔM [ppm]	RT [min]	# Missed Cleavages
	High	SDVDVQPYAFTTK	1	4	1	B5VT68		0	0	6.45e-05	1.8956	2	1470.71	-0.36201	39.4106	0
	High	SLVEQVAR	1	4	1	B5VT68		0	0.001	0.01114	1.53161	2	901.511	0.517372	25.0544	0
	High	SLYVGHFDYK	1	4	1	B5VT68		0	0.001	0.001382	1.49143	3	1228.6	0.110573	34.4978	0
B5VF09	YCR077Cp-like protein (Fragment) OS=Saccharomyces cerevisiae (strain AWRI1631) OX=545124 GN=AWRI1631_31240 PE=4 SV=1 - [B5VF09_YEAS6]	1.88931	2.96	11	2	2	2	540	61.6155	9.18799
	A2	Sequence	# PSMs	# Proteins	# Protein Groups	Protein Group Accessions	Modifications	ΔCn	q-Value	PEP	XCorr	Charge	MH+ [Da]	ΔM [ppm]	RT [min]	# Missed Cleavages
	High	SQELDTELK	1	11	1	B5VF09		0	0.005	0.02496	1.88931	2	1062.53	0.141586	25.0668	0
	Medium	TDIALQR	1	11	1	B5VF09		0	0.011	0.0805	1.53282	2	816.457	-0.132659	21.3885	0
E7M111	Tco89p OS=Saccharomyces cerevisiae (strain VIN 13) OX=764099 GN=VIN13_4792 PE=4 SV=1 - [E7M111_YEASV]	1.86406	10.14	6	5	5	5	592	65.8651	7.50342
	A2	Sequence	# PSMs	# Proteins	# Protein Groups	Protein Group Accessions	Modifications	ΔCn	q-Value	PEP	XCorr	Charge	MH+ [Da]	ΔM [ppm]	RT [min]	# Missed Cleavages
	High	EADIDDLSSHSQNLR	1	5	1	E7M111		0	0	0.000102	1.88103	3	1699.79	-0.0412846	30.8638	0
	High	AGDNISEAPYDKEK	1	6	1	E7M111		0	0	0.001178	1.85913	3	1536.72	1.45278	19.8345	1
	High	SESYLFNK	1	6	1	E7M111		0	0.005	0.02702	1.38665	2	987.478	-0.323514	30.6601	0
	High	VINSLQPTTR	1	6	1	E7M111		0	0.006	0.03135	1.86406	2	1128.64	-0.160203	23.5923	0
	Medium	VQPIITGNANNIR	1	6	1	E7M111		0	0.02	0.1147	0.917569	2	1409.79	-0.219303	31.0591	0
A6ZR76	Glyoxalase OS=Saccharomyces cerevisiae (strain YJM789) OX=307796 GN=GLO3 PE=4 SV=1 - [A6ZR76_YEAS7]	1.83974	4.26	4	2	2	2	493	55.0708	7.76709
	A2	Sequence	# PSMs	# Proteins	# Protein Groups	Protein Group Accessions	Modifications	ΔCn	q-Value	PEP	XCorr	Charge	MH+ [Da]	ΔM [ppm]	RT [min]	# Missed Cleavages
	High	AISSDQLFGR	1	4	1	A6ZR76		0	0.001	0.001382	1.83974	2	1093.57	5.19605	36.8028	0
	High	LNVNTGSLAPK	1	4	1	A6ZR76		0	0.003	0.02272	0.935227	2	1113.63	3.47804	29.7718	0
A6ZUG8	Phosphatidylethanolamine N-methyltransferase OS=Saccharomyces cerevisiae (strain YJM789) OX=307796 GN=CHO2 PE=3 SV=1 - [CHO2_YEAS7]	1.81761	1.73	8	1	2	2	869	101.171	8.51416
	A2	Sequence	# PSMs	# Proteins	# Protein Groups	Protein Group Accessions	Modifications	ΔCn	q-Value	PEP	XCorr	Charge	MH+ [Da]	ΔM [ppm]	RT [min]	# Missed Cleavages
	High	IDDLISK	1	14	2	A6ZUG8;A6ZXF9		0	0.007	0.04038	1.81761	2	803.454	3.98014	29.9035	0
	Medium	DLTEFLTK	1	8	1	A6ZUG8		0	0.039	0.2246	1.15135	2	966.514	0.176506	49.9128	0
E7KPF1	Kic1p OS=Saccharomyces cerevisiae (strain Lalvin QA23) OX=764098 GN=QA23_2159 PE=4 SV=1 - [E7KPF1_YEASL]	1.81045	4.98	11	5	5	5	1064	115.178	8.14795
	A2	Sequence	# PSMs	# Proteins	# Protein Groups	Protein Group Accessions	Modifications	ΔCn	q-Value	PEP	XCorr	Charge	MH+ [Da]	ΔM [ppm]	RT [min]	# Missed Cleavages
	High	EIQFLASLK	1	10	1	E7KPF1		0	0	0.001382	1.47957	2	1048.6	-0.0820195	48.5558	0
	High	EQLISTPIKDNEH	1	10	1	E7KPF1		0	0.001	0.001488	1.89703	3	1523.78	3.61344	29.016	1
	High	SISSLNAGNSSR	1	11	1	E7KPF1		0	0.007	0.03642	1.24058	2	1192.59	0.324767	18.8283	0
	Medium	LSADDLLK	1	11	1	E7KPF1		0	0.032	0.205	1.81045	2	874.487	-0.961803	39.3981	0
	Medium	SIASNDNEIKR	1	11	1	E7KPF1		0	0.039	0.226	1.22872	3	1246.64	-0.208921	14.4058	1
C8ZEH0	Amd1p OS=Saccharomyces cerevisiae (strain Lalvin EC1118 / Prise de mousse) OX=643680 GN=EC1118_1M3_1134g PE=3 SV=1 - [C8ZEH0_YEAS8]	1.79634	5.68	6	5	5	5	810	93.2147	6.50732
	A2	Sequence	# PSMs	# Proteins	# Protein Groups	Protein Group Accessions	Modifications	ΔCn	q-Value	PEP	XCorr	Charge	MH+ [Da]	ΔM [ppm]	RT [min]	# Missed Cleavages
	High	GTYLADITK	1	6	1	C8ZEH0		0	0.001	0.001638	1.79634	2	981.524	-0.722996	34.3815	0
	High	LASWVIDNK	1	6	1	C8ZEH0		0	0.001	0.002646	1.20897	2	1045.57	-0.861963	36.9981	0
	High	QVIFDLENSK	1	6	1	C8ZEH0		0	0.003	0.02181	1.3832	2	1192.62	-1.72669	41.0868	0
	Medium	SFAGAPVVNK	1	4	1	C8ZEH0		0	0.024	0.128	1.44359	2	989.542	0.595752	24.9172	0
	Medium	DYYLDLEK	1	6	1	C8ZEH0		0	0.04	0.2268	0.778263	2	1058.5	-0.706472	42.9935	0
P0CG63	Polyubiquitin OS=Saccharomyces cerevisiae (strain ATCC 204508 / S288c) OX=559292 GN=UBI4 PE=1 SV=1 - [UBI4P_YEAST]	1.78881	28.87	18	2	2	2	381	42.7999	7.57666
	A2	Sequence	# PSMs	# Proteins	# Protein Groups	Protein Group Accessions	Modifications	ΔCn	q-Value	PEP	XCorr	Charge	MH+ [Da]	ΔM [ppm]	RT [min]	# Missed Cleavages
	High	ESTLHLVLR	1	18	1	P0CG63		0	0.001	0.001382	1.78881	2	1067.62	-0.834243	32.7586	0
	Medium	IQDKEGIPPDQQR	1	18	1	P0CG63		0	0.018	0.1035	1.65465	3	1523.78	-1.7868	16.188	1
E7LW02	Yak1p OS=Saccharomyces cerevisiae (strain VIN 13) OX=764099 GN=VIN13_2497 PE=4 SV=1 - [E7LW02_YEASV]	1.78571	2.96	9	2	2	2	575	65.2112	8.35303
	A2	Sequence	# PSMs	# Proteins	# Protein Groups	Protein Group Accessions	Modifications	ΔCn	q-Value	PEP	XCorr	Charge	MH+ [Da]	ΔM [ppm]	RT [min]	# Missed Cleavages
	High	ILELLNQK	1	9	1	E7LW02		0	0.003	0.02162	1.78571	2	970.593	-0.266016	39.1779	0
	Medium	VLTKPSEGK	1	9	1	E7LW02		0	0.041	0.2303	0.974522	2	958.556	-0.520874	21.9266	0
E7QF41	YGR130C-like protein OS=Saccharomyces cerevisiae (strain Zymaflore VL3) OX=764100 GN=VL3_1883 PE=4 SV=1 - [E7QF41_YEASZ]	1.78386	5.13	8	3	3	3	663	76.3542	5.65576
	A2	Sequence	# PSMs	# Proteins	# Protein Groups	Protein Group Accessions	Modifications	ΔCn	q-Value	PEP	XCorr	Charge	MH+ [Da]	ΔM [ppm]	RT [min]	# Missed Cleavages
	High	SEIDDLNNEK	1	8	1	E7QF41		0	0.001	0.001382	1.78386	2	1176.54	-1.08166	24.7842	0
	Medium	SGVVPTDEQKEEK	1	7	1	E7QF41		0	0.023	0.1244	1.50665	3	1445.71	0.159105	14.5523	1
	Medium	NVQVLESVENK	1	8	1	E7QF41		0	0.028	0.1777	1.30509	2	1258.66	-0.732447	32.3221	0
C7GUN5	Mkt1p OS=Saccharomyces cerevisiae (strain JAY291) OX=574961 GN=MKT1 PE=4 SV=1 - [C7GUN5_YEAS2]	1.75281	2.29	11	2	2	2	830	94.4261	5.75732
	A2	Sequence	# PSMs	# Proteins	# Protein Groups	Protein Group Accessions	Modifications	ΔCn	q-Value	PEP	XCorr	Charge	MH+ [Da]	ΔM [ppm]	RT [min]	# Missed Cleavages
	High	VIFPNSVPIESK	1	11	1	C7GUN5		0	0.001	0.001382	1.75281	2	1329.74	0.21316	42.2314	0
	Medium	FLLEISK	1	11	1	C7GUN5		0	0.021	0.1161	1.12659	2	849.508	0.18247	42.2344	0
B5VFD0	DNA-directed RNA polymerase subunit (Fragment) OS=Saccharomyces cerevisiae (strain AWRI1631) OX=545124 GN=AWRI1631_40990 PE=3 SV=1 - [B5VFD0_YEAS6]	1.72784	3.11	7	4	5	5	1578	174.123	5.40186
	A2	Sequence	# PSMs	# Proteins	# Protein Groups	Protein Group Accessions	Modifications	ΔCn	q-Value	PEP	XCorr	Charge	MH+ [Da]	ΔM [ppm]	RT [min]	# Missed Cleavages
	High	ESFEDNVVR	1	7	1	B5VFD0		0	0.001	0.001382	1.55872	2	1094.52	4.07794	29.1353	0
	High	TVGSSNGGLIHVVTR	1	6	1	B5VFD0		0	0.005	0.02512	1.47157	3	1496.82	-0.777417	30.1265	0
	Medium	EGLIDTAVK	1	12	2	B3LK00;B5VFD0		0	0.011	0.07981	1.52116	2	945.526	0.519356	30.7585	0
	Medium	GVENIER	1	5	1	B5VFD0		0	0.024	0.1379	1.15243	2	816.42	-1.54936	16.1738	0
	Medium	GFVENSYLR	1	7	1	B5VFD0		0	0.036	0.2194	1.72784	2	1084.54	1.63351	35.9007	0
B5VF23	YCR093Wp-like protein (Fragment) OS=Saccharomyces cerevisiae (strain AWRI1631) OX=545124 GN=AWRI1631_31370 PE=4 SV=1 - [B5VF23_YEAS6]	1.72712	1.25	8	2	2	2	1518	173.009	7.50342
	A2	Sequence	# PSMs	# Proteins	# Protein Groups	Protein Group Accessions	Modifications	ΔCn	q-Value	PEP	XCorr	Charge	MH+ [Da]	ΔM [ppm]	RT [min]	# Missed Cleavages
	High	SSGIAVVTTTK	1	8	1	B5VF23		0	0.001	0.001996	1.72712	2	1063.6	-0.572414	23.4172	0
	Medium	LILQQLVK	1	8	1	B5VF23		0	0.011	0.07933	1.24267	2	954.636	1.55525	43.0643	0
B3LTE9	Protein SPA2 OS=Saccharomyces cerevisiae (strain RM11-1a) OX=285006 GN=SCRG_04968 PE=4 SV=1 - [B3LTE9_YEAS1]	1.72698	2.52	7	3	3	3	1466	162.968	5.13525
	A2	Sequence	# PSMs	# Proteins	# Protein Groups	Protein Group Accessions	Modifications	ΔCn	q-Value	PEP	XCorr	Charge	MH+ [Da]	ΔM [ppm]	RT [min]	# Missed Cleavages
	High	AVTSASNSASSNISEIPK	1	7	1	B3LTE9		0	0	0.0012	1.34914	2	1762.88	0.86624	30.461	0
	High	LANLSQTR	1	7	1	B3LTE9		0	0.003	0.02256	1.72698	2	902.505	-0.227935	18.0463	0
	High	GNTVSEPQEIR	1	7	1	B3LTE9		0	0.003	0.02091	1.19666	2	1229.61	1.68511	21.842	0
C7GXA6	YHR020W-like protein OS=Saccharomyces cerevisiae (strain JAY291) OX=574961 GN=C1Q_05163 PE=3 SV=1 - [C7GXA6_YEAS2]	1.71964	6.4	8	5	5	5	688	77.3584	6.34131
	A2	Sequence	# PSMs	# Proteins	# Protein Groups	Protein Group Accessions	Modifications	ΔCn	q-Value	PEP	XCorr	Charge	MH+ [Da]	ΔM [ppm]	RT [min]	# Missed Cleavages
	High	FLNNFEDSQK	1	2	1	C7GXA6		0	0.001	0.001382	1.06763	2	1241.58	-2.83658	33.1752	0
	High	LNQWNSVVR	1	8	1	C7GXA6		0	0.002	0.01576	1.21485	2	1115.6	1.8309	32.1461	0
	High	VVDFSQEVSK	1	7	1	C7GXA6		0	0.006	0.03007	1.54571	2	1137.58	1.16243	30.967	0
	Medium	NQVVVVR	1	8	1	C7GXA6		0	0.017	0.1001	1.71964	2	813.494	-0.47981	17.3714	0
	Medium	LIGITVDK	1	8	1	C7GXA6		0	0.044	0.2368	1.03605	2	858.53	0.268389	33.2787	0
B5VIU9	YGL014Wp-like protein (Fragment) OS=Saccharomyces cerevisiae (strain AWRI1631) OX=545124 GN=AWRI1631_72250 PE=4 SV=1 - [B5VIU9_YEAS6]	1.70981	5.16	8	2	2	2	349	39.5225	6.52197
	A2	Sequence	# PSMs	# Proteins	# Protein Groups	Protein Group Accessions	Modifications	ΔCn	q-Value	PEP	XCorr	Charge	MH+ [Da]	ΔM [ppm]	RT [min]	# Missed Cleavages
	High	QLDILGSK	1	8	1	B5VIU9		0	0.001	0.003191	1.13694	2	873.502	-2.34753	33.5636	0
	High	LLEEVTTEQR	1	8	1	B5VIU9		0	0.006	0.03137	1.70981	2	1217.64	2.09981	29.3281	0
H0H1R7	Signal recognition particle subunit SRP68 OS=Saccharomyces cerevisiae x Saccharomyces kudriavzevii (strain VIN7) OX=1095631 GN=VIN7_10230 PE=3 SV=1 - [H0H1R7_SACCK]	1.70888	6.01	1	1	3	4	599	68.9584	8.92432
	A2	Sequence	# PSMs	# Proteins	# Protein Groups	Protein Group Accessions	Modifications	ΔCn	q-Value	PEP	XCorr	Charge	MH+ [Da]	ΔM [ppm]	RT [min]	# Missed Cleavages
	High	YDLTVIEK	1	8	2	A6ZW13;H0H1R7		0	0.001	0.001382	1.43177	2	980.528	-2.3312	37.7909	0
	Medium	DLALAETLK	1	8	2	A6ZW13;H0H1R7		0	0.015	0.09402	1.70888	2	973.555	-1.36505	41.3223	0
	Medium	LFAGNLMTMPEInnFIVER	2	1	1	H0H1R7	N13(Deamidated); N14(Deamidated)	0	0.028	0.1902	0.790255	3	2211.1	8.93933	47.9282	0
A6ZW13	Signal recognition particle subunit SRP68 OS=Saccharomyces cerevisiae (strain YJM789) OX=307796 GN=SRP68 PE=3 SV=1 - [A6ZW13_YEAS7]	1.70888	6.34	7	2	4	4	599	68.9373	8.74854
	A2	Sequence	# PSMs	# Proteins	# Protein Groups	Protein Group Accessions	Modifications	ΔCn	q-Value	PEP	XCorr	Charge	MH+ [Da]	ΔM [ppm]	RT [min]	# Missed Cleavages
	High	YDLTVIEK	1	8	2	A6ZW13;H0H1R7		0	0.001	0.001382	1.43177	2	980.528	-2.3312	37.7909	0
	High	AEQFLETDSDFAK	1	7	1	A6ZW13		0	0.001	0.006931	1.38192	2	1500.69	0.812785	41.015	0
	High	AQYLAFAK	1	7	1	A6ZW13		0	0.003	0.02052	1.38078	2	911.498	-0.646076	33.9653	0
	Medium	DLALAETLK	1	8	2	A6ZW13;H0H1R7		0	0.015	0.09402	1.70888	2	973.555	-1.36505	41.3223	0
E7Q2E6	Rga2p OS=Saccharomyces cerevisiae (strain FostersB) OX=764102 GN=FOSTERSB_1063 PE=4 SV=1 - [E7Q2E6_YEASB]	1.69848	7.97	8	7	7	7	891	100.282	7.72314
	A2	Sequence	# PSMs	# Proteins	# Protein Groups	Protein Group Accessions	Modifications	ΔCn	q-Value	PEP	XCorr	Charge	MH+ [Da]	ΔM [ppm]	RT [min]	# Missed Cleavages
	High	LLQDVENLR	1	8	1	E7Q2E6		0	0.001	0.001382	1.5049	2	1099.62	3.98915	36.7894	0
	High	LLNDVDNLTR	1	8	1	E7Q2E6		0	0.001	0.01135	1.41311	2	1172.63	0.910823	36.1651	0
	High	SDVSTNNTAISK	1	7	1	E7Q2E6		0	0.001	0.004635	1.36624	2	1236.61	1.32836	15.9438	0
	High	ENIATSITVK	1	8	1	E7Q2E6		0	0.002	0.01653	1.69848	2	1075.6	0.568878	30.6188	0
	High	DHQVGDLESQQR	1	7	1	E7Q2E6		0	0.006	0.0308	1.15568	3	1411.66	0.62675	18.7036	0
	Medium	SLLEIFK	1	8	1	E7Q2E6		0	0.018	0.1053	1.00444	2	849.508	-0.392311	50.9375	0
	Medium	TPPLESGPLFK	1	8	1	E7Q2E6		0	0.024	0.1298	0.527832	2	1185.65	0.166682	42.227	0
H0GXX8	Hsp104p OS=Saccharomyces cerevisiae x Saccharomyces kudriavzevii (strain VIN7) OX=1095631 GN=VIN7_8536 PE=3 SV=1 - [H0GXX8_SACCK]	1.6725	6.11	6	5	5	5	819	92.237	5.46533
	A2	Sequence	# PSMs	# Proteins	# Protein Groups	Protein Group Accessions	Modifications	ΔCn	q-Value	PEP	XCorr	Charge	MH+ [Da]	ΔM [ppm]	RT [min]	# Missed Cleavages
	High	ISSIVIFNK	1	6	1	H0GXX8		0	0	0.001382	1.6725	2	1020.61	0.49996	41.0912	0
	High	YDTATAADLR	1	5	1	H0GXX8		0	0.001	0.001426	1.10634	2	1096.53	0.605721	26.6074	0
	Medium	GADTNTPLEYLSK	1	6	1	H0GXX8		0	0.024	0.1321	1.51726	2	1408.7	0.246384	43.3776	0
	Medium	VIGATTNNEYR	1	6	1	H0GXX8		0	0.028	0.1835	0.997582	2	1237.62	1.0298	20.725	0
	Medium	qTVAILR	1	6	1	H0GXX8	Q1(Deamidated)	0	0.031	0.1995	0.886055	2	801.483	-0.177983	25.6522	0
E7NLA0	Serine/threonine-protein phosphatase OS=Saccharomyces cerevisiae (strain FostersO) OX=764101 GN=FOSTERSO_3491 PE=3 SV=1 - [E7NLA0_YEASO]	1.66275	4.99	7	2	2	2	601	68.2032	6.43018
	A2	Sequence	# PSMs	# Proteins	# Protein Groups	Protein Group Accessions	Modifications	ΔCn	q-Value	PEP	XCorr	Charge	MH+ [Da]	ΔM [ppm]	RT [min]	# Missed Cleavages
	High	ASTVAAANSTATETSR	1	7	1	E7NLA0		0	0	0.001204	1.66275	2	1537.74	-0.736843	16.7509	0
	High	TERPQSSTTPIDSK	1	7	1	E7NLA0		0	0.002	0.01533	1.50761	3	1546.77	-1.312	14.1372	0
E7LRN1	Tos1p OS=Saccharomyces cerevisiae (strain VIN 13) OX=764099 GN=VIN13_0309 PE=4 SV=1 - [E7LRN1_YEASV]	1.65336	5.96	6	2	2	2	403	42.6962	4.86865
	A2	Sequence	# PSMs	# Proteins	# Protein Groups	Protein Group Accessions	Modifications	ΔCn	q-Value	PEP	XCorr	Charge	MH+ [Da]	ΔM [ppm]	RT [min]	# Missed Cleavages
	High	EGIPAYHGFGGADK	1	6	1	E7LRN1		0	0.002	0.01762	1.55361	3	1418.67	-0.354948	32.2027	0
	High	AAVIFNSSDK	1	6	1	E7LRN1		0	0.005	0.02769	1.65336	2	1051.54	-0.564824	25.1367	0
E7LRA3	Ils1p OS=Saccharomyces cerevisiae (strain VIN 13) OX=764099 GN=VIN13_0105 PE=3 SV=1 - [E7LRA3_YEASV]	1.65233	3.75	5	4	4	4	959	110.376	7.06396
	A2	Sequence	# PSMs	# Proteins	# Protein Groups	Protein Group Accessions	Modifications	ΔCn	q-Value	PEP	XCorr	Charge	MH+ [Da]	ΔM [ppm]	RT [min]	# Missed Cleavages
	High	LYTVVPK	1	5	1	E7LRA3		0	0.007	0.03797	1.58371	2	819.497	-0.679068	27.0971	0
	High	SVPAWFVR	1	5	1	E7LRA3		0	0.007	0.04587	1.2614	2	961.525	-0.849207	43.9718	0
	Medium	LYLINSPVLK	1	5	1	E7LRA3		0	0.013	0.0876	1.65233	2	1159.71	1.14267	47.4144	0
	Medium	SVHFLSYPVVK	1	4	1	E7LRA3		0	0.027	0.1622	1.1824	3	1275.71	0.125551	39.2627	0
A6ZLF5	Histone periodic control OS=Saccharomyces cerevisiae (strain YJM789) OX=307796 GN=HPC2 PE=4 SV=1 - [A6ZLF5_YEAS7]	1.63798	3.85	3	2	2	2	623	67.5194	9.24658
	A2	Sequence	# PSMs	# Proteins	# Protein Groups	Protein Group Accessions	Modifications	ΔCn	q-Value	PEP	XCorr	Charge	MH+ [Da]	ΔM [ppm]	RT [min]	# Missed Cleavages
	High	SISSVTNSDSNISSSK	1	3	1	A6ZLF5		0	0	0.001382	1.63798	2	1612.77	-0.568578	23.4447	0
	Medium	ILQTAETK	1	3	1	A6ZLF5		0	0.041	0.2291	1.19815	2	903.514	-0.446639	13.7412	0
A6ZT62	Regulator of Ty1 transposition OS=Saccharomyces cerevisiae (strain YJM789) OX=307796 GN=RTT107 PE=4 SV=1 - [A6ZT62_YEAS7]	1.63043	11.12	7	12	12	13	1070	122.769	7.66455
	A2	Sequence	# PSMs	# Proteins	# Protein Groups	Protein Group Accessions	Modifications	ΔCn	q-Value	PEP	XCorr	Charge	MH+ [Da]	ΔM [ppm]	RT [min]	# Missed Cleavages
	High	GFIEDLDGK	1	7	1	A6ZT62		0	0	0.001382	1.63043	2	993.489	0.00586821	40.8924	0
	High	LHTDIESLNEFQK	1	7	1	A6ZT62		0	0.001	0.001783	1.88779	3	1573.79	-0.182208	37.6973	0
	High	LISTEDVTSKK	1	7	1	A6ZT62		0	0.001	0.001382	1.66039	3	1220.67	-1.19867	20.1791	1
	High	DcQVYISK	1	7	1	A6ZT62	C2(Carbamidomethyl)	0	0.001	0.006533	1.4777	2	1012.48	1.94776	22.7803	0
	High	QTSSSQLTLHPNK	1	7	1	A6ZT62		0	0.001	0.007728	1.4337	3	1440.74	0.0235954	17.7484	0
	High	ASFPVVDSK	2	7	1	A6ZT62		0	0.001	0.006939	0.97587	2	949.502	3.51194	28.8253	0
	High	LISTEDVTSK	1	7	1	A6ZT62		0	0.001	0.002941	0.926448	2	1092.58	-0.824768	24.9187	0
	High	TTHVIVQSPQDPIIATVSK	1	7	1	A6ZT62		0	0.005	0.02454	1.03369	3	2034.12	-0.380375	38.5147	0
	High	VTPLSFSDDLK	1	7	1	A6ZT62		0	0.006	0.0313	1.39836	2	1221.64	-0.436778	44.7954	0
	High	FTPVSQcK	1	7	1	A6ZT62	C7(Carbamidomethyl)	0	0.007	0.05017	1.41199	2	966.471	-0.0675238	16.6053	0
	Medium	FNELPNYDLK	1	7	1	A6ZT62		0	0.02	0.1128	1.52177	2	1252.62	-2.61053	40.2287	0
	Medium	SLSFEPLK	1	7	1	A6ZT62		0	0.02	0.1115	0.986403	2	920.509	-0.0941969	38.8301	0
C8ZBH9	Kar2p OS=Saccharomyces cerevisiae (strain Lalvin EC1118 / Prise de mousse) OX=643680 GN=EC1118_1J11_2223g PE=3 SV=2 - [C8ZBH9_YEAS8]	1.62627	3.96	4	3	3	3	682	74.4063	4.93213
	A2	Sequence	# PSMs	# Proteins	# Protein Groups	Protein Group Accessions	Modifications	ΔCn	q-Value	PEP	XCorr	Charge	MH+ [Da]	ΔM [ppm]	RT [min]	# Missed Cleavages
	High	FASEDASIK	1	4	1	C8ZBH9		0	0.001	0.001382	1.51023	2	967.473	0.294551	21.2552	0
	High	LTQEEIDR	1	4	1	C8ZBH9		0	0.002	0.01671	1.23377	2	1003.51	2.0973	19.0262	0
	High	QIAEDYLGTK	1	4	1	C8ZBH9		0	0.007	0.03226	1.62627	2	1137.58	-2.47723	31.6015	0
B5VR47	YNR016Cp-like protein OS=Saccharomyces cerevisiae (strain AWRI1631) OX=545124 GN=AWRI1631_143280 PE=4 SV=1 - [B5VR47_YEAS6]	1.62516	0.88	13	2	2	2	2043	227.718	6.11279
	A2	Sequence	# PSMs	# Proteins	# Protein Groups	Protein Group Accessions	Modifications	ΔCn	q-Value	PEP	XCorr	Charge	MH+ [Da]	ΔM [ppm]	RT [min]	# Missed Cleavages
	High	TTVEYLIK	1	13	1	B5VR47		0	0.001	0.01016	1.62516	2	966.55	-0.700371	34.85	0
	High	SVGIGAYLVR	1	13	1	B5VR47		0	0.006	0.0288	1.52323	2	1034.6	-0.530465	42.9402	0
	A2	Sequence	# PSMs	# Proteins	# Protein Groups	Protein Group Accessions	Modifications	ΔCn	q-Value	PEP	XCorr	Charge	MH+ [Da]	ΔM [ppm]	RT [min]	# Missed Cleavages
	High	DQFANYVIQK	1	10	1	E7QHN1		0	0.001	0.001633	1.4141	2	1225.62	0.947071	39.1423	0
	High	NTLVDQFK	1	9	1	E7QHN1		0	0.007	0.03907	0.82649	2	964.51	0.393122	34.2572	0
	Medium	AIETIPIEK	1	9	1	E7QHN1		0	0.041	0.2294	1.06963	2	1013.58	-3.2272	32.2837	0
