# Supplementary material for: Chp1 is a dedicated chaperone at the ribosome that safeguards eEF1A biogenesis
Source: Nat Commun. 2024 Feb 15;15:1382. doi: 10.1038/s41467-024-45645-w (PMC10869706; doi:10.1038/s41467-024-45645-w)
Supplement: Supplementary file 4 — Supplementary Data 1 [file 41467_2024_45645_MOESM4_ESM.zip › Supplementary Data 1/MS-18-035-2.xlsx]

## Sheet: Sheet1
Accession	Description	Score	Coverage	# Proteins	# Unique Peptides	# Peptides	# PSMs	# AAs	MW [kDa]	calc. pI
H0GI77	Ura2p OS=Saccharomyces cerevisiae x Saccharomyces kudriavzevii (strain VIN7) OX=1095631 GN=VIN7_2564 PE=3 SV=1 - [H0GI77_SACCK]	436.407	37.94	3	55	86	220	2214	244.856	5.80811
	A2	Sequence	# PSMs	# Proteins	# Protein Groups	Protein Group Accessions	Modifications	ΔCn	q-Value	PEP	XCorr	Charge	MH+ [Da]	ΔM [ppm]	RT [min]	# Missed Cleavages
	High	HSEEmSVHIAAK	3	3	1	H0GI77	M5(Oxidation)	0	0	3.677e-07	4.77782	3	1354.64	-0.45341	11.481	0
	High	ELTSmDEAESFAEK	2	3	1	H0GI77	M5(Oxidation)	0	0	0.0005454	4.27002	2	1602.68	-1.47133	33.2134	0
	High	HLGVVGEcNIQYALNPVSK	1	3	1	H0GI77	C8(Carbamidomethyl)	0	0	2.055e-05	4.06518	3	2098.08	1.79461	43.6538	0
	High	VNEIKEEVDYDHR	3	4	2	H0GI77;A0A1X7RB00		0	0	0.0002218	4.02991	3	1645.78	-1.62564	22.4182	1
	High	GHNIPcTSTISGR	1	4	1	H0GI77	C6(Carbamidomethyl)	0	0	0.0005072	4.01072	3	1399.67	-0.115111	20.2838	0
	High	DGTVLQGYSFGAEK	2	3	1	H0GI77		0	0	2.017e-05	3.79209	2	1471.71	0.0388645	43.6676	0
	High	SISGPVITDVASLK	4	3	1	H0GI77		0	0	0.0003217	3.74614	2	1386.78	-0.409946	45.6099	0
	High	SQAANSVDEALAAVK	3	3	1	H0GI77		0	0	1.256e-06	3.60941	2	1473.75	-1.07622	41.5251	0
	High	KNILLSIGSYK	6	5	2	H0GI77;Q09794		0	0	4.825e-05	3.57734	2	1235.73	-1.04928	39.261	1
	High	ITGPYNIQFIAK	3	5	2	H0GI77;A0A1X7RB00		0	0	0.0007431	3.46818	2	1364.76	-0.402881	46.6891	0
	High	AAYALGGLGSGFANNEK	2	4	2	H0GI77;A0A1X7RB00		0	0	1.581e-05	3.42998	2	1639.81	0.745281	43.4286	0
	High	ILGTSPDmIDSAENR	6	4	2	H0GI77;A0A1X7RB00	M8(Oxidation)	0	0	0.0005888	3.37983	3	1634.77	-1.03203	32.9019	0
	High	VVGVNLIELATK	3	4	2	H0GI77;A0A1X7RB00		0	0	0.0006398	3.3666	2	1255.76	-0.250805	53.1267	0
	High	LGLNIPLNEVK	2	5	2	H0GI77;Q09794		0	0	0.0003766	3.2687	2	1209.72	0.143184	46.9846	0
	High	GHVITTIFFEPSTR	3	3	1	H0GI77		0	0	0.0001203	3.22539	3	1604.84	0.603836	44.0604	0
	High	mLDQIGVDQPAWK	2	4	2	H0GI77;A0A1X7RB00	M1(Oxidation)	0	0	3.328e-05	3.19893	2	1516.74	-1.21958	41.5191	0
	High	VLGTPIDTIITTEDR	1	4	2	H0GI77;Q09794		0	0	0.0002498	3.04824	2	1643.89	1.66902	50.9737	0
	High	FLDSNEVAIR	4	3	1	H0GI77		0	0	0.0007431	3.04526	2	1163.61	0.687123	36.8095	0
	High	ATGYPLAYTAAK	2	8	3	H0GI77;E7NJI4;A0A1X7RB00		0	0	0.0007431	3.01447	2	1226.64	-0.856625	32.8001	0
	High	TPVFGIcLGHQLIAR	1	3	1	H0GI77	C7(Carbamidomethyl)	0	0	0.0007431	2.996	3	1681.92	-0.862502	48.382	0
	High	IVNVNPLVSSVK	3	3	1	H0GI77		0	0	0.0001267	2.92038	2	1268.76	3.69588	39.6184	0
	High	HIELQTGPDGK	1	3	1	H0GI77		0	0	0.0003144	2.88307	2	1194.61	-0.413404	18.4898	0
	High	TLAcYSDAIVmR	2	3	1	H0GI77	C4(Carbamidomethyl); M11(Oxidation)	0	0	0.0002261	2.60962	2	1415.67	0.00620424	36.5156	0
	High	KGETLQDTIR	3	4	1	H0GI77		0	0	0.0006818	2.60854	2	1160.63	-0.552226	20.2503	1
	High	EDLALImTVK	1	4	1	H0GI77	M7(Oxidation)	0	0	0.0007431	2.58279	2	1148.62	-0.0973568	39.9579	0
	High	ELTSMDEAESFAEK	1	3	1	H0GI77		0	0	0.0004369	2.56448	2	1586.68	-2.69067	41.7692	0
	High	ISSFGTKEELPSLVLR	2	3	1	H0GI77		0	0	0.0007431	2.36209	3	1775.99	-0.305232	46.2739	1
	High	VFAIAnAFAK	2	3	1	H0GI77	N6(Deamidated)	0	0	0.0007431	2.27388	2	1052.58	0.45909	43.2485	0
	High	LKDTYIVDNK	4	3	1	H0GI77		0	0	0.0007431	2.00054	2	1208.65	-0.423921	21.2097	1
	High	VYFVPVTAEFVR	3	3	1	H0GI77		0	0	0.0007431	1.99501	2	1426.77	-0.238786	54.483	0
	High	ELFSNAIDEINEK	1	3	1	H0GI77		0	0	0.0005727	1.85775	2	1521.74	-2.07885	48.2206	0
	High	SQAAnSVDEALAAVK	1	3	1	H0GI77	N5(Deamidated)	0	0	0.0007431	1.4832	2	1474.74	0.32677	41.0517	0
	High	RLAVDYSVPLVTNVK	2	3	1	H0GI77		0	0.001	0.0007431	3.56909	3	1673.96	0.0238843	43.4256	1
	High	AImGLPLTPYPVEK	3	3	1	H0GI77	M3(Oxidation)	0	0.001	0.0007431	3.25679	2	1544.84	-0.601872	47.2256	0
	High	INLVSPPELR	3	3	1	H0GI77		0	0.001	0.0007431	3.10093	2	1137.66	-1.11347	42.2321	0
	High	LAVDYSVPLVTNVK	2	3	1	H0GI77		0	0.001	0.0007431	2.96235	2	1517.86	0.427263	48.6999	0
	High	SVGEVmSIGR	3	5	3	H0GI77;Q09794;A0A1X7RB00	M6(Oxidation)	0	0.001	0.002861	2.92017	2	1050.52	-1.33381	23.1562	0
	High	VFAIANAFAK	2	3	1	H0GI77		0	0.001	0.0008851	2.82072	2	1051.59	0.00205224	45.5901	0
	High	EELPSLVLR	2	3	1	H0GI77		0	0.001	0.004115	2.79091	2	1055.61	-3.16645	44.738	0
	High	LTIDDIVLR	1	3	1	H0GI77		0	0.001	0.0007431	2.62959	2	1057.63	-0.0677281	51.6142	0
	High	EIEmDAVAR	2	4	2	H0GI77;A0A1X7RB00	M4(Oxidation)	0	0.001	0.01141	2.62756	2	1049.49	-1.78724	18.4611	0
	High	VSTELSSSmK	3	4	2	H0GI77;A0A1X7RB00	M9(Oxidation)	0	0.001	0.0007431	2.60295	2	1084.52	0.08883	15.2539	0
	High	DELVEELPR	2	3	1	H0GI77		0	0.001	0.00585	2.59789	2	1099.56	0.217105	39.8758	0
	High	QELLSSVQK	1	3	1	H0GI77		0	0.001	0.0007476	2.5906	2	1031.57	0.0954719	25.8974	0
	High	NILLSIGSYK	3	5	2	H0GI77;Q09794		0	0.001	0.001148	2.58189	2	1107.64	-0.179391	46.7565	0
	High	LSNVLEAK	2	3	1	H0GI77		0	0.001	0.01149	2.57649	2	873.505	1.42566	24.341	0
	High	EVEYEVVR	3	8	3	H0GI77;E7NJI4;A0A1X7RB00		0	0.001	0.004356	2.56739	2	1022.51	-1.16828	27.2503	0
	High	FNSPEEYAR	3	3	1	H0GI77		0	0.001	0.002403	2.52648	2	1112.5	0.0258163	27.153	0
	High	VTALFLPLR	3	3	1	H0GI77		0	0.001	0.0007431	2.50095	2	1029.65	-0.143699	51.6127	0
	High	LHDLVQFAEK	4	3	1	H0GI77		0	0.001	0.0007431	2.41824	2	1199.64	0.155165	32.7438	0
	High	GETLQDTIR	1	4	1	H0GI77		0	0.001	0.006561	2.39069	2	1032.53	-1.44899	26.527	0
	High	NITLDVSER	3	4	1	H0GI77		0	0.001	0.007804	2.3669	2	1046.55	-0.287058	31.9773	0
	High	ENmAImHPLPR	2	3	1	H0GI77	M3(Oxidation); M6(Oxidation)	0	0.001	0.002947	2.3591	3	1340.64	-0.210937	19.2745	0
	High	EKQELLSSVQK	2	3	1	H0GI77		0	0.001	0.0007431	2.35895	2	1288.71	-0.773568	21.1506	1
	High	EYGITPFVK	2	3	1	H0GI77		0	0.001	0.002117	2.35771	2	1053.56	0.125106	41.3117	0
	High	LYFETINLER	2	4	2	H0GI77;A0A1X7RB00		0	0.001	0.0007431	2.3456	2	1297.68	-1.57047	49.882	0
	High	STcAcFEPSLDYcVVK	2	3	1	H0GI77	C3(Carbamidomethyl); C5(Carbamidomethyl); C13(Carbamidomethyl)	0	0.001	0.0007431	2.34131	2	1935.83	-0.348606	46.076	0
	High	TFEEAIQK	2	6	3	H0GI77;Q09794;A0A1X7RB00		0	0.001	0.00754	2.34064	2	965.492	-1.51539	24.7743	0
	High	LPDDYVAVK	3	4	2	H0GI77;A0A1X7RB00		0	0.001	0.0009307	2.31506	2	1019.54	-0.610636	31.4801	0
	High	ILAIDVGmK	1	3	1	H0GI77	M8(Oxidation)	0	0.001	0.007287	2.31463	2	975.554	-0.403487	34.4016	0
	High	LLIEAISR	2	4	2	H0GI77;A0A1X7RB00		0	0.001	0.004447	2.30031	2	914.567	-0.1205	39.3194	0
	High	SVGEVMSIGR	1	5	3	H0GI77;Q09794;A0A1X7RB00		0	0.001	0.0007431	2.2449	2	1034.53	-2.96583	32.809	0
	High	IDKWFLNK	1	3	1	H0GI77		0	0.001	0.003561	2.22969	2	1063.59	0.0114312	34.2333	1
	High	YSPVPIInGGNGSR	6	5	2	H0GI77;A0A1X7RB00	N8(Deamidated)	0	0.001	0.001322	2.15653	2	1431.73	1.60358	37.773	0
	High	VVPWNYDFTK	3	3	1	H0GI77		0	0.001	0.001847	2.13499	2	1268.63	-0.683216	47.9485	0
	High	DEFEALGVK	1	4	1	H0GI77		0	0.001	0.01012	2.12264	2	1007.5	0.344456	40.2898	0
	High	LYVPPADNK	6	3	1	H0GI77		0	0.001	0.00834	2.11821	2	1016.54	1.64473	21.9708	0
	High	YSPVPIInGGnGSR	1	5	2	H0GI77;A0A1X7RB00	N8(Deamidated); N11(Deamidated)	0	0.001	0.0007431	2.08931	2	1432.7	-1.81066	40.9845	0
	High	SIHITGVSNK	1	4	2	H0GI77;A0A1X7RB00		0	0.001	0.001536	2.07629	2	1055.59	1.25017	18.4928	0
	High	EIGFPVIVR	2	3	1	H0GI77		0	0.001	0.0008566	2.05175	2	1029.61	0.689174	47.9365	0
	High	TTAVNVIR	5	6	3	H0GI77;Q09794;A0A1X7RB00		0	0.001	0.008854	1.98743	2	873.507	-9.12473	21.6307	0
	High	ELVAPGAIQNLIR	3	3	1	H0GI77		0	0.001	0.00141	1.98554	2	1393.81	-1.16838	52.7809	0
	High	DYcIIEVNAR	1	3	1	H0GI77	C3(Carbamidomethyl)	0	0.001	0.000747	1.9813	2	1252.6	-2.96248	40.9779	0
	High	MLDQIGVDQPAWK	1	4	2	H0GI77;A0A1X7RB00		0	0.001	0.0008412	1.95629	2	1500.74	-6.00369	45.3003	0
	High	EGVLDLmK	3	4	2	A0A1X7RB00;H0GI77	M7(Oxidation)	0	0.001	0.01018	1.94491	2	920.476	0.608009	31.8745	0
	High	FLDSNEVAIRR	1	3	1	H0GI77		0	0.001	0.001763	1.92652	3	1319.71	0.584092	30.0665	1
	High	SLLATGFK	3	4	2	H0GI77;A0A1X7RB00		0	0.001	0.008082	1.87466	2	836.487	-0.600271	34.5434	0
	High	VPQFSFPR	4	5	2	H0GI77;A0A1X7RB00		0	0.001	0.009409	1.86375	2	977.521	0.625416	41.3494	0
	High	YSPVPIINGGNGSR	2	5	2	H0GI77;A0A1X7RB00		0	0.001	0.001201	1.84921	2	1430.74	0.329928	35.3177	0
	High	ILGTSPDMIDSAENR	1	4	2	H0GI77;A0A1X7RB00		0	0.001	0.00126	1.78234	2	1618.77	-2.62931	39.1874	0
	High	TcSSFIAAmER	1	4	2	H0GI77;A0A1X7RB00	C2(Carbamidomethyl); M9(Oxidation)	0	0.001	0.0009736	1.58678	2	1288.56	-0.862428	26.8003	0
	High	TDVLYcTR	1	3	1	H0GI77	C6(Carbamidomethyl)	0	0.002	0.01871	2.00344	2	1027.48	-6.07543	25.4711	0
	High	EIEMDAVAR	1	4	2	H0GI77;A0A1X7RB00		0	0.003	0.02196	1.76892	2	1033.5	6.3755	29.3378	0
	High	LYNmGYK	2	4	2	H0GI77;A0A1X7RB00	M4(Oxidation)	0	0.003	0.02968	1.64051	2	904.422	-1.29316	17.219	0
	High	VIEcNVR	4	6	3	H0GI77;Q09794;A0A1X7RB00	C4(Carbamidomethyl)	0	0.003	0.03019	1.48885	2	889.456	-0.496141	14.8318	0
	High	DAGSmLGR	1	3	1	H0GI77	M5(Oxidation)	0	0.004	0.03444	1.88616	2	822.377	0.00328924	13.416	0
	High	QLGFDDR	3	4	1	H0GI77		0	0.007	0.04594	1.78425	2	850.407	1.91522	26.7285	0
	High	LVTLELK	2	3	1	H0GI77		0	0.007	0.05243	1.71071	2	815.525	1.73109	36.163	0
	High	DYPVVITK	3	4	2	H0GI77;A0A1X7RB00		0	0.008	0.06258	1.48291	2	934.525	0.609591	32.5543	0
	High	DTYIVDNK	1	3	1	H0GI77		0	0.009	0.07855	1.52074	2	967.47	-3.02841	22.3852	0
	Medium	DAGSMLGR	1	3	1	H0GI77		0	0.011	0.09264	1.42929	2	806.382	-1.07997	24.1205	0
	Medium	VWEmTR	1	3	1	H0GI77	M4(Oxidation)	0	0.015	0.1422	1.30838	2	837.393	0.346861	16.3163	0
	Medium	YFESNR	4	5	2	H0GI77;A0A1X7RB00		0	0.019	0.1634	1.49384	2	815.368	-0.285447	14.745	0
	Medium	VDVGmGIK	1	3	1	H0GI77	M5(Oxidation)	0	0.024	0.2206	1.38125	2	834.438	-1.33322	20.2473	0
	Medium	SFPFISK	3	5	2	H0GI77;A0A1X7RB00		0	0.027	0.2686	1.0263	2	825.45	-0.595426	41.1283	0
	Medium	LLmHYQVR	1	3	1	H0GI77	M3(Oxidation)	0	0.036	0.3819	1.1293	2	1075.57	0.0731169	20.1349	0
G2WNV4	K7_Fas2p OS=Saccharomyces cerevisiae (strain Kyokai no. 7 / NBRC 101557) OX=721032 GN=K7_FAS2 PE=3 SV=1 - [G2WNV4_YEASK]	336.019	38.58	2	71	71	151	1887	206.845	5.43994
	A2	Sequence	# PSMs	# Proteins	# Protein Groups	Protein Group Accessions	Modifications	ΔCn	q-Value	PEP	XCorr	Charge	MH+ [Da]	ΔM [ppm]	RT [min]	# Missed Cleavages
	High	QVLDVDPVYKDVAKPTGPK	2	2	1	G2WNV4		0	0	1.326e-07	5.65785	4	2069.13	-1.18136	35.0385	1
	High	FmEYHISNTDETKGENYQLVK	1	2	1	G2WNV4	M2(Oxidation)	0	0	2.407e-06	5.04005	4	2562.18	-1.71238	34.6911	1
	High	NKYESYDAALSLHR	4	2	1	G2WNV4		0	0	1.737e-06	4.86672	3	1666.82	-0.773637	30.0211	1
	High	AISAQADKQDISSSTR	2	2	1	G2WNV4		0	0	7.758e-06	4.44639	3	1677.84	-0.0281235	18.6481	1
	High	YVHVSEVGNcSGSGmGGVSALR	1	2	1	G2WNV4	C10(Carbamidomethyl); M15(Oxidation)	0	0	2.538e-09	4.44283	3	2239.02	-2.27366	30.1043	0
	High	ATSNTLEEFEHGR	3	2	1	G2WNV4		0	0	0.0002716	4.3616	3	1490.69	0.167191	30.2777	0
	High	TAIDKNGNITYSEEPR	1	2	1	G2WNV4		0	0	4.822e-05	3.86036	3	1807.88	-2.65384	25.5056	1
	High	LVAGQIPTGWNAK	1	2	1	G2WNV4		0	0	0.0004909	3.81074	2	1354.75	-0.706796	39.9169	0
	High	AAQQQWGNDFYK	1	2	1	G2WNV4		0	0	0.0007431	3.7319	2	1455.67	1.76614	36.3333	0
	High	VSISHDDLQAVAVAVSTKK	1	2	1	G2WNV4		0	0	0.0001515	3.67243	3	1968.07	-2.22087	39.7847	1
	High	KLSQYVQEmALGGPITK	1	2	1	G2WNV4	M9(Oxidation)	0	0	0.0006877	3.59361	3	1879	2.68409	35.843	1
	High	SEGNPVIGVFQK	2	2	1	G2WNV4		0	0	3.648e-05	3.56716	2	1274.67	-0.952565	40.4263	0
	High	QDGVLLVALSNEPAAR	5	2	1	G2WNV4		0	0	1.695e-05	3.55776	2	1652.89	-1.06252	49.3142	0
	High	TKEPVDDKDVK	3	2	1	G2WNV4		0	0	2.338e-05	3.52283	3	1273.66	-0.00392507	6.91308	2
	High	TLGEQLIENcK	2	2	1	G2WNV4	C10(Carbamidomethyl)	0	0	0.0007431	3.51257	2	1304.66	3.83736	35.9169	0
	High	LIEPELFNGYNPEKK	2	2	1	G2WNV4		0	0	2.387e-06	3.4732	3	1790.93	0.00329394	43.6281	1
	High	ANIQLDFPELKPYK	2	2	1	G2WNV4		0	0	0.0001154	3.46009	3	1675.9	-0.704878	48.4773	0
	High	AAEEAGVTDVK	1	2	1	G2WNV4		0	0	0.0003715	3.43679	2	1089.54	-1.14551	17.4972	0
	High	NAPAVELHGNAK	4	2	1	G2WNV4		0	0	9.324e-05	3.41392	3	1220.64	-0.543901	15.2693	0
	High	NGNITYSEEPR	3	2	1	G2WNV4		0	0	0.0004277	3.41284	2	1279.59	-1.14877	21.4927	0
	High	GSTLIVVPFNQGSK	3	2	1	G2WNV4		0	0	0.0007431	3.24657	2	1446.79	-0.645737	45.3384	0
	High	AAQQQWGNDFYKR	1	2	1	G2WNV4		0	0	9.765e-05	3.2316	3	1611.77	0.649496	30.3597	1
	High	VVNGNSADAAYAQVEIQPR	1	2	1	G2WNV4		0	0	0.0001001	3.23025	3	2002	-1.8881	37.6829	0
	High	GTGLmSANNIIAEGIEK	2	2	1	G2WNV4	M5(Oxidation)	0	0	4.65e-05	3.16865	2	1733.87	-0.831767	43.8475	0
	High	AKYETSILEHSGIR	2	2	1	G2WNV4		0	0	0.0002859	3.16084	3	1603.85	2.13418	29.4873	1
	High	LSQYVQEmALGGPITK	1	2	1	G2WNV4	M8(Oxidation)	0	0	0.0001294	3.07468	2	1750.9	-0.145009	38.4519	0
	High	DSYINANTIETAK	2	2	1	G2WNV4		0	0	0.0002757	3.05182	2	1439.7	0.44495	35.6865	0
	High	VVEIGPSPTLAGmAQR	3	2	1	G2WNV4	M13(Oxidation)	0	0	0.0001621	2.95879	3	1641.87	2.5546	36.1432	0
	High	EVVSEAINImNR	1	2	1	G2WNV4	M10(Oxidation)	0	0	0.0007431	2.94895	2	1390.7	-0.654565	34.5449	0
	High	MPGGFTITVAR	1	2	1	G2WNV4		0	0	0.0007431	2.5569	2	1149.61	-1.58685	42.3245	0
	High	LIEPELFnGYNPEKK	2	2	1	G2WNV4	N8(Deamidated)	0.0353	0	7.172e-05	2.46448	3	1791.92	0.30582	44.4133	1
	High	VVEIGPSPTLAGMAQR	1	2	1	G2WNV4		0	0	0.0005427	2.36471	2	1625.87	0.248791	43.7042	0
	High	QVTDYYQSIYAK	2	2	1	G2WNV4		0	0	0.0007431	2.32922	2	1478.71	-1.13353	39.3024	0
	High	QLSSLFLDGLEK	3	2	1	G2WNV4		0	0	0.0007431	2.13551	2	1349.73	-1.20877	53.8843	0
	High	WIETQDVFLK	1	2	1	G2WNV4		0	0	0.0004456	1.89873	2	1278.67	-0.971979	48.5616	0
	High	KAVSIETALEHK	1	2	1	G2WNV4		0	0.001	0.0008095	3.87003	3	1325.74	-0.250603	24.5901	1
	High	GRPYTGWVDSK	2	2	1	G2WNV4		0	0.001	0.008593	3.55063	3	1265.63	-0.512537	25.8369	0
	High	mPGGFTITVAR	2	2	1	G2WNV4	M1(Oxidation)	0	0.001	0.0007431	3.16516	2	1165.61	1.3313	36.7217	0
	High	EIHNEAESQLR	3	2	1	G2WNV4		0	0.001	0.001057	3.16515	3	1325.64	-0.757768	17.1843	0
	High	YETSILEHSGIR	1	2	1	G2WNV4		0	0.001	0.0007431	2.91743	2	1404.71	-0.327463	32.609	0
	High	AVSITSFGFGQK	4	2	1	G2WNV4		0	0.001	0.0007431	2.76204	2	1241.65	-0.79285	45.93	0
	High	EIYYTPDPSELAAK	2	2	1	G2WNV4		0	0.001	0.0007431	2.75064	2	1596.78	-0.158467	42.9901	0
	High	SGSLTFNSK	3	2	1	G2WNV4		0	0.001	0.0008815	2.71756	2	940.475	1.52031	20.87	0
	High	FFHNGmIYNK	2	2	1	G2WNV4	M6(Oxidation)	0	0.001	0.01047	2.60598	3	1286.6	-1.06646	25.1716	0
	High	QQLQVLAR	2	2	1	G2WNV4		0	0.001	0.004789	2.54686	2	955.569	0.665599	26.5814	0
	High	LSLETLFNR	1	2	1	G2WNV4		0	0.001	0.0007431	2.53102	2	1092.6	-0.155082	54.4443	0
	High	TVSSTIPR	6	2	1	G2WNV4		0	0.001	0.007337	2.38391	2	860.484	0.0568016	17.7998	0
	High	nGNITYSEEPR	3	2	1	G2WNV4	N1(Deamidated)	0	0.001	0.004759	2.33348	2	1280.57	-1.63014	24.8407	0
	High	AAFNGVTFK	2	2	1	G2WNV4		0	0.001	0.004003	2.32182	2	954.504	-0.0106916	34.7202	0
	High	YVLITGAGK	1	2	1	G2WNV4		0	0.001	0.002058	2.30682	2	921.54	-0.0428228	29.8849	0
	High	VSISHDDLQAVAVAVSTK	1	2	1	G2WNV4		0	0.001	0.0007431	2.20042	3	1839.98	0.145181	44.3089	0
	High	ELVETSEVRK	1	2	1	G2WNV4		0	0.001	0.004218	2.18627	2	1189.64	-0.59021	18.3012	1
	High	TFDSSWNWAK	1	2	1	G2WNV4		0	0.001	0.0007431	2.10115	2	1241.56	0.810764	45.8934	0
	High	TREIHNEAESQLR	2	2	1	G2WNV4		0	0.001	0.0007507	2.05869	3	1582.8	2.22125	16.2016	1
	High	SLDSIPmSK	2	2	1	G2WNV4	M7(Oxidation)	0	0.001	0.002621	2.05448	2	993.491	-0.800906	23.1837	0
	High	KAAEEAGVTDVK	3	2	1	G2WNV4		0	0.001	0.0008116	2.03871	2	1217.64	-0.322659	12.9685	1
	High	AAFnGVTFK	5	2	1	G2WNV4	N4(Deamidated)	0	0.001	0.001794	2.00314	2	955.489	0.620557	35.987	0
	High	QSSSLLSR	2	2	1	G2WNV4		0	0.001	0.002259	1.99895	2	877.474	0.00134655	19.3939	0
	High	YASPNLNmK	1	2	1	G2WNV4	M8(Oxidation)	0	0.001	0.0007431	1.99882	2	1053.5	-0.861218	20.5179	0
	High	ANDKNESATINEmmK	1	2	1	G2WNV4	M13(Oxidation); M14(Oxidation)	0	0.001	0.0007431	1.97957	3	1727.76	0.300675	11.9327	1
	High	ImLTNILR	3	2	1	G2WNV4	M2(Oxidation)	0	0.001	0.004496	1.94309	2	989.581	0.142648	43.7225	0
	High	MDLDNGER	1	2	1	G2WNV4		0	0.001	0.01216	1.91222	2	949.405	1.00144	19.1202	0
	High	NVDREVVSEAINImNR	1	2	1	G2WNV4	M14(Oxidation)	0	0.001	0.001458	1.77389	3	1874.94	2.83889	39.6199	1
	High	ELVETSEVR	2	2	1	G2WNV4		0	0.001	0.003427	1.75307	2	1061.54	-2.38699	24.3818	0
	High	LIEPELFNGYNPEK	1	2	1	G2WNV4		0	0.001	0.002901	1.66545	2	1662.84	-1.3836	49.7207	0
	High	EVASLPNK	1	2	1	G2WNV4		0	0.002	0.01463	2.32474	2	857.473	0.0870221	18.4871	0
	High	KELVETSEVRK	1	2	1	G2WNV4		0	0.002	0.0163	1.91972	3	1317.74	-0.889894	13.8442	2
	High	YESYDAALSLHR	1	2	1	G2WNV4		0	0.002	0.01462	1.889	3	1424.68	0.480947	33.7861	0
	High	FLTGHPK	1	2	1	G2WNV4		0	0.002	0.02038	1.42871	2	799.446	0.333226	11.4277	0
	High	LYSDLmK	2	2	1	G2WNV4	M6(Oxidation)	0	0.002	0.02131	1.25011	2	885.439	0.666656	21.649	0
	High	IMLTNILR	3	2	1	G2WNV4		0	0.003	0.0332	1.44995	2	973.586	-0.313445	46.6861	0
	High	YNEYVAK	1	2	1	G2WNV4		0	0.006	0.04232	2.3523	2	886.431	0.283605	16.7751	0
	High	GATLYIPK	3	2	1	G2WNV4		0	0.007	0.05394	1.93408	2	862.504	0.391155	30.7728	0
	High	EILcYSK	1	2	1	G2WNV4	C4(Carbamidomethyl)	0	0.009	0.07236	1.59058	2	912.449	-0.316677	25.2886	0
	Medium	HQHGDKVDIFEIPETGEYSVK	1	2	1	G2WNV4		0	0.011	0.08682	1.89714	4	2428.18	-0.763179	41.0502	1
	Medium	AFLDSmAQK	1	2	1	G2WNV4	M6(Oxidation)	0	0.013	0.1138	1.73995	2	1026.49	0.558495	23.1064	0
	Medium	FFHnGmIYNK	1	2	1	G2WNV4	N4(Deamidated); M6(Oxidation)	0	0.015	0.1365	2.02512	3	1287.58	0.635257	29.7439	0
	Medium	TPAEmSRPATTTR	3	2	1	G2WNV4	M5(Oxidation)	0	0.019	0.1629	1.34055	3	1434.7	-0.31914	8.77971	0
	Medium	AFLDSMAQK	1	2	1	G2WNV4		0	0.024	0.2264	1.09611	2	1010.5	2.96449	33.8562	0
E7NJT1	Fas1p OS=Saccharomyces cerevisiae (strain FostersO) OX=764101 GN=FOSTERSO_2746 PE=4 SV=1 - [E7NJT1_YEASO]	332.217	29.99	3	57	57	148	2051	228.519	5.92236
	A2	Sequence	# PSMs	# Proteins	# Protein Groups	Protein Group Accessions	Modifications	ΔCn	q-Value	PEP	XCorr	Charge	MH+ [Da]	ΔM [ppm]	RT [min]	# Missed Cleavages
	High	TcILHGPVAAQFTK	3	3	1	E7NJT1	C2(Carbamidomethyl)	0	0	4.952e-06	5.62254	3	1542.81	-0.901951	35.037	0
	High	LNADFQKPWFATVNGQAR	1	3	1	E7NJT1		0	0	2.077e-05	4.32986	3	2063.05	3.71762	45.7947	0
	High	AHPNFPIALQWTGGR	3	3	1	E7NJT1		0	0	2.856e-07	4.30593	3	1664.87	0.0573671	47.6368	0
	High	VFKPSQGmVVEISNGNTSSK	2	3	1	E7NJT1	M8(Oxidation)	0	0	2.545e-07	4.2401	3	2125.06	-0.98308	29.1391	0
	High	YIPNLTAKPFQVTK	5	3	1	E7NJT1		0	0	0.0003049	4.04488	3	1619.92	-0.143779	39.8714	0
	High	cIAAcTGVPDDKWEQTYK	1	3	1	E7NJT1	C1(Carbamidomethyl); C5(Carbamidomethyl)	0	0	2.465e-05	4.04161	3	2141.97	2.4074	36.4367	1
	High	VSGDLNPIHVSR	6	3	1	E7NJT1		0	0	0.0007431	3.83927	2	1293.69	-1.18311	27.7686	0
	High	NPNWLEEYHPK	3	3	1	E7NJT1		0	0	0.0004728	3.56322	3	1426.68	1.79026	36.3318	0
	High	LLHQYYGDDESK	2	3	1	E7NJT1		0	0	0.0002094	3.4348	3	1467.68	0.874456	22.0482	0
	High	HASFLcSFITQDK	5	3	1	E7NJT1	C6(Carbamidomethyl)	0	0	0.0007431	3.26183	3	1553.74	0.0316052	44.978	0
	High	ALIENWAADSVSSR	3	3	1	E7NJT1		0	0	1.656e-05	3.2151	2	1518.75	-1.42237	44.6438	0
	High	VFKPSQGmVVEISnGNTSSK	3	3	1	E7NJT1	M8(Oxidation); N14(Deamidated)	0	0	1.964e-05	3.15765	3	2126.05	4.35371	29.6468	0
	High	DLATmTYEEVAK	2	3	1	E7NJT1	M5(Oxidation)	0	0	0.0006335	3.12364	2	1386.65	0.449721	43.4072	0
	High	ENIIQmEmIENR	2	3	1	E7NJT1	M6(Oxidation); M8(Oxidation)	0	0	0.0007431	3.10457	2	1551.71	-0.68243	33.6259	0
	High	SNYGmIAINPGR	2	3	1	E7NJT1	M5(Oxidation)	0	0	0.0007431	3.07094	2	1308.64	-0.399174	32.0558	0
	High	GGGHHSFEDAHTPmLQmYSK	2	3	1	E7NJT1	M14(Oxidation); M17(Oxidation)	0	0	2.367e-05	2.89103	4	2261.96	-3.2352	25.0136	0
	High	FLGYVSSLVEPSK	2	3	1	E7NJT1		0	0	0.0007431	2.86699	2	1425.76	-0.401807	49.9744	0
	High	QVEISLVNGAK	3	3	1	E7NJT1		0	0	0.0006908	2.86213	2	1157.65	-0.00680769	34.0171	0
	High	ATHILDFGPGGASGLGVLTHR	2	3	1	E7NJT1		0	0	0.0007431	2.83114	3	2076.1	2.23655	47.2315	0
	High	cFGPIKVELPTK	2	3	1	E7NJT1	C1(Carbamidomethyl)	0	0	0.0007431	2.67397	3	1388.76	0.490647	40.969	1
	High	ATSSTDEESWFK	2	3	1	E7NJT1		0	0	0.0002894	2.60532	2	1387.6	-2.30704	37.8691	0
	High	LLGFTPGELR	2	3	1	E7NJT1		0	0	0.0007431	2.60119	2	1102.63	0.0695162	47.3789	0
	High	IVDVVGTLSR	5	3	1	E7NJT1		0	0	0.0007431	2.56035	2	1058.62	0.037499	38.8647	0
	High	LLQENDTTLVK	3	3	1	E7NJT1		0	0	0.0005917	2.51655	2	1273.7	-0.467105	31.3612	0
	High	EINEHSTSYTFR	3	3	1	E7NJT1		0	0	0.0007431	2.48017	2	1483.68	-4.05264	25.5041	0
	High	GNYTDFENTFQK	3	3	1	E7NJT1		0	0	0.0007431	2.32891	2	1463.64	-1.79718	40.1949	0
	High	FSAETLSELIR	1	3	1	E7NJT1		0	0	0.0007431	2.31348	2	1265.67	-0.401366	54.6256	0
	High	EFDETIFNLPK	2	3	1	E7NJT1		0	0	0.0001977	2.22636	2	1352.67	-0.582809	54.7984	0
	High	TVEPVYQmHIK	1	3	1	E7NJT1	M8(Oxidation)	0	0.001	0.0007431	3.31006	3	1360.69	0.448926	21.8331	0
	High	QVEISLVnGAK	3	3	1	E7NJT1	N8(Deamidated)	0	0.001	0.0007431	3.1553	2	1158.64	0.513759	35.33	0
	High	GmTmQVAVPR	2	3	1	E7NJT1	M2(Oxidation); M4(Oxidation)	0	0.001	0.0007431	3.14453	2	1121.54	-0.230387	20.1036	0
	High	QEIFDVTSNGLK	1	3	1	E7NJT1		0	0.001	0.0007431	3.04833	2	1350.69	-0.663948	42.2153	0
	High	DLATmTYEEVAKR	1	3	1	E7NJT1	M5(Oxidation)	0	0.001	0.0007431	2.93142	3	1542.75	0.207575	39.9337	1
	High	SImDGIHDGHIK	1	3	1	E7NJT1	M3(Oxidation)	0	0.001	0.0007431	2.88053	3	1338.65	0.366684	18.4522	0
	High	APSGLDQSR	3	3	1	E7NJT1		0	0.001	0.0007431	2.81424	2	930.464	0.190901	12.9474	0
	High	WETTTQFK	2	3	1	E7NJT1		0	0.001	0.002972	2.76889	2	1040.5	0.152917	28.9092	0
	High	VLSGSISER	1	3	1	E7NJT1		0	0.001	0.003486	2.67722	2	947.515	-0.524511	20.3503	0
	High	nGKPVmEVTSSFFYR	1	3	1	E7NJT1	N1(Deamidated); M6(Oxidation)	0	0.001	0.0007431	2.6151	3	1778.84	0.0454215	45.9968	0
	High	NANIFSSVK	3	3	1	E7NJT1		0	0.001	0.001526	2.5342	2	979.519	-2.14185	31.6977	0
	High	ALAGSEINWR	2	3	1	E7NJT1		0	0.001	0.001477	2.52927	2	1116.58	-0.37621	36.1585	0
	High	IDIIELQK	3	3	1	E7NJT1		0	0.001	0.004759	2.47204	2	971.576	-0.968314	39.9944	0
	High	TSIQHVGmInGR	2	3	1	E7NJT1	M8(Oxidation); N10(Deamidated)	0	0.001	0.0007431	2.43703	3	1329.66	-0.113739	21.0101	0
	High	NNVSFNAK	2	3	1	E7NJT1		0	0.001	0.002389	2.41512	2	893.447	-0.31124	16.0054	0
	High	TSIQHVGmINGR	2	3	1	E7NJT1	M8(Oxidation)	0	0.001	0.000752	2.3109	3	1328.67	0.305036	19.1035	0
	High	mFVSNPIR	2	3	1	E7NJT1	M1(Oxidation)	0	0.001	0.00343	2.211	2	979.505	1.58029	28.7293	0
	High	AIFPNTVDGDLLK	3	3	1	E7NJT1		0	0.001	0.0007431	2.20326	2	1402.76	-0.430312	50.9078	0
	High	SNYGMIAINPGR	1	3	1	E7NJT1		0	0.001	0.0007716	2.17568	2	1292.65	3.31129	38.5496	0
	High	LVELmFIR	3	3	1	E7NJT1	M5(Oxidation)	0	0.001	0.0008026	2.08402	2	1036.59	0.195777	46.8348	0
	High	TFTGDFLR	5	3	1	E7NJT1		0	0.001	0.006646	1.94006	2	956.484	0.359706	40.8124	0
	High	KPTGGIVTVR	2	3	1	E7NJT1		0	0.001	0.003578	1.74806	2	1027.63	-0.484116	16.2338	0
	High	LVELMFIR	1	3	1	E7NJT1		0	0.001	0.0007431	1.1071	2	1020.59	-0.716909	53.2334	0
	High	FEIFFK	3	3	1	E7NJT1		0	0.002	0.01669	1.71384	2	830.444	-0.945289	49.3912	0
	High	VFNAYPAAR	1	3	1	E7NJT1		0	0.003	0.02762	2.58794	2	1008.53	0.836703	26.8066	0
	High	KNPNWLEEYHPK	1	3	1	E7NJT1		0	0.003	0.03087	2.31843	3	1554.77	-0.398132	29.803	1
	High	AAQDVWNR	2	3	1	E7NJT1		0	0.003	0.02879	2.27351	2	959.467	-2.53761	24.1268	0
	High	GKDFEITAK	1	3	1	E7NJT1		0	0.003	0.02504	2.11137	2	1008.54	-1.00098	18.7662	1
	High	TSIQHVGMInGR	1	3	1	E7NJT1	N10(Deamidated)	0	0.003	0.02587	2.04649	3	1313.66	-1.08212	25.7657	0
	High	VIDEPIK	4	3	1	E7NJT1		0	0.005	0.04035	1.73067	2	813.472	0.49442	21.8421	0
	High	NIIKENVK	1	3	1	E7NJT1		0	0.007	0.05321	1.57962	2	957.573	-0.0635254	14.0628	1
	High	LVPTLEAK	2	3	1	E7NJT1		0	0.007	0.05722	1.57326	2	870.526	-4.15243	27.2328	0
	High	MFVSNPIR	1	3	1	E7NJT1		0	0.008	0.06025	1.88923	2	963.508	-0.0602961	33.7067	0
	High	EIIDNWEK	1	3	1	E7NJT1		0	0.008	0.06394	1.81933	2	1046.52	-0.159561	34.9234	0
	High	IVDcIIR	2	3	1	E7NJT1	C4(Carbamidomethyl)	0	0.008	0.06537	1.78557	2	888.497	-0.430575	29.6316	0
	High	VSGDLnPIHVSR	2	3	1	E7NJT1	N6(Deamidated)	0	0.008	0.05742	1.66082	3	1294.69	8.89041	28.0237	0
	High	IDIIELqK	1	3	1	E7NJT1	Q7(Deamidated)	0	0.008	0.06243	1.49776	2	972.561	-0.158905	42.5986	0
	High	DFEITAK	1	3	1	E7NJT1		0	0.008	0.05885	1.37146	2	823.421	1.42414	29.7286	0
	Medium	nANIFSSVK	1	3	1	E7NJT1	N1(Deamidated)	0	0.02	0.1847	1.7423	2	980.505	-0.279586	40.7724	0
	Medium	TVEPVYqmHIK	1	3	1	E7NJT1	Q7(Deamidated); M8(Oxidation)	0	0.02	0.18	1.32897	2	1361.69	8.81269	21.8967	0
P10592	Heat shock protein SSA2 OS=Saccharomyces cerevisiae (strain ATCC 204508 / S288c) OX=559292 GN=SSA2 PE=1 SV=3 - [HSP72_YEAST]	331.678	49.14	1	6	32	124	639	69.4275	5.05908
	A2	Sequence	# PSMs	# Proteins	# Protein Groups	Protein Group Accessions	Modifications	ΔCn	q-Value	PEP	XCorr	Charge	MH+ [Da]	ΔM [ppm]	RT [min]	# Missed Cleavages
	High	IINEPTAAAIAYGLDKK	4	9	3	P10592;C8Z7C1;E7Q0L2		0	0	5.138e-07	6.42239	3	1787.99	0.413676	43.3462	1
	High	NTISEAGDKLEQADKDAVTK	9	1	1	P10592		0	0	2.471e-08	5.58079	4	2133.07	-0.0253121	34.273	2
	High	NQAAmNPANTVFDAK	3	1	1	P10592	M5(Oxidation)	0	0	8.794e-06	4.49477	2	1607.75	-1.3528	31.8563	0
	High	IINEPTAAAIAYGLDK	2	9	3	P10592;C8Z7C1;E7Q0L2		0	0	1.184e-07	4.47693	3	1659.9	-0.0696105	48.7599	0
	High	SQVDEIVLVGGSTR	5	4	2	P10592;E7Q0L2		0	0	1.347e-05	4.05975	2	1459.77	-0.987866	40.9275	0
	High	LDKSQVDEIVLVGGSTR	1	4	2	P10592;E7Q0L2		0	0	0.0002969	4.04124	3	1815.98	0.0407627	41.8408	1
	High	NQAAmNPANTVFDAKR	1	1	1	P10592	M5(Oxidation)	0	0	0.0001008	3.95761	3	1763.85	-1.23205	27.1275	1
	High	LVNHFIQEFK	8	4	2	P10592;E7Q0L2		0	0	0.0004774	3.76383	2	1274.69	3.18006	36.5445	0
	High	ATAGDTHLGGEDFDNR	7	5	2	P10592;E7Q0L2		0	0	1.632e-07	3.60997	2	1675.73	-2.90837	25.3868	0
	High	KAEETIAWLDSNTTATK	1	1	1	P10592		0	0	0.0007431	3.53585	3	1878.94	-1.07206	38.2123	1
	High	LVTDYFnGKEPNR	5	4	2	P10592;E7Q0L2	N7(Deamidated)	0	0	9.925e-05	3.37426	3	1553.76	-0.322431	35.1567	1
	High	LVTDYFNGKEPNR	3	4	2	P10592;E7Q0L2		0	0	0.000715	3.15421	2	1552.77	-0.741711	33.2119	1
	High	mKETAESYLGAK	6	4	2	P10592;E7Q0L2	M1(Oxidation)	0	0	0.000292	3.01373	2	1343.65	-1.38928	20.751	1
	High	NFNDPEVQGDmK	2	4	2	P10592;E7Q0L2	M11(Oxidation)	0	0	0.0001389	2.9106	2	1409.6	-2.66967	23.4377	0
	High	TTPSFVGFTDTER	2	1	1	P10592		0	0	0.0002463	2.53897	2	1457.69	-0.697292	42.3309	0
	High	LIDVDGKPQIQVEFK	2	4	2	P10592;E7Q0L2		0	0	0.0005328	2.53369	3	1728.95	0.251654	41.7617	0
	High	ELQEVANPImSK	4	1	1	P10592	M10(Oxidation)	0	0	0.0007431	2.50505	2	1374.69	0.170812	30.948	0
	High	NFTPEQISSmVLGK	2	4	2	P10592;E7Q0L2	M10(Oxidation)	0	0	0.0007431	2.47021	2	1566.78	-0.340735	48.8353	0
	High	FELSGIPPAPR	19	10	3	P10592;C8Z7C1;E7Q0L2		0	0	0.0007431	2.32358	2	1183.65	-0.0262283	44.838	0
	High	NTISEAGDKLEQADK	1	4	2	P10592;E7Q0L2		0	0	0.0007431	2.09824	3	1618.79	1.51681	29.3545	1
	High	DAGTIAGLNVLR	5	13	4	P10592;C8Z7C1;E7Q0L2;G2WGY4		0	0.001	0.0007431	3.73349	2	1199.67	-0.888515	47.3622	0
	High	NQLESIAYSLK	4	4	2	P10592;E7Q0L2		0	0.001	0.0007431	3.32082	2	1265.67	0.578905	44.8895	0
	High	VNDAVVTVPAYFNDSQR	3	4	2	P10592;E7Q0L2		0	0.001	0.0007431	3.02373	3	1894.93	0.0513195	46.4292	0
	High	FKEEDEKESQR	3	4	2	P10592;E7Q0L2		0	0.001	0.0007431	2.88553	3	1424.66	-0.40311	6.64163	2
	High	ARFEELcADLFR	3	9	3	P10592;C8Z7C1;E7Q0L2	C7(Carbamidomethyl)	0	0.001	0.00384	2.71861	3	1526.74	0.575927	48.1023	1
	High	ETAESYLGAK	2	4	2	P10592;E7Q0L2		0	0.001	0.0007431	2.61224	2	1068.52	-0.82005	26.4862	0
	High	LVTDYFnGK	1	4	2	P10592;E7Q0L2	N7(Deamidated)	0	0.001	0.004448	2.36697	2	1057.52	-0.94252	38.5267	0
	High	VDIIANDQGNR	2	4	2	P10592;E7Q0L2		0	0.001	0.0007431	2.18078	2	1214.61	-2.49356	24.8122	0
	High	FEELcADLFR	1	9	3	P10592;C8Z7C1;E7Q0L2	C5(Carbamidomethyl)	0	0.001	0.0007487	2.16287	2	1299.6	-2.20495	51.2848	0
	High	VNDAVVTVPAYFnDSQR	1	4	2	P10592;E7Q0L2	N13(Deamidated)	0	0.001	0.004753	2.14778	3	1895.93	9.60872	46.3783	0
	High	LVTDYFNGK	1	4	2	P10592;E7Q0L2		0	0.001	0.0007431	1.8226	2	1056.54	1.37419	37.3199	0
	High	LVnHFIQEFK	1	4	2	P10592;E7Q0L2	N3(Deamidated)	0	0.001	0.0008954	1.7578	3	1275.67	-1.57528	39.8848	0
	High	ITITNDKGR	1	9	3	P10592;C8Z7C1;E7Q0L2		0	0.001	0.003653	1.70757	2	1017.57	-0.0679566	11.7762	1
	High	IInEPTAAAIAYGLDK	1	9	3	P10592;C8Z7C1;E7Q0L2	N3(Deamidated)	0	0.001	0.00692	1.55728	3	1660.89	6.65106	48.6659	0
	High	LSKEDIEK	1	4	2	P10592;E7Q0L2		0	0.002	0.01562	2.75298	2	961.52	-0.416404	13.961	1
	High	STLDPVEK	3	4	2	P10592;E7Q0L2		0	0.002	0.01541	2.17222	2	888.468	0.826003	20.6544	0
	High	MKETAESYLGAK	2	4	2	P10592;E7Q0L2		0	0.002	0.01757	1.4012	3	1327.66	0.0405884	23.8051	1
	High	ITITNDK	2	9	3	P10592;C8Z7C1;E7Q0L2		0	0.009	0.07679	1.68428	2	804.447	0.484186	14.9793	0
E7Q0L2	Ssa1p OS=Saccharomyces cerevisiae (strain FostersB) OX=764102 GN=FOSTERSB_0057 PE=3 SV=1 - [E7Q0L2_YEASB]	307.247	49.14	3	5	31	117	637	68.9203	5.31299
	A2	Sequence	# PSMs	# Proteins	# Protein Groups	Protein Group Accessions	Modifications	ΔCn	q-Value	PEP	XCorr	Charge	MH+ [Da]	ΔM [ppm]	RT [min]	# Missed Cleavages
	High	IINEPTAAAIAYGLDKK	4	9	3	P10592;C8Z7C1;E7Q0L2		0	0	5.138e-07	6.42239	3	1787.99	0.413676	43.3462	1
	High	NQAAmNPSNTVFDAK	2	3	1	E7Q0L2	M5(Oxidation)	0	0	3.676e-06	4.97057	2	1623.74	-0.00901543	27.4753	0
	High	IINEPTAAAIAYGLDK	2	9	3	P10592;C8Z7C1;E7Q0L2		0	0	1.184e-07	4.47693	3	1659.9	-0.0696105	48.7599	0
	High	NTISEAGDKLEQADKDTVTK	5	3	1	E7Q0L2		0	0	9.664e-05	4.38215	4	2163.08	-0.392204	32.7256	2
	High	SQVDEIVLVGGSTR	5	4	2	P10592;E7Q0L2		0	0	1.347e-05	4.05975	2	1459.77	-0.987866	40.9275	0
	High	LDKSQVDEIVLVGGSTR	1	4	2	P10592;E7Q0L2		0	0	0.0002969	4.04124	3	1815.98	0.0407627	41.8408	1
	High	KAEETISWLDSNTTASK	1	3	1	E7Q0L2		0	0	0.000726	3.84533	3	1880.93	3.66034	36.3885	1
	High	LVNHFIQEFK	8	4	2	P10592;E7Q0L2		0	0	0.0004774	3.76383	2	1274.69	3.18006	36.5445	0
	High	ATAGDTHLGGEDFDNR	7	5	2	P10592;E7Q0L2		0	0	1.632e-07	3.60997	2	1675.73	-2.90837	25.3868	0
	High	LVTDYFnGKEPNR	5	4	2	P10592;E7Q0L2	N7(Deamidated)	0	0	9.925e-05	3.37426	3	1553.76	-0.322431	35.1567	1
	High	LVTDYFNGKEPNR	3	4	2	P10592;E7Q0L2		0	0	0.000715	3.15421	2	1552.77	-0.741711	33.2119	1
	High	mKETAESYLGAK	6	4	2	P10592;E7Q0L2	M1(Oxidation)	0	0	0.000292	3.01373	2	1343.65	-1.38928	20.751	1
	High	NFNDPEVQGDmK	2	4	2	P10592;E7Q0L2	M11(Oxidation)	0	0	0.0001389	2.9106	2	1409.6	-2.66967	23.4377	0
	High	LIDVDGKPQIQVEFK	2	4	2	P10592;E7Q0L2		0	0	0.0005328	2.53369	3	1728.95	0.251654	41.7617	0
	High	NQAAMNPSNTVFDAK	1	3	1	E7Q0L2		0	0	0.0007431	2.49946	2	1607.75	-1.57746	33.4551	0
	High	NFTPEQISSmVLGK	2	4	2	P10592;E7Q0L2	M10(Oxidation)	0	0	0.0007431	2.47021	2	1566.78	-0.340735	48.8353	0
	High	TTPSFVAFTDTER	3	3	1	E7Q0L2		0	0	0.0006668	2.42261	3	1471.71	1.37758	44.2046	0
	High	FELSGIPPAPR	19	10	3	P10592;C8Z7C1;E7Q0L2		0	0	0.0007431	2.32358	2	1183.65	-0.0262283	44.838	0
	High	NTISEAGDKLEQADK	1	4	2	P10592;E7Q0L2		0	0	0.0007431	2.09824	3	1618.79	1.51681	29.3545	1
	High	DAGTIAGLNVLR	5	13	4	P10592;C8Z7C1;E7Q0L2;G2WGY4		0	0.001	0.0007431	3.73349	2	1199.67	-0.888515	47.3622	0
	High	NQLESIAYSLK	4	4	2	P10592;E7Q0L2		0	0.001	0.0007431	3.32082	2	1265.67	0.578905	44.8895	0
	High	VNDAVVTVPAYFNDSQR	3	4	2	P10592;E7Q0L2		0	0.001	0.0007431	3.02373	3	1894.93	0.0513195	46.4292	0
	High	FKEEDEKESQR	3	4	2	P10592;E7Q0L2		0	0.001	0.0007431	2.88553	3	1424.66	-0.40311	6.64163	2
	High	ARFEELcADLFR	3	9	3	P10592;C8Z7C1;E7Q0L2	C7(Carbamidomethyl)	0	0.001	0.00384	2.71861	3	1526.74	0.575927	48.1023	1
	High	ETAESYLGAK	2	4	2	P10592;E7Q0L2		0	0.001	0.0007431	2.61224	2	1068.52	-0.82005	26.4862	0
	High	ELQDIANPImSK	1	3	1	E7Q0L2	M10(Oxidation)	0	0.001	0.0007431	2.58528	2	1374.69	-0.361977	36.0049	0
	High	LVTDYFnGK	1	4	2	P10592;E7Q0L2	N7(Deamidated)	0	0.001	0.004448	2.36697	2	1057.52	-0.94252	38.5267	0
	High	VDIIANDQGNR	2	4	2	P10592;E7Q0L2		0	0.001	0.0007431	2.18078	2	1214.61	-2.49356	24.8122	0
	High	FEELcADLFR	1	9	3	P10592;C8Z7C1;E7Q0L2	C5(Carbamidomethyl)	0	0.001	0.0007487	2.16287	2	1299.6	-2.20495	51.2848	0
	High	VNDAVVTVPAYFnDSQR	1	4	2	P10592;E7Q0L2	N13(Deamidated)	0	0.001	0.004753	2.14778	3	1895.93	9.60872	46.3783	0
	High	LVTDYFNGK	1	4	2	P10592;E7Q0L2		0	0.001	0.0007431	1.8226	2	1056.54	1.37419	37.3199	0
	High	LVnHFIQEFK	1	4	2	P10592;E7Q0L2	N3(Deamidated)	0	0.001	0.0008954	1.7578	3	1275.67	-1.57528	39.8848	0
	High	ITITNDKGR	1	9	3	P10592;C8Z7C1;E7Q0L2		0	0.001	0.003653	1.70757	2	1017.57	-0.0679566	11.7762	1
	High	IInEPTAAAIAYGLDK	1	9	3	P10592;C8Z7C1;E7Q0L2	N3(Deamidated)	0	0.001	0.00692	1.55728	3	1660.89	6.65106	48.6659	0
	High	LSKEDIEK	1	4	2	P10592;E7Q0L2		0	0.002	0.01562	2.75298	2	961.52	-0.416404	13.961	1
	High	STLDPVEK	3	4	2	P10592;E7Q0L2		0	0.002	0.01541	2.17222	2	888.468	0.826003	20.6544	0
	High	MKETAESYLGAK	2	4	2	P10592;E7Q0L2		0	0.002	0.01757	1.4012	3	1327.66	0.0405884	23.8051	1
	High	ITITNDK	2	9	3	P10592;C8Z7C1;E7Q0L2		0	0.009	0.07679	1.68428	2	804.447	0.484186	14.9793	0
Q12680	Glutamate synthase [NADH] OS=Saccharomyces cerevisiae (strain ATCC 204508 / S288c) OX=559292 GN=GLT1 PE=1 SV=2 - [GLT1_YEAST]	305.955	32.87	2	25	67	139	2145	237.952	6.58057
	A2	Sequence	# PSMs	# Proteins	# Protein Groups	Protein Group Accessions	Modifications	ΔCn	q-Value	PEP	XCorr	Charge	MH+ [Da]	ΔM [ppm]	RT [min]	# Missed Cleavages
	High	RGTIATLDDSSYSIDGGK	1	1	1	Q12680		0	0	2.851e-05	5.54535	3	1855.9	-0.656594	34.9991	1
	High	HVNEPTAIASLQDTVR	3	2	2	Q12680;H0GS76		0	0	3.714e-05	4.64808	3	1750.91	-0.844038	37.671	0
	High	NKHNAVVYAIGSTIPR	1	1	1	Q12680		0	0	2.137e-05	4.50958	3	1739.96	0.165055	33.1039	1
	High	HNAVVYAIGSTIPR	4	1	1	Q12680		0	0	0.0002599	4.50657	3	1497.82	-0.201347	37.8096	0
	High	ADHILVSGHDGGTGAAR	4	3	2	Q12680;H0GS76		0	0	0.0006633	4.36224	4	1633.8	0.316382	16.7859	0
	High	IAQGAKPGEGGELPAHK	6	2	2	Q12680;H0GS76		0	0	3.103e-05	4.28571	4	1659.88	0.721596	15.6038	0
	High	SPILHWNEFQALK	4	2	2	Q12680;H0GS76		0	0	0.0002415	4.06298	3	1582.84	-0.0516152	47.2211	0
	High	NLIqEHWNYTQSDLAAR	2	1	1	Q12680	Q4(Deamidated)	0	0	0.0007431	4.0425	3	2060	8.49964	42.2637	0
	High	NLIQEHWNYTQSDLAAR	1	1	1	Q12680		0	0	6.813e-05	3.90583	3	2059	-0.919231	42.282	0
	High	cHLNScAVGIATQDPYLR	1	2	2	Q12680;H0GS76	C1(Carbamidomethyl); C6(Carbamidomethyl)	0	0	4.522e-06	3.82637	3	2074.97	-2.8575	39.0269	0
	High	KVIVVGGGDTGNDcLGTSVR	1	2	2	Q12680;H0GS76	C14(Carbamidomethyl)	0	0	0.0001227	3.69076	3	2004.02	0.519349	30.9296	1
	High	LIDEAEVTLDR	3	2	2	Q12680;H0GS76		0	0	0.0007431	3.65047	2	1273.66	-0.951788	38.5862	0
	High	SQVALILETGEAR	3	3	2	Q12680;H0GS76		0	0	0.0001439	3.51538	2	1386.76	-0.495444	42.4147	0
	High	GLSGGIIVIKPPK	4	2	2	Q12680;H0GS76		0	0	2.517e-06	3.46422	2	1278.81	-1.01919	37.3764	0
	High	SVNLPESGEYHFR	2	1	1	Q12680		0	0	0.0002454	3.28858	3	1534.73	-0.982195	34.8614	0
	High	GTIATLDDSSYSIDGGK	1	1	1	Q12680		0	0	4.704e-05	3.21618	2	1699.81	4.09359	40.394	0
	High	EFIGNDEGEVTAIR	1	1	1	Q12680		0	0	3.367e-05	3.19372	2	1549.74	-3.18048	39.7181	0
	High	LLETNNFPEFTGR	2	3	2	Q12680;H0GS76		0	0	0.0005878	3.15322	2	1537.76	-1.52603	47.0852	0
	High	NSGATIVVER	2	3	2	Q12680;H0GS76		0	0	0.0007431	3.08561	2	1045.56	-0.869924	21.7744	0
	High	TIDEmVGHSEK	4	2	2	Q12680;H0GS76	M5(Oxidation)	0	0	1.772e-05	2.96823	3	1261.57	-0.0849782	13.4071	0
	High	EGVmNSATFKDELDK	1	2	2	Q12680;H0GS76	M4(Oxidation)	0	0	0.0002661	2.87207	3	1699.79	0.371831	29.3889	1
	High	EGWIKPcPPSTR	2	1	1	Q12680	C7(Carbamidomethyl)	0	0	0.0007431	2.81866	3	1427.71	-0.0278016	27.7073	0
	High	VVDLEDAVPDSK	2	1	1	Q12680		0	0	0.0006608	2.80273	2	1286.65	-0.476522	37.3947	0
	High	NVPVDSTILGDVALSR	1	1	1	Q12680		0	0	0.0007431	2.73787	2	1655.9	-0.191804	52.226	0
	High	EFISQDSLSLK	2	1	1	Q12680		0	0	0.0007431	2.68148	2	1266.66	-1.26936	42.2715	0
	High	IKGNNAFEYmTGGR	2	3	2	Q12680;H0GS76	M10(Oxidation)	0	0	0.0007431	2.56886	3	1573.74	-1.19866	22.9899	1
	High	LASEAIDDGKK	2	2	2	Q12680;H0GS76		0	0	0.0007431	2.5375	2	1146.6	-0.120456	13.5261	1
	High	FSTNTFPSWDR	2	3	2	Q12680;H0GS76		0	0	0.0004382	2.52875	2	1357.62	0.212092	44.0878	0
	High	WLAHNGEINTLR	5	3	2	Q12680;H0GS76		0	0	0.0007431	2.46936	3	1423.74	-0.18381	30.9371	0
	High	NVVVQTDGQLR	2	3	2	Q12680;H0GS76		0	0	0.0007431	2.37298	2	1228.66	0.0952904	26.7538	0
	High	SEGLLGYTDTIDK	1	1	1	Q12680		0	0	0.0007431	2.33314	2	1411.69	-1.59568	44.3859	0
	High	GLSGGIIVIKPPKDSK	4	2	2	Q12680;H0GS76		0	0	0.0007431	2.27273	4	1608.97	0.0716393	31.7973	1
	High	MGISTLASYK	1	3	2	Q12680;H0GS76		0	0	0.0007431	2.27083	2	1070.55	-0.342067	38.0339	0
	High	AKADHILVSGHDGGTGAAR	3	3	2	Q12680;H0GS76		0	0	0.0007431	2.16809	3	1832.94	0.38383	15.7465	1
	High	GLPVNIDASIINTDR	1	2	2	Q12680;H0GS76		0	0	0.0007431	2.03162	2	1597.86	0.33593	50.0974	0
	High	NKNDVSWQLYVK	2	2	2	Q12680;H0GS76		0	0	0.0007431	1.88492	2	1493.77	-1.33797	37.6982	1
	High	SNQEVDDEVNTLLIANQK	1	1	1	Q12680		0	0	0.0005837	1.55588	3	2030	-1.10458	48.302	0
	High	HAIDAGILK	2	1	1	Q12680		0	0.001	0.0007431	3.28701	2	937.546	-0.492945	24.8319	0
	High	ILGNFNHYLK	2	1	1	Q12680		0	0.001	0.0007431	3.27794	3	1218.67	2.85207	36.6431	0
	High	VIVVGGGDTGNDcLGTSVR	2	2	2	Q12680;H0GS76	C13(Carbamidomethyl)	0	0.001	0.0007431	3.25616	3	1875.92	-0.389108	37.5998	0
	High	mGISTLASYK	4	3	2	Q12680;H0GS76	M1(Oxidation)	0	0.001	0.0007431	2.71167	2	1086.55	0.747824	31.0304	0
	High	ALGSTLSYR	3	3	2	Q12680;H0GS76		0	0.001	0.0009285	2.65022	2	967.519	-2.28424	28.4592	0
	High	GNNAFEYmTGGR	1	3	2	Q12680;H0GS76	M8(Oxidation)	0	0.001	0.0007431	2.32189	2	1332.56	-0.654746	25.8037	0
	High	YAVGNVFFK	1	2	2	Q12680;H0GS76		0	0.001	0.0007505	2.3136	2	1044.55	0.687617	44.9369	0
	High	YcGAILDR	1	2	2	Q12680;H0GS76	C2(Carbamidomethyl)	0	0.001	0.01014	2.14468	2	967.465	-1.27722	26.925	0
	High	nSGATIVVER	1	3	2	Q12680;H0GS76	N1(Deamidated)	0	0.001	0.000854	2.05076	2	1046.54	-6.00823	28.5759	0
	High	VDYGHAEVK	1	3	2	Q12680;H0GS76		0	0.001	0.001323	1.96982	2	1017.5	0.385759	14.1464	0
	High	YLLVNmTHR	1	2	2	Q12680;H0GS76	M6(Oxidation)	0	0.001	0.0007431	1.93511	2	1162.6	-2.49322	23.525	0
	High	AGHTVTVYER	1	1	1	Q12680		0	0.001	0.007563	1.92935	2	1132.57	-2.64928	15.4098	0
	High	IIIDNAFK	1	3	2	Q12680;H0GS76		0	0.001	0.001851	1.91046	2	933.539	-1.42597	37.4672	0
	High	QPEFNETK	2	1	1	Q12680		0	0.001	0.007514	1.89053	2	992.468	-0.513093	16.7662	0
	High	QLFAQVTNPPIDPIR	2	3	2	Q12680;H0GS76		0	0.001	0.0007431	1.8769	2	1708.94	-0.216252	50.7939	0
	High	TQLYLLR	2	2	2	Q12680;H0GS76		0	0.001	0.01187	1.84962	2	906.541	0.00744365	38.8417	0
	High	SNQEVDDEVnTLLIANQK	1	1	1	Q12680	N10(Deamidated)	0	0.001	0.00109	1.84347	3	2031.01	9.80117	48.2865	0
	High	cGGLLmYGIPNmK	1	3	2	Q12680;H0GS76	C1(Carbamidomethyl); M6(Oxidation); M12(Oxidation)	0	0.001	0.0009441	1.78959	2	1485.69	-1.93579	41.3692	0
	High	NVNNDNDTLEEGQILENYK	1	1	1	Q12680		0	0.001	0.001112	1.78282	3	2222.01	-3.84295	44.4843	0
	High	LVSEVGVGIVASGVAK	1	3	2	Q12680;H0GS76		0	0.001	0.001481	1.66416	2	1484.87	2.20109	43.2788	0
	High	FNELLFK	3	2	2	Q12680;H0GS76		0	0.002	0.01278	2.31175	2	910.503	-0.10969	42.6296	0
	High	EFTNPITK	2	2	2	Q12680;H0GS76		0	0.002	0.01447	2.18345	2	949.496	-2.71282	29.0858	0
	High	SAVQEnGDTmR	1	2	2	Q12680;H0GS76	N6(Deamidated); M10(Oxidation)	0	0.002	0.01278	1.13017	2	1224.52	0.987559	9.28783	0
	High	SAVQENGDTmR	1	2	2	Q12680;H0GS76	M10(Oxidation)	0	0.003	0.0283	1.4558	2	1223.53	0.295866	8.0628	0
	High	ATSEYLK	2	1	1	Q12680		0	0.004	0.03534	2.10014	2	811.42	0.115887	15.8539	0
	High	LDDLLSK	1	10	3	Q12680;H0GS76;A6ZUG8		0	0.006	0.04164	2.15663	2	803.452	0.86554	29.6542	0
	High	ILIITDRK	1	1	1	Q12680		0	0.006	0.04146	1.684	2	971.623	-2.3632	24.5827	1
	High	EYcILSK	4	2	2	Q12680;H0GS76	C3(Carbamidomethyl)	0	0.007	0.05505	1.68033	2	912.45	0.820479	28.7757	0
	High	TFAcGDcR	2	1	1	Q12680	C4(Carbamidomethyl); C7(Carbamidomethyl)	0	0.008	0.0665	1.5871	2	986.381	-1.07804	14.9119	0
	Medium	ILIITDR	1	1	1	Q12680		0	0.013	0.1118	2.0652	2	843.531	1.25673	33.5511	0
	Medium	AKDNPWPQWPR	2	3	2	Q12680;H0GS76		0	0.014	0.122	2.23424	3	1394.7	0.272972	38.6824	1
	Medium	VIPTDYKK	1	1	1	Q12680		0	0.015	0.138	1.43794	2	963.55	-1.43548	15.3168	1
	Medium	YYITSDDR	1	2	2	Q12680;H0GS76		0	0.016	0.1452	1.44984	2	1032.46	-0.686986	23.6758	0
	Medium	VIPTDYK	1	1	1	Q12680		0	0.035	0.3724	1.296	2	835.456	0.243049	21.8528	0
	Medium	TISmDELK	1	1	1	Q12680	M4(Oxidation)	0	0.049	0.5339	1.29801	2	952.466	0.125507	20.2004	0
C7GNI9	ATP-dependent 6-phosphofructokinase OS=Saccharomyces cerevisiae (strain JAY291) OX=574961 GN=PFK1 PE=3 SV=1 - [C7GNI9_YEAS2]	233.419	32.02	2	33	34	94	987	107.904	6.27783
	A2	Sequence	# PSMs	# Proteins	# Protein Groups	Protein Group Accessions	Modifications	ΔCn	q-Value	PEP	XCorr	Charge	MH+ [Da]	ΔM [ppm]	RT [min]	# Missed Cleavages
	High	HGENSLLSSGTSQDSLR	4	2	1	C7GNI9		0	0	1.489e-06	5.48551	3	1787.85	0.267813	28.1304	0
	High	FTKEEVAPYK	3	2	1	C7GNI9		0	0	0.0006545	4.15451	3	1211.63	0.0244624	20.4261	1
	High	IAVmTSGGDSPGmNAAVR	2	2	1	C7GNI9	M4(Oxidation); M13(Oxidation)	0	0	1.31e-05	4.11948	3	1765.82	-1.70861	24.8515	0
	High	SVATAIENKDFDK	3	2	1	C7GNI9		0	0	0.0003126	3.83517	2	1437.72	1.62864	29.3904	1
	High	TIHFYHTLGFATVK	7	2	1	C7GNI9		0	0	0.0001981	3.81244	3	1634.87	0.0436775	39.9109	0
	High	DDGSELLPVSDR	3	2	1	C7GNI9		0	0	0.0002978	3.74113	2	1302.62	-0.777484	39.0925	0
	High	LRAEVAALAAENK	3	2	1	C7GNI9		0	0	0.0007431	3.61981	2	1355.76	0.170085	28.1125	1
	High	TAIPGHVQQGGVPSSK	3	2	1	C7GNI9		0	0	1.719e-05	3.58556	3	1562.83	-0.946839	20.3626	0
	High	IAVmTSGGDSPGMNAAVR	2	2	1	C7GNI9	M4(Oxidation)	0	0	1.47e-05	3.48286	2	1749.83	0.016592	30.0576	0
	High	mQSQDScYGVAFR	1	2	1	C7GNI9	M1(Oxidation); C7(Carbamidomethyl)	0	0	0.0001741	3.42813	2	1564.65	-0.342258	32.7498	0
	High	GFEVHWAEYNK	3	2	1	C7GNI9		0	0	0.0004779	3.38218	2	1379.64	0.0476588	38.0125	0
	High	WLATLQGVDAVK	2	2	1	C7GNI9		0	0	4.872e-05	3.35812	2	1300.73	1.94654	45.9498	0
	High	IcEmVDYIDATAK	3	2	1	C7GNI9	C2(Carbamidomethyl); M4(Oxidation)	0	0	8.149e-06	3.16691	2	1544.7	0.639229	35.6296	0
	High	AEVAALAAENK	1	2	1	C7GNI9		0	0	0.0006813	3.04754	2	1086.58	0.445501	23.363	0
	High	SIITNDEALFK	2	2	1	C7GNI9		0	0	0.000713	2.87638	2	1250.67	2.0625	45.4589	0
	High	GWLSEGGTLIGTAR	2	2	1	C7GNI9		0	0	0.0001075	2.76297	2	1417.74	0.154219	48.8428	0
	High	LSEVDASGFR	2	2	1	C7GNI9		0	0	0.0007431	2.75106	2	1080.53	0.526659	30.9252	0
	High	KGFEVHWAEYNK	2	2	1	C7GNI9		0	0	0.0007431	2.39946	3	1507.74	1.81634	32.5423	1
	High	DALIELGLDTK	2	2	1	C7GNI9		0	0	0.0007431	2.04154	2	1187.65	0.343517	50.3756	0
	High	SIITNDEALFKK	5	2	1	C7GNI9		0	0.001	0.0007431	3.55135	3	1378.76	-0.086156	37.7546	1
	High	LSDTLVFLK	5	2	1	C7GNI9		0	0.001	0.0007431	3.15212	2	1035.61	-0.0726759	47.5003	0
	High	ASSDASDLLR	3	2	1	C7GNI9		0	0.001	0.0007431	3.0405	2	1034.51	-0.523449	27.8937	0
	High	SVATAIENK	3	2	1	C7GNI9		0	0.001	0.002013	2.60614	2	932.505	0.618074	19.3347	0
	High	IGDILSGR	2	2	1	C7GNI9		0	0.001	0.005838	2.47768	2	830.474	0.709368	30.6664	0
	High	AQSQGALLK	4	2	1	C7GNI9		0	0.001	0.003272	2.41185	2	915.526	-0.0511895	16.1664	0
	High	AFVVEVmGR	4	3	2	P16862;C7GNI9	M7(Oxidation)	0	0.001	0.001979	2.36391	2	1023.53	-3.60128	32.2204	0
	High	IPQQEATNK	3	2	1	C7GNI9		0	0.001	0.0007431	1.89863	2	1028.54	0.0152389	8.02056	0
	High	AFVVEVMGR	1	3	2	P16862;C7GNI9		0	0.001	0.004885	1.83868	2	1007.53	-2.58697	41.0287	0
	High	FKFDTHGEK	1	2	1	C7GNI9		0	0.001	0.007646	1.15086	2	1108.54	-1.05371	17.3824	1
	High	EEVAPYK	2	2	1	C7GNI9		0	0.003	0.02432	1.22795	2	835.42	0.319766	16.3333	0
	High	EVWLESFK	4	2	1	C7GNI9		0	0.006	0.04099	2.25477	2	1037.53	0.63621	47.1431	0
	High	MAWEDVR	1	2	1	C7GNI9		0	0.006	0.04327	1.60257	2	906.414	0.0614435	33.4145	0
	High	EDITLLK	2	2	1	C7GNI9		0	0.007	0.05636	1.89108	2	831.482	-0.324851	33.9838	0
	High	IVEKFPK	1	2	1	C7GNI9		0	0.008	0.06334	1.49803	2	860.523	-0.669594	18.0942	1
	High	FIEQWNKK	1	2	1	C7GNI9		0	0.009	0.07554	0.996222	2	1092.58	-0.81461	23.4056	1
	Medium	mAWEDVR	1	2	1	C7GNI9	M1(Oxidation)	0	0.014	0.1271	1.67669	2	922.405	-4.08762	26.5567	0
	Medium	WQDELK	1	2	1	C7GNI9		0	0.04	0.4275	1.03982	2	818.405	0.985613	24.9226	0
P16862	ATP-dependent 6-phosphofructokinase subunit beta OS=Saccharomyces cerevisiae (strain ATCC 204508 / S288c) OX=559292 GN=PFK2 PE=1 SV=4 - [PFKA2_YEAST]	228.96	35.45	1	29	30	91	959	104.552	6.66846
	A2	Sequence	# PSMs	# Proteins	# Protein Groups	Protein Group Accessions	Modifications	ΔCn	q-Value	PEP	XCorr	Charge	MH+ [Da]	ΔM [ppm]	RT [min]	# Missed Cleavages
	High	NAVSTKPTPPPAPEASAESGLSSK	2	1	1	P16862		0	0	1.78127e-12	7.70742	3	2323.18	0.155995	27.5323	0
	High	FDAKPAYPGHVQQGGLPSPIDR	6	1	1	P16862		0	0	2.12e-05	5.21041	4	2350.19	0.324039	35.2796	0
	High	TTDTYPSLPKPLNRPQK	5	1	1	P16862		0	0	0.0001059	4.71407	4	1956.06	0.489561	29.347	0
	High	AIAVmTSGGDAPGmNSNVR	3	1	1	P16862	M5(Oxidation); M14(Oxidation)	0	0	1.76e-06	4.28043	2	1879.86	-1.60966	24.6401	0
	High	GWSAEGGTNIGTAR	1	1	1	P16862		0	0	1.796e-05	3.94936	2	1376.66	-0.139711	29.5447	0
	High	nAVSTKPTPPPAPEASAESGLSSK	3	1	1	P16862	N1(Deamidated)	0	0	1.472e-07	3.75052	3	2324.16	-0.87136	31.2848	0
	High	SSPDENSTLLSNDSISLK	2	1	1	P16862		0	0	6.839e-08	3.73403	2	1906.92	0.0202233	43.3199	0
	High	LAEVITAEADGR	4	1	1	P16862		0	0	0.0007431	3.69037	2	1244.65	-0.246297	31.938	0
	High	AAEENFNADDK	2	1	1	P16862		0	0	0.0005513	3.53304	2	1223.52	-0.936873	18.1325	0
	High	AIAVmTSGGDAPGMNSNVR	3	1	1	P16862	M5(Oxidation)	0	0	0.0007431	3.33805	3	1863.87	-0.232819	30.0028	0
	High	AFVVmEGYEGLVR	3	1	1	P16862	M5(Oxidation)	0	0	1.804e-05	3.20409	2	1485.74	0.207368	45.6144	0
	High	AAEENFNADDKTISDTAAVVGVK	1	1	1	P16862		0	0	4.714e-07	3.19106	3	2365.15	-0.469446	42.5203	1
	High	QLYDYETEVSmR	3	1	1	P16862	M11(Oxidation)	0	0	0.0004687	3.14638	2	1549.68	0.0395304	36.2161	0
	High	SSPDEnSTLLSNDSISLK	1	1	1	P16862	N6(Deamidated)	0	0	0.0002093	3.13722	2	1907.92	8.01402	43.3184	0
	High	AIDYVEATANSHSR	1	1	1	P16862		0	0	2.424e-05	2.89165	2	1533.73	-2.44492	24.6416	0
	High	TISDTAAVVGVK	3	1	1	P16862		0	0	0.0007431	2.67518	2	1160.65	-0.248337	31.0459	0
	High	VHSYTDLAYR	2	1	1	P16862		0	0	0.0006896	2.63959	2	1224.6	-0.619072	27.0114	0
	High	AIDYVEATAnSHSR	1	1	1	P16862	N10(Deamidated)	0	0	5.84e-05	2.61933	2	1534.71	-1.97081	25.1746	0
	High	LIADHLVGR	2	1	1	P16862		0	0.001	0.0009893	2.9991	2	993.582	-2.03656	27.2915	0
	High	SHATQSLVFNTSDILAVK	1	1	1	P16862		0	0.001	0.001411	2.84761	3	1931.02	-3.06166	47.7902	0
	High	GGTAVAYDR	2	1	1	P16862		0	0.001	0.004607	2.77597	2	909.442	-1.02852	14.801	0
	High	AVAEAIQAK	4	1	1	P16862		0	0.001	0.00689	2.7506	2	900.514	-0.565682	16.5778	0
	High	ITTLGHVQR	5	1	1	P16862		0	0.001	0.0007431	2.50041	2	1024.59	-0.0702931	16.6611	0
	High	AFVVEVmGR	4	3	2	P16862;C7GNI9	M7(Oxidation)	0	0.001	0.001979	2.36391	2	1023.53	-3.60128	32.2204	0
	High	ISNEQYER	1	1	1	P16862		0	0.001	0.003065	2.35056	2	1038.48	-0.173734	13.8472	0
	High	ISnEQYER	1	1	1	P16862	N3(Deamidated)	0	0.001	0.006911	1.91581	2	1039.47	-3.1164	17.0298	0
	High	AAIDFYTK	2	1	1	P16862		0	0.001	0.001447	1.89623	2	928.477	-0.0287665	33.5466	0
	High	AFVVEVMGR	1	3	2	P16862;C7GNI9		0	0.001	0.004885	1.83868	2	1007.53	-2.58697	41.0287	0
	High	VIHWQATR	3	1	1	P16862		0	0.001	0.005822	1.76991	2	1010.55	-1.12198	20.7781	0
	High	EFHWEDVR	1	1	1	P16862		0	0.003	0.02717	2.04585	2	1117.51	0.846864	34.9446	0
	High	FLSLENR	2	1	1	P16862		0	0.007	0.05551	2.00398	2	878.474	0.75147	32.4456	0
	High	ESYPAFR	3	1	1	P16862		0	0.007	0.05027	1.7525	2	869.415	0.196151	27.0859	0
	High	ISnEqYER	1	1	1	P16862	N3(Deamidated); Q5(Deamidated)	0	0.007	0.04606	1.6421	2	1040.45	-2.53376	18.8251	0
	High	GSHVVYNSIR	2	1	1	P16862		0	0.009	0.07491	2.14741	2	1131.59	-0.268419	17.0858	0
	Medium	DMLGWQSR	1	1	1	P16862		0	0.01	0.08263	1.16037	2	992.461	-1.02601	39.1829	0
	Medium	ELNSITK	2	1	1	P16862		0	0.012	0.1094	2.11094	2	804.447	0.711803	15.3154	0
	Medium	TTDTYPSLPKPLnRPQK	2	1	1	P16862	N13(Deamidated)	0.0086	0.016	0.1507	2.30677	3	1957.06	9.31848	29.6937	0
	Medium	ILLRPDEK	2	1	1	P16862		0	0.019	0.1655	2.4515	2	983.587	-1.52466	20.3808	0
	Medium	ELnSITK	1	1	1	P16862	N3(Deamidated)	0	0.03	0.3055	1.43076	2	805.432	2.59646	17.2493	0
	Medium	AIAVmTSGGDAPGmNSnVR	2	1	1	P16862	M5(Oxidation); M14(Oxidation); N17(Deamidated)	0	0.046	0.4991	0.707834	3	1880.86	6.81739	25.8175	0
P02994	Elongation factor 1-alpha OS=Saccharomyces cerevisiae (strain ATCC 204508 / S288c) OX=559292 GN=TEF1 PE=1 SV=1 - [EF1A_YEAST]	225.77	45.85	1	19	19	84	458	50.0012	9.0415
	A2	Sequence	# PSMs	# Proteins	# Protein Groups	Protein Group Accessions	Modifications	ΔCn	q-Value	PEP	XCorr	Charge	MH+ [Da]	ΔM [ppm]	RT [min]	# Missed Cleavages
	High	SHINVVVIGHVDSGK	5	1	1	P02994		0	0	1.904e-10	6.28174	3	1560.85	-0.542936	27.4144	0
	High	SVEmHHEQLEQGVPGDNVGFNVK	3	1	1	P02994	M4(Oxidation)	0	0	4.876e-07	4.8376	4	2566.2	-0.982123	33.0401	0
	High	YQVTVIDAPGHR	7	1	1	P02994		0	0	0.0007431	4.54408	3	1355.7	-1.24001	29.0664	0
	High	SVEMHHEQLEQGVPGDNVGFNVK	3	1	1	P02994		0	0	9.046e-06	4.1487	4	2550.21	0.655642	36.0187	0
	High	VETGVIKPGmVVTFAPAGVTTEVK	1	1	1	P02994	M10(Oxidation)	0	0	9.793e-05	3.93386	3	2446.33	0.104621	45.3751	0
	High	TLLEAIDAIEQPSRPTDKPLR	6	1	1	P02994		0	0	6.976e-05	3.77493	4	2363.29	-0.271738	48.0564	0
	High	QLIVAVNKmDSVK	2	1	1	P02994	M9(Oxidation)	0	0	0.0007431	3.67832	3	1460.81	-0.309036	25.0924	1
	High	SVEmHHEQLEqGVPGDNVGFNVK	1	1	1	P02994	M4(Oxidation); Q11(Deamidated)	0	0	0.0001812	3.01591	4	2567.18	0.679705	34.4471	0
	High	FVPSKPmcVEAFSEYPPLGR	2	1	1	P02994	M7(Oxidation); C8(Carbamidomethyl)	0	0	0.0001127	2.85431	3	2327.12	-0.564562	45.2333	0
	High	IGGIGTVPVGR	4	1	1	P02994		0	0.001	0.0007431	3.12752	2	1025.61	1.91	32.5621	0
	High	FDELLEKNDR	3	1	1	P02994		0	0.001	0.0007481	3.06074	3	1278.64	2.99919	26.2778	1
	High	QTVAVGVIK	13	1	1	P02994		0	0.001	0.01127	3.04499	2	914.568	0.880549	26.1815	0
	High	QLIVAVNK	6	1	1	P02994		0	0.001	0.01212	2.76683	2	884.555	-1.69927	26.6307	0
	High	LPLQDVYK	6	1	1	P02994		0	0.001	0.002264	2.34726	2	975.552	0.959643	35.8011	0
	High	LPLqDVYK	2	1	1	P02994	Q4(Deamidated)	0	0.001	0.01162	1.96918	2	976.534	-0.986263	37.1601	0
	High	FDELLEK	4	1	1	P02994		0	0.002	0.01802	2.30542	2	893.462	0.287931	32.6606	0
	High	YAWVLDK	5	1	1	P02994		0	0.002	0.01577	1.57188	2	894.471	-1.13635	40.2472	0
	High	ETSNFIK	3	1	1	P02994		0	0.003	0.0227	2.06156	1	838.43	-0.363147	19.2805	0
	High	ETSnFIK	2	1	1	P02994	N4(Deamidated)	0	0.006	0.04284	1.68107	2	839.414	-0.532754	22.7518	0
	High	ETSNFIKK	1	1	1	P02994		0	0.007	0.04638	2.56391	2	966.525	-0.0124581	12.2577	1
	High	TIEKFEK	2	1	1	P02994		0	0.008	0.06006	1.18647	2	894.493	-0.000753394	12.97	1
	Medium	STTTGHLIYK	2	1	1	P02994		0	0.013	0.1186	1.18253	2	1120.6	0.160463	17.6016	0
	Medium	EHALLAFTLGVR	1	1	1	P02994		0	0.039	0.4118	1.6158	3	1326.75	-0.144413	47.6887	0
H0GS76	Glt1p OS=Saccharomyces cerevisiae x Saccharomyces kudriavzevii (strain VIN7) OX=1095631 GN=VIN7_5990 PE=4 SV=1 - [H0GS76_SACCK]	219.533	22.42	2	2	44	102	2114	234.856	6.63916
	A2	Sequence	# PSMs	# Proteins	# Protein Groups	Protein Group Accessions	Modifications	ΔCn	q-Value	PEP	XCorr	Charge	MH+ [Da]	ΔM [ppm]	RT [min]	# Missed Cleavages
	High	HVNEPTAIASLQDTVR	3	2	2	Q12680;H0GS76		0	0	3.714e-05	4.64808	3	1750.91	-0.844038	37.671	0
	High	ADHILVSGHDGGTGAAR	4	3	2	Q12680;H0GS76		0	0	0.0006633	4.36224	4	1633.8	0.316382	16.7859	0
	High	IAQGAKPGEGGELPAHK	6	2	2	Q12680;H0GS76		0	0	3.103e-05	4.28571	4	1659.88	0.721596	15.6038	0
	High	SPILHWNEFQALK	4	2	2	Q12680;H0GS76		0	0	0.0002415	4.06298	3	1582.84	-0.0516152	47.2211	0
	High	cHLNScAVGIATQDPYLR	1	2	2	Q12680;H0GS76	C1(Carbamidomethyl); C6(Carbamidomethyl)	0	0	4.522e-06	3.82637	3	2074.97	-2.8575	39.0269	0
	High	KVIVVGGGDTGNDcLGTSVR	1	2	2	Q12680;H0GS76	C14(Carbamidomethyl)	0	0	0.0001227	3.69076	3	2004.02	0.519349	30.9296	1
	High	LIDEAEVTLDR	3	2	2	Q12680;H0GS76		0	0	0.0007431	3.65047	2	1273.66	-0.951788	38.5862	0
	High	SQVALILETGEAR	3	3	2	Q12680;H0GS76		0	0	0.0001439	3.51538	2	1386.76	-0.495444	42.4147	0
	High	GLSGGIIVIKPPK	4	2	2	Q12680;H0GS76		0	0	2.517e-06	3.46422	2	1278.81	-1.01919	37.3764	0
	High	LLETNNFPEFTGR	2	3	2	Q12680;H0GS76		0	0	0.0005878	3.15322	2	1537.76	-1.52603	47.0852	0
	High	NSGATIVVER	2	3	2	Q12680;H0GS76		0	0	0.0007431	3.08561	2	1045.56	-0.869924	21.7744	0
	High	TIDEmVGHSEK	4	2	2	Q12680;H0GS76	M5(Oxidation)	0	0	1.772e-05	2.96823	3	1261.57	-0.0849782	13.4071	0
	High	EGVmNSATFKDELDK	1	2	2	Q12680;H0GS76	M4(Oxidation)	0	0	0.0002661	2.87207	3	1699.79	0.371831	29.3889	1
	High	IKGNNAFEYmTGGR	2	3	2	Q12680;H0GS76	M10(Oxidation)	0	0	0.0007431	2.56886	3	1573.74	-1.19866	22.9899	1
	High	LASEAIDDGKK	2	2	2	Q12680;H0GS76		0	0	0.0007431	2.5375	2	1146.6	-0.120456	13.5261	1
	High	FSTNTFPSWDR	2	3	2	Q12680;H0GS76		0	0	0.0004382	2.52875	2	1357.62	0.212092	44.0878	0
	High	WLAHNGEINTLR	5	3	2	Q12680;H0GS76		0	0	0.0007431	2.46936	3	1423.74	-0.18381	30.9371	0
	High	NVVVQTDGQLR	2	3	2	Q12680;H0GS76		0	0	0.0007431	2.37298	2	1228.66	0.0952904	26.7538	0
	High	GLSGGIIVIKPPKDSK	4	2	2	Q12680;H0GS76		0	0	0.0007431	2.27273	4	1608.97	0.0716393	31.7973	1
	High	MGISTLASYK	1	3	2	Q12680;H0GS76		0	0	0.0007431	2.27083	2	1070.55	-0.342067	38.0339	0
	High	AKADHILVSGHDGGTGAAR	3	3	2	Q12680;H0GS76		0	0	0.0007431	2.16809	3	1832.94	0.38383	15.7465	1
	High	GLPVNIDASIINTDR	1	2	2	Q12680;H0GS76		0	0	0.0007431	2.03162	2	1597.86	0.33593	50.0974	0
	High	NKNDVSWQLYVK	2	2	2	Q12680;H0GS76		0	0	0.0007431	1.88492	2	1493.77	-1.33797	37.6982	1
	High	VIVVGGGDTGNDcLGTSVR	2	2	2	Q12680;H0GS76	C13(Carbamidomethyl)	0	0.001	0.0007431	3.25616	3	1875.92	-0.389108	37.5998	0
	High	mGISTLASYK	4	3	2	Q12680;H0GS76	M1(Oxidation)	0	0.001	0.0007431	2.71167	2	1086.55	0.747824	31.0304	0
	High	ALGSTLSYR	3	3	2	Q12680;H0GS76		0	0.001	0.0009285	2.65022	2	967.519	-2.28424	28.4592	0
	High	GNNAFEYmTGGR	1	3	2	Q12680;H0GS76	M8(Oxidation)	0	0.001	0.0007431	2.32189	2	1332.56	-0.654746	25.8037	0
	High	YAVGNVFFK	1	2	2	Q12680;H0GS76		0	0.001	0.0007505	2.3136	2	1044.55	0.687617	44.9369	0
	High	YcGAILDR	1	2	2	Q12680;H0GS76	C2(Carbamidomethyl)	0	0.001	0.01014	2.14468	2	967.465	-1.27722	26.925	0
	High	nSGATIVVER	1	3	2	Q12680;H0GS76	N1(Deamidated)	0	0.001	0.000854	2.05076	2	1046.54	-6.00823	28.5759	0
	High	HNAVVcAIGSTIPR	1	1	1	H0GS76	C6(Carbamidomethyl)	0	0.001	0.001701	2.02803	3	1494.78	-5.54263	37.6724	0
	High	VDYGHAEVK	1	3	2	Q12680;H0GS76		0	0.001	0.001323	1.96982	2	1017.5	0.385759	14.1464	0
	High	YLLVNmTHR	1	2	2	Q12680;H0GS76	M6(Oxidation)	0	0.001	0.0007431	1.93511	2	1162.6	-2.49322	23.525	0
	High	IIIDNAFK	1	3	2	Q12680;H0GS76		0	0.001	0.001851	1.91046	2	933.539	-1.42597	37.4672	0
	High	QLFAQVTNPPIDPIR	2	3	2	Q12680;H0GS76		0	0.001	0.0007431	1.8769	2	1708.94	-0.216252	50.7939	0
	High	TQLYLLR	2	2	2	Q12680;H0GS76		0	0.001	0.01187	1.84962	2	906.541	0.00744365	38.8417	0
	High	cGGLLmYGIPNmK	1	3	2	Q12680;H0GS76	C1(Carbamidomethyl); M6(Oxidation); M12(Oxidation)	0	0.001	0.0009441	1.78959	2	1485.69	-1.93579	41.3692	0
	High	LVSEVGVGIVASGVAK	1	3	2	Q12680;H0GS76		0	0.001	0.001481	1.66416	2	1484.87	2.20109	43.2788	0
	High	FNELLFK	3	2	2	Q12680;H0GS76		0	0.002	0.01278	2.31175	2	910.503	-0.10969	42.6296	0
	High	EFTNPITK	2	2	2	Q12680;H0GS76		0	0.002	0.01447	2.18345	2	949.496	-2.71282	29.0858	0
	High	SAVQEnGDTmR	1	2	2	Q12680;H0GS76	N6(Deamidated); M10(Oxidation)	0	0.002	0.01278	1.13017	2	1224.52	0.987559	9.28783	0
	High	SAVQENGDTmR	1	2	2	Q12680;H0GS76	M10(Oxidation)	0	0.003	0.0283	1.4558	2	1223.53	0.295866	8.0628	0
	High	HnAVVcAIGSTIPR	1	1	1	H0GS76	N2(Deamidated); C6(Carbamidomethyl)	0	0.003	0.03168	1.42819	3	1495.78	5.10636	37.7987	0
	High	LDDLLSK	1	10	3	Q12680;H0GS76;A6ZUG8		0	0.006	0.04164	2.15663	2	803.452	0.86554	29.6542	0
	High	EYcILSK	4	2	2	Q12680;H0GS76	C3(Carbamidomethyl)	0	0.007	0.05505	1.68033	2	912.45	0.820479	28.7757	0
	Medium	AKDNPWPQWPR	2	3	2	Q12680;H0GS76		0	0.014	0.122	2.23424	3	1394.7	0.272972	38.6824	1
	Medium	YYITSDDR	1	2	2	Q12680;H0GS76		0	0.016	0.1452	1.44984	2	1032.46	-0.686986	23.6758	0
	Medium	TISmEELRNK	1	1	1	H0GS76	M4(Oxidation)	0	0.03	0.3078	2.22619	3	1236.62	-3.0002	17.0465	1
E7Q7T0	Acetolactate synthase OS=Saccharomyces cerevisiae (strain FostersB) OX=764102 GN=FOSTERSB_3645 PE=3 SV=1 - [E7Q7T0_YEASB]	191.864	32.83	3	21	21	68	661	71.8099	7.45947
	A2	Sequence	# PSMs	# Proteins	# Protein Groups	Protein Group Accessions	Modifications	ΔCn	q-Value	PEP	XCorr	Charge	MH+ [Da]	ΔM [ppm]	RT [min]	# Missed Cleavages
	High	KPVLYVGAGILNHADGPR	10	3	1	E7Q7T0		0	0	3.199e-12	6.19353	3	1877.04	-0.911291	38.0309	0
	High	RPEPAPSFNVDPLEQPAEPSK	3	3	1	E7Q7T0		0	0	1.789e-12	5.84113	3	2305.14	-1.10819	40.7052	0
	High	GPVLLEVEVDKK	2	3	1	E7Q7T0		0	0	3.114e-05	4.76397	3	1325.77	0.445247	34.9219	1
	High	YSHTHQLNPDFIK	10	3	1	E7Q7T0		0	0	1.606e-05	4.60297	3	1599.79	0.0542312	26.031	0
	High	AQDEFVmQSINK	3	3	1	E7Q7T0	M7(Oxidation)	0	0	0.0007431	3.75688	2	1425.67	0.576902	29.0964	0
	High	TTLPSNALNQLTSR	5	3	1	E7Q7T0		0	0	0.0005228	3.41544	3	1515.81	-0.00403249	42.3824	0
	High	HEQGAGHmAEGYAR	4	3	1	E7Q7T0	M8(Oxidation)	0	0	5.837e-05	3.32889	3	1529.66	-0.0417649	8.25473	0
	High	YYSASPLPASK	1	3	1	E7Q7T0		0	0	0.0006776	2.63404	2	1183.6	1.56521	27.5379	0
	High	AQDEFVMQSINK	1	3	1	E7Q7T0		0	0	0.0007431	2.6028	2	1409.67	-1.81145	37.5435	0
	High	EYPYAYmEETPGSK	3	3	1	E7Q7T0	M7(Oxidation)	0	0	0.0007431	2.50172	3	1680.71	-2.47795	32.488	0
	High	EYPYAYMEETPGSK	1	3	1	E7Q7T0		0	0	0.0007431	1.80058	2	1664.71	-1.91852	40.2591	0
	High	AADLINLAK	5	3	1	E7Q7T0		0	0.001	0.001573	3.24311	2	928.547	1.10658	35.6368	0
	High	GGIIHFEVSPK	1	3	1	E7Q7T0		0	0.001	0.001806	2.90427	2	1183.64	-2.90545	33.3421	0
	High	KEYPYAYmEETPGSK	1	3	1	E7Q7T0	M8(Oxidation)	0	0.001	0.001363	2.77426	3	1808.8	-0.209986	25.7474	1
	High	YSHTHQLnPDFIK	1	3	1	E7Q7T0	N8(Deamidated)	0	0.001	0.0026	2.6124	3	1600.79	9.08606	26.4716	0
	High	SEWFAQINK	2	3	1	E7Q7T0		0	0.001	0.005035	2.45774	2	1122.56	-0.301618	40.6454	0
	High	FNFVLPK	2	3	1	E7Q7T0		0	0.001	0.01186	2.04151	2	864.497	-0.483764	45.453	0
	High	SVEELPLR	3	3	1	E7Q7T0		0	0.001	0.008551	2.02245	2	942.525	-0.34717	31.0672	0
	High	TTLPSnALNQLTSR	1	3	1	E7Q7T0	N6(Deamidated)	0	0.001	0.003303	1.90426	2	1516.8	0.362237	43.5307	0
	High	LAEAmGLK	1	3	1	E7Q7T0	M5(Oxidation)	0	0.001	0.003469	1.84675	2	848.453	-1.84422	17.0918	0
	High	LKEFVSTK	2	3	1	E7Q7T0		0	0.001	0.001922	1.75572	2	951.55	-1.39995	16.9937	1
	High	IKPQTVIK	2	3	1	E7Q7T0		0	0.001	0.002942	1.35921	2	926.603	-0.056353	15.4661	0
	High	FDDRVTGNISK	1	3	1	E7Q7T0		0	0.005	0.03974	2.09981	3	1251.63	-2.75891	23.6	1
	Medium	DVTAAILR	2	3	1	E7Q7T0		0	0.011	0.0842	2.01465	2	858.507	2.54752	36.0978	0
	Medium	GPVLLEVEVDK	1	3	1	E7Q7T0		0	0.014	0.1229	2.07679	2	1197.67	-2.09553	42.9945	0
E7Q2F2	Eft1p OS=Saccharomyces cerevisiae (strain FostersB) OX=764102 GN=FOSTERSB_1069 PE=4 SV=1 - [E7Q2F2_YEASB]	191.697	33.69	2	31	31	88	834	92.3388	6.39209
	A2	Sequence	# PSMs	# Proteins	# Protein Groups	Protein Group Accessions	Modifications	ΔCn	q-Value	PEP	XCorr	Charge	MH+ [Da]	ΔM [ppm]	RT [min]	# Missed Cleavages
	High	WTNKDTDAEGKPLER	2	2	1	E7Q2F2		0	0	9.576e-07	4.7904	3	1759.86	0.113024	18.5119	1
	High	TGTLTTSETAHNmK	4	2	1	E7Q2F2	M13(Oxidation)	0	0	4.727e-05	4.76019	3	1507.71	-0.0425737	10.34	0
	High	STAISLYSEmSDEDVKEIK	1	2	1	E7Q2F2	M10(Oxidation)	0	0	6.103e-08	4.33741	3	2161.02	-1.13143	38.188	1
	High	KDEIPVLLEK	1	2	1	E7Q2F2		0	0	0.0007431	4.23357	2	1183.69	1.19832	35.4086	1
	High	LEIVLKGDEKDLEGK	1	2	1	E7Q2F2		0	0	1.842e-05	4.07697	3	1685.93	-0.68149	33.1206	2
	High	AEQLYEGPADDANcIAIK	2	2	1	E7Q2F2	C14(Carbamidomethyl)	0	0	5.206e-05	3.76872	3	1977.92	-0.210396	41.4838	0
	High	GQVVSEEQRPGTPLFTVK	4	2	1	E7Q2F2		0	0	0.0007431	3.71965	3	1972.05	0.737009	35.9945	0
	High	TGTLTTSETAHNMK	2	2	1	E7Q2F2		0	0	7.87e-05	3.70788	3	1491.71	-0.833231	16.0967	0
	High	NmSVIAHVDHGK	4	2	1	E7Q2F2	M2(Oxidation)	0	0	0.0007431	3.65677	3	1323.65	-0.0859731	13.1114	0
	High	ETVESESSQTALSK	2	2	1	E7Q2F2		0	0	6.409e-05	3.57845	2	1495.71	-1.27468	21.7415	0
	High	ATYAGFLLADPK	5	2	1	E7Q2F2		0	0	0.0001934	3.18026	2	1266.67	-0.402961	47.2271	0
	High	ImADDYGWDVTDAR	1	2	1	E7Q2F2	M2(Oxidation)	0	0	8.341e-05	3.06501	2	1643.7	-0.424365	43.7255	0
	High	STAISLYSEmSDEDVK	1	2	1	E7Q2F2	M10(Oxidation)	0	0	9.059e-06	2.74291	2	1790.81	5.50467	36.399	0
	High	LWGDSFFNPK	2	2	1	E7Q2F2		0	0	0.0007431	2.54677	2	1210.59	-0.0267416	53.2415	0
	High	ETVESESSqTALSK	1	2	1	E7Q2F2	Q9(Deamidated)	0	0	0.0003135	2.50086	2	1496.69	-2.8283	23.4268	0
	High	RGQVVSEEQRPGTPLFTVK	6	2	1	E7Q2F2		0	0.001	0.0007431	3.49504	4	2128.16	4.35481	30.9281	1
	High	RATYAGFLLADPK	1	2	1	E7Q2F2		0	0.001	0.0007431	3.38555	3	1422.77	-2.05198	39.7954	1
	High	ADLmLYVSK	1	2	1	E7Q2F2	M4(Oxidation)	0	0.001	0.0007431	3.08319	2	1055.54	-0.549101	35.0975	0
	High	STLTDSLVQR	3	2	1	E7Q2F2		0	0.001	0.0007431	2.88677	2	1119.6	-0.727337	32.8228	0
	High	DTDAEGKPLER	2	2	1	E7Q2F2		0	0.001	0.0007431	2.7768	3	1230.6	0.167666	13.8744	0
	High	LFTAIMNFK	2	2	1	E7Q2F2		0	0.001	0.0008051	2.7065	2	1084.59	-0.0333779	50.7999	0
	High	IQGPNYVPGKKDDLFIK	1	2	1	E7Q2F2		0	0.001	0.00153	2.67108	4	1932.06	-0.394944	35.1232	2
	High	EDLYQTFAR	3	2	1	E7Q2F2		0	0.001	0.0007583	2.64957	2	1142.55	-0.467867	40.8847	0
	High	AVQYLHEIK	1	2	1	E7Q2F2		0	0.001	0.001164	2.63933	2	1100.61	-1.54406	24.7665	0
	High	LFTAImNFK	5	2	1	E7Q2F2	M6(Oxidation)	0	0.001	0.003646	2.63205	2	1100.58	-0.181926	42.206	0
	High	ALLELQVSK	3	2	1	E7Q2F2		0	0.001	0.001053	2.6197	2	1000.6	0.0970409	39.0408	0
	High	IQGPNYVPGKK	6	2	1	E7Q2F2		0	0.001	0.001651	2.41687	3	1200.67	0.945693	19.3589	1
	High	ISPPVVAYR	6	2	1	E7Q2F2		0	0.001	0.002158	2.1876	2	1001.58	1.69243	32.6149	0
	High	IQGPNYVPGK	2	2	1	E7Q2F2		0	0.001	0.0007431	2.18275	2	1072.58	-0.0675851	25.1014	0
	High	EGPIFGEEMR	2	2	1	E7Q2F2		0	0.001	0.0007431	2.05575	2	1164.54	0.198216	37.8002	0
	High	KWTNKDTDAEGKPLER	1	2	1	E7Q2F2		0	0.001	0.009949	1.99628	4	1887.95	-2.55235	16.5432	2
	High	EGPIFGEEmR	1	2	1	E7Q2F2	M9(Oxidation)	0	0.001	0.00193	1.84702	2	1180.53	-0.770634	29.9411	0
	High	VVLmmGR	6	2	1	E7Q2F2	M4(Oxidation); M5(Oxidation)	0	0.001	0.005765	1.31808	2	837.432	-0.358203	15.1706	0
	High	KDDLFIK	2	2	1	E7Q2F2		0	0.003	0.02247	2.30506	2	878.498	-0.792424	24.365	1
	High	IKPVVVINK	1	2	1	E7Q2F2		0	0.004	0.03476	1.35886	2	1009.68	1.55699	22.2264	0
E7KCN2	Tryptophan synthase OS=Saccharomyces cerevisiae (strain AWRI796) OX=764097 GN=AWRI796_1758 PE=3 SV=1 - [E7KCN2_YEASA]	170.337	40.45	2	26	26	69	707	76.5642	6.50732
	A2	Sequence	# PSMs	# Proteins	# Protein Groups	Protein Group Accessions	Modifications	ΔCn	q-Value	PEP	XCorr	Charge	MH+ [Da]	ΔM [ppm]	RT [min]	# Missed Cleavages
	High	NVIAETGAGQHGVATATAcAK	2	2	1	E7KCN2	C19(Carbamidomethyl)	0	0	6.024e-07	4.83275	3	2027	0.495318	26.1295	0
	High	GDKDVQSVAEVLPK	7	2	1	E7KCN2		0	0	0.0007431	4.42846	3	1484.8	-0.277243	34.2825	1
	High	LTEHcQGAQIWLK	4	2	1	E7KCN2	C5(Carbamidomethyl)	0	0	0.0003096	4.30184	3	1583.8	-0.0609043	32.0769	0
	High	EHFQSVGSVADGVVIGSK	2	2	1	E7KCN2		0	0	1.71e-06	4.04215	3	1815.92	0.256133	37.8612	0
	High	INNALAQVLLAK	7	2	1	E7KCN2		0	0	0.0007431	3.91904	2	1267.77	-0.344346	49.9448	0
	High	LLGVEAGGDGVDTK	3	2	1	E7KCN2		0	0	3.279e-05	3.83139	2	1330.68	-1.09118	33.5312	0
	High	TmKPDQHLVINISGR	1	2	1	E7KCN2	M2(Oxidation)	0	0	0.0007431	3.67958	3	1724.91	0.0311728	27.9626	0
	High	KNVIAETGAGQHGVATATAcAK	1	2	1	E7KCN2	C20(Carbamidomethyl)	0	0	0.0001131	3.59078	3	2155.09	-0.666651	21.9027	1
	High	NALVTFmTAGYPTVK	1	2	1	E7KCN2	M7(Oxidation)	0	0	0.0001476	3.45012	2	1628.83	-0.869577	45.3157	0
	High	DTPLAVGFGVSTR	2	2	1	E7KCN2		0	0	2.05e-05	3.33135	2	1319.69	-0.816677	45.9117	0
	High	EILDEFDENHKHPIR	2	2	1	E7KCN2		0	0	0.0003578	3.1428	4	1891.93	0.348495	29.7636	1
	High	VLSKDEFFAFQK	3	2	1	E7KCN2		0	0	0.0007431	2.88477	3	1458.76	0.299544	41.8225	1
	High	IVTLcGDAPEGK	2	2	1	E7KCN2	C5(Carbamidomethyl)	0	0	0.0003607	2.79264	2	1259.63	-2.35189	28.4963	0
	High	FGLTcTVFmGAEDVRR	1	2	1	E7KCN2	C5(Carbamidomethyl); M9(Oxidation)	0	0.001	0.0007431	3.31221	3	1874.89	-1.97575	44.0708	1
	High	IVTLcGDAPEGKR	1	2	1	E7KCN2	C5(Carbamidomethyl)	0	0.001	0.0007431	3.11592	3	1415.73	-1.12126	23.2334	1
	High	VIAVTnGTK	5	2	1	E7KCN2	N6(Deamidated)	0	0.001	0.0007782	2.5532	2	903.514	-0.588386	17.5156	0
	High	EYVQGILnGAK	3	2	1	E7KCN2	N8(Deamidated)	0	0.001	0.0007431	2.45844	2	1192.62	-0.495081	34.9613	0
	High	VIAVTNGTK	2	2	1	E7KCN2		0	0.001	0.0007431	2.39016	2	902.53	-0.378158	15.0896	0
	High	TTYYVVGSAIGPHPYPTLVR	1	2	1	E7KCN2		0	0.001	0.0007431	2.32231	3	2191.16	1.82243	46.5321	0
	High	DVQSVAEVLPK	1	2	1	E7KCN2		0	0.001	0.0007431	2.20354	2	1184.65	-1.1707	41.0931	0
	High	INnALAQVLLAK	2	2	1	E7KCN2	N3(Deamidated)	0	0.001	0.0007431	2.17975	2	1268.76	-0.061125	52.862	0
	High	EQFAAmNnGK	1	2	1	E7KCN2	M6(Oxidation); N8(Deamidated)	0	0.001	0.001147	2.08564	2	1126.48	0.0299483	14.2994	0
	High	DATSEAFR	2	2	1	E7KCN2		0	0.001	0.007267	2.05261	2	896.41	-0.823826	21.5608	0
	High	EQFAAmNNGK	2	2	1	E7KCN2	M6(Oxidation)	0	0.001	0.0007552	2.00501	2	1125.5	-0.505913	12.5621	0
	High	DEFFAFQK	4	2	1	E7KCN2		0	0.001	0.004481	1.87759	2	1031.48	0.475962	46.3708	0
	High	TFQSVIGK	2	2	1	E7KCN2		0	0.002	0.02049	1.79888	2	879.492	-1.83335	27.5115	0
	High	FWVTNLK	1	2	1	E7KCN2		0	0.008	0.06075	1.71	2	907.502	-1.34802	42.0362	0
	Medium	QALNVFR	2	2	1	E7KCN2		0	0.011	0.0973	2.263	2	847.478	-0.647129	30.5978	0
	Medium	SLYSYIGRPSSLHK	2	2	1	E7KCN2		0	0.015	0.1392	1.68639	4	1607.86	1.80551	32.6678	0
B3LKR7	Leucine-tRNA ligase OS=Saccharomyces cerevisiae (strain RM11-1a) OX=285006 GN=SCRG_02336 PE=4 SV=1 - [B3LKR7_YEAS1]	165.491	28.44	5	30	30	74	1090	124.09	5.89697
	A2	Sequence	# PSMs	# Proteins	# Protein Groups	Protein Group Accessions	Modifications	ΔCn	q-Value	PEP	XCorr	Charge	MH+ [Da]	ΔM [ppm]	RT [min]	# Missed Cleavages
	High	GTGVVTcVPSNSPDDYITTK	2	5	1	B3LKR7	C7(Carbamidomethyl)	0	0	7.204e-08	5.302	3	2110.99	-2.87014	39.8788	0
	High	QSGEGVTPQEYIGVK	2	5	1	B3LKR7		0	0	1.513e-05	4.33303	2	1591.8	1.70027	36.6826	0
	High	RGFYKPIVTVPGK	2	5	1	B3LKR7		0	0	0.0007431	3.9713	3	1461.86	2.51836	29.2956	1
	High	IHAPQSVYPELR	6	5	1	B3LKR7		0	0	0.0007431	3.64727	3	1409.75	-3.2589	32.2282	0
	High	STGNFmTLEQTVEK	3	5	1	B3LKR7	M6(Oxidation)	0	0	0.0001302	3.63597	2	1600.75	-1.38475	39.6563	0
	High	LANEKPEDVFER	2	5	1	B3LKR7		0	0	0.0007431	3.34872	3	1446.72	1.07888	29.5279	0
	High	GFYKPIVTVPGK	3	5	1	B3LKR7		0	0	0.0007431	3.34666	3	1305.76	-0.0903221	34.6029	0
	High	EVLGNQTSVQnAK	3	5	1	B3LKR7	N11(Deamidated)	0	0	0.0003753	3.05086	2	1388.7	0.827454	21.8055	0
	High	YGLFDFQAAR	3	5	1	B3LKR7		0	0	0.0007431	2.91412	2	1187.58	-0.130673	52.126	0
	High	IAEFSAISFPYGAK	4	5	1	B3LKR7		0	0	0.0002611	2.72367	2	1500.77	-1.06291	52.6445	0
	High	IEALEFADDAAK	3	5	1	B3LKR7		0	0	0.0001463	2.64418	2	1292.63	-2.03179	42.1381	0
	High	KLFSEQTLDDNKK	3	5	1	B3LKR7		0	0	0.0001935	2.5028	3	1565.82	-0.923091	23.2035	2
	High	ILPmETVIATK	1	5	1	B3LKR7	M4(Oxidation)	0	0	0.0007431	2.15188	2	1231.7	-0.993858	33.3149	0
	High	LFSEQTLDDNKK	2	5	1	B3LKR7		0	0	0.0007431	1.56702	2	1437.72	-2.35496	25.8809	1
	High	ELQFSEIDTVK	4	5	1	B3LKR7		0	0.001	0.0007431	3.00927	2	1308.67	0.581974	42.9287	0
	High	NTNIPLPALQK	2	5	1	B3LKR7		0	0.001	0.0007431	2.9032	2	1208.7	-0.543577	39.4969	0
	High	TYEQYALTNYK	4	5	1	B3LKR7		0	0.001	0.0009195	2.85981	2	1393.67	1.88849	36.3515	0
	High	TGKDIFTGEEVEIPPVTK	1	5	1	B3LKR7		0	0.001	0.0007561	2.77584	3	1960.02	-1.25191	43.6934	1
	High	VEFSIGFER	1	5	1	B3LKR7		0	0.001	0.0007877	2.74116	2	1083.55	0.612544	45.8145	0
	High	IIDSSSDLDKSK	1	5	1	B3LKR7		0	0.001	0.0007431	2.64845	3	1307.67	-0.382845	18.28	1
	High	GVLAALDYLR	2	5	1	B3LKR7		0	0.001	0.0007431	2.41655	2	1090.63	0.303304	55.582	0
	High	IIDSSSDLDK	2	5	1	B3LKR7		0	0.001	0.0007445	2.31053	2	1092.54	-0.263354	22.7698	0
	High	SAEIDASKPVK	1	5	1	B3LKR7		0	0.001	0.0009365	2.1447	2	1144.62	-0.848015	13.63	0
	High	ILPMETVIATK	1	5	1	B3LKR7		0	0.001	0.0007431	2.01285	2	1215.7	0.734569	43.8535	0
	High	AmPFISLLK	4	5	1	B3LKR7	M2(Oxidation)	0	0.001	0.006692	1.84357	2	1035.59	-1.20816	47.8795	0
	High	ANGHLmLNNSK	1	5	1	B3LKR7	M6(Oxidation)	0	0.001	0.0019	1.55195	3	1214.59	0.136644	11.0111	0
	High	DKNLLAEAK	1	5	1	B3LKR7		0	0.002	0.01805	1.68199	2	1001.56	0.881483	19.9717	1
	High	EVLGNQTSVQNAK	1	5	1	B3LKR7		0	0.003	0.02968	2.25189	3	1387.72	-0.891766	20.7628	0
	High	YTIYSEK	1	5	1	B3LKR7		0	0.003	0.02851	1.67795	2	903.445	-0.656677	23.3828	0
	High	AnGHLmLNNSK	2	5	1	B3LKR7	N2(Deamidated); M6(Oxidation)	0	0.006	0.04177	1.26297	3	1215.58	-0.0953468	15.5107	0
	High	AMPFISLLK	1	5	1	B3LKR7		0	0.007	0.04487	1.15639	2	1019.6	0.250722	56.5141	0
	High	DALIAIEK	1	5	1	B3LKR7		0	0.009	0.07295	2.30894	2	872.508	-0.390655	35.04	0
	Medium	EWAEEITK	2	5	1	B3LKR7		0	0.021	0.2083	1.81317	2	1005.49	0.0157436	31.3231	0
	Medium	NWAVcR	2	5	1	B3LKR7	C5(Carbamidomethyl)	0	0.026	0.2541	2.02628	2	805.378	0.937562	23.2905	0
P48415	COPII coat assembly protein SEC16 OS=Saccharomyces cerevisiae (strain ATCC 204508 / S288c) OX=559292 GN=SEC16 PE=1 SV=2 - [SEC16_YEAST]	158.838	22.96	1	40	40	64	2195	241.548	5.37646
	A2	Sequence	# PSMs	# Proteins	# Protein Groups	Protein Group Accessions	Modifications	ΔCn	q-Value	PEP	XCorr	Charge	MH+ [Da]	ΔM [ppm]	RT [min]	# Missed Cleavages
	High	IYHASLLQEQGLNSLGTK	1	1	1	P48415		0	0	2.878e-05	5.21179	3	1972.05	-1.01194	40.0217	0
	High	TSPSPTGPNPNNSPSPSSPISR	1	1	1	P48415		0	0	2.254e-06	4.42451	3	2178.04	-0.411538	27.8477	0
	High	IHNTQFAAAEPQmASLR	2	1	1	P48415	M13(Oxidation)	0	0	7.738e-05	4.13398	3	1900.93	-2.65996	28.2334	0
	High	IGDSLQGSPQR	1	1	1	P48415		0	0	0.0007431	3.93404	2	1157.59	0.00749968	20.4109	0
	High	FGSGNSFSSLDKPIPQSR	3	1	1	P48415		0	0	1.272e-05	3.72955	3	1923.96	0.55308	35.6143	0
	High	KGSNNSNRPPVIPLGTQEPR	2	1	1	P48415		0	0	0.0006746	3.71713	4	2161.15	3.05858	25.7627	1
	High	QENNPIKIDNEALLR	1	1	1	P48415		0	0	0.0003389	3.68352	3	1766.94	-0.455822	38.2549	1
	High	QFPIFHWSAANK	3	1	1	P48415		0	0	0.0001902	3.53907	3	1445.73	-0.601251	44.8014	0
	High	GVSNASVGSSASFGAR	1	1	1	P48415		0	0	2.055e-07	3.449	2	1453.7	-0.854009	27.0601	0
	High	VLAFLQTGNHDEALR	4	1	1	P48415		0	0	0.0001067	3.41727	3	1683.88	-0.501213	40.2988	0
	High	SYSEETSEDIFHGHDK	1	1	1	P48415		0	0	4.147e-06	3.27278	3	1880.79	-4.06297	28.2319	0
	High	NPSLDVVAGELHNNNEHTQK	2	1	1	P48415		0	0	0.0007431	3.18626	4	2216.06	-3.91947	32.0361	0
	High	GLVEANLPYTHR	4	1	1	P48415		0	0	0.0007431	2.94309	3	1369.72	0.425433	33.7355	0
	High	VTPIDQIIKPNDmLK	2	1	1	P48415	M13(Oxidation)	0	0	0.0007431	2.53838	3	1740.96	-0.321393	41.7375	0
	High	IIESSAPPPPPIVK	4	1	1	P48415		0	0	4.601e-05	2.51911	2	1444.84	-0.309743	33.8259	0
	High	LSSVWGQLDK	2	1	1	P48415		0	0	0.0007431	2.442	2	1132.6	-0.40662	40.6698	0
	High	SSEEQPENISK	2	1	1	P48415		0	0	0.0007431	2.27486	2	1247.58	0.349279	15.3854	0
	High	LGTVPSNYVSSPDLVR	1	1	1	P48415		0	0	0.0003025	2.2004	2	1703.89	-1.89407	42.0268	0
	High	QVVEGQNDFTGK	1	1	1	P48415		0	0	0.0007431	1.88011	2	1321.63	-3.58555	24.3665	0
	High	LSESNTGWLAKPK	1	1	1	P48415		0	0.001	0.001067	2.89639	3	1430.76	-0.776731	28.2857	0
	High	VETTVSAPPIR	3	1	1	P48415		0	0.001	0.006997	2.64165	2	1169.65	-3.55515	28.4431	0
	High	YTDYLSSSVR	1	1	1	P48415		0	0.001	0.0009885	2.60005	2	1190.57	-1.77505	33.0599	0
	High	KAEVVEKDTFQPTIR	2	1	1	P48415		0	0.001	0.0007593	2.52897	3	1760.95	-2.08788	25.9398	2
	High	YIGGDDIDALNKK	1	1	1	P48415		0	0.001	0.0008761	2.45697	3	1421.73	-1.42045	30.8351	1
	High	GHTSSISSYTPNQNEHASR	1	1	1	P48415		0	0.001	0.001541	2.3756	3	2072.93	-2.03058	17.289	0
	High	mENSLPSIENER	1	1	1	P48415	M1(Oxidation)	0	0.001	0.001566	2.19147	2	1434.65	-1.19443	30.6891	0
	High	TGLGTPNQQVSVPNIVSPKPPVVK	1	1	1	P48415		0	0.001	0.0007431	2.03642	3	2456.39	1.28795	43.2985	0
	High	ATSSVAPPR	2	1	1	P48415		0	0.001	0.002803	2.00651	2	885.479	-0.106085	12.7567	0
	High	YAPVSPTVQQK	1	1	1	P48415		0	0.001	0.0009745	1.70618	2	1217.65	-4.8021	22.0944	0
	High	FGSGnSFSSLDKPIPQSR	1	1	1	P48415	N5(Deamidated)	0	0.001	0.003924	1.34727	3	1924.93	-2.87537	39.0895	0
	High	GFSSILPQK	1	1	1	P48415		0	0.002	0.01287	2.42117	2	976.548	1.87494	36.1526	0
	High	TSPAIYAR	1	1	1	P48415		0	0.002	0.01948	1.74859	2	878.473	0.276503	20.0566	0
	High	ELSEVASR	1	1	1	P48415		0	0.003	0.02233	1.88401	2	890.458	-0.228124	16.6734	0
	High	AEVVEKDTFQPTIR	1	1	1	P48415		0	0.003	0.03287	1.85149	2	1632.86	-1.30938	30.5507	1
	High	LVEQHmAPPKPK	1	1	1	P48415	M6(Oxidation)	0	0.004	0.03345	1.46178	3	1390.75	0.122686	11.0415	0
	High	SFPGPLGSAK	1	1	1	P48415		0	0.007	0.0458	1.66096	2	960.514	-0.720978	32.071	0
	High	DILTINLTR	1	1	1	P48415		0	0.009	0.07186	1.9889	2	1058.62	0.392877	48.4418	0
	High	GHAKPVAVPTQR	1	1	1	P48415		0	0.009	0.07921	1.85245	3	1260.72	-0.0679093	11.6078	0
	Medium	IDNEALLR	1	1	1	P48415		0	0.027	0.2688	1.92545	2	943.523	2.42342	28.9347	0
	Medium	WSEVIQK	1	1	1	P48415		0	0.028	0.2823	1.81861	2	889.477	-0.892609	25.6613	0
	Medium	DRWSEVIQK	1	1	1	P48415		0	0.043	0.4593	2.16602	2	1160.61	0.930455	29.6137	1
A0A1X7RB00	Similar to Saccharomyces cerevisiae YJL130C URA2 Bifunctional carbamoylphosphate synthetase (CPSase)-aspartate transcarbamylase (ATCase) OS=Kazachstania saulgeensis OX=1789683 GN=KASA_0E00814G PE=3 SV=1 - [A0A1X7RB00_9SACH]	156.811	12.57	1	1	28	92	2220	245.845	5.63037
	A2	Sequence	# PSMs	# Proteins	# Protein Groups	Protein Group Accessions	Modifications	ΔCn	q-Value	PEP	XCorr	Charge	MH+ [Da]	ΔM [ppm]	RT [min]	# Missed Cleavages
	High	VNEIKEEVDYDHR	3	4	2	H0GI77;A0A1X7RB00		0	0	0.0002218	4.02991	3	1645.78	-1.62564	22.4182	1
	High	ITGPYNIQFIAK	3	5	2	H0GI77;A0A1X7RB00		0	0	0.0007431	3.46818	2	1364.76	-0.402881	46.6891	0
	High	AAYALGGLGSGFANNEK	2	4	2	H0GI77;A0A1X7RB00		0	0	1.581e-05	3.42998	2	1639.81	0.745281	43.4286	0
	High	ILGTSPDmIDSAENR	6	4	2	H0GI77;A0A1X7RB00	M8(Oxidation)	0	0	0.0005888	3.37983	3	1634.77	-1.03203	32.9019	0
	High	VVGVNLIELATK	3	4	2	H0GI77;A0A1X7RB00		0	0	0.0006398	3.3666	2	1255.76	-0.250805	53.1267	0
	High	mLDQIGVDQPAWK	2	4	2	H0GI77;A0A1X7RB00	M1(Oxidation)	0	0	3.328e-05	3.19893	2	1516.74	-1.21958	41.5191	0
	High	ATGYPLAYTAAK	2	8	3	H0GI77;E7NJI4;A0A1X7RB00		0	0	0.0007431	3.01447	2	1226.64	-0.856625	32.8001	0
	High	SVGEVmSIGR	3	5	3	H0GI77;Q09794;A0A1X7RB00	M6(Oxidation)	0	0.001	0.002861	2.92017	2	1050.52	-1.33381	23.1562	0
	High	EIEmDAVAR	2	4	2	H0GI77;A0A1X7RB00	M4(Oxidation)	0	0.001	0.01141	2.62756	2	1049.49	-1.78724	18.4611	0
	High	VSTELSSSmK	3	4	2	H0GI77;A0A1X7RB00	M9(Oxidation)	0	0.001	0.0007431	2.60295	2	1084.52	0.08883	15.2539	0
	High	EVEYEVVR	3	8	3	H0GI77;E7NJI4;A0A1X7RB00		0	0.001	0.004356	2.56739	2	1022.51	-1.16828	27.2503	0
	High	qNmAImHPLPR	4	1	1	A0A1X7RB00	Q1(Deamidated); M3(Oxidation); M6(Oxidation)	0	0.001	0.002946	2.3591	3	1340.64	-0.207954	19.2745	0
	High	LYFETINLER	2	4	2	H0GI77;A0A1X7RB00		0	0.001	0.0007431	2.3456	2	1297.68	-1.57047	49.882	0
	High	TFEEAIQK	2	6	3	H0GI77;Q09794;A0A1X7RB00		0	0.001	0.00754	2.34064	2	965.492	-1.51539	24.7743	0
	High	LPDDYVAVK	3	4	2	H0GI77;A0A1X7RB00		0	0.001	0.0009307	2.31506	2	1019.54	-0.610636	31.4801	0
	High	LLIEAISR	2	4	2	H0GI77;A0A1X7RB00		0	0.001	0.004447	2.30031	2	914.567	-0.1205	39.3194	0
	High	SVGEVMSIGR	1	5	3	H0GI77;Q09794;A0A1X7RB00		0	0.001	0.0007431	2.2449	2	1034.53	-2.96583	32.809	0
	High	YSPVPIInGGNGSR	6	5	2	H0GI77;A0A1X7RB00	N8(Deamidated)	0	0.001	0.001322	2.15653	2	1431.73	1.60358	37.773	0
	High	YSPVPIInGGnGSR	1	5	2	H0GI77;A0A1X7RB00	N8(Deamidated); N11(Deamidated)	0	0.001	0.0007431	2.08931	2	1432.7	-1.81066	40.9845	0
	High	SIHITGVSNK	1	4	2	H0GI77;A0A1X7RB00		0	0.001	0.001536	2.07629	2	1055.59	1.25017	18.4928	0
	High	TTAVNVIR	5	6	3	H0GI77;Q09794;A0A1X7RB00		0	0.001	0.008854	1.98743	2	873.507	-9.12473	21.6307	0
	High	MLDQIGVDQPAWK	1	4	2	H0GI77;A0A1X7RB00		0	0.001	0.0008412	1.95629	2	1500.74	-6.00369	45.3003	0
	High	EGVLDImK	3	4	2	A0A1X7RB00;H0GI77	M7(Oxidation)	0	0.001	0.01018	1.94491	2	920.476	0.608009	31.8745	0
	High	SLLATGFK	3	4	2	H0GI77;A0A1X7RB00		0	0.001	0.008082	1.87466	2	836.487	-0.600271	34.5434	0
	High	VPQFSFPR	4	5	2	H0GI77;A0A1X7RB00		0	0.001	0.009409	1.86375	2	977.521	0.625416	41.3494	0
	High	YSPVPIINGGNGSR	2	5	2	H0GI77;A0A1X7RB00		0	0.001	0.001201	1.84921	2	1430.74	0.329928	35.3177	0
	High	ILGTSPDMIDSAENR	1	4	2	H0GI77;A0A1X7RB00		0	0.001	0.00126	1.78234	2	1618.77	-2.62931	39.1874	0
	High	TcSSFIAAmER	1	4	2	H0GI77;A0A1X7RB00	C2(Carbamidomethyl); M9(Oxidation)	0	0.001	0.0009736	1.58678	2	1288.56	-0.862428	26.8003	0
	High	EIEMDAVAR	1	4	2	H0GI77;A0A1X7RB00		0	0.003	0.02196	1.76892	2	1033.5	6.3755	29.3378	0
	High	LYNmGYK	2	4	2	H0GI77;A0A1X7RB00	M4(Oxidation)	0	0.003	0.02968	1.64051	2	904.422	-1.29316	17.219	0
	High	VIEcNVR	4	6	3	H0GI77;Q09794;A0A1X7RB00	C4(Carbamidomethyl)	0	0.003	0.03019	1.48885	2	889.456	-0.496141	14.8318	0
	High	DYPVVITK	3	4	2	H0GI77;A0A1X7RB00		0	0.008	0.06258	1.48291	2	934.525	0.609591	32.5543	0
	Medium	YFESNR	4	5	2	H0GI77;A0A1X7RB00		0	0.019	0.1634	1.49384	2	815.368	-0.285447	14.745	0
	Medium	SFPFISK	3	5	2	H0GI77;A0A1X7RB00		0	0.027	0.2686	1.0263	2	825.45	-0.595426	41.1283	0
	Medium	QNmAIMHPLPR	1	1	1	A0A1X7RB00	M3(Oxidation)	0	0.029	0.2959	1.36357	3	1323.67	5.40589	25.1869	0
Q08971	Protein PBDC1 homolog OS=Saccharomyces cerevisiae (strain ATCC 204508 / S288c) OX=559292 GN=YPL225W PE=1 SV=1 - [YP225_YEAST]	140.74	57.53	1	13	13	72	146	17.4338	5.30029
	A2	Sequence	# PSMs	# Proteins	# Protein Groups	Protein Group Accessions	Modifications	ΔCn	q-Value	PEP	XCorr	Charge	MH+ [Da]	ΔM [ppm]	RT [min]	# Missed Cleavages
	High	NKHGLNDWIVGQK	5	1	1	Q08971		0	0	5.387e-05	5.37039	3	1508.8	2.18965	29.3678	1
	High	HGLNDWIVGQK	6	1	1	Q08971		0	0	0.0003826	4.63688	2	1266.66	0.178411	37.3565	0
	High	KIEDYNFGTLLR	9	1	1	Q08971		0	0	1.569e-07	3.96689	2	1468.78	-0.695352	45.7932	1
	High	IEDYNFGTLLR	2	1	1	Q08971		0	0	0.0007431	2.72482	2	1340.68	-0.30706	51.2603	0
	High	LQFYAFEIAR	4	1	1	Q08971		0	0	0.0007431	2.40771	2	1257.66	-0.805151	54.3246	0
	High	FDDEIYENFmER	2	1	1	Q08971	M10(Oxidation)	0	0	0.0007431	1.8529	2	1623.66	0.462983	47.4243	0
	High	NKHGLnDWIVGQK	2	1	1	Q08971	N6(Deamidated)	0	0.001	0.0007431	3.00385	3	1509.78	0.000424834	33.1083	1
	High	HGLNDWIVGqK	4	1	1	Q08971	Q10(Deamidated)	0	0.001	0.0007431	2.96135	2	1267.64	-0.597793	38.4857	0
	High	FPEYKDVER	2	1	1	Q08971		0	0.001	0.0007452	2.69448	2	1182.58	-2.67047	26.362	1
	High	FFTIFEK	14	1	1	Q08971		0	0.001	0.004598	2.50758	1	931.493	0.273208	49.2418	0
	High	LLTSVPGSK	3	1	1	Q08971		0	0.001	0.003066	2.12269	2	901.536	0.242652	25.9852	0
	High	KFFTIFEK	9	1	1	Q08971		0	0.001	0.001553	1.9545	2	1059.59	-0.0598609	42.3507	1
	High	FTEEELK	8	1	1	Q08971		0	0.004	0.03602	1.62958	2	895.44	-0.544	23.7258	0
	High	KFTEEELK	1	1	1	Q08971		0	0.005	0.03873	2.68	2	1023.54	-0.654127	18.4999	1
	High	LTKFDDEIYENFmER	1	1	1	Q08971	M13(Oxidation)	0	0.009	0.07438	1.70859	3	1965.89	2.00302	46.0775	1
E7NLP3	Hsc82p OS=Saccharomyces cerevisiae (strain FostersO) OX=764101 GN=FOSTERSO_3700 PE=3 SV=1 - [E7NLP3_YEASO]	130.579	41.6	4	4	29	56	625	72.1605	5.04639
	A2	Sequence	# PSMs	# Proteins	# Protein Groups	Protein Group Accessions	Modifications	ΔCn	q-Value	PEP	XCorr	Charge	MH+ [Da]	ΔM [ppm]	RT [min]	# Missed Cleavages
	High	VKEEVQELEELNK	3	8	2	E7NLP3;C8ZID9		0	0	1.034e-05	4.57331	2	1586.83	-0.893631	33.2816	1
	High	LFLKDDQLEYLEEKR	1	8	2	E7NLP3;C8ZID9		0	0	0.0007431	3.69804	4	1939.02	-0.613395	43.6295	2
	High	LEEVDEEEEEKKPK	2	4	1	E7NLP3		0	0	0.0007431	3.66016	3	1730.83	-0.844743	16.6187	1
	High	DFELEETDEEKAER	1	8	2	E7NLP3;C8ZID9		0	0	0.0007431	3.56164	3	1739.75	-3.51171	32.2297	1
	High	ELISNASDALDK	2	10	2	C8ZID9;E7NLP3		0	0	0.0007431	3.29175	2	1275.64	-0.385521	33.9653	0
	High	AELInNLGTIAK	2	9	2	E7NLP3;C8ZID9	N5(Deamidated)	0	0	0.0007431	3.00283	2	1257.7	-0.836667	41.3816	0
	High	GVVDSEDLPLNLSR	1	10	2	E7NLP3;C8ZID9		0	0	7.059e-05	2.84712	2	1513.79	1.33838	47.0288	0
	High	AELINNLGTIAK	2	9	2	E7NLP3;C8ZID9		0	0	0.0007431	2.82005	2	1256.72	-1.02585	41.0243	0
	High	HSEFVAYPIQLLVTK	2	5	1	E7NLP3		0	0	9.996e-05	2.80801	3	1744.96	0.0697772	54.3201	0
	High	APFDLFESK	2	10	2	E7NLP3;C8ZID9		0	0	0.0007431	2.40479	2	1053.53	-0.113227	48.6245	0
	High	NPSDITQEEYNAFYK	1	8	2	E7NLP3;C8ZID9		0	0	0.0005335	1.92045	2	1818.82	0.0844523	44.4518	0
	High	RAPFDLFESK	9	9	2	E7NLP3;C8ZID9		0	0.001	0.0008014	3.42786	3	1209.63	-0.399868	42.2943	1
	High	TGQFGWSANmER	2	10	2	E7NLP3;C8ZID9	M10(Oxidation)	0	0.001	0.0007431	3.38149	2	1399.6	-1.91284	32.0725	0
	High	QLETEPDLFIR	4	8	2	E7NLP3;C8ZID9		0	0.001	0.0007702	3.01223	2	1360.71	-0.650274	46.4477	0
	High	KTFEISPK	2	9	2	E7NLP3;C8ZID9		0	0.001	0.007436	2.64839	2	949.536	0.423223	18.6467	1
	High	SISNDWEDPLYVK	2	8	2	E7NLP3;C8ZID9		0	0.001	0.0007431	2.51512	2	1565.75	-1.51627	49.0863	0
	High	SPFLDALK	2	10	2	E7NLP3;C8ZID9		0	0.001	0.004033	2.46995	2	890.498	-0.301962	42.1534	0
	High	KVKEEVQELEELNK	1	8	2	E7NLP3;C8ZID9		0	0.001	0.005289	2.44193	3	1714.92	0.624903	29.8484	2
	High	YQALSDPK	1	4	1	E7NLP3		0	0.001	0.00283	2.31267	2	921.467	-0.676878	18.6737	0
	High	NIYYITGESLK	1	9	2	E7NLP3;C8ZID9		0	0.001	0.00142	2.16285	2	1300.68	-0.171538	41.3861	0
	High	TGQFGWSANMER	1	10	2	E7NLP3;C8ZID9		0	0.001	0.001989	2.01776	2	1383.61	-1.8164	38.4534	0
	High	EEVQELEELNK	1	8	2	E7NLP3;C8ZID9		0	0.001	0.0007431	1.71173	2	1359.66	-4.59007	34.1691	0
	High	ELISNASDALDKIR	1	10	2	C8ZID9;E7NLP3		0	0.001	0.001288	1.64485	2	1544.83	-1.19359	41.3707	1
	High	DILGDQVEK	1	4	1	E7NLP3		0.0328	0.002	0.01391	2.36413	2	1016.53	0.665592	30.337	0
	High	LLDAPAAIR	1	10	2	E7NLP3;C8ZID9		0	0.003	0.02523	2.09722	2	939.562	-0.464177	32.9034	0
	High	EIKEYEPLTK	2	8	2	E7NLP3;C8ZID9		0	0.003	0.02193	2.07325	2	1249.67	-1.24045	24.9166	1
	High	EYEPLTK	1	8	2	E7NLP3;C8ZID9		0	0.007	0.04898	1.52686	2	879.447	1.52352	20.6439	0
	High	TFEISPK	1	9	2	E7NLP3;C8ZID9		0	0.009	0.07567	2.25712	2	821.441	0.562666	26.2645	0
	High	AILFIPK	2	9	2	E7NLP3;C8ZID9		0	0.009	0.07707	1.98244	2	801.523	-0.265011	41.8759	0
	High	LGVHEDTQNR	1	8	2	E7NLP3;C8ZID9		0	0.009	0.07258	1.04334	2	1168.57	-0.807503	11.2558	0
	Medium	TKPLWTR	1	10	2	E7NLP3;C8ZID9		0	0.032	0.3373	1.39395	2	901.525	-0.353015	20.5658	0
C7GLZ4	Gga2p OS=Saccharomyces cerevisiae (strain JAY291) OX=574961 GN=GGA2 PE=4 SV=1 - [C7GLZ4_YEAS2]	129.245	26.32	3	15	15	59	585	64.3912	6.3667
	A2	Sequence	# PSMs	# Proteins	# Protein Groups	Protein Group Accessions	Modifications	ΔCn	q-Value	PEP	XCorr	Charge	MH+ [Da]	ΔM [ppm]	RT [min]	# Missed Cleavages
	High	TASEIQKEQEIAQAAK	2	3	1	C7GLZ4		0	0	9.07e-07	4.84113	3	1744.91	1.00042	26.6503	1
	High	ImAGFKEDNAVQAK	2	3	1	C7GLZ4	M2(Oxidation)	0	0	0.0007431	4.50747	3	1537.77	-0.0909643	21.8952	1
	High	FNDTVNQLLEK	4	3	1	C7GLZ4		0	0	0.0007431	3.87344	2	1320.68	-0.532123	42.2913	0
	High	DGISQEGTIENAPANPSK	6	3	1	C7GLZ4		0	0	1.625e-05	3.64841	2	1827.87	0.598058	29.5126	0
	High	NcGYPFHLQISR	3	3	1	C7GLZ4	C2(Carbamidomethyl)	0	0	0.0007431	3.60979	3	1491.72	0.00325679	39.085	0
	High	ISESDLAVLKPSNQLK	2	3	1	C7GLZ4		0	0	0.0007431	3.48124	3	1741.97	-0.668436	39.7758	0
	High	KPQALGNPLLR	5	3	1	C7GLZ4		0	0	0.0007431	3.42762	2	1206.73	1.37954	28.7701	0
	High	LQPQSSNFmIGNAK	5	3	1	C7GLZ4	M9(Oxidation)	0	0	0.0004454	3.0432	2	1550.76	-1.02016	31.0444	0
	High	FNDTVNqLLEK	4	3	1	C7GLZ4	Q7(Deamidated)	0	0	0.0007431	2.59655	2	1321.66	0.386428	43.9286	0
	High	KEFLNELVK	1	3	1	C7GLZ4		0	0.001	0.001154	3.12763	2	1119.64	-0.195332	33.183	1
	High	QAISSELNK	5	3	1	C7GLZ4		0	0.001	0.001099	3.0224	2	989.527	1.16222	19.7478	0
	High	TLVNQSPNLK	3	3	1	C7GLZ4		0	0.001	0.0007431	2.72042	2	1113.62	-3.08989	24.4	0
	High	ncGYPFHLQISR	2	3	1	C7GLZ4	N1(Deamidated); C2(Carbamidomethyl)	0	0.001	0.0007431	2.26293	3	1492.7	1.71576	42.6969	0
	High	ISESDLAVLKPSNqLK	2	3	1	C7GLZ4	Q14(Deamidated)	0	0.001	0.004523	1.92948	3	1742.95	-0.251976	41.0642	0
	High	EQEIAQAAK	3	3	1	C7GLZ4		0	0.001	0.003329	1.87935	2	987.51	-0.303587	12.0178	0
	High	EFLNELVK	2	3	1	C7GLZ4		0	0.001	0.009606	1.68391	2	991.547	0.825169	43.555	0
	High	LQPQSSNFMIGNAK	1	3	1	C7GLZ4		0	0.001	0.005884	1.6401	2	1534.77	1.54172	35.3573	0
	High	KPqALGNPLLR	1	3	1	C7GLZ4	Q3(Deamidated)	0	0.003	0.02836	2.86083	3	1207.71	-0.710733	30.2016	0
	High	IEFEISR	4	3	1	C7GLZ4		0	0.006	0.04094	1.94041	2	893.474	1.03989	36.251	0
	High	NDmGYIR	2	3	1	C7GLZ4	M3(Oxidation)	0	0.006	0.04081	1.86921	2	884.393	-0.347663	16.7464	0
C8ZID9	Hsp82p OS=Saccharomyces cerevisiae (strain Lalvin EC1118 / Prise de mousse) OX=643680 GN=EC1118_1P2_0386g PE=3 SV=1 - [C8ZID9_YEAS8]	126.108	36.39	5	4	29	57	709	81.37	4.90674
	A2	Sequence	# PSMs	# Proteins	# Protein Groups	Protein Group Accessions	Modifications	ΔCn	q-Value	PEP	XCorr	Charge	MH+ [Da]	ΔM [ppm]	RT [min]	# Missed Cleavages
	High	VKEEVQEIEELNK	3	8	2	E7NLP3;C8ZID9		0	0	1.034e-05	4.57331	2	1586.83	-0.893631	33.2816	1
	High	LFLKDDQLEYLEEKR	1	8	2	E7NLP3;C8ZID9		0	0	0.0007431	3.69804	4	1939.02	-0.613395	43.6295	2
	High	DFELEETDEEKAER	1	8	2	E7NLP3;C8ZID9		0	0	0.0007431	3.56164	3	1739.75	-3.51171	32.2297	1
	High	ELISNASDALDK	2	10	2	C8ZID9;E7NLP3		0	0	0.0007431	3.29175	2	1275.64	-0.385521	33.9653	0
	High	AELInNLGTIAK	2	9	2	E7NLP3;C8ZID9	N5(Deamidated)	0	0	0.0007431	3.00283	2	1257.7	-0.836667	41.3816	0
	High	GVVDSEDLPLNLSR	1	10	2	E7NLP3;C8ZID9		0	0	7.059e-05	2.84712	2	1513.79	1.33838	47.0288	0
	High	AELINNLGTIAK	2	9	2	E7NLP3;C8ZID9		0	0	0.0007431	2.82005	2	1256.72	-1.02585	41.0243	0
	High	LEEVDEEEEKKPK	3	4	1	C8ZID9		0	0	0.0007431	2.73862	3	1601.79	0.990834	15.2415	1
	High	HSEFVAYPIQLVVTK	2	5	1	C8ZID9		0	0	0.0002205	2.6663	3	1730.95	-0.444132	49.2513	0
	High	APFDLFESK	2	10	2	E7NLP3;C8ZID9		0	0	0.0007431	2.40479	2	1053.53	-0.113227	48.6245	0
	High	NPSDITQEEYNAFYK	1	8	2	E7NLP3;C8ZID9		0	0	0.0005335	1.92045	2	1818.82	0.0844523	44.4518	0
	High	RAPFDLFESK	9	9	2	E7NLP3;C8ZID9		0	0.001	0.0008014	3.42786	3	1209.63	-0.399868	42.2943	1
	High	TGQFGWSANmER	2	10	2	E7NLP3;C8ZID9	M10(Oxidation)	0	0.001	0.0007431	3.38149	2	1399.6	-1.91284	32.0725	0
	High	QLETEPDLFIR	4	8	2	E7NLP3;C8ZID9		0	0.001	0.0007702	3.01223	2	1360.71	-0.650274	46.4477	0
	High	KTFEISPK	2	9	2	E7NLP3;C8ZID9		0	0.001	0.007436	2.64839	2	949.536	0.423223	18.6467	1
	High	SISNDWEDPLYVK	2	8	2	E7NLP3;C8ZID9		0	0.001	0.0007431	2.51512	2	1565.75	-1.51627	49.0863	0
	High	SPFLDALK	2	10	2	E7NLP3;C8ZID9		0	0.001	0.004033	2.46995	2	890.498	-0.301962	42.1534	0
	High	KVKEEVQEIEELNK	1	8	2	E7NLP3;C8ZID9		0	0.001	0.005289	2.44193	3	1714.92	0.624903	29.8484	2
	High	NIYYITGESLK	1	9	2	E7NLP3;C8ZID9		0	0.001	0.00142	2.16285	2	1300.68	-0.171538	41.3861	0
	High	TGQFGWSANMER	1	10	2	E7NLP3;C8ZID9		0	0.001	0.001989	2.01776	2	1383.61	-1.8164	38.4534	0
	High	EEVQEIEELNK	1	8	2	E7NLP3;C8ZID9		0	0.001	0.0007431	1.71173	2	1359.66	-4.59007	34.1691	0
	High	ELISNASDALDKIR	1	10	2	C8ZID9;E7NLP3		0	0.001	0.001288	1.64485	2	1544.83	-1.19359	41.3707	1
	High	FYSAFSK	1	5	1	C8ZID9		0	0.002	0.01919	1.91078	2	849.415	0.454483	29.7242	0
	High	LLDAPAAIR	1	10	2	E7NLP3;C8ZID9		0	0.003	0.02523	2.09722	2	939.562	-0.464177	32.9034	0
	High	EIKEYEPLTK	2	8	2	E7NLP3;C8ZID9		0	0.003	0.02193	2.07325	2	1249.67	-1.24045	24.9166	1
	High	EYEPLTK	1	8	2	E7NLP3;C8ZID9		0	0.007	0.04898	1.52686	2	879.447	1.52352	20.6439	0
	High	TFEISPK	1	9	2	E7NLP3;C8ZID9		0	0.009	0.07567	2.25712	2	821.441	0.562666	26.2645	0
	High	AILFIPK	2	9	2	E7NLP3;C8ZID9		0	0.009	0.07707	1.98244	2	801.523	-0.265011	41.8759	0
	High	LGVHEDTQNR	1	8	2	E7NLP3;C8ZID9		0	0.009	0.07258	1.04334	2	1168.57	-0.807503	11.2558	0
	Medium	EILGDQVEK	1	4	1	C8ZID9		0	0.011	0.09277	1.40531	2	1030.54	-0.611472	25.3172	0
	Medium	TKPLWTR	1	10	2	E7NLP3;C8ZID9		0	0.032	0.3373	1.39395	2	901.525	-0.353015	20.5658	0
P40150	Ribosome-associated molecular chaperone SSB2 OS=Saccharomyces cerevisiae (strain ATCC 204508 / S288c) OX=559292 GN=SSB2 PE=1 SV=2 - [SSB2_YEAST]	113.43	31.32	1	20	20	47	613	66.5537	5.49072
	A2	Sequence	# PSMs	# Proteins	# Protein Groups	Protein Group Accessions	Modifications	ΔCn	q-Value	PEP	XCorr	Charge	MH+ [Da]	ΔM [ppm]	RT [min]	# Missed Cleavages
	High	SSNITISNAVGR	2	1	1	P40150		0	0	0.0007431	3.76106	2	1218.65	1.78914	28.1155	0
	High	TGLDISDDAR	3	1	1	P40150		0	0	0.0007431	3.44367	2	1062.51	0.709931	28.8555	0
	High	VTPSFVAFTPQER	3	1	1	P40150		0	0	4.085e-05	3.31578	2	1478.76	-0.597965	44.9156	0
	High	SQIDEVVLVGGSTR	2	2	1	P40150		0	0	2.468e-06	3.28187	2	1459.77	-0.569752	40.4064	0
	High	AVITVPAYFNDAQR	3	2	1	P40150		0	0	0.0007431	3.27444	3	1564.81	0.300194	47.3712	0
	High	IINEPTAAAIAYGLGAGK	2	2	1	P40150		0	0	0.0004636	3.06281	3	1729.95	-0.636738	51.0292	0
	High	VTPSFVAFTPqER	2	1	1	P40150	Q11(Deamidated)	0	0	0.0001329	2.57101	3	1479.75	0.481518	45.7548	0
	High	FEDLNAALFK	2	2	1	P40150		0	0	0.0002027	2.36094	2	1167.6	0.233492	48.1852	0
	High	mVNQAEEFKAADEAFAK	1	1	1	P40150	M1(Oxidation)	0	0	0.0007431	2.18936	3	1914.89	-1.95651	37.5024	1
	High	DAGAISGLNVLR	1	1	1	P40150		0	0.001	0.0007431	3.64173	2	1185.66	-1.70158	45.5505	0
	High	ARFEDLNAALFK	3	2	1	P40150		0	0.001	0.005484	3.29757	3	1394.74	-0.0953001	44.0234	1
	High	RFDDESVQK	1	1	1	P40150		0	0.001	0.000774	3.07403	2	1123.54	0.00720548	14.0658	1
	High	SSNITISnAVGR	1	1	1	P40150	N8(Deamidated)	0	0.001	0.0007431	2.91033	2	1219.62	-2.32184	28.0798	0
	High	FDDESVQK	1	1	1	P40150		0	0.001	0.001677	2.73341	2	967.437	0.434227	17.1523	0
	High	mVNQAEEFK	2	1	1	P40150	M1(Oxidation)	0	0.001	0.0007431	2.72285	2	1111.51	-0.822424	18.9025	0
	High	AADEAFAK	3	2	1	P40150		0	0.001	0.002529	2.49763	2	822.399	-0.721178	14.742	0
	High	LSSEEIEK	3	1	1	P40150		0	0.001	0.00553	2.49466	2	934.473	-0.0496709	18.1839	0
	High	STLEPVEQVLK	1	2	1	P40150		0	0.001	0.0007431	2.47537	2	1242.69	-0.322031	40.0626	0
	High	LLSDFFDGK	2	1	1	P40150		0	0.001	0.0008485	2.45457	2	1041.53	-0.114531	50.3836	0
	High	NQAALNPR	3	2	1	P40150		0	0.001	0.009035	2.44334	2	883.474	-0.00841192	11.9747	0
	High	MVNQAEEFK	1	1	1	P40150		0	0.001	0.001341	2.34102	2	1095.51	0.318139	23.2304	0
	High	ENTLLGEFDLK	1	1	1	P40150		0	0.001	0.0007431	2.33485	2	1278.66	-0.406058	54.002	0
	High	TFSPQEISAmVLTK	3	1	1	P40150	M10(Oxidation)	0	0.001	0.001255	1.67364	2	1567.79	-6.26706	48.4788	0
	High	EnTLLGEFDLK	1	1	1	P40150	N2(Deamidated)	0	0.009	0.07297	0.924468	2	1279.64	-0.0298042	53.6616	0
E7KFR6	Yef3p OS=Saccharomyces cerevisiae (strain AWRI796) OX=764097 GN=AWRI796_3321 PE=4 SV=1 - [E7KFR6_YEASA]	112.664	21.74	3	22	22	52	1044	115.906	6.04932
	A2	Sequence	# PSMs	# Proteins	# Protein Groups	Protein Group Accessions	Modifications	ΔCn	q-Value	PEP	XCorr	Charge	MH+ [Da]	ΔM [ppm]	RT [min]	# Missed Cleavages
	High	ALLPHLTNAIVETNK	8	3	1	E7KFR6		0	0	9.095e-07	4.36087	3	1633.93	0.0550705	41.5007	0
	High	ATETVDNKDIER	4	3	1	E7KFR6		0	0	0.0004043	4.00872	3	1390.68	-1.28677	16.0784	1
	High	AYEELSNTDLEFK	1	3	1	E7KFR6		0	0	0.0001803	3.83038	2	1558.73	0.560484	43.7117	0
	High	QINENDAEAmNK	1	3	1	E7KFR6	M10(Oxidation)	0	0	0.0003092	3.19976	2	1392.61	-0.212415	13.7488	0
	High	LVEDPQVIAPFLGK	3	3	1	E7KFR6		0	0	0.0007431	2.84791	2	1525.86	-0.443877	54.231	0
	High	SNFATIADPEAR	2	3	1	E7KFR6		0	0	0.0007431	2.33614	2	1291.63	-0.124049	35.3888	0
	High	mTPSGHNWVSGQGAGPR	1	3	1	E7KFR6	M1(Oxidation)	0	0	0.0007431	2.127	3	1754.8	-1.38372	21.6613	0
	High	IAVIGPnGAGK	5	3	1	E7KFR6	N7(Deamidated)	0	0.001	0.0007431	3.06567	2	997.566	-1.28658	27.2459	0
	High	EALASGQFRPLTR	5	3	1	E7KFR6		0	0.001	0.0007432	2.97829	3	1445.78	-0.884406	31.2907	0
	High	SAVIIDNmcK	1	3	1	E7KFR6	M8(Oxidation); C9(Carbamidomethyl)	0	0.001	0.0007431	2.49937	2	1166.55	-0.5055	21.3463	0
	High	NLTEEVWAVK	2	3	1	E7KFR6		0	0.001	0.0007431	2.40198	2	1188.63	0.147171	43.447	0
	High	ALLPHLTnAIVETNK	1	3	1	E7KFR6	N8(Deamidated)	0	0.001	0.0008078	2.36266	3	1634.93	9.90628	41.1511	0
	High	IAVIGPNGAGK	1	3	1	E7KFR6		0	0.001	0.0008908	2.34057	2	996.584	-0.116972	24.7577	0
	High	MTPSGHNWVSGQGAGPR	1	3	1	E7KFR6		0	0.001	0.0007431	2.29694	3	1738.81	-0.178856	24.6596	0
	High	LSVATADNR	2	3	1	E7KFR6		0	0.001	0.001646	2.21479	2	946.495	-0.574499	18.3711	0
	High	AKDILDEFRK	1	3	1	E7KFR6		0	0.001	0.002501	2.11608	3	1234.68	0.864676	31.6233	2
	High	FPEPGYLEGVK	2	3	1	E7KFR6		0	0.001	0.0007431	2.04589	2	1235.63	-0.936445	42.0347	0
	High	VLEELFQK	1	3	1	E7KFR6		0	0.001	0.002537	1.98174	2	1005.56	0.728108	41.5111	0
	High	AIANGQVDGFPTQEEcR	2	3	1	E7KFR6	C16(Carbamidomethyl)	0	0.001	0.0007431	1.95011	2	1891.86	1.55061	35.846	0
	High	YGIcGPnGcGK	1	3	1	E7KFR6	C4(Carbamidomethyl); N7(Deamidated); C9(Carbamidomethyl)	0	0.001	0.0007637	1.55267	2	1183.48	-1.8542	24.4861	0
	High	DILDEFRK	1	3	1	E7KFR6		0	0.003	0.03312	1.48211	2	1035.55	-0.184223	40.9919	1
	Medium	GNFTEFVK	1	3	1	E7KFR6		0	0.012	0.1076	2.4094	2	941.473	0.208917	35.0734	0
	Medium	DILDEFR	3	3	1	E7KFR6		0	0.023	0.2186	1.61691	2	907.452	0.461597	49.9973	0
	Medium	FQTGEDRETmDR	1	3	1	E7KFR6	M10(Oxidation)	0	0.03	0.3093	1.684	3	1500.64	-1.74556	13.7729	1
	Medium	YKGNFTEFVK	1	3	1	E7KFR6		0	0.033	0.34	1.7913	3	1232.63	-1.28352	31.9198	1
P33892	eIF-2-alpha kinase activator GCN1 OS=Saccharomyces cerevisiae (strain ATCC 204508 / S288c) OX=559292 GN=GCN1 PE=1 SV=1 - [GCN1_YEAST]	109.65	19.31	1	53	53	65	2672	296.513	5.2749
	A2	Sequence	# PSMs	# Proteins	# Protein Groups	Protein Group Accessions	Modifications	ΔCn	q-Value	PEP	XCorr	Charge	MH+ [Da]	ΔM [ppm]	RT [min]	# Missed Cleavages
	High	NEFSEEDGDHNGEFSGK	1	1	1	P33892		0	0	0.000269	3.2711	3	1897.75	-0.399538	25.6628	0
	High	ALGALIEHQPR	2	1	1	P33892		0	0	0.0007431	3.26187	3	1204.68	2.46627	27.6323	0
	High	IVGNmAILVDTK	1	1	1	P33892	M5(Oxidation)	0	0	0.0007431	3.24249	2	1289.71	-1.89283	33.2406	0
	High	KISNTDTTLEDLTK	1	1	1	P33892		0	0	0.0007431	3.16772	3	1578.82	-2.58608	32.9793	1
	High	VLNADLDGETGK	1	1	1	P33892		0	0	8.109e-05	3.12709	2	1231.61	-1.41896	27.3618	0
	High	ILALDNTELNDR	1	1	1	P33892		0	0	0.0007431	3.11325	2	1386.72	-2.24661	39.9609	0
	High	ISNTDTTLEDLTK	1	1	1	P33892		0	0	1.37e-05	3.04909	2	1450.72	-6.71838	39.3129	0
	High	FISDVVISNPATK	2	1	1	P33892		0	0	0.0004316	2.96078	2	1390.76	-1.04124	40.4596	0
	High	TALIDESATVR	1	1	1	P33892		0	0	0.0007431	2.91045	2	1175.63	-0.472147	30.5368	0
	High	TIEADLTADDFSR	1	1	1	P33892		0	0	4.672e-05	2.84881	2	1453.68	-0.176001	43.5109	0
	High	LSKEEQELVNEQLAK	1	1	1	P33892		0	0	0.0001238	2.61701	3	1757.93	-0.438615	34.7701	1
	High	EEQELVNEQLAK	1	1	1	P33892		0	0	0.0007431	2.25856	2	1429.72	4.77098	30.4928	0
	High	LGEEQFPDLIPR	1	1	1	P33892		0	0	0.0004742	2.04219	2	1413.73	-1.71207	51.7791	0
	High	NLIEAAEDKKEPK	1	1	1	P33892		0	0.001	0.0007431	3.15711	3	1484.79	-0.955506	21.9947	2
	High	VQELIPQQNTSFK	1	1	1	P33892		0	0.001	0.0007431	3.10718	2	1531.82	3.12732	36.4791	0
	High	AImAHTTGYGVK	2	1	1	P33892	M3(Oxidation)	0	0.001	0.0007431	2.96181	3	1264.64	1.00155	16.9483	0
	High	VNLLNAFASSK	1	1	1	P33892		0	0.001	0.0007431	2.74323	2	1163.64	1.1041	47.2286	0
	High	LLDTLSDESK	1	1	1	P33892		0	0.001	0.0007831	2.68875	2	1120.57	-1.39074	30.2169	0
	High	AVDLLLPELER	1	1	1	P33892		0	0.001	0.0007431	2.65284	2	1267.73	-0.149744	54.351	0
	High	SLSDATNETLR	1	1	1	P33892		0	0.001	0.0007431	2.51776	2	1206.6	4.24547	26.7746	0
	High	YcIFQTTVK	1	1	1	P33892	C2(Carbamidomethyl)	0	0.001	0.0007431	2.34095	2	1159.58	0.908862	38.8846	0
	High	LINQYFSSFK	1	1	1	P33892		0	0.001	0.0007431	2.33052	2	1246.64	-1.98025	46.3339	0
	High	GALELALDR	1	1	1	P33892		0	0.001	0.003583	2.313	2	957.536	-0.134531	40.0493	0
	High	EFVSQELFIK	2	1	1	P33892		0	0.001	0.003102	2.26497	2	1239.67	3.45743	48.1867	0
	High	NDTSGIVR	1	1	1	P33892		0	0.001	0.005414	2.16269	2	861.444	1.18144	14.1127	0
	High	ATTVDIWK	1	1	1	P33892		0	0.001	0.002157	2.142	2	933.506	2.5763	34.8446	0
	High	LIGSLSEILSNDEAHK	1	1	1	P33892		0	0.001	0.001581	1.97596	3	1725.9	1.55445	47.2241	0
	High	FFIPNIEK	1	1	1	P33892		0	0.001	0.009176	1.96353	2	1007.56	0.107828	46.0973	0
	High	ILAALFVcR	1	1	1	P33892	C8(Carbamidomethyl)	0	0.001	0.0007515	1.945	2	1062.61	1.08786	48.7414	0
	High	LLNPTVASSmR	1	1	1	P33892	M10(Oxidation)	0	0.001	0.01054	1.92993	2	1204.63	-0.769708	26.2306	0
	High	VGDYLGILmEK	2	1	1	P33892	M9(Oxidation)	0	0.001	0.003736	1.92263	2	1253.64	-0.94611	47.8242	0
	High	GAAWGIAGLVK	1	1	1	P33892		0	0.001	0.0007619	1.79824	2	1042.6	-0.861378	47.9195	0
	High	NGWAGLVLR	1	1	1	P33892		0	0.001	0.0007431	1.6978	2	985.557	-0.912109	46.2309	0
	High	YSPEVFIcR	1	1	1	P33892	C8(Carbamidomethyl)	0	0.001	0.0007431	1.67622	2	1170.56	-0.97313	39.9821	0
	High	VDPLVIELVTGAK	1	1	1	P33892		0	0.001	0.0007431	1.62934	2	1353.8	-0.718083	60.4241	0
	High	nGWAGLVLR	1	1	1	P33892	N1(Deamidated)	0	0.001	0.002111	1.55238	2	986.542	0.318848	55.5971	0
	High	TVLESYSK	1	1	1	P33892		0	0.001	0.01082	1.47857	2	926.482	-0.860245	22.0173	0
	High	AYLALFK	1	1	1	P33892		0	0.001	0.01216	1.42466	2	825.487	0.0663551	44.3874	0
	High	LPNFFDK	3	1	1	P33892		0	0.001	0.003385	1.32784	2	880.456	-0.513506	42.9686	0
	High	LFLGLATLR	2	1	1	P33892		0	0.001	0.007237	1.32588	2	1003.63	-0.669844	52.9999	0
	High	FVVNDELLK	2	1	1	P33892		0	0.001	0.0007692	1.24173	2	1076.6	-0.123499	42.5158	0
	High	KLSKEEQELVNEQLAK	1	1	1	P33892		0	0.002	0.01495	2.17425	3	1886.02	0.335869	30.5492	2
	High	ALLEVImK	1	1	1	P33892	M7(Oxidation)	0	0.002	0.01547	1.54273	2	932.549	-0.00616808	37.0117	0
	High	NLGDAVPEVR	1	1	1	P33892		0	0.003	0.02209	1.59442	2	1069.56	-3.14238	32.2022	0
	High	AVLQPASNSTDVR	1	1	1	P33892		0	0.003	0.02265	1.36248	2	1357.7	-2.96882	23.3266	0
	High	ALVPNTPR	2	1	1	P33892		0	0.004	0.03365	1.67133	2	867.505	-0.0403795	23.0852	0
	High	LLYLcSEPNISK	1	1	1	P33892	C5(Carbamidomethyl)	0	0.007	0.05112	2.05369	2	1436.75	3.642	41.8043	0
	High	YcEYLGK	1	1	1	P33892	C2(Carbamidomethyl)	0	0.007	0.04721	1.88579	2	932.418	-0.376464	24.0509	0
	Medium	IISAGFADK	1	1	1	P33892		0	0.01	0.08139	1.65433	2	921.509	4.98341	27.5542	0
	Medium	GLSPYIGK	2	1	1	P33892		0	0.012	0.1073	2.01191	2	834.47	-2.02263	28.2126	0
	Medium	ALGALVER	1	1	1	P33892		0	0.013	0.1129	1.94511	2	828.496	2.6409	27.616	0
	Medium	LLLLEGEKR	1	1	1	P33892		0.0122	0.026	0.2551	1.61764	2	1070.66	0.480949	30.0758	1
	Medium	AVLQPASNSTDVRR	1	1	1	P33892		0	0.027	0.2706	1.53518	3	1513.81	1.65265	19.1187	1
	Medium	FDSDPSNR	1	1	1	P33892		0	0.034	0.3529	1.24877	2	937.4	-0.578239	13.4388	0
B3LQY4	ARS1 binding protein OS=Saccharomyces cerevisiae (strain RM11-1a) OX=285006 GN=SCRG_03909 PE=4 SV=1 - [B3LQY4_YEAS1]	107.608	30.1	7	19	19	48	731	81.7004	5.07178
	A2	Sequence	# PSMs	# Proteins	# Protein Groups	Protein Group Accessions	Modifications	ΔCn	q-Value	PEP	XCorr	Charge	MH+ [Da]	ΔM [ppm]	RT [min]	# Missed Cleavages
	High	IEPYHSHPLEDNLSLGK	3	7	1	B3LQY4		0	0	2.418e-05	5.05426	4	1948.98	-0.272202	33.0203	0
	High	HQEISSAGTSSNTTK	4	7	1	B3LQY4		0	0	1.139e-07	4.82968	3	1547.73	-0.199044	7.97796	0
	High	FDQILESSYNNSNHTVSK	1	7	1	B3LQY4		0	0	4.79e-09	4.35158	3	2082.97	-0.405361	32.5498	0
	High	NVVDENLINDmDSEDAHK	1	7	1	B3LQY4	M11(Oxidation)	0	0	2.708e-07	4.11177	3	2073.9	0.26149	32.5725	0
	High	QQGVTIKNDTEDDSINK	1	7	1	B3LQY4		0	0	0.0004787	4.06487	3	1904.92	-1.38849	21.8982	1
	High	SNEVNGNNDDDADANNIFK	2	7	1	B3LQY4		0	0	1.347e-08	4.0465	2	2065.87	-1.777	34.9097	0
	High	GLDDESGPTHGNDSGNHR	5	7	1	B3LQY4		0	0	4.051e-06	3.70963	4	1864.78	-0.203363	12.0773	0
	High	FDQILESSYNNSnHTVSK	2	7	1	B3LQY4	N13(Deamidated)	0	0	8.225e-05	3.27099	3	2083.96	1.34866	33.612	0
	High	YGLTAEDFEKR	4	7	1	B3LQY4		0	0	0.0007431	3.25965	3	1328.65	0.118741	33.9668	1
	High	NEDDKLPHEVAEQLR	2	7	1	B3LQY4		0	0	7.888e-05	2.99364	3	1792.88	-2.87126	32.2327	1
	High	FDqILESSYNNSnHTVSK	1	7	1	B3LQY4	Q3(Deamidated); N13(Deamidated)	0	0	5.183e-05	2.88932	3	2084.96	8.37032	34.3525	0
	High	ETAQLAIDKINSYK	1	7	1	B3LQY4		0	0	0.0007431	2.61893	3	1593.86	4.69727	36.5579	1
	High	DLAIGAHGGK	1	7	1	B3LQY4		0	0.001	0.001636	2.48821	2	938.505	-0.370572	15.664	0
	High	IEPYHSHPLEDnLSLGK	1	7	1	B3LQY4	N12(Deamidated)	0	0.001	0.01136	2.33391	3	1949.98	9.02736	33.0476	0
	High	LVVNYYEYK	1	7	1	B3LQY4		0	0.001	0.001163	2.2719	2	1190.61	-0.437695	37.8294	0
	High	ETAQLAIDK	1	7	1	B3LQY4		0	0.001	0.0007431	2.21305	2	988.531	-0.00898002	23.0956	0
	High	YGLTAEDFEK	1	7	1	B3LQY4		0	0.001	0.0007431	2.11887	2	1172.55	-0.309448	38.7864	0
	High	SNSIDYAK	2	7	1	B3LQY4		0	0.001	0.0084	1.9261	2	897.43	-1.15655	15.1427	0
	High	SNEVNGnNDDDADANNIFK	5	7	1	B3LQY4	N7(Deamidated)	0	0.001	0.003192	1.73255	3	2066.85	-2.55394	36.8902	0
	High	HNEEDDVHTQmTK	2	7	1	B3LQY4	M11(Oxidation)	0	0.001	0.0007431	1.53207	4	1599.67	0.454458	6.40643	0
	High	NDTEDDSINK	1	7	1	B3LQY4		0	0.001	0.000973	1.31177	2	1150.49	-0.754768	11.2402	0
	High	LLSQIAR	4	7	1	B3LQY4		0	0.003	0.03176	1.52911	2	800.498	-1.08415	24.4239	0
	Medium	GLDDESGPTHGNDSGnHR	1	7	1	B3LQY4	N16(Deamidated)	0	0.012	0.1006	1.47183	4	1865.76	-2.95504	13.5305	0
	Medium	QHLSDITLEER	1	7	1	B3LQY4		0	0.019	0.1653	2.01619	2	1340.68	1.2346	28.1488	0
C8Z7C1	Ssa4p OS=Saccharomyces cerevisiae (strain Lalvin EC1118 / Prise de mousse) OX=643680 GN=EC1118_1E8_2355g PE=3 SV=1 - [C8Z7C1_YEAS8]	107.105	24.14	4	8	16	48	642	69.5946	5.13525
	A2	Sequence	# PSMs	# Proteins	# Protein Groups	Protein Group Accessions	Modifications	ΔCn	q-Value	PEP	XCorr	Charge	MH+ [Da]	ΔM [ppm]	RT [min]	# Missed Cleavages
	High	IINEPTAAAIAYGLDKK	4	9	3	P10592;C8Z7C1;E7Q0L2		0	0	5.138e-07	6.42239	3	1787.99	0.413676	43.3462	1
	High	IINEPTAAAIAYGLDK	2	9	3	P10592;C8Z7C1;E7Q0L2		0	0	1.184e-07	4.47693	3	1659.9	-0.0696105	48.7599	0
	High	FELSGIPPAPR	19	10	3	P10592;C8Z7C1;E7Q0L2		0	0	0.0007431	2.32358	2	1183.65	-0.0262283	44.838	0
	High	ATAGDTHLGGEDFDSR	1	4	1	C8Z7C1		0	0	0.0007431	2.23298	3	1648.72	-1.64679	25.7978	0
	High	DAGTIAGLNVLR	5	13	4	P10592;C8Z7C1;E7Q0L2;G2WGY4		0	0.001	0.0007431	3.73349	2	1199.67	-0.888515	47.3622	0
	High	ARFEELcADLFR	3	9	3	P10592;C8Z7C1;E7Q0L2	C7(Carbamidomethyl)	0	0.001	0.00384	2.71861	3	1526.74	0.575927	48.1023	1
	High	FEELcADLFR	1	9	3	P10592;C8Z7C1;E7Q0L2	C5(Carbamidomethyl)	0	0.001	0.0007487	2.16287	2	1299.6	-2.20495	51.2848	0
	High	TTPSYVAFTDTER	1	5	1	C8Z7C1		0	0.001	0.0007431	2.15401	2	1487.7	-0.0617236	37.7012	0
	High	ITITNDKGR	1	9	3	P10592;C8Z7C1;E7Q0L2		0	0.001	0.003653	1.70757	2	1017.57	-0.0679566	11.7762	1
	High	IInEPTAAAIAYGLDK	1	9	3	P10592;C8Z7C1;E7Q0L2	N3(Deamidated)	0	0.001	0.00692	1.55728	3	1660.89	6.65106	48.6659	0
	High	NQAAmNPHNTVFDAK	1	5	1	C8Z7C1	M5(Oxidation)	0	0.001	0.009102	1.33294	3	1673.77	0.697877	19.5524	0
	High	NSVSENNFK	1	4	1	C8Z7C1		0	0.001	0.001863	1.0212	2	1038.48	-1.82902	16.519	0
	High	VEIIANDQGNR	1	5	1	C8Z7C1		0	0.002	0.01623	1.73731	2	1228.63	-1.09449	23.1123	0
	High	LVNFLAEEFKR	2	5	1	C8Z7C1		0	0.003	0.0258	1.52037	3	1365.75	-0.904185	46.5336	1
	High	ITITNDK	2	9	3	P10592;C8Z7C1;E7Q0L2		0	0.009	0.07679	1.68428	2	804.447	0.484186	14.9793	0
	Medium	FKAEDEQEAQR	1	4	1	C8Z7C1		0	0.016	0.1449	1.76879	3	1350.63	0.0539685	13.4299	1
	Medium	STLEPVEK	2	5	1	C8Z7C1		0	0.023	0.2143	1.34711	2	902.481	-1.64922	17.6863	0
C8ZH93	DNA-directed RNA polymerase subunit OS=Saccharomyces cerevisiae (strain Lalvin EC1118 / Prise de mousse) OX=643680 GN=EC1118_1O4_5864g PE=3 SV=1 - [C8ZH93_YEAS8]	102.811	23.74	3	35	36	45	1664	186.318	7.07861
	A2	Sequence	# PSMs	# Proteins	# Protein Groups	Protein Group Accessions	Modifications	ΔCn	q-Value	PEP	XCorr	Charge	MH+ [Da]	ΔM [ppm]	RT [min]	# Missed Cleavages
	High	EAAAEVTNLDKDTPADDPELLKR	1	3	1	C8ZH93		0	0	4.569e-06	5.33599	4	2511.26	-0.670298	37.7561	2
	High	LGEEVHENSQNQLLSK	1	3	1	C8ZH93		0	0	7.358e-07	5.28658	3	1824.91	0.213967	27.0844	0
	High	VIVTETTGTSNTAGGNAAR	2	3	1	C8ZH93		0	0	6.571e-07	4.92729	2	1819.92	2.78692	22.2324	0
	High	ALANQLLTPSSNVSTHTLNK	1	3	1	C8ZH93		0	0	1.039e-06	4.13478	3	2109.13	-1.01965	36.9041	0
	High	LQTDVANSSSNSK	1	3	1	C8ZH93		0	0	0.0006283	3.46422	2	1350.65	-0.472306	14.0005	0
	High	SGILDAVTSSK	2	3	1	C8ZH93		0	0	0.0007431	3.12016	2	1077.58	0.774024	37.7423	0
	High	AVLDNEREQLDSPSAR	1	3	1	C8ZH93		0	0	7.806e-05	3.02227	3	1799.89	-1.34614	27.4397	1
	High	mSYETTcQFLTK	1	3	1	C8ZH93	M1(Oxidation); C7(Carbamidomethyl)	0	0	0.0001738	2.99664	2	1524.67	-0.396555	35.3375	0
	High	LNNVGTGSFDVLAK	1	3	1	C8ZH93		0	0	5.872e-05	2.90823	2	1434.76	-1.07443	42.4361	0
	High	VNAITSQVVSK	1	3	1	C8ZH93		0	0	0.0007431	2.74359	2	1145.65	-0.744007	24.7969	0
	High	YGIVHSLHEVYGPEVAAK	2	3	1	C8ZH93		0	0	0.0007431	2.36784	4	1969.02	0.615725	37.3427	0
	High	TTGPDIGVAVPR	1	3	1	C8ZH93		0	0	0.0007431	2.34345	2	1182.65	-0.953164	34.7019	0
	High	YLGSVSENFQDK	1	3	1	C8ZH93		0	0	0.0007431	1.68975	2	1386.66	2.62708	33.7142	0
	High	QLEGVHVSYDNSIR	1	3	1	C8ZH93		0	0.001	0.0007431	3.64723	3	1616.8	-2.26057	31.9016	0
	High	GSLENEVLFK	2	3	1	C8ZH93		0	0.001	0.0007431	3.03526	2	1135.6	-0.86741	41.2651	0
	High	VIVTETTGTSnTAGGNAAR	1	3	1	C8ZH93	N11(Deamidated)	0	0.001	0.004274	2.946	3	1820.92	9.74598	22.2339	0
	High	ALANQLLTPSSNVSTHTLNKK	1	3	1	C8ZH93		0	0.001	0.00143	2.72478	4	2237.21	-4.65	32.1948	1
	High	EGLIDTAVK	2	7	2	C8ZH93;B3LH31		0	0.001	0.004685	2.5559	2	945.526	0.71301	30.3553	0
	High	EIVmTASAAIK	1	3	1	C8ZH93	M4(Oxidation)	0	0.001	0.000852	2.49728	2	1149.62	1.48613	27.6543	0
	High	TGSTYILSTEVK	1	3	1	C8ZH93		0	0.001	0.0007431	2.48361	2	1298.69	1.42856	34.5891	0
	High	IFETALNEK	1	3	1	C8ZH93		0	0.001	0.0007431	2.41137	2	1064.56	-1.02998	32.0754	0
	High	SEYVDmAIAK	1	3	1	C8ZH93	M6(Oxidation)	0	0.001	0.001944	2.40311	2	1142.54	-1.29416	25.7248	0
	High	DGALLcGILDK	1	3	1	C8ZH93	C6(Carbamidomethyl)	0	0.001	0.006581	2.16681	2	1174.61	-1.46365	51.4177	0
	High	EAAAEVTNLDK	1	3	1	C8ZH93		0	0.001	0.007328	2.10712	2	1160.57	-4.86245	24.4269	0
	High	LELAADTEK	1	3	1	C8ZH93		0	0.001	0.003864	2.08764	2	989.509	-5.63338	23.5372	0
	High	VLTTSLLIR	2	3	1	C8ZH93		0	0.001	0.004774	1.936	2	1015.65	-0.182967	42.0421	0
	High	GSFTATVNDER	1	3	1	C8ZH93		0	0.001	0.001256	1.93279	2	1196.55	-3.99083	24.4072	0
	High	VLLSEVIDK	2	3	1	C8ZH93		0	0.001	0.0009517	1.74485	2	1015.6	-0.000144311	40.3512	0
	High	TYGVEAAR	2	3	1	C8ZH93		0	0.001	0.00816	1.72558	2	866.437	0.776967	17.545	0
	High	NLcSTcGLDEK	1	3	1	C8ZH93	C3(Carbamidomethyl); C6(Carbamidomethyl)	0	0.001	0.003292	1.66968	2	1296.55	-0.819195	23.8974	0
	High	NILDTVFR	1	3	1	C8ZH93		0	0.001	0.002879	1.43225	2	977.541	-0.135954	52.0305	0
	High	LESFLDK	1	3	1	C8ZH93		0	0.004	0.03683	1.61588	2	851.45	-1.1904	32.8183	0
	High	QGmETSTSSFmK	1	3	1	C8ZH93	M3(Oxidation); M11(Oxidation)	0	0.007	0.04755	1.13301	2	1365.56	-1.21604	16.9375	0
	High	QAVINGPDK	1	3	1	C8ZH93		0	0.008	0.06421	1.55122	2	941.503	-1.82343	15.183	0
	Medium	SIVEANNNmNK	1	3	1	C8ZH93	M9(Oxidation)	0	0.012	0.1058	1.20683	2	1249.59	1.43952	12.3716	0
	Medium	DVVLmNR	1	3	1	C8ZH93	M5(Oxidation)	0	0.021	0.191	1.69269	2	862.445	-0.270681	19.2229	0
	Medium	EQLDSPSAR	1	3	1	C8ZH93		0	0.03	0.3124	1.62535	2	1002.48	-0.321691	15.3481	0
G2WMZ2	DNA-directed RNA polymerase subunit OS=Saccharomyces cerevisiae (strain Kyokai no. 7 / NBRC 101557) OX=721032 GN=K7_RPO31 PE=3 SV=1 - [G2WMZ2_YEASK]	101.514	30.34	2	43	43	59	1460	162.218	8.27979
	A2	Sequence	# PSMs	# Proteins	# Protein Groups	Protein Group Accessions	Modifications	ΔCn	q-Value	PEP	XCorr	Charge	MH+ [Da]	ΔM [ppm]	RT [min]	# Missed Cleavages
	High	SAPEKDIWVGEWK	1	4	1	G2WMZ2		0	0	0.0007431	3.52619	3	1544.77	-0.515637	40.1522	1
	High	IQASDVNIIGK	1	4	1	G2WMZ2		0	0	0.0007304	2.87451	2	1157.65	0.204085	34.3053	0
	High	AEAINLmGVK	1	4	1	G2WMZ2	M7(Oxidation)	0	0	0.0007431	2.72783	2	1061.57	-0.402183	29.9091	0
	High	DVmcTDGVIGSR	1	4	1	G2WMZ2	M3(Oxidation); C4(Carbamidomethyl)	0	0	0.0007431	2.68265	2	1325.58	-0.862922	26.6051	0
	High	AEYVDQYDAER	1	4	1	G2WMZ2		0	0	0.0007431	2.3354	2	1358.59	1.38	27.7326	0
	High	HLEDGDVVLFNR	2	4	1	G2WMZ2		0	0	0.0007431	2.03847	2	1413.71	-1.6162	37.8781	0
	High	DYGPQEAANAmNR	2	4	1	G2WMZ2	M11(Oxidation)	0	0	0.0002068	1.93241	2	1452.61	-1.88402	23.2095	0
	High	FLEIALFK	1	4	1	G2WMZ2		0	0	0.0007431	1.74375	2	980.581	-0.177281	56.0743	0
	High	EVLAHNPELER	4	4	1	G2WMZ2		0	0.001	0.0009198	3.49229	3	1306.67	-0.162596	23.2498	0
	High	ELLVEGYGLR	2	4	1	G2WMZ2		0	0.001	0.0008086	2.80286	2	1148.63	-0.550749	44.8958	0
	High	GSQILSGVmDK	2	4	1	G2WMZ2	M9(Oxidation)	0	0.001	0.0007627	2.7488	2	1150.57	-2.22643	26.6114	0
	High	TTDHLFDAAFYmK	1	4	1	G2WMZ2	M12(Oxidation)	0	0.001	0.0007431	2.60878	3	1575.71	-0.379986	42.3641	0
	High	mRDSVLQLASFEK	1	4	1	G2WMZ2	M1(Oxidation)	0	0.001	0.0007641	2.55518	3	1539.79	1.08858	40.2516	1
	High	GmLGLLEPPAK	2	4	1	G2WMZ2	M2(Oxidation)	0	0.001	0.0007474	2.51368	2	1141.63	-0.149552	38.1667	0
	High	ELQGIDPDETVPDNVK	1	2	1	G2WMZ2		0	0.001	0.0007576	2.44907	2	1768.86	-2.4201	39.3269	0
	High	ATIQILQGIcK	1	4	1	G2WMZ2	C10(Carbamidomethyl)	0	0.001	0.0007561	2.4281	2	1244.7	0.193973	44.3844	0
	High	cDELITLFNK	1	4	1	G2WMZ2	C1(Carbamidomethyl)	0	0.001	0.0007431	2.38375	2	1252.62	-1.21907	51.6747	0
	High	EPSENDVFYR	3	4	1	G2WMZ2		0	0.001	0.002237	2.33488	2	1255.56	-0.578358	32.5833	0
	High	IAINVFPEGYK	2	4	1	G2WMZ2		0	0.001	0.0007714	2.21864	2	1250.68	-1.73702	46.3094	0
	High	DLFDLEKDR	1	4	1	G2WMZ2		0	0.001	0.005587	2.12885	2	1150.57	-2.05159	41.1919	1
	High	YDNSGcLVK	1	4	1	G2WMZ2	C6(Carbamidomethyl)	0	0.001	0.004331	2.01306	2	1055.48	-2.37348	20.6756	0
	High	IDLGTIDK	1	4	1	G2WMZ2		0	0.001	0.004231	1.98865	2	874.487	-0.682621	33.5204	0
	High	mKEVVVSETPKR	1	4	1	G2WMZ2	M1(Oxidation)	0	0.001	0.001704	1.90445	3	1418.77	-1.42687	13.1613	2
	High	EGLVDTAVK	1	4	1	G2WMZ2		0	0.001	0.007855	1.85921	2	931.509	-0.953018	25.681	0
	High	NLQIGDVVER	1	4	1	G2WMZ2		0	0.001	0.0007445	1.84656	2	1142.62	1.0958	36.8917	0
	High	GELETQPGcNEEQTLEAK	2	4	1	G2WMZ2	C9(Carbamidomethyl)	0	0.001	0.01027	1.71117	2	2032.91	-0.478362	31.0747	0
	High	cLFESLSNEAALK	1	4	1	G2WMZ2	C1(Carbamidomethyl)	0	0.001	0.0007431	1.67967	2	1481.73	-1.57133	48.1822	0
	High	SLPNEmSQNDGFVIIR	1	4	1	G2WMZ2	M6(Oxidation)	0	0.001	0.000923	1.65377	2	1835.9	0.377801	44.4089	0
	High	LTEIVWTSSLIK	1	4	1	G2WMZ2		0	0.001	0.006656	1.39033	2	1389.8	-1.21209	53.4208	0
	High	AAAGAGSAALK	1	4	1	G2WMZ2		0	0.002	0.01541	2.23089	2	887.494	-0.362866	11.7064	0
	High	HSVFYTILR	3	4	1	G2WMZ2		0	0.002	0.01595	1.87053	2	1135.63	-0.304167	39.5986	0
	High	VLTYPEK	2	4	1	G2WMZ2		0	0.002	0.01765	1.40098	2	849.471	-1.01185	21.4639	0
	High	KFLEIALFK	1	4	1	G2WMZ2		0	0.002	0.01737	1.34451	2	1108.68	-0.211216	48.2421	1
	High	HIQLLGDVmTYK	1	4	1	G2WMZ2	M9(Oxidation)	0	0.005	0.0398	1.82946	3	1433.75	4.1261	36.6505	0
	High	VPDGFQDR	1	4	1	G2WMZ2		0	0.006	0.0413	1.7798	2	933.441	-1.27434	21.9451	0
	High	TSVSQLYR	1	4	1	G2WMZ2		0	0.007	0.05417	2.06643	2	953.501	-4.52153	25.513	0
	High	ALPDVVVK	2	4	1	G2WMZ2		0	0.007	0.05667	0.960034	2	840.519	-0.23308	31.4633	0
	High	LSILSHYAK	1	4	1	G2WMZ2		0	0.008	0.06054	1.52103	2	1031.58	-4.02797	28.4886	0
	Medium	NNLLTPK	1	4	1	G2WMZ2		0	0.01	0.08185	2.24124	2	799.467	0.242068	20.3385	0
	Medium	DLFDLEK	1	4	1	G2WMZ2		0	0.012	0.1018	1.65536	2	879.446	0.04334	47.111	0
	Medium	SISTSAKEPSENDVFYR	1	4	1	G2WMZ2		0	0.021	0.1907	1.53779	3	1929.91	-6.52162	32.0435	1
	Medium	EINYTmSNHGmSVDPR	1	4	1	G2WMZ2	M6(Oxidation); M11(Oxidation)	0	0.026	0.2592	1.14913	3	1882.81	-0.0754459	22.5966	0
	Medium	SLPHFPK	1	4	1	G2WMZ2		0	0.034	0.3574	1.26816	2	825.462	-0.151206	24.7831	0
Q03690	Clustered mitochondria protein 1 OS=Saccharomyces cerevisiae (strain ATCC 204508 / S288c) OX=559292 GN=CLU1 PE=1 SV=1 - [CLU_YEAST]	92.3192	26.47	1	32	32	43	1277	145.076	6.39209
	A2	Sequence	# PSMs	# Proteins	# Protein Groups	Protein Group Accessions	Modifications	ΔCn	q-Value	PEP	XCorr	Charge	MH+ [Da]	ΔM [ppm]	RT [min]	# Missed Cleavages
	High	GGDEAAIAASNQDLK	1	1	1	Q03690		0	0	0.0006036	4.59179	2	1459.7	-0.481979	27.0675	0
	High	ALEHITVTQGIFTK	1	1	1	Q03690		0	0	0.0006153	4.41948	3	1557.86	-0.288217	39.9366	0
	High	VNGTELAFSSQSK	1	1	1	Q03690		0	0	1.556e-05	3.49824	2	1367.68	0.826737	30.027	0
	High	QTLLRPELVEK	5	1	1	Q03690		0	0	0.0007431	3.40808	3	1325.78	0.199935	31.7384	0
	High	TIEGDSQLSDEmSIK	1	1	1	Q03690	M12(Oxidation)	0	0	3.258e-05	3.32618	2	1668.76	0.14448	30.1349	0
	High	ILAQTPVPGLLATmGNK	1	1	1	Q03690	M14(Oxidation)	0	0	2.821e-05	3.21427	3	1739.98	2.52045	45.4817	0
	High	QNFDNIEETGNR	1	1	1	Q03690		0	0	0.0001654	3.13951	2	1436.64	-0.126074	27.8316	0
	High	ELDSQIVHYEQNLK	2	1	1	Q03690		0	0	0.0003892	3.09638	3	1715.86	0.934856	39.8956	0
	High	VnGTELAFSSQSK	1	1	1	Q03690	N2(Deamidated)	0	0	0.0007431	2.52393	2	1368.66	-0.427777	33.3105	0
	High	FISHVQAFEK	1	1	1	Q03690		0	0.001	0.0007431	3.05223	3	1205.63	0.759797	26.928	0
	High	LQTAALDTTPER	1	1	1	Q03690		0	0.001	0.0007431	2.77912	2	1315.68	-4.49381	27.2717	0
	High	NNDISFEIGK	1	1	1	Q03690		0	0.001	0.0007431	2.69305	2	1136.56	-1.40167	37.5375	0
	High	AVEQDNKEYEDWEK	1	1	1	Q03690		0	0.001	0.0007431	2.66967	3	1782.79	1.98631	28.0409	1
	High	DLTTSTLQDR	1	1	1	Q03690		0	0.001	0.001119	2.66862	2	1149.57	-0.228677	29.8183	0
	High	FGIQLLNK	1	1	1	Q03690		0	0.001	0.001037	2.63868	2	932.557	0.286228	43.4057	0
	High	SELLEAVSK	2	1	1	Q03690		0	0.001	0.01198	2.53238	2	975.538	2.5671	31.3731	0
	High	YLSLSAIYNK	2	1	1	Q03690		0	0.001	0.0007431	2.42454	2	1171.64	0.640905	44.7862	0
	High	ISELEIVSR	1	1	1	Q03690		0	0.001	0.001037	2.42368	2	1045.59	4.49712	35.9795	0
	High	YGLDEGLGK	2	1	1	Q03690		0	0.001	0.0007863	2.3998	2	951.479	0.669589	31.1823	0
	High	DSLAYGYTESR	1	1	1	Q03690		0	0.001	0.0007431	2.39488	2	1261.57	-1.39087	30.8094	0
	High	LGNLFAALK	3	1	1	Q03690		0	0.001	0.001208	2.36249	2	946.572	-0.335308	48.265	0
	High	LLTSESNIITPcVR	1	1	1	Q03690	C12(Carbamidomethyl)	0	0.001	0.001467	2.19147	2	1602.85	0.724778	41.4486	0
	High	HKVnGTELAFSSQSK	1	1	1	Q03690	N4(Deamidated)	0	0.001	0.00249	1.95755	3	1633.82	-0.485002	22.5344	1
	High	YLTNVGLK	1	1	1	Q03690		0	0.001	0.003738	1.94031	2	907.524	-0.408445	29.8879	0
	High	QLAQDQmSTTGSNSAGHKK	1	1	1	Q03690	M7(Oxidation)	0	0.001	0.004728	1.73908	4	2004.94	-0.353292	6.09423	1
	High	NFNDEFQAIK	1	1	1	Q03690		0	0.001	0.0007431	1.72697	2	1225.58	-1.74782	40.2913	0
	High	LALYPEAIAFcR	1	1	1	Q03690	C11(Carbamidomethyl)	0	0.001	0.0007431	1.25792	2	1423.74	0.0763791	53.3556	0
	High	EGVEFEK	1	1	1	Q03690		0	0.003	0.02551	2.09414	2	837.4	1.00972	21.2645	0
	High	LQLILKPYSAR	1	1	1	Q03690		0	0.005	0.03783	1.74563	2	1301.79	-2.27999	37.8567	0
	High	QLAQDQmSTTGSNSAGHK	1	1	1	Q03690	M7(Oxidation)	0	0.009	0.07372	1.27829	3	1876.85	0.409868	8.42022	0
	Medium	IIELSQK	1	1	1	Q03690		0	0.013	0.111	1.48773	2	830.498	-0.164752	22.7896	0
	Medium	ELTEDLK	1	1	1	Q03690		0.0391	0.027	0.273	1.22822	2	847.442	0.937668	22.5951	0
	Medium	DVTDEEKLK	1	1	1	Q03690		0	0.041	0.4394	1.27805	2	1076.55	1.01435	17.9853	1
E7KFS3	Hsp60p OS=Saccharomyces cerevisiae (strain AWRI796) OX=764097 GN=AWRI796_3330 PE=3 SV=1 - [E7KFS3_YEASA]	90.2925	41.26	3	18	23	44	572	60.74	5.31299
	A2	Sequence	# PSMs	# Proteins	# Protein Groups	Protein Group Accessions	Modifications	ΔCn	q-Value	PEP	XCorr	Charge	MH+ [Da]	ΔM [ppm]	RT [min]	# Missed Cleavages
	High	TNEAAGDGTTSATVLGR	3	3	1	E7KFS3		0	0	7.014e-07	4.13008	2	1620.78	-0.410555	26.7761	0
	High	QIIENAGEEGSVIIGK	1	3	1	E7KFS3		0	0	1.586e-05	3.57531	3	1656.88	-0.243409	39.862	0
	High	GSIDITTTNSYEK	1	3	1	E7KFS3		0	0	0.0004476	3.52543	2	1428.68	-0.492333	30.2792	0
	High	VEFEKPLLLLSEK	5	3	1	E7KFS3		0	0	9.17e-05	3.46669	3	1544.89	-0.180382	49.3712	0
	High	TLEDELEVTEGmR	1	4	2	A0A0J9XGJ2;E7KFS3	M12(Oxidation)	0	0	0.0001142	3.42478	2	1537.7	-3.24866	41.6429	0
	High	VLDEVVVDNFDQK	3	3	1	E7KFS3		0	0	7.661e-06	3.17715	2	1519.76	-0.145961	44.2734	0
	High	EDTVILnGSGPK	2	3	1	E7KFS3	N7(Deamidated)	0	0	9.056e-05	2.91321	2	1230.62	2.26205	29.3723	0
	High	GFISPYFITDPK	2	3	1	E7KFS3		0	0	9.681e-05	2.87975	2	1384.71	-0.537615	52.8995	0
	High	LIDEYGDDFAK	2	3	1	E7KFS3		0	0	0.0007431	2.81977	2	1285.59	-1.10609	38.0567	0
	High	VGGASEVEVGEKK	2	3	1	E7KFS3		0	0.001	0.0007431	3.60305	3	1288.67	-0.441958	15.3454	1
	High	AAVEEGILPGGGTALVK	2	3	1	E7KFS3		0	0.001	0.0007431	3.39684	2	1581.88	-0.578196	43.5886	0
	High	NVLIEQPFGPPK	1	3	1	E7KFS3		0	0.001	0.0007431	3.21346	2	1338.74	-0.406975	43.8416	0
	High	EDTVILNGSGPK	1	3	1	E7KFS3		0	0.001	0.0007431	2.74654	2	1229.64	-0.708471	27.6876	0
	High	LSGGVAVIR	2	3	1	E7KFS3		0	0.001	0.004013	2.68929	2	871.54	4.6531	26.5537	0
	High	YDDALNATR	1	3	1	E7KFS3		0	0.001	0.001013	2.55469	2	1038.49	2.63775	22.2445	0
	High	VIEFLSANK	1	3	1	E7KFS3		0	0.001	0.00197	2.10356	2	1020.57	-1.29118	37.574	0
	High	NVAAGcNPmDLR	1	4	2	E7KFS3;A0A0J9XGJ2	C6(Carbamidomethyl); M9(Oxidation)	0	0.001	0.0007431	1.87942	2	1333.6	-2.38577	23.4435	0
	High	LLASAmEK	1	3	1	E7KFS3	M6(Oxidation)	0	0.001	0.002156	1.79668	2	878.465	0.0936802	14.0415	0
	High	VGGASEVEVGEK	1	3	1	E7KFS3		0	0.001	0.0007522	1.33281	2	1160.59	5.0159	20.6815	0
	High	VIEFLSANKK	1	3	1	E7KFS3		0	0.002	0.01846	2.13307	2	1148.66	-2.15616	28.7022	1
	High	LLQEVASK	2	4	2	E7KFS3;A0A0J9XGJ2		0	0.005	0.03894	1.94146	2	887.52	0.343423	20.596	0
	High	DRYDDALNATR	1	3	1	E7KFS3		0	0.009	0.07236	2.97865	3	1309.61	-0.51914	25.819	1
	High	AIFTESVK	5	4	2	E7KFS3;A0A0J9XGJ2		0	0.009	0.07906	1.46552	2	894.497	4.29799	28.1021	0
	Medium	APGFGDNR	2	4	2	E7KFS3;A0A0J9XGJ2		0	0.012	0.1051	1.29757	2	833.39	-0.32781	16.4231	0
Q00955	Acetyl-CoA carboxylase OS=Saccharomyces cerevisiae (strain ATCC 204508 / S288c) OX=559292 GN=ACC1 PE=1 SV=2 - [ACAC_YEAST]	89.4712	18.99	2	37	37	48	2233	250.197	6.27783
	A2	Sequence	# PSMs	# Proteins	# Protein Groups	Protein Group Accessions	Modifications	ΔCn	q-Value	PEP	XCorr	Charge	MH+ [Da]	ΔM [ppm]	RT [min]	# Missed Cleavages
	High	LSNFNIKPIFTDNR	1	1	1	Q00955		0	0	1.482e-05	3.76017	3	1678.89	0.804067	43.9851	0
	High	TGLVSVDDDIYQK	1	1	1	Q00955		0	0	0.0003502	3.41735	2	1452.72	-1.84451	39.8803	0
	High	IIIKDPQTGAPVPLR	3	1	1	Q00955		0	0	0.0007431	3.02521	3	1617.97	2.85573	35.7632	1
	High	ALINNVSGYVIK	1	1	1	Q00955		0	0	0.0006689	2.965	2	1290.74	-0.406615	44.7425	0
	High	TIIGSEDGLGVEcLR	1	1	1	Q00955	C13(Carbamidomethyl)	0	0	4.162e-06	2.9459	2	1618.81	-2.25656	45.7901	0
	High	FLVENGEHIIK	1	1	1	Q00955		0	0	0.0007431	2.67674	3	1298.71	-0.266181	33.2361	0
	High	ILIANnGIAAVK	1	2	1	Q00955	N6(Deamidated)	0	0	9.822e-05	2.62368	2	1197.72	-0.573823	40.1324	0
	High	LDEQmEELVAR	1	1	1	Q00955	M5(Oxidation)	0	0	0.0001328	2.10097	2	1348.64	-0.619714	30.3232	0
	High	LESFAQDLAK	2	1	1	Q00955		0	0.001	0.0007431	2.9755	2	1121.59	1.10311	37.047	0
	High	VHEGVTVPIVEWK	1	1	1	Q00955		0	0.001	0.000834	2.82931	3	1492.82	-0.361071	42.0377	0
	High	GSGLIAGATSR	2	2	1	Q00955		0	0.001	0.0007431	2.7883	2	989.537	-0.892986	22.2695	0
	High	SVGIGAYLVR	3	2	1	Q00955		0	0.001	0.0009052	2.67728	2	1034.6	0.531427	42.6171	0
	High	ETESGFEYGLFDK	1	1	1	Q00955		0	0.001	0.0007637	2.67005	2	1521.67	-0.933228	48.5601	0
	High	ILIANNGIAAVK	2	2	1	Q00955		0	0.001	0.000776	2.6307	2	1196.74	1.47178	36.6915	0
	High	EILIQGALPSVK	1	2	1	Q00955		0	0.001	0.001906	2.57557	2	1267.76	-0.344719	45.663	0
	High	LRDENPKDLDK	1	1	1	Q00955		0	0.001	0.0007431	2.54797	3	1342.7	1.21195	13.9108	2
	High	AGVLEPQGmVGIK	1	1	1	Q00955	M9(Oxidation)	0	0.001	0.002572	2.32272	2	1314.71	-1.03697	32.8213	0
	High	SLAPEVHQQISK	1	1	1	Q00955		0	0.001	0.0007431	2.27164	3	1336.72	0.340356	21.369	0
	High	SDHDNAIDGLSEVIK	1	1	1	Q00955		0	0.001	0.01119	2.23677	3	1612.78	-0.892819	42.0803	0
	High	AFLASEEAR	1	1	1	Q00955		0	0.001	0.0007431	2.14614	2	993.5	-0.362267	25.3309	0
	High	TTVEYLIK	1	2	1	Q00955		0	0.001	0.0007431	2.05368	2	966.55	-0.258339	34.4258	0
	High	GccTSPEDGLQK	1	1	1	Q00955	C2(Carbamidomethyl); C3(Carbamidomethyl)	0	0.001	0.0007431	1.88346	2	1351.56	-2.29213	19.1973	0
	High	NNLILAILK	2	1	1	Q00955		0	0.001	0.0007431	1.86557	2	1011.66	-0.0264979	56.0299	0
	High	SWYPASVDHEDDR	1	1	1	Q00955		0	0.001	0.001574	1.78528	3	1576.67	5.39587	30.8731	0
	High	QLSDGGLLIAIGGK	1	1	1	Q00955		0	0.001	0.0007431	1.72425	2	1341.77	-2.45046	50.7784	0
	High	mTAEKPDPTLAVIcGAATK	1	2	1	Q00955	M1(Oxidation); C14(Carbamidomethyl)	0	0.002	0.0164	2.02983	3	1990	-0.205665	36.125	0
	High	IIEEAPVTIAK	1	1	1	Q00955		0	0.002	0.01308	1.81557	2	1183.69	-2.82362	33.1582	0
	High	FLVEnGEHIIK	1	1	1	Q00955	N5(Deamidated)	0	0.002	0.01309	1.05259	3	1299.69	-2.10302	37.6452	0
	High	YTLFINGSK	1	1	1	Q00955		0	0.003	0.02294	2.12084	2	1042.56	2.35037	38.3495	0
	High	FYFLELNPR	1	1	1	Q00955		0	0.004	0.03743	1.4255	2	1198.63	0.99721	54.3634	0
	High	QELINASIR	1	1	1	Q00955		0	0.006	0.04107	2.10005	2	1043.58	-0.265677	30.9738	0
	High	LGGIPLGVIGVETR	1	2	1	Q00955		0	0.007	0.05363	1.32287	2	1380.82	-1.00203	52.6954	0
	High	NmPVPILETK	1	1	1	Q00955	M2(Oxidation)	0	0.009	0.07491	1.49784	2	1157.63	6.05069	32.606	0
	Medium	ENSVLTER	1	2	1	Q00955		0	0.011	0.08417	1.52388	2	947.483	3.54759	19.1565	0
	Medium	NIHVYEAVSK	1	2	1	Q00955		0	0.014	0.1286	2.10324	2	1159.61	-1.98975	21.6173	0
	Medium	HYQPLcK	1	2	1	Q00955	C6(Carbamidomethyl)	0	0.018	0.1582	1.40553	2	945.462	0.701515	11.5799	0
	Medium	IGSFGPQEDEFFNK	1	2	1	Q00955		0	0.03	0.3061	1.06852	2	1614.75	1.00541	47.6243	0
	Medium	TVINGEER	1	1	1	Q00955		0	0.037	0.3926	1.69938	2	917.469	-0.19384	13.7577	0
	Medium	TVInGEER	1	1	1	Q00955	N4(Deamidated)	0	0.039	0.4144	1.33927	2	918.452	-1.33121	15.4284	0
	Medium	DmFNEVLK	1	1	1	Q00955	M2(Oxidation)	0	0.041	0.4469	1.14684	2	1011.48	1.20554	34.6698	0
E7KNW8	Mes1p OS=Saccharomyces cerevisiae (strain Lalvin QA23) OX=764098 GN=QA23_1998 PE=3 SV=1 - [E7KNW8_YEASL]	84.7577	32.22	3	25	25	37	751	85.5973	6.58057
	A2	Sequence	# PSMs	# Proteins	# Protein Groups	Protein Group Accessions	Modifications	ΔCn	q-Value	PEP	XCorr	Charge	MH+ [Da]	ΔM [ppm]	RT [min]	# Missed Cleavages
	High	QLYcPVHNSYLADR	1	3	1	E7KNW8	C4(Carbamidomethyl)	0	0	0.0003005	4.4969	3	1735.82	-0.767016	33.1785	0
	High	HPAHLQLANNLK	1	3	1	E7KNW8		0	0	0.0007431	4.24671	3	1355.76	0.776623	20.3868	0
	High	LDNTLFSQSPEK	2	3	1	E7KNW8		0	0	0.0007431	4.0273	2	1378.69	2.24458	36.3136	0
	High	NLKPEVDNDNAAmELR	2	3	1	E7KNW8	M13(Oxidation)	0	0	0.0003236	3.88071	3	1844.88	0.378116	27.806	0
	High	FHLAILEGHNINK	2	3	1	E7KNW8		0	0	4.883e-05	3.75821	3	1505.82	-0.135204	37.6922	0
	High	TTTDKQTEIAQHIFTK	2	3	1	E7KNW8		0	0	1.18e-06	3.71955	3	1861.97	-0.0290452	29.9076	1
	High	LNSnGYLEEQSmK	1	3	1	E7KNW8	N4(Deamidated); M12(Oxidation)	0	0	4.403e-05	2.97334	2	1529.68	0.64384	26.8331	0
	High	LNSNGYLEEQSmK	1	3	1	E7KNW8	M12(Oxidation)	0	0	0.0003675	2.13808	2	1528.69	-1.10779	25.781	0
	High	ELPQQHVEVLTNK	1	3	1	E7KNW8		0	0	0.0005439	2.02902	2	1534.82	0.155155	27.809	0
	High	GLEIAmSLSAR	1	3	1	E7KNW8	M6(Oxidation)	0	0.001	0.0007431	3.10339	2	1163.61	-0.648332	37.5147	0
	High	RGLEIAmSLSAR	1	3	1	E7KNW8	M7(Oxidation)	0	0.001	0.000744	2.86812	3	1319.71	0.0309615	30.8306	1
	High	IALALEYASK	2	3	1	E7KNW8		0	0.001	0.0007685	2.76278	2	1078.61	-0.476695	39.7256	0
	High	DSEILPKPNER	3	3	1	E7KNW8		0	0.001	0.0007431	2.71472	3	1297.67	-0.191628	23.8313	0
	High	ALEEGVTPR	1	3	1	E7KNW8		0	0.001	0.006348	2.50569	2	971.515	-0.333373	20.578	0
	High	QTEIAQHIFTK	3	3	1	E7KNW8		0	0.001	0.001414	2.15948	3	1315.7	-0.384174	28.6149	0
	High	LDDASPEPK	1	3	1	E7KNW8		0	0.001	0.0008649	2.03732	2	971.468	0.18218	14.6759	0
	High	IQADLTVKPK	1	3	1	E7KNW8		0	0.001	0.0007431	1.89987	2	1112.67	-2.11622	20.8349	0
	High	GNQFLQENK	1	3	1	E7KNW8		0	0.001	0.009396	1.85404	2	1077.53	-1.80802	21.643	0
	High	ASEEGNWSK	1	3	1	E7KNW8		0	0.001	0.001495	1.85269	2	1007.44	0.249675	14.281	0
	High	AIENYLVELK	1	3	1	E7KNW8		0	0.001	0.005698	1.38454	2	1191.66	-4.99963	47.9855	0
	High	DLVWGTPVPLEK	1	3	1	E7KNW8		0	0.002	0.01763	2.11471	2	1353.74	-1.1506	53.204	0
	High	FPELPSK	3	3	1	E7KNW8		0	0.002	0.01369	2.01326	2	817.445	-0.58403	32.3866	0
	High	KVSNYDGLVK	1	3	1	E7KNW8		0	0.003	0.03247	2.24001	2	1122.61	-1.40224	21.0543	1
	High	YVEGEcPK	1	3	1	E7KNW8	C6(Carbamidomethyl)	0	0.003	0.0261	1.53846	2	981.433	-1.52046	13.4403	0
	High	VSNYDGLVK	1	3	1	E7KNW8		0	0.007	0.05656	2.75736	2	994.521	0.687193	26.9113	0
	Medium	AEYLFQR	1	3	1	E7KNW8		0	0.014	0.1255	1.35374	2	926.473	-0.133097	33.3523	0
Q07163	Transposon TyH3 Gag-Pol polyprotein OS=Saccharomyces cerevisiae OX=4932 GN=TY1B PE=1 SV=2 - [TY1AB_YEASX]	78.1104	20.74	2	22	28	34	1755	198.539	8.06006
	A2	Sequence	# PSMs	# Proteins	# Protein Groups	Protein Group Accessions	Modifications	ΔCn	q-Value	PEP	XCorr	Charge	MH+ [Da]	ΔM [ppm]	RT [min]	# Missed Cleavages
	High	AVSPTDSTPPSTHTEDSKR	2	2	1	Q07163		0	0	3.539e-08	4.66738	4	2012.95	-0.962444	13.8334	1
	High	SAHHIHSASSNPDINVVDAQK	2	2	1	Q07163		0	0	1.77e-06	4.39605	3	2227.08	-1.0936	20.1866	0
	High	AHNVSTSNNSPSTDNDSISK	1	2	1	Q07163		0	0	8.005e-05	3.7776	3	2074.93	3.03892	14.0277	0
	High	SPSIDASPPENNSSHNIVPIK	1	2	1	Q07163		0	0	5.911e-06	3.74416	3	2203.1	-1.77676	33.0872	0
	High	EVDPNISESNILPSK	1	2	1	Q07163		0	0	0.0007431	3.34797	2	1641.83	0.876431	40.0097	0
	High	TWDTDEYYDRK	1	2	1	Q07163		0	0	0.0004592	3.23912	3	1491.64	0.330515	29.8894	1
	High	EVHTNQDPLDVSASK	1	2	1	Q07163		0	0	0.0007431	3.18379	3	1639.79	-0.484377	25.021	0
	High	SSTPQISNIESTGSGGmHK	1	2	1	Q07163	M17(Oxidation)	0	0	2.7e-06	2.96165	3	1933.89	-1.55338	24.5618	0
	High	LVAISDASYGNQPYYK	1	3	2	Q07163;A7A2G1		0	0	2.833e-05	2.75137	2	1788.87	-4.93257	40.1537	0
	High	SQIGNIYLLNGK	1	2	1	Q07163		0	0	0.0002463	2.54347	2	1319.73	0.583636	43.73	0
	High	TVDTTNYVILQGK	2	2	1	Q07163		0	0	0.0007431	2.35232	2	1451.78	3.62533	38.2945	0
	High	QTNSSLGGIGDSNAYTTINSK	1	2	1	Q07163		0	0	0.0007431	2.17907	3	2128.02	0.919072	38.1559	0
	High	LIGLASYVGYK	2	3	2	Q07163;A7A2G1		0	0	0.000684	1.94966	2	1183.67	-0.00385295	47.4455	0
	High	SDGTVLAPIVK	2	3	2	Q07163;A7A2G1		0	0.001	0.0007431	3.15878	2	1099.64	-0.241584	35.1961	0
	High	TVPQISDQETEKR	1	2	1	Q07163		0	0.001	0.002722	2.73973	3	1530.77	-0.962652	20.3292	1
	High	mLAHANAQTIR	1	2	1	Q07163	M1(Oxidation)	0	0.001	0.0007431	2.73437	3	1241.64	0.831725	13.7941	0
	High	STTEPIQLNNK	1	2	1	Q07163		0	0.001	0.0007431	2.69308	2	1244.65	1.24895	24.8968	0
	High	SLEDNETEIK	2	2	1	Q07163		0	0.001	0.001756	2.34687	2	1177.56	-1.19649	24.0084	0
	High	LNVPLLAPmSQSNTHESSHASK	1	2	1	Q07163	M9(Oxidation)	0	0.001	0.001079	2.33057	4	2364.16	-0.744322	30.4176	0
	High	YGDFYWVSK	1	2	1	Q07163		0	0.001	0.0007431	2.23708	2	1164.54	0.836043	45.9345	0
	High	YDEAITYNK	1	3	2	Q07163;A7A2G1		0	0.001	0.0007556	2.09707	2	1116.52	-0.329559	24.8757	0
	High	QSGANWYETIK	1	3	2	Q07163;A7A2G1		0	0.001	0.0007431	1.96913	2	1296.62	-1.26825	37.8965	0
	High	LNNNGIHINNK	1	2	1	Q07163		0	0.001	0.0009531	1.50845	3	1250.66	0.501642	15.7634	0
	High	VINSMFIFNK	1	3	2	Q07163;A7A2G1		0	0.001	0.009736	0.876517	2	1212.64	-0.119179	49.7652	0
	High	KTVDTTNYVILQGK	1	2	1	Q07163		0	0.002	0.01871	1.81801	3	1579.87	-0.192275	31.3488	1
	High	VTNIIDR	1	2	1	Q07163		0	0.003	0.02994	2.24512	2	830.473	-0.307513	21.7221	0
	Medium	EVNQLLK	1	2	1	Q07163		0	0.01	0.08195	1.77375	2	843.491	-2.41811	23.5176	0
	Medium	TLLDDcR	1	2	1	Q07163	C6(Carbamidomethyl)	0	0.034	0.3548	1.08415	2	892.419	-0.246878	24.3725	0
P23172	Probable RNA-directed RNA polymerase OS=Saccharomyces cerevisiae virus L-BC OX=42478 GN=gag-pol PE=2 SV=2 - [RDRP_SCVLB]	74.0641	12.63	2	20	20	38	1512	171.34	8.19189
	A2	Sequence	# PSMs	# Proteins	# Protein Groups	Protein Group Accessions	Modifications	ΔCn	q-Value	PEP	XCorr	Charge	MH+ [Da]	ΔM [ppm]	RT [min]	# Missed Cleavages
	High	KLFVNAPAGIEPSSGR	3	2	1	P23172		0	0	0.0001494	4.13731	3	1642.89	-1.97682	34.6441	1
	High	mmGNDVTATDLVTGR	2	2	1	P23172	M1(Oxidation); M2(Oxidation)	0	0	2.754e-06	3.97028	2	1612.73	-2.41773	34.6851	0
	High	LFVNAPAGIEPSSGR	4	2	1	P23172		0	0	0.0007431	3.57048	2	1514.79	-2.05499	40.8448	0
	High	IDMQYEDDSGTR	1	2	1	P23172		0	0	0.0003722	3.26214	2	1429.59	-1.91204	28.275	0
	High	YEGQTAFLVDmDTVK	2	2	1	P23172	M11(Oxidation)	0	0	0.000188	2.57598	3	1732.81	-0.702537	41.6231	0
	High	NLTSLFYNmLR	2	2	1	P23172	M9(Oxidation)	0	0	0.0007431	2.38705	2	1387.7	0.182216	54.2002	0
	High	VSNWADNSSGR	1	2	1	P23172		0	0	0.0007431	2.15714	2	1192.53	0.2349	18.9114	0
	High	IDmQYEDDSGTR	1	2	1	P23172	M3(Oxidation)	0	0	0.0007431	2.04176	2	1445.58	-1.91991	20.1896	0
	High	VSDSDAINK	2	2	1	P23172		0	0.001	0.0007467	2.63725	2	948.463	-0.650755	12.2687	0
	High	TNLNINSSR	2	2	1	P23172		0	0.001	0.0007431	2.49353	2	1018.53	-0.475286	18.7721	0
	High	NKPLYMTGGSVR	1	2	1	P23172		0	0.001	0.00684	2.44574	3	1322.69	1.73872	22.4677	0
	High	NKPLYmTGGSVR	2	2	1	P23172	M6(Oxidation)	0	0.001	0.001065	2.34513	3	1338.68	0.136431	16.9454	0
	High	VQYGFNAR	3	2	1	P23172		0	0.001	0.00574	2.19324	2	954.478	-0.817354	25.8249	0
	High	TIATGNYR	2	2	1	P23172		0	0.001	0.008284	2.18048	2	895.463	-0.25913	16.906	0
	High	KVSNWADNSSGR	2	2	1	P23172		0	0.001	0.0007448	2.17219	3	1320.63	-0.167267	14.5242	1
	High	IDmQYEDDSGTRK	2	2	1	P23172	M3(Oxidation)	0	0.001	0.000816	1.89156	3	1573.68	-0.569388	15.2708	1
	High	YTFTELSVQGRPVmNR	1	2	1	P23172	M14(Oxidation)	0	0.008	0.06374	2.15333	3	1913.95	0.353541	36.7094	0
	Medium	TDALLQGTEIHVPVVVK	1	2	1	P23172		0	0.011	0.09155	2.16752	3	1819.03	-0.177378	47.6288	0
	Medium	AMDETLR	1	2	1	P23172		0	0.013	0.1146	1.44594	2	835.4	2.03786	19.1669	0
	Medium	FmSImR	1	2	1	P23172	M2(Oxidation); M5(Oxidation)	0	0.017	0.1541	1.48909	2	816.374	0.0795126	18.4084	0
	Medium	FLYTDVK	1	2	1	P23172		0	0.029	0.3005	1.73538	2	885.472	-0.00570194	32.0906	0
	Medium	TIADGISLIK	1	1	1	P23172		0	0.038	0.3986	1.06427	2	1030.62	1.03117	43.0343	0
B3LH31	DNA-directed RNA polymerase subunit OS=Saccharomyces cerevisiae (strain RM11-1a) OX=285006 GN=SCRG_00636 PE=3 SV=1 - [B3LH31_YEAS1]	72.3313	19.79	4	29	30	35	1733	191.517	5.63037
	A2	Sequence	# PSMs	# Proteins	# Protein Groups	Protein Group Accessions	Modifications	ΔCn	q-Value	PEP	XCorr	Charge	MH+ [Da]	ΔM [ppm]	RT [min]	# Missed Cleavages
	High	TPSLTVYLEPGHAADQEQAK	1	4	1	B3LH31		0	0	3.192e-08	4.10304	3	2155.06	-1.32498	39.9974	0
	High	AAmNDKDLTmGQVGER	1	4	1	B3LH31	M3(Oxidation); M10(Oxidation)	0	0	0.0007431	3.62415	3	1767.8	-0.194307	18.5301	1
	High	TVGSSnGGLIHVVTR	1	4	1	B3LH31	N6(Deamidated)	0	0	0.0001444	3.16781	3	1497.8	0.318524	33.5174	0
	High	TVGSSNGGLIHVVTR	1	4	1	B3LH31		0	0	7.978e-05	2.9704	3	1496.82	-0.777417	29.6877	0
	High	SLDAETEAEEDHmLK	1	4	1	B3LH31	M13(Oxidation)	0	0	0.0001257	2.90654	3	1733.75	0.414867	26.9309	0
	High	FDEGTTLLSPK	1	4	1	B3LH31		0	0	0.0006182	2.68469	2	1207.62	-1.22981	37.9286	0
	High	GGcGNTQPTIR	1	4	1	B3LH31	C3(Carbamidomethyl)	0	0	0.0007431	2.48937	2	1160.55	-0.0691737	14.1009	0
	High	QSLDTIGGSDAAFEK	1	4	1	B3LH31		0	0	0.0007431	2.30843	2	1538.73	-1.22074	37.1066	0
	High	DLQENLLVLR	1	4	1	B3LH31		0	0	0.0006945	2.1729	2	1212.69	-0.379184	51.76	0
	High	AGDIQLQYGWK	1	4	1	B3LH31		0	0.001	0.0007431	3.12235	2	1278.64	-3.92096	41.8497	0
	High	ATGDADEPELR	1	4	1	B3LH31		0	0.001	0.0007431	2.95025	2	1173.54	-1.17463	20.9903	0
	High	GLTPQEFFFHAmGGR	1	4	1	B3LH31	M12(Oxidation)	0	0.001	0.0007431	2.85176	3	1710.81	-0.188347	48.7614	0
	High	EITETIAEAK	1	4	1	B3LH31		0	0.001	0.001174	2.57909	2	1104.58	0.832834	26.9446	0
	High	EGLIDTAVK	2	7	2	C8ZH93;B3LH31		0	0.001	0.004685	2.5559	2	945.526	0.71301	30.3553	0
	High	GKNEIIQNAQR	2	4	1	B3LH31		0	0.001	0.0007431	2.48497	2	1270.69	-0.0601838	14.2626	1
	High	EAQANLLTAK	1	4	1	B3LH31		0	0.001	0.001386	2.36138	2	1058.59	1.31829	24.8014	0
	High	FAAIWTLcK	2	4	1	B3LH31	C8(Carbamidomethyl)	0	0.001	0.0007431	2.32319	2	1109.58	0.623188	49.2957	0
	High	GFVENSYLR	1	4	1	B3LH31		0	0.001	0.003289	2.31203	2	1084.54	1.74606	35.5483	0
	High	IIQNAQQTFHIDHTKPSDLTIK	1	4	1	B3LH31		0	0.001	0.0007431	2.24608	4	2548.34	-2.75942	34.8766	0
	High	ESFEDNVVR	1	4	1	B3LH31		0	0.001	0.001048	2.23898	2	1094.51	-0.606284	28.6735	0
	High	TAETGYIQR	1	4	1	B3LH31		0	0.001	0.0007431	2.19512	2	1038.52	-0.0687483	19.3574	0
	High	SAIEHTTLK	1	4	1	B3LH31		0	0.001	0.001046	2.15311	2	999.548	1.35572	13.4557	0
	High	HImDNDPVLFNR	1	4	1	B3LH31	M3(Oxidation)	0	0.001	0.001121	2.1336	3	1486.71	-0.10785	30.7941	0
	High	IAFGFVDR	1	4	1	B3LH31		0	0.001	0.005452	1.96048	2	924.494	0.584135	43.372	0
	High	IENTmLENITLR	1	4	1	B3LH31	M5(Oxidation)	0	0.001	0.0007431	1.81613	2	1462.76	1.62071	40.1282	0
	High	LLLDEHNELmR	1	4	1	B3LH31	M10(Oxidation)	0	0.001	0.01182	1.59507	3	1398.7	-0.321405	32.8911	0
	High	EVQFGLFSPEEVR	1	4	1	B3LH31		0	0.001	0.0007431	1.54322	2	1536.77	-0.652769	53.4586	0
	High	GEDDLTFK	1	4	1	B3LH31		0	0.007	0.04712	1.57303	2	924.429	-2.0419	28.4607	0
	Medium	VLQEYR	2	4	1	B3LH31		0	0.014	0.1278	1.80548	2	807.436	-0.215151	17.2205	0
	Medium	VIPYSTFR	1	4	1	B3LH31		0	0.016	0.1476	1.07968	2	982.533	-2.21513	35.1173	0
	Medium	DDYSPESK	1	4	1	B3LH31		0	0.039	0.4064	0.789931	2	940.389	-0.853755	13.5991	0
H0GM40	Non-specific serine/threonine protein kinase OS=Saccharomyces cerevisiae x Saccharomyces kudriavzevii (strain VIN7) OX=1095631 GN=VIN7_3984 PE=4 SV=1 - [H0GM40_SACCK]	71.6181	31.83	2	18	19	32	842	93.9221	9.0415
	A2	Sequence	# PSMs	# Proteins	# Protein Groups	Protein Group Accessions	Modifications	ΔCn	q-Value	PEP	XCorr	Charge	MH+ [Da]	ΔM [ppm]	RT [min]	# Missed Cleavages
	High	AGQGASGSVYLAER	1	2	1	H0GM40		0	0	3.227e-05	3.93809	2	1365.67	-1.57411	26.7553	0
	High	APYPSNQNATSNTHVQPVAPK	1	2	1	H0GM40		0	0	1.04e-08	3.48441	3	2221.09	-4.116	23.5402	0
	High	YAQNSSPTAAHFQPQR	1	2	1	H0GM40		0	0	7.986e-06	3.34118	3	1802.85	-1.70083	21.8025	0
	High	NSVSSGSSSSLNVSSDSNSKK	1	2	1	H0GM40		0	0	7.409e-05	3.28862	3	2057.96	-1.07072	16.5328	1
	High	SPVSLGSGSLPPINTK	3	2	1	H0GM40		0	0	4.327e-05	3.24543	2	1553.85	0.719814	40.5472	0
	High	QPQSPLSSQSTQNQAIPR	2	2	1	H0GM40		0	0	0.0007431	3.2418	3	1967	1.49627	30.1028	0
	High	IPLTSIISVSR	3	2	1	H0GM40		0	0	0.0007431	2.83349	2	1185.72	0.257466	47.6103	0
	High	ISDNDFQNIGPAPRPPSSNSQGR	1	2	1	H0GM40		0	0	0.0004659	2.56464	3	2454.18	0.0758595	34.4715	0
	High	SSSGVSSSmVSQR	2	2	1	H0GM40	M9(Oxidation)	0	0	0.0003955	2.52218	2	1314.59	-1.09126	13.1949	0
	High	ALYLIATnGTPK	2	4	2	G2WF60;H0GM40	N8(Deamidated)	0	0	0.0003561	2.45045	2	1262.7	2.62364	41.9046	0
	High	KELIVNEILVmK	1	2	1	H0GM40	M11(Oxidation)	0	0.001	0.0007431	3.63392	3	1444.84	-0.352675	40.0187	1
	High	RPDADVAQPGGVAKPK	3	2	1	H0GM40		0	0.001	0.0009042	2.73433	3	1605.87	-1.8297	16.0754	0
	High	SDNVLLDTR	1	2	1	H0GM40		0	0.001	0.001217	2.65913	2	1032.53	-0.503191	30.2733	0
	High	ALYLIATNGTPK	1	4	2	G2WF60;H0GM40		0	0.001	0.001742	2.29408	2	1261.71	-1.52882	38.9475	0
	High	SLQQQQQQQQQQK	2	2	1	H0GM40		0	0.001	0.001385	2.04289	3	1627.81	-0.887525	8.00818	0
	High	QYcFELVR	1	2	1	H0GM40	C3(Carbamidomethyl)	0	0.001	0.004318	1.72751	2	1114.54	0.488777	41.3482	0
	High	TcYNQTQPITK	1	2	1	H0GM40	C2(Carbamidomethyl)	0	0.001	0.0007759	1.71763	2	1353.65	0.376092	19.4334	0
	High	SLPNSYNDNK	2	2	1	H0GM40		0	0.002	0.01509	1.58674	2	1151.53	-0.961754	18.0545	0
	High	VTVNADPSQcFK	1	2	1	H0GM40	C10(Carbamidomethyl)	0	0.003	0.02186	1.52897	2	1365.64	-2.50955	31.5243	0
	High	HLQNVPNQQYPK	2	2	1	H0GM40		0	0.007	0.04814	2.60205	3	1465.75	-1.74788	19.0262	0
P52910	Acetyl-coenzyme A synthetase 2 OS=Saccharomyces cerevisiae (strain ATCC 204508 / S288c) OX=559292 GN=ACS2 PE=1 SV=1 - [ACS2_YEAST]	71.3729	32.8	4	20	20	36	683	75.4444	6.68311
	A2	Sequence	# PSMs	# Proteins	# Protein Groups	Protein Group Accessions	Modifications	ΔCn	q-Value	PEP	XCorr	Charge	MH+ [Da]	ΔM [ppm]	RT [min]	# Missed Cleavages
	High	GRVDDVVNVSGHR	2	4	1	P52910		0	0	0.0007431	3.93534	3	1409.72	-0.1809	20.2808	1
	High	HAFANPDKPALIYEADDESDNK	1	4	1	P52910		0	0	1.455e-07	3.17165	3	2460.13	-2.62066	33.2514	0
	High	IVDEGLNGVDLVSR	1	4	1	P52910		0	0	8.352e-06	2.86897	2	1485.79	1.30631	43.5322	0
	High	GVVHTTGGYLLGAALTTR	2	4	1	P52910		0	0	0.0007431	2.70979	3	1786.98	1.99889	44.0279	0
	High	DHDGYYWIR	2	4	1	P52910		0	0	0.0007431	2.6432	2	1224.54	-0.208201	37.7774	0
	High	IVDEGLnGVDLVSR	1	4	1	P52910	N7(Deamidated)	0	0	2.079e-06	2.51865	2	1486.78	1.95743	44.0095	0
	High	APQHFYNSQPGK	3	4	1	P52910		0	0.001	0.001083	3.68977	3	1373.66	-2.09501	16.4642	0
	High	ATHFYVAPTALR	3	4	1	P52910		0	0.001	0.0007442	2.83269	3	1346.72	0.113652	32.9369	0
	High	TGTEGIPmK	3	4	1	P52910	M8(Oxidation)	0	0.001	0.0007431	2.5898	2	949.466	-0.232193	15.1177	0
	High	KIVDEGLNGVDLVSR	1	4	1	P52910		0	0.001	0.001526	2.5129	3	1613.89	0.0601716	38.7753	1
	High	KVSQIAGVLK	1	4	1	P52910		0	0.001	0.002216	2.47802	2	1042.66	-0.397711	23.2424	1
	High	EYLHWDAPYTK	1	4	1	P52910		0	0.001	0.0007431	2.42553	3	1422.67	-0.13848	38.946	0
	High	GEIGPFASPK	1	4	1	P52910		0	0.001	0.00109	2.22732	2	1002.53	-0.0319604	32.9566	0
	High	LNASYNcVDR	1	4	1	P52910	C7(Carbamidomethyl)	0	0.001	0.001422	2.15333	2	1211.55	-1.28871	23.1517	0
	High	IITFGELLR	3	4	1	P52910		0	0.001	0.0007431	2.0966	2	1061.64	-0.333387	54.6717	0
	High	VGEAEIAK	1	4	1	P52910		0	0.001	0.005275	1.74347	2	816.445	-0.967813	14.8625	0
	High	DYWWHEEAAK	3	4	1	P52910		0	0.001	0.0007431	1.70492	2	1334.58	-0.965361	38.5679	0
	High	VVYEAHNVK	2	1	1	P52910		0	0.001	0.009766	1.56216	2	1058.56	0.656485	12.6741	0
	High	DGYLQNNATEGDAEHITPDNLR	1	4	1	P52910		0	0.001	0.001614	1.23251	3	2443.11	-1.5639	39.3498	0
	High	YDTSSLR	1	4	1	P52910		0	0.003	0.03257	1.92697	2	841.405	-0.320393	20.8187	0
	Medium	APQHFYnSQPGK	1	4	1	P52910	N7(Deamidated)	0	0.026	0.2641	1.26869	3	1374.64	-1.89896	17.7231	0
	Medium	SPWPSmAR	1	4	1	P52910	M6(Oxidation)	0	0.034	0.3595	1.27816	2	947.44	-0.966369	23.7382	0
E7NJI4	Cpa2p OS=Saccharomyces cerevisiae (strain FostersO) OX=764101 GN=FOSTERSO_2668 PE=4 SV=1 - [E7NJI4_YEASO]	70.8584	23.42	3	20	23	38	995	110.906	5.5542
	A2	Sequence	# PSMs	# Proteins	# Protein Groups	Protein Group Accessions	Modifications	ΔCn	q-Value	PEP	XCorr	Charge	MH+ [Da]	ΔM [ppm]	RT [min]	# Missed Cleavages
	High	LTLASDVSPDHPVVmSK	2	3	1	E7NJI4	M15(Oxidation)	0	0	2.881e-07	4.30362	3	1811.92	-0.300268	32.4108	0
	High	HASTNINELEIR	2	3	1	E7NJI4		0	0	9.791e-07	3.93076	2	1396.71	-4.12791	28.1729	0
	High	ILESHDVIVPPEVR	3	3	1	E7NJI4		0	0	0.0001718	3.53525	3	1602.89	0.712643	37.5543	0
	High	ATGYPLAYTAAK	2	8	3	H0GI77;E7NJI4;A0A1X7RB00		0	0	0.0007431	3.01447	2	1226.64	-0.856625	32.8001	0
	High	SAYALGGLGSGFANNASEmK	1	3	1	E7NJI4	M19(Oxidation)	0	0	0.0007431	2.43389	3	1960.91	0.280274	43.8093	0
	High	KYDYVATK	1	3	1	E7NJI4		0	0.001	0.0007431	3.06135	2	987.514	-0.573815	13.9852	1
	High	cmNIVNIYK	1	3	1	E7NJI4	C1(Carbamidomethyl); M2(Oxidation)	0	0.001	0.0007431	2.57843	2	1170.56	-4.69064	32.1795	0
	High	EVEYEVVR	3	8	3	H0GI77;E7NJI4;A0A1X7RB00		0	0.001	0.004356	2.56739	2	1022.51	-1.16828	27.2503	0
	High	QIAVTINK	3	3	1	E7NJI4		0	0.001	0.01025	2.54472	2	886.536	-0.0566307	23.8189	0
	High	AVFNLASK	1	3	1	E7NJI4		0	0.001	0.003959	2.25861	2	849.483	-0.316335	30.3751	0
	High	VLAIGQALIHENYTVER	1	3	1	E7NJI4		0	0.001	0.0008205	2.19348	3	1926.04	-1.87206	45.8781	0
	High	VPQFSFTR	2	3	1	E7NJI4		0	0.001	0.000884	2.09377	2	981.516	0.585222	38.0993	0
	High	LYFEELSYER	1	3	1	E7NJI4		0	0.001	0.0007431	1.98168	2	1348.64	-0.253691	47.6073	0
	High	TLITSEDRDLFASALK	1	3	1	E7NJI4		0	0.001	0.01145	1.53346	3	1779.95	-1.4209	48.5387	1
	High	SWDEFIGFK	1	3	1	E7NJI4		0	0.001	0.0007458	1.45115	2	1128.54	-0.0292051	55.0653	0
	High	TLGIIPFVK	2	3	1	E7NJI4		0	0.001	0.001875	1.42618	2	987.624	0.725967	51.129	0
	High	IYTTNETTK	1	3	1	E7NJI4		0	0.001	0.0008958	1.26378	2	1070.54	-0.70915	13.5703	0
	High	LRELFQEYDIK	1	3	1	E7NJI4		0	0.002	0.01992	2.60543	3	1453.77	0.425383	40.8877	1
	High	NYEEAFQK	2	3	1	E7NJI4		0	0.003	0.02521	1.7949	2	1028.47	-1.96906	25.3942	0
	High	YDYVATK	2	3	1	E7NJI4		0	0.005	0.03932	1.91834	2	859.42	-0.0920067	19.6588	0
	High	VIEVNAR	1	3	1	E7NJI4		0	0.006	0.04313	1.47285	2	800.462	-0.165395	17.0436	0
	Medium	FQYVDR	1	3	1	E7NJI4		0	0.018	0.1584	1.45949	2	827.404	-0.739665	22.8565	0
	Medium	SFPFVSK	3	4	2	E7NJI4;Q09794		0	0.021	0.2045	1.31911	2	811.435	-0.0483688	37.7913	0
P38249	Eukaryotic translation initiation factor 3 subunit A OS=Saccharomyces cerevisiae (strain ATCC 204508 / S288c) OX=559292 GN=RPG1 PE=1 SV=1 - [EIF3A_YEAST]	66.018	25.62	1	28	28	36	964	110.276	6.30322
	A2	Sequence	# PSMs	# Proteins	# Protein Groups	Protein Group Accessions	Modifications	ΔCn	q-Value	PEP	XCorr	Charge	MH+ [Da]	ΔM [ppm]	RT [min]	# Missed Cleavages
	High	QHLDAANYQQSK	2	1	1	P38249		0	0	0.0007431	3.23477	3	1402.67	-0.0054717	15.1626	0
	High	QAALQSLHDFITAR	2	1	1	P38249		0	0	0.0007431	2.97603	3	1570.83	0.292391	47.4228	0
	High	DPFDIFASTASK	2	1	1	P38249		0	0	0.0007431	2.80358	2	1298.63	-0.549311	55.9716	0
	High	SGNNLVDLSDADTLQR	1	1	1	P38249		0	0	0.00015	2.76612	2	1717.83	-0.189095	43.4147	0
	High	QREmEEAIEQR	1	1	1	P38249	M4(Oxidation)	0	0	0.0007431	2.56802	3	1434.67	2.44828	13.5733	1
	High	SIEDVFHLmK	1	1	1	P38249	M9(Oxidation)	0	0	0.0001299	1.61063	3	1234.61	-0.456826	42.4788	0
	High	FTTVSQSELYK	1	1	1	P38249		0	0.001	0.0007431	2.73918	2	1302.66	-1.21893	32.9596	0
	High	GHVYIDPNEAK	2	1	1	P38249		0	0.001	0.0007431	2.72706	2	1242.61	-0.291151	20.1263	0
	High	KVELPLLQK	1	1	1	P38249		0	0.001	0.008793	2.47087	2	1067.68	-0.401745	35.2387	1
	High	TYFSQYIAPLR	1	1	1	P38249		0	0.001	0.0007431	2.36891	2	1358.71	-0.604283	49.9988	0
	High	ESELAAIR	1	1	1	P38249		0	0.001	0.01116	2.27312	2	888.479	0.0596063	25.8581	0
	High	KFIDLVESK	1	1	1	P38249		0	0.001	0.001438	2.17936	2	1078.61	-0.25962	32.6693	1
	High	QQLENLLVK	1	1	1	P38249		0	0.001	0.001224	2.06696	2	1084.64	1.26076	38.1985	0
	High	VFVAASQK	2	1	1	P38249		0	0.001	0.008838	2.0376	2	849.482	-0.603734	15.67	0
	High	FQQVDVSVK	1	1	1	P38249		0	0.001	0.001141	1.99166	2	1049.56	-1.47542	28.6542	0
	High	YEEAIAR	3	1	1	P38249		0	0.001	0.004489	1.92393	2	851.426	0.330844	17.9824	0
	High	QVIIAEVSK	1	1	1	P38249		0	0.001	0.0007431	1.89655	2	986.586	-2.04152	28.3995	0
	High	FTWESYR	1	1	1	P38249		0	0.001	0.008344	1.85582	2	988.452	-0.136844	38.8263	0
	High	EmEEAIEQR	1	1	1	P38249	M2(Oxidation)	0	0.001	0.0007629	1.84888	2	1150.5	-4.65293	16.0251	0
	High	FIDLVESK	1	1	1	P38249		0	0.001	0.001091	1.80156	2	950.52	0.282565	37.0271	0
	High	WATPSTVEPVVFK	1	1	1	P38249		0	0.001	0.00517	1.03067	2	1460.78	-0.398192	47.5843	0
	High	SLDLDTIK	1	1	1	P38249		0	0.002	0.01713	2.0113	2	904.502	3.65769	34.9204	0
	High	RYEEAIAR	1	1	1	P38249		0	0.003	0.02329	2.55287	2	1007.53	-0.250488	14.0673	1
	High	LYSTNPR	1	1	1	P38249		0	0.004	0.0348	1.85001	2	850.441	-1.43805	13.923	0
	High	AVLDLLR	2	1	1	P38249		0	0.007	0.05595	1.47411	2	799.504	-0.0921349	45.1155	0
	Medium	mITEVNAK	1	1	1	P38249	M1(Oxidation)	0	0.011	0.08561	0.934359	2	921.476	4.91191	13.6071	0
	Medium	LELWHEAYR	1	1	1	P38249		0	0.019	0.1689	1.51476	3	1216.61	3.20603	36.5323	0
	Medium	RADELISVGEK	1	1	1	P38249		0	0.02	0.1869	2.27139	3	1216.65	0.803987	25.6401	1
A6ZMX6	Trehalose-6-phosphate synthase/phosphatase complex 115 kDa regulatory subunit OS=Saccharomyces cerevisiae (strain YJM789) OX=307796 GN=TPS3 PE=4 SV=1 - [A6ZMX6_YEAS7]	63.2458	22.96	7	23	24	32	1054	118.731	6.3667
	A2	Sequence	# PSMs	# Proteins	# Protein Groups	Protein Group Accessions	Modifications	ΔCn	q-Value	PEP	XCorr	Charge	MH+ [Da]	ΔM [ppm]	RT [min]	# Missed Cleavages
	High	VSGSTAGDSSIASSSSNLR	2	7	1	A6ZMX6		0	0	1.18e-06	3.93861	2	1782.83	-9.18516	25.4456	0
	High	FYNSGVSPTDNSR	1	7	1	A6ZMX6		0	0	0.0007431	3.80061	2	1443.65	-1.93882	24.8831	0
	High	VDcNNQELSNNKQER	1	7	1	A6ZMX6	C3(Carbamidomethyl)	0	0	3.283e-05	3.65713	3	1847.83	-0.640043	13.1934	1
	High	LLAADVSNDEVK	1	7	1	A6ZMX6		0	0	0.0007431	3.60498	2	1273.66	-0.568419	30.5082	0
	High	VDcNNQELSNNK	1	7	1	A6ZMX6	C3(Carbamidomethyl)	0	0	2.519e-06	3.03294	2	1434.63	-1.6028	13.8714	0
	High	NPNLSFDSHPPR	1	7	1	A6ZMX6		0	0	0.00017	2.43847	3	1380.66	-0.980032	26.8345	0
	High	FGYTILYGSSR	1	7	1	A6ZMX6		0	0	0.0007431	2.26253	2	1263.64	-1.31515	44.7712	0
	High	AFEDHSWDYYQK	1	7	1	A6ZMX6		0	0	0.0007431	2.19088	3	1588.67	2.8373	35.7525	0
	High	VcSPSQEASASSISASR	1	7	1	A6ZMX6	C2(Carbamidomethyl)	0	0	0.0007431	2.05287	2	1723.79	-0.680145	24.9107	0
	High	SVIEHDSDNWITK	2	7	1	A6ZMX6		0	0	0.0007431	1.32498	2	1543.73	-7.56152	32.1431	0
	High	FLIENPEYIEK	1	7	1	A6ZMX6		0	0.001	0.0007431	2.70242	2	1394.72	-2.36231	44.888	0
	High	VREEFQQQASLPSmK	2	7	1	A6ZMX6	M14(Oxidation)	0	0.001	0.01197	2.36108	3	1793.89	0.317191	26.2675	1
	High	NGSVLEWR	2	7	1	A6ZMX6		0	0.001	0.01155	2.31222	2	960.49	0.4369	35.8504	0
	High	nGSVLEWR	1	7	1	A6ZMX6	N1(Deamidated)	0	0.001	0.001624	2.26887	2	961.473	-0.713702	44.59	0
	High	FGGYSNNAK	1	7	1	A6ZMX6		0	0.001	0.0007431	2.09811	2	957.44	-2.43273	15.4441	0
	High	ISEPPTSR	2	7	1	A6ZMX6		0	0.001	0.005309	2.06567	2	886.463	0.305782	13.9275	0
	High	RVSGSTAGDSSIASSSSNLR	1	7	1	A6ZMX6		0	0.001	0.002727	1.75899	3	1938.95	0.715574	21.272	1
	High	NSYELFK	2	7	1	A6ZMX6		0	0.001	0.01036	1.11804	2	900.447	0.985936	33.7905	0
	High	HLFIFK	2	7	1	A6ZMX6		0	0.007	0.05176	2.1303	2	804.479	2.84553	35.9607	0
	High	SLEmSPEEK	1	7	1	A6ZMX6	M4(Oxidation)	0	0.007	0.056	1.61883	2	1065.48	-1.09875	14.0994	0
	High	LVESSmIK	1	7	1	A6ZMX6	M6(Oxidation)	0	0.008	0.06104	1.67161	2	922.492	0.19344	16.8452	0
	High	QImVVVDR	1	7	1	A6ZMX6	M3(Oxidation)	0	0.009	0.07653	1.83944	2	975.529	-0.0768114	25.8749	0
	Medium	FHTENAEDQDR	1	12	2	B5VP33;A6ZMX6		0	0.013	0.113	1.81176	3	1361.57	-1.42077	12.1325	0
	Medium	SAVITPVSK	1	7	1	A6ZMX6		0	0.015	0.1379	2.17603	2	901.536	0.581159	19.9578	0
	Medium	SSDPEYER	1	7	1	A6ZMX6		0	0.034	0.3556	1.84113	2	982.411	-0.455105	12.1957	0
Q05050	Eisosome protein 1 OS=Saccharomyces cerevisiae (strain ATCC 204508 / S288c) OX=559292 GN=EIS1 PE=1 SV=1 - [EIS1_YEAST]	62.6162	34.52	2	28	28	34	843	93.2883	6.34131
	A2	Sequence	# PSMs	# Proteins	# Protein Groups	Protein Group Accessions	Modifications	ΔCn	q-Value	PEP	XCorr	Charge	MH+ [Da]	ΔM [ppm]	RT [min]	# Missed Cleavages
	High	KSELNATEIELKK	1	2	1	Q05050		0	0	0.0007431	3.96041	3	1502.84	-0.682684	23.8585	2
	High	AANLAHDNQTTVEAYKR	1	2	1	Q05050		0	0	4.86e-05	3.41297	3	1901.95	-0.17939	20.2049	1
	High	ISGYGNDLDAQK	1	2	1	Q05050		0	0	8.139e-05	3.32433	2	1280.61	-0.97615	25.6175	0
	High	EATETSSAVQTKEPEEK	1	2	1	Q05050		0	0	0.0003067	3.1745	3	1863.88	-0.633559	16.0009	1
	High	IEEGDELKKEEIVGAETK	1	2	1	Q05050		0	0	0.0005132	3.04218	3	2017.04	0.692617	29.1083	2
	High	QLEVDSLINER	1	2	1	Q05050		0	0	0.0007431	2.61564	2	1315.68	-0.225873	43.8063	0
	High	LIGmTSEEYLTQNK	1	2	1	Q05050	M4(Oxidation)	0	0	1.33e-05	2.61274	2	1642.8	-0.125661	35.1627	0
	High	EATETSSAVQTK	1	2	1	Q05050		0	0	0.0002606	2.50406	2	1251.61	0.503267	11.2717	0
	High	cEQDITEAR	1	2	1	Q05050	C1(Carbamidomethyl)	0	0	0.0007431	2.16514	2	1121.49	-0.463884	16.7721	0
	High	KISGYGNDLDAQK	1	2	1	Q05050		0	0.001	0.00089	3.93995	3	1408.71	-0.224864	20.7149	1
	High	NVEDLPTQLEK	1	2	1	Q05050		0	0.001	0.0007431	2.66802	2	1285.66	0.204243	36.1615	0
	High	TNFQYGVK	1	2	1	Q05050		0	0.001	0.01231	2.65307	2	956.483	-0.704189	24.9437	0
	High	ARLDQDLEEWGK	1	2	1	Q05050		0	0.001	0.001319	2.58778	3	1459.71	-3.05667	39.6425	1
	High	ASFDALVAR	2	2	1	Q05050		0	0.001	0.001584	2.38865	2	949.515	4.53035	36.4989	0
	High	NIREDDKLLELGQTK	1	2	1	Q05050		0	0.001	0.00262	2.29509	4	1771.95	-0.875561	33.2451	2
	High	AmDEEIAER	1	2	1	Q05050	M2(Oxidation)	0	0.001	0.0008054	2.28207	2	1079.47	-0.32209	16.631	0
	High	FALGAANAVK	3	2	1	Q05050		0	0.001	0.0007431	2.12684	2	961.547	0.397624	30.4161	0
	High	NSGGDGVPVSTAAK	2	2	1	Q05050		0	0.001	0.0007431	2.11053	2	1259.62	-1.3274	17.7246	0
	High	VYQTTGEPLSR	1	2	1	Q05050		0	0.001	0.0007489	2.03369	2	1250.64	-1.23727	23.9902	0
	High	AYSmTmETTSLSSQTNSR	1	2	1	Q05050	M4(Oxidation); M6(Oxidation)	0	0.001	0.001692	1.93299	3	2026.86	-2.43149	24.368	0
	High	ETLLEDTK	2	2	1	Q05050		0	0.001	0.008221	1.7583	2	948.487	-1.6197	24.5453	0
	High	LQDAIVDHK	1	2	1	Q05050		0	0.001	0.003622	1.40511	2	1038.56	-0.796167	16.9892	0
	High	LFTNmEYNK	1	2	1	Q05050	M5(Oxidation)	0	0.002	0.01763	1.44471	2	1175.54	-3.39921	25.6445	0
	High	VLTTTANR	1	2	1	Q05050		0	0.003	0.03042	1.23171	2	875.494	-0.0547125	11.3049	0
	High	mFIDPNATK	1	2	1	Q05050	M1(Oxidation)	0	0.006	0.04327	1.94435	2	1052.51	0.288977	25.2749	0
	High	SIISNDAK	2	2	1	Q05050		0	0.007	0.04689	1.62206	2	847.452	0.00192433	15.3278	0
	Medium	SSNEWETmER	1	1	1	Q05050	M8(Oxidation)	0	0.046	0.5015	1.18954	2	1284.52	1.13616	21.4897	0
	Medium	KcEQDITEAR	1	2	1	Q05050	C2(Carbamidomethyl)	0	0.049	0.5336	1.43897	3	1249.58	-1.23246	12.4339	1
E7NKL6	Pdc1p OS=Saccharomyces cerevisiae (strain FostersO) OX=764101 GN=FOSTERSO_3087 PE=3 SV=1 - [E7NKL6_YEASO]	62.5044	21.67	4	11	11	26	563	61.4836	6.26514
	A2	Sequence	# PSMs	# Proteins	# Protein Groups	Protein Group Accessions	Modifications	ΔCn	q-Value	PEP	XCorr	Charge	MH+ [Da]	ΔM [ppm]	RT [min]	# Missed Cleavages
	High	TPANAAVPASTPLK	1	4	1	E7NKL6		0	0	2.526e-05	4.96312	2	1337.74	-2.32174	27.1572	0
	High	VATTGEWDKLTQDK	2	4	1	E7NKL6		0	0	8.221e-05	4.74578	3	1591.8	0.305178	33.1161	1
	High	YGGVYVGTLSKPEVK	3	4	1	E7NKL6		0	0	4.289e-06	4.60752	3	1596.86	-0.297592	33.0233	0
	High	NIVEFHSDHmK	3	4	1	E7NKL6	M10(Oxidation)	0	0	0.0005061	3.21216	3	1372.63	-2.41825	17.1404	0
	High	NPVILADAccSR	2	4	1	E7NKL6	C9(Carbamidomethyl); C10(Carbamidomethyl)	0	0	0.0007431	3.02886	2	1375.64	-0.939575	31.3032	0
	High	LLTTIADAAK	6	4	1	E7NKL6		0	0.001	0.001172	2.5286	2	1016.6	1.97056	32.6302	0
	High	QLLLHHTLGNGDFTVFHR	3	4	1	E7NKL6		0	0.001	0.000922	2.44299	4	2105.11	1.34954	43.1919	0
	High	VATTGEWDK	1	4	1	E7NKL6		0	0.001	0.001695	2.28434	2	1006.48	0.49019	21.3813	0
	High	GYKPVAVPAR	1	4	1	E7NKL6		0	0.001	0.00318	1.82018	2	1057.61	-0.748617	18.999	0
	High	IYEVEGmR	2	4	1	E7NKL6	M7(Oxidation)	0	0.007	0.04905	1.83523	2	1012.48	0.239097	21.1491	0
	Medium	nATFPGVQmK	1	4	1	E7NKL6	N1(Deamidated); M9(Oxidation)	0	0.029	0.3043	1.08316	2	1109.53	-3.22996	31.2509	0
	Medium	NATFPGVQmK	1	4	1	E7NKL6	M9(Oxidation)	0	0.037	0.394	1.79841	2	1108.55	-0.473374	25.1504	0
C7GV35	DNA-directed RNA polymerase subunit beta OS=Saccharomyces cerevisiae (strain JAY291) OX=574961 GN=RPA135 PE=3 SV=1 - [C7GV35_YEAS2]	58.3499	19.87	3	22	22	31	1203	135.598	7.73779
	A2	Sequence	# PSMs	# Proteins	# Protein Groups	Protein Group Accessions	Modifications	ΔCn	q-Value	PEP	XCorr	Charge	MH+ [Da]	ΔM [ppm]	RT [min]	# Missed Cleavages
	High	DALIGHGTSFLLQDR	1	3	1	C7GV35		0	0	0.0007431	3.79436	3	1642.86	1.67805	46.0517	0
	High	LLNSSDYTQASVcR	1	3	1	C7GV35	C13(Carbamidomethyl)	0	0	9.122e-06	3.13211	2	1613.76	-1.06436	32.8272	0
	High	TQVLQYLGDKFR	1	3	1	C7GV35		0	0	0.0007431	3.07012	3	1467.8	0.986765	43.5931	1
	High	STGPVNSLTmQPVK	2	3	1	C7GV35	M10(Oxidation)	0	0	0.0007431	3.0206	2	1474.75	-1.53786	28.1951	0
	High	AGYNYHGNEPmYSGATGEELR	1	3	1	C7GV35	M11(Oxidation)	0	0	0.0003582	2.83454	3	2331.99	-0.894973	30.4023	0
	High	IIGWVSHEQGK	3	3	1	C7GV35		0	0	0.00022	2.7221	3	1253.66	0.0320473	26.5196	0
	High	TQVLQYLGDK	2	3	1	C7GV35		0	0	0.0007431	2.30259	2	1164.63	-0.251883	38.0478	0
	High	GQYPGLYLFGGHSR	3	3	1	C7GV35		0	0	0.0006006	2.2358	3	1551.77	0.450418	44.5073	0
	High	GASYSHYGIQIR	3	3	1	C7GV35		0	0	0.0007431	2.05731	2	1351.68	0.624232	29.7075	0
	High	ISTQQSDVSR	1	3	1	C7GV35		0	0.001	0.0007431	3.07315	2	1120.56	-0.833595	13.4711	0
	High	IGSISTVccR	1	3	1	C7GV35	C8(Carbamidomethyl); C9(Carbamidomethyl)	0	0.001	0.0007431	2.74935	2	1152.55	-1.43322	25.1489	0
	High	DcGGLPVmLQSNR	1	3	1	C7GV35	C2(Carbamidomethyl); M8(Oxidation)	0	0.001	0.0007431	2.38453	2	1462.68	1.99727	36.3733	0
	High	EIFDGIIGNDVK	1	3	1	C7GV35		0	0.001	0.001901	2.05025	2	1319.68	0.385457	48.8213	0
	High	IVLVHLGK	1	3	1	C7GV35		0	0.001	0.001696	1.91819	2	878.582	-0.0459615	29.8257	0
	High	EcGSILTTQQSVPR	1	3	1	C7GV35	C2(Carbamidomethyl)	0	0.001	0.005021	1.87224	3	1575.78	-1.48464	32.2372	0
	High	YLDSELSAmGIR	1	3	1	C7GV35	M9(Oxidation)	0	0.001	0.000803	1.69177	2	1370.66	-2.4567	38.4107	0
	High	mLLFmIR	2	3	1	C7GV35	M1(Oxidation); M5(Oxidation)	0	0.001	0.006536	0.944562	2	955.51	-0.764144	44.9186	0
	High	KNEYLVPVVmILK	1	3	1	C7GV35	M10(Oxidation)	0	0.007	0.04663	2.1647	3	1561.9	-0.488437	47.91	1
	High	IIADTLR	1	3	1	C7GV35		0	0.009	0.07269	1.85744	2	801.484	1.18777	25.3097	0
	Medium	FISHFR	1	3	1	C7GV35		0	0.011	0.09607	1.46988	2	806.432	1.08741	19.3317	0
	Medium	VDLALNR	1	3	1	C7GV35		0	0.013	0.1148	2.50859	2	800.463	0.902102	27.4159	0
	Medium	DSFLTDR	1	3	1	C7GV35		0	0.013	0.1147	2.01119	2	853.405	0.447392	30.1166	0
A6ZX64	DNA-directed RNA polymerase III subunit RPC3 OS=Saccharomyces cerevisiae (strain YJM789) OX=307796 GN=RPC82 PE=3 SV=1 - [RPC3_YEAS7]	58.1419	26.76	4	17	17	29	654	73.9408	6.66846
	A2	Sequence	# PSMs	# Proteins	# Protein Groups	Protein Group Accessions	Modifications	ΔCn	q-Value	PEP	XCorr	Charge	MH+ [Da]	ΔM [ppm]	RT [min]	# Missed Cleavages
	High	IINKPNELSQILTVDPK	1	4	1	A6ZX64		0	0	0.0005349	3.6278	3	1922.09	-0.948987	45.2864	0
	High	IINKPNELSqILTVDPK	1	4	1	A6ZX64	Q10(Deamidated)	0	0	0.0002022	3.54348	3	1923.1	9.23564	45.285	0
	High	SGSNAAASLPSKK	2	4	1	A6ZX64		0	0	1.196e-05	3.52532	3	1217.65	-0.149662	11.5181	1
	High	TPGLTFNAIDLAR	3	4	1	A6ZX64		0	0	0.000206	2.82364	2	1388.75	-0.767909	51.3667	0
	High	SFQDEAELVEEK	1	4	1	A6ZX64		0	0	0.0007431	2.72284	2	1423.66	-1.32992	39.6485	0
	High	IDGmDVDSVK	2	4	1	A6ZX64	M4(Oxidation)	0	0	0.0007268	1.64019	2	1094.5	-0.465064	21.7191	0
	High	TTLVSLTQLR	2	4	1	A6ZX64		0	0.001	0.0007438	2.75646	2	1131.67	0.45274	43.7483	0
	High	YLQETAISGKK	1	4	1	A6ZX64		0	0.001	0.00396	2.75553	3	1237.68	-0.325978	18.8236	1
	High	YLQETAISGK	2	4	1	A6ZX64		0	0.001	0.0007431	2.37257	2	1109.58	-0.737177	25.0617	0
	High	IINSTALmK	1	4	1	A6ZX64	M8(Oxidation)	0	0.001	0.001878	2.26703	2	1006.56	1.60832	22.0781	0
	High	HLPAELDLR	3	4	1	A6ZX64		0	0.001	0.0008613	1.93122	2	1063.59	-0.799796	32.4969	0
	High	AASVIGmLVALGR	2	4	1	A6ZX64	M7(Oxidation)	0	0.001	0.0007431	1.88961	2	1273.73	-2.56591	54.8137	0
	High	TLNPDLFLYK	2	4	1	A6ZX64		0	0.001	0.00115	1.85419	2	1223.67	0.0576599	50.1772	0
	High	STLASLIR	1	4	1	A6ZX64		0	0.001	0.001503	1.82101	2	860.52	-0.525788	37.4232	0
	High	ELNVFAR	2	4	1	A6ZX64		0	0.008	0.06622	2.07578	2	848.462	-0.515719	34.2959	0
	High	QLINLAK	1	4	1	A6ZX64		0	0.009	0.07068	2.11142	2	799.505	1.59988	29.5536	0
	Medium	GRENELLLPSELNQLK	1	4	1	A6ZX64		0	0.018	0.1598	1.86122	3	1853.01	0.823026	46.5291	1
	Medium	LKQENSTLLK	1	4	1	A6ZX64		0	0.024	0.2226	1.72695	2	1173.68	-1.18486	16.8754	1
P41810	Coatomer subunit beta OS=Saccharomyces cerevisiae (strain ATCC 204508 / S288c) OX=559292 GN=SEC26 PE=1 SV=2 - [COPB_YEAST]	57.6802	21.17	1	19	19	28	973	108.951	5.64307
	A2	Sequence	# PSMs	# Proteins	# Protein Groups	Protein Group Accessions	Modifications	ΔCn	q-Value	PEP	XCorr	Charge	MH+ [Da]	ΔM [ppm]	RT [min]	# Missed Cleavages
	High	ALDISmDLATSR	1	1	1	P41810	M6(Oxidation)	0	0	0.0003089	2.82668	2	1308.65	0.236744	38.2915	0
	High	QFAGVDSTNVQK	1	1	1	P41810		0	0	0.0006705	2.82235	2	1293.64	-0.701621	24.9968	0
	High	ANILENmVQTLDK	2	1	1	P41810	M7(Oxidation)	0	0	5.988e-05	2.73192	2	1504.77	0.0674483	40.1189	0
	High	ELQTTVNNPDQDKAmQYR	1	1	1	P41810	M15(Oxidation)	0	0	0.0003521	2.62335	3	2167.01	-0.501564	24.7394	1
	High	LLEVAFLDTTK	3	1	1	P41810		0	0	0.0007431	2.55799	2	1249.7	0.108658	51.8683	0
	High	ELQTTVNNPDQDK	1	1	1	P41810		0	0	0.0007431	2.3522	2	1501.71	-0.57772	21.3885	0
	High	VLNAEDLDVR	3	1	1	P41810		0	0	0.0007431	2.30218	2	1143.6	1.7255	35.7406	0
	High	SQLPTLHAYLR	2	1	1	P41810		0	0.001	0.0007431	2.99292	3	1298.72	-0.438404	37.4949	0
	High	NLHVQFATLGDLK	1	1	1	P41810		0	0.001	0.0007716	2.96922	3	1455.8	0.233369	43.9726	0
	High	VGQSSLVEK	1	1	1	P41810		0	0.001	0.00185	2.55909	2	946.52	-0.0623275	16.7706	0
	High	GQGLALSLGDR	1	1	1	P41810		0	0.001	0.0008179	2.50464	2	1086.59	0.782955	36.7743	0
	High	TNDVIGYVR	2	1	1	P41810		0	0.001	0.000744	2.19602	2	1036.54	1.70915	31.3548	0
	High	NAFIGLAELDR	1	1	1	P41810		0	0.001	0.0009989	2.14065	2	1218.65	0.377187	49.8266	0
	High	NSVGEVPILQSEIKK	1	1	1	P41810		0	0.001	0.0007434	2.02759	3	1640.92	-1.93002	37.1373	1
	High	NIEPIDTPISFR	1	1	1	P41810		0	0.001	0.0007431	2.00139	2	1401.74	-0.239149	47.8211	0
	High	KIDEDSLER	1	1	1	P41810		0	0.007	0.0535	2.04204	2	1104.55	-1.37428	18.6707	1
	High	IIDTPQK	3	1	1	P41810		0	0.007	0.04563	1.64177	2	814.467	0.268089	14.5736	0
	Medium	GDAIHATSSSSISK	1	1	1	P41810		0	0.019	0.1687	1.12694	2	1360.67	0.0782372	14.8378	0
	Medium	FLScNLYAK	1	1	1	P41810	C4(Carbamidomethyl)	0	0.025	0.2389	1.20611	2	1115.55	-2.6978	33.798	0
P00549	Pyruvate kinase 1 OS=Saccharomyces cerevisiae (strain ATCC 204508 / S288c) OX=559292 GN=CDC19 PE=1 SV=2 - [KPYK1_YEAST]	57.5968	36.2	2	19	19	29	500	54.5103	7.6792
	A2	Sequence	# PSMs	# Proteins	# Protein Groups	Protein Group Accessions	Modifications	ΔCn	q-Value	PEP	XCorr	Charge	MH+ [Da]	ΔM [ppm]	RT [min]	# Missed Cleavages
	High	LTSLNVVAGSDLR	1	2	1	P00549		0	0	0.0007003	3.67734	2	1344.75	1.7212	40.1159	0
	High	IENQQGVNNFDEILK	1	2	1	P00549		0	0	3.298e-07	3.62156	2	1760.88	0.256824	45.1185	0
	High	KSEELYPGRPLAIALDTK	1	2	1	P00549		0	0	0.0001802	3.29611	3	2001.1	-0.190325	39.9594	1
	High	AIIVLSTSGTTPR	1	2	1	P00549		0	0	0.0007431	3.02977	2	1315.76	3.84402	36.4914	0
	High	LTSLNVVAGSDLRR	2	2	1	P00549		0	0	0.0007431	2.88303	3	1500.85	-0.2053	34.2229	1
	High	TNNPETLVALR	2	2	1	P00549		0	0	0.0007431	2.78089	2	1227.67	-0.0947474	37.0778	0
	High	TSIIGTIGPK	3	2	1	P00549		0	0	0.0007431	2.51241	2	986.588	-0.37116	34.5693	0
	High	EPVSDWTDDVEAR	1	2	1	P00549		0	0	0.0007431	2.13916	2	1518.67	-1.97482	40.0415	0
	High	YRPNcPIILVTR	1	2	1	P00549	C5(Carbamidomethyl)	0	0.001	0.0007431	4.00258	3	1501.83	-2.61506	35.0749	0
	High	GDTYVSIQGFK	1	2	1	P00549		0	0.001	0.009354	2.68029	2	1214.6	-1.06361	39.8605	0
	High	EVLGEQGKDVK	2	2	1	P00549		0	0.001	0.0008918	2.38209	3	1201.64	0.0564826	14.4171	1
	High	VTDGVmVAR	2	2	1	P00549	M6(Oxidation)	0	0.001	0.00126	2.11124	2	963.493	-0.137956	17.771	0
	High	TANDVLTIR	2	2	1	P00549		0	0.001	0.0007437	1.97678	2	1002.56	-0.763877	30.6116	0
	High	EVLGEQGK	3	2	1	P00549		0	0.001	0.002712	1.78941	2	859.452	0.345344	13.1341	0
	High	mNFSHGSYEYHK	1	2	1	P00549	M1(Oxidation)	0	0.001	0.001013	1.61819	3	1515.63	-0.739088	16.8922	0
	High	GVFPFVFEK	2	2	1	P00549		0	0.001	0.01108	0.94348	2	1069.57	0.753632	57.4374	0
	High	INFGIEK	1	2	1	P00549		0	0.007	0.0543	1.85544	2	820.457	0.192859	32.6816	0
	High	TNNPETLVALRK	1	2	1	P00549		0	0.007	0.05536	1.73045	3	1355.76	-1.67086	28.6631	1
	Medium	FSHLYR	1	2	1	P00549		0	0.011	0.09128	1.78286	2	822.426	-0.153925	16.8284	0
Q09794	Protein ura1 OS=Schizosaccharomyces pombe (strain 972 / ATCC 24843) OX=284812 GN=ura1 PE=1 SV=1 - [PYR1_SCHPO]	57.5693	4.01	1	1	10	31	2244	248.152	5.90967
	A2	Sequence	# PSMs	# Proteins	# Protein Groups	Protein Group Accessions	Modifications	ΔCn	q-Value	PEP	XCorr	Charge	MH+ [Da]	ΔM [ppm]	RT [min]	# Missed Cleavages
	High	KNILISIGSYK	6	5	2	H0GI77;Q09794		0	0	4.825e-05	3.57734	2	1235.73	-1.04928	39.261	1
	High	LGLNIPLNEVK	2	5	2	H0GI77;Q09794		0	0	0.0003766	3.2687	2	1209.72	0.143184	46.9846	0
	High	VLGTPIDTIITTEDR	1	4	2	H0GI77;Q09794		0	0	0.0002498	3.04824	2	1643.89	1.66902	50.9737	0
	High	SVGEVmSIGR	3	5	3	H0GI77;Q09794;A0A1X7RB00	M6(Oxidation)	0	0.001	0.002861	2.92017	2	1050.52	-1.33381	23.1562	0
	High	NILISIGSYK	3	5	2	H0GI77;Q09794		0	0.001	0.001148	2.58189	2	1107.64	-0.179391	46.7565	0
	High	TFEEAIQK	2	6	3	H0GI77;Q09794;A0A1X7RB00		0	0.001	0.00754	2.34064	2	965.492	-1.51539	24.7743	0
	High	SVGEVMSIGR	1	5	3	H0GI77;Q09794;A0A1X7RB00		0	0.001	0.0007431	2.2449	2	1034.53	-2.96583	32.809	0
	High	TTAVNVIR	5	6	3	H0GI77;Q09794;A0A1X7RB00		0	0.001	0.008854	1.98743	2	873.507	-9.12473	21.6307	0
	High	VIEcNVR	4	6	3	H0GI77;Q09794;A0A1X7RB00	C4(Carbamidomethyl)	0	0.003	0.03019	1.48885	2	889.456	-0.496141	14.8318	0
	Medium	EVVAqSDVLYcTR	1	1	1	Q09794	Q5(Deamidated); C11(Carbamidomethyl)	0	0.011	0.09448	1.60848	3	1540.72	-8.20413	25.4711	0
	Medium	SFPFVSK	3	4	2	E7NJI4;Q09794		0	0.021	0.2045	1.31911	2	811.435	-0.0483688	37.7913	0
B3LTV6	Vesicle coat component OS=Saccharomyces cerevisiae (strain RM11-1a) OX=285006 GN=SCRG_05281 PE=4 SV=1 - [B3LTV6_YEAS1]	57.532	15.77	5	13	14	26	926	103.542	6.22705
	A2	Sequence	# PSMs	# Proteins	# Protein Groups	Protein Group Accessions	Modifications	ΔCn	q-Value	PEP	XCorr	Charge	MH+ [Da]	ΔM [ppm]	RT [min]	# Missed Cleavages
	High	GASLSEPVNHASAR	3	5	1	B3LTV6		0	0	7.173e-05	3.74318	3	1395.7	-1.36058	16.8191	0
	High	EIVVSNTAGGAPLR	2	5	1	B3LTV6		0	0	0.000253	3.60074	2	1383.76	-1.09509	31.4221	0
	High	FTAGQTHFYPGFSGK	4	5	1	B3LTV6		0	0	0.0004778	3.45741	3	1644.78	1.7693	35.5542	0
	High	ETAQLLScQDSFYK	1	5	1	B3LTV6	C8(Carbamidomethyl)	0	0	0.0001303	3.32465	2	1689.78	-1.26307	41.8482	0
	High	QEIPVVENSEFNQR	1	5	1	B3LTV6		0	0	0.0007431	2.95192	3	1688.83	0.816662	38.8477	0
	High	ASALNNLESLPLK	3	5	1	B3LTV6		0	0	0.0005149	2.68672	2	1369.77	-0.726821	46.288	0
	High	SVQDILATYK	2	5	1	B3LTV6		0	0.001	0.0007431	2.54447	2	1137.62	0.20277	44.3045	0
	High	QNIETLLTK	1	5	1	B3LTV6		0	0.001	0.001535	2.24575	2	1059.6	-1.10628	38.2717	0
	High	LWASSTLVEDK	1	5	1	B3LTV6		0	0.001	0.0007431	2.09432	2	1248.65	-1.6291	38.6229	0
	High	STLNAVPK	4	11	2	B3LTV6;A6ZS29		0	0.001	0.008802	1.85283	2	829.478	-0.0741832	18.053	0
	High	SVQDILATYKK	1	5	1	B3LTV6		0	0.001	0.000747	1.44342	2	1265.71	1.82235	36.9056	1
	High	ILNNESYR	1	5	1	B3LTV6		0	0.003	0.02273	1.85283	2	1008.51	0.0610719	20.7135	0
	High	NPNDIVK	1	5	1	B3LTV6		0	0.006	0.04234	1.57459	2	799.432	0.933024	13.7183	0
	Medium	NFTIDcSK	1	5	1	B3LTV6	C6(Carbamidomethyl)	0	0.019	0.1675	1.80604	2	984.44	-5.21012	25.4681	0
C7GIN5	Pentafunctional AROM polypeptide OS=Saccharomyces cerevisiae (strain JAY291) OX=574961 GN=ARO1 PE=3 SV=1 - [ARO1_YEAS2]	57.1453	18.14	4	27	27	32	1588	174.724	6.27783
	A2	Sequence	# PSMs	# Proteins	# Protein Groups	Protein Group Accessions	Modifications	ΔCn	q-Value	PEP	XCorr	Charge	MH+ [Da]	ΔM [ppm]	RT [min]	# Missed Cleavages
	High	ITQTATSTTVSGPPVGTLKPLK	1	4	1	C7GIN5		0	0	6.273e-08	5.49504	3	2197.24	-0.301309	34.9598	0
	High	VDHLANYSADFVSK	1	4	1	C7GIN5		0	0	0.000689	4.10199	3	1565.76	-2.30417	35.0006	0
	High	ALIIAALGEGQcK	2	4	1	C7GIN5	C12(Carbamidomethyl)	0	0	9.762e-06	3.75145	2	1343.74	0.129387	46.0077	0
	High	mQQRPIAPLVDSLR	1	4	1	C7GIN5	M1(Oxidation)	0	0	9.425e-05	3.57683	3	1639.9	0.226554	36.7941	0
	High	VIGAVNTVIPLGNKK	1	4	1	C7GIN5		0	0	0.0007431	3.29971	3	1522.94	4.46365	36.1978	1
	High	IEYLNNEGSLPIK	1	4	1	C7GIN5		0	0	0.0007431	2.79156	2	1489.79	-1.325	42.3413	0
	High	ILVAYGLPVSPDEK	1	4	1	C7GIN5		0	0	0.0007431	2.59472	2	1500.83	-0.510102	47.4258	0
	High	NFIGAFWQPK	1	4	1	C7GIN5		0	0	0.0007431	1.23072	2	1207.63	-0.310875	53.4098	0
	High	VIGAVNTVIPLGNK	1	4	1	C7GIN5		0	0.001	0.0007431	3.53665	2	1394.83	-1.96539	43.7468	0
	High	TTELPDGIQVHGLNSIK	1	4	1	C7GIN5		0	0.001	0.0008141	2.8786	3	1821.97	0.119109	41.6246	0
	High	FDKFETESAQLVK	1	4	1	C7GIN5		0	0.001	0.0007491	2.52964	3	1541.78	-3.22618	34.3157	1
	High	VVILESIGK	2	4	1	C7GIN5		0	0.001	0.0007431	2.34866	2	957.598	0.0498378	38.345	0
	High	QFVVENGWEK	1	4	1	C7GIN5		0	0.001	0.003165	2.24071	2	1235.6	-0.933619	37.9515	0
	High	TPLDILLK	3	4	1	C7GIN5		0	0.001	0.001007	2.06346	2	912.577	0.0365444	50.9182	0
	High	FVLVDIK	2	4	1	C7GIN5		0	0.001	0.01231	1.47491	2	833.514	1.03579	42.8977	0
	High	VYTDSVFK	1	4	1	C7GIN5		0	0.002	0.02148	2.08107	2	958.488	0.162212	30.747	0
	High	LVDLDELFEQQHNNQSVK	1	4	1	C7GIN5		0	0.002	0.01441	1.58076	3	2156.06	-0.8481	49.6697	0
	High	YFGILSPTQVAR	1	4	1	C7GIN5		0	0.003	0.02442	2.38272	2	1351.73	-2.47326	47.4485	0
	High	LVLESIK	1	4	1	C7GIN5		0	0.003	0.02703	1.46527	2	801.508	0.193398	31.8789	0
	High	AEVVSSDER	1	4	1	C7GIN5		0	0.007	0.04505	1.80025	2	991.47	0.586832	12.499	0
	High	ELYDIALK	1	4	1	C7GIN5		0	0.007	0.04653	1.69638	2	964.535	0.0097905	41.4913	0
	Medium	WLETLAK	1	4	1	C7GIN5		0	0.011	0.09359	1.2843	2	860.493	5.80022	35.9106	0
	Medium	YIVLTGNAR	1	4	1	C7GIN5		0	0.013	0.1135	2.2304	2	1006.57	-1.63773	28.633	0
	Medium	YIATITGVR	1	3	1	C7GIN5		0	0.014	0.1286	1.52244	2	993.57	-2.32407	31.6898	0
	Medium	SVVIIGmR	1	4	1	C7GIN5	M7(Oxidation)	0	0.032	0.3339	1.5438	2	890.513	-0.332948	27.1246	0
	Medium	VKAEVVSSDER	1	4	1	C7GIN5		0	0.035	0.3706	1.65982	3	1218.63	0.742788	13.5857	1
	Medium	NKPLIAVNmTSK	1	4	1	C7GIN5	M9(Oxidation)	0	0.048	0.5209	0.996054	3	1331.74	0.127214	19.0247	0
P21576	Vacuolar protein sorting-associated protein 1 OS=Saccharomyces cerevisiae (strain ATCC 204508 / S288c) OX=559292 GN=VPS1 PE=1 SV=2 - [VPS1_YEAST]	56.9462	27.84	1	19	19	29	704	78.6877	7.91357
	A2	Sequence	# PSMs	# Proteins	# Protein Groups	Protein Group Accessions	Modifications	ΔCn	q-Value	PEP	XCorr	Charge	MH+ [Da]	ΔM [ppm]	RT [min]	# Missed Cleavages
	High	AEQTYINTAHPDLLK	1	1	1	P21576		0	0	5.449e-05	4.38671	3	1713.88	-1.58556	35.0459	0
	High	VTGANSGISSVPINLR	1	1	1	P21576		0	0	1.547e-05	4.25666	2	1584.87	-0.270422	39.9717	0
	High	VPVGDQPPDIER	2	1	1	P21576		0	0	0.0007431	3.6708	2	1321.68	1.5693	29.3078	0
	High	RPLVLQLINR	3	1	1	P21576		0	0	0.0007431	2.91803	3	1221.78	0.0958761	42.378	0
	High	SSVLENIVGR	1	1	1	P21576		0	0.001	0.0007431	3.09264	2	1073.6	0.243241	41.7509	0
	High	ETDKVTGANSGISSVPINLR	1	1	1	P21576		0	0.001	0.0007431	2.99255	3	2058.08	-1.03581	37.8339	1
	High	LAALESPPPVLK	2	1	1	P21576		0	0.001	0.0007431	2.77276	2	1234.74	-1.95549	39.8013	0
	High	ISYVFHETFK	2	1	1	P21576		0	0.001	0.0007431	2.69246	3	1270.65	1.98542	36.0004	0
	High	ELSSQELSGGAR	1	1	1	P21576		0	0.001	0.0007431	2.41408	2	1233.6	-3.60297	23.6212	0
	High	FYNFDEIRK	2	1	1	P21576		0	0.001	0.0007431	2.35953	3	1231.61	0.089822	35.1917	1
	High	TGKPLPTQPSSSK	1	1	1	P21576		0	0.001	0.001919	2.03463	3	1327.72	1.83239	11.3842	0
	High	ETmETEVIK	1	1	1	P21576	M3(Oxidation)	0	0.001	0.01207	1.99509	2	1095.52	-0.357091	18.3224	0
	High	SGFFGGFFSTK	1	1	1	P21576		0	0.001	0.0007431	1.6982	2	1181.56	-0.905804	56.4766	0
	High	QDIEELTK	1	1	1	P21576		0	0.001	0.004418	1.68082	2	975.503	3.51909	26.3943	0
	High	GSQAmVmVEEK	2	1	1	P21576	M5(Oxidation); M7(Oxidation)	0	0.001	0.001803	1.4621	2	1240.55	-1.88905	15.5092	0
	High	AHYcGTPYLAK	1	1	1	P21576	C4(Carbamidomethyl)	0	0.002	0.01429	2.30651	3	1280.61	-0.944425	21.9012	0
	High	TIADIIPK	2	1	1	P21576		0	0.002	0.02034	1.81436	2	870.53	0.82559	39.1615	0
	Medium	EVDPEGTR	3	1	1	P21576		0	0.011	0.08457	1.28751	2	902.421	-0.0188188	11.7792	0
	Medium	QTLPEIK	1	1	1	P21576		0	0.043	0.4628	1.60911	2	828.482	-0.945359	25.8853	0
P54113	Bifunctional purine biosynthesis protein ADE16 OS=Saccharomyces cerevisiae (strain ATCC 204508 / S288c) OX=559292 GN=ADE16 PE=1 SV=1 - [PUR91_YEAST]	56.1594	23.86	1	10	14	23	591	65.2416	6.55127
	A2	Sequence	# PSMs	# Proteins	# Protein Groups	Protein Group Accessions	Modifications	ΔCn	q-Value	PEP	XCorr	Charge	MH+ [Da]	ΔM [ppm]	RT [min]	# Missed Cleavages
	High	HVSPAGAAVGLPLSDVER	6	1	1	P54113		0	0	0.0002257	3.64473	3	1774.94	0.00845141	39.0314	0
	High	SNAIDLFVTGQR	1	1	1	P54113		0	0	0.0007431	2.69391	2	1320.69	0.384956	47.4317	0
	High	NDAIINQSTFK	1	5	2	C8ZEX4;P54113		0	0	0.0007431	2.65168	2	1250.64	0.31644	32.8456	0
	High	RNDAIINQSTFK	2	5	2	C8ZEX4;P54113		0	0.001	0.0008452	3.7403	3	1406.74	0.56463	26.9476	1
	High	ILASGGTANmVR	2	1	1	P54113	M10(Oxidation)	0	0.001	0.0007431	2.33752	2	1205.63	-2.10253	19.4745	0
	High	TAILSVYDK	2	5	2	C8ZEX4;P54113		0	0.001	0.0007431	2.22566	2	1009.56	0.21487	33.907	0
	High	FEEVPEPFTK	1	1	1	P54113		0	0.001	0.0008965	2.22523	2	1222.6	-0.735458	40.2332	0
	High	TGLLDLAK	1	1	1	P54113		0	0.001	0.002225	2.15837	2	830.498	0.190668	40.4705	0
	High	DGEISQDLR	1	1	1	P54113		0	0.001	0.007114	2.09308	2	1032.5	-0.382029	25.7884	0
	High	NGmVVGLGAGQQSR	1	5	2	C8ZEX4;P54113	M3(Oxidation)	0	0.001	0.0007431	1.91283	2	1389.69	-0.0367593	22.908	0
	High	FITAPSGSVmDK	1	1	1	P54113	M10(Oxidation)	0	0.001	0.001126	1.84169	2	1268.62	-1.7305	27.3485	0
	High	EVFGVTLQQK	2	1	1	P54113		0	0.001	0.001191	1.84157	2	1148.63	0.0868985	37.4459	0
	High	TDNWWLR	1	1	1	P54113		0	0.001	0.001059	1.80957	2	990.481	1.42064	44.8058	0
	High	GLVENNVR	1	1	1	P54113		0	0.009	0.07739	1.71318	2	900.489	-0.415128	18.5104	0
P00359	Glyceraldehyde-3-phosphate dehydrogenase 3 OS=Saccharomyces cerevisiae (strain ATCC 204508 / S288c) OX=559292 GN=TDH3 PE=1 SV=3 - [G3P3_YEAST]	54.1736	36.45	1	12	12	23	332	35.7244	6.96143
	A2	Sequence	# PSMs	# Proteins	# Protein Groups	Protein Group Accessions	Modifications	ΔCn	q-Value	PEP	XCorr	Charge	MH+ [Da]	ΔM [ppm]	RT [min]	# Missed Cleavages
	High	YAGEVSHDDKHIIVDGK	5	1	1	P00359		0	0	1.998e-06	4.67222	3	1882.93	-0.337334	20.4276	1
	High	YAGEVSHDDKHIIVDGKK	2	1	1	P00359		0	0	0.0007431	3.90013	4	2011.02	-0.534635	16.8709	2
	High	TASGNIIPSSTGAAK	2	1	1	P00359		0	0	0.0001159	3.57894	2	1374.72	-1.37826	25.0681	0
	High	IVSNAScTTNcLAPLAK	2	1	1	P00359	C7(Carbamidomethyl); C11(Carbamidomethyl)	0	0	1.003e-05	2.79578	2	1819.91	1.0408	34.5082	0
	High	VVDLVEHVAK	1	1	1	P00359		0	0.001	0.0007431	2.81457	2	1108.64	-0.867612	26.8179	0
	High	KVVITAPSSTAPmFVmGVNEEK	1	1	1	P00359	M13(Oxidation); M16(Oxidation)	0	0.001	0.0007431	2.5678	3	2367.19	-0.0277554	38.1331	1
	High	VVITAPSSTAPmFVmGVNEEK	1	1	1	P00359	M12(Oxidation); M15(Oxidation)	0	0.001	0.001414	2.35804	3	2239.1	-0.738387	43.3582	0
	High	VAInGFGR	1	1	1	P00359	N4(Deamidated)	0	0.001	0.00439	2.04512	2	834.446	-0.647901	33.14	0
	High	VAINGFGR	1	1	1	P00359		0	0.001	0.004539	1.67805	2	833.464	1.48368	28.8736	0
	High	LTGmAFR	2	1	1	P00359	M4(Oxidation)	0	0.001	0.01215	1.63139	2	811.414	1.20013	19.0823	0
	High	ETTYDEIKK	1	1	1	P00359		0	0.001	0.001308	1.52124	2	1126.56	-1.41896	16.2566	1
	High	VLPELQGK	1	1	1	P00359		0	0.003	0.03276	1.38306	2	883.524	-0.787584	27.0509	0
	High	IATYQER	3	1	1	P00359		0	0.007	0.05104	1.73011	2	880.452	-0.361597	14.1817	0
E7KCQ3	3-isopropylmalate dehydratase OS=Saccharomyces cerevisiae (strain AWRI796) OX=764097 GN=AWRI796_1774 PE=3 SV=1 - [E7KCQ3_YEASA]	53.9004	27.34	5	20	21	29	779	85.7586	5.89697
	A2	Sequence	# PSMs	# Proteins	# Protein Groups	Protein Group Accessions	Modifications	ΔCn	q-Value	PEP	XCorr	Charge	MH+ [Da]	ΔM [ppm]	RT [min]	# Missed Cleavages
	High	RVDcTLATVDHNIPTESR	1	5	1	E7KCQ3	C4(Carbamidomethyl)	0	0	0.000593	3.95735	3	2084.02	-0.497506	31.7414	1
	High	EFEYKDQDQSSPK	1	5	1	E7KCQ3		0	0	0.0004851	2.94966	3	1600.71	-0.490504	19.1958	1
	High	HLVHEVTSPQAFEGLENAGR	1	5	1	E7KCQ3		0	0	0.0007431	2.39291	3	2191.08	-3.28968	37.9817	0
	High	mSmcNmAIEAGAR	1	5	1	E7KCQ3	M1(Oxidation); M3(Oxidation); C4(Carbamidomethyl); M6(Oxidation)	0	0	0.0004112	2.19674	2	1489.59	1.02322	17.1706	0
	High	LDQQIIIDK	1	5	1	E7KCQ3		0	0.001	0.001304	3.35973	2	1085.62	-2.68621	32.0951	0
	High	AGmIKPDETTFQYTK	1	5	1	E7KCQ3	M3(Oxidation)	0	0.001	0.0007431	2.66184	3	1745.85	6.63643	28.9469	0
	High	RVDcTLATVDHnIPTESR	1	5	1	E7KCQ3	C4(Carbamidomethyl); N12(Deamidated)	0	0.001	0.0007431	2.51721	3	2085.02	8.01777	31.5699	1
	High	ANVDTDAIIPK	1	5	1	E7KCQ3		0	0.001	0.0007431	2.34069	2	1156.62	0.00510809	33.3537	0
	High	ALAYMGLEPNTPLK	1	5	1	E7KCQ3		0	0.001	0.0007431	1.97862	2	1517.8	0.0599717	46.4092	0
	High	YSFLEGGSK	2	5	1	E7KCQ3		0	0.001	0.001998	1.92877	2	987.48	1.76787	32.4182	0
	High	EKYSFLEGGSK	2	5	1	E7KCQ3		0	0.001	0.002129	1.92299	2	1244.62	0.375406	27.5979	1
	High	LSPGITSK	2	5	1	E7KCQ3		0	0.001	0.005553	1.82703	2	802.467	0.272098	16.9075	0
	High	VFIGScTNGR	1	5	1	E7KCQ3	C6(Carbamidomethyl)	0	0.001	0.00267	1.60057	2	1110.53	-3.77958	23.138	0
	High	IFQEAGFEWR	1	5	1	E7KCQ3		0	0.001	0.0007658	1.35097	2	1282.62	1.48086	47.7887	0
	High	AVTTTFDK	3	5	1	E7KCQ3		0	0.002	0.02115	2.00557	2	882.457	0.014021	19.383	0
	High	QAEAEGLDK	2	5	1	E7KCQ3		0	0.002	0.0193	1.72385	2	960.461	-1.92399	12.3114	0
	High	GLFYEWR	2	5	1	E7KCQ3		0	0.006	0.04254	1.74512	2	970.478	-0.27766	48.2161	0
	High	LAMVVPGSGLVK	1	5	1	E7KCQ3		0	0.007	0.05103	2.42924	2	1170.69	0.00394558	43.9911	0
	High	SLDTFIK	1	5	1	E7KCQ3		0	0.007	0.05394	2.03136	2	823.455	-0.655002	35.1128	0
	High	LcVDLPNQK	1	5	1	E7KCQ3	C2(Carbamidomethyl)	0	0.008	0.06368	1.89584	2	1086.56	-5.55142	31.3825	0
	High	NVTDPIKK	1	5	1	E7KCQ3		0	0.009	0.07559	1.66842	2	914.531	-0.0394991	13.2927	1
	Medium	KAVTTTFDK	1	5	1	E7KCQ3		0	0.041	0.4444	1.45758	2	1010.55	-0.349448	13.3154	1
E7Q9A6	DNA-directed RNA polymerase subunit beta OS=Saccharomyces cerevisiae (strain FostersB) OX=764102 GN=FOSTERSB_4499 PE=3 SV=1 - [E7Q9A6_YEASB]	52.5055	17.06	4	20	20	30	1149	129.35	8.23584
	A2	Sequence	# PSMs	# Proteins	# Protein Groups	Protein Group Accessions	Modifications	ΔCn	q-Value	PEP	XCorr	Charge	MH+ [Da]	ΔM [ppm]	RT [min]	# Missed Cleavages
	High	HVKDEAFDDLLKPVYK	2	4	1	E7Q9A6		0	0	0.0003233	4.24649	4	1917.01	-2.28292	39.7969	1
	High	KGIVQASVTSSTHER	1	4	1	E7Q9A6		0	0	8.226e-05	3.92402	3	1599.84	-0.0934778	16.6354	1
	High	QAIGAIAYNQFK	1	4	1	E7Q9A6		0	0	0.0006044	3.80633	2	1323.7	-0.551269	39.9322	0
	High	GIVQASVTSSTHER	3	4	1	E7Q9A6		0	0	0.0002146	3.40083	3	1471.75	0.31262	21.1872	0
	High	SVPTNSADAPNPNNVNVQTQYR	1	4	1	E7Q9A6		0	0	0.0004785	3.14496	3	2386.13	-2.42688	32.8594	0
	High	ILVDQGFNYSGK	1	4	1	E7Q9A6		0	0	0.0002344	2.90184	2	1340.69	0.694498	39.2884	0
	High	VILVQEQLSK	5	4	1	E7Q9A6		0	0.001	0.0007431	2.6266	2	1156.69	0.105373	34.1646	0
	High	cILYDADESK	1	4	1	E7Q9A6	C1(Carbamidomethyl)	0	0.001	0.0007431	2.4089	2	1213.54	-0.100885	29.706	0
	High	AISTGNWSLK	1	4	1	E7Q9A6		0	0.001	0.002203	2.37564	2	1076.58	3.85761	36.4265	0
	High	YANHTQDIIGGmR	1	4	1	E7Q9A6	M12(Oxidation)	0	0.001	0.007126	2.35976	3	1491.7	-1.38071	22.0722	0
	High	VQSGQIYINK	1	4	1	E7Q9A6		0	0.001	0.001199	2.35374	2	1149.62	-3.94008	23.5417	0
	High	mTIPYAAK	2	4	1	E7Q9A6	M1(Oxidation)	0	0.001	0.006267	1.83971	2	910.471	0.421088	22.1494	0
	High	IIVEADEKK	1	4	1	E7Q9A6		0	0.001	0.0007431	1.78788	2	1044.59	-0.990247	13.8561	1
	High	AGVTHVLSR	1	4	1	E7Q9A6		0	0.002	0.01514	1.40599	2	939.538	1.24988	16.0814	0
	High	MIELISGK	1	4	1	E7Q9A6		0	0.003	0.02188	1.51878	2	890.502	0.631699	35.2525	0
	High	MTIPYAAK	1	4	1	E7Q9A6		0	0.004	0.03466	1.24846	2	894.474	-1.77626	30.8459	0
	Medium	DYLTPPHEcR	1	4	1	E7Q9A6	C9(Carbamidomethyl)	0	0.01	0.08263	1.91455	3	1287.58	-2.77879	25.5237	0
	Medium	EAPVIYR	1	4	1	E7Q9A6		0	0.023	0.2135	1.5022	2	847.467	0.0843159	23.0199	0
	Medium	IIVEADEK	1	4	1	E7Q9A6		0	0.025	0.2295	1.17107	2	916.499	0.069313	19.7736	0
	Medium	ISSQFEK	1	4	1	E7Q9A6		0	0.036	0.3849	1.45147	2	838.433	2.67828	16.6143	0
	Medium	VVmAmYNPK	2	4	1	E7Q9A6	M3(Oxidation); M5(Oxidation)	0	0.037	0.394	1.33598	2	1084.52	0.926148	17.1601	0
E7KQY2	Ypk1p OS=Saccharomyces cerevisiae (strain Lalvin QA23) OX=764098 GN=QA23_2837 PE=4 SV=1 - [E7KQY2_YEASL]	50.0217	24.08	6	15	15	21	623	69.7886	6.29053
	A2	Sequence	# PSMs	# Proteins	# Protein Groups	Protein Group Accessions	Modifications	ΔCn	q-Value	PEP	XCorr	Charge	MH+ [Da]	ΔM [ppm]	RT [min]	# Missed Cleavages
	High	KEEQQNNQATAGEHDASITR	3	6	1	E7KQY2		0	0	2.33e-05	5.7911	4	2227.03	-0.389676	13.8305	1
	High	NQGPADEDLISSESAAK	1	6	1	E7KQY2		0	0	8.605e-06	3.0699	2	1731.8	0.0814326	31.7247	0
	High	EVDALIAQLSR	1	6	1	E7KQY2		0	0	0.0007431	2.7599	2	1214.67	-0.497136	49.0394	0
	High	GTINPSNSSVVPVR	1	6	1	E7KQY2		0	0	0.0007431	2.46998	2	1426.76	-0.507123	30.0423	0
	High	KGTINPSNSSVVPVR	1	6	1	E7KQY2		0	0.001	0.0007431	3.28934	3	1554.86	-2.63254	23.6347	1
	High	IPSILLPSK	4	6	1	E7KQY2		0	0.001	0.0007431	2.73859	2	967.619	0.513553	42.1746	0
	High	LGYNGADEIR	1	6	1	E7KQY2		0	0.001	0.0007431	2.54319	2	1107.54	-0.832035	28.7141	0
	High	VSYDASSSTSTVR	1	6	1	E7KQY2		0	0.001	0.0007431	2.43152	2	1359.64	-0.615104	21.1535	0
	High	EEQQNNQATAGEHDASITR	1	6	1	E7KQY2		0	0.001	0.0007981	2.00349	3	2098.94	-1.30884	17.2875	0
	High	NKPLSIDDFDLLK	1	6	1	E7KQY2		0	0.001	0.0007431	1.33917	3	1517.82	0.554577	51.072	0
	High	SEVTHTLAER	1	6	1	E7KQY2		0	0.002	0.0125	1.61371	2	1142.58	0.261307	16.3363	0
	High	ISTFDVTR	1	6	1	E7KQY2		0	0.003	0.02224	1.90931	2	938.495	1.21108	29.9046	0
	High	DLLIGLLSR	1	6	1	E7KQY2		0	0.004	0.03473	1.6684	2	999.623	3.63972	59.8834	0
	High	FSFQSPEK	2	6	1	E7KQY2		0	0.007	0.05614	1.89404	2	969.467	-0.338892	30.6526	0
	High	LQTIFDK	1	6	1	E7KQY2		0	0.008	0.0657	2.01376	2	864.483	0.364865	32.8881	0
B3LSI3	Uncharacterized protein OS=Saccharomyces cerevisiae (strain RM11-1a) OX=285006 GN=SCRG_04775 PE=3 SV=1 - [B3LSI3_YEAS1]	50.0153	25.65	6	11	11	19	538	58.1641	5.04639
	A2	Sequence	# PSMs	# Proteins	# Protein Groups	Protein Group Accessions	Modifications	ΔCn	q-Value	PEP	XCorr	Charge	MH+ [Da]	ΔM [ppm]	RT [min]	# Missed Cleavages
	High	NASNNPNELAASGAALQAR	2	6	1	B3LSI3		0	0	6.519e-06	6.54744	3	1868.92	-0.863916	33.177	0
	High	GEFHPVLLAETSFPVQK	1	6	1	B3LSI3		0	0	0.0003635	3.40583	3	1899	0.531375	48.7074	0
	High	LAAEDYIGSAVK	4	6	1	B3LSI3		0	0	0.0001397	3.16844	2	1236.65	-0.0655361	39.0329	0
	High	NDVDVIANPDGER	1	6	1	B3LSI3		0	0	0.0007431	3.09176	2	1413.66	-2.39748	30.1666	0
	High	cAnGAPAVEVDGK	1	6	1	B3LSI3	C1(Carbamidomethyl); N3(Deamidated)	0	0	0.0007431	2.45436	2	1288.58	0.787815	23.0732	0
	High	cANGAPAVEVDGK	1	6	1	B3LSI3	C1(Carbamidomethyl)	0	0	0.0005126	2.18706	2	1287.6	-1.95532	21.5275	0
	High	GDFLIGVYEGDHHIEEK	1	6	1	B3LSI3		0	0.001	0.0007431	2.92039	3	1957.92	-5.11245	40.3865	0
	High	EAVLTVPTNFSEEQK	2	6	1	B3LSI3		0	0.001	0.0007443	2.41352	2	1691.85	0.114225	43.0528	0
	High	LTVDEVVSR	1	6	1	B3LSI3		0	0.001	0.005353	2.32982	2	1017.55	-2.76762	33.1251	0
	High	YELVANK	2	6	1	B3LSI3		0	0.003	0.02958	2.12175	2	836.451	-0.499775	21.5035	0
	Medium	NTIINFR	1	6	1	B3LSI3		0	0.02	0.1774	1.74012	2	877.489	-0.208703	33.4719	0
	Medium	DFIGLPFDK	2	6	1	B3LSI3		0	0.024	0.2253	1.36414	2	1051.55	-0.566419	55.8971	0
P22579	Transcriptional regulatory protein SIN3 OS=Saccharomyces cerevisiae (strain ATCC 204508 / S288c) OX=559292 GN=SIN3 PE=1 SV=2 - [SIN3_YEAST]	49.0774	16.41	1	25	25	32	1536	174.731	5.61768
	A2	Sequence	# PSMs	# Proteins	# Protein Groups	Protein Group Accessions	Modifications	ΔCn	q-Value	PEP	XCorr	Charge	MH+ [Da]	ΔM [ppm]	RT [min]	# Missed Cleavages
	High	QQQQFLYPASGYYGHPSNR	1	1	1	P22579		0	0	2.818e-08	5.05603	3	2241.05	3.17892	36.4505	0
	High	TSAGNQGIESETEKGK	1	1	1	P22579		0	0	1.087e-05	3.84355	3	1635.78	0.054029	13.2545	1
	High	SQAIDTPGVIER	1	1	1	P22579		0	0	0.0007431	3.18733	2	1285.67	-1.22737	30.2411	0
	High	TSAGNQGIESETEK	1	1	1	P22579		0	0	0.0002496	2.59394	2	1450.67	-0.318866	16.0479	0
	High	IEcSSNPDDPIR	1	1	1	P22579	C3(Carbamidomethyl)	0	0	0.0007431	2.34294	2	1402.62	-3.24059	24.1919	0
	High	QLISEISSIK	1	1	1	P22579		0	0.001	0.001567	2.74677	2	1117.65	-0.611838	39.9139	0
	High	VDFYLGSNK	2	1	1	P22579		0	0.001	0.001775	2.59943	2	1042.52	0.714099	36.2793	0
	High	FADQPDIYK	1	1	1	P22579		0	0.001	0.0008765	2.48831	2	1096.53	-1.94715	30.6314	0
	High	NFVGYQEK	1	1	1	P22579		0	0.001	0.0029	2.28379	2	984.476	-3.02577	23.5024	0
	High	TIQcLETIVNK	2	1	1	P22579	C4(Carbamidomethyl)	0	0.001	0.0007431	2.10217	2	1318.7	-1.13091	39.2396	0
	High	DALSYLEQVK	1	1	1	P22579		0	0.001	0.002487	2.07021	2	1165.61	-0.366015	49.9189	0
	High	IEESLYSHK	1	1	1	P22579		0	0.001	0.005462	1.92259	2	1105.55	1.63313	19.2563	0
	High	QNVSESSGSDDGSSIASR	1	1	1	P22579		0	0.001	0.0007431	1.90483	2	1782.77	-0.685878	19.6163	0
	High	FLDcAVGLR	1	1	1	P22579	C4(Carbamidomethyl)	0	0.001	0.0007431	1.893	2	1050.54	-1.32447	39.2058	0
	High	TAEImALFVK	3	1	1	P22579	M5(Oxidation)	0	0.001	0.0008122	1.80584	2	1138.62	0.104645	43.7513	0
	High	EPSLQGNKPGFVQQQQR	1	1	1	P22579		0	0.001	0.001843	1.54328	3	1940.99	-1.71545	25.7855	0
	High	QIPQSQSLVPQEDAKK	2	1	1	P22579		0	0.002	0.01586	1.60554	3	1795.95	-1.59847	26.9098	1
	High	ELFTWFK	1	1	1	P22579		0	0.002	0.01799	1.55255	2	970.504	0.274433	55.5849	0
	High	HLYTEFLK	1	1	1	P22579		0	0.003	0.03148	1.92695	2	1050.56	-0.643917	34.6653	0
	High	KNQYEETLFK	1	1	1	P22579		0	0.003	0.02762	1.57534	2	1299.66	0.583003	29.7528	1
	High	cIENIVHEK	1	1	1	P22579	C1(Carbamidomethyl)	0	0.003	0.02251	1.45441	2	1141.57	2.99313	21.275	0
	High	NQYEETLFK	1	1	1	P22579		0	0.003	0.02615	1.35283	2	1171.56	1.16712	36.3288	0
	High	ITLPSLSALSTK	3	1	1	P22579		0	0.003	0.03306	1.34041	2	1230.73	-0.030081	50.3946	0
	High	FDNPLPIK	1	1	1	P22579		0	0.009	0.0776	1.8964	2	943.523	-1.38439	39.821	0
	Medium	NEKEPSLQGNKPGFVQQQQR	1	1	1	P22579		0	0.015	0.1406	1.43278	3	2312.17	-2.26662	23.2274	1
C8Z584	Sec7p OS=Saccharomyces cerevisiae (strain Lalvin EC1118 / Prise de mousse) OX=643680 GN=EC1118_1D0_4313g PE=4 SV=1 - [C8Z584_YEAS8]	48.3127	10.39	7	20	20	22	2002	225.941	4.84326
	A2	Sequence	# PSMs	# Proteins	# Protein Groups	Protein Group Accessions	Modifications	ΔCn	q-Value	PEP	XCorr	Charge	MH+ [Da]	ΔM [ppm]	RT [min]	# Missed Cleavages
	High	GGPDVYYAASHVEHVK	1	7	1	C8Z584		0	0	0.0002283	4.42721	4	1728.83	0.249915	29.9861	0
	High	HHNQTLSPEISK	1	7	1	C8Z584		0	0	0.0007431	3.41287	3	1390.7	-2.0118	13.9822	0
	High	TTLETILNDKDIKK	1	7	1	C8Z584		0	0	0.0003	3.10232	4	1631.92	-0.431533	35.1414	2
	High	FVDQNPGVFSK	2	7	1	C8Z584		0	0	0.0001567	2.67331	2	1237.62	0.428564	32.3758	0
	High	SNNTSFFDVWGK	1	7	1	C8Z584		0	0	0.0007431	2.51126	2	1401.64	1.00717	53.3713	0
	High	SSImTSNDDFKPTYEDEESR	1	7	1	C8Z584	M4(Oxidation)	0	0	0.0007431	2.43475	3	2367	0.940465	30.1834	0
	High	GIDRDTVPDVAQAR	1	7	1	C8Z584		0	0.001	0.001564	3.10852	3	1512.78	0.44589	27.7775	1
	High	VLLNTTSSAR	2	7	1	C8Z584		0	0.001	0.003506	2.29225	2	1061.59	-1.69938	21.599	0
	High	QDAADGITPPPK	1	7	1	C8Z584		0	0.001	0.0007665	2.22479	2	1209.61	-1.45565	21.6445	0
	High	DFNEDYGLR	1	7	1	C8Z584		0	0.001	0.0007509	2.14221	2	1128.5	-0.340669	37.545	0
	High	ATPTELAQEK	1	7	1	C8Z584		0	0.001	0.006131	2.03342	2	1087.56	0.340937	20.3203	0
	High	SSTESIVLK	1	7	1	C8Z584		0	0.001	0.002205	1.99552	2	963.535	-0.747826	24.8166	0
	High	SSLSNDVR	1	7	1	C8Z584		0	0.001	0.01009	1.87558	2	877.438	0.769986	13.9122	0
	High	VQSLALDcLSK	1	7	1	C8Z584	C8(Carbamidomethyl)	0	0.001	0.0035	1.82704	2	1233.65	-1.78181	37.9956	0
	High	VEITQTQR	1	7	1	C8Z584		0	0.001	0.01129	1.69656	2	974.526	-0.285866	15.5525	0
	High	SYYDEQISK	1	7	1	C8Z584		0	0.001	0.004277	1.58872	2	1132.51	-2.08213	25.566	0
	High	KATPTELAQEK	1	7	1	C8Z584		0	0.004	0.03587	2.5543	3	1215.66	-0.408375	13.8108	1
	High	VcFIDSIR	1	7	1	C8Z584	C2(Carbamidomethyl)	0	0.008	0.05729	2.10978	2	1009.51	-0.461785	40.6159	0
	Medium	DAFLVFR	1	7	1	C8Z584		0	0.011	0.09341	1.64271	2	867.472	-0.167997	50.0373	0
	Medium	SVPTELR	1	7	1	C8Z584		0	0.041	0.4468	1.50376	2	801.446	-0.547485	20.4595	0
C8Z738	Arb1p OS=Saccharomyces cerevisiae (strain Lalvin EC1118 / Prise de mousse) OX=643680 GN=EC1118_1E8_1376g PE=4 SV=1 - [C8Z738_YEAS8]	47.6443	26.07	4	14	14	20	610	68.3356	6.40479
	A2	Sequence	# PSMs	# Proteins	# Protein Groups	Protein Group Accessions	Modifications	ΔCn	q-Value	PEP	XCorr	Charge	MH+ [Da]	ΔM [ppm]	RT [min]	# Missed Cleavages
	High	LGVYSQHSQDQLDLTK	1	4	1	C8Z738		0	0	2.392e-06	4.66902	3	1831.92	-0.782746	33.1385	0
	High	LTAYGGNYDSYHK	1	3	1	C8Z738		0	0	4.562e-06	3.70464	3	1488.67	-0.521325	25.0696	0
	High	VVTGVLSSLETSR	3	3	1	C8Z738		0	0	0.0005179	3.45974	2	1347.75	-1.47216	42.3522	0
	High	EAAAEESEVDAAAR	1	3	1	C8Z738		0	0	1.03e-06	3.43966	2	1418.64	0.323463	22.6377	0
	High	mDSLDPDTFESR	1	3	1	C8Z738	M1(Oxidation)	0	0	0.0001888	3.38904	2	1428.59	-0.805528	36.0583	0
	High	IALVGPnGVGK	2	3	1	C8Z738	N7(Deamidated)	0	0	0.0007431	2.74549	2	1025.6	3.93685	33.7449	0
	High	FIASAGTYANLVK	1	4	1	C8Z738		0	0	5.678e-05	2.39611	2	1354.74	-0.692385	42.4376	0
	High	LSSVSLLFHGK	1	3	1	C8Z738		0	0	0.0004279	1.75592	2	1187.68	1.69587	38.1345	0
	High	ImTGELTPQSGR	2	3	1	C8Z738	M2(Oxidation)	0	0	0.0007431	1.72402	2	1305.64	-2.16583	24.1707	0
	High	VLIQDSGLELNYGR	1	3	1	C8Z738		0	0	0.0007431	1.27859	2	1576.83	0.569878	46.4722	0
	High	YGLLGEnGcGK	1	4	1	C8Z738	N7(Deamidated); C9(Carbamidomethyl)	0	0.001	0.0007431	2.54595	2	1168.53	-3.36878	33.4932	0
	High	LQQDKDGLSDR	3	4	1	C8Z738		0	0.001	0.003476	2.41874	3	1274.63	-1.07915	13.3873	1
	High	IEDLVEK	1	4	1	C8Z738		0	0.008	0.06758	1.79715	2	845.461	-0.489828	22.8802	0
	Medium	RIEDLVEK	1	4	1	C8Z738		0	0.047	0.5083	2.22689	2	1001.56	-4.17655	23.5794	1
N1P4P0	Gcn20p OS=Saccharomyces cerevisiae (strain CEN.PK113-7D) OX=889517 GN=CENPK1137D_3391 PE=4 SV=1 - [N1P4P0_YEASC]	46.9593	27.13	2	22	22	27	752	84.9447	6.25244
	A2	Sequence	# PSMs	# Proteins	# Protein Groups	Protein Group Accessions	Modifications	ΔCn	q-Value	PEP	XCorr	Charge	MH+ [Da]	ΔM [ppm]	RT [min]	# Missed Cleavages
	High	TYPNTVLTVSHDR	2	2	1	N1P4P0		0	0	1.661e-05	3.55246	3	1502.76	0.676139	28.6902	0
	High	DYILQSADAAGVVK	1	2	1	N1P4P0		0	0	0.0006336	3.17032	2	1449.76	-0.491994	43.7637	0
	High	LVDmESDKAEAR	1	2	1	N1P4P0	M4(Oxidation)	0	0	0.0002035	3.04729	3	1379.65	-1.11787	13.253	1
	High	YGLVGQnGIGK	2	2	1	N1P4P0	N7(Deamidated)	0	0	0.0003233	2.91686	2	1106.58	-0.169347	33.7251	0
	High	LPVLEPPEQDK	2	2	1	N1P4P0		0	0	0.0002443	2.7374	2	1264.68	2.01197	35.682	0
	High	GQDFDTFYTTK	1	2	1	N1P4P0		0	0	0.0007431	2.67686	2	1322.59	-1.16045	38.7709	0
	High	ALQSVLDADVWR	1	2	1	N1P4P0		0	0	0.0007431	1.86786	2	1372.72	-0.651527	51.9679	0
	High	DVNLDVQmDSR	1	2	1	N1P4P0	M8(Oxidation)	0	0.001	0.0007962	2.84175	2	1307.59	-0.115604	29.5067	0
	High	HLQEFIDK	1	2	1	N1P4P0		0	0.001	0.0007431	2.5276	2	1029.54	1.07998	23.3296	0
	High	QEFEEDSLEVK	1	2	1	N1P4P0		0	0.001	0.0007431	2.44393	2	1352.62	-1.48216	34.8249	0
	High	LELTGDTSKR	1	2	1	N1P4P0		0	0.001	0.002647	2.2229	2	1119.6	-1.60851	17.1646	1
	High	QLLSEEAK	1	2	1	N1P4P0		0	0.001	0.006089	1.85623	2	917.496	1.79804	19.8073	0
	High	IALVGANGcGK	1	2	1	N1P4P0	C9(Carbamidomethyl)	0	0.001	0.00187	1.828	2	1059.56	-4.06465	24.6081	0
	High	HVSILHVEQELR	1	2	1	N1P4P0		0	0.001	0.006049	1.49055	3	1459.8	-1.38107	34.653	0
	High	QLTTQLKENEAK	1	2	1	N1P4P0		0	0.003	0.02192	1.87461	3	1402.75	0.438647	17.3241	1
	High	EYDNQmVYR	2	2	1	N1P4P0	M6(Oxidation)	0	0.004	0.03643	1.21449	2	1233.52	-2.12922	21.4793	0
	High	LPVLEPPEQDKTIDFK	1	2	1	N1P4P0		0	0.007	0.05421	2.11677	3	1869	0.893034	43.6964	1
	High	KQLLSEEAK	1	2	1	N1P4P0		0	0.007	0.05191	2.07822	2	1045.6	9.05023	13.4313	1
	High	ELSESILK	1	2	1	N1P4P0		0	0.007	0.04771	1.81859	2	918.512	-2.20647	32.1037	0
	High	LLDINVLK	1	2	1	N1P4P0		0	0.008	0.06289	1.53025	2	927.587	-0.660579	46.3649	0
	Medium	LELTGDTSK	1	2	1	N1P4P0		0	0.011	0.08522	1.71399	2	963.498	-1.12478	21.2507	0
	Medium	TIDFKFPEcDK	1	2	1	N1P4P0	C9(Carbamidomethyl)	0	0.014	0.1308	1.63757	3	1399.66	-0.226001	39.3681	1
	Medium	YGLVGQNGIGK	1	2	1	N1P4P0		0	0.029	0.297	1.39239	2	1105.6	-1.92955	30.8855	0
A6ZT62	Regulator of Ty1 transposition OS=Saccharomyces cerevisiae (strain YJM789) OX=307796 GN=RTT107 PE=4 SV=1 - [A6ZT62_YEAS7]	46.7486	17.48	3	17	17	24	1070	122.769	7.66455
	A2	Sequence	# PSMs	# Proteins	# Protein Groups	Protein Group Accessions	Modifications	ΔCn	q-Value	PEP	XCorr	Charge	MH+ [Da]	ΔM [ppm]	RT [min]	# Missed Cleavages
	High	TTHVIVQSPQDPIIATVSK	1	3	1	A6ZT62		0	0	3.38e-06	4.09557	3	2034.12	-1.19053	38.3937	0
	High	ISGEVAVTHSGDLER	2	3	1	A6ZT62		0	0	0.0007431	3.52024	3	1569.78	-4.5644	25.4726	0
	High	TTHVIVqSPQDPIIATVSK	2	3	1	A6ZT62	Q7(Deamidated)	0.0227	0	0.0007431	3.4462	3	2035.12	8.7035	38.3678	0
	High	EFTKPITEYDAPK	1	3	1	A6ZT62		0	0	0.0007431	3.09885	3	1538.77	-0.545216	29.9214	0
	High	LTFGSFSSSSTNK	2	3	1	A6ZT62		0	0	0.0002979	2.27237	2	1362.65	-0.999537	38.0493	0
	High	LHTDIESLNEFQK	1	3	1	A6ZT62		0	0.001	0.0007431	3.41993	3	1573.79	0.748568	37.5177	0
	High	LISTEDVTSK	2	3	1	A6ZT62		0	0.001	0.0009919	2.41873	2	1092.58	-0.0426797	25.1092	0
	High	GFIEDLDGK	1	3	1	A6ZT62		0	0.001	0.01196	2.33621	2	993.489	0.00586821	40.5856	0
	High	QTSSSQLTLHPNK	1	3	1	A6ZT62		0	0.001	0.0007431	2.27668	3	1440.74	0.531959	17.341	0
	High	VTPLSFSDDLK	1	3	1	A6ZT62		0	0.001	0.0007431	2.14675	2	1221.64	2.86069	44.702	0
	High	FNELPNYDLK	1	3	1	A6ZT62		0	0.001	0.0007431	2.02385	2	1252.61	-6.21628	39.9564	0
	High	TNmYSPNPFHLLR	1	3	1	A6ZT62	M3(Oxidation)	0	0.001	0.004291	1.78931	3	1605.78	0.0751317	42.7995	0
	High	ASFPVVDSK	2	3	1	A6ZT62		0	0.001	0.003473	1.43816	2	949.501	1.77636	28.7278	0
	High	QENGGIFK	1	3	1	A6ZT62		0	0.002	0.01974	1.54145	2	892.453	0.167978	20.8897	0
	High	SLSFEPLK	1	3	1	A6ZT62		0	0.003	0.02609	1.9027	2	920.508	-0.757256	38.6274	0
	High	FTPVSQcK	2	3	1	A6ZT62	C7(Carbamidomethyl)	0	0.003	0.03196	1.77954	2	966.471	-0.509592	16.6705	0
	High	YVLIVTK	1	3	1	A6ZT62		0	0.004	0.03523	2.16152	2	835.529	0.735113	32.5818	0
	High	DcQVYISK	1	3	1	A6ZT62	C2(Carbamidomethyl)	0	0.007	0.05097	2.30265	2	1012.48	1.70663	22.6632	0
G2WF98	26S proteasome regulatory subunit RPN1 OS=Saccharomyces cerevisiae (strain Kyokai no. 7 / NBRC 101557) OX=721032 GN=K7_RPN1 PE=3 SV=1 - [G2WF98_YEASK]	46.3482	23.26	8	22	22	25	993	109.454	4.62744
	A2	Sequence	# PSMs	# Proteins	# Protein Groups	Protein Group Accessions	Modifications	ΔCn	q-Value	PEP	XCorr	Charge	MH+ [Da]	ΔM [ppm]	RT [min]	# Missed Cleavages
	High	VGQAVETVGQAGRPK	2	8	1	G2WF98		0	0	2.659e-05	5.99111	3	1496.82	0.00436525	18.5891	0
	High	SDGSAATSGFEFSK	1	8	1	G2WF98		0	0	1.841e-05	4.21765	2	1390.61	-2.5105	33.312	0
	High	GTmTmDVFNDAHVLNK	1	8	1	G2WF98	M3(Oxidation); M5(Oxidation)	0	0	0.0001122	3.16913	3	1824.82	-0.800334	34.8644	0
	High	FILALNDEGEPIK	1	8	1	G2WF98		0	0	0.0007431	2.7175	2	1458.78	-0.982325	49.1335	0
	High	SVFDATSDPVmHK	1	8	1	G2WF98	M11(Oxidation)	0	0	0.0007431	2.68287	3	1449.67	3.54737	28.1369	0
	High	QQTIDEQSQISPEK	1	8	1	G2WF98		0	0	2.811e-06	2.61973	2	1630.79	-2.17908	24.6432	0
	High	KKEEEEQLSEEDAK	2	8	1	G2WF98		0	0.001	0.0007431	2.63173	3	1691.8	-0.762965	12.6348	2
	High	LSEHFLYLAK	1	8	1	G2WF98		0	0.001	0.0007431	2.44549	3	1220.67	-0.198557	37.8736	0
	High	YLYVDEPEVK	1	8	1	G2WF98		0	0.001	0.0007431	2.41043	2	1254.63	1.66235	36.5171	0
	High	SDGSAATSGFEFSKEDTLR	1	8	1	G2WF98		0	0.001	0.0007431	2.36133	3	2004.91	-1.1041	37.2057	1
	High	KNGESLEGEEIKSEEK	1	2	1	G2WF98		0	0.001	0.002501	1.90107	3	1805.87	-1.64688	18.3391	2
	High	EQDALFITR	1	8	1	G2WF98		0	0.001	0.01085	1.79641	2	1092.57	-0.152299	37.5968	0
	High	KEEEEQLSEEDAK	1	8	1	G2WF98		0	0.001	0.008349	1.70174	3	1563.7	-0.43559	16.0602	1
	High	LIVDNDNWVYK	1	8	1	G2WF98		0	0.001	0.0007431	1.68206	2	1378.7	-0.936508	44.9201	0
	High	LPQFVDENTFQR	1	8	1	G2WF98		0	0.001	0.001172	1.29456	2	1493.74	-1.01577	44.6528	0
	High	ELNLTGPK	1	8	1	G2WF98		0	0.002	0.01688	2.05067	2	871.486	-2.81453	25.6415	0
	High	QLASYYSR	1	8	1	G2WF98		0	0.002	0.01245	1.66852	2	987.487	-2.59983	24.0613	0
	High	VFDTLTR	2	8	1	G2WF98		0	0.003	0.03298	1.99868	2	851.462	0.0287762	28.9526	0
	High	NSTSSmTAVPKPLK	1	8	1	G2WF98	M6(Oxidation)	0	0.004	0.03741	1.99762	3	1476.77	0.0294209	18.4508	0
	Medium	VPEDIYK	1	8	1	G2WF98		0	0.012	0.1026	1.45851	2	863.451	0.0394152	23.2618	0
	Medium	WTDPNLK	1	3	1	G2WF98		0	0.012	0.09774	1.13826	2	873.447	0.965094	25.6279	0
	Medium	LGEEDmIR	1	8	1	G2WF98	M6(Oxidation)	0	0.013	0.1127	1.57145	2	978.455	-0.90807	20.832	0
Q05022	rRNA biogenesis protein RRP5 OS=Saccharomyces cerevisiae (strain ATCC 204508 / S288c) OX=559292 GN=RRP5 PE=1 SV=1 - [RRP5_YEAST]	44.6704	13.3	1	22	22	25	1729	193.016	6.18896
	A2	Sequence	# PSMs	# Proteins	# Protein Groups	Protein Group Accessions	Modifications	ΔCn	q-Value	PEP	XCorr	Charge	MH+ [Da]	ΔM [ppm]	RT [min]	# Missed Cleavages
	High	ATEYVASHESQKADE	1	1	1	Q05022		0	0	0.0007431	3.45357	3	1664.74	-0.1767	13.9897	1
	High	IGTELTGLVIDKDTR	1	1	1	Q05022		0	0	7.81e-06	3.3734	3	1630.9	0.701778	40.5333	1
	High	VGEIENSENLSSR	1	1	1	Q05022		0	0	0.0002066	2.49142	2	1433.68	-4.12056	25.5434	0
	High	SLFEGLVADAPK	1	1	1	Q05022		0	0	0.0006338	2.3274	2	1246.67	-0.650947	50.7739	0
	High	LLPGAVFLGNITK	1	1	1	Q05022		0	0	0.0007431	1.77849	2	1342.81	0.54728	56.6739	0
	High	YFHIGQWLR	1	1	1	Q05022		0	0	0.0007431	1.48363	3	1219.64	1.34939	45.9863	0
	High	GGASALTPLELK	1	1	1	Q05022		0	0.001	0.002171	3.58631	2	1156.66	-0.322783	39.9396	0
	High	AGDVFEGTIK	1	1	1	Q05022		0	0.001	0.003723	2.54364	2	1036.53	-1.72585	32.1569	0
	High	IELSLRPATAK	1	1	1	Q05022		0	0.001	0.0009642	2.52181	3	1198.72	0.48074	29.7409	0
	High	APESVADFER	1	1	1	Q05022		0	0.001	0.0007431	2.50768	2	1120.53	-0.841323	30.6511	0
	High	LLGIYEISEK	1	1	1	Q05022		0	0.001	0.0007556	2.36554	2	1164.66	3.61458	45.2467	0
	High	LGQTVIVK	3	1	1	Q05022		0	0.001	0.005488	2.27291	2	857.545	-0.145275	22.6785	0
	High	FAQLEFAK	1	1	1	Q05022		0	0.001	0.001486	2.27013	2	953.51	1.15276	37.2408	0
	High	KPEDLSALFGVGDR	1	1	1	Q05022		0	0.001	0.001666	2.03408	3	1503.78	0.0647202	47.7702	0
	High	GLFVAFNGK	1	1	1	Q05022		0	0.001	0.003782	1.92052	2	952.525	0.322221	43.1323	0
	High	ETLPLTYDDVK	1	1	1	Q05022		0	0.001	0.0007928	1.81406	2	1293.66	1.09589	39.8453	0
	High	GLFVAFnGK	1	1	1	Q05022	N7(Deamidated)	0	0.001	0.002052	1.39147	2	953.51	0.698392	46.6521	0
	Medium	NTSLEPSTK	1	1	1	Q05022		0	0.012	0.09989	1.53577	2	976.491	-3.61075	13.9926	0
	Medium	DTIENIVPGR	1	1	1	Q05022		0	0.013	0.1109	1.58957	2	1113.58	-7.70027	37.111	0
	Medium	VGDELPGR	1	1	1	Q05022		0	0.014	0.1299	1.96582	2	842.436	-0.456301	20.7417	0
	Medium	FVIGSSIR	1	1	1	Q05022		0	0.038	0.3974	1.75256	2	878.514	5.39144	33.6973	0
	Medium	VFNmSLK	1	1	1	Q05022	M4(Oxidation)	0	0.045	0.4876	0.862181	2	854.446	2.622	21.2888	0
	Medium	LLDVDADR	1	1	1	Q05022		0	0.046	0.5012	1.41571	2	916.474	0.672531	27.4842	0
B3LN68	C1-tetrahydrofolate synthase OS=Saccharomyces cerevisiae (strain RM11-1a) OX=285006 GN=SCRG_02882 PE=3 SV=1 - [B3LN68_YEAS1]	44.3596	22.46	4	18	19	24	975	106.142	8.73389
	A2	Sequence	# PSMs	# Proteins	# Protein Groups	Protein Group Accessions	Modifications	ΔCn	q-Value	PEP	XCorr	Charge	MH+ [Da]	ΔM [ppm]	RT [min]	# Missed Cleavages
	High	GAVELAHAVVDATK	2	4	1	B3LN68		0	0	0.0003952	4.13901	3	1380.75	0.0016768	39.9807	0
	High	YVLVAGITPTPLGEGK	1	4	1	B3LN68		0	0	0.0007431	3.13461	2	1614.91	-1.74318	48.9861	0
	High	FETDSQAEIEVIKK	1	4	1	B3LN68		0	0	0.0006367	2.77408	3	1636.84	-0.442353	32.6257	1
	High	LVGDVDFDSVK	1	4	1	B3LN68		0	0	0.0007431	2.32539	2	1193.6	-1.33396	39.8561	0
	High	QITIGEAATEK	1	4	1	B3LN68		0	0	0.0007431	2.28267	2	1160.62	1.02502	26.3078	0
	High	NANATVTVcHSHTR	1	4	1	B3LN68	C9(Carbamidomethyl)	0	0	0.0001551	2.02972	3	1567.74	-1.84975	8.08099	0
	High	SHGGAPNVKPGQSLPK	1	4	1	B3LN68		0	0.001	0.0007431	2.81969	3	1573.84	-0.590413	16.6157	0
	High	ANDEIQAIK	2	4	1	B3LN68		0	0.001	0.001036	2.57819	2	1001.53	1.62585	22.4377	0
	High	IIQVGARPDSSTYVR	1	4	1	B3LN68		0	0.001	0.01208	2.29343	3	1661.9	2.23759	29.4538	0
	High	LNINPDTITIR	2	4	1	B3LN68		0	0.001	0.002991	1.93369	2	1269.72	0.71458	43.3293	0
	High	LLEEAHVK	1	4	1	B3LN68		0	0.001	0.0007431	1.284	2	938.531	-0.038489	17.3684	0
	High	LPAEITEVELLKK	1	4	1	B3LN68		0	0.001	0.001355	1.26675	3	1482.88	0.014153	43.5733	1
	High	QPSLGPTLGVK	1	13	2	P07245;B3LN68		0	0.002	0.01732	2.76018	2	1096.63	-1.43367	33.2164	0
	High	QGFGNLPIcIAK	1	4	1	B3LN68	C9(Carbamidomethyl)	0	0.002	0.01521	2.04335	2	1317.7	1.55707	47.8426	0
	High	NDSTFYK	1	4	1	B3LN68		0	0.002	0.02135	1.37991	2	874.394	-0.686246	18.4957	0
	High	DSNVDcIIEK	2	4	1	B3LN68	C6(Carbamidomethyl)	0	0.003	0.0237	2.09332	2	1192.55	-0.652821	31.5317	0
	Medium	YNAGELAK	1	4	1	B3LN68		0	0.018	0.1588	2.00337	2	865.441	-0.763829	19.3303	0
	Medium	GFTFPIR	2	4	1	B3LN68		0	0.022	0.2111	1.50586	2	837.463	1.36952	43.5659	0
	Medium	TFGIPVVVAINR	1	4	1	B3LN68		0	0.044	0.4756	1.48037	2	1285.76	-1.71545	52.6769	0
P08518	DNA-directed RNA polymerase II subunit RPB2 OS=Saccharomyces cerevisiae (strain ATCC 204508 / S288c) OX=559292 GN=RPB2 PE=1 SV=2 - [RPB2_YEAST]	43.616	14.3	1	16	16	21	1224	138.663	6.52197
	A2	Sequence	# PSMs	# Proteins	# Protein Groups	Protein Group Accessions	Modifications	ΔCn	q-Value	PEP	XCorr	Charge	MH+ [Da]	ΔM [ppm]	RT [min]	# Missed Cleavages
	High	mDTmANILYYPQKPLGTTR	1	1	1	P08518	M1(Oxidation); M4(Oxidation)	0	0	7.122e-08	4.25152	3	2245.1	-0.283003	39.4816	0
	High	AAPSPISHVAEIR	4	1	1	P08518		0	0	0.0007431	3.10838	3	1347.74	0.127261	29.2897	0
	High	YTYSSTLSHLR	1	1	1	P08518		0	0	0.0007431	2.54947	3	1327.66	0.226359	30.2639	0
	High	TTPISPDEEELGQR	1	1	1	P08518		0	0	0.0004666	2.17503	2	1571.75	-1.02425	31.7485	0
	High	ETALDFIGR	1	1	1	P08518		0	0.001	0.002063	2.92823	2	1021.53	0.315712	45.6496	0
	High	TYEAIDVPGR	1	1	1	P08518		0	0.001	0.001341	2.9137	2	1120.56	-2.46914	31.9666	0
	High	VSGEDVIIGK	1	1	1	P08518		0	0.001	0.000826	2.80827	2	1016.56	-1.68886	29.1201	0
	High	SAGNIVQVFK	1	1	1	P08518		0	0.001	0.0008948	2.76316	2	1062.6	0.702998	37.0242	0
	High	AGVSQVLNR	1	1	1	P08518		0	0.001	0.003402	2.56291	2	943.53	-2.62177	23.8809	0
	High	YALATGNWGEQK	1	1	1	P08518		0	0.001	0.0007431	2.47635	2	1337.65	2.55056	36.3975	0
	High	LLLcALDR	1	1	1	P08518	C4(Carbamidomethyl)	0	0.001	0.001741	2.05452	2	973.551	0.69893	41.324	0
	High	QAmGVFLTNYNVR	1	1	1	P08518	M3(Oxidation)	0	0.001	0.001107	2.03442	2	1528.76	-1.35631	40.7525	0
	High	FISTLQVK	3	1	1	P08518		0	0.002	0.01839	1.51904	2	935.554	-2.09133	32.2707	0
	High	VLIAQER	1	1	1	P08518		0	0.006	0.04252	1.67742	2	828.494	-0.14648	19.5186	0
	Medium	GPmQVLTR	1	1	1	P08518	M3(Oxidation)	0	0.01	0.08181	1.79316	2	917.488	0.184299	18.4552	0
	Medium	NcYLSEATESDLYK	1	1	1	P08518	C2(Carbamidomethyl)	0	0.019	0.1628	1.612	2	1692.74	-1.55709	41.1889	0
B3LRP1	E3 ubiquitin-protein ligase OS=Saccharomyces cerevisiae (strain RM11-1a) OX=285006 GN=SCRG_04601 PE=4 SV=1 - [B3LRP1_YEAS1]	43.1399	22.5	4	15	15	17	809	91.7867	6.69775
	A2	Sequence	# PSMs	# Proteins	# Protein Groups	Protein Group Accessions	Modifications	ΔCn	q-Value	PEP	XCorr	Charge	MH+ [Da]	ΔM [ppm]	RT [min]	# Missed Cleavages
	High	LPSSSPHSQAPSGHTASSSTNTSSTTR	1	4	1	B3LRP1		0	0	1.108e-08	5.4432	4	2670.23	-0.302469	13.6543	0
	High	VGDVLGHLDEDTATSSGRPR	1	4	1	B3LRP1		0	0	2.57e-05	4.64385	4	2082.02	0.116094	30.5353	0
	High	FDGEEGLDYGGVSR	1	4	1	B3LRP1		0	0	4.227e-05	2.93474	2	1500.66	-0.405024	37.7789	0
	High	GNQLNANTELER	1	4	1	B3LRP1		0	0	0.0007431	2.86115	2	1358.66	-2.3361	25.2764	0
	High	QYSSFEDQYGR	1	4	1	B3LRP1		0	0	0.0007431	2.32305	2	1379.58	-1.70442	30.3642	0
	High	RPTLDQTEAER	2	4	1	B3LRP1		0	0.001	0.0007431	3.1555	3	1315.66	-1.13806	16.6793	0
	High	LVAAESLYK	1	4	1	B3LRP1		0	0.001	0.0021	2.53096	2	993.562	0.194091	30.6996	0
	High	AGEVQQLPK	2	4	1	B3LRP1		0	0.001	0.0007431	2.50213	2	969.535	-1.00389	19.2819	0
	High	LLQFTTGTSR	1	4	1	B3LRP1		0	0.001	0.0008924	2.32812	2	1123.61	3.36964	33.6105	0
	High	LPSSLDQNVPQYK	1	4	1	B3LRP1		0	0.001	0.0009626	2.1015	2	1488.77	2.46211	35.6341	0
	High	TLNPYWNETFK	1	4	1	B3LRP1		0	0.001	0.0007917	2.05115	2	1412.68	-0.457152	45.599	0
	High	DQGFLGVVNVR	1	4	1	B3LRP1		0	0.001	0.0007431	2.02537	2	1203.65	2.4403	48.5416	0
	High	DLQGSDGPR	1	4	1	B3LRP1		0	0.001	0.001739	1.88773	2	944.443	0.0355802	13.967	0
	High	TTTWVDPR	1	4	1	B3LRP1		0	0.009	0.06943	1.88683	2	975.486	-3.78881	27.2489	0
	Medium	QTPEDLK	1	4	1	B3LRP1		0	0.045	0.4842	1.01365	2	830.425	-0.145386	13.5792	0
G2WDL5	K7_Gus1p OS=Saccharomyces cerevisiae (strain Kyokai no. 7 / NBRC 101557) OX=721032 GN=K7_GUS1 PE=3 SV=1 - [G2WDL5_YEASK]	42.2015	26.84	6	18	18	19	708	80.8188	7.53271
	A2	Sequence	# PSMs	# Proteins	# Protein Groups	Protein Group Accessions	Modifications	ΔCn	q-Value	PEP	XCorr	Charge	MH+ [Da]	ΔM [ppm]	RT [min]	# Missed Cleavages
	High	FAAIFDNGDKEQVAK	1	6	1	G2WDL5		0	0	0.000693	3.75056	3	1652.83	-0.502016	33.2938	1
	High	IVNALAPNSIAIK	1	6	1	G2WDL5		0	0	0.0007431	3.28343	2	1323.8	-1.0485	40.0734	0
	High	LDDATEDVFNK	1	6	1	G2WDL5		0	0	0.0007431	3.165	2	1266.58	-0.782733	34.3739	0
	High	AALLNQYFAQAYK	1	6	1	G2WDL5		0	0	4.839e-05	2.73081	2	1500.79	0.577491	49.5266	0
	High	APIVAYAELIAAR	1	6	1	G2WDL5		0	0	0.0007431	2.07983	2	1357.78	-0.55432	54.3852	0
[truncated: 4,040 more rows]
