# Supplementary material for: Chp1 is a dedicated chaperone at the ribosome that safeguards eEF1A biogenesis
Source: Nat Commun. 2024 Feb 15;15:1382. doi: 10.1038/s41467-024-45645-w (PMC10869706; doi:10.1038/s41467-024-45645-w)
Supplement: Supplementary file 4 — Supplementary Data 1 [file 41467_2024_45645_MOESM4_ESM.zip › Supplementary Data 1/MS-18-035-3.xlsx]

## Sheet: Sheet1
Accession	Description	Score	Coverage	# Proteins	# Unique Peptides	# Peptides	# PSMs	# AAs	MW [kDa]	calc. pI
P00581	DNA-directed DNA polymerase OS=Enterobacteria phage T7 GN=5 PE=1 SV=1 - [DPOL_BPT7]	8301.83	74.86	1	18	89	2641	704	79.6413	6.48096
	A2	Sequence	# PSMs	# Proteins	# Protein Groups	Protein Group Accessions	Modifications	ΔCn	q-Value	PEP	XCorr	Charge	MH+ [Da]	ΔM [ppm]	RT [min]	# Missed Cleavages
	High	AAFGAEHHLDGITGKPWVQAGIDASGLELR	27	2	2	P00581;P20311		0	0	3.89e-12	9.81122	4	3116.6	1.98408	50.4198	0
	High	EYVAGAPYTPVEHVVFNPSSRDHIQKK	12	2	2	P00581;P20311		0	0	0.0001437	8.66866	6	3068.56	1.39314	33.338	2
	High	FDNGEYAHEILnGDIHTKNQIAAELPTRDNAK	29	1	1	P00581	N12(Deamidated)	0	0	7.627e-09	8.44061	5	3595.74	-1.67685	39.2574	2
	High	EYVAGAPYTPVEHVVFNPSSRDHIQK	23	2	2	P00581;P20311		0	0	7.597e-06	7.61613	5	2940.46	-2.07053	36.6766	1
	High	LQEAGWVPTKYTDKGAPVVDDEVLEGVR	4	1	1	P00581		0	0	7.916e-15	7.29256	4	3071.57	1.72939	46.8097	2
	High	EGREPcELDTREYVAGAPYTPVEHVVFNPSSR	6	2	2	P00581;P20311	C6(Carbamidomethyl)	0	0	9.755e-10	7.25006	5	3661.73	-1.41604	43.9636	2
	High	YVAEDGKIHGSVNPnGAVTGR	213	2	2	P00581;P20311	N15(Deamidated)	0	0	3.026e-10	7.22985	3	2142.06	1.43027	23.8975	1
	High	VDDPEKQAAIDLIKEYLmIQK	7	2	2	P00581;P20311	M18(Oxidation)	0	0	7.068e-10	7.13633	4	2476.3	-1.19947	62.5331	2
	High	GGLIVFHnGHKYDVPALTK	57	2	2	P00581;P20311	N8(Deamidated)	0	0	4.497e-10	7.08449	3	2067.1	-0.5016	39.9446	1
	High	LQLNREFHLPRENcIDTLVLSR	12	2	2	P00581;P20311	C14(Carbamidomethyl)	0	0	4.039e-07	7.05786	4	2723.44	-0.998775	46.5839	2
	High	TFIYGFLYGAGDEKIGQIVGAGKER	15	2	2	P00581;P20311		0	0	2.148e-13	7.05552	4	2689.41	4.73125	54.3045	2
	High	SPHAALNTLLQSAGALIcK	33	2	2	P00581;P20311	C18(Carbamidomethyl)	0	0	9.046e-16	6.87041	2	1965.06	0.158906	55.7519	0
	High	FDNGEYAHEILnGDIHTKnQIAAELPTRDNAK	6	1	1	P00581	N12(Deamidated); N19(Deamidated)	0	0	0.001927	6.86113	5	3596.73	0.49372	40.1876	2
	High	LQLNREFHLPREncIDTLVLSR	17	2	2	P00581;P20311	N13(Deamidated); C14(Carbamidomethyl)	0	0	2.533e-09	6.8343	4	2724.43	2.44899	47.4948	2
	High	ESIQQTLVESSQWVAGEQQVK	17	2	2	P00581;P20311		0	0	4.614e-08	6.83114	3	2374.19	-0.0339422	57.1216	0
	High	YVAEDGKIHGSVNPNGAVTGR	29	2	2	P00581;P20311		0	0	5.117e-13	6.71634	3	2141.08	1.17774	23.2106	1
	High	cLLDTEGKMGPNWAIcH	8	1	1	P00581	C1(Carbamidomethyl); C16(Carbamidomethyl)	0	0	1.137e-12	6.68524	2	2001.89	-2.70922	45.3559	1
	High	FDNGEYAHEILNGDIHTK	26	2	2	P00581;P20311		0	0	5.871e-08	6.54406	3	2072.96	-1.71883	36.9154	0
	High	cLLDTEGKmGPNWAIcH	2	1	1	P00581	C1(Carbamidomethyl); M9(Oxidation); C16(Carbamidomethyl)	0	0	1.967e-10	6.52406	2	2017.89	-1.86162	40.5853	1
	High	TEEIAQVVIETAQEAMR	7	1	1	P00581		0	0	1.198e-07	6.48091	3	1917.96	2.47804	67.4059	0
	High	GGLIVFHNGHKYDVPALTK	32	2	2	P00581;P20311		0	0	5.64e-09	6.46567	4	2066.12	-0.800267	33.6668	1
	High	YTDKGAPVVDDEVLEGVRVDDPEK	7	1	1	P00581		0	0	3.462e-06	6.44284	4	2645.29	-0.604113	40.6469	2
	High	EYVAGAPYTPVEHVVFNPSSR	72	2	2	P00581;P20311		0	0	4.585e-06	6.3083	3	2319.13	-4.61656	45.4172	0
	High	FDnGEYAHEILNGDIHTK	88	2	2	P00581;P20311	N3(Deamidated)	0	0	2.048e-10	6.23955	3	2073.95	0.220856	42.9685	0
	High	YTDKGAPVVDDEVLEGVR	7	1	1	P00581		0	0	7.092e-10	6.20323	3	1961.98	-1.16163	38.4845	1
	High	QAAIDLIKEYLmIQKR	14	2	2	P00581;P20311	M12(Oxidation)	0	0	4.644e-08	6.19842	4	1949.1	5.17338	55.3021	2
	High	RIGQSAEGDKAWLR	7	2	2	P00581;P20311		0	0	3.01e-10	6.182	3	1586.84	0.516787	22.8685	2
	High	EPcELDTREYVAGAPYTPVEHVVFNPSSR	3	2	2	P00581;P20311	C3(Carbamidomethyl)	0	0	1.197e-14	6.10745	3	3319.57	-0.589107	47.1325	1
	High	TEEIAQVVIETAQEAmR	18	1	1	P00581	M16(Oxidation)	0	0	1.594e-09	6.09534	3	1933.96	1.26815	57.4977	0
	High	QAAIDLIKEYLMIQKR	9	2	2	P00581;P20311		0	0	4.114e-07	6.04558	4	1933.1	0.943875	56.4096	2
	High	FDnGEYAHEILnGDIHTK	37	2	2	P00581;P20311	N3(Deamidated); N12(Deamidated)	0	0	9.131e-07	6.04395	4	2074.94	2.53461	36.1891	0
	High	TFIYGFLYGAGDEKIGQIVGAGK	4	2	2	P00581;P20311		0	0	1.545e-10	5.87029	3	2404.25	-0.395937	58.9807	1
	High	GAPVVDDEVLEGVRVDDPEKQAAIDLIK	7	2	2	P00581;P20311		0	0	1.734e-08	5.74829	4	2990.57	0.492065	52.4577	2
	High	FDNGEYAHEILnGDIHTKNQIAAELPTR	12	1	1	P00581	N12(Deamidated)	0	0	1.61e-07	5.54877	4	3167.54	0.568612	46.071	1
	High	KLTETFGSWYQPK	22	1	1	P00581		0	0	1.37e-05	5.53812	3	1584.81	0.293535	38.4652	1
	High	EFHLPREncIDTLVLSR	18	2	2	P00581;P20311	N8(Deamidated); C9(Carbamidomethyl)	0	0	7.064e-05	5.45898	3	2100.07	6.98195	46.9115	1
	High	ATHAFPnLAQIPGVR	8	2	2	P00581;P20311	N7(Deamidated)	0	0	0.001415	5.33281	3	1592.85	-2.31355	43.9359	0
	High	LIHSNLKDTDMGLLR	118	2	2	P00581;P20311		0	0	6.935e-10	5.28996	3	1725.93	1.54063	33.261	1
	High	EFHLPRENcIDTLVLSR	68	2	2	P00581;P20311	C9(Carbamidomethyl)	0	0	4.859e-08	5.22872	3	2099.07	1.23141	46.2936	1
	High	SPHAALnTLLQSAGALIcK	4	2	2	P00581;P20311	N7(Deamidated); C18(Carbamidomethyl)	0	0	1.207e-05	5.17684	3	1966.04	-0.255261	51.9712	0
	High	QAAIDLIKEYLmIQK	8	2	2	P00581;P20311	M12(Oxidation)	0	0	3.438e-09	5.17199	2	1792.99	0.149699	61.0514	1
	High	IGQSAEGDKAWLR	45	2	2	P00581;P20311		0	0	3.754e-07	5.12477	3	1430.74	2.01294	26.2118	1
	High	KLQEAGWVPTKYTDK	11	1	1	P00581		0	0	5.764e-06	5.08432	4	1763.93	-1.64464	28.8073	2
	High	KFLENTPAIAALR	7	2	2	P00581;P20311		0	0	0.0002614	5.01667	3	1443.83	-0.435892	38.5036	1
	High	ATHAFPNLAQIPGVR	103	2	2	P00581;P20311		0	0	4.363e-07	4.99904	3	1591.87	-1.39024	41.8458	0
	High	KKFLENTPAIAALR	10	2	2	P00581;P20311		0	0	2.858e-06	4.99613	3	1571.93	4.68655	32.5518	2
	High	NQIAAELPTRDnAK	36	1	1	P00581	N12(Deamidated)	0	0	1.488e-05	4.91816	3	1541.8	5.27607	25.8602	1
	High	LIHSNLKDTDmGLLR	53	2	2	P00581;P20311	M11(Oxidation)	0	0	1.23e-06	4.91271	3	1741.93	2.93899	27.7206	1
	High	ATHAFPNLAQIPGVRSPYGEQcR	3	2	2	P00581;P20311	C22(Carbamidomethyl)	0	0	0.0001618	4.91072	4	2569.28	1.57357	41.0381	1
	High	LIHSnLKDTDMGLLR	7	2	2	P00581;P20311	N5(Deamidated)	0	0	1.418e-05	4.9107	3	1726.92	0.475274	38.0957	1
	High	FGSHALEAWGYR	117	2	2	P00581;P20311		0	0	7.11e-07	4.80795	3	1393.66	-0.885039	41.3849	0
	High	NQIAAELPTRDNAK	24	1	1	P00581		0	0	6.293e-08	4.80684	3	1540.81	1.71903	24.4732	1
	High	FDNGEYAHEILnGDIHTKnQIAAELPTR	6	1	1	P00581	N12(Deamidated); N19(Deamidated)	0	0	2.374e-07	4.75492	4	3168.53	1.29815	43.614	1
	High	LGEMKGEYKDDFK	4	2	2	P00581;P20311		0	0	5.618e-08	4.75041	3	1559.74	-0.377391	23.3284	2
	High	SELLRKLTETFGSWYQPK	5	1	1	P00581		0	0	1.209e-08	4.6575	3	2183.15	-0.494063	56.4627	2
	High	LQEAGWVPTKYTDK	12	1	1	P00581		0	0	4.294e-06	4.60596	3	1635.84	0.958093	32.9025	1
	High	EYVAGAPYTPVEHVVFnPSSRDHIQK	4	2	2	P00581;P20311	N17(Deamidated)	0	0	0.004014	4.59535	5	2941.47	7.22368	36.1006	1
	High	IHGSVNPnGAVTGR	18	2	2	P00581;P20311	N8(Deamidated)	0	0	3.344e-05	4.56589	3	1379.7	0.887346	17.6724	0
	High	KLQEAGWVPTK	15	2	2	P00581;P20311		0	0	0.0004486	4.51805	3	1256.7	3.31966	27.5444	1
	High	KLTETFGSWYQPKGGTEMFcHPR	1	1	1	P00581	C20(Carbamidomethyl)	0	0	3.307e-07	4.5025	5	2757.3	1.90831	40.3174	2
	High	RFGSHALEAWGYR	7	2	2	P00581;P20311		0	0	1.897e-08	4.47336	3	1549.77	-0.411907	33.0099	1
	High	FLENTPAIAALR	89	2	2	P00581;P20311		0	0	2.935e-06	4.46893	3	1315.73	-2.24163	45.3098	0
	High	IHGSVNPNGAVTGR	18	2	2	P00581;P20311		0	0	0.0005827	4.44574	3	1378.72	3.15094	15.8292	0
	High	LTETFGSWYQPK	17	1	1	P00581		0	0	1.177e-05	4.44205	2	1456.71	-0.761287	45.6328	0
	High	KKFLEnTPAIAALR	1	2	2	P00581;P20311	N6(Deamidated)	0	0	8.34e-07	4.27421	3	1572.91	-1.14153	36.5566	2
	High	GAPVVDDEVLEGVRVDDPEK	4	2	2	P00581;P20311		0	0	4.838e-14	4.244	2	2138.06	0.0119714	43.0861	1
	High	EYVAGAPYTPVEHVVFnPSSRDHIQKK	2	2	2	P00581;P20311	N17(Deamidated)	0	0	0.007744	4.22792	6	3069.57	7.71344	33.6033	2
	High	QAAIDLIKEYLMIQK	3	2	2	P00581;P20311		0	0	4.756e-05	4.18952	3	1776.99	-0.279428	61.9707	1
	High	FDNGEYAHEILNGDIHTKNQIAAELPTR	2	1	1	P00581		0	0	0.0001258	4.14264	5	3166.54	-3.86643	44.2163	1
	High	LWIIKTEEmLVEK	8	2	2	P00581;P20311	M9(Oxidation)	0	0	3.765e-05	4.14045	3	1647.9	0.103091	47.2107	1
	High	VDDPEKQAAIDLIK	4	2	2	P00581;P20311		0	0	2.333e-08	4.09847	2	1554.83	-2.43469	37.2786	1
	High	WVGDHWNFR	119	1	1	P00581		0	0	0.001188	4.04717	3	1216.57	1.20375	39.3885	0
	High	AAFGAEHHLDGITGKPWVqAGIDASGLELR	4	2	2	P00581;P20311	Q19(Deamidated)	0	0	6.872e-08	4.00223	4	3117.59	5.30934	53.3655	0
	High	TFIYGFLYGAGDEK	80	2	2	P00581;P20311		0	0	2.584e-07	3.95701	2	1580.76	1.10635	56.2987	0
	High	mGPNWAIcH	32	1	1	P00581	M1(Oxidation); C8(Carbamidomethyl)	0	0	0.000151	3.94813	2	1101.46	1.32675	32.1446	0
	High	EYVAGAPYTPVEHVVFnPSSR	3	2	2	P00581;P20311	N17(Deamidated)	0	0	9.913e-07	3.91739	3	2320.14	7.4571	44.0331	0
	High	AQREGREPcELDTR	24	2	2	P00581;P20311	C9(Carbamidomethyl)	0	0	0.001841	3.87825	4	1716.81	-1.16506	14.0974	2
	High	AIEELYVELAAR	17	2	2	P00581;P20311		0	0	9.659e-07	3.85177	2	1376.74	1.53763	51.2324	0
	High	LGEmKGEYKDDFK	3	2	2	P00581;P20311	M4(Oxidation)	0	0	6.602e-06	3.84636	3	1575.74	-0.438919	18.4243	2
	High	LWIIKTEEMLVEK	21	2	2	P00581;P20311		0	0	1.008e-05	3.83973	3	1631.91	0.055007	50.6788	1
	High	GAPVVDDEVLEGVR	5	2	2	P00581;P20311		0	0	2.396e-07	3.78945	2	1454.75	-1.55066	41.1356	0
	High	ESIQQTLVESSqWVAGEQQVK	3	2	2	P00581;P20311	Q12(Deamidated)	0	0	0.0003788	3.76393	3	2375.19	9.3681	51.2384	0
	High	GGTEmFcHPR	54	2	2	P00581;P20311	M5(Oxidation); C7(Carbamidomethyl)	0	0	0.0001542	3.69291	3	1207.5	0.358287	15.3644	0
	High	ENcIDTLVLSR	30	2	2	P00581;P20311	C3(Carbamidomethyl)	0	0	0.000869	3.65523	3	1319.66	0.264535	42.7138	0
	High	WVGDHWnFR	1	1	1	P00581	N7(Deamidated)	0	0	0.003941	3.6393	3	1217.55	0.670498	40.7697	0
	High	YVAEDGKIHGSVnPnGAVTGR	4	2	2	P00581;P20311	N13(Deamidated); N15(Deamidated)	0	0	0.001345	3.62487	4	2143.05	4.1541	33.7465	1
	High	cLLDTEGKMGPnWAIcH	4	1	1	P00581	C1(Carbamidomethyl); N12(Deamidated); C16(Carbamidomethyl)	0	0	7.748e-06	3.61281	3	2002.88	0.664377	47.3116	1
	High	AIEELYVELAARR	73	2	2	P00581;P20311		0	0	0.0001537	3.57428	3	1532.85	2.6564	47.2223	1
	High	LQLNREFHLPR	7	2	2	P00581;P20311		0	0	0.006401	3.53628	3	1422.79	-1.8797	33.1847	1
	High	QERnGFPFDTK	27	2	2	P00581;P20311	N4(Deamidated)	0	0	0.0009641	3.51356	3	1339.63	-0.810075	30.237	1
	High	FLEnTPAIAALR	4	2	2	P00581;P20311	N4(Deamidated)	0	0	0.0001066	3.51305	2	1316.72	1.05591	47.6911	0
	High	EGREPcELDTR	33	2	2	P00581;P20311	C6(Carbamidomethyl)	0	0	0.0002672	3.47282	3	1361.61	-2.12258	16.5658	1
	High	VDDPEKQAAIDLIKEYLMIQK	2	2	2	P00581;P20311		0	0	2.392e-06	3.42982	3	2460.3	-1.3336	63.3828	2
	High	EncIDTLVLSR	5	2	2	P00581;P20311	N2(Deamidated); C3(Carbamidomethyl)	0	0	5.379e-05	3.37036	2	1320.65	0.245951	44.883	0
	High	DNAKTFIYGFLYGAGDEK	2	2	2	P00581;P20311		0	0	2.897e-05	3.35449	3	2008.97	0.0412219	57.4794	1
	High	TFIYGFLYGAGDEKIGqIVGAGK	1	2	2	P00581;P20311	Q17(Deamidated)	0	0	0.0004768	3.35442	3	2405.26	9.04099	58.6315	1
	High	MGPNWAIcH	37	1	1	P00581	C8(Carbamidomethyl)	0	0	0.003719	3.32386	2	1085.46	-2.66358	38.9572	0
	High	IGQIVGAGKER	9	2	2	P00581;P20311		0	0	0.0009038	3.3005	2	1127.65	-0.50176	15.5466	1
	High	TEEMLVEK	10	2	2	P00581;P20311		0	0	0.003414	3.26694	2	978.482	0.964793	22.635	0
	High	GGTEMFcHPR	9	2	2	P00581;P20311	C7(Carbamidomethyl)	0	0	0.000145	3.24496	2	1191.5	0.640106	18.7626	0
	High	LQEAGWVPTK	17	2	2	P00581;P20311		0	0	0.00105	3.22405	2	1128.61	2.22053	32.9728	0
	High	WVGDHWNFRcLLDTEGK	1	1	1	P00581	C10(Carbamidomethyl)	0	0	0.0007884	3.21319	4	2133	-0.206513	50.9403	1
	High	TEEmLVEK	20	2	2	P00581;P20311	M4(Oxidation)	0	0	0.005414	3.20457	2	994.476	-0.197645	17.4947	0
	High	EGREPcELDTREYVAGAPYTPVEHVVFnPSSR	2	2	2	P00581;P20311	C6(Carbamidomethyl); N28(Deamidated)	0	0	2.695e-05	3.19116	4	3662.74	5.80147	43.9047	2
	High	KFLEnTPAIAALR	1	2	2	P00581;P20311	N5(Deamidated)	0	0	0.0006391	3.18114	3	1444.82	0.826741	42.7543	1
	High	MGPnWAIcH	4	1	1	P00581	N4(Deamidated); C8(Carbamidomethyl)	0	0	0.002855	3.17514	2	1086.45	-1.65659	39.3499	0
	High	LQLnREFHLPR	1	2	2	P00581;P20311	N4(Deamidated)	0	0	0.001516	3.0975	3	1423.78	1.20306	36.6119	1
	High	QERNGFPFDTK	7	2	2	P00581;P20311		0	0	0.0001792	3.00507	2	1338.65	2.16842	27.2479	1
	High	NQIAAELPTR	22	1	1	P00581		0	0	0.002295	2.97464	2	1112.6	-0.89457	30.7194	0
	High	TEEIAqVVIETAQEAMR	1	1	1	P00581	Q6(Deamidated)	0	0	0.0005313	2.95324	3	1918.96	9.34317	68.8773	0
	High	TEEMLVEKGLK	1	2	2	P00581;P20311		0	0	0.003402	2.93951	3	1276.68	-0.641058	26.4102	1
	High	cLLDTEGK	20	2	2	P00581;P20311	C1(Carbamidomethyl)	0	0	0.004598	2.90363	2	935.452	1.30349	23.6284	0
	High	cLAHFMAR	8	2	2	P00581;P20311	C1(Carbamidomethyl)	0	0	0.000994	2.90003	2	1005.48	1.94279	23.2118	0
	High	NqIAAELPTRDnAK	4	1	1	P00581	Q2(Deamidated); N12(Deamidated)	0	0	0.0003236	2.88512	2	1542.78	1.67664	31.3037	1
	High	AAWLLAKQER	4	2	2	P00581;P20311		0	0	0.002378	2.87435	2	1185.68	1.70335	27.7091	1
	High	IGQIVGAGK	17	2	2	P00581;P20311		0	0	0.006125	2.87298	2	842.508	-1.41714	18.9458	0
	High	NqIAAELPTR	12	1	1	P00581	Q2(Deamidated)	0	0	0.0003588	2.87183	2	1113.59	0.853645	36.0359	0
	High	VGGIFKKPK	5	2	2	P00581;P20311		0	0	0.002166	2.84851	2	973.619	3.00106e-05	11.9951	1
	High	GGLIVFHnGHK	1	2	2	P00581;P20311	N8(Deamidated)	0	0	0.001341	2.73506	2	1179.63	0.959672	20.9905	0
	High	NGFPFDTK	15	2	2	P00581;P20311		0	0	0.007419	2.5773	2	925.442	0.926088	34.5139	0
	High	NGFPFDTKAIEELYVELAARR	1	2	2	P00581;P20311		0	0	8.853e-05	2.4036	4	2439.27	0.0767359	65.7511	2
	High	SPYGEQcR	3	2	2	P00581;P20311	C7(Carbamidomethyl)	0	0	0.001516	2.23077	2	996.42	-0.233557	11.1468	0
	High	EPcELDTR	5	2	2	P00581;P20311	C3(Carbamidomethyl)	0	0	0.006147	1.99122	2	1019.45	-0.787812	17.9264	0
	High	EYLMIQKR	6	2	2	P00581;P20311		0	0.001	0.03181	2.95164	2	1080.59	-1.11816	23.2682	1
	High	QAAIDLIK	5	2	2	P00581;P20311		0	0.001	0.01237	2.57154	2	871.525	0.392126	32.3957	0
	High	DTDMGLLR	7	2	2	P00581;P20311		0	0.001	0.01533	2.53949	2	920.452	1.14776	36.1505	0
	High	YDVPALTK	21	2	2	P00581;P20311		0	0.001	0.02793	2.52413	2	906.493	0.14495	32.1654	0
	High	DTDmGLLR	4	2	2	P00581;P20311	M4(Oxidation)	0	0.001	0.01266	2.49991	2	936.447	1.14853	26.054	0
	High	WIKGLDGR	3	2	2	P00581;P20311		0	0.001	0.03095	2.38518	2	944.531	-0.0473636	24.6863	1
	High	cLAHFmAR	5	2	2	P00581;P20311	C1(Carbamidomethyl); M6(Oxidation)	0	0.001	0.03196	2.32345	2	1021.47	-0.638294	17.1646	0
	High	nGFPFDTK	23	2	2	P00581;P20311	N1(Deamidated)	0	0.001	0.01161	2.21669	2	926.425	-0.136797	43.7832	0
	High	GEYKDDFKR	1	2	2	P00581;P20311		0	0.001	0.02612	2.16396	2	1157.56	0.447778	11.9049	2
	High	VGGIFKKPKNK	1	2	2	P00581;P20311		0	0.001	0.009574	1.86716	3	1215.76	0.0967205	7.40719	2
	High	EYLmIQKR	3	2	2	P00581;P20311	M4(Oxidation)	0	0.002	0.03749	2.45698	2	1096.58	0.640992	20.4179	1
	High	EYLMIQK	8	2	2	P00581;P20311		0	0.004	0.08407	2.05405	2	924.487	0.723174	30.9694	0
	High	GGLIVFHNGHK	1	2	2	P00581;P20311		0	0.005	0.1009	2.50965	2	1178.64	-1.20835	18.3395	0
	High	LIHSnLKDTDmGLLR	1	2	2	P00581;P20311	N5(Deamidated); M11(Oxidation)	0	0.007	0.1194	2.77915	3	1742.91	1.46239	28.9708	1
	High	GEYKDDFK	1	2	2	P00581;P20311		0	0.009	0.142	1.33166	2	1001.46	-0.472798	14.37	1
	Medium	TGKPLPKYPR	2	2	2	P00581;P20311		0	0.01	0.1692	1.8489	2	1156.68	-0.0950573	11.8393	1
	Medium	EYLmIQK	4	2	2	P00581;P20311	M4(Oxidation)	0	0.013	0.2117	2.06516	2	940.483	2.15891	26.2925	0
	Medium	AAWLLAK	1	2	2	P00581;P20311		0	0.014	0.2445	2.32948	1	772.472	0.457717	36.0253	0
P20311	DNA-directed DNA polymerase OS=Enterobacteria phage T3 GN=5 PE=3 SV=1 - [DPOL_BPT3]	6903.19	67.9	1	2	73	2171	704	79.9345	6.63916
	A2	Sequence	# PSMs	# Proteins	# Protein Groups	Protein Group Accessions	Modifications	ΔCn	q-Value	PEP	XCorr	Charge	MH+ [Da]	ΔM [ppm]	RT [min]	# Missed Cleavages
	High	AAFGAEHHLDGITGKPWVQAGIDASGLELR	27	2	2	P00581;P20311		0	0	3.89e-12	9.81122	4	3116.6	1.98408	50.4198	0
	High	EYVAGAPYTPVEHVVFNPSSRDHIQKK	12	2	2	P00581;P20311		0	0	0.0001437	8.66866	6	3068.56	1.39314	33.338	2
	High	EYVAGAPYTPVEHVVFNPSSRDHIQK	23	2	2	P00581;P20311		0	0	7.597e-06	7.61613	5	2940.46	-2.07053	36.6766	1
	High	EGREPcELDTREYVAGAPYTPVEHVVFNPSSR	6	2	2	P00581;P20311	C6(Carbamidomethyl)	0	0	9.755e-10	7.25006	5	3661.73	-1.41604	43.9636	2
	High	YVAEDGKIHGSVNPnGAVTGR	213	2	2	P00581;P20311	N15(Deamidated)	0	0	3.026e-10	7.22985	3	2142.06	1.43027	23.8975	1
	High	VDDPEKQAAIDLIKEYLmIQK	7	2	2	P00581;P20311	M18(Oxidation)	0	0	7.068e-10	7.13633	4	2476.3	-1.19947	62.5331	2
	High	GGLIVFHnGHKYDVPALTK	57	2	2	P00581;P20311	N8(Deamidated)	0	0	4.497e-10	7.08449	3	2067.1	-0.5016	39.9446	1
	High	LQLNREFHLPRENcIDTLVLSR	12	2	2	P00581;P20311	C14(Carbamidomethyl)	0	0	4.039e-07	7.05786	4	2723.44	-0.998775	46.5839	2
	High	TFIYGFLYGAGDEKIGQIVGAGKER	15	2	2	P00581;P20311		0	0	2.148e-13	7.05552	4	2689.41	4.73125	54.3045	2
	High	SPHAALNTLLQSAGALIcK	33	2	2	P00581;P20311	C18(Carbamidomethyl)	0	0	9.046e-16	6.87041	2	1965.06	0.158906	55.7519	0
	High	LQLNREFHLPREncIDTLVLSR	17	2	2	P00581;P20311	N13(Deamidated); C14(Carbamidomethyl)	0	0	2.533e-09	6.8343	4	2724.43	2.44899	47.4948	2
	High	ESIQQTLVESSQWVAGEQQVK	17	2	2	P00581;P20311		0	0	4.614e-08	6.83114	3	2374.19	-0.0339422	57.1216	0
	High	YVAEDGKIHGSVNPNGAVTGR	29	2	2	P00581;P20311		0	0	5.117e-13	6.71634	3	2141.08	1.17774	23.2106	1
	High	FDNGEYAHEILNGDIHTK	26	2	2	P00581;P20311		0	0	5.871e-08	6.54406	3	2072.96	-1.71883	36.9154	0
	High	GGLIVFHNGHKYDVPALTK	32	2	2	P00581;P20311		0	0	5.64e-09	6.46567	4	2066.12	-0.800267	33.6668	1
	High	EYVAGAPYTPVEHVVFNPSSR	72	2	2	P00581;P20311		0	0	4.585e-06	6.3083	3	2319.13	-4.61656	45.4172	0
	High	FDnGEYAHEILNGDIHTK	88	2	2	P00581;P20311	N3(Deamidated)	0	0	2.048e-10	6.23955	3	2073.95	0.220856	42.9685	0
	High	QAAIDLIKEYLmIQKR	14	2	2	P00581;P20311	M12(Oxidation)	0	0	4.644e-08	6.19842	4	1949.1	5.17338	55.3021	2
	High	RIGQSAEGDKAWLR	7	2	2	P00581;P20311		0	0	3.01e-10	6.182	3	1586.84	0.516787	22.8685	2
	High	EPcELDTREYVAGAPYTPVEHVVFNPSSR	3	2	2	P00581;P20311	C3(Carbamidomethyl)	0	0	1.197e-14	6.10745	3	3319.57	-0.589107	47.1325	1
	High	QAAIDLIKEYLMIQKR	9	2	2	P00581;P20311		0	0	4.114e-07	6.04558	4	1933.1	0.943875	56.4096	2
	High	FDnGEYAHEILnGDIHTK	37	2	2	P00581;P20311	N3(Deamidated); N12(Deamidated)	0	0	9.131e-07	6.04395	4	2074.94	2.53461	36.1891	0
	High	TFIYGFLYGAGDEKIGQIVGAGK	4	2	2	P00581;P20311		0	0	1.545e-10	5.87029	3	2404.25	-0.395937	58.9807	1
	High	GAPVVDDEVLEGVRVDDPEKQAAIDLIK	7	2	2	P00581;P20311		0	0	1.734e-08	5.74829	4	2990.57	0.492065	52.4577	2
	High	EFHLPREncIDTLVLSR	18	2	2	P00581;P20311	N8(Deamidated); C9(Carbamidomethyl)	0	0	7.064e-05	5.45898	3	2100.07	6.98195	46.9115	1
	High	ATHAFPnLAQIPGVR	8	2	2	P00581;P20311	N7(Deamidated)	0	0	0.001415	5.33281	3	1592.85	-2.31355	43.9359	0
	High	LIHSNLKDTDMGLLR	118	2	2	P00581;P20311		0	0	6.935e-10	5.28996	3	1725.93	1.54063	33.261	1
	High	EFHLPRENcIDTLVLSR	68	2	2	P00581;P20311	C9(Carbamidomethyl)	0	0	4.859e-08	5.22872	3	2099.07	1.23141	46.2936	1
	High	SPHAALnTLLQSAGALIcK	4	2	2	P00581;P20311	N7(Deamidated); C18(Carbamidomethyl)	0	0	1.207e-05	5.17684	3	1966.04	-0.255261	51.9712	0
	High	QAAIDLIKEYLmIQK	8	2	2	P00581;P20311	M12(Oxidation)	0	0	3.438e-09	5.17199	2	1792.99	0.149699	61.0514	1
	High	IGQSAEGDKAWLR	45	2	2	P00581;P20311		0	0	3.754e-07	5.12477	3	1430.74	2.01294	26.2118	1
	High	KFLENTPAIAALR	7	2	2	P00581;P20311		0	0	0.0002614	5.01667	3	1443.83	-0.435892	38.5036	1
	High	ATHAFPNLAQIPGVR	103	2	2	P00581;P20311		0	0	4.363e-07	4.99904	3	1591.87	-1.39024	41.8458	0
	High	KKFLENTPAIAALR	10	2	2	P00581;P20311		0	0	2.858e-06	4.99613	3	1571.93	4.68655	32.5518	2
	High	LIHSNLKDTDmGLLR	53	2	2	P00581;P20311	M11(Oxidation)	0	0	1.23e-06	4.91271	3	1741.93	2.93899	27.7206	1
	High	ATHAFPNLAQIPGVRSPYGEQcR	3	2	2	P00581;P20311	C22(Carbamidomethyl)	0	0	0.0001618	4.91072	4	2569.28	1.57357	41.0381	1
	High	LIHSnLKDTDMGLLR	7	2	2	P00581;P20311	N5(Deamidated)	0	0	1.418e-05	4.9107	3	1726.92	0.475274	38.0957	1
	High	FGSHALEAWGYR	117	2	2	P00581;P20311		0	0	7.11e-07	4.80795	3	1393.66	-0.885039	41.3849	0
	High	LGEMKGEYKDDFK	4	2	2	P00581;P20311		0	0	5.618e-08	4.75041	3	1559.74	-0.377391	23.3284	2
	High	EYVAGAPYTPVEHVVFnPSSRDHIQK	4	2	2	P00581;P20311	N17(Deamidated)	0	0	0.004014	4.59535	5	2941.47	7.22368	36.1006	1
	High	IHGSVNPnGAVTGR	18	2	2	P00581;P20311	N8(Deamidated)	0	0	3.344e-05	4.56589	3	1379.7	0.887346	17.6724	0
	High	KLQEAGWVPTK	15	2	2	P00581;P20311		0	0	0.0004486	4.51805	3	1256.7	3.31966	27.5444	1
	High	RFGSHALEAWGYR	7	2	2	P00581;P20311		0	0	1.897e-08	4.47336	3	1549.77	-0.411907	33.0099	1
	High	FLENTPAIAALR	89	2	2	P00581;P20311		0	0	2.935e-06	4.46893	3	1315.73	-2.24163	45.3098	0
	High	IHGSVNPNGAVTGR	18	2	2	P00581;P20311		0	0	0.0005827	4.44574	3	1378.72	3.15094	15.8292	0
	High	KKFLEnTPAIAALR	1	2	2	P00581;P20311	N6(Deamidated)	0	0	8.34e-07	4.27421	3	1572.91	-1.14153	36.5566	2
	High	GAPVVDDEVLEGVRVDDPEK	4	2	2	P00581;P20311		0	0	4.838e-14	4.244	2	2138.06	0.0119714	43.0861	1
	High	EYVAGAPYTPVEHVVFnPSSRDHIQKK	2	2	2	P00581;P20311	N17(Deamidated)	0	0	0.007744	4.22792	6	3069.57	7.71344	33.6033	2
	High	QAAIDLIKEYLMIQK	3	2	2	P00581;P20311		0	0	4.756e-05	4.18952	3	1776.99	-0.279428	61.9707	1
	High	LWIIKTEEmLVEK	8	2	2	P00581;P20311	M9(Oxidation)	0	0	3.765e-05	4.14045	3	1647.9	0.103091	47.2107	1
	High	VDDPEKQAAIDLIK	4	2	2	P00581;P20311		0	0	2.333e-08	4.09847	2	1554.83	-2.43469	37.2786	1
	High	AAFGAEHHLDGITGKPWVqAGIDASGLELR	4	2	2	P00581;P20311	Q19(Deamidated)	0	0	6.872e-08	4.00223	4	3117.59	5.30934	53.3655	0
	High	TFIYGFLYGAGDEK	80	2	2	P00581;P20311		0	0	2.584e-07	3.95701	2	1580.76	1.10635	56.2987	0
	High	cLLDTEGKMGAnWKEcH	1	1	1	P20311	C1(Carbamidomethyl); N12(Deamidated); C16(Carbamidomethyl)	0	0	0.0001952	3.94508	3	2049.88	-0.659773	38.5469	2
	High	EYVAGAPYTPVEHVVFnPSSR	3	2	2	P00581;P20311	N17(Deamidated)	0	0	9.913e-07	3.91739	3	2320.14	7.4571	44.0331	0
	High	AQREGREPcELDTR	24	2	2	P00581;P20311	C9(Carbamidomethyl)	0	0	0.001841	3.87825	4	1716.81	-1.16506	14.0974	2
	High	AIEELYVELAAR	17	2	2	P00581;P20311		0	0	9.659e-07	3.85177	2	1376.74	1.53763	51.2324	0
	High	LGEmKGEYKDDFK	3	2	2	P00581;P20311	M4(Oxidation)	0	0	6.602e-06	3.84636	3	1575.74	-0.438919	18.4243	2
	High	LWIIKTEEMLVEK	21	2	2	P00581;P20311		0	0	1.008e-05	3.83973	3	1631.91	0.055007	50.6788	1
	High	GAPVVDDEVLEGVR	5	2	2	P00581;P20311		0	0	2.396e-07	3.78945	2	1454.75	-1.55066	41.1356	0
	High	ESIQQTLVESSqWVAGEQQVK	3	2	2	P00581;P20311	Q12(Deamidated)	0	0	0.0003788	3.76393	3	2375.19	9.3681	51.2384	0
	High	GGTEmFcHPR	54	2	2	P00581;P20311	M5(Oxidation); C7(Carbamidomethyl)	0	0	0.0001542	3.69291	3	1207.5	0.358287	15.3644	0
	High	ENcIDTLVLSR	30	2	2	P00581;P20311	C3(Carbamidomethyl)	0	0	0.000869	3.65523	3	1319.66	0.264535	42.7138	0
	High	YVAEDGKIHGSVnPnGAVTGR	4	2	2	P00581;P20311	N13(Deamidated); N15(Deamidated)	0	0	0.001345	3.62487	4	2143.05	4.1541	33.7465	1
	High	AIEELYVELAARR	73	2	2	P00581;P20311		0	0	0.0001537	3.57428	3	1532.85	2.6564	47.2223	1
	High	LQLNREFHLPR	7	2	2	P00581;P20311		0	0	0.006401	3.53628	3	1422.79	-1.8797	33.1847	1
	High	QERnGFPFDTK	27	2	2	P00581;P20311	N4(Deamidated)	0	0	0.0009641	3.51356	3	1339.63	-0.810075	30.237	1
	High	FLEnTPAIAALR	4	2	2	P00581;P20311	N4(Deamidated)	0	0	0.0001066	3.51305	2	1316.72	1.05591	47.6911	0
	High	EGREPcELDTR	33	2	2	P00581;P20311	C6(Carbamidomethyl)	0	0	0.0002672	3.47282	3	1361.61	-2.12258	16.5658	1
	High	VDDPEKQAAIDLIKEYLMIQK	2	2	2	P00581;P20311		0	0	2.392e-06	3.42982	3	2460.3	-1.3336	63.3828	2
	High	EncIDTLVLSR	5	2	2	P00581;P20311	N2(Deamidated); C3(Carbamidomethyl)	0	0	5.379e-05	3.37036	2	1320.65	0.245951	44.883	0
	High	DNAKTFIYGFLYGAGDEK	2	2	2	P00581;P20311		0	0	2.897e-05	3.35449	3	2008.97	0.0412219	57.4794	1
	High	TFIYGFLYGAGDEKIGqIVGAGK	1	2	2	P00581;P20311	Q17(Deamidated)	0	0	0.0004768	3.35442	3	2405.26	9.04099	58.6315	1
	High	IGQIVGAGKER	9	2	2	P00581;P20311		0	0	0.0009038	3.3005	2	1127.65	-0.50176	15.5466	1
	High	TEEMLVEK	10	2	2	P00581;P20311		0	0	0.003414	3.26694	2	978.482	0.964793	22.635	0
	High	GGTEMFcHPR	9	2	2	P00581;P20311	C7(Carbamidomethyl)	0	0	0.000145	3.24496	2	1191.5	0.640106	18.7626	0
	High	LQEAGWVPTK	17	2	2	P00581;P20311		0	0	0.00105	3.22405	2	1128.61	2.22053	32.9728	0
	High	TEEmLVEK	20	2	2	P00581;P20311	M4(Oxidation)	0	0	0.005414	3.20457	2	994.476	-0.197645	17.4947	0
	High	EGREPcELDTREYVAGAPYTPVEHVVFnPSSR	2	2	2	P00581;P20311	C6(Carbamidomethyl); N28(Deamidated)	0	0	2.695e-05	3.19116	4	3662.74	5.80147	43.9047	2
	High	KFLEnTPAIAALR	1	2	2	P00581;P20311	N5(Deamidated)	0	0	0.0006391	3.18114	3	1444.82	0.826741	42.7543	1
	High	LQLnREFHLPR	1	2	2	P00581;P20311	N4(Deamidated)	0	0	0.001516	3.0975	3	1423.78	1.20306	36.6119	1
	High	QERNGFPFDTK	7	2	2	P00581;P20311		0	0	0.0001792	3.00507	2	1338.65	2.16842	27.2479	1
	High	TEEMLVEKGLK	1	2	2	P00581;P20311		0	0	0.003402	2.93951	3	1276.68	-0.641058	26.4102	1
	High	cLLDTEGK	20	2	2	P00581;P20311	C1(Carbamidomethyl)	0	0	0.004598	2.90363	2	935.452	1.30349	23.6284	0
	High	cLAHFMAR	8	2	2	P00581;P20311	C1(Carbamidomethyl)	0	0	0.000994	2.90003	2	1005.48	1.94279	23.2118	0
	High	AAWLLAKQER	4	2	2	P00581;P20311		0	0	0.002378	2.87435	2	1185.68	1.70335	27.7091	1
	High	IGQIVGAGK	17	2	2	P00581;P20311		0	0	0.006125	2.87298	2	842.508	-1.41714	18.9458	0
	High	WVGEHWNFR	2	1	1	P20311		0	0	0.004121	2.86268	3	1230.58	-0.467029	36.8803	0
	High	VGGIFKKPK	5	2	2	P00581;P20311		0	0	0.002166	2.84851	2	973.619	3.00106e-05	11.9951	1
	High	GGLIVFHnGHK	1	2	2	P00581;P20311	N8(Deamidated)	0	0	0.001341	2.73506	2	1179.63	0.959672	20.9905	0
	High	NGFPFDTK	15	2	2	P00581;P20311		0	0	0.007419	2.5773	2	925.442	0.926088	34.5139	0
	High	NGFPFDTKAIEELYVELAARR	1	2	2	P00581;P20311		0	0	8.853e-05	2.4036	4	2439.27	0.0767359	65.7511	2
	High	SPYGEQcR	3	2	2	P00581;P20311	C7(Carbamidomethyl)	0	0	0.001516	2.23077	2	996.42	-0.233557	11.1468	0
	High	EPcELDTR	5	2	2	P00581;P20311	C3(Carbamidomethyl)	0	0	0.006147	1.99122	2	1019.45	-0.787812	17.9264	0
	High	EYLMIQKR	6	2	2	P00581;P20311		0	0.001	0.03181	2.95164	2	1080.59	-1.11816	23.2682	1
	High	QAAIDLIK	5	2	2	P00581;P20311		0	0.001	0.01237	2.57154	2	871.525	0.392126	32.3957	0
	High	DTDMGLLR	7	2	2	P00581;P20311		0	0.001	0.01533	2.53949	2	920.452	1.14776	36.1505	0
	High	YDVPALTK	21	2	2	P00581;P20311		0	0.001	0.02793	2.52413	2	906.493	0.14495	32.1654	0
	High	DTDmGLLR	4	2	2	P00581;P20311	M4(Oxidation)	0	0.001	0.01266	2.49991	2	936.447	1.14853	26.054	0
	High	WIKGLDGR	3	2	2	P00581;P20311		0	0.001	0.03095	2.38518	2	944.531	-0.0473636	24.6863	1
	High	cLAHFmAR	5	2	2	P00581;P20311	C1(Carbamidomethyl); M6(Oxidation)	0	0.001	0.03196	2.32345	2	1021.47	-0.638294	17.1646	0
	High	nGFPFDTK	23	2	2	P00581;P20311	N1(Deamidated)	0	0.001	0.01161	2.21669	2	926.425	-0.136797	43.7832	0
	High	GEYKDDFKR	1	2	2	P00581;P20311		0	0.001	0.02612	2.16396	2	1157.56	0.447778	11.9049	2
	High	VGGIFKKPKNK	1	2	2	P00581;P20311		0	0.001	0.009574	1.86716	3	1215.76	0.0967205	7.40719	2
	High	EYLmIQKR	3	2	2	P00581;P20311	M4(Oxidation)	0	0.002	0.03749	2.45698	2	1096.58	0.640992	20.4179	1
	High	EYLMIQK	8	2	2	P00581;P20311		0	0.004	0.08407	2.05405	2	924.487	0.723174	30.9694	0
	High	GGLIVFHNGHK	1	2	2	P00581;P20311		0	0.005	0.1009	2.50965	2	1178.64	-1.20835	18.3395	0
	High	LIHSnLKDTDmGLLR	1	2	2	P00581;P20311	N5(Deamidated); M11(Oxidation)	0	0.007	0.1194	2.77915	3	1742.91	1.46239	28.9708	1
	High	GEYKDDFK	1	2	2	P00581;P20311		0	0.009	0.142	1.33166	2	1001.46	-0.472798	14.37	1
	Medium	TGKPLPKYPR	2	2	2	P00581;P20311		0	0.01	0.1692	1.8489	2	1156.68	-0.0950573	11.8393	1
	Medium	EYLmIQK	4	2	2	P00581;P20311	M4(Oxidation)	0	0.013	0.2117	2.06516	2	940.483	2.15891	26.2925	0
	Medium	AAWLLAK	1	2	2	P00581;P20311		0	0.014	0.2445	2.32948	1	772.472	0.457717	36.0253	0
B7NLN6	50S ribosomal protein L2 OS=Escherichia coli O7:K1 (strain IAI39 / ExPEC) GN=rplB PE=3 SV=1 - [RL2_ECO7I]	1389.34	76.19	5	7	34	412	273	29.842	10.9312
	A2	Sequence	# PSMs	# Proteins	# Protein Groups	Protein Group Accessions	Modifications	ΔCn	q-Value	PEP	XCorr	Charge	MH+ [Da]	ΔM [ppm]	RT [min]	# Missed Cleavages
	High	KVEADcRATLGEVGNAEHMLR	4	2	1	B7NLN6	C6(Carbamidomethyl)	0	0	3.326e-13	9.0372	4	2356.15	-0.809561	34.0333	2
	High	GLKAGDQIQSGVDAAIKPGNTLPMR	12	2	1	B7NLN6		0	0	3.155e-12	8.25714	3	2537.35	-1.25961	39.9357	1
	High	GLKAGDQIQSGVDAAIKPGNTLPmR	5	2	1	B7NLN6	M24(Oxidation)	0	0	1.653e-14	7.74153	3	2553.35	0.71588	36.0179	1
	High	GLKAGDQIQSGVDAAIKPGnTLPMR	3	2	1	B7NLN6	N20(Deamidated)	0	0	6.398e-10	7.62656	4	2538.34	2.21931	40.5026	1
	High	AGDQIQSGVDAAIKPGNTLPMR	9	2	1	B7NLN6		0	0	4.816e-09	7.2004	3	2239.15	-0.578109	39.6024	0
	High	AGDQIQSGVDAAIKPGNTLPmR	6	2	1	B7NLN6	M21(Oxidation)	0	0	3.783e-10	6.38295	3	2255.14	-2.89313	35.4648	0
	High	NIPVGSTVHNVEMKPGKGGQLAR	13	5	3	B7NLN6;B4F1I7;A7FNN2		0	0	1.02e-07	5.89368	4	2389.28	1.73581	25.1589	1
	High	NIPVGSTVHNVEmKPGKGGQLAR	12	5	3	B7NLN6;B4F1I7;A7FNN2	M13(Oxidation)	0	0	0.0001158	5.33884	5	2405.27	-1.47071	21.0776	1
	High	GTAMNPVDHPHGGGEGR	27	6	3	B7NLN6;A7FNN2;B4F1I7		0	0	1.84e-08	5.28212	4	1688.76	1.95687	12.9929	0
	High	SANIALVLYKDGER	6	4	2	B7NLN6;A7FNN2		0	0	1.14e-06	5.25007	2	1548.84	-0.578174	38.0874	1
	High	NFGKHPVTPWGVQTK	25	4	3	B7NLN6;B4F1I7;A7FNN2		0	0	4.79e-07	5.21644	3	1695.9	0.119349	26.7032	1
	High	GTAmNPVDHPHGGGEGR	34	6	3	B7NLN6;A7FNN2;B4F1I7	M4(Oxidation)	0	0	0.003601	5.19581	4	1704.75	0.6966	7.5971	0
	High	SANIALVLYKDGERR	18	4	2	B7NLN6;A7FNN2		0	0	7.172e-05	5.01559	4	1704.94	3.37002	33.5334	2
	High	nFGKHPVTPWGVQTK	7	4	3	B7NLN6;B4F1I7;A7FNN2	N1(Deamidated)	0	0	5.935e-09	4.99236	3	1696.88	0.0071229	32.8447	1
	High	NKDGIPAVVERLEYDPNR	17	4	2	B7NLN6;A7FNN2		0	0	3.231e-05	4.95818	4	2085.07	-3.52848	39.9051	2
	High	ATLGEVGNAEHMLR	12	5	2	B7NLN6;A7FNN2		0	0	1.023e-06	4.92056	3	1497.75	1.55331	34.1338	0
	High	ATLGEVGnAEHMLR	8	5	2	B7NLN6;A7FNN2	N8(Deamidated)	0	0	8.783e-08	4.78386	3	1498.73	0.386835	37.1377	0
	High	VEADcRATLGEVGNAEHMLR	1	2	1	B7NLN6	C5(Carbamidomethyl)	0	0	2.047e-06	4.76679	4	2228.05	-1.18515	37.7463	1
	High	LEYDPNRSANIALVLYKDGER	1	4	2	B7NLN6;A7FNN2		0	0	5.366e-06	4.75569	4	2436.25	-2.409	45.5678	2
	High	NIPVGSTVHNVEmKPGK	14	5	3	B7NLN6;B4F1I7;A7FNN2	M13(Oxidation)	0	0	0.0007295	4.74152	4	1822.95	1.77095	20.1507	0
	High	HPVTPWGVQTK	7	4	3	B7NLN6;B4F1I7;A7FNN2		0	0	1.234e-05	4.47297	2	1249.67	4.32964	24.2344	0
	High	NIPVGSTVHNVEMKPGK	11	5	3	B7NLN6;B4F1I7;A7FNN2		0	0	5.412e-07	4.4604	4	1806.96	1.33695	23.723	0
	High	ATLGEVGNAEHmLR	13	5	2	B7NLN6;A7FNN2	M12(Oxidation)	0	0	9.856e-06	4.28422	3	1513.75	3.22281	27.9024	0
	High	NKDGIPAVVER	7	4	2	B7NLN6;A7FNN2		0	0	0.001053	4.19392	3	1197.66	2.61272	23.1955	1
	High	KVEADcRATLGEVGnAEHMLR	1	2	1	B7NLN6	C6(Carbamidomethyl); N15(Deamidated)	0	0	2.548e-11	4.17304	3	2357.15	7.27224	33.8266	2
	High	HVVKVVNPELHK	5	4	3	B7NLN6;B4F1I7;A7FNN2		0	0	3.695e-05	4.15721	3	1398.82	0.463588	14.6171	1
	High	GTAMNPVDHPHGGGEGRNFGK	2	6	3	B7NLN6;A7FNN2;B4F1I7		0	0	5.252e-06	4.07483	5	2134.98	0.280512	16.7409	1
	High	LEYDPNRSAnIALVLYKDGER	4	4	2	B7NLN6;A7FNN2	N10(Deamidated)	0	0	8.745e-09	3.99084	3	2437.25	5.20752	45.6116	2
	High	SAGTYVQIVAR	28	4	2	B7NLN6;B4F1I7		0	0	3.845e-06	3.91212	2	1164.64	-0.155251	32.5147	0
	High	AGDqIqSGVDAAIKPGnTLPMR	2	2	1	B7NLN6	Q4(Deamidated); Q6(Deamidated); N17(Deamidated)	0	0	1.589e-06	3.76655	3	2242.1	-2.79201	40.9994	0
	High	AGDQIQSGVDAAIKPGnTLPMR	1	2	1	B7NLN6	N17(Deamidated)	0	0	1.935e-10	3.75712	3	2240.13	-0.00890328	40.989	0
	High	GKPFAPLLEKNSK	5	2	1	B7NLN6		0	0	5.568e-06	3.73294	3	1428.82	-0.436815	22.0111	1
	High	AGDqIQSGVDAAIKPGnTLPMR	1	2	1	B7NLN6	Q4(Deamidated); N17(Deamidated)	0	0	3.974e-06	3.73238	3	2241.13	7.50448	40.9902	0
	High	LEYDPNRSANIALVLYK	3	4	2	B7NLN6;A7FNN2		0	0	0.000198	3.51971	2	1979.06	0.441206	46.8858	1
	High	SANIALVLYK	6	4	2	B7NLN6;A7FNN2		0	0	2.588e-05	3.4716	2	1091.64	-1.60186	41.6761	0
	High	GKPFAPLLEKnSK	5	2	1	B7NLN6	N11(Deamidated)	0	0	0.0007754	3.41073	3	1429.81	2.56792	23.7709	1
	High	RNKDGIPAVVER	6	4	2	B7NLN6;A7FNN2		0	0	0.003312	3.35902	3	1353.76	0.652617	17.6527	2
	High	nIPVGSTVHNVEMKPGK	1	5	3	B7NLN6;B4F1I7;A7FNN2	N1(Deamidated)	0	0	1.901e-05	3.18642	2	1807.95	9.58435	23.4095	0
	High	KVEADcRATLGEVGNAEHmLR	3	2	1	B7NLN6	C6(Carbamidomethyl); M19(Oxidation)	0	0	0.0004284	3.00999	4	2372.15	2.7804	29.8466	2
	High	DGAYVTLR	11	3	2	B4F1I7;B7NLN6		0	0	0.002002	2.64534	2	894.468	0.355538	28.4464	0
	High	SAnIALVLYKDGER	1	4	2	B7NLN6;A7FNN2	N3(Deamidated)	0	0	0.004062	2.44519	3	1549.84	8.58481	38.398	1
	High	GGqLARSAGTYVQIVAR	3	4	2	B7NLN6;B4F1I7	Q3(Deamidated)	0	0	0.002692	2.39426	3	1747.95	1.71338	31.8323	1
	High	GKPFAPLLEK	14	2	1	B7NLN6		0	0	0.0009074	2.33714	2	1099.65	1.53345	29.6017	0
	High	DGIPAVVERLEYDPNR	3	4	2	B7NLN6;A7FNN2		0	0	7.99e-06	2.33212	3	1842.94	0.696643	49.1041	1
	High	GTAmnPVDHPHGGGEGR	1	6	3	B7NLN6;A7FNN2;B4F1I7	M4(Oxidation); N5(Deamidated)	0	0	0.003299	1.84623	3	1705.73	-0.695657	18.4273	0
	High	HIGGGHKQAYR	1	4	2	B7NLN6;B4F1I7		0	0.001	0.008647	3.39347	3	1223.64	-0.146335	6.02417	1
	High	nKDGIPAVVER	2	4	2	B7NLN6;A7FNN2	N1(Deamidated)	0	0.001	0.02742	3.22238	3	1198.64	-0.681976	26.254	1
	High	VVNPELHK	4	5	3	B7NLN6;A7FNN2;B4F1I7		0	0.001	0.02078	2.62607	2	935.531	0.391541	12.0952	0
	High	RYILAPK	3	7	3	B7NLN6;A7FNN2;B4F1I7		0	0.002	0.05566	2.02757	2	860.536	0.264631	17.5369	1
	High	LEYDPNR	14	7	3	B7NLN6;B4F1I7;A7FNN2		0	0.002	0.05488	1.99959	2	906.431	-0.375453	19.1963	0
	High	TDKFIVR	4	4	2	B7NLN6;A7FNN2		0	0.003	0.07707	2.85804	2	878.51	0.597636	17.7522	1
	High	GTAMNPVDHPHGGGEGRNFGKHPVTPWGVQTK	2	4	3	B7NLN6;B4F1I7;A7FNN2		0	0.004	0.08083	2.53002	5	3365.62	-3.19188	26.0448	2
	High	SGEMRKVEADcR	1	2	1	B7NLN6	C11(Carbamidomethyl)	0	0.007	0.1142	1.62583	3	1437.66	0.26725	10.2296	2
	High	GGQLARSAGTYVQIVAR	1	4	2	B7NLN6;B4F1I7		0	0.009	0.1624	2.5259	3	1746.95	-8.65816	34.518	1
	Medium	DGIPAVVER	2	4	2	B7NLN6;A7FNN2		0	0.013	0.2132	1.94784	2	955.522	0.785617	31.1431	0
	A2	Sequence	# PSMs	# Proteins	# Protein Groups	Protein Group Accessions	Modifications	ΔCn	q-Value	PEP	XCorr	Charge	MH+ [Da]	ΔM [ppm]	RT [min]	# Missed Cleavages
	High	KVqADcRATLGEVGNAEHMLR	4	1	1	A7FNN2	Q3(Deamidated); C6(Carbamidomethyl)	0	0	3.325e-13	9.0372	4	2356.15	-0.807863	34.0333	2
	High	NIPVGSTVHNVEMKPGKGGQLAR	13	5	3	B7NLN6;B4F1I7;A7FNN2		0	0	1.02e-07	5.89368	4	2389.28	1.73581	25.1589	1
	High	NIPVGSTVHNVEmKPGKGGQLAR	12	5	3	B7NLN6;B4F1I7;A7FNN2	M13(Oxidation)	0	0	0.0001158	5.33884	5	2405.27	-1.47071	21.0776	1
	High	GTAMNPVDHPHGGGEGR	27	6	3	B7NLN6;A7FNN2;B4F1I7		0	0	1.84e-08	5.28212	4	1688.76	1.95687	12.9929	0
	High	SANIALVLYKDGER	6	4	2	B7NLN6;A7FNN2		0	0	1.14e-06	5.25007	2	1548.84	-0.578174	38.0874	1
	High	NFGKHPVTPWGVQTK	25	4	3	B7NLN6;B4F1I7;A7FNN2		0	0	4.79e-07	5.21644	3	1695.9	0.119349	26.7032	1
	High	GTAmNPVDHPHGGGEGR	34	6	3	B7NLN6;A7FNN2;B4F1I7	M4(Oxidation)	0	0	0.003601	5.19581	4	1704.75	0.6966	7.5971	0
	High	SANIALVLYKDGERR	18	4	2	B7NLN6;A7FNN2		0	0	7.172e-05	5.01559	4	1704.94	3.37002	33.5334	2
	High	nFGKHPVTPWGVQTK	7	4	3	B7NLN6;B4F1I7;A7FNN2	N1(Deamidated)	0	0	5.935e-09	4.99236	3	1696.88	0.0071229	32.8447	1
	High	NKDGIPAVVERLEYDPNR	17	4	2	B7NLN6;A7FNN2		0	0	3.231e-05	4.95818	4	2085.07	-3.52848	39.9051	2
	High	ATLGEVGNAEHMLR	12	5	2	B7NLN6;A7FNN2		0	0	1.023e-06	4.92056	3	1497.75	1.55331	34.1338	0
	High	ATLGEVGnAEHMLR	8	5	2	B7NLN6;A7FNN2	N8(Deamidated)	0	0	8.783e-08	4.78386	3	1498.73	0.386835	37.1377	0
	High	VqADcRATLGEVGNAEHMLR	1	1	1	A7FNN2	Q2(Deamidated); C5(Carbamidomethyl)	0	0	2.046e-06	4.76679	4	2228.05	-1.18335	37.7463	1
	High	LEYDPNRSANIALVLYKDGER	1	4	2	B7NLN6;A7FNN2		0	0	5.366e-06	4.75569	4	2436.25	-2.409	45.5678	2
	High	NIPVGSTVHNVEmKPGK	14	5	3	B7NLN6;B4F1I7;A7FNN2	M13(Oxidation)	0	0	0.0007295	4.74152	4	1822.95	1.77095	20.1507	0
	High	HPVTPWGVQTK	7	4	3	B7NLN6;B4F1I7;A7FNN2		0	0	1.234e-05	4.47297	2	1249.67	4.32964	24.2344	0
	High	NIPVGSTVHNVEMKPGK	11	5	3	B7NLN6;B4F1I7;A7FNN2		0	0	5.412e-07	4.4604	4	1806.96	1.33695	23.723	0
	High	ATLGEVGNAEHmLR	13	5	2	B7NLN6;A7FNN2	M12(Oxidation)	0	0	9.856e-06	4.28422	3	1513.75	3.22281	27.9024	0
	High	NKDGIPAVVER	7	4	2	B7NLN6;A7FNN2		0	0	0.001053	4.19392	3	1197.66	2.61272	23.1955	1
	High	KVqADcRATLGEVGnAEHMLR	1	1	1	A7FNN2	Q3(Deamidated); C6(Carbamidomethyl); N15(Deamidated)	0	0	2.548e-11	4.17304	3	2357.15	7.27393	33.8266	2
	High	HVVKVVNPELHK	5	4	3	B7NLN6;B4F1I7;A7FNN2		0	0	3.695e-05	4.15721	3	1398.82	0.463588	14.6171	1
	High	GTAMNPVDHPHGGGEGRNFGK	2	6	3	B7NLN6;A7FNN2;B4F1I7		0	0	5.252e-06	4.07483	5	2134.98	0.280512	16.7409	1
	High	LEYDPNRSAnIALVLYKDGER	4	4	2	B7NLN6;A7FNN2	N10(Deamidated)	0	0	8.745e-09	3.99084	3	2437.25	5.20752	45.6116	2
	High	LEYDPNRSANIALVLYK	3	4	2	B7NLN6;A7FNN2		0	0	0.000198	3.51971	2	1979.06	0.441206	46.8858	1
	High	SANIALVLYK	6	4	2	B7NLN6;A7FNN2		0	0	2.588e-05	3.4716	2	1091.64	-1.60186	41.6761	0
	High	RNKDGIPAVVER	6	4	2	B7NLN6;A7FNN2		0	0	0.003312	3.35902	3	1353.76	0.652617	17.6527	2
	High	nIPVGSTVHNVEMKPGK	1	5	3	B7NLN6;B4F1I7;A7FNN2	N1(Deamidated)	0	0	1.901e-05	3.18642	2	1807.95	9.58435	23.4095	0
	High	KVqADcRATLGEVGNAEHmLR	3	1	1	A7FNN2	Q3(Deamidated); C6(Carbamidomethyl); M19(Oxidation)	0	0	0.0004285	3.00999	4	2372.15	2.78208	29.8466	2
	High	SAnIALVLYKDGER	1	4	2	B7NLN6;A7FNN2	N3(Deamidated)	0	0	0.004062	2.44519	3	1549.84	8.58481	38.398	1
	High	DGIPAVVERLEYDPNR	3	4	2	B7NLN6;A7FNN2		0	0	7.99e-06	2.33212	3	1842.94	0.696643	49.1041	1
	High	GTAmnPVDHPHGGGEGR	1	6	3	B7NLN6;A7FNN2;B4F1I7	M4(Oxidation); N5(Deamidated)	0	0	0.003299	1.84623	3	1705.73	-0.695657	18.4273	0
	High	nKDGIPAVVER	2	4	2	B7NLN6;A7FNN2	N1(Deamidated)	0	0.001	0.02742	3.22238	3	1198.64	-0.681976	26.254	1
	High	VVNPELHK	4	5	3	B7NLN6;A7FNN2;B4F1I7		0	0.001	0.02078	2.62607	2	935.531	0.391541	12.0952	0
	High	RYILAPK	3	7	3	B7NLN6;A7FNN2;B4F1I7		0	0.002	0.05566	2.02757	2	860.536	0.264631	17.5369	1
	High	LEYDPNR	14	7	3	B7NLN6;B4F1I7;A7FNN2		0	0.002	0.05488	1.99959	2	906.431	-0.375453	19.1963	0
	High	TDKFIVR	4	4	2	B7NLN6;A7FNN2		0	0.003	0.07707	2.85804	2	878.51	0.597636	17.7522	1
	High	GTAMNPVDHPHGGGEGRNFGKHPVTPWGVQTK	2	4	3	B7NLN6;B4F1I7;A7FNN2		0	0.004	0.08083	2.53002	5	3365.62	-3.19188	26.0448	2
	High	SGEMRKVqADcR	1	1	1	A7FNN2	Q8(Deamidated); C11(Carbamidomethyl)	0	0.007	0.1143	1.62583	3	1437.66	0.270032	10.2296	2
	Medium	DGIPAVVER	2	4	2	B7NLN6;A7FNN2		0	0.013	0.2132	1.94784	2	955.522	0.785617	31.1431	0
	Medium	DGSYVTLR	2	1	1	A7FNN2		0	0.037	0.5094	1.31512	2	910.464	0.777967	26.7418	0
	A2	Sequence	# PSMs	# Proteins	# Protein Groups	Protein Group Accessions	Modifications	ΔCn	q-Value	PEP	XCorr	Charge	MH+ [Da]	ΔM [ppm]	RT [min]	# Missed Cleavages
	High	MIAPILDEIADEYQGKLTVAK	37	1	1	P0AA29		0	0	4.623e-11	6.24318	3	2318.23	-1.51579	62.4859	1
	High	GIPTLLLFKNGEVAATKVGALSK	2	1	1	P0AA29		0	0	1.256e-07	6.22165	4	2327.37	-0.440919	50.8965	2
	High	mIAPILDEIADEYQGKLTVAK	29	1	1	P0AA29	M1(Oxidation)	0	0	2.499e-10	5.90992	3	2334.23	-0.137534	58.0716	1
	High	GIPTLLLFKnGEVAATK	12	1	1	P0AA29	N10(Deamidated)	0	0	5.708e-09	5.53196	2	1773.01	-1.83785	50.2658	1
	High	MIAPILDEIADEYQGK	31	1	1	P0AA29		0	0	4.914e-07	5.4445	3	1805.91	4.66998	62.9203	0
	High	mIAPILDEIADEYQGK	30	1	1	P0AA29	M1(Oxidation)	0	0	5.665e-08	5.37783	3	1821.9	2.66292	59.058	0
	High	LTVAKLNIDQNPGTAPK	2	1	1	P0AA29		0	0	2.54e-11	5.25824	2	1780	2.59149	32.5575	1
	High	IIHLTDDSFDTDVLK	5	1	1	P0AA29		0	0	3.65e-06	5.25246	3	1731.88	-0.770861	46.9041	0
	High	VGALSKGQLKEFLDANLA	5	1	1	P0AA29		0	0	0.00327	4.72835	3	1874.04	0.104054	49.5259	2
	High	nGEVAATKVGALSK	3	1	1	P0AA29	N1(Deamidated)	0	0	5.47e-05	4.67024	3	1345.74	2.85369	26.1809	1
	High	GIPTLLLFKnGEVAATKVGALSK	2	1	1	P0AA29	N10(Deamidated)	0	0	6.054e-07	4.44484	4	2328.36	0.762008	53.0507	2
	High	MSDKIIHLTDDSFDTDVLK	1	1	1	P0AA29		0	0	3.884e-05	4.38254	4	2193.07	-0.722556	46.0588	1
	High	LNIDQNPGTAPK	26	1	1	P0AA29		0	0	0.0002751	4.34965	3	1267.67	0.775402	24.1859	0
	High	YGIRGIPTLLLFK	5	1	1	P0AA29		0	0	0.0002395	4.23704	3	1490.91	-1.09449	55.3304	1
	High	NGEVAATKVGALSK	8	1	1	P0AA29		0	0	2.487e-05	4.15805	3	1344.75	-0.202523	19.4919	1
	High	mIAPILDEIADEYQGKLTVAKLNIDQNPGTAPK	1	1	1	P0AA29	M1(Oxidation)	0	0	5.448e-07	3.89688	4	3582.87	-0.315974	59.6132	2
	High	mIAPILDEIADEYqGKLTVAK	4	1	1	P0AA29	M1(Oxidation); Q14(Deamidated)	0	0	1.854e-07	3.32885	3	2335.21	1.0356	56.9879	1
	High	GIPTLLLFKNGEVAATK	2	1	1	P0AA29		0	0	4.493e-05	2.8732	2	1772.03	-1.97258	48.0946	1
	High	MIAPILDEIADEYqGKLTVAK	1	1	1	P0AA29	Q14(Deamidated)	0	0	1.034e-05	2.62458	3	2319.23	7.00846	59.7774	1
	High	GQLKEFLDANLA	6	1	1	P0AA29		0	0.001	0.0308	3.56358	2	1318.7	1.4125	48.203	1
	High	GIPTLLLFK	93	1	1	P0AA29		0	0.001	0.0191	2.98965	1	1001.64	1.00895	55.7534	0
P0A9L0	FKBP-type peptidyl-prolyl cis-trans isomerase SlyD OS=Escherichia coli O6:H1 (strain CFT073 / ATCC 700928 / UPEC) GN=slyD PE=3 SV=1 - [SLYD_ECOL6]	847.839	38.78	1	6	6	319	196	20.8397	5.04639
	A2	Sequence	# PSMs	# Proteins	# Protein Groups	Protein Group Accessions	Modifications	ΔCn	q-Value	PEP	XCorr	Charge	MH+ [Da]	ΔM [ppm]	RT [min]	# Missed Cleavages
	High	FLAETDQGPVPVEITAVEDDHVVVDGNHMLAGQNLK	4	1	1	P0A9L0		0	0	3.625e-11	9.18631	4	3857.89	-3.57792	54.2132	0
	High	FLAETDQGPVPVEITAVEDDHVVVDGNHmLAGQNLK	5	1	1	P0A9L0	M29(Oxidation)	0	0	7.518e-15	8.53954	4	3873.89	-0.548909	50.8315	0
	High	VPKDVFmGVDELQVGMR	21	1	1	P0A9L0	M7(Oxidation)	0	0	1.224e-12	6.40693	3	1935.97	-0.58624	46.9771	1
	High	VPKDVFmGVDELQVGmR	9	1	1	P0A9L0	M7(Oxidation); M16(Oxidation)	0	0	9.834e-10	6.19369	3	1951.97	2.83661	42.4809	1
	High	VPKDVFMGVDELQVGMR	65	1	1	P0A9L0		0	0	2.793e-10	5.89343	3	1919.97	-0.346746	50.6549	1
	High	FLAETDqGPVPVEITAVEDDHVVVDGNHmLAGQNLK	1	1	1	P0A9L0	Q7(Deamidated); M29(Oxidation)	0	0	5.095e-05	4.99751	5	3874.9	4.23434	50.7651	0
	High	DVFmGVDELQVGmR	10	1	1	P0A9L0	M4(Oxidation); M13(Oxidation)	0	0	4.335e-08	4.59331	2	1627.75	-0.31859	48.5568	0
	High	DVFMGVDELQVGmR	39	1	1	P0A9L0	M13(Oxidation)	0	0	9.268e-06	4.22527	2	1611.75	1.37051	53.1587	0
	High	DVFMGVDELQVGMR	9	1	1	P0A9L0		0	0	8.607e-08	4.00966	2	1595.76	-0.195899	58.0954	0
	High	VAKDLVVSLAYQVR	2	1	1	P0A9L0		0	0	5.615e-08	3.76687	2	1560.9	-5.90196	42.1397	1
	High	FLAETDqGPVPVEITAVEDDHVVVDGNHmLAGqNLK	2	1	1	P0A9L0	Q7(Deamidated); M29(Oxidation); Q33(Deamidated)	0	0	1.06e-05	3.68611	4	3875.89	6.81743	52.03	0
	High	DLVVSLAYQVR	112	1	1	P0A9L0		0	0	4.674e-05	3.31575	2	1262.71	1.46075	56.2521	0
	High	VPKDVFMGVDELqVGMR	1	1	1	P0A9L0	Q13(Deamidated)	0	0	0.005254	3.08938	3	1920.97	9.46755	51.0498	1
	High	FNVEVVAIR	38	1	1	P0A9L0		0	0	0.001459	2.87987	2	1046.6	2.38194	42.9877	0
	High	DVFmGVDELqVGMR	1	1	1	P0A9L0	M4(Oxidation); Q10(Deamidated)	0	0	0.005443	2.77567	2	1612.75	8.85858	54.5493	0
	A2	Sequence	# PSMs	# Proteins	# Protein Groups	Protein Group Accessions	Modifications	ΔCn	q-Value	PEP	XCorr	Charge	MH+ [Da]	ΔM [ppm]	RT [min]	# Missed Cleavages
	High	NIPVGSTVHNVEMKPGKGGQLAR	13	5	3	B7NLN6;B4F1I7;A7FNN2		0	0	1.02e-07	5.89368	4	2389.28	1.73581	25.1589	1
	High	NIPVGSTVHNVEmKPGKGGQLAR	12	5	3	B7NLN6;B4F1I7;A7FNN2	M13(Oxidation)	0	0	0.0001158	5.33884	5	2405.27	-1.47071	21.0776	1
	High	GTAMNPVDHPHGGGEGR	27	6	3	B7NLN6;A7FNN2;B4F1I7		0	0	1.84e-08	5.28212	4	1688.76	1.95687	12.9929	0
	High	NFGKHPVTPWGVQTK	25	4	3	B7NLN6;B4F1I7;A7FNN2		0	0	4.79e-07	5.21644	3	1695.9	0.119349	26.7032	1
	High	GTAmNPVDHPHGGGEGR	34	6	3	B7NLN6;A7FNN2;B4F1I7	M4(Oxidation)	0	0	0.003601	5.19581	4	1704.75	0.6966	7.5971	0
	High	nFGKHPVTPWGVQTK	7	4	3	B7NLN6;B4F1I7;A7FNN2	N1(Deamidated)	0	0	5.935e-09	4.99236	3	1696.88	0.0071229	32.8447	1
	High	NIPVGSTVHNVEmKPGK	14	5	3	B7NLN6;B4F1I7;A7FNN2	M13(Oxidation)	0	0	0.0007295	4.74152	4	1822.95	1.77095	20.1507	0
	High	HPVTPWGVQTK	7	4	3	B7NLN6;B4F1I7;A7FNN2		0	0	1.234e-05	4.47297	2	1249.67	4.32964	24.2344	0
	High	NIPVGSTVHNVEMKPGK	11	5	3	B7NLN6;B4F1I7;A7FNN2		0	0	5.412e-07	4.4604	4	1806.96	1.33695	23.723	0
	High	HVVKVVNPELHK	5	4	3	B7NLN6;B4F1I7;A7FNN2		0	0	3.695e-05	4.15721	3	1398.82	0.463588	14.6171	1
	High	GTAMNPVDHPHGGGEGRNFGK	2	6	3	B7NLN6;A7FNN2;B4F1I7		0	0	5.252e-06	4.07483	5	2134.98	0.280512	16.7409	1
	High	SAGTYVQIVAR	28	4	2	B7NLN6;B4F1I7		0	0	3.845e-06	3.91212	2	1164.64	-0.155251	32.5147	0
	High	ATIGEVGNSEHMLR	2	1	1	B4F1I7		0	0	5.886e-05	3.81905	3	1513.74	0.443992	32.3061	0
	High	nIPVGSTVHNVEMKPGK	1	5	3	B7NLN6;B4F1I7;A7FNN2	N1(Deamidated)	0	0	1.901e-05	3.18642	2	1807.95	9.58435	23.4095	0
	High	DGAYVTIR	11	3	2	B4F1I7;B7NLN6		0	0	0.002002	2.64534	2	894.468	0.355538	28.4464	0
	High	GGqLARSAGTYVQIVAR	3	4	2	B7NLN6;B4F1I7	Q3(Deamidated)	0	0	0.002692	2.39426	3	1747.95	1.71338	31.8323	1
	High	GTAmnPVDHPHGGGEGR	1	6	3	B7NLN6;A7FNN2;B4F1I7	M4(Oxidation); N5(Deamidated)	0	0	0.003299	1.84623	3	1705.73	-0.695657	18.4273	0
	High	HIGGGHKQAYR	1	4	2	B7NLN6;B4F1I7		0	0.001	0.008647	3.39347	3	1223.64	-0.146335	6.02417	1
	High	VVNPELHK	4	5	3	B7NLN6;A7FNN2;B4F1I7		0	0.001	0.02078	2.62607	2	935.531	0.391541	12.0952	0
	High	RYILAPK	3	7	3	B7NLN6;A7FNN2;B4F1I7		0	0.002	0.05566	2.02757	2	860.536	0.264631	17.5369	1
	High	LEYDPNR	14	7	3	B7NLN6;B4F1I7;A7FNN2		0	0.002	0.05488	1.99959	2	906.431	-0.375453	19.1963	0
	High	GTAMNPVDHPHGGGEGRNFGKHPVTPWGVQTK	2	4	3	B7NLN6;B4F1I7;A7FNN2		0	0.004	0.08083	2.53002	5	3365.62	-3.19188	26.0448	2
	High	GGQLARSAGTYVQIVAR	1	4	2	B7NLN6;B4F1I7		0	0.009	0.1624	2.5259	3	1746.95	-8.65816	34.518	1
P00761	Trypsin OS=Sus scrofa PE=1 SV=1 - [TRYP_PIG]	343.235	32.9	1	5	5	109	231	24.3938	7.18115
	A2	Sequence	# PSMs	# Proteins	# Protein Groups	Protein Group Accessions	Modifications	ΔCn	q-Value	PEP	XCorr	Charge	MH+ [Da]	ΔM [ppm]	RT [min]	# Missed Cleavages
	High	IITHPNFNGNTLDNDIMLIK	7	1	1	P00761		0	0	5.045e-10	7.52915	3	2283.18	2.02714	50.3476	0
	High	IITHPNFnGNTLDNDIMLIK	22	1	1	P00761	N8(Deamidated)	0	0	5.967e-08	7.42725	3	2284.17	0.419856	53.2835	0
	High	LGEHNIDVLEGNEQFINAAK	7	1	1	P00761		0	0	8.036e-07	6.38499	3	2211.1	-2.97272	45.3177	0
	High	IITHPNFNGnTLDnDIMLIK	8	1	1	P00761	N10(Deamidated); N14(Deamidated)	0	0	2.225e-06	5.95253	3	2285.15	2.17934	51.1119	0
	High	IITHPNFNGNTLDNDImLIK	4	1	1	P00761	M17(Oxidation)	0	0	6.376e-08	5.53845	3	2299.18	0.136539	47.782	0
	High	LGEHNIDVLEGNEQFInAAK	6	1	1	P00761	N17(Deamidated)	0	0	8.495e-08	5.24222	3	2212.09	-0.656948	44.4715	0
	High	LGEHNIDVLEGnEQFInAAK	2	1	1	P00761	N12(Deamidated); N17(Deamidated)	0	0	3.14e-07	5.05943	3	2213.08	4.05614	44.4807	0
	High	ScAAAGTEcLISGWGNTK	1	1	1	P00761	C2(Carbamidomethyl); C9(Carbamidomethyl)	0	0	5.577e-11	4.50597	2	1882.84	-0.565729	43.69	0
	High	IITHPNFNGnTLDnDImLIK	4	1	1	P00761	N10(Deamidated); N14(Deamidated); M17(Oxidation)	0	0	1.837e-06	3.65914	3	2301.16	7.60982	46.6006	0
	High	IITHPNFnGNTLDNDImLIK	17	1	1	P00761	N8(Deamidated); M17(Oxidation)	0	0	0.0001081	3.58086	2	2300.16	-0.842611	50.9995	0
	High	LSSPATLNSR	13	1	1	P00761		0	0	0.0009751	2.75187	2	1045.56	-0.393357	21.0387	0
	High	LSSPATLnSR	2	1	1	P00761	N8(Deamidated)	0	0	0.0004899	2.67109	2	1046.55	0.53325	23.4201	0
	High	VATVSLPR	16	1	1	P00761		0	0.001	0.02997	2.467	2	842.512	2.57917	26.227	0
B7UFG9	GTP cyclohydrolase 1 OS=Escherichia coli O127:H6 (strain E2348/69 / EPEC) GN=folE PE=3 SV=1 - [GCH1_ECO27]	324.087	57.66	1	16	16	102	222	24.8149	7.32764
	A2	Sequence	# PSMs	# Proteins	# Protein Groups	Protein Group Accessions	Modifications	ΔCn	q-Value	PEP	XCorr	Charge	MH+ [Da]	ΔM [ppm]	RT [min]	# Missed Cleavages
	High	GIRDATSATTTTSLGGLFK	5	1	1	B7UFG9		0	0	9.988e-05	6.387	3	1897.01	2.14321	42.7735	1
	High	GLETPLRPPVHEMDNETRK	11	1	1	B7UFG9		0	0	1.393e-10	5.53384	3	2219.12	-1.16773	26.3545	1
	High	GLETPLRPPVHEMDNETR	8	1	1	B7UFG9		0	0	1.345e-10	5.20832	3	2091.03	0.540936	31.1038	0
	High	DATSATTTTSLGGLFK	8	1	1	B7UFG9		0	0	6.873e-08	4.94102	2	1570.79	-0.709129	48.4695	0
	High	ATVAYIPKDSVIGLSK	5	1	1	B7UFG9		0	0	1.929e-07	4.80604	2	1661.95	-0.665911	38.3924	1
	High	EAALVHEALVAR	11	1	1	B7UFG9		0	0	2.944e-07	4.25033	2	1278.71	-1.95074	30.2162	0
	High	GLETPLRPPVHEmDNETRK	2	1	1	B7UFG9	M13(Oxidation)	0	0	0.005298	4.24121	5	2235.12	-0.780561	22.8086	1
	High	mYVDEIFSGLDYANFPK	3	1	1	B7UFG9	M1(Oxidation)	0	0	3.358e-09	4.21311	2	2024.93	-1.57154	62.568	0
	High	INRIVQFFAQRPQVQER	2	1	1	B7UFG9		0	0	0.002416	4.14411	4	2129.16	-5.62381	38.8326	1
	High	GLETPLRPPVHEmDNETR	2	1	1	B7UFG9	M13(Oxidation)	0	0	1.194e-05	3.76687	4	2107.03	0.829179	26.236	0
	High	MKVDEMVTVR	11	1	1	B7UFG9		0	0	0.004615	3.24998	3	1207.62	-1.27724	28.8842	1
	High	IVQFFAQRPQVQER	6	1	1	B7UFG9		0	0	0.0006763	2.7393	3	1745.94	-0.190295	34.8466	0
	High	MKVDEmVTVR	10	1	1	B7UFG9	M6(Oxidation)	0	0	0.0003431	2.58214	2	1223.61	-0.385984	20.9456	1
	High	VDEmVTVR	1	1	1	B7UFG9	M4(Oxidation)	0	0	0.002666	2.5097	2	964.476	-0.70862	18.0413	0
	High	DSVIGLSKINR	1	1	1	B7UFG9		0.0333	0.001	0.01571	2.61307	3	1201.69	0.892387	30.0288	1
	High	ATVAYIPK	3	1	1	B7UFG9		0	0.001	0.02246	2.58517	2	862.503	-0.0334352	24.8579	0
	High	VDEMVTVR	2	1	1	B7UFG9		0	0.001	0.01765	2.41474	2	948.482	0.224567	24.6167	0
	High	SSQNTRHEFLR	2	1	1	B7UFG9		0	0.001	0.01801	2.24977	3	1374.69	-0.0522343	11.5526	1
	High	ITLIENK	7	1	1	B7UFG9		0	0.002	0.06771	2.25828	2	830.499	1.45207	24.4168	0
	High	DSVIGLSK	2	1	1	B7UFG9		0	0.003	0.07646	2.38397	2	818.463	1.02971	26.3231	0
	A2	Sequence	# PSMs	# Proteins	# Protein Groups	Protein Group Accessions	Modifications	ΔCn	q-Value	PEP	XCorr	Charge	MH+ [Da]	ΔM [ppm]	RT [min]	# Missed Cleavages
	High	VTcVVVDISKDDPEVQFSWFVDDVEVHTAQTQPR	26	2	1	P01868	C3(Carbamidomethyl)	0	0	3.442e-12	7.49018	4	3945.9	2.12692	66.0477	1
	High	SNWEAGNTFTcSVLHEGLHNHHTEK	13	2	1	P01868	C11(Carbamidomethyl)	0	0	3.848e-07	6.49991	5	2905.31	-0.00658595	33.8982	0
	High	VTcVVVDISKDDPEVqFSWFVDDVEVHTAQTQPR	2	2	1	P01868	C3(Carbamidomethyl); Q16(Deamidated)	0	0	2.561e-11	6.13405	4	3946.91	7.72253	64.994	1
	High	SNWEAGnTFTcSVLHEGLHNHHTEK	1	2	1	P01868	N7(Deamidated); C11(Carbamidomethyl)	0	0	0.0001598	6.11346	6	2906.3	3.82949	33.9272	0
	High	NTQPIMNTnGSYFVYSKLnVQKSNWEAGNTFTcSVLHEGLHNHHTEK	2	2	1	P01868	N9(Deamidated); N19(Deamidated); C33(Carbamidomethyl)	0	0	1.628e-05	5.7547	6	5434.55	4.0628	48.8724	2
	High	NTQPIMnTnGSYFVYSK	4	2	1	P01868	N7(Deamidated); N9(Deamidated)	0	0	3.259e-09	4.92887	2	1965.89	-1.91634	45.9706	0
	High	APQVYTIPPPKEQmAK	3	2	1	P01868	M14(Oxidation)	0	0	5.484e-06	4.44062	3	1813.96	2.68576	25.3606	1
	High	SVSELPIMHQDWLNGK	3	2	1	P01868		0	0	4.902e-08	4.334	3	1853.92	0.829333	48.772	0
	High	DKVSLTcMITDFFPEDITVEWQWNGQPAENYK	3	2	1	P01868	C7(Carbamidomethyl)	0	0	3.973e-08	4.22564	3	3861.79	3.54749	76.9847	1
	High	APQVYTIPPPKEQMAK	8	2	1	P01868		0	0	2.451e-08	4.15866	3	1797.95	-1.40853	28.9648	1
	High	NTQPImnTnGSYFVYSK	1	2	1	P01868	M6(Oxidation); N7(Deamidated); N9(Deamidated)	0	0	6.512e-07	4.05353	2	1981.88	-1.42929	40.3527	0
	High	VSLTcMITDFFPEDITVEWQWNGQPAENYK	1	2	1	P01868	C5(Carbamidomethyl)	0	0	0.0003586	4.03951	3	3618.67	3.47442	77.6671	0
	High	DKVSLTcMITDFFPEDITVEWQWNGqPAENYK	2	2	1	P01868	C7(Carbamidomethyl); Q26(Deamidated)	0	0	7.257e-06	3.7493	3	3862.79	7.5265	77.5431	1
	High	APQVYTIPPPK	4	2	1	P01868		0	0	3.42e-06	3.56743	2	1210.68	0.664244	30.2729	0
	High	VNSAAFPAPIEK	3	2	1	P01868		0	0	0.0003665	3.56366	2	1243.67	0.259981	32.881	0
	High	NTQPIMnTnGSYFVYSKLNVQK	1	2	1	P01868	N7(Deamidated); N9(Deamidated)	0	0	1.249e-06	3.47962	3	2548.24	0.491774	47.3705	1
	High	NTqPIMnTnGSYFVYSK	2	2	1	P01868	Q3(Deamidated); N7(Deamidated); N9(Deamidated)	0	0	0.0001566	3.03229	3	1966.89	8.71787	45.8979	0
	High	DVLTITLTPK	1	2	1	P01868		0	0	0.003239	2.79319	2	1100.66	-0.467042	46.1879	0
	High	DKVSLTcMITDFFPEDITVEWqWNGqPAENYK	1	2	1	P01868	C7(Carbamidomethyl); Q22(Deamidated); Q26(Deamidated)	0	0	0.0008584	2.44798	3	3863.78	8.66008	75.3993	1
	High	SVSELPImHQDWLnGK	1	2	1	P01868	M8(Oxidation); N14(Deamidated)	0	0.002	0.03593	2.35808	3	1870.9	-1.58598	42.6259	0
	High	cRVNSAAFPAPIEK	1	2	1	P01868	C1(Carbamidomethyl)	0	0.006	0.1071	3.83833	3	1559.8	1.33402	28.3114	1
	Medium	VSLTcMITDFFPEDITVEWqWNGQPAENYK	1	2	1	P01868	C5(Carbamidomethyl); Q20(Deamidated)	0	0.042	0.5696	2.60114	3	3619.65	3.16797	77.1718	0
P0A9B0	Ferric uptake regulation protein OS=Escherichia coli O6:H1 (strain CFT073 / ATCC 700928 / UPEC) GN=fur PE=3 SV=1 - [FUR_ECOL6]	171.376	75	2	10	10	43	148	16.7844	6.11279
	A2	Sequence	# PSMs	# Proteins	# Protein Groups	Protein Group Accessions	Modifications	ΔCn	q-Value	PEP	XCorr	Charge	MH+ [Da]	ΔM [ppm]	RT [min]	# Missed Cleavages
	High	LKILEVLQEPDNHHVSAEDLYKR	1	2	1	P0A9B0		0	0	8.997e-05	6.884	6	2746.45	-1.21315	41.2531	2
	High	LTNHSLYLYGHcAEGDcREDEHAHEGK	19	2	1	P0A9B0	C12(Carbamidomethyl); C17(Carbamidomethyl)	0	0	2.443e-09	6.77741	5	3198.37	-0.269311	21.9745	1
	High	SVFELTQQHHHDHLIcLDcGK	5	2	1	P0A9B0	C16(Carbamidomethyl); C19(Carbamidomethyl)	0	0	3.255e-08	6.15528	4	2574.2	-0.594983	33.4457	0
	High	ILEVLQEPDNHHVSAEDLYKR	2	2	1	P0A9B0		0	0	1.997e-09	5.36402	3	2505.26	-3.57004	37.7837	1
	High	LKILEVLQEPDNHHVSAEDLYK	1	2	1	P0A9B0		0	0	2.426e-07	5.04347	4	2590.33	-6.60693	44.489	1
	High	VLNQFDDAGIVTR	4	2	1	P0A9B0		0	0	2.3e-06	4.48044	2	1447.75	0.0239123	39.4111	0
	High	LIDmGEEIGLATVYR	3	2	1	P0A9B0	M4(Oxidation)	0	0	6.069e-09	4.18055	2	1695.87	5.7254	47.4538	0
	High	ILEVLQEPDNHHVSAEDLYK	1	2	1	P0A9B0		0	0	7.145e-08	4.0181	3	2349.17	-1.99504	40.9121	0
	High	ILEVLQEPDnHHVSAEDLYKR	1	2	1	P0A9B0	N10(Deamidated)	0	0	2.098e-05	4.01345	4	2506.26	-0.922377	39.081	1
	High	VIEFSDDSIEAR	3	2	1	P0A9B0		0	0	2.002e-05	3.73023	2	1380.67	0.803599	39.4179	0
	High	ILEVLQEPDnHHVSAEDLYK	1	2	1	P0A9B0	N10(Deamidated)	0	0	0.0001294	3.59509	4	2350.16	0.282431	43.0113	0
	High	VLnQFDDAGIVTR	1	2	1	P0A9B0	N3(Deamidated)	0	0	3.257e-05	3.55418	2	1448.73	-4.44687	42.7391	0
	High	RLIDMGEEIGLATVYR	1	2	1	P0A9B0		0	0	3.597e-05	3.33734	3	1835.97	1.09034	52.2295	1
P0A2T6	cAMP-activated global transcriptional regulator CRP OS=Salmonella typhimurium (strain LT2 / SGSC1412 / ATCC 700720) GN=crp PE=1 SV=1 - [CRP_SALTY]	128.427	59.52	2	16	16	39	210	23.6414	8.25049
	A2	Sequence	# PSMs	# Proteins	# Protein Groups	Protein Group Accessions	Modifications	ΔCn	q-Value	PEP	XCorr	Charge	MH+ [Da]	ΔM [ppm]	RT [min]	# Missed Cleavages
	High	LQVTSEKVGNLAFLDVTGR	2	2	1	P0A2T6		0	0	4.74e-08	5.42049	3	2047.12	-0.69113	49.2657	1
	High	RLQVTSEKVGNLAFLDVTGR	1	2	1	P0A2T6		0	0	8.822e-07	5.1142	4	2203.22	-1.69405	44.1439	2
	High	STLIHQGEKAETLYYIVK	1	2	1	P0A2T6		0	0	1.174e-06	4.67284	4	2093.12	-2.66502	37.5988	1
	High	ITRQEIGQIVGcSR	1	2	1	P0A2T6	C12(Carbamidomethyl)	0	0	5.474e-05	4.32323	3	1616.85	-1.9892	33.0736	1
	High	IAQTLLNLAKQPDAMTHPDGMQIK	1	2	1	P0A2T6		0	0	5.455e-07	4.16458	3	2634.36	-3.65253	44.9843	1
	High	VGNLAFLDVTGR	3	2	1	P0A2T6		0	0	1.942e-07	3.90784	2	1261.69	-0.187396	49.5564	0
	High	MLEDQNLISAHGK	2	2	1	P0A2T6		0	0	5.133e-07	3.89789	2	1455.73	3.02601	28.1568	0
	High	QEIGQIVGcSR	3	2	1	P0A2T6	C9(Carbamidomethyl)	0	0	0.0002188	3.8326	2	1246.62	-3.23789	28.6733	0
	High	QLIQVNPDILMR	6	2	1	P0A2T6		0	0	1.039e-06	3.83109	2	1439.8	-2.43691	51.7241	0
	High	ITRQEIGqIVGcSR	1	2	1	P0A2T6	Q8(Deamidated); C12(Carbamidomethyl)	0	0	0.0008285	3.80144	3	1617.85	8.30678	33.0952	1
	High	mLEDQNLISAHGK	1	2	1	P0A2T6	M1(Oxidation)	0	0	1.926e-05	3.5892	3	1471.72	1.21366	24.7105	0
	High	AKTAcEVAEISYKK	1	2	1	P0A2T6	C5(Carbamidomethyl)	0	0	8.674e-08	3.57523	3	1597.82	-1.11509	18.7548	2
	High	QLIQVNPDILmR	1	2	1	P0A2T6	M11(Oxidation)	0	0	4.531e-05	3.55111	2	1455.8	-1.09733	47.0206	0
	High	QPDAMTHPDGMQIK	2	2	1	P0A2T6		0	0	0.002426	3.36733	3	1568.72	2.43673	25.6706	0
	High	FRQLIQVNPDILMR	2	2	1	P0A2T6		0	0	4.626e-05	3.30173	3	1742.97	0.579559	48.9753	1
	High	IAQTLLNLAK	4	2	1	P0A2T6		0	0	0.0009382	2.89711	2	1084.67	-0.664507	40.3676	0
	High	QLIQVnPDILMR	1	2	1	P0A2T6	N6(Deamidated)	0	0	0.0004986	2.61021	2	1440.8	9.67529	51.6244	0
	High	TAcEVAEISYKK	1	2	1	P0A2T6	C3(Carbamidomethyl)	0	0	1.035e-05	2.38115	2	1398.69	-1.82442	22.6217	1
	High	AETLYYIVK	1	2	1	P0A2T6		0	0.001	0.01164	2.92433	2	1099.6	-0.971969	38.6984	0
	High	QPDAMTHPDGmQIK	2	2	1	P0A2T6	M11(Oxidation)	0	0.001	0.0151	2.60735	3	1584.71	-1.928	18.5634	0
	High	TIVVYGTR	2	2	1	P0A2T6		0	0.001	0.03343	2.30367	2	908.52	0.251987	24.642	0
P17169	Glutamine--fructose-6-phosphate aminotransferase [isomerizing] OS=Escherichia coli (strain K12) GN=glmS PE=1 SV=4 - [GLMS_ECOLI]	128.217	39.41	4	18	18	33	609	66.8526	5.87158
	A2	Sequence	# PSMs	# Proteins	# Protein Groups	Protein Group Accessions	Modifications	ΔCn	q-Value	PEP	XCorr	Charge	MH+ [Da]	ΔM [ppm]	RT [min]	# Missed Cleavages
	High	RQDIESNLQYDAGDKGIYR	3	4	1	P17169		0	0	2.309e-17	8.07153	3	2241.09	-1.1526	32.5367	2
	High	HYMQKEIYEQPNAIKNTLTGR	1	4	1	P17169		0	0	9.726e-10	6.40736	4	2534.28	-0.953923	32.7554	2
	High	IEALAEDFSDKHHALFLGR	2	4	1	P17169		0	0	3.805e-06	5.80533	5	2169.11	-0.618287	41.0396	1
	High	GAYGTVIMDSRHPDTLLAAR	3	4	1	P17169		0	0	8.688e-07	5.3497	3	2144.09	-1.381	38.5525	1
	High	VQMLAQAAEEHPLHGGTGIAHTR	1	4	1	P17169		0	0	1.436e-06	5.1265	4	2424.23	3.7907	27.9127	0
	High	ISHGqVDLSELGPNADELLSK	2	4	1	P17169	Q5(Deamidated)	0	0	1.52e-06	5.03438	3	2223.12	3.2993	48.1742	0
	High	ELGYLGSLAIcNVPGSSLVR	2	4	1	P17169	C11(Carbamidomethyl)	0	0	8.637e-12	4.62608	2	2105.11	1.95226	59.4585	0
	High	IEALAEDFSDKHHALFLGRGDQYPIALEGALK	1	4	1	P17169		0	0	0.0001509	4.623	5	3524.82	1.70824	50.8345	2
	High	GYDSAGLAVVDAEGHMTR	3	4	1	P17169		0	0	2.115e-08	4.49901	2	1848.85	-1.7391	39.297	0
	High	VQMLAqAAEEHPLHGGTGIAHTR	1	4	1	P17169	Q6(Deamidated)	0	0	5.917e-05	4.41292	5	2425.23	8.83915	28.1198	0
	High	HGPLALIDADMPVIVVAPNNELLEK	1	4	1	P17169		0	0	2.267e-07	4.08149	3	2668.43	-2.30226	60.8583	0
	High	EIYEQPNAIKNTLTGR	1	4	1	P17169		0	0	3.98e-08	3.59224	3	1846.96	-2.79098	35.4663	1
	High	RFIFLEEGDIAEITRR	2	4	1	P17169		0	0	8.109e-05	3.50699	4	1965.06	1.04447	48.3795	2
	High	RSVNIFDKTGAEVK	1	4	1	P17169		0	0	0.0004548	3.28244	3	1563.85	-1.03979	24.7874	2
	High	DVAEILLEGLR	4	4	1	P17169		0	0	2.129e-05	3.11755	2	1227.69	0.283822	65.045	0
	High	SVNIFDKTGAEVK	2	4	1	P17169		0	0	4.039e-06	2.63391	2	1407.75	-1.15637	30.3762	1
	High	DVAEILLEGLRR	1	4	1	P17169		0	0	0.0001447	2.56699	3	1383.8	0.4957	56.8317	1
	High	FIFLEEGDIAEITRR	1	4	1	P17169		0	0	0.004168	2.19704	3	1808.95	-0.216015	53.4278	1
	High	HPDTLLAAR	1	4	1	P17169		0	0.007	0.1167	1.88208	2	993.547	-0.18055	18.459	0
P64588	Transcriptional regulator YqjI OS=Escherichia coli (strain K12) GN=yqjI PE=1 SV=1 - [YQJI_ECOLI]	119.435	40.58	1	13	13	45	207	23.3866	6.7417
	A2	Sequence	# PSMs	# Proteins	# Protein Groups	Protein Group Accessions	Modifications	ΔCn	q-Value	PEP	XCorr	Charge	MH+ [Da]	ΔM [ppm]	RT [min]	# Missed Cleavages
	High	VNQSDISDAQIKK	10	1	1	P64588		0	0	1.917e-05	5.11596	3	1445.76	2.37369	19.5356	1
	High	LVILDILSRDDSHGYELIK	7	1	1	P64588		0	0	5.465e-08	4.37828	3	2199.2	-0.883915	57.1612	1
	High	VNQSDISDAQIK	1	1	1	P64588		0	0	8.361e-05	4.01696	2	1317.67	0.413885	25.0563	0
	High	ALDNFKAVLDLR	2	1	1	P64588		0	0	9.226e-06	3.80116	2	1374.78	1.18642	47.4523	1
	High	QRFFGHGELR	3	1	1	P64588		0	0	1.495e-05	3.72026	3	1246.64	-0.542738	19.9894	1
	High	RALDNFKAVLDLR	1	1	1	P64588		0	0	0.0006085	3.65769	3	1530.88	2.18297	43.0485	2
	High	VnqSDISDAQIKK	1	1	1	P64588	N2(Deamidated); Q3(Deamidated)	0	0	0.004646	2.8255	3	1447.74	7.73575	21.5885	1
	High	LVILDILSR	4	1	1	P64588		0	0	0.0001391	2.56437	2	1041.67	0.432534	59.1566	0
	High	KIIAVIDR	1	1	1	P64588		0	0.001	0.008135	2.60939	2	927.598	-0.407649	22.3724	1
	High	EQVEMIEER	1	1	1	P64588		0	0.001	0.0172	2.39383	2	1162.54	0.953502	26.6319	0
	High	DDSHGYELIK	2	1	1	P64588		0	0.002	0.04148	2.74825	2	1176.56	1.63189	27.3524	0
	High	VnQSDISDAQIK	1	1	1	P64588	N2(Deamidated)	0	0.003	0.07681	2.24455	2	1318.65	3.37041	27.6558	0
	High	IIAVIDR	5	1	1	P64588		0	0.007	0.1197	2.36996	2	799.505	1.96908	28.4047	0
	High	cVGAALRQNPQMK	2	1	1	P64588	C1(Carbamidomethyl)	0	0.007	0.1205	1.69971	3	1472.74	-1.08933	19.2467	1
	Medium	cVGAALRQNPQMKR	1	1	1	P64588	C1(Carbamidomethyl)	0	0.012	0.1867	1.29969	3	1628.84	-2.36202	16.6632	2
	Medium	VNqSDISDAQIKK	2	1	1	P64588	Q3(Deamidated)	0.0305	0.017	0.2886	2.86223	3	1446.74	-5.35333	21.6457	1
	Medium	cVGAALRQNPQmK	1	1	1	P64588	C1(Carbamidomethyl); M12(Oxidation)	0	0.046	0.6312	1.24204	3	1488.74	-0.0398664	14.9788	1
	A2	Sequence	# PSMs	# Proteins	# Protein Groups	Protein Group Accessions	Modifications	ΔCn	q-Value	PEP	XCorr	Charge	MH+ [Da]	ΔM [ppm]	RT [min]	# Missed Cleavages
	High	HYAHVDcPGHADYVK	3	5	2	P0A1H5;A7ZUJ2	C7(Carbamidomethyl)	0	0	3.397e-06	6.13779	4	1768.78	-2.98108	16.4961	0
	High	AIDKPFLLPIEDVFSISGR	2	5	2	P0A1H5;A7ZUJ2		0	0	4.203e-09	4.69171	3	2117.17	0.455319	65.666	0
	High	VGEEVEIVGIKETQK	2	5	2	P0A1H5;A7ZUJ2		0	0	4.846e-07	4.67691	2	1657.9	0.0875836	32.8151	1
	High	GITINTSHVEYDTPTR	4	5	2	P0A1H5;A7ZUJ2		0	0	0.0009703	3.98175	3	1803.89	-0.462672	31.6363	0
	High	STcTGVEMFRK	1	5	2	P0A1H5;A7ZUJ2	C3(Carbamidomethyl)	0	0	0.000668	3.56675	3	1315.62	4.74852	23.5764	1
	High	ELLSQYDFPGDDTPIVR	5	5	2	P0A1H5;A7ZUJ2		0	0	8.846e-08	3.49855	3	1964.96	-0.199183	53.3822	0
	High	MVVTLIHPIAMDDGLR	2	5	2	P0A1H5;A7ZUJ2		0	0	1.282e-05	3.48325	3	1780.95	0.0961353	49.4975	0
	High	AGENVGVLLR	1	5	2	P0A1H5;A7ZUJ2		0	0	0.0003408	3.45994	2	1027.59	4.7457	33.7089	0
	High	AFDQIDNAPEEK	1	4	1	P0A1H5		0	0	5.553e-06	3.43142	2	1376.63	1.46298	28.2367	0
	High	AFDQIDNAPEEKAR	2	4	1	P0A1H5		0	0	4.061e-06	3.30716	2	1603.77	0.0788972	24.8065	1
	High	MVVTLIHPIAmDDGLR	2	5	2	P0A1H5;A7ZUJ2	M11(Oxidation)	0	0	0.0006026	3.25657	3	1796.94	-0.063932	43.8161	0
	High	LLDEGRAGENVGVLLR	1	5	2	P0A1H5;A7ZUJ2		0	0	0.001854	3.00335	3	1710.94	-2.93052	40.4083	1
	High	QVGVPYIIVFLNK	4	5	2	P0A1H5;A7ZUJ2		0	0	0.0001631	2.60481	2	1489.88	0.056324	63.1575	0
	High	TVGAGVVAK	1	5	2	P0A1H5;A7ZUJ2		0	0	0.004025	2.14993	2	801.484	1.1753	14.668	0
	High	ALEGDAEWEAK	1	5	2	P0A1H5;A7ZUJ2		0	0	0.004334	1.66932	2	1218.57	3.29512	29.8151	0
	High	GYRPQFYFR	1	5	2	P0A1H5;A7ZUJ2		0	0.001	0.01156	3.42081	3	1233.62	1.42336	33.584	0
	High	TTLTAAITTVLAK	1	5	2	P0A1H5;A7ZUJ2		0	0.002	0.04565	2.66307	3	1303.79	2.34488	52.8993	0
	High	STcTGVEMFR	2	5	2	P0A1H5;A7ZUJ2	C3(Carbamidomethyl)	0	0.002	0.0578	1.31132	2	1187.52	-1.79564	32.1389	0
	Medium	GITINTSHVEYDTPTRHYAHVDcPGHADYVK	1	5	2	P0A1H5;A7ZUJ2	C23(Carbamidomethyl)	0	0.029	0.4256	2.29166	6	3553.65	-1.45567	30.5296	1
	Medium	EHILLGR	1	5	2	P0A1H5;A7ZUJ2		0	0.039	0.5377	2.03201	2	837.494	-0.538938	19.6039	0
A7ZUJ2	Elongation factor Tu 2 OS=Escherichia coli O139:H28 (strain E24377A / ETEC) GN=tuf2 PE=3 SV=1 - [EFTU2_ECO24]	111.711	51.02	1	2	19	39	394	43.2853	5.5415
	A2	Sequence	# PSMs	# Proteins	# Protein Groups	Protein Group Accessions	Modifications	ΔCn	q-Value	PEP	XCorr	Charge	MH+ [Da]	ΔM [ppm]	RT [min]	# Missed Cleavages
	High	HYAHVDcPGHADYVK	3	5	2	P0A1H5;A7ZUJ2	C7(Carbamidomethyl)	0	0	3.397e-06	6.13779	4	1768.78	-2.98108	16.4961	0
	High	AIDKPFLLPIEDVFSISGR	2	5	2	P0A1H5;A7ZUJ2		0	0	4.203e-09	4.69171	3	2117.17	0.455319	65.666	0
	High	VGEEVEIVGIKETQK	2	5	2	P0A1H5;A7ZUJ2		0	0	4.846e-07	4.67691	2	1657.9	0.0875836	32.8151	1
	High	GITINTSHVEYDTPTR	4	5	2	P0A1H5;A7ZUJ2		0	0	0.0009703	3.98175	3	1803.89	-0.462672	31.6363	0
	High	STcTGVEMFRK	1	5	2	P0A1H5;A7ZUJ2	C3(Carbamidomethyl)	0	0	0.000668	3.56675	3	1315.62	4.74852	23.5764	1
	High	ELLSQYDFPGDDTPIVR	5	5	2	P0A1H5;A7ZUJ2		0	0	8.846e-08	3.49855	3	1964.96	-0.199183	53.3822	0
	High	MVVTLIHPIAMDDGLR	2	5	2	P0A1H5;A7ZUJ2		0	0	1.282e-05	3.48325	3	1780.95	0.0961353	49.4975	0
	High	AGENVGVLLR	1	5	2	P0A1H5;A7ZUJ2		0	0	0.0003408	3.45994	2	1027.59	4.7457	33.7089	0
	High	AFnQIDNAPEEK	1	1	1	A7ZUJ2	N3(Deamidated)	0	0	5.557e-06	3.43142	2	1376.63	1.46589	28.2367	0
	High	AFnQIDNAPEEKAR	3	1	1	A7ZUJ2	N3(Deamidated)	0	0	4.061e-06	3.30716	2	1603.77	0.0813914	24.8065	1
	High	MVVTLIHPIAmDDGLR	2	5	2	P0A1H5;A7ZUJ2	M11(Oxidation)	0	0	0.0006026	3.25657	3	1796.94	-0.063932	43.8161	0
	High	LLDEGRAGENVGVLLR	1	5	2	P0A1H5;A7ZUJ2		0	0	0.001854	3.00335	3	1710.94	-2.93052	40.4083	1
	High	QVGVPYIIVFLNK	4	5	2	P0A1H5;A7ZUJ2		0	0	0.0001631	2.60481	2	1489.88	0.056324	63.1575	0
	High	TVGAGVVAK	1	5	2	P0A1H5;A7ZUJ2		0	0	0.004025	2.14993	2	801.484	1.1753	14.668	0
	High	ALEGDAEWEAK	1	5	2	P0A1H5;A7ZUJ2		0	0	0.004334	1.66932	2	1218.57	3.29512	29.8151	0
	High	GYRPQFYFR	1	5	2	P0A1H5;A7ZUJ2		0	0.001	0.01156	3.42081	3	1233.62	1.42336	33.584	0
	High	TTLTAAITTVLAK	1	5	2	P0A1H5;A7ZUJ2		0	0.002	0.04565	2.66307	3	1303.79	2.34488	52.8993	0
	High	STcTGVEMFR	2	5	2	P0A1H5;A7ZUJ2	C3(Carbamidomethyl)	0	0.002	0.0578	1.31132	2	1187.52	-1.79564	32.1389	0
	Medium	GITINTSHVEYDTPTRHYAHVDcPGHADYVK	1	5	2	P0A1H5;A7ZUJ2	C23(Carbamidomethyl)	0	0.029	0.4256	2.29166	6	3553.65	-1.45567	30.5296	1
	Medium	EHILLGR	1	5	2	P0A1H5;A7ZUJ2		0	0.039	0.5377	2.03201	2	837.494	-0.538938	19.6039	0
P0A9P1	Dihydrolipoyl dehydrogenase OS=Escherichia coli O6:H1 (strain CFT073 / ATCC 700928 / UPEC) GN=lpdA PE=3 SV=2 - [DLDH_ECOL6]	107.341	51.05	1	19	19	32	474	50.6566	6.15088
	A2	Sequence	# PSMs	# Proteins	# Protein Groups	Protein Group Accessions	Modifications	ΔCn	q-Value	PEP	XCorr	Charge	MH+ [Da]	ΔM [ppm]	RT [min]	# Missed Cleavages
	High	TNVPHIFAIGDIVGQPMLAHK	4	1	1	P0A9P1		0	0	3.724e-12	5.68203	3	2258.21	-1.54518	51.3116	0
	High	ALAEHGIVFGEPKTDIDKIR	1	1	1	P0A9P1		0	0	9.72e-06	4.80444	5	2209.19	-2.13739	35.1433	2
	High	GVHEGHVAAEVIAGKK	1	1	1	P0A9P1		0	0	4.971e-05	4.43109	3	1601.87	-5.30415	16.6315	1
	High	GISYETATFPWAASGR	2	1	1	P0A9P1		0	0	3.219e-10	4.3326	2	1713.82	-0.791423	51.0346	0
	High	IWDSTDALELKEVPER	3	1	1	P0A9P1		0	0	5.358e-07	4.31762	3	1900.95	-6.0353	43.8716	1
	High	VIPSIAYTEPEVAWVGLTEKEAK	1	1	1	P0A9P1		0	0	6.447e-10	4.20349	3	2530.34	-1.40813	56.3518	1
	High	TNVPHIFAIGDIVGQPmLAHK	1	1	1	P0A9P1	M17(Oxidation)	0	0	8.527e-07	4.10604	4	2274.21	0.749399	47.8804	0
	High	FTGANTLEVEGENGK	1	1	1	P0A9P1		0	0	3.58e-08	4.0606	2	1565.74	-1.30047	30.6876	0
	High	EKGISYETATFPWAASGR	1	1	1	P0A9P1		0	0	1.364e-06	4.03878	3	1970.96	-1.93204	44.6446	1
	High	TQVVVLGAGPAGYSAAFR	1	1	1	P0A9P1		0	0	5.224e-07	3.86793	2	1763.94	-1.15603	47.8243	0
	High	cADLGLETVIVER	1	1	1	P0A9P1	C1(Carbamidomethyl)	0	0	4.05e-05	3.69696	2	1474.76	-1.13009	47.4691	0
	High	KFNLMLETK	1	1	1	P0A9P1		0	0	0.003545	3.50951	2	1123.62	3.29328	32.4251	1
	High	ALAEHGIVFGEPK	3	1	1	P0A9P1		0	0	0.0008882	3.38775	3	1367.73	-4.64514	32.4439	0
	High	YNTLGGVcLNVGcIPSK	1	1	1	P0A9P1	C8(Carbamidomethyl); C13(Carbamidomethyl)	0	0	0.0002068	3.30189	3	1851.91	1.89781	47.1399	0
	High	KAPAEPQRYDAVLVAIGR	1	1	1	P0A9P1		0	0	0.002565	3.08031	3	1954.08	-1.91713	36.4282	2
	High	VINqLTGGLAGMAK	2	1	1	P0A9P1	Q4(Deamidated)	0	0	0.0001709	2.83887	2	1373.76	9.93603	40.4482	0
	High	AIASDcADGMTK	3	1	1	P0A9P1	C6(Carbamidomethyl)	0	0	0.0004247	2.65355	2	1239.53	-0.00312466	19.8823	0
	High	VIPSIAYTEPEVAWVGLTEK	1	1	1	P0A9P1		0	0	0.005427	2.46694	3	2202.17	1.65586	61.5725	0
	High	AIASDcADGmTK	1	1	1	P0A9P1	C6(Carbamidomethyl); M10(Oxidation)	0	0	0.0003914	1.96463	2	1255.53	1.22744	12.1388	0
	High	FNLMLETK	1	1	1	P0A9P1		0	0.002	0.04158	2.34283	2	995.522	-1.00451	40.7635	0
	Medium	AGVEVDDRGFIR	1	1	1	P0A9P1		0	0.021	0.3405	2.03221	3	1333.68	-1.00197	31.755	1
B1X8W8	Bifunctional polymyxin resistance protein ArnA OS=Escherichia coli (strain K12 / DH10B) GN=arnA PE=3 SV=1 - [ARNA_ECODH]	104.663	48.94	1	24	24	35	660	74.2421	6.87354
	A2	Sequence	# PSMs	# Proteins	# Protein Groups	Protein Group Accessions	Modifications	ΔCn	q-Value	PEP	XCorr	Charge	MH+ [Da]	ΔM [ppm]	RT [min]	# Missed Cleavages
	High	IIFPSTSEVYGMcSDKYFDEDHSNLIVGPVNKPR	1	1	1	B1X8W8	C13(Carbamidomethyl)	0	0	1.69e-05	5.92906	5	3914.85	-6.87888	50.8041	1
	High	LLREDHYEVYGLDIGSDAISR	1	1	1	B1X8W8		0	0	4.754e-08	4.96758	4	2421.2	-1.14339	46.0948	1
	High	AVADPWPGAFSYVGNQK	2	1	1	B1X8W8		0	0	3.021e-08	4.89289	3	1806.88	-0.892487	50.8586	0
	High	IAIAPDDIAITLHHK	1	1	1	B1X8W8		0	0	3.592e-06	4.41187	4	1627.92	-0.177379	38.0888	0
	High	VLILGVNGFIGNHLTER	1	1	1	B1X8W8		0	0	1.304e-08	4.39278	3	1852.04	-2.96104	50.8193	0
	High	AITQLILNLVEGSPIK	2	1	1	B1X8W8		0	0	1.741e-06	4.38262	2	1709.02	-1.6614	71.6808	0
	High	GIPVYAPDNVNHPLWVER	1	1	1	B1X8W8		0	0	7.939e-10	4.36212	3	2076.06	-1.39384	45.7789	0
	High	VLILGVnGFIGNHLTER	1	1	1	B1X8W8	N7(Deamidated)	0	0	5.855e-09	4.32803	3	1853.04	6.32514	52.7997	0
	High	RTPDDSFLEWHKPASVLHnMVR	1	1	1	B1X8W8	N19(Deamidated)	0	0	5.098e-05	4.27163	4	2636.32	7.28421	40.7825	1
	High	HGNILEIAQRENEATcFGR	2	1	1	B1X8W8	C16(Carbamidomethyl)	0	0	5.644e-07	4.08858	4	2215.07	-0.483243	37.5605	1
	High	RADAGAIVAQLR	2	1	1	B1X8W8		0	0	0.000283	4.01148	3	1240.71	1.16413	30.9048	1
	High	cFTDIRDGIEALYR	2	1	1	B1X8W8	C1(Carbamidomethyl)	0	0	0.0006294	3.9234	3	1728.84	1.61311	52.2098	1
	High	GRAPLNWVLVNGETETGVTLHR	1	1	1	B1X8W8		0	0	0.0005404	3.67378	4	2419.28	-2.3636	45.338	1
	High	KcDVVLPLVAIATPIEYTR	1	1	1	B1X8W8	C2(Carbamidomethyl)	0	0	1.196e-05	3.43125	3	2158.19	-2.35163	57.5633	1
	High	VVESSSYYGKGYQDVEHR	1	1	1	B1X8W8		0	0	1.328e-05	3.20074	3	2102.98	0.520542	24.9612	1
	High	QLLEQTLPAIK	1	1	1	B1X8W8		0	0	2.119e-05	2.9508	2	1253.74	-2.36531	41.8262	0
	High	VVESSSYYGK	1	1	1	B1X8W8		0	0	0.0003621	2.3304	2	1118.54	0.958291	18.5575	0
	High	LDNLNAAR	2	1	1	B1X8W8		0	0.001	0.01837	2.67806	2	886.474	-0.186935	16.9213	0
	High	ENEATcFGR	1	1	1	B1X8W8	C6(Carbamidomethyl)	0	0.001	0.008506	2.113	2	1083.45	-1.12218	19.5176	0
	High	cLDWEPK	1	1	1	B1X8W8	C1(Carbamidomethyl)	0	0.001	0.02318	2.01352	2	947.43	0.462017	31.5605	0
	High	AVADPWPGAFSYVGnQK	1	1	1	B1X8W8	N15(Deamidated)	0	0.002	0.05709	2.21182	2	1807.87	3.56788	53.078	0
	High	AFYGSVAR	2	1	1	B1X8W8		0	0.002	0.05658	1.63099	2	870.449	2.4124	23.618	0
	High	VIWAYGEK	1	1	1	B1X8W8		0	0.002	0.06389	1.50357	2	965.511	1.71773	34.0555	0
	Medium	ENEATcFGRR	1	1	1	B1X8W8	C6(Carbamidomethyl)	0	0.011	0.1807	1.20077	3	1239.56	1.43334	14.872	1
	Medium	WIYSVSK	1	1	1	B1X8W8		0	0.017	0.2844	2.09356	2	882.472	0.242804	32.3522	0
	Medium	HHFPPFAGFR	2	1	1	B1X8W8		0	0.022	0.349	2.51032	3	1212.61	-0.626709	30.2959	0
	Medium	IIFPSTSEVYGMcSDKYFDEDHSnLIVGPVNKPR	1	1	1	B1X8W8	C13(Carbamidomethyl); N24(Deamidated)	0	0.041	0.5644	2.54181	5	3915.88	5.24746	50.8647	1
P0AFG8	Pyruvate dehydrogenase E1 component OS=Escherichia coli (strain K12) GN=aceE PE=1 SV=2 - [ODP1_ECOLI]	91.3837	31.45	1	24	24	33	887	99.606	5.68115
	A2	Sequence	# PSMs	# Proteins	# Protein Groups	Protein Group Accessions	Modifications	ΔCn	q-Value	PEP	XCorr	Charge	MH+ [Da]	ΔM [ppm]	RT [min]	# Missed Cleavages
	High	EKLDNLVFVINcNLQR	1	1	1	P0AFG8	C12(Carbamidomethyl)	0	0	2.12e-07	5.60936	3	1975.04	0.503887	52.4622	1
	High	LTQEQLDNFRQEVHGnGLSSYPHPK	1	1	1	P0AFG8	N16(Deamidated)	0	0	0.000797	4.81302	5	2895.41	2.71917	38.5677	1
	High	LIQLMNETVDGDYQTFK	2	1	1	P0AFG8		0	0	4.172e-11	4.3779	2	2014.98	-0.267038	51.5267	0
	High	QTVYAFLGDGEMDEPESK	1	1	1	P0AFG8		0	0	5.924e-07	4.17874	2	2015.88	-3.23661	49.3473	0
	High	IGDLcWAAGDQQAR	1	1	1	P0AFG8	C5(Carbamidomethyl)	0	0	8.065e-08	3.98302	2	1560.72	-1.07936	38.6113	0
	High	AQYLIDQLLAEAR	2	1	1	P0AFG8		0	0	3.53e-07	3.88356	2	1503.82	-0.361522	60.2358	0
	High	VPYIAQVMNDAPAVASTDYMK	1	1	1	P0AFG8		0	0	0.001124	2.96034	3	2284.09	-4.46702	56.676	0
	High	WNMLHPLETPR	1	1	1	P0AFG8		0	0	0.0005685	2.91813	3	1393.7	0.00873823	41.1563	0
	High	TFGMEGLFR	2	1	1	P0AFG8		0	0	0.0005251	2.82971	2	1057.51	-0.10966	50.2476	0
	High	WNAIMTVLR	2	1	1	P0AFG8		0	0	0.001753	2.74583	2	1103.6	-0.992197	49.3018	0
	High	VQLLGSGSILR	3	1	1	P0AFG8		0	0	0.0001794	2.65652	2	1142.69	4.82058	42.2238	0
	High	FNIDADKVNPR	1	1	1	P0AFG8		0	0	0.001245	2.58127	3	1288.67	2.06191	26.4758	1
	High	GYGMGDAAEGK	1	1	1	P0AFG8		0	0	0.0005391	2.46836	2	1055.45	1.53705	20.1112	0
	High	TYVPADDYR	2	1	1	P0AFG8		0	0	0.0006979	2.44558	2	1099.51	0.711123	25.7773	0
	High	LDGPVTGnGK	1	1	1	P0AFG8	N8(Deamidated)	0	0	0.006084	1.92471	2	958.482	-2.16604	17.0356	0
	High	LVPIIADEAR	2	1	1	P0AFG8		0	0	0.003992	1.84249	2	1096.64	0.00428327	36.0783	0
	High	QKLHGYLPSR	1	1	1	P0AFG8		0	0.001	0.01926	2.28966	3	1198.67	-1.0599	16.8045	1
	High	VLGTDGFGR	1	1	1	P0AFG8		0	0.001	0.02737	1.66377	2	921.479	-0.443973	29.469	0
	High	GFLIGGTSGR	1	1	1	P0AFG8		0	0.002	0.0361	1.94928	2	964.52	-1.52554	32.3874	0
	High	GKVQLLGSGSILR	1	1	1	P0AFG8		0	0.006	0.102	2.63697	3	1327.8	-2.21666	34.5062	1
	High	GAITIATR	1	1	1	P0AFG8		0	0.007	0.1122	1.8508	2	802.479	1.40109	21.2712	0
	High	GKATVILAHTIK	1	1	1	P0AFG8		0	0.008	0.1244	2.15792	3	1251.79	7.57688	20.2247	1
	Medium	LDGPVTGNGK	1	1	1	P0AFG8		0	0.011	0.1839	2.05973	2	957.499	-0.822098	14.5265	0
	Medium	KIYAAFK	1	1	1	P0AFG8		0	0.024	0.3788	1.62519	2	840.497	-1.13924	17.5852	1
	Medium	WDELLR	1	1	1	P0AFG8		0	0.044	0.6126	1.75243	2	831.434	-1.848	36.3933	0
P0A7V2	30S ribosomal protein S2 OS=Escherichia coli O157:H7 GN=rpsB PE=3 SV=2 - [RS2_ECO57]	89.0897	48.55	1	13	13	29	241	26.7268	7.13721
	A2	Sequence	# PSMs	# Proteins	# Protein Groups	Protein Group Accessions	Modifications	ΔCn	q-Value	PEP	XCorr	Charge	MH+ [Da]	ΔM [ppm]	RT [min]	# Missed Cleavages
	High	AASEAVKDAALScDQFFVNHR	2	1	1	P0A7V2	C13(Carbamidomethyl)	0	0	1.243e-06	5.52651	4	2336.1	-5.59455	38.7555	1
	High	LKDLETQSQDGTFDKLTK	2	1	1	P0A7V2		0	0	3.32e-10	5.42604	3	2067.06	-1.2161	30.6846	2
	High	NKVHIINLEK	6	1	1	P0A7V2		0	0	0.0007732	4.70886	3	1207.72	0.970259	18.6097	1
	High	LKDLETQSQDGTFDK	1	1	1	P0A7V2		0	0	2.274e-05	4.07551	3	1724.84	5.14494	25.4188	1
	High	AVTLYLGAVAATVR	1	1	1	P0A7V2		0	0	0.0003372	3.76882	2	1404.82	0.854096	50.7981	0
	High	SQDLASQAEESFVEAE	1	1	1	P0A7V2		0	0	0.0002301	3.71367	2	1739.75	-3.53331	55.189	0
	High	TVPmFNEALAELNKIASR	1	1	1	P0A7V2	M4(Oxidation)	0	0	1.406e-06	3.31788	3	2020.05	-0.41234	56.7694	1
	High	TVPMFNEALAELNK	5	1	1	P0A7V2		0	0	0.000239	3.10987	2	1576.8	0.594835	55.4526	0
	High	DLETQSQDGTFDKLTKK	1	1	1	P0A7V2		0	0	0.007218	2.9559	4	1953.98	0.374752	30.1623	2
	High	WLGGmLTNWK	1	1	1	P0A7V2	M5(Oxidation)	0	0	0.0003803	2.78104	2	1221.61	1.3087	46.7754	0
	High	DAALScDqFFVNHR	1	1	1	P0A7V2	C6(Carbamidomethyl); Q8(Deamidated)	0	0	0.001664	2.47666	3	1680.75	4.91023	38.8409	0
	High	TVPMFNEALAELNKIASR	1	1	1	P0A7V2		0.0048	0	1.151e-06	2.07238	3	2004.06	0.458065	63.6039	1
	High	TVPmFNEALAELNK	3	1	1	P0A7V2	M4(Oxidation)	0	0	0.0001994	2.05425	2	1592.8	0.562523	48.724	0
	High	WLGGMLTNWK	1	1	1	P0A7V2		0	0	0.005736	1.21172	2	1205.61	-2.2842	53.9809	0
	Medium	VHIINLEK	1	1	1	P0A7V2		0	0.013	0.2137	2.3098	2	965.578	0.364894	23.8285	0
	Medium	MKPFIFGAR	1	1	1	P0A7V2		0	0.028	0.4162	1.71474	2	1066.58	-4.44834	34.1603	0
	A2	Sequence	# PSMs	# Proteins	# Protein Groups	Protein Group Accessions	Modifications	ΔCn	q-Value	PEP	XCorr	Charge	MH+ [Da]	ΔM [ppm]	RT [min]	# Missed Cleavages
	High	TSAKEEDAFHFVSYVPVnGR	5	1	1	Q9Y5K5	N18(Deamidated)	0	0	3.157e-09	5.25411	3	2254.07	-1.88101	43.0235	1
	High	GAQVEEIWSLEPENFEK	3	1	1	Q9Y5K5		0	0	4.724e-07	4.29816	3	2004.96	1.57247	55.7081	0
	High	TSAKEEDAFHFVSYVPVNGR	1	1	1	Q9Y5K5		0	0	4.177e-05	3.90077	4	2253.09	-2.77855	41.2917	1
	High	WQPGEEPAGSVVQDSR	2	1	1	Q9Y5K5		0	0	2.039e-08	3.83778	2	1741.81	-1.09651	33.865	0
	High	FNLMAIVSDRK	1	1	1	Q9Y5K5		0	0	0.0001724	3.81945	3	1293.7	-0.646478	45.9554	1
	High	LKPVHGLIFLFK	5	1	1	Q9Y5K5		0	0	1.48e-08	3.70863	3	1411.88	-1.35526	43.6709	0
	High	GLALSNSDVIR	2	1	1	Q9Y5K5		0	0	3.031e-05	3.35749	2	1144.63	-0.634305	34.1308	0
	High	FNLmAIVSDRK	1	1	1	Q9Y5K5	M4(Oxidation)	0	0	7.581e-05	3.09136	3	1309.69	-2.1153	37.5705	1
	High	QQmFEFDTK	1	1	1	Q9Y5K5	M3(Oxidation)	0	0	0.006106	2.52346	2	1189.52	2.77118	30.6667	0
	High	WQPGEEPAGSVVQDSRLDTIFFAK	1	1	1	Q9Y5K5		0	0	6.568e-06	2.4007	3	2677.33	0.154904	56.0202	1
	High	LDTIFFAK	4	1	1	Q9Y5K5		0	0.001	0.03119	2.61536	2	954.53	0.0495683	44.652	0
	High	LYELDGLR	1	1	1	Q9Y5K5		0	0.001	0.02878	2.54013	2	978.524	-2.0083	38.7368	0
	High	FNLMAIVSDR	1	1	1	Q9Y5K5		0	0.001	0.01933	1.74579	2	1165.6	-2.12041	54.7949	0
	High	IQKYSEGEIR	2	1	1	Q9Y5K5		0	0.002	0.06743	2.09272	3	1222.64	-0.123156	16.8166	1
	Medium	MIYEQK	1	1	1	Q9Y5K5		0	0.014	0.2448	1.19619	2	811.402	-0.123617	15.4078	0
	Medium	YSEGEIR	1	1	1	Q9Y5K5		0	0.022	0.3503	1.52411	2	853.4	-5.76313	16.4705	0
P45395	Arabinose 5-phosphate isomerase KdsD OS=Escherichia coli (strain K12) GN=kdsD PE=1 SV=1 - [KDSD_ECOLI]	75.1068	34.15	2	13	13	22	328	35.1731	6.7124
	A2	Sequence	# PSMs	# Proteins	# Protein Groups	Protein Group Accessions	Modifications	ΔCn	q-Value	PEP	XCorr	Charge	MH+ [Da]	ΔM [ppm]	RT [min]	# Missed Cleavages
	High	VRPGILAVEALNLMQSR	5	2	1	P45395		0	0	1.208e-11	5.83836	3	1867.06	0.589194	56.335	0
	High	GFTAEDFALSHPGGALGR	1	2	1	P45395		0	0	5.376e-10	5.75775	3	1802.88	-0.444026	43.4191	0
	High	ARGFTAEDFALSHPGGALGR	1	2	1	P45395		0	0	3.958e-06	4.51514	4	2030.03	3.69031	38.0918	1
	High	RLHVPLIcITGRPESSMAR	2	2	1	P45395	C8(Carbamidomethyl)	0	0	3.574e-06	4.2868	4	2193.17	-1.77021	35.1062	1
	High	QLSIADVMTPGGIR	2	2	1	P45395		0	0	9.044e-06	3.81655	2	1457.78	-0.109481	50.6684	0
	High	VFDmGVDVR	1	2	1	P45395	M4(Oxidation)	0	0	0.006008	2.24702	2	1053.5	-1.23731	28.5331	0
	High	LHVPLIcITGRPESSMAR	3	2	1	P45395	C7(Carbamidomethyl)	0	0.001	0.01061	3.50741	4	2037.07	-1.70361	38.8311	0
	High	GKVVVMGMGK	2	2	1	P45395		0	0.001	0.008159	2.09769	2	1005.56	-2.42101	19.4963	1
	High	DALLEVTRK	1	2	1	P45395		0	0.002	0.04862	2.38818	2	1044.6	-0.288639	24.9389	1
	High	VVVMGMGK	1	2	1	P45395		0	0.002	0.06371	2.0674	2	820.442	0.287657	26.561	0
	High	TASLRDALLEVTRK	1	2	1	P45395		0	0.009	0.1391	2.8982	3	1572.91	-0.677363	39.3614	2
	Medium	DALLEVTR	1	2	1	P45395		0.0149	0.026	0.3923	1.98406	2	916.509	-0.462938	33.4472	0
	Medium	AADVHLcVK	1	2	1	P45395	C7(Carbamidomethyl)	0	0.044	0.6072	1.55153	2	1012.53	2.57857	17.8454	0
A1A766	Chaperone protein DnaK OS=Escherichia coli O1:K1 / APEC GN=dnaK PE=3 SV=1 - [DNAK_ECOK1]	67.504	28.06	3	17	17	19	638	69.0725	4.97021
	A2	Sequence	# PSMs	# Proteins	# Protein Groups	Protein Group Accessions	Modifications	ΔCn	q-Value	PEP	XCorr	Charge	MH+ [Da]	ΔM [ppm]	RT [min]	# Missed Cleavages
	High	HSQVFSTAEDNQSAVTIHVLQGER	2	3	1	A1A766		0	0	1.896e-10	7.04253	4	2653.29	-2.13585	37.7133	0
	High	IINEPTAAALAYGLDKGTGNR	1	3	1	A1A766		0	0	7.468e-12	5.55487	3	2145.13	2.14175	43.8071	1
	High	DAEANAEADRKFEELVQTR	1	3	1	A1A766		0	0	3.401e-06	5.50702	4	2192.06	0.367338	39.6467	2
	High	LINYLVEEFKKDQGIDLR	1	3	1	A1A766		0	0	4.807e-08	4.52619	4	2193.19	-0.307632	50.8572	2
	High	QAVTNPQNTLFAIKR	1	3	1	A1A766		0	0	4.67e-06	4.44062	3	1700.94	-0.964286	34.9064	1
	High	SLGQFNLDGINPAPR	1	3	1	A1A766		0	0	8.219e-10	4.36101	2	1598.83	-0.808839	47.8774	0
	High	AKLESLVEDLVNR	2	3	1	A1A766		0	0	3.601e-07	4.12246	2	1485.83	-0.0924294	50.6051	1
	High	IINEPTAAALAYGLDK	1	3	1	A1A766		0	0	8.014e-07	4.07877	2	1659.89	-0.429215	48.1372	0
	High	AADNKSLGQFNLDGINPAPR	1	3	1	A1A766		0	0	2.527e-06	3.39898	3	2098.07	0.242662	42.0625	1
	High	KVAEFFGKEPR	1	3	1	A1A766		0	0	0.0002877	3.3167	3	1307.71	-1.72216	20.9997	2
	High	QAVTNPQNTLFAIK	1	3	1	A1A766		0	0	7.308e-05	3.11512	2	1544.84	-1.89258	41.6176	0
	High	LINYLVEEFKK	1	3	1	A1A766		0	0	8.919e-05	2.75177	3	1395.78	-4.6851	43.8453	1
	High	ASSGLNEDEIQK	1	3	1	A1A766		0	0	0.0005342	2.02015	2	1290.62	-0.776965	21.7755	0
	High	FQDEEVQR	1	3	1	A1A766		0	0	0.001046	1.55974	2	1050.49	1.43606	17.4479	0
	High	NDPLAMQR	1	3	1	A1A766		0	0.001	0.01372	2.32032	2	944.464	2.73467	23.2216	0
	High	DQGIDLR	1	3	1	A1A766		0	0.003	0.07157	2.10409	2	816.423	2.33812	24.4655	0
	Medium	mQELAQVSQK	1	3	1	A1A766	M1(Oxidation)	0	0.039	0.5369	1.37872	2	1177.59	-0.434971	17.1507	0
P58777	Chloramphenicol acetyltransferase OS=Klebsiella sp. GN=cat PE=1 SV=1 - [CAT_KLESP]	66.6443	37.44	2	10	10	16	219	25.6033	6.37939
	A2	Sequence	# PSMs	# Proteins	# Protein Groups	Protein Group Accessions	Modifications	ΔCn	q-Value	PEP	XCorr	Charge	MH+ [Da]	ΔM [ppm]	RT [min]	# Missed Cleavages
	High	YYTQGDKVLMPLAIQVHHAVcDGFHVGR	1	2	1	P58777	C21(Carbamidomethyl)	0	0	4.884e-09	8.28908	6	3211.59	0.292871	50.5437	1
	High	VLMPLAIQVHHAVcDGFHVGR	1	2	1	P58777	C14(Carbamidomethyl)	0	0	5.306e-09	7.18837	5	2356.22	0.227078	45.8589	0
	High	ITGYTTVDISQWHR	1	2	1	P58777		0	0	5.783e-06	4.94477	3	1676.84	0.584876	40.3337	0
	High	HKFYPAFIHILAR	2	2	1	P58777		0	0	3.844e-08	4.7735	4	1612.91	-0.0619079	38.1072	1
	High	KITGYTTVDISQWHR	1	2	1	P58777		0	0	4.961e-05	4.70455	4	1804.93	-1.28974	35.4316	1
	High	MLNELQQYcDEWQGGA	1	2	1	P58777	C9(Carbamidomethyl)	0	0	1.219e-05	4.56626	2	1941.81	-2.60876	56.9288	0
	High	KITGYTTVDISQWHRK	2	2	1	P58777		0	0	0.0004749	4.37282	4	1933.03	-0.193515	30.2948	2
	High	ITGYTTVDISQWHRK	1	2	1	P58777		0	0	3.427e-06	4.08243	3	1804.94	0.915729	33.6183	1
	High	FYPAFIHILAR	3	2	1	P58777		0	0	0.0001817	3.20487	3	1347.76	-0.101702	50.9299	0
	High	mLNELQQYcDEWQGGA	1	2	1	P58777	M1(Oxidation); C9(Carbamidomethyl)	0	0	0.000181	2.4887	2	1957.8	-0.488952	53.4916	0
	High	LMNAHPEFR	2	2	1	P58777		0	0.001	0.01582	2.34971	2	1114.55	0.794439	21.4143	0
P06149	D-lactate dehydrogenase OS=Escherichia coli (strain K12) GN=dld PE=1 SV=3 - [DLD_ECOLI]	60.3832	35.38	1	15	15	22	571	64.5716	6.66846
	A2	Sequence	# PSMs	# Proteins	# Protein Groups	Protein Group Accessions	Modifications	ΔCn	q-Value	PEP	XCorr	Charge	MH+ [Da]	ΔM [ppm]	RT [min]	# Missed Cleavages
	High	LDTFEAEKNQQVFYIGTNQPEVLTEIRR	1	1	1	P06149		0	0	6.832e-07	5.94787	4	3338.73	9.68876	50.3945	2
	High	FYRENDPTNSMNPGIGK	2	1	1	P06149		0	0	5.788e-10	4.28814	3	1939.9	3.11039	29.8871	1
	High	GPAYTEMSLFAR	1	1	1	P06149		0	0	1.844e-05	3.91298	2	1342.64	-3.28616	46.8693	0
	High	GEQVLAYPGTTLYSLEK	1	1	1	P06149		0	0	6.614e-07	3.55777	2	1868.96	-1.39538	50.5497	0
	High	LVGSSHLLTDPAK	2	1	1	P06149		0	0	0.0001495	2.91691	3	1337.74	1.4626	26.1972	0
	High	GAQYPAEHNVGHLYK	2	1	1	P06149		0	0	0.003014	2.71861	3	1683.82	0.075083	20.9668	0
	High	FFRPHFTDR	1	1	1	P06149		0	0	0.005313	2.57463	3	1222.62	7.12704	25.4007	0
	High	YNADPDRLFESSGcAGK	2	1	1	P06149	C14(Carbamidomethyl)	0	0	0.001817	2.48573	3	1886.83	-2.68482	34.9683	1
	High	GVDVHALKEQMLELLQQR	1	1	1	P06149		0	0	0.0002001	2.34248	3	2107.13	-1.60908	57.4656	1
	High	FAAAGAAIR	3	1	1	P06149		0	0.001	0.01418	2.66643	2	847.478	-0.670729	22.1748	0
	High	YnADPDRLFESSGcAGK	1	1	1	P06149	N2(Deamidated); C14(Carbamidomethyl)	0	0.001	0.02392	2.3568	3	1887.83	7.69098	34.8897	1
	High	MPFFFNLK	1	1	1	P06149		0	0.001	0.02001	1.873	2	1043.54	0.385791	56.673	0
	High	LDDDRIKDDDVR	1	1	1	P06149		0	0.001	0.03035	1.68779	3	1474.71	-1.81415	18.3273	2
	High	VRDIEADTPAR	1	1	1	P06149		0	0.004	0.08669	2.78029	3	1242.64	-4.33832	16.6525	1
	High	SWLVDYFK	1	1	1	P06149		0	0.005	0.0959	2.13846	2	1057.54	-0.245402	55.186	0
	High	AFLNELAR	1	1	1	P06149		0	0.008	0.1311	2.14835	2	933.514	-1.35686	36.6942	0
B7L882	ATP synthase subunit beta OS=Escherichia coli (strain 55989 / EAEC) GN=atpD PE=3 SV=1 - [ATPB_ECO55]	58.081	38.91	1	13	13	19	460	50.2938	5.0083
	A2	Sequence	# PSMs	# Proteins	# Protein Groups	Protein Group Accessions	Modifications	ΔCn	q-Value	PEP	XCorr	Charge	MH+ [Da]	ΔM [ppm]	RT [min]	# Missed Cleavages
	High	MPSAVGYQPTLAEEMGVLQER	1	1	1	B7L882		0	0	6.029e-08	5.87918	3	2306.11	-2.33625	55.7702	0
	High	QIASLGIYPAVDPLDSTSR	2	1	1	B7L882		0	0	2.104e-06	3.8392	3	2003.05	0.846426	54.6955	0
	High	YTLAGTEVSALLGR	2	1	1	B7L882		0	0	7.052e-07	3.82235	2	1450.79	-1.67912	52.8417	0
	High	GLDVKDLEHPIEVPVGK	1	1	1	B7L882		0	0	9.037e-09	3.81347	3	1845.01	-0.126036	42.5901	1
	High	VYDALEVQNGNER	1	1	1	B7L882		0	0	3.416e-06	3.61822	2	1506.72	-0.446224	29.6219	0
	High	FLSQPFFVAEVFTGSPGK	2	1	1	B7L882		0	0	2.345e-07	3.5735	3	1958.01	-0.1077	65.0295	0
	High	QLDPLVVGQEHYDTAR	1	1	1	B7L882		0	0	3.23e-05	3.53483	3	1840.92	0.920778	36.1995	0
	High	VALTGLTMAEK	1	1	1	B7L882		0	0	0.0002371	3.42833	2	1133.62	-1.79402	36.4145	0
	High	VGLFGGAGVGK	1	1	1	B7L882		0	0	0.0009702	2.80793	2	961.548	1.52979	35.1605	0
	High	VYDALEVQnGNER	1	1	1	B7L882	N9(Deamidated)	0	0	4.811e-06	2.77103	2	1507.7	-0.0458933	31.5591	0
	High	TVNMMELIR	1	1	1	B7L882		0	0	0.001981	2.6219	2	1106.57	1.45075	46.9815	0
	High	VIDLMcPFAK	1	1	1	B7L882	C6(Carbamidomethyl)	0	0	0.0004578	1.89236	2	1193.6	-0.736678	51.0968	0
	High	TIAMGSSDGLRR	2	1	1	B7L882		0	0.002	0.05624	2.56636	3	1263.65	2.28896	20.9608	1
	Medium	GVQSILQR	1	1	1	B7L882		0	0.011	0.1861	2.22292	2	900.527	0.869272	27.9528	0
	Medium	TIAmGSSDGLRR	1	1	1	B7L882	M4(Oxidation)	0	0.023	0.358	1.21219	3	1279.64	-0.324225	14.6077	1
B1LIE4	Nickel-responsive regulator OS=Escherichia coli (strain SMS-3-5 / SECEC) GN=nikR PE=3 SV=1 - [NIKR_ECOSM]	57.1903	42.11	4	4	4	14	133	15.0985	6.23975
	A2	Sequence	# PSMs	# Proteins	# Protein Groups	Protein Group Accessions	Modifications	ΔCn	q-Value	PEP	XCorr	Charge	MH+ [Da]	ΔM [ppm]	RT [min]	# Missed Cleavages
	High	SALAQEATQQHGTQGFAVLSYVYEHEKR	3	4	1	B1LIE4		0	0	5.196e-08	6.54601	4	3148.54	-2.45933	45.6027	1
	High	GDMGDVQHFADDVIAQR	4	4	1	B1LIE4		0	0	7.293e-08	5.43089	3	1873.85	0.317893	48.8024	0
	High	SALAQEATQQHGTQGFAVLSYVYEHEK	1	4	1	B1LIE4		0	0	5.738e-07	5.148	4	2992.44	-0.695844	48.6763	0
	High	HGHLQcLPKED	5	4	1	B1LIE4	C6(Carbamidomethyl)	0	0	1.459e-05	3.91105	3	1333.63	-0.676179	14.1561	1
	High	GDmGDVQHFADDVIAQR	1	4	1	B1LIE4	M3(Oxidation)	0	0	0.0001238	3.23118	3	1889.84	-1.28952	41.968	0
A7ZW50	Protein translocase subunit SecA OS=Escherichia coli O9:H4 (strain HS) GN=secA PE=3 SV=1 - [SECA_ECOHS]	56.876	21.86	6	14	14	17	901	101.987	5.60498
	A2	Sequence	# PSMs	# Proteins	# Protein Groups	Protein Group Accessions	Modifications	ΔCn	q-Value	PEP	XCorr	Charge	MH+ [Da]	ΔM [ppm]	RT [min]	# Missed Cleavages
	High	LAQMQQLSHQDDDSAAAAALAAQTGER	1	6	1	A7ZW50		0	0	2.208e-10	7.07831	3	2797.31	-1.26176	41.0802	0
	High	TPLIISGPAEDSSEMYKR	1	6	1	A7ZW50		0	0	3.086e-10	5.22875	3	1993.99	-0.0240465	37.8399	1
	High	KLGMKPGEAIEHPWVTK	1	6	1	A7ZW50		0	0	0.000222	3.98735	4	1921.04	1.14297	28.4162	1
	High	GVHVVTVNDYLAQR	2	6	1	A7ZW50		0	0	0.0008545	3.63698	3	1570.83	-0.866902	36.1731	0
	High	ILAQSIEVYQR	1	6	1	A7ZW50		0	0	2.827e-05	3.51557	2	1319.73	-0.0638373	35.9819	0
	High	IQAIIEDIKER	1	6	1	A7ZW50		0	0	1.836e-06	3.36192	3	1327.76	-0.966113	32.7104	1
	High	KQLLEYDDVANDQRR	1	6	1	A7ZW50		0	0	0.0008352	3.29588	4	1862.94	1.42883	26.2345	2
	High	QLLEYDDVANDQRR	1	6	1	A7ZW50		0	0	0.001266	2.84262	3	1734.84	0.626949	31.4765	1
	High	TLTATLPAYLNALTGK	3	6	1	A7ZW50		0	0	3.55e-05	2.47216	2	1647.93	-0.279962	59.793	0
	High	WSDGLHQAVEAK	1	6	1	A7ZW50		0	0	0.002534	2.31387	3	1340.66	0.269909	24.5752	0
	High	FYLSMEDALMR	1	6	1	A7ZW50		0	0	0.0001564	1.94751	2	1375.64	-1.46775	55.0092	0
	High	ARLEKGEVLENLIPEAFAVVR	1	6	1	A7ZW50		0	0.001	0.02544	3.49315	4	2353.32	-2.72624	56.2838	2
	High	MPEEVEELEQQRR	1	6	1	A7ZW50		0	0.001	0.01744	2.56061	3	1672.8	1.01704	33.4639	1
	High	KEEVVGAEMMR	1	6	1	A7ZW50		0	0.002	0.03978	3.08347	3	1278.62	0.983575	23.9447	1
P13035	Aerobic glycerol-3-phosphate dehydrogenase OS=Escherichia coli (strain K12) GN=glpD PE=1 SV=3 - [GLPD_ECOLI]	53.9982	41.32	1	16	16	21	501	56.7151	7.44482
	A2	Sequence	# PSMs	# Proteins	# Protein Groups	Protein Group Accessions	Modifications	ΔCn	q-Value	PEP	XCorr	Charge	MH+ [Da]	ΔM [ppm]	RT [min]	# Missed Cleavages
	High	QLSRDDIVWTYSGVRPLcDDESDSPQAITR	1	1	1	P13035	C18(Carbamidomethyl)	0	0	5.679e-09	5.67628	4	3479.65	-1.10372	47.6268	1
	High	QFFDDGMHLPSPYGIR	2	1	1	P13035		0	0	1.301e-05	4.20604	3	1879.88	-1.03283	51.6352	0
	High	QAYILQNEDKR	1	1	1	P13035		0	0	4.76e-06	4.11909	3	1377.71	0.672176	20.7697	1
	High	DYTLDIHDENGKAPLLSVFGGK	1	1	1	P13035		0	0	5.198e-05	3.27175	4	2389.21	2.03977	52.8164	1
	High	LVLANAQMVVR	1	1	1	P13035		0	0	9.695e-05	3.07674	2	1213.71	-1.06147	38.6575	0
	High	GFEYSDcWVDDAR	1	1	1	P13035	C7(Carbamidomethyl)	0	0	7.683e-07	2.99556	2	1619.64	-0.63462	45.7459	0
	High	LTPYYQGIGPAWTK	1	1	1	P13035		0	0	0.001387	2.91325	2	1594.83	1.00276	46.2076	0
	High	FGANSVLKPEIK	1	1	1	P13035		0	0	0.0001446	2.7578	3	1302.74	0.180524	30.5553	0
	High	TKQGMWLNADQQSR	1	1	1	P13035		0	0	0.006215	2.71544	3	1662.8	0.581062	25.5179	1
	High	ESVLPGGAIEGDRDDYAAR	2	1	1	P13035		0	0	9.785e-07	2.64223	3	1990.95	-0.742757	34.8814	1
	High	YPFLTESLAR	1	1	1	P13035		0	0	0.0008969	2.41503	2	1196.63	0.0917696	45.062	0
	High	YLVDHEWVR	1	1	1	P13035		0	0	0.002303	2.39755	2	1216.61	-0.570609	32.4644	0
	High	TSLPGSTGLR	3	1	1	P13035		0	0	0.003112	1.82744	2	988.545	2.33771	25.2879	0
	High	LVSEALAEREVLLK	1	1	1	P13035		0	0.001	0.01014	2.50493	3	1569.92	-2.88054	40.2191	1
	High	LVSEALAER	1	1	1	P13035		0	0.002	0.03783	1.97711	2	987.544	-2.78899	25.854	0
	Medium	DYTLDIHDEnGKAPLLSVFGGK	1	1	1	P13035	N10(Deamidated)	0	0.038	0.5172	1.76207	4	2390.2	3.21055	54.8301	1
	Medium	RRYPFLTESLAR	1	1	1	P13035		0	0.046	0.6324	1.45197	3	1508.83	0.22567	32.0078	2
A7ZIJ4	Trigger factor OS=Escherichia coli O139:H28 (strain E24377A / ETEC) GN=tig PE=3 SV=1 - [TIG_ECO24]	52.752	38.43	4	15	15	17	432	48.1488	4.88135
	A2	Sequence	# PSMs	# Proteins	# Protein Groups	Protein Group Accessions	Modifications	ΔCn	q-Value	PEP	XCorr	Charge	MH+ [Da]	ΔM [ppm]	RT [min]	# Missed Cleavages
	High	NVALEEQAVEAVLAK	3	4	1	A7ZIJ4		0	0	3.012e-07	4.50606	2	1583.86	-0.732849	54.0177	0
	High	AKVTEKETTFNELMNQQA	1	4	1	A7ZIJ4		0	0	0.003937	4.45317	3	2082.02	-0.138987	35.2969	2
	High	VTEKETTFNELMNQQA	1	4	1	A7ZIJ4		0	0	2.832e-06	4.44375	2	1882.89	0.766365	40.8301	1
	High	FGVEDGSVEGLR	1	4	1	A7ZIJ4		0	0	0.0007508	3.31378	2	1264.62	-0.00981498	37.9763	0
	High	ASDFVLAMGQGR	1	4	1	A7ZIJ4		0	0	0.0003119	3.23141	2	1251.61	-4.25252	40.7174	0
	High	ELPELTAEFIKR	1	4	1	A7ZIJ4		0	0	0.0001477	3.04504	3	1445.8	2.78559	44.8377	1
	High	INPAGAPTYVPGEYK	1	4	1	A7ZIJ4		0	0	2.537e-05	2.87882	2	1576.79	-5.1454	35.0039	0
	High	QDVLGDLMSR	1	4	1	A7ZIJ4		0	0	0.003846	2.68806	2	1133.56	1.02037	46.7128	0
	High	QALELPRELFEEQAK	1	4	1	A7ZIJ4		0	0	0.002157	2.4823	3	1800.95	2.37207	46.2867	1
	High	NFIDAIIKEK	1	4	1	A7ZIJ4		0	0	0.0004782	2.41123	2	1190.68	-1.93547	44.6745	1
	High	TNELKADEERVK	1	4	1	A7ZIJ4		0	0	0.002412	2.202	3	1431.75	0.936672	14.2768	2
	High	ANDIDVPAALIDSEIDVLRR	1	4	1	A7ZIJ4		0	0	0.0007437	2.14398	3	2195.17	0.287564	62.2103	1
	High	FGVEDGSVEGLRAEVR	1	4	1	A7ZIJ4		0	0	0.001662	2.06418	3	1719.86	-3.7724	38.8003	1
	High	GKVPMNIVAQR	1	4	1	A7ZIJ4		0	0.002	0.05826	3.44916	3	1212.69	0.423058	23.4686	1
	High	QALELPR	1	4	1	A7ZIJ4		0	0.008	0.1338	2.15578	2	826.477	-1.59358	28.5256	0
B7MCR2	30S ribosomal protein S4 OS=Escherichia coli O45:K1 (strain S88 / ExPEC) GN=rpsD PE=3 SV=1 - [RS4_ECO45]	52.5582	48.06	2	10	10	18	206	23.4546	10.0522
	A2	Sequence	# PSMs	# Proteins	# Protein Groups	Protein Group Accessions	Modifications	ΔCn	q-Value	PEP	XCorr	Charge	MH+ [Da]	ΔM [ppm]	RT [min]	# Missed Cleavages
	High	VVNIASYQVSPNDVVSIR	3	2	1	B7MCR2		0	0	2.132e-08	4.62194	2	1960.05	1.35024	49.4231	0
	High	EKPTWLEVDAGKMEGTFK	2	2	1	B7MCR2		0	0	7.993e-08	4.09635	3	2066.03	1.23111	45.0795	1
	High	LKGNTGENLLALLEGR	3	2	1	B7MCR2		0	0	8.233e-05	3.21306	3	1697.96	0.438223	53.452	1
	High	cKIEQAPGQHGAR	1	2	1	B7MCR2	C1(Carbamidomethyl)	0	0	5.352e-06	3.09496	3	1451.72	-0.453185	7.42566	1
	High	AALELAEQR	2	2	1	B7MCR2		0	0	0.004234	2.79425	2	1000.54	2.60468	25.834	0
	High	LSDYGVQLR	1	2	1	B7MCR2		0	0	0.001243	2.7304	2	1050.56	0.268207	32.8837	0
	High	VKAALELAEQR	3	2	1	B7MCR2		0	0	0.0004342	2.34758	2	1227.7	-2.69869	23.8119	1
	High	GNTGENLLALLEGR	1	2	1	B7MCR2		0	0	0.001827	1.86722	3	1456.78	-0.289829	60.7401	0
	High	LDNVVYR	1	2	1	B7MCR2		0	0.002	0.03844	2.48968	2	878.473	-0.209848	22.8551	0
	High	IYGVLER	1	2	1	B7MCR2		0	0.002	0.06658	2.27166	2	849.483	0.270235	30.3224	0
P0A9S3	Galactitol 1-phosphate 5-dehydrogenase OS=Escherichia coli (strain K12) GN=gatD PE=1 SV=1 - [GATD_ECOLI]	46.8446	31.5	1	9	9	15	346	37.3663	6.37939
	A2	Sequence	# PSMs	# Proteins	# Protein Groups	Protein Group Accessions	Modifications	ΔCn	q-Value	PEP	XCorr	Charge	MH+ [Da]	ΔM [ppm]	RT [min]	# Missed Cleavages
	High	VAESVIPEIKHQDEVR	2	1	1	P0A9S3		0	0	1.748e-06	4.88235	3	1848.98	0.0596194	28.2926	1
	High	SVTAIDISSEKLALAK	1	1	1	P0A9S3		0	0	3.102e-06	4.63085	3	1645.94	0.819845	39.9487	1
	High	KLSLEPLIAHR	3	1	1	P0A9S3		0	0	0.007269	4.30628	3	1276.77	-0.515306	30.7614	1
	High	SFGAMQTFNSSEMSAPQMQSVLR	1	1	1	P0A9S3		0	0	4.529e-07	3.63881	3	2534.14	-1.70937	53.9229	0
	High	SFGAmQTFNSSEMSAPQMQSVLR	2	1	1	P0A9S3	M5(Oxidation)	0	0	1.103e-06	3.58955	3	2550.14	-1.02101	49.7234	0
	High	IASSGLcGSDLPR	1	1	1	P0A9S3	C7(Carbamidomethyl)	0	0	4.165e-06	3.50683	2	1332.65	-3.6136	30.455	0
	High	SVVNDTDGIVR	1	1	1	P0A9S3		0	0	0.0004925	2.88401	2	1174.61	0.786674	28.4546	0
	High	DGGFAEYIVVK	1	1	1	P0A9S3		0	0	0.0002426	2.69317	2	1197.62	0.787477	48.7556	0
	High	VAESVIPEIK	2	1	1	P0A9S3		0	0.001	0.01513	2.51426	2	1084.63	0.575849	36.0961	0
	High	GFYSQcAK	1	1	1	P0A9S3	C6(Carbamidomethyl)	0	0.009	0.1414	1.46862	2	960.424	-0.86915	17.3629	0
Q8VBZ3	Cleft lip and palate transmembrane protein 1 homolog OS=Mus musculus GN=Clptm1 PE=1 SV=1 - [CLPT1_MOUSE]	46.4075	6.93	3	4	4	14	664	75.2429	6.30322
	A2	Sequence	# PSMs	# Proteins	# Protein Groups	Protein Group Accessions	Modifications	ΔCn	q-Value	PEP	XCorr	Charge	MH+ [Da]	ΔM [ppm]	RT [min]	# Missed Cleavages
	High	FDAVSGDYYPIIYFNDYWNLQK	2	3	1	Q8VBZ3		0	0	1.703e-08	4.84518	3	2731.27	0.230154	73.7228	0
	High	NLLTGETEADPEMIKR	2	3	1	Q8VBZ3		0	0	1.088e-06	4.49972	3	1816.91	-0.905028	35.8701	1
	High	NLLTGETEADPEMIK	5	3	1	Q8VBZ3		0	0	8.509e-10	4.27496	2	1660.81	-2.09369	42.8484	0
	High	NLLTGETEADPEmIKR	2	3	1	Q8VBZ3	M13(Oxidation)	0	0	3.294e-08	4.12159	2	1832.91	1.1186	32.5442	1
	High	NLLTGETEADPEmIK	1	3	1	Q8VBZ3	M13(Oxidation)	0	0	2.819e-07	3.41167	2	1676.8	-0.351551	37.9164	0
	High	nLLTGETEADPEmIKR	1	3	1	Q8VBZ3	N1(Deamidated); M13(Oxidation)	0	0	1.311e-06	3.17856	3	1833.9	7.43022	32.4673	1
	Medium	LATVHMSR	1	3	1	Q8VBZ3		0	0.024	0.3793	1.42313	2	914.486	-1.77231	14.3357	0
A6TEY0	30S ribosomal protein S12 OS=Klebsiella pneumoniae subsp. pneumoniae (strain ATCC 700721 / MGH 78578) GN=rpsL PE=3 SV=1 - [RS12_KLEP7]	43.5809	32.26	12	6	6	19	124	13.7425	10.8726
	A2	Sequence	# PSMs	# Proteins	# Protein Groups	Protein Group Accessions	Modifications	ΔCn	q-Value	PEP	XCorr	Charge	MH+ [Da]	ΔM [ppm]	RT [min]	# Missed Cleavages
	High	SNVPALEAcPQKR	7	9	1	A6TEY0	C9(Carbamidomethyl)	0	0	1.846e-07	4.07136	3	1469.75	-0.27057	20.7276	1
	High	VYTTTPKKPNSALRK	2	13	1	A6TEY0		0	0	0.002519	3.52782	4	1703.98	0.086947	11.5937	2
	High	GALDcSGVKDRK	2	9	1	A6TEY0	C5(Carbamidomethyl)	0	0	0.0001269	3.32097	3	1305.66	-0.195906	10.4899	2
	High	VYTTTPKKPNSALR	3	13	1	A6TEY0		0	0	3.746e-06	3.14567	3	1575.89	0.411946	15.2574	1
	High	SNVPALEAcPQK	2	9	1	A6TEY0	C9(Carbamidomethyl)	0	0	2.328e-07	2.76148	2	1313.65	0.671608	25.7835	0
	High	VYTTTPKKPnSALR	1	13	1	A6TEY0	N10(Deamidated)	0	0	0.00477	2.23091	3	1576.87	-2.72812	17.0189	1
	High	VYTTTPKKPnSALRK	1	13	1	A6TEY0	N10(Deamidated)	0	0	0.004373	2.02276	4	1704.96	-0.919691	14.0823	2
	High	GALDcSGVKDR	1	9	1	A6TEY0	C5(Carbamidomethyl)	0	0.002	0.05126	2.10084	2	1177.56	-1.26895	14.9522	1
P0A9Q8	Aldehyde-alcohol dehydrogenase OS=Escherichia coli O157:H7 GN=adhE PE=3 SV=2 - [ADHE_ECO57]	43.489	21.1	1	14	14	18	891	96.0667	6.78564
	A2	Sequence	# PSMs	# Proteins	# Protein Groups	Protein Group Accessions	Modifications	ΔCn	q-Value	PEP	XCorr	Charge	MH+ [Da]	ΔM [ppm]	RT [min]	# Missed Cleavages
	High	LAPSLTLGcGSWGGNSISENVGPK	1	1	1	P0A9Q8	C9(Carbamidomethyl)	0	0	2.964e-10	4.20001	3	2401.18	-0.160629	50.6818	0
	High	RGSLPIALDEVITDGHKR	1	1	1	P0A9Q8		0	0	0.0001981	3.85822	4	1977.09	-1.00513	36.4085	2
	High	IAELAGFSVPENTK	1	1	1	P0A9Q8		0	0	1.288e-07	3.63727	2	1475.78	0.733705	43.617	0
	High	ILINTPASQGGIGDLYNFK	1	1	1	P0A9Q8		0	0	9.993e-07	3.00799	2	2021.07	-0.031306	53.9655	0
	High	AAALAAADAR	2	1	1	P0A9Q8		0	0	0.007007	2.80648	2	900.489	-0.572898	15.8696	0
	High	IMWVMYEHPETHFEELALR	1	1	1	P0A9Q8		0	0	0.0004161	2.73532	4	2431.17	4.18809	53.0963	0
	High	QTAFSQYDRPQAR	3	1	1	P0A9Q8		0	0	0.00137	2.60335	3	1567.76	0.488431	22.7177	0
	High	EYASFTQEQVDK	1	1	1	P0A9Q8		0	0	4.189e-05	2.50204	2	1444.66	1.77024	29.9524	0
	High	FLFNNGYADQITSVLK	1	1	1	P0A9Q8		0	0	7.711e-07	2.31608	2	1829.94	0.79699	59.8619	0
	High	AVASVLMSK	2	1	1	P0A9Q8		0	0.001	0.008604	2.23253	2	905.512	-0.0922842	26.7549	0
	High	LSPTLAMYR	1	1	1	P0A9Q8		0	0.002	0.04124	2.41994	2	1051.56	-3.1808	35.5052	0
	High	YPLISELK	1	1	1	P0A9Q8		0	0.005	0.08998	1.5677	2	962.555	-0.538068	40.2608	0
	Medium	VSYFGQK	1	1	1	P0A9Q8		0	0.013	0.2109	1.67854	2	828.425	-0.019203	22.5992	0
	Medium	QILLDTYYGR	1	1	1	P0A9Q8		0	0.029	0.4248	1.79097	2	1241.66	2.67225	42.0067	0
P06709	Bifunctional ligase/repressor BirA OS=Escherichia coli (strain K12) GN=birA PE=1 SV=1 - [BIRA_ECOLI]	42.9862	29.28	1	10	10	14	321	35.2899	8.04541
	A2	Sequence	# PSMs	# Proteins	# Protein Groups	Protein Group Accessions	Modifications	ΔCn	q-Value	PEP	XCorr	Charge	MH+ [Da]	ΔM [ppm]	RT [min]	# Missed Cleavages
	High	KLAGILVELTGK	2	1	1	P06709		0	0	0.0008491	4.24517	3	1241.78	-1.85225	43.6125	1
	High	HIQTLRDWGVDVFTVPGK	2	1	1	P06709		0	0	2.24e-08	4.08762	3	2068.1	-0.277221	48.8526	1
	High	VKWPNDLYLQDR	2	1	1	P06709		0	0	0.007381	3.9396	3	1546.81	2.99395	40.1763	1
	High	LIALLANGEFHSGEQLGETLGmSR	1	1	1	P06709	M22(Oxidation)	0	0	0.0003219	3.84443	3	2559.28	-2.373	51.8193	0
	High	LIALLAnGEFHSGEQLGETLGmSR	1	1	1	P06709	N7(Deamidated); M22(Oxidation)	0	0	1.034e-07	3.25557	3	2560.27	0.271264	53.7479	0
	High	LIIGDKEIFGISR	1	1	1	P06709		0	0	1.433e-06	3.12809	3	1460.85	0.091323	45.45	1
	High	LAGILVELTGK	1	1	1	P06709		0	0	0.0002783	2.82324	2	1113.69	-0.711136	50.6263	0
	High	VKWPNDLYLQDRK	1	1	1	P06709		0	0	5.153e-06	2.72932	4	1674.9	1.22684	33.4083	2
	High	DWGVDVFTVPGK	1	1	1	P06709		0	0	0.001057	2.43303	2	1319.66	-3.30562	56.4157	0
	High	AAINKHIQTLR	1	1	1	P06709		0	0.002	0.04354	1.94158	3	1264.75	-1.69186	14.9243	1
	High	LDNFINRPVK	1	1	1	P06709		0	0.003	0.06946	2.8022	3	1215.69	2.72892	25.9902	0
Q8FG50	Histidine biosynthesis bifunctional protein HisB OS=Escherichia coli O6:H1 (strain CFT073 / ATCC 700928 / UPEC) GN=hisB PE=3 SV=2 - [HIS7_ECOL6]	42.7683	30.14	1	11	11	16	355	40.2773	6.17627
	A2	Sequence	# PSMs	# Proteins	# Protein Groups	Protein Group Accessions	Modifications	ΔCn	q-Value	PEP	XCorr	Charge	MH+ [Da]	ΔM [ppm]	RT [min]	# Missed Cleavages
	High	VGDLSTEmIEHFFR	2	1	1	Q8FG50	M8(Oxidation)	0	0	1.084e-06	4.23657	3	1696.8	-1.47148	49.5426	0
	High	VGDLSTEMIEHFFR	2	1	1	Q8FG50		0	0	1.088e-07	4.06358	3	1680.81	0.64564	58.6467	0
	High	cALDISGRPHLEYK	1	1	1	Q8FG50	C1(Carbamidomethyl)	0	0	2.785e-05	3.8321	4	1658.83	-0.38929	30.6504	0
	High	QAIRVEGDTLPSSK	1	1	1	Q8FG50		0	0	3.186e-05	3.45957	3	1500.8	1.14513	24.5241	1
	High	YLFIDRDGTLISEPPSDFQVDRFDK	1	1	1	Q8FG50		0	0	0.0005453	2.99797	4	2973.47	1.64956	53.1497	2
	High	YLAEQAMDR	1	1	1	Q8FG50		0	0	0.0024	2.73357	2	1096.51	1.76441	26.0024	0
	High	YLFIDRDGTLISEPPSDFQVDR	1	1	1	Q8FG50		0	0	0.005186	2.54013	3	2583.27	-1.08418	53.4308	1
	High	EILNWPMIGEQLTKR	2	1	1	Q8FG50		0	0	6.327e-05	2.39989	3	1827.98	-0.995914	53.8788	1
	High	VEGDTLPSSK	1	1	1	Q8FG50		0	0	0.0003032	2.34187	2	1032.52	-0.621876	16.877	0
	High	YLAEqAMDRANSYVIGDR	1	1	1	Q8FG50	Q5(Deamidated)	0	0.001	0.01624	2.47543	3	2072.99	9.01389	43.2495	1
	High	YLAEQAmDR	1	1	1	Q8FG50	M7(Oxidation)	0	0.001	0.01924	1.55357	2	1112.5	-0.383452	17.7159	0
	Medium	AEFTYQR	1	1	1	Q8FG50		0	0.011	0.1761	1.46947	2	914.437	0.346642	22.1028	0
	Medium	ANSYVIGDR	1	1	1	Q8FG50		0	0.02	0.322	2.55685	2	994.496	0.567999	22.523	0
P14301	Uncharacterized 15.7 kDa protein in draG 3'region OS=Rhodospirillum rubrum PE=3 SV=1 - [YDRA_RHORU]	42.4811	51.75	1	4	4	11	143	15.6469	6.771
	A2	Sequence	# PSMs	# Proteins	# Protein Groups	Protein Group Accessions	Modifications	ΔCn	q-Value	PEP	XCorr	Charge	MH+ [Da]	ΔM [ppm]	RT [min]	# Missed Cleavages
	High	AGEVRPEALDESEALALMVK	1	1	1	P14301		0	0	6.282e-09	6.90002	3	2128.1	1.16316	50.8631	0
	High	QQPWTAETLRPYFGDKPVAQWINPAAPR	3	1	1	P14301		0	0	1.027e-07	5.86528	4	3237.66	-0.99537	54.2267	0
	High	ALLIASGHRVEAHDIR	4	1	1	P14301		0	0	3.058e-05	3.3434	4	1757.98	2.534	23.275	1
	High	AGEVRPEALDESEALALmVK	2	1	1	P14301	M18(Oxidation)	0	0	2.18e-05	2.98057	3	2144.08	-3.24897	45.197	0
	Medium	RPLMAVGQTK	1	1	1	P14301		0	0.017	0.2816	2.00005	2	1100.62	-0.64909	16.3676	0
P01783	Ig heavy chain V region MOPC 21 (Fragment) OS=Mus musculus PE=1 SV=1 - [HVM16_MOUSE]	41.1382	50.74	1	7	7	11	136	15.0614	8.6167
	A2	Sequence	# PSMs	# Proteins	# Protein Groups	Protein Group Accessions	Modifications	ΔCn	q-Value	PEP	XCorr	Charge	MH+ [Da]	ΔM [ppm]	RT [min]	# Missed Cleavages
	High	GLEWVAYISSGSSTLHYADTVK	2	1	1	P01783		0	0	6.837e-11	4.87476	3	2384.18	1.37097	57.7438	0
	High	LScAASGFTFSSFGMHWVR	2	1	1	P01783	C3(Carbamidomethyl)	0	0	6.904e-06	4.34663	3	2147.98	-0.585641	54.8456	0
	High	KLScAASGFTFSSFGMHWVR	2	1	1	P01783	C4(Carbamidomethyl)	0	0	4.842e-07	4.31312	3	2276.07	-2.91219	49.6839	1
	High	LScAASGFTFSSFGMHWVRQAPEKGLEWVAYISSGSSTLHYADTVK	2	1	1	P01783	C3(Carbamidomethyl)	0	0	2.866e-08	3.88506	5	5066.41	-2.97832	65.2061	2
	High	QAPEKGLEWVAYISSGSSTLHYADTVK	1	1	1	P01783		0	0	1.611e-10	3.76019	4	2937.46	-2.30943	52.6073	1
	High	NTLFLQMTSLR	1	1	1	P01783		0	0	0.001029	3.31489	2	1323.71	0.491819	51.3643	0
	High	SEDTAMYYcAR	1	1	1	P01783	C9(Carbamidomethyl)	0	0	0.0003081	2.78445	2	1366.54	-1.01669	28.178	0
C4ZR49	RNA-binding protein Hfq OS=Escherichia coli (strain K12 / MC4100 / BW2952) GN=hfq PE=3 SV=1 - [HFQ_ECOBW]	41.1146	81.37	34	1	6	15	102	11.1596	7.6499
	A2	Sequence	# PSMs	# Proteins	# Protein Groups	Protein Group Accessions	Modifications	ΔCn	q-Value	PEP	XCorr	Charge	MH+ [Da]	ΔM [ppm]	RT [min]	# Missed Cleavages
	High	ERVPVSIYLVnGIK	3	35	2	C4ZR49;B2TY47	N11(Deamidated)	0	0	1.409e-05	4.95079	3	1587.91	-1.71752	45.6629	1
	High	ERVPVSIYLVNGIK	2	35	2	C4ZR49;B2TY47		0	0	0.0001749	4.03274	3	1586.92	-2.0602	43.7665	1
	High	GQSLQDPFLNALR	1	35	2	C4ZR49;B2TY47		0	0	5.518e-05	3.86889	2	1458.77	0.198777	51.0301	0
	High	VPVSIYLVNGIK	2	35	2	C4ZR49;B2TY47		0	0	0.0001704	3.56538	2	1301.79	2.78329	48.1085	0
	High	VPVSIYLVnGIK	2	35	2	C4ZR49;B2TY47	N9(Deamidated)	0	0	0.0003113	3.24118	2	1302.76	-1.81568	48.7362	0
	High	GQSLQDPFLNALRR	1	35	2	C4ZR49;B2TY47		0	0	0.0002117	2.55331	3	1614.87	1.50353	44.3099	1
	High	HAISTVVPSRPVSHHSnNAGGGTSSNYHHGSSAQNTSAQQDSEETE	1	1	1	C4ZR49	N17(Deamidated)	0	0	0.001187	2.5163	5	4758.1	-0.801315	18.2629	0
	High	NTVSQmVYK	1	35	2	C4ZR49;B2TY47	M6(Oxidation)	0	0.001	0.02483	2.18917	2	1085.53	-0.691007	16.8618	0
	High	NTVSQMVYK	1	35	2	C4ZR49;B2TY47		0	0.002	0.05797	1.55963	2	1069.54	3.1043	25.4425	0
	Medium	HAISTVVPSRPVSHHSNnAGGGTSSnYHHGSSAQNTSAQQDSEETE	1	1	1	C4ZR49	N18(Deamidated); N26(Deamidated)	0	0.014	0.2432	0.781929	5	4759.11	5.13527	19.6178	0
B2TY47	RNA-binding protein Hfq OS=Shigella boydii serotype 18 (strain CDC 3083-94 / BS512) GN=hfq PE=3 SV=1 - [HFQ_SHIB3]	41.1146	81.37	34	1	6	14	102	11.1896	7.6499
	A2	Sequence	# PSMs	# Proteins	# Protein Groups	Protein Group Accessions	Modifications	ΔCn	q-Value	PEP	XCorr	Charge	MH+ [Da]	ΔM [ppm]	RT [min]	# Missed Cleavages
	High	ERVPVSIYLVnGIK	3	35	2	C4ZR49;B2TY47	N11(Deamidated)	0	0	1.409e-05	4.95079	3	1587.91	-1.71752	45.6629	1
	High	ERVPVSIYLVNGIK	2	35	2	C4ZR49;B2TY47		0	0	0.0001749	4.03274	3	1586.92	-2.0602	43.7665	1
	High	GQSLQDPFLNALR	1	35	2	C4ZR49;B2TY47		0	0	5.518e-05	3.86889	2	1458.77	0.198777	51.0301	0
	High	VPVSIYLVNGIK	2	35	2	C4ZR49;B2TY47		0	0	0.0001704	3.56538	2	1301.79	2.78329	48.1085	0
	High	VPVSIYLVnGIK	2	35	2	C4ZR49;B2TY47	N9(Deamidated)	0	0	0.0003113	3.24118	2	1302.76	-1.81568	48.7362	0
	High	GQSLQDPFLNALRR	1	35	2	C4ZR49;B2TY47		0	0	0.0002117	2.55331	3	1614.87	1.50353	44.3099	1
	High	NTVSQmVYK	1	35	2	C4ZR49;B2TY47	M6(Oxidation)	0	0.001	0.02483	2.18917	2	1085.53	-0.691007	16.8618	0
	High	NTVSQMVYK	1	35	2	C4ZR49;B2TY47		0	0.002	0.05797	1.55963	2	1069.54	3.1043	25.4425	0
	Medium	HAISTVVPSRPVSHHSNNASGGTSSNYHHGSSAQNTSAqQDSEETE	1	1	1	B2TY47	Q39(Deamidated)	0	0.023	0.3586	1.28061	6	4788.12	2.24729	18.1163	0
P0AFG3	2-oxoglutarate dehydrogenase E1 component OS=Escherichia coli (strain K12) GN=sucA PE=1 SV=1 - [ODO1_ECOLI]	38.344	14.9	1	12	12	14	933	104.996	6.49365
	A2	Sequence	# PSMs	# Proteins	# Protein Groups	Protein Group Accessions	Modifications	ΔCn	q-Value	PEP	XCorr	Charge	MH+ [Da]	ΔM [ppm]	RT [min]	# Missed Cleavages
	High	MVQAPIFHVNADDPEAVAFVTR	1	1	1	P0AFG3		0	0	2.148e-11	5.62332	3	2427.21	0.632501	52.503	0
	High	YAGRPASASPAVGYMSVHQK	2	1	1	P0AFG3		0	0	4.076e-09	5.34308	4	2077.03	0.828478	24.5559	0
	High	RFSLEGGDALIPMLK	1	1	1	P0AFG3		0	0	1.514e-05	4.38021	3	1646.89	0.0288664	52.3451	1
	High	IEQLYPFPHK	1	1	1	P0AFG3		0	0	0.00445	2.51386	3	1271.67	-4.58633	35.0812	0
	High	VLQLINAYR	1	1	1	P0AFG3		0	0	0.003518	2.40032	2	1089.64	0.99521	39.7176	0
	High	ISTVPEAVEMQSR	1	1	1	P0AFG3		0	0	0.002989	2.33537	2	1446.73	-0.270891	33.3901	0
	High	FSLEGGDALIPMLK	1	1	1	P0AFG3		0	0	0.0008017	1.82771	2	1490.79	-0.583445	59.7574	0
	High	VYYDLLEQR	1	1	1	P0AFG3		0	0.001	0.01331	1.56603	2	1198.61	0.497361	42.1278	0
	High	RPLVVMSPK	1	1	1	P0AFG3		0	0.002	0.03649	2.1003	2	1026.61	-0.0688989	20.466	0
	Medium	QQQDLVNDALNVE	1	1	1	P0AFG3		0	0.02	0.321	3.06418	2	1485.72	0.755533	48.3058	0
	Medium	EVIPFGASLR	1	1	1	P0AFG3		0	0.022	0.3524	1.92272	2	1088.61	-3.38279	43.1525	0
	Medium	GYEVGGTVR	1	1	1	P0AFG3		0	0.03	0.4329	1.93874	2	937.476	2.85525	20.2469	0
	Medium	FSLEGGDALIPmLK	1	1	1	P0AFG3	M12(Oxidation)	0	0.046	0.6306	1.70288	2	1506.78	-1.8203	54.9113	0
B2TUP1	ATP synthase subunit alpha OS=Shigella boydii serotype 18 (strain CDC 3083-94 / BS512) GN=atpA PE=3 SV=1 - [ATPA_SHIB3]	35.3253	31.77	2	12	12	13	513	55.2007	6.12549
	A2	Sequence	# PSMs	# Proteins	# Protein Groups	Protein Group Accessions	Modifications	ΔCn	q-Value	PEP	XCorr	Charge	MH+ [Da]	ΔM [ppm]	RT [min]	# Missed Cleavages
	High	VNAEYVEAFTKGEVK	1	2	1	B2TUP1		0	0	5.669e-05	4.20332	3	1683.86	-0.532085	39.0881	1
	High	DRGEDALIIYDDLSK	1	2	1	B2TUP1		0	0	0.00022	3.47602	3	1722.85	-0.120768	50.2643	1
	High	ELAAFSQFASDLDDATRK	1	2	1	B2TUP1		0	0	3.817e-05	3.39087	3	1984.96	0.211946	53.9993	1
	High	TALAIDAIINQR	1	2	1	B2TUP1		0	0	0.0001699	3.27368	2	1298.74	0.362166	47.6881	0
	High	MQLNSTEISELIK	1	2	1	B2TUP1		0	0	3.979e-05	3.06693	2	1505.78	-2.28971	50.8163	0
	High	QSVDQPVQTGYK	1	2	1	B2TUP1		0	0	1.144e-06	3.03921	2	1349.67	0.446268	21.5431	0
	High	VVNTLGAPIDGKGPLDHDGFSAVEAIAPGVIER	2	2	1	B2TUP1		0	0	0.006351	2.87076	4	3314.74	0.827857	54.9833	1
	High	GYLADVELSK	1	2	1	B2TUP1		0	0	0.00185	2.64859	2	1094.57	-0.389198	37.5365	0
	High	cIYVAIGQK	1	2	1	B2TUP1	C1(Carbamidomethyl)	0	0.001	0.008627	2.29021	2	1051.56	-0.621218	30.7057	0
	High	ASTISNVVR	1	2	1	B2TUP1		0	0.003	0.06797	1.75763	2	946.531	-0.190797	20.2276	0
	Medium	AVDSMIPIGR	1	2	1	B2TUP1		0	0.011	0.1708	2.69673	2	1058.56	-3.02613	37.6686	0
	Medium	QISLLLR	1	2	1	B2TUP1		0	0.031	0.4423	1.58081	2	842.539	-8.50815	38.8763	0
P84856	Actin, cytoplasmic 1 OS=Chlorocebus pygerythrus GN=ACTB PE=1 SV=1 - [ACTB_CHLPG]	30.3538	25.76	28	8	8	11	361	40.4191	5.8335
	A2	Sequence	# PSMs	# Proteins	# Protein Groups	Protein Group Accessions	Modifications	ΔCn	q-Value	PEP	XCorr	Charge	MH+ [Da]	ΔM [ppm]	RT [min]	# Missed Cleavages
	High	LcYVALDFEQEMATAASSSSLEK	4	28	1	P84856	C2(Carbamidomethyl)	0	0	2.171e-10	5.04792	3	2550.17	0.350384	63.4787	0
	High	YSVWIGGSILASLSTFQQMWISK	1	28	1	P84856		0	0	7.104e-07	4.93143	3	2602.34	0.369973	78.5716	0
	High	KYSVWIGGSILASLSTFQQMWISK	1	28	1	P84856		0	0	5.43e-10	4.72279	3	2730.44	2.74471	76.461	1
	High	YSVWIGGSILASLSTFQQMWISKQEYDESGPSIVHR	1	24	1	P84856		0	0	0.0005843	1.93083	4	4100.02	0.411524	75.5029	1
	High	DSYVGDEAQSKR	1	28	1	P84856		0	0	0.007052	1.60127	3	1354.62	-0.213901	14.8626	1
	High	DSYVGDEAQSK	1	28	1	P84856		0	0	0.001309	1.2319	2	1198.52	0.291448	17.6571	0
	High	AGFAGDDAPR	1	28	1	P84856		0	0.002	0.04535	2.01421	2	976.446	-2.18825	19.3336	0
	Medium	AVFPSIVGRPR	1	28	1	P84856		0	0.032	0.4515	2.27641	3	1198.71	2.85032	32.6278	0
B2VK58	30S ribosomal protein S3 OS=Erwinia tasmaniensis (strain DSM 17950 / CIP 109463 / Et1/99) GN=rpsC PE=3 SV=1 - [RS3_ERWT9]	30.3305	38.36	3	7	7	9	232	25.8231	10.3013
	A2	Sequence	# PSMs	# Proteins	# Protein Groups	Protein Group Accessions	Modifications	ΔCn	q-Value	PEP	XCorr	Charge	MH+ [Da]	ΔM [ppm]	RT [min]	# Missed Cleavages
	High	ADIDYNTSEAHTTYGVIGVK	3	3	1	B2VK58		0	0	5.651e-05	4.74897	3	2154.03	-2.75503	37.3863	0
	High	LGIVKPWNSTWFANTK	1	3	1	B2VK58		0	0	1.689e-08	4.63984	3	1862	3.7339	48.7035	0
	High	LVADSITSQLER	1	3	1	B2VK58		0	0	9.095e-07	4.13445	2	1331.72	-0.535691	40.1656	0
	High	LVADSITSQLERR	1	3	1	B2VK58		0	0	0.00218	2.38397	3	1487.82	1.03959	35.8476	1
	High	VVADIAGVPAQINIAEVR	1	3	1	B2VK58		0	0	3.496e-06	2.28275	2	1835.03	-2.66605	51.584	0
	High	VTIHTARPGIVIGK	1	3	1	B2VK58		0	0.001	0.02984	3.50677	3	1461.89	2.04443	25.0918	0
	Medium	IVIERPAK	1	3	1	B2VK58		0	0.026	0.3932	1.17936	2	925.581	-2.49169	15.7614	0
P35340	Alkyl hydroperoxide reductase subunit F OS=Escherichia coli (strain K12) GN=ahpF PE=1 SV=2 - [AHPF_ECOLI]	29.1203	16.31	1	8	8	12	521	56.1421	5.68115
	A2	Sequence	# PSMs	# Proteins	# Protein Groups	Protein Group Accessions	Modifications	ΔCn	q-Value	PEP	XCorr	Charge	MH+ [Da]	ΔM [ppm]	RT [min]	# Missed Cleavages
	High	LIPAAVEGGLHQIETASGAVLK	1	1	1	P35340		0	0	0.005244	3.38691	3	2174.22	-0.313196	56.5357	0
	High	GVFAAGDcTTVPYKQIIIATGEGAK	1	1	1	P35340	C8(Carbamidomethyl)	0	0	5.085e-05	3.2434	3	2567.32	-0.636546	49.4473	1
	High	GVFAAGDcTTVPYK	1	1	1	P35340	C8(Carbamidomethyl)	0	0	1.411e-06	3.03068	2	1485.7	-1.50187	35.913	0
	High	MGEIIIDAK	1	1	1	P35340		0	0	0.004981	2.86225	2	989.536	1.92894	33.9602	0
	High	ASLSAFDYLIR	4	1	1	P35340		0	0	0.0003622	2.8185	2	1255.67	0.467855	54.8163	0
	High	NMNVPGEDQYR	1	1	1	P35340		0	0	0.0007515	2.74722	2	1322.58	1.35573	28.0234	0
	High	LIPAAVEGGLHqIETASGAVLK	1	1	1	P35340	Q12(Deamidated)	0	0.001	0.0285	2.55626	3	2175.22	8.01725	56.4825	0
	High	QIIIATGEGAK	1	1	1	P35340		0	0.002	0.06068	2.11511	2	1100.63	2.85433	25.444	0
	Medium	VVGLEYR	1	1	1	P35340		0	0.023	0.3611	1.36945	2	835.468	1.25441	26.7685	0
A1JS03	30S ribosomal protein S11 OS=Yersinia enterocolitica serotype O:8 / biotype 1B (strain NCTC 13174 / 8081) GN=rpsK PE=3 SV=1 - [RS11_YERE8]	28.4312	51.16	5	6	6	8	129	13.8094	11.3267
	A2	Sequence	# PSMs	# Proteins	# Protein Groups	Protein Group Accessions	Modifications	ΔCn	q-Value	PEP	XCorr	Charge	MH+ [Da]	ΔM [ppm]	RT [min]	# Missed Cleavages
	High	ITNITDVTPIPHnGcRPPK	2	5	1	A1JS03	N13(Deamidated); C15(Carbamidomethyl)	0	0	4.697e-07	5.09903	4	2131.1	1.3921	32.7705	0
	High	KSTPFAAQVAAER	1	5	1	A1JS03		0	0	7.329e-06	5.00804	3	1375.73	-0.153469	23.2543	1
	High	cADAVKEYGIK	2	5	1	A1JS03	C1(Carbamidomethyl)	0	0	0.0002402	4.20192	3	1253.62	1.00221	21.0027	1
	High	QGNALGWATAGGSGFR	1	5	1	A1JS03		0	0	0.0003663	2.94757	2	1549.75	-2.70608	42.7212	0
	High	STPFAAQVAAER	1	5	1	A1JS03		0	0	6.027e-05	2.83638	2	1247.64	1.40644	31.182	0
	High	NLEVMVK	1	5	1	A1JS03		0	0.008	0.1323	2.40753	2	832.461	1.40879	26.5566	0
P0A9B4	Glyceraldehyde-3-phosphate dehydrogenase A OS=Escherichia coli O157:H7 GN=gapA PE=3 SV=2 - [G3P1_ECO57]	28.3901	36.25	1	8	8	9	331	35.5102	7.10791
	A2	Sequence	# PSMs	# Proteins	# Protein Groups	Protein Group Accessions	Modifications	ΔCn	q-Value	PEP	XCorr	Charge	MH+ [Da]	ΔM [ppm]	RT [min]	# Missed Cleavages
	High	GANFDKYAGQDIVSNAScTTNcLAPLAK	1	1	1	P0A9B4	C18(Carbamidomethyl); C22(Carbamidomethyl)	0	0	8e-14	6.50814	3	2986.41	0.557588	46.3028	1
	High	AGIALNDNFVK	1	1	1	P0A9B4		0	0	0.0001515	3.64455	2	1161.62	-1.6133	38.2984	0
	High	VINDNFGIIEGLmTTVHATTATQK	1	1	1	P0A9B4	M13(Oxidation)	0	0	2.814e-06	3.21312	3	2590.32	-0.532233	54.0038	0
	High	GASQNIIPSSTGAAK	2	1	1	P0A9B4		0	0	0.0003146	2.92528	2	1401.73	0.103255	24.4863	0
	High	LVSWYDNETGYSNK	1	1	1	P0A9B4		0	0	6.379e-06	2.75718	2	1675.75	-3.02727	38.8525	0
	High	KVVMTGPSKDNTPMFVK	1	1	1	P0A9B4		0	0	0.00698	2.52992	3	1878.99	6.08085	27.5254	2
	High	GGRGASQNIIPSSTGAAK	1	1	1	P0A9B4		0	0.001	0.01021	2.28554	3	1671.88	0.0318345	19.3796	1
	High	AATYEQIK	1	1	1	P0A9B4		0	0.003	0.07109	1.82417	2	923.483	-0.702472	17.2504	0
P76104	Uncharacterized protease YdcP OS=Escherichia coli (strain K12) GN=ydcP PE=1 SV=2 - [YDCP_ECOLI]	28.1975	18.53	1	10	10	13	653	72.6563	7.1665
	A2	Sequence	# PSMs	# Proteins	# Protein Groups	Protein Group Accessions	Modifications	ΔCn	q-Value	PEP	XCorr	Charge	MH+ [Da]	ΔM [ppm]	RT [min]	# Missed Cleavages
	High	NLDHNWQQALTK	1	1	1	P76104		0	0	0.0009163	3.52231	3	1467.73	-0.374201	32.1378	0
	High	MPLPGSVVASVSPDELLK	3	1	1	P76104		0	0	8.375e-07	2.99716	2	1838.99	-0.922545	57.3637	0
	High	EAADMLDAAR	2	1	1	P76104		0	0	0.001457	2.82901	2	1062.49	2.70055	28.9085	0
	High	FLSDVGFTQIVLAR	1	1	1	P76104		0	0	2.13e-07	2.71732	2	1565.87	-1.31336	58.2328	0
	High	LGQTLYYAR	1	1	1	P76104		0	0	0.006992	2.31236	2	1084.58	-0.38605	30.0628	0
	High	GSTDYFVNAR	1	1	1	P76104		0	0.001	0.01133	2.63711	2	1129.53	2.34923	29.9539	0
	High	KGDIGAFDSPK	1	1	1	P76104		0	0.001	0.0247	2.20039	2	1134.58	0.534244	20.0702	1
	High	FAFNLcPK	1	1	1	P76104	C6(Carbamidomethyl)	0	0.002	0.04752	1.94114	2	996.499	2.12732	41.3534	0
	Medium	ATPMQLVnGDEVLTLK	1	1	1	P76104	N8(Deamidated)	0	0.012	0.1881	1.36366	2	1729.9	-2.07931	52.5394	0
	Medium	FDcRPcEMHVIGK	1	1	1	P76104	C3(Carbamidomethyl); C6(Carbamidomethyl)	0	0.021	0.3445	2.627	3	1648.74	-0.367949	26.4696	0
P09373	Formate acetyltransferase 1 OS=Escherichia coli (strain K12) GN=pflB PE=1 SV=2 - [PFLB_ECOLI]	27.6531	17.89	1	10	10	11	760	85.3027	6.01123
	A2	Sequence	# PSMs	# Proteins	# Protein Groups	Protein Group Accessions	Modifications	ΔCn	q-Value	PEP	XCorr	Charge	MH+ [Da]	ΔM [ppm]	RT [min]	# Missed Cleavages
	High	EMLLDAMENPEKYPQLTIR	1	1	1	P09373		0	0	8.638e-06	4.34654	3	2291.15	1.95173	54.3556	1
	High	ITEQEAQEMVDHLVMK	1	1	1	P09373		0	0	1.167e-07	4.30576	3	1900.92	0.540858	54.1812	0
	High	VALYGIDYLMK	1	1	1	P09373		0	0	9.58e-06	3.36892	2	1285.69	-0.0299801	54.4134	0
	High	GAVASLTSVAK	2	1	1	P09373		0	0	0.004317	2.64484	2	1003.58	0.42908	27.1332	0
	High	GDWQNEVNVRDFIQK	1	1	1	P09373		0	0	0.004626	2.56081	3	1847.91	1.33595	45.8031	1
	High	DGISYTFSIVPNALGKDDEVRK	1	1	1	P09373		0	0	0.006452	2.22312	4	2424.23	-2.42525	49.2115	2
	High	EQQQDVITR	1	1	1	P09373		0	0	0.001233	1.27252	2	1116.56	-1.02214	16.384	0
	High	IVGLQTEAPLKR	1	1	1	P09373		0	0.001	0.0241	3.70446	3	1324.79	-0.697396	28.3886	1
	High	QMQFFGAR	1	1	1	P09373		0	0.006	0.1074	2.27618	2	984.468	-3.67702	35.1195	0
	Medium	SGVLTGLPDAYGR	1	1	1	P09373		0	0.024	0.3776	1.81152	2	1305.68	-0.798637	41.4042	0
P0A8P9	Tyrosine recombinase XerD OS=Escherichia coli O6:H1 (strain CFT073 / ATCC 700928 / UPEC) GN=xerD PE=3 SV=1 - [XERD_ECOL6]	27.5487	30.2	3	9	9	9	298	34.2251	8.80713
	A2	Sequence	# PSMs	# Proteins	# Protein Groups	Protein Group Accessions	Modifications	ΔCn	q-Value	PEP	XCorr	Charge	MH+ [Da]	ΔM [ppm]	RT [min]	# Missed Cleavages
	High	HAFATHLLNHGADLR	1	3	1	P0A8P9		0	0	9.722e-09	5.14005	4	1672.87	2.55912	25.5541	0
	High	LLQAPLIDQPLELRDK	1	3	1	P0A8P9		0	0	1.263e-07	4.76353	3	1862.08	1.70921	46.8547	1
	High	FREDDPSAHLASPK	1	3	1	P0A8P9		0	0	2.717e-05	3.89117	3	1569.77	0.614368	20.5646	1
	High	DLSMMVEWLHHR	1	3	1	P0A8P9		0	0	1.031e-05	3.70965	3	1553.74	0.210795	52.3511	0
	High	AMLEVLYATGLR	1	3	1	P0A8P9		0	0	0.0001893	2.82909	2	1336.73	2.47792	54.5173	0
	High	DLSEAQVER	1	3	1	P0A8P9		0	0.001	0.01626	2.68547	2	1046.51	1.11558	22.8477	0
	High	LLQAPLIDQPLELR	1	3	1	P0A8P9		0	0.001	0.03066	2.47739	2	1618.95	-3.13282	54.3314	0
	High	DKAMLEVLYATGLR	1	3	1	P0A8P9		0	0.003	0.07097	2.0523	3	1579.85	0.135657	53.6456	1
	High	NLAENTLNAYRR	1	3	1	P0A8P9		0	0.009	0.1534	1.95895	3	1434.74	-1.2798	30.509	1
P17244	Glyceraldehyde-3-phosphate dehydrogenase OS=Cricetulus griseus GN=GAPDH PE=2 SV=2 - [G3P_CRIGR]	26.9418	22.22	10	3	3	9	333	35.7252	8.33838
	A2	Sequence	# PSMs	# Proteins	# Protein Groups	Protein Group Accessions	Modifications	ΔCn	q-Value	PEP	XCorr	Charge	MH+ [Da]	ΔM [ppm]	RT [min]	# Missed Cleavages
	High	WGDAGAEYVVESTGVFTTMEK	5	11	1	P17244		0	0	5.55e-08	6.15109	3	2277.04	-0.661864	60.1545	0
	High	WGDAGAEYVVESTGVFTTmEK	1	11	1	P17244	M19(Oxidation)	0	0	1.147e-05	3.76397	3	2293.04	2.01284	55.3096	0
	High	GAAQNIIPASTGAAK	1	11	1	P17244		0	0	8.495e-05	2.58823	2	1369.75	4.61556	26.523	0
	High	GILGYTEDQVVScDFNSDSHSSTFDAGAGIALNDNFVK	1	1	1	P17244	C13(Carbamidomethyl)	0	0.001	0.019	0.654466	4	4050.84	1.44929	88.7878	0
	Medium	GILGYTEDqVVScDFNSDSHSSTFDAGAGIALNDNFVK	1	1	1	P17244	Q9(Deamidated); C13(Carbamidomethyl)	0	0.016	0.2608	1.87654	4	4051.84	5.39381	65.3778	0
A1AG69	Polyribonucleotide nucleotidyltransferase OS=Escherichia coli O1:K1 / APEC GN=pnp PE=3 SV=2 - [PNP_ECOK1]	26.4212	16.88	10	9	9	10	711	77.067	5.18604
	A2	Sequence	# PSMs	# Proteins	# Protein Groups	Protein Group Accessions	Modifications	ΔCn	q-Value	PEP	XCorr	Charge	MH+ [Da]	ΔM [ppm]	RT [min]	# Missed Cleavages
	High	AKPGQDFFPLTVNYQER	1	10	1	A1AG69		0	0	1.148e-06	4.2855	3	2010	-3.28027	44.774	0
	High	LHILGVMEQAINAPR	1	10	1	A1AG69		0	0	9.028e-06	4.26038	3	1661.92	-0.0600535	49.0177	0
	High	WDWQPEPVNEALNAR	2	10	1	A1AG69		0	0	1.849e-05	3.23518	2	1824.87	-0.178004	51.4442	0
	High	EIMQVALNQAK	1	10	1	A1AG69		0	0	0.0001654	3.02123	2	1244.66	-1.47567	34.4851	0
	High	DAQVLDELMGER	1	10	1	A1AG69		0	0	2.63e-05	2.7328	2	1375.65	-2.14568	54.6497	0
	High	AAVAGIAMGLVK	1	10	1	A1AG69		0	0	0.001234	2.4756	2	1100.65	1.65861	42.8169	0
	High	GVLAVMPDMDKFPYTVR	1	10	1	A1AG69		0	0	8.343e-05	2.36606	3	1938.98	-0.717647	53.1938	1
	High	VAALAEAR	1	10	1	A1AG69		0	0.001	0.02679	1.90321	2	800.462	-1.01664	16.1388	0
	Medium	EGRPSEGETLIAR	1	10	1	A1AG69		0	0.029	0.4271	1.3231	3	1414.73	-0.957284	21.5702	0
P12763	Alpha-2-HS-glycoprotein OS=Bos taurus GN=AHSG PE=1 SV=2 - [FETUA_BOVIN]	25.4089	15.32	1	3	3	6	359	38.3944	5.50342
	A2	Sequence	# PSMs	# Proteins	# Protein Groups	Protein Group Accessions	Modifications	ΔCn	q-Value	PEP	XCorr	Charge	MH+ [Da]	ΔM [ppm]	RT [min]	# Missed Cleavages
	High	HTFSGVASVESSSGEAFHVGK	3	1	1	P12763		0	0	1.779e-08	6.67302	4	2120.01	0.750399	33.476	0
	High	AQFVPLPVSVSVEFAVAATDcIAK	2	1	1	P12763	C21(Carbamidomethyl)	0	0	7.234e-07	3.74521	3	2519.32	1.02231	76.6819	0
	High	HTLNQIDSVK	1	1	1	P12763		0	0	0.0004265	2.36059	2	1154.62	-0.16695	17.5173	0
P0AA44	Ribosomal small subunit pseudouridine synthase A OS=Escherichia coli O6:H1 (strain CFT073 / ATCC 700928 / UPEC) GN=rsuA PE=3 SV=1 - [RSUA_ECOL6]	25.1843	29	1	5	5	8	231	25.8492	6.17627
	A2	Sequence	# PSMs	# Proteins	# Protein Groups	Protein Group Accessions	Modifications	ΔCn	q-Value	PEP	XCorr	Charge	MH+ [Da]	ΔM [ppm]	RT [min]	# Missed Cleavages
	High	TYLVTLESPVADDTAEQFAK	2	1	1	P0AA44		0	0	3.944e-12	4.65845	2	2198.09	-0.638175	53.3927	0
	High	GVQLHNEKDLTKPAVLEVITPTQVR	1	1	1	P0AA44		0	0	5.45e-05	3.09361	4	2785.55	-0.931651	39.2011	1
	High	FIAQQLGVSR	2	1	1	P0AA44		0	0	0.001076	2.7126	2	1118.63	1.01803	33.2444	0
	High	GNRVTVDGEIVR	1	1	1	P0AA44		0	0.001	0.01029	3.45264	3	1314.71	-0.753269	22.4355	1
	High	VTVDGEIVR	2	1	1	P0AA44		0	0.001	0.01349	2.37102	2	987.547	-0.193177	27.0625	0
P0ABH1	Cell division protein FtsA OS=Escherichia coli O6:H1 (strain CFT073 / ATCC 700928 / UPEC) GN=ftsA PE=3 SV=1 - [FTSA_ECOL6]	24.7878	25.71	2	5	5	7	420	45.3015	6.23975
	A2	Sequence	# PSMs	# Proteins	# Protein Groups	Protein Group Accessions	Modifications	ΔCn	q-Value	PEP	XCorr	Charge	MH+ [Da]	ΔM [ppm]	RT [min]	# Missed Cleavages
	High	VLHVIPQEYAIDYQEGIKNPVGLSGVR	1	2	1	P0ABH1		0	0	2.987e-15	7.24419	4	2994.61	0.0908116	48.9723	1
	High	HIScQNEIGMVPISEEEVTQEDVENVVHTAK	1	2	1	P0ABH1	C4(Carbamidomethyl)	0	0	1.106e-14	6.12648	4	3521.66	2.50742	50.39	0
	High	VHLITcHNDMAK	3	2	1	P0ABH1	C6(Carbamidomethyl)	0	0	0.0001599	3.4785	3	1438.69	-4.62284	17.0582	0
	High	VAALVGEVLPDGMVNIIGVGScPSR	1	2	1	P0ABH1	C22(Carbamidomethyl)	0	0	0.0001042	2.84577	3	2510.31	-1.86906	63.7073	0
	Medium	ESHLnGEAEVEKR	1	2	1	P0ABH1	N5(Deamidated)	0	0.011	0.1714	1.22013	3	1498.71	-0.737263	14.8533	1
A8A1W0	D-tagatose-1,6-bisphosphate aldolase subunit GatZ OS=Escherichia coli O9:H4 (strain HS) GN=gatZ PE=3 SV=1 - [GATZ_ECOHS]	24.5379	16.67	7	5	5	9	420	47.0648	5.77002
	A2	Sequence	# PSMs	# Proteins	# Protein Groups	Protein Group Accessions	Modifications	ΔCn	q-Value	PEP	XCorr	Charge	MH+ [Da]	ΔM [ppm]	RT [min]	# Missed Cleavages
	High	IILGGDHLGPNcWQQENADAAMEK	1	7	1	A8A1W0	C12(Carbamidomethyl)	0	0	1.092e-11	5.67557	3	2667.23	0.924642	43.3419	0
	High	MVYEAHSTDYQTR	3	7	1	A8A1W0		0	0	2.511e-05	4.02417	3	1600.71	1.42177	20.9034	0
	High	VGPALTFALR	2	7	1	A8A1W0		0	0	0.003375	2.63029	2	1044.62	-1.57521	45.1639	0
	High	IQSGELSAIPHQLIMDK	1	7	1	A8A1W0		0	0.002	0.05512	2.30786	3	1879.99	-3.78637	44.2568	0
	Medium	IQSGELSAIPHQLImDKIYDVLR	2	7	1	A8A1W0	M15(Oxidation)	0	0.025	0.3814	1.27694	4	2655.42	-0.530199	55.0643	1
A7ZHQ7	Bifunctional uridylyltransferase/uridylyl-removing enzyme OS=Escherichia coli O139:H28 (strain E24377A / ETEC) GN=glnD PE=3 SV=1 - [GLND_ECO24]	24.0293	16.63	17	11	11	11	890	102.29	6.72705
	A2	Sequence	# PSMs	# Proteins	# Protein Groups	Protein Group Accessions	Modifications	ΔCn	q-Value	PEP	XCorr	Charge	MH+ [Da]	ΔM [ppm]	RT [min]	# Missed Cleavages
	High	ALNNELQQEVHQR	1	17	1	A7ZHQ7		0	0	4.324e-06	3.97036	3	1578.8	0.207672	26.0629	0
	High	MDNIDEEALHQIWSR	1	17	1	A7ZHQ7		0	0	9.188e-08	3.87426	3	1856.85	-2.83115	49.3684	0
	High	LNYSGEGNEPVER	1	17	1	A7ZHQ7		0	0	3.333e-06	3.30111	2	1463.67	-1.40157	24.5182	0
	High	DIQDPEVIKQFAEEVQTENR	1	17	1	A7ZHQ7		0	0	4.509e-06	3.04828	3	2388.17	1.6141	54.694	1
	High	YHGTSYNLEPDIK	1	17	1	A7ZHQ7		0	0	0.0008381	2.83202	3	1536.73	-0.825603	29.3556	0
	High	ETQLVAWLVR	1	17	1	A7ZHQ7		0	0	0.001734	2.56789	2	1214.69	0.615552	53.8042	0
	High	FGLEQVLTQSSWQPPQPR	1	15	1	A7ZHQ7		0	0	0.0001128	1.96127	3	2098.08	1.7398	57.7224	0
	High	LTEALNPNDKG	1	17	1	A7ZHQ7		0	0.005	0.09563	2.30565	2	1171.59	-3.34847	21.5476	1
	Medium	ITTIGERVEDLFIIATADRR	1	17	1	A7ZHQ7		0	0.011	0.1859	1.43586	4	2289.26	0.748704	60.598	2
	Medium	MFYTMVR	1	16	1	A7ZHQ7		0	0.027	0.3994	1.57334	2	947.45	2.12609	35.9608	0
	Medium	KLFLSILR	1	17	1	A7ZHQ7		0	0.038	0.5162	2.12969	2	989.649	-1.39721	40.8915	1
P0ADV5	Luciferase-like monooxygenase OS=Escherichia coli (strain K12) GN=yhbW PE=4 SV=1 - [YHBW_ECOLI]	23.6036	21.19	1	5	5	9	335	37.1057	6.46826
	A2	Sequence	# PSMs	# Proteins	# Protein Groups	Protein Group Accessions	Modifications	ΔCn	q-Value	PEP	XCorr	Charge	MH+ [Da]	ΔM [ppm]	RT [min]	# Missed Cleavages
	High	ETDADEIMVNGQIFDHQAR	1	1	1	P0ADV5		0	0	2.3e-08	4.12292	3	2188.99	-2.08585	43.5796	0
	High	EAFSHSLDLAR	2	1	1	P0ADV5		0	0	0.0002949	3.25461	2	1245.62	-0.915167	30.8244	0
	High	TIAFSLLDLAPIPEGSSAR	2	1	1	P0ADV5		0	0	9.977e-05	3.05133	2	1958.06	-0.585357	65.2935	0
	High	HGLQSILR	1	1	1	P0ADV5		0	0	0.003605	2.56479	2	923.544	1.6528	23.1041	0
	High	IDLGLGRAPGSDQR	3	1	1	P0ADV5		0	0.001	0.01715	2.94234	3	1454.77	0.811238	31.4464	1
Q31T78	60 kDa chaperonin OS=Shigella boydii serotype 4 (strain Sb227) GN=groL PE=3 SV=1 - [CH60_SHIBS]	22.9624	17.15	1	7	7	8	548	57.2927	4.94482
	A2	Sequence	# PSMs	# Proteins	# Protein Groups	Protein Group Accessions	Modifications	ΔCn	q-Value	PEP	XCorr	Charge	MH+ [Da]	ΔM [ppm]	RT [min]	# Missed Cleavages
	High	LADLRGQNEDQNVGIK	1	1	1	Q31T78		0	0	1.959e-08	4.2451	3	1769.9	-5.19797	26.3889	1
	High	QQIEEATSDYDREKLQER	1	1	1	Q31T78		0	0	0.001787	4.04221	4	2238.06	0.542702	25.8114	2
	High	EIELEDKFENMGAQMVK	1	1	1	Q31T78		0	0	0.0001942	3.36141	3	2010.95	-0.640001	48.8753	1
	High	VGAATEVEMK	1	1	1	Q31T78		0	0	9.355e-05	3.06883	2	1034.52	-0.134375	20.8454	0
	High	EMLPVLEAVAK	2	1	1	Q31T78		0	0	0.0005807	2.31316	2	1199.67	0.167209	50.5392	0
	High	AVAAGMNPMDLKR	1	1	1	Q31T78		0	0.001	0.02872	2.60815	3	1373.7	-1.07858	30.3045	1
	Medium	LAGGVAVIK	1	1	1	Q31T78		0	0.043	0.5988	1.71459	2	827.538	3.67375	25.1868	0
P67088	Ribosomal RNA small subunit methyltransferase I OS=Escherichia coli O157:H7 GN=rsmI PE=3 SV=1 - [RSMI_ECO57]	22.3232	30.77	1	6	6	6	286	31.3286	6.23975
	A2	Sequence	# PSMs	# Proteins	# Protein Groups	Protein Group Accessions	Modifications	ΔCn	q-Value	PEP	XCorr	Charge	MH+ [Da]	ΔM [ppm]	RT [min]	# Missed Cleavages
	High	LQEGQNIALVSDAGTPLINDPGYHLVR	1	1	1	P67088		0	0	2.282e-15	7.38242	3	2890.5	-1.28037	50.9753	0
	High	TLALLQAELPLKK	1	1	1	P67088		0	0	4.347e-06	3.76671	3	1437.9	-0.0253728	44.8287	1
	High	AAALAAEIHGVKK	1	1	1	P67088		0	0	0.000267	3.60613	3	1278.75	0.343513	18.2475	1
	High	TLIFYESTHR	1	1	1	P67088		0	0	0.001492	2.88054	3	1266.65	2.57633	31.2072	0
	High	HTGLLLQHFGINAR	1	1	1	P67088		0	0	0.00359	2.22987	3	1576.87	0.0192732	35.4516	0
	High	DALKAIEAEPR	1	1	1	P67088		0	0.001	0.009616	2.45753	3	1212.65	-4.6239	29.0457	1
P0A865	Thiol peroxidase OS=Shigella flexneri GN=tpx PE=3 SV=2 - [TPX_SHIFL]	21.7587	47.62	1	5	5	7	168	17.8242	4.91943
	A2	Sequence	# PSMs	# Proteins	# Protein Groups	Protein Group Accessions	Modifications	ΔCn	q-Value	PEP	XCorr	Charge	MH+ [Da]	ΔM [ppm]	RT [min]	# Missed Cleavages
	High	NAEFLQAYGVAIADGPLKGLAAR	1	1	1	P0A865		0	0	1.258e-06	4.37057	3	2345.26	0.0756682	59.7175	1
	High	FcGAEGLNNVITLSTFR	2	1	1	P0A865	C2(Carbamidomethyl)	0	0	4.77e-09	3.94629	2	1898.94	-0.104625	57.0667	0
	High	VLNIFPSIDTGVcAASVR	1	1	1	P0A865	C13(Carbamidomethyl)	0	0	3.47e-05	3.18324	2	1919.01	3.5922	56.0486	0
	High	DLSDVTLGQFAGK	2	1	1	P0A865		0	0	4.025e-05	3.03707	2	1350.69	-1.93662	49.8519	0
	High	AQTFTLVAK	1	1	1	P0A865		0	0.002	0.05217	2.17367	2	978.562	0.099107	30.2412	0
B7NLN2	50S ribosomal protein L16 OS=Escherichia coli O7:K1 (strain IAI39 / ExPEC) GN=rplP PE=3 SV=1 - [RL16_ECO7I]	21.7484	36.76	1	5	5	6	136	15.2715	11.2241
	A2	Sequence	# PSMs	# Proteins	# Protein Groups	Protein Group Accessions	Modifications	ΔCn	q-Value	PEP	XCorr	Charge	MH+ [Da]	ΔM [ppm]	RT [min]	# Missed Cleavages
	High	GLAQGTDVSFGSFGLK	1	1	1	B7NLN2		0	0	2.077e-06	4.70212	2	1583.8	-3.49184	50.8056	0
	High	VLYEMDGVPEELAR	2	1	1	B7NLN2		0	0	4.388e-06	3.77201	2	1620.79	-1.43127	47.3507	0
	High	GKGNVEYWVALIQPGK	1	1	1	B7NLN2		0	0	6.738e-05	3.75344	3	1758.96	1.12133	50.4605	1
	High	GNVEYWVALIQPGK	1	1	1	B7NLN2		0	0	6.272e-05	3.56413	2	1573.83	-2.74228	58.0049	0
	Medium	VLYEMDGVPEELAREAFK	1	1	1	B7NLN2		0	0.011	0.1835	2.20265	3	2096.04	1.15481	56.3578	1
B7MCV5	Elongation factor G OS=Escherichia coli O45:K1 (strain S88 / ExPEC) GN=fusA PE=3 SV=1 - [EFG_ECO45]	21.712	13.78	2	6	6	6	704	77.5325	5.37646
	A2	Sequence	# PSMs	# Proteins	# Protein Groups	Protein Group Accessions	Modifications	ΔCn	q-Value	PEP	XCorr	Charge	MH+ [Da]	ΔM [ppm]	RT [min]	# Missed Cleavages
	High	VYSGVVNSGDTVLNSVK	1	2	1	B7MCV5		0	0	8.76e-08	4.33607	2	1737.9	-0.444631	40.8114	0
	High	IHAEVPLSEMFGYATQLR	1	2	1	B7MCV5		0	0	7.408e-07	4.10607	3	2062.04	-0.243378	56.4399	0
	High	EFNVEANVGKPQVAYR	1	2	1	B7MCV5		0	0	6.46e-07	3.75221	3	1820.93	1.64185	34.1368	0
	High	AGPLAGYPVVDMGIR	1	2	1	B7MCV5		0	0	0.0002618	3.49148	2	1515.79	-2.67444	50.8026	0
	High	IATDPFVGNLTFFR	1	2	1	B7MCV5		0	0	1.764e-08	3.23837	2	1597.84	0.119357	60.7386	0
	High	YLGGEELTEAEIKGALR	1	2	1	B7MCV5		0	0	2.455e-05	2.7878	3	1848.97	-1.88825	45.6298	1
P33602	NADH-quinone oxidoreductase subunit G OS=Escherichia coli (strain K12) GN=nuoG PE=1 SV=4 - [NUOG_ECOLI]	21.3037	11.23	2	6	6	7	908	100.236	6.25244
	A2	Sequence	# PSMs	# Proteins	# Protein Groups	Protein Group Accessions	Modifications	ΔCn	q-Value	PEP	XCorr	Charge	MH+ [Da]	ΔM [ppm]	RT [min]	# Missed Cleavages
	High	KPLIISGTnAGSLEVIQAAANVAK	1	2	1	P33602	N9(Deamidated)	0	0	1.647e-06	5.51357	3	2366.35	8.89746	50.6487	0
	High	LFETSENGLDYFTSVPAR	1	2	1	P33602		0	0	2.761e-10	4.11526	2	2045.98	-0.85894	54.5539	0
	High	LGFAIAHALDNSAPAVDGIEPELQSK	1	2	1	P33602		0	0	1.805e-06	3.84157	3	2663.36	-2.52548	54.0023	0
	High	FFQVYDPAYYDSK	1	2	1	P33602		0	0	2.676e-05	3.16429	2	1642.73	-7.92193	48.7974	0
	High	LFETSEnGLDYFTSVPAR	1	2	1	P33602	N7(Deamidated)	0	0	4.678e-05	2.47059	2	2046.97	-0.265701	56.4201	0
	High	TVMLESWR	1	2	1	P33602		0	0.005	0.09265	2.19845	2	1021.52	5.21396	37.9001	0
	Medium	FGYGYVNLKDRPR	1	2	1	P33602		0	0.02	0.3341	1.65439	3	1584.82	-2.33102	30.3361	1
A8A770	Soluble pyridine nucleotide transhydrogenase OS=Escherichia coli O9:H4 (strain HS) GN=sthA PE=3 SV=1 - [STHA_ECOHS]	21.0138	18.67	12	7	7	11	466	51.5418	6.56592
	A2	Sequence	# PSMs	# Proteins	# Protein Groups	Protein Group Accessions	Modifications	ΔCn	q-Value	PEP	XCorr	Charge	MH+ [Da]	ΔM [ppm]	RT [min]	# Missed Cleavages
	High	SSFADILNHADNVINQQTR	1	12	1	A8A770		0	0	1.336e-05	3.69409	3	2143.06	2.51431	54.1153	0
	High	IIEFNQNPLYSDHSR	1	12	1	A8A770		0	0	3.868e-07	3.38293	3	1832.89	-1.18133	38.9738	0
	High	IIEFnQNPLYSDHSR	3	12	1	A8A770	N5(Deamidated)	0	0	0.0004318	3.15124	3	1833.89	9.49882	38.9709	0
	High	AQIVGMNVGTLK	1	12	1	A8A770		0	0	0.00316	2.5369	2	1230.69	-0.590015	38.1278	0
	High	VAALNGLNRLF	1	12	1	A8A770		0	0.001	0.03528	2.07432	2	1187.7	7.22946	51.4662	1
	High	EILGIHcFGER	1	12	1	A8A770	C7(Carbamidomethyl)	0	0.001	0.02395	1.91777	3	1330.66	-1.05803	37.4175	0
	High	VAALnGLNRLF	1	12	1	A8A770	N5(Deamidated)	0	0.003	0.07626	2.04774	2	1188.67	0.953092	53.2895	1
	Medium	VDLINTR	1	12	1	A8A770		0	0.014	0.2309	2.05321	2	830.474	1.38286	25.7963	0
	Medium	LKADcLLYAnGR	1	12	1	A8A770	C5(Carbamidomethyl); N10(Deamidated)	0	0.027	0.4058	2.07338	3	1394.71	0.874615	32.5411	1
P0A9J8	P-protein OS=Escherichia coli (strain K12) GN=pheA PE=1 SV=1 - [PHEA_ECOLI]	20.5932	15.54	1	4	4	6	386	43.0844	6.68311
	A2	Sequence	# PSMs	# Proteins	# Protein Groups	Protein Group Accessions	Modifications	ΔCn	q-Value	PEP	XCorr	Charge	MH+ [Da]	ΔM [ppm]	RT [min]	# Missed Cleavages
	High	SPHVAALGSEAGGTLYGLQVLER	1	1	1	P0A9J8		0	0	6.149e-10	5.9178	3	2325.22	0.254084	50.471	0
	High	SPHVAALGSEAGGTLYGLqVLER	1	1	1	P0A9J8	Q19(Deamidated)	0	0	3.611e-06	4.22647	3	2326.22	7.72867	50.459	0
	High	IEYTESTSAAMEK	1	1	1	P0A9J8		0	0	6.415e-07	3.52297	2	1459.67	2.17139	26.483	0
	High	HFEQFIESGcAK	1	1	1	P0A9J8	C10(Carbamidomethyl)	0	0	0.004146	3.48758	3	1452.65	-3.71662	29.1202	0
	High	KAINVSDQVPAK	2	1	1	P0A9J8		0	0	0.00383	3.4384	3	1269.71	-1.29879	18.4454	1
P0AE11	Alkyl hydroperoxide reductase subunit C OS=Shigella flexneri GN=ahpC PE=3 SV=2 - [AHPC_SHIFL]	20.3025	44.92	1	8	8	8	187	20.7484	5.17334
	A2	Sequence	# PSMs	# Proteins	# Protein Groups	Protein Group Accessions	Modifications	ΔCn	q-Value	PEP	XCorr	Charge	MH+ [Da]	ΔM [ppm]	RT [min]	# Missed Cleavages
	High	AAQYVASHPGEVcPAK	1	1	1	P0AE11	C13(Carbamidomethyl)	0	0	6.175e-07	4.30795	3	1684.81	-0.641923	18.786	0
	High	YAMIGDPTGALTR	1	1	1	P0AE11		0	0	5.562e-05	3.11215	2	1365.68	-1.45082	42.6064	0
	High	NFDNMREDEGLADR	1	1	1	P0AE11		0	0	0.000354	2.94252	3	1681.72	0.746456	30.9881	1
	High	EGEATLAPSLDLVGKI	1	1	1	P0AE11		0	0	0.0006921	2.76042	2	1612.88	3.25366	56.178	1
	High	WKEGEATLAPSLDLVGKI	1	1	1	P0AE11		0	0	0.0005588	2.71138	3	1927.05	-2.21102	51.8208	2
	High	AWHSSSETIAK	1	1	1	P0AE11		0	0.004	0.08273	2.05374	3	1216.59	-1.71769	14.7076	0
	Medium	IKPFKNQAFK	1	1	1	P0AE11		0	0.037	0.5111	1.8814	3	1220.72	1.49974	16.9921	1
	Medium	IKYAMIGDPTGALTR	1	1	1	P0AE11		0	0.042	0.5848	2.41432	3	1606.86	-1.63614	39.8802	1
P0A9P6	ATP-dependent RNA helicase DeaD OS=Escherichia coli (strain K12) GN=deaD PE=1 SV=2 - [DEAD_ECOLI]	20.1413	17.01	2	8	8	8	629	70.5026	8.71924
	A2	Sequence	# PSMs	# Proteins	# Protein Groups	Protein Group Accessions	Modifications	ΔCn	q-Value	PEP	XCorr	Charge	MH+ [Da]	ΔM [ppm]	RT [min]	# Missed Cleavages
	High	LSGLVLDEADEMLR	1	2	1	P0A9P6		0	0	7.912e-08	3.75226	2	1560.79	0.540771	55.7732	0
	High	GVNVVALYGGQR	1	2	1	P0A9P6		0	0	0.0003951	3.44933	2	1232.67	-1.42141	37.8796	0
	High	LFASHSTIELPK	1	2	1	P0A9P6		0	0	0.0001997	3.27493	3	1342.74	2.01876	33.2648	0
	High	TLIVPPDAPMRPK	1	2	1	P0A9P6		0	0	0.0004252	2.83161	3	1434.81	0.357809	32.6908	0
	High	IQSSVTTRPDISQSYWTVWGMR	1	2	1	P0A9P6		0	0	0.0005206	2.82908	3	2598.27	-2.96737	52.839	0
	High	LTIPEVELPNAELLGK	1	2	1	P0A9P6		0	0.002	0.06267	1.71165	2	1735.99	1.72055	58.6877	0
	Medium	ALLFVENR	1	2	1	P0A9P6		0	0.013	0.2202	2.29246	2	961.546	-0.480641	37.9927	0
	Medium	RFMKEPQEVR	1	2	1	P0A9P6		0	0.016	0.268	1.63414	3	1319.69	-1.02002	15.8122	2
A8A3P4	Sulfite reductase [NADPH] hemoprotein beta-component OS=Escherichia coli O9:H4 (strain HS) GN=cysI PE=3 SV=1 - [CYSI_ECOHS]	19.7114	13.33	11	5	5	6	570	63.934	7.82568
	A2	Sequence	# PSMs	# Proteins	# Protein Groups	Protein Group Accessions	Modifications	ΔCn	q-Value	PEP	XCorr	Charge	MH+ [Da]	ΔM [ppm]	RT [min]	# Missed Cleavages
	High	AGIIRPVLDPARDLWD	1	11	1	A8A3P4		0	0	2.717e-07	4.39743	3	1806.99	-0.0122459	51.1179	1
	High	NVLcTSNPYESQLHAEAYEWAK	1	11	1	A8A3P4	C4(Carbamidomethyl)	0	0	1.534e-08	3.75126	3	2610.18	-4.22398	47.8228	0
	High	HGVSDEHIVMR	1	11	1	A8A3P4		0	0	4.115e-06	3.64098	3	1279.62	0.746093	17.09	0
	High	EAGEGFGDFTVR	1	11	1	A8A3P4		0	0	6.859e-05	2.81743	2	1284.58	-1.11106	40.9318	0
	High	FLPSFIDNIDNLMAK	1	11	1	A8A3P4		0	0	3.708e-06	2.75823	2	1737.89	1.96548	66.83	0
	High	FLPSFIDNIDNLmAK	1	11	1	A8A3P4	M13(Oxidation)	0	0	3.52e-06	2.3461	2	1753.88	-0.512362	58.7653	0
A1AGA6	RNase adapter protein RapZ OS=Escherichia coli O1:K1 / APEC GN=rapZ PE=3 SV=1 - [RAPZ_ECOK1]	19.4226	25	7	6	6	6	284	32.4398	7.23975
	A2	Sequence	# PSMs	# Proteins	# Protein Groups	Protein Group Accessions	Modifications	ΔCn	q-Value	PEP	XCorr	Charge	MH+ [Da]	ΔM [ppm]	RT [min]	# Missed Cleavages
	High	LRPMTGLDKPVAAFLDR	1	7	1	A1AGA6		0	0	4.927e-05	5.34912	4	1900.04	-2.72324	44.1379	0
	High	NLSLESAIDKESDLLEPLR	1	7	1	A1AGA6		0	0	2.966e-07	4.53792	3	2142.13	2.52609	56.8332	1
	High	HGIPIDADYVFDVR	1	7	1	A1AGA6		0	0	1.691e-06	4.47626	3	1616.81	-0.795514	47.4098	0
	High	NLSLESAIDKESDLLEPLRSR	1	7	1	A1AGA6		0	0	0.00152	2.52058	4	2385.26	-0.207069	53.3123	2
	High	MVLMIVSGR	1	7	1	A1AGA6		0	0.001	0.02434	2.53872	2	1005.56	-1.62199	41.4869	0
	Medium	FLPNPHWDPK	1	7	1	A1AGA6		0	0.043	0.5943	1.74603	3	1250.63	1.9979	32.5939	0
A7ZUE0	Glycerol kinase OS=Escherichia coli O139:H28 (strain E24377A / ETEC) GN=glpK PE=3 SV=1 - [GLPK_ECO24]	18.7733	18.92	5	7	7	7	502	56.1953	5.50342
	A2	Sequence	# PSMs	# Proteins	# Protein Groups	Protein Group Accessions	Modifications	ΔCn	q-Value	PEP	XCorr	Charge	MH+ [Da]	ΔM [ppm]	RT [min]	# Missed Cleavages
	High	SNTGLVIDPYFSGTK	1	6	1	A7ZUE0		0	0	3.274e-07	4.08827	2	1598.81	1.1181	47.1758	0
	High	ATLESIAYQTR	1	6	1	A7ZUE0		0	0	0.001247	3.09891	2	1252.65	-2.52208	34.4589	0
	High	NTYGTGcFMLMNTGEK	1	6	1	A7ZUE0	C7(Carbamidomethyl)	0	0	3.445e-06	3.07695	2	1823.78	0.929022	44.9084	0
	High	DVLEAMQADSGIR	1	6	1	A7ZUE0		0	0	3.346e-05	3.00654	2	1404.67	-3.01362	47.9827	0
	High	AVVMDHDANIISVSQR	1	5	1	A7ZUE0		0	0	0.0002517	2.9358	3	1754.88	-2.05781	33.6743	0
	High	SSEVYGQTNIGGK	1	6	1	A7ZUE0		0	0	0.001827	0.960494	2	1339.65	-2.30042	22.5647	0
	High	EFRPGIETTER	1	6	1	A7ZUE0		0	0.001	0.01792	2.56686	3	1334.67	3.46406	23.2866	0
B1LJH0	1-deoxy-D-xylulose-5-phosphate synthase OS=Escherichia coli (strain SMS-3-5 / SECEC) GN=dxs PE=3 SV=1 - [DXS_ECOSM]	18.6996	16.94	10	8	8	9	620	67.5418	6.62451
	A2	Sequence	# PSMs	# Proteins	# Protein Groups	Protein Group Accessions	Modifications	ΔCn	q-Value	PEP	XCorr	Charge	MH+ [Da]	ΔM [ppm]	RT [min]	# Missed Cleavages
	High	GNAVGVELTPLEKLPIGK	1	10	1	B1LJH0		0	0	1.571e-05	2.87008	3	1835.07	2.18078	47.6101	1
	High	LAILNFGTLMPEAAK	2	10	1	B1LJH0		0	0	0.0001654	2.6965	2	1588.88	-0.5017	60.8935	0
	High	AGIVGADGQTHQGAFDLSYLR	1	10	1	B1LJH0		0	0	0.0007999	2.66355	3	2176.09	3.21124	46.3072	0
	High	LPVLFAIDR	1	10	1	B1LJH0		0	0	0.001819	2.66297	2	1043.63	0.422028	51.501	0
	High	EGSGMVEFSR	1	10	1	B1LJH0		0	0	0.002741	2.62598	2	1098.49	-2.71289	28.8587	0
	High	VAESLNATLVDMR	1	10	1	B1LJH0		0	0	2.744e-06	2.58225	2	1418.73	-1.79895	42.067	0
	Medium	LMAITPAMR	1	10	1	B1LJH0		0	0.015	0.247	1.33762	2	1003.54	0.102615	34.7182	0
	Medium	FDPSSGcLPK	1	10	1	B1LJH0	C7(Carbamidomethyl)	0	0.033	0.4647	1.42703	2	1107.52	1.42231	29.2339	0
Q0T008	50S ribosomal protein L17 OS=Shigella flexneri serotype 5b (strain 8401) GN=rplQ PE=3 SV=1 - [RL17_SHIF8]	18.6966	40.16	1	5	5	10	127	14.3557	11.0483
	A2	Sequence	# PSMs	# Proteins	# Protein Groups	Protein Group Accessions	Modifications	ΔCn	q-Value	PEP	XCorr	Charge	MH+ [Da]	ΔM [ppm]	RT [min]	# Missed Cleavages
	High	AGDNAPMAYIELVDRSEKAEAAAE	2	1	1	Q0T008		0	0	0.00084	2.66306	3	2521.18	-4.01674	52.1071	2
	High	LFNELGPR	3	1	1	Q0T008		0	0	0.006575	2.6627	2	945.516	1.24245	33.4956	0
	High	VVEPLITLAK	2	1	1	Q0T008		0	0	0.002526	2.56135	2	1082.68	-3.58658	41.6819	0
	High	NMAGSLVR	1	1	1	Q0T008		0	0.003	0.07495	1.78139	2	847.445	-0.16662	22.2552	0
	Medium	RVVEPLITLAK	2	1	1	Q0T008		0	0.036	0.4949	2.32045	2	1238.78	-0.708065	33.632	1
P01634	Ig kappa chain V-V region MOPC 21 OS=Mus musculus PE=1 SV=1 - [KV5A2_MOUSE]	16.8867	59.56	1	4	4	6	136	14.8922	6.75635
	A2	Sequence	# PSMs	# Proteins	# Protein Groups	Protein Group Accessions	Modifications	ΔCn	q-Value	PEP	XCorr	Charge	MH+ [Da]	ΔM [ppm]	RT [min]	# Missed Cleavages
	High	FTGSGSATDFTLTISSVQAEDLADYHcGQGYSYPYTFGGGTK	1	1	1	P01634	C27(Carbamidomethyl)	0	0	9.042e-08	4.41151	4	4456.97	-2.6833	60.6382	0
	High	ASENVVTYVSWYQQKPEQSPK	1	1	1	P01634		0	0	3.14e-09	4.03545	3	2468.21	-1.40045	41.6249	0
	High	LLIYGASNR	1	1	1	P01634		0	0.001	0.03145	2.6535	2	1006.57	-0.000533682	30.4788	0
	High	SMSmSVGER	3	1	1	P01634	M4(Oxidation)	0	0.001	0.03013	1.88391	2	999.424	0.297525	12.6948	0
P21513	Ribonuclease E OS=Escherichia coli (strain K12) GN=rne PE=1 SV=6 - [RNE_ECOLI]	16.6476	9.43	1	8	8	8	1061	118.125	5.61768
	A2	Sequence	# PSMs	# Proteins	# Protein Groups	Protein Group Accessions	Modifications	ΔCn	q-Value	PEP	XCorr	Charge	MH+ [Da]	ΔM [ppm]	RT [min]	# Missed Cleavages
	High	MLINATQQEELR	1	1	1	P21513		0	0	8.279e-05	3.54836	2	1445.74	-1.10767	34.9441	0
	High	IEPSLEAAFVDYGAER	1	1	1	P21513		0	0	1.645e-08	3.40626	2	1766.86	-0.607402	53.8255	0
	High	QDIGEILIDNPK	1	1	1	P21513		0	0	0.0001583	2.70665	2	1354.72	1.00578	43.6351	0
	High	LSPSLGESSHHVcPR	1	1	1	P21513	C13(Carbamidomethyl)	0	0	3.934e-05	2.66936	3	1662.8	-0.950977	18.3622	0
	High	APAPEYVPEAPR	1	1	1	P21513		0	0	0.001706	2.32636	2	1296.66	-1.38785	30.0643	0
	High	qRLSPSLGESSHHVcPR	1	1	1	P21513	Q1(Deamidated); C15(Carbamidomethyl)	0	0.002	0.06481	2.01672	4	1947.96	8.7177	16.9895	1
	Medium	GAAGGHTATHHASAAPARPQPVE	1	1	1	P21513		0	0.028	0.4112	1.20606	4	2191.08	0.601299	11.3811	0
	Medium	VALVDGQR	1	1	1	P21513		0	0.046	0.6337	1.99062	2	857.482	-2.62892	19.046	0
P02769	Serum albumin OS=Bos taurus GN=ALB PE=1 SV=4 - [ALBU_BOVIN]	16.2512	13.01	1	6	6	7	607	69.2484	6.17627
	A2	Sequence	# PSMs	# Proteins	# Protein Groups	Protein Group Accessions	Modifications	ΔCn	q-Value	PEP	XCorr	Charge	MH+ [Da]	ΔM [ppm]	RT [min]	# Missed Cleavages
	High	GLVLIAFSQYLQQcPFDEHVK	1	1	1	P02769	C14(Carbamidomethyl)	0	0	0.001047	3.21397	3	2492.27	3.05363	63.9068	0
	High	TcVADESHAGcEK	2	1	1	P02769	C2(Carbamidomethyl); C11(Carbamidomethyl)	0	0	1.063e-05	3.15405	3	1463.59	-0.205704	8.14866	0
	High	DAFLGSFLYEYSR	1	1	1	P02769		0	0	0.0005735	2.8209	2	1567.74	-2.295	64.046	0
	High	HLVDEPQNLIK	1	1	1	P02769		0	0	0.002826	2.43402	2	1305.71	-2.20329	30.7102	0
	High	YIcDNQDTISSK	1	1	1	P02769	C3(Carbamidomethyl)	0	0	2.022e-05	2.18985	2	1443.64	-1.39443	22.5109	0
	High	ccTESLVNR	1	1	1	P02769	C1(Carbamidomethyl); C2(Carbamidomethyl)	0	0	0.002871	1.50348	2	1138.5	-0.452507	19.7395	0
B1XD50	Acyl-[acyl-carrier-protein]--UDP-N-acetylglucosamine O-acyltransferase OS=Escherichia coli (strain K12 / DH10B) GN=lpxA PE=3 SV=1 - [LPXA_ECODH]	16.0131	27.1	3	4	4	4	262	28.0624	7.12256
	A2	Sequence	# PSMs	# Proteins	# Protein Groups	Protein Group Accessions	Modifications	ΔCn	q-Value	PEP	XCorr	Charge	MH+ [Da]	ΔM [ppm]	RT [min]	# Missed Cleavages
	High	VGSDNLLMINAHIAHDcTVGNR	1	3	1	B1XD50	C17(Carbamidomethyl)	0	0	3.06e-06	5.50973	4	2407.16	-0.443965	38.7219	0
	High	IGRDNEIYQFASIGEVNQDLK	1	3	1	B1XD50		0	0	2.984e-08	4.45386	3	2409.2	-3.30106	49.681	1
	High	TLDEVKPEIAELAETYPEVK	1	3	1	B1XD50		0	0	4.113e-06	3.9266	3	2274.18	-0.0159395	50.995	0
	High	AFTDFFAR	1	3	1	B1XD50		0	0.001	0.01936	2.12296	2	974.473	-0.272333	48.4038	0
P25888	ATP-dependent RNA helicase RhlE OS=Escherichia coli (strain K12) GN=rhlE PE=1 SV=3 - [RHLE_ECOLI]	15.7362	20.04	1	6	6	8	454	49.9588	10.0522
	A2	Sequence	# PSMs	# Proteins	# Protein Groups	Protein Group Accessions	Modifications	ΔCn	q-Value	PEP	XCorr	Charge	MH+ [Da]	ΔM [ppm]	RT [min]	# Missed Cleavages
	High	TAGFTLPLLQHLITR	1	1	1	P25888		0	0	9.573e-07	3.54523	3	1680.98	2.92086	59.518	0
	High	GNWQQVLVFTR	1	1	1	P25888		0	0	0.0004872	2.91001	2	1347.72	0.447813	51.1543	0
	High	DLMASAQTGTGK	1	1	1	P25888		0	0	0.0001233	2.22776	2	1179.57	1.09522	25.0248	0
	High	GLDIEELPHVVNYELPNVPEDYVHR	1	1	1	P25888		0	0	0.0002706	2.20454	4	2946.46	-0.346287	56.3046	0
	High	VLVATDIAAR	3	1	1	P25888		0	0.001	0.01994	2.55361	2	1028.61	0.573523	31.1564	0
	High	TKHGANHLAEQLNKDGIR	1	1	1	P25888		0	0.002	0.03677	1.04029	4	2002.05	-2.32761	17.4616	2
P69800	PTS system mannose-specific EIIAB component OS=Shigella flexneri GN=manX PE=3 SV=2 - [PTNAB_SHIFL]	15.7118	24.77	1	5	5	6	323	35.0255	6.02393
	A2	Sequence	# PSMs	# Proteins	# Protein Groups	Protein Group Accessions	Modifications	ΔCn	q-Value	PEP	XCorr	Charge	MH+ [Da]	ΔM [ppm]	RT [min]	# Missed Cleavages
	High	AAPTPAKPMGPNDYMVIGLAR	1	1	1	P69800		0	0	1.174e-05	4.03052	3	2170.12	2.79869	43.8116	0
	High	TLLTQVAPPGVTAHVVDVAK	1	1	1	P69800		0	0	8.146e-05	3.62189	3	2016.15	-1.66622	45.0408	0
	High	ITSVNVGGMAFR	1	1	1	P69800		0	0	8.728e-06	3.1379	2	1251.65	-0.353713	40.0855	0
	High	TLLTqVAPPGVTAHVVDVAK	1	1	1	P69800	Q5(Deamidated)	0	0	0.0001945	2.9795	3	2017.15	7.95312	45.0126	0
	Medium	MMDLISK	1	1	1	P69800		0	0.01	0.1655	1.94199	2	837.422	0.892213	32.4521	0
	Medium	VmLLFTNPTDVERLVEGGVK	1	1	1	P69800	M2(Oxidation)	0	0.011	0.1752	1.63049	3	2233.19	0.239778	60.5794	1
P33599	NADH-quinone oxidoreductase subunit C/D OS=Escherichia coli (strain K12) GN=nuoC PE=1 SV=3 - [NUOCD_ECOLI]	15.6308	11.41	7	5	5	5	596	68.1925	6.41748
	A2	Sequence	# PSMs	# Proteins	# Protein Groups	Protein Group Accessions	Modifications	ΔCn	q-Value	PEP	XCorr	Charge	MH+ [Da]	ΔM [ppm]	RT [min]	# Missed Cleavages
	High	GINSYYLTSDGSTMSYR	1	7	1	P33599		0	0	1.446e-07	3.81285	2	1914.85	-0.346913	43.0303	0
	High	FGPDAFTVQATR	1	7	1	P33599		0	0	6.198e-06	3.45133	2	1309.66	1.60038	40.3189	0
	High	VALAENDLHVPTFTK	1	7	1	P33599		0	0	1.128e-06	3.07284	3	1654.88	2.40137	41.9098	0
	High	EALEWGTTGAGLR	1	7	1	P33599		0	0	3.454e-06	3.03278	2	1360.68	-0.655051	40.801	0
	High	ATEFSPFELTK	1	7	1	P33599		0	0	0.006206	2.26096	2	1269.64	-0.516411	46.4014	0
A7ZHA5	Chaperone protein DnaJ OS=Escherichia coli O139:H28 (strain E24377A / ETEC) GN=dnaJ PE=3 SV=1 - [DNAJ_ECO24]	15.491	10.64	5	3	3	4	376	41.0185	7.84033
	A2	Sequence	# PSMs	# Proteins	# Protein Groups	Protein Group Accessions	Modifications	ΔCn	q-Value	PEP	XCorr	Charge	MH+ [Da]	ΔM [ppm]	RT [min]	# Missed Cleavages
	High	QLLQELQESFGGPTGEHNSPR	1	5	1	A7ZHA5		0	0	1.368e-08	6.24448	3	2324.13	-0.122357	47.4766	0
	High	QLLqELQESFGGPTGEHNSPR	1	5	1	A7ZHA5	Q4(Deamidated)	0	0	6.161e-09	6.02539	3	2325.13	6.88341	47.4751	0
	High	VVVETPVGLNEK	1	5	1	A7ZHA5		0	0	4.79e-05	3.22117	2	1283.72	-2.55395	33.1533	0
	Medium	FFDDLTR	1	5	1	A7ZHA5		0	0.022	0.3517	1.56936	2	913.44	-1.60087	38.3535	0
A1AJV0	Phosphopentomutase OS=Escherichia coli O1:K1 / APEC GN=deoB PE=3 SV=1 - [DEOB_ECOK1]	15.1681	16.71	6	5	5	6	407	44.365	5.35107
	A2	Sequence	# PSMs	# Proteins	# Protein Groups	Protein Group Accessions	Modifications	ΔCn	q-Value	PEP	XCorr	Charge	MH+ [Da]	ΔM [ppm]	RT [min]	# Missed Cleavages
	High	IADIYANcGITK	1	6	1	A1AJV0	C8(Carbamidomethyl)	0	0	2.346e-06	3.10334	2	1338.67	-1.89738	32.8136	0
	High	TGNRHDLAVEPPAPTVLQK	2	6	1	A1AJV0		0	0	0.0004978	3.1022	3	2043.11	4.05226	29.8332	1
	High	YFGTSDMEYGK	1	6	1	A1AJV0		0	0	0.0002265	2.29869	2	1297.54	-3.10178	34.788	0
	High	ATGLDALFDATIKEMK	1	6	1	A1AJV0		0	0	0.0004626	2.19897	3	1723.89	0.453042	59.699	1
	Medium	VIARPFIGDK	1	6	1	A1AJV0		0	0.036	0.496	1.70065	2	1115.66	0.375628	24.8619	0
B2TTI9	Lipoyl synthase OS=Shigella boydii serotype 18 (strain CDC 3083-94 / BS512) GN=lipA PE=3 SV=1 - [LIPA_SHIB3]	15.0179	15.89	3	3	3	4	321	36.0604	7.94287
	A2	Sequence	# PSMs	# Proteins	# Protein Groups	Protein Group Accessions	Modifications	ΔCn	q-Value	PEP	XCorr	Charge	MH+ [Da]	ΔM [ppm]	RT [min]	# Missed Cleavages
	High	ALDILTATPPDVFNHNLENVPR	2	3	1	B2TTI9		0	0	2.39e-05	4.04466	3	2446.27	-0.995616	55.0856	0
	High	HGVTMLTLGQYLQPSR	1	3	1	B2TTI9		0	0	4.121e-07	3.78428	3	1800.94	-0.904626	47.5874	0
	High	QVRPGADYNWSLK	1	3	1	B2TTI9		0	0.001	0.00903	3.60712	3	1533.78	2.45165	32.6563	0
A7ZTY2	ATP-dependent RNA helicase RhlB OS=Escherichia coli O139:H28 (strain E24377A / ETEC) GN=rhlB PE=3 SV=1 - [RHLB_ECO24]	15.0175	14.49	10	4	4	5	421	47.0965	7.6792
	A2	Sequence	# PSMs	# Proteins	# Protein Groups	Protein Group Accessions	Modifications	ΔCn	q-Value	PEP	XCorr	Charge	MH+ [Da]	ΔM [ppm]	RT [min]	# Missed Cleavages
	High	YNPDALMTDLPKPLR	1	10	1	A7ZTY2		0	0	2.468e-05	4.2306	3	1743.91	-0.25421	47.6056	0
	High	KGFHNcTPIQALALPLTLAGR	1	10	1	A7ZTY2	C6(Carbamidomethyl)	0	0	2.419e-05	3.92127	4	2278.25	0.19096	50.293	1
	High	DVAGQAQTGTGK	1	10	1	A7ZTY2		0	0	0.00269	1.68579	2	1132.56	-0.0879421	11.4007	0
	High	IKEELFYPSNEEK	2	10	1	A7ZTY2		0	0.002	0.05862	2.68952	3	1625.81	0.618491	31.3864	1
A8AQC1	50S ribosomal protein L13 OS=Citrobacter koseri (strain ATCC BAA-895 / CDC 4225-83 / SGSC4696) GN=rplM PE=3 SV=1 - [RL13_CITK8]	14.0434	46.48	4	6	6	6	142	15.9655	9.81787
	A2	Sequence	# PSMs	# Proteins	# Protein Groups	Protein Group Accessions	Modifications	ΔCn	q-Value	PEP	XCorr	Charge	MH+ [Da]	ΔM [ppm]	RT [min]	# Missed Cleavages
	High	VYAGNEHNHAAQQPQVLDI	1	4	1	A8AQC1		0	0	0.0007258	3.52502	3	2104.03	2.38526	32.5426	0
	High	QATFEEMIAR	1	4	1	A8AQC1		0	0	0.0007539	2.76561	2	1195.58	-0.482892	40.1004	0
	High	RDWYVVDATGK	1	4	1	A8AQC1		0	0.001	0.02506	3.04328	2	1309.65	0.396313	32.8506	1
	High	DWYVVDATGK	1	4	1	A8AQC1		0	0.001	0.01534	2.52252	2	1153.55	-1.30933	42.6244	0
	High	TFTAKPETVKR	1	4	1	A8AQC1		0	0.002	0.05114	2.18697	3	1277.72	-0.0596836	11.7024	1
	Medium	TDKVYYHHTGHIGGIK	1	3	1	A8AQC1		0	0.018	0.2981	1.88191	4	1825.93	-0.380503	15.2589	1
P64576	Uncharacterized protein YghW OS=Escherichia coli O157:H7 GN=yghW PE=4 SV=1 - [YGHW_ECO57]	13.9189	49.47	1	6	6	7	95	10.9383	9.17334
	A2	Sequence	# PSMs	# Proteins	# Protein Groups	Protein Group Accessions	Modifications	ΔCn	q-Value	PEP	XCorr	Charge	MH+ [Da]	ΔM [ppm]	RT [min]	# Missed Cleavages
	High	TGDRQLSAWEAGILTR	1	1	1	P64576		0	0	0.0002554	3.05389	3	1773.93	1.94891	45.1413	1
	High	QLSAWEAGILTR	2	1	1	P64576		0	0	0.000175	2.56138	2	1344.73	4.36254	47.8485	0
	High	GFVLGYSHR	1	1	1	P64576		0	0.002	0.0401	2.11512	2	1035.54	2.67611	26.6693	0
	High	ATHADSAVNVTK	1	1	1	P64576		0	0.004	0.08288	2.2764	3	1213.62	-0.327034	8.05003	0
	Medium	FFMAGYRLEN	1	1	1	P64576		0	0.014	0.2381	1.91925	2	1247.58	-4.20347	45.6659	1
	Medium	FFMAGYR	1	1	1	P64576		0	0.014	0.2422	1.55168	2	891.417	-0.834926	35.8671	0
P01837	Ig kappa chain C region OS=Mus musculus PE=1 SV=1 - [IGKC_MOUSE]	12.9799	35.85	1	4	4	5	106	11.7706	5.41455
	A2	Sequence	# PSMs	# Proteins	# Protein Groups	Protein Group Accessions	Modifications	ΔCn	q-Value	PEP	XCorr	Charge	MH+ [Da]	ΔM [ppm]	RT [min]	# Missed Cleavages
	High	DSTYSMSSTLTLTKDEYER	2	1	1	P01837		0	0	9.481e-05	3.58897	3	2227	-1.77068	43.4525	1
	High	HNSYTcEATHK	1	1	1	P01837	C6(Carbamidomethyl)	0	0	1.929e-05	3.46599	3	1347.57	-0.40442	6.02565	0
	High	DSTYSMSSTLTLTK	1	1	1	P01837		0	0	5.677e-05	2.54012	2	1534.73	-2.49499	41.9665	0
	Medium	TSTSPIVK	1	1	1	P01837		0	0.023	0.3579	1.30044	2	832.478	0.0412337	12.3196	0
P24252	Uncharacterized protein YbgA OS=Escherichia coli (strain K12) GN=ybgA PE=4 SV=1 - [YBGA_ECOLI]	12.8703	22.49	1	4	4	5	169	20.1985	9.5542
	A2	Sequence	# PSMs	# Proteins	# Protein Groups	Protein Group Accessions	Modifications	ΔCn	q-Value	PEP	XCorr	Charge	MH+ [Da]	ΔM [ppm]	RT [min]	# Missed Cleavages
	High	RGEQPLLAPLMR	1	1	1	P24252		0	0	0.00548	3.52442	3	1380.78	1.57576	38.0709	1
	High	QQLAALIDSYR	1	1	1	P24252		0	0	0.001085	2.81628	2	1277.68	-1.3448	45.9584	0
	High	FDDSTLIR	1	1	1	P24252		0	0.002	0.05656	2.45789	2	966.485	-4.24047	34.0822	0
	High	YFELWPR	2	1	1	P24252		0	0.002	0.03828	2.11787	2	1010.51	2.34147	50.3841	0
A4WDW7	Enolase OS=Enterobacter sp. (strain 638) GN=eno PE=3 SV=1 - [ENO_ENT38]	12.5404	11.83	12	4	4	5	431	45.4392	5.24951
	A2	Sequence	# PSMs	# Proteins	# Protein Groups	Protein Group Accessions	Modifications	ΔCn	q-Value	PEP	XCorr	Charge	MH+ [Da]	ΔM [ppm]	RT [min]	# Missed Cleavages
	High	VLGDKIQLVGDDLFVTNTK	1	12	1	A4WDW7		0	0	1.136e-05	5.02885	3	2075.13	-3.05913	51.3506	1
	High	VLGDKIqLVGDDLFVTNTK	1	12	1	A4WDW7	Q7(Deamidated)	0	0	2.491e-06	3.59299	3	2076.14	8.75703	51.3536	1
	High	DAGYTAVISHR	1	12	1	A4WDW7		0	0	0.003486	1.81629	2	1189.6	0.568248	25.7129	0
	High	EALELRDGDKSR	1	12	1	A4WDW7		0	0.001	0.02547	2.10232	3	1388.71	-0.825363	14.6984	2
	Medium	YVLAGEGNK	1	12	1	A4WDW7		0	0.03	0.4307	1.56145	2	950.493	-1.75806	18.9473	0
P0AG68	30S ribosomal protein S1 OS=Escherichia coli O6:H1 (strain CFT073 / ATCC 700928 / UPEC) GN=rpsA PE=3 SV=1 - [RS1_ECOL6]	12.5243	12.03	1	4	4	4	557	61.1207	4.98291
	A2	Sequence	# PSMs	# Proteins	# Protein Groups	Protein Group Accessions	Modifications	ΔCn	q-Value	PEP	XCorr	Charge	MH+ [Da]	ΔM [ppm]	RT [min]	# Missed Cleavages
	High	AVIESENSAERDQLLENLQEGMEVK	1	1	1	P0AG68		0	0	3.032e-08	4.2229	3	2831.37	-0.66592	51.0756	1
	High	AYEDAETVTGVINGK	1	1	1	P0AG68		0	0	3.258e-06	3.50967	2	1566.77	1.65833	37.8604	0
	High	QLGEDPWVAIAK	1	1	1	P0AG68		0	0	0.0001385	2.90649	2	1326.7	-0.960432	46.3319	0
	High	QLAEDPFNNWVALNK	1	1	1	P0AG68		0	0	0.005633	1.88529	2	1758.88	1.10347	54.8929	0
A7ZUH5	Acetylornithine deacetylase OS=Escherichia coli O139:H28 (strain E24377A / ETEC) GN=argE PE=3 SV=1 - [ARGE_ECO24]	12.2849	15.93	15	3	3	4	383	42.3374	5.89697
	A2	Sequence	# PSMs	# Proteins	# Protein Groups	Protein Group Accessions	Modifications	ΔCn	q-Value	PEP	XCorr	Charge	MH+ [Da]	ΔM [ppm]	RT [min]	# Missed Cleavages
	High	YFAETTALRPDcAIIGEPTSLQPVR	1	15	1	A7ZUH5	C12(Carbamidomethyl)	0	0	1.68e-09	4.93173	3	2805.42	-2.04825	49.6641	0
	High	YFAETTALRPDcAIIGEPTSLqPVR	1	15	1	A7ZUH5	C12(Carbamidomethyl); Q22(Deamidated)	0	0	2.59e-09	3.83959	3	2806.43	6.36653	49.4291	0
	High	LTVDELHPPIPGYEcPPNHQLVEVVEK	1	15	1	A7ZUH5	C15(Carbamidomethyl)	0	0	0.002223	3.51359	4	3109.56	-1.21642	48.6596	0
	Medium	LPPFIEIYR	1	15	1	A7ZUH5		0	0.025	0.3822	1.43718	2	1147.65	-1.06603	51.5464	0
P77333	HTH-type transcriptional regulator PgrR OS=Escherichia coli (strain K12) GN=pgrR PE=1 SV=1 - [PGRR_ECOLI]	12.2406	26.09	1	4	4	4	299	33.4608	9.08545
	A2	Sequence	# PSMs	# Proteins	# Protein Groups	Protein Group Accessions	Modifications	ΔCn	q-Value	PEP	XCorr	Charge	MH+ [Da]	ΔM [ppm]	RT [min]	# Missed Cleavages
	High	LGGEMDKDMIAIR	1	1	1	P77333		0	0	1.577e-05	3.9117	3	1448.72	-2.29874	35.6752	1
	High	VLDKFTPDLPGYHLYYPHRR	1	1	1	P77333		0	0	0.002139	3.68468	5	2487.29	-2.40104	38.6634	2
	High	IGPDIPMAIVGSPDYFSR	1	1	1	P77333		0	0	0.0001116	2.53224	2	1934.97	2.53686	59.7021	0
	High	SVPTSVSQLIDHQAINLYLPTSGTANR	1	1	1	P77333		0	0	0.001257	2.112	3	2882.51	1.61108	56.4553	0
A8A6R9	Tyrosine recombinase XerC OS=Escherichia coli O9:H4 (strain HS) GN=xerC PE=3 SV=1 - [XERC_ECOHS]	12.2356	22.82	8	6	6	6	298	33.8467	9.39307
	A2	Sequence	# PSMs	# Proteins	# Protein Groups	Protein Group Accessions	Modifications	ΔCn	q-Value	PEP	XCorr	Charge	MH+ [Da]	ΔM [ppm]	RT [min]	# Missed Cleavages
	High	QLSPITLLNYQR	1	8	1	A8A6R9		0	0	7.418e-05	2.7056	2	1445.81	0.304145	50.6096	0
	High	LLDIDINDPLAVRDR	1	8	1	A8A6R9		0	0	0.0003155	2.51856	3	1737.95	0.998145	50.7996	1
	High	HSFATHMLESSGDLR	1	8	1	A8A6R9		0	0.001	0.0311	2.72226	3	1687.78	-3.44235	29.2384	0
	Medium	MTDLHTDVER	1	8	1	A8A6R9		0	0.016	0.2627	2.22623	3	1216.56	-0.103663	19.6801	0
	Medium	FAEWGIK	1	8	1	A8A6R9		0	0.024	0.3752	2.06293	2	850.444	-2.4683	35.9282	0
	Medium	NIDVDDMNR	1	6	1	A8A6R9		0	0.044	0.608	1.48444	2	1091.48	1.25221	26.4681	0
P0A7M2	50S ribosomal protein L28 OS=Escherichia coli (strain K12) GN=rpmB PE=1 SV=2 - [RL28_ECOLI]	11.818	32.05	2	2	2	6	78	9.00087	11.4146
	A2	Sequence	# PSMs	# Proteins	# Protein Groups	Protein Group Accessions	Modifications	ΔCn	q-Value	PEP	XCorr	Charge	MH+ [Da]	ΔM [ppm]	RT [min]	# Missed Cleavages
	High	GIDTVLAELR	4	2	1	P0A7M2		0	0	0.006045	3.14761	2	1086.62	0.667362	51.7387	0
	High	VcQVTGKRPVTGNNR	2	2	1	P0A7M2	C2(Carbamidomethyl)	0	0	0.005288	2.31252	4	1685.89	-0.350164	7.67553	1
P03023	Lactose operon repressor OS=Escherichia coli (strain K12) GN=lacI PE=1 SV=3 - [LACI_ECOLI]	11.791	12.22	1	4	4	5	360	38.5661	6.88818
	A2	Sequence	# PSMs	# Proteins	# Protein Groups	Protein Group Accessions	Modifications	ΔCn	q-Value	PEP	XCorr	Charge	MH+ [Da]	ΔM [ppm]	RT [min]	# Missed Cleavages
	High	ALADSLMQLAR	1	1	1	P03023		0	0	0.0003496	3.30859	2	1188.64	-0.753183	51.7417	0
	High	TTLAPNTQTASPR	1	1	1	P03023		0	0	2.192e-06	2.69797	2	1357.71	3.06246	20.3444	0
	High	LLQLSQGQAVK	1	1	1	P03023		0	0.005	0.09705	1.9955	2	1184.7	-1.8941	28.9915	0
	Medium	LLGQTSVDR	1	1	1	P03023		0	0.012	0.205	2.14159	2	988.541	-1.55207	21.9805	0
	Medium	ALADSLmQLAR	1	1	1	P03023	M7(Oxidation)	0	0.046	0.6236	1.64736	2	1204.64	0.944665	43.3479	0
A7MPH6	50S ribosomal protein L5 OS=Cronobacter sakazakii (strain ATCC BAA-894) GN=rplE PE=3 SV=1 - [RL5_CROS8]	10.9091	26.82	3	4	4	4	179	20.2877	9.5835
	A2	Sequence	# PSMs	# Proteins	# Protein Groups	Protein Group Accessions	Modifications	ΔCn	q-Value	PEP	XCorr	Charge	MH+ [Da]	ΔM [ppm]	RT [min]	# Missed Cleavages
	High	LLDNAAADLAAISGQKPLITK	1	3	1	A7MPH6		0	0	4.529e-08	4.00334	3	2123.21	0.58726	51.9817	0
	High	ALLAAFDFPFRK	1	3	1	A7MPH6		0	0	7.419e-06	3.00264	3	1395.78	0.484021	53.408	1
	High	LITIAVPR	1	3	1	A7MPH6		0	0.004	0.08305	2.11761	2	882.575	-1.96616	37.5973	0
	High	MWEFFER	1	3	1	A7MPH6		0	0.009	0.1558	1.78549	2	1044.46	1.79306	51.581	0
Q46868	Uncharacterized protein YqiC OS=Escherichia coli (strain K12) GN=yqiC PE=1 SV=2 - [YQIC_ECOLI]	10.7605	30.21	1	4	4	5	96	11.2691	6.15088
	A2	Sequence	# PSMs	# Proteins	# Protein Groups	Protein Group Accessions	Modifications	ΔCn	q-Value	PEP	XCorr	Charge	MH+ [Da]	ΔM [ppm]	RT [min]	# Missed Cleavages
	High	GIREFGEDVEK	1	1	1	Q46868		0	0.001	0.007888	3.24135	3	1278.63	-1.30475	26.162	1
	High	QTLQAQLTR	2	1	1	Q46868		0	0.001	0.01019	2.75435	2	1058.6	4.90286	24.2167	0
	High	LALLEQR	1	1	1	Q46868		0	0.006	0.1082	2.32964	2	842.509	-0.318605	30.5371	0
	Medium	IRQTLQAQLTR	1	1	1	Q46868		0	0.049	0.6545	1.37713	3	1327.78	2.88045	22.2794	1
A1JII1	DNA-directed RNA polymerase subunit beta' OS=Yersinia enterocolitica serotype O:8 / biotype 1B (strain NCTC 13174 / 8081) GN=rpoC PE=3 SV=1 - [RPOC_YERE8]	10.7098	3.84	21	4	4	4	1406	154.855	7.02002
	A2	Sequence	# PSMs	# Proteins	# Protein Groups	Protein Group Accessions	Modifications	ΔCn	q-Value	PEP	XCorr	Charge	MH+ [Da]	ΔM [ppm]	RT [min]	# Missed Cleavages
	High	MGAEAIQALLK	1	21	1	A1JII1		0	0	4.508e-05	2.98668	2	1144.64	0.677145	48.3132	0
	High	EGLNVLQYFISTHGAR	1	21	1	A1JII1		0	0	2.169e-05	2.91122	3	1804.94	2.33044	56.6959	0
	High	LLDLAAPDIIVR	1	21	1	A1JII1		0	0	0.002504	2.71441	2	1308.79	-2.34663	53.7235	0
	High	MLQEAVDALLDNGRR	1	21	1	A1JII1		0	0	0.006295	2.09753	3	1700.88	0.742276	49.0725	1
A8A6H0	Tryptophanase OS=Escherichia coli O9:H4 (strain HS) GN=tnaA PE=3 SV=1 - [TNAA_ECOHS]	10.6812	12.1	7	4	4	4	471	52.7976	6.07471
	A2	Sequence	# PSMs	# Proteins	# Protein Groups	Protein Group Accessions	Modifications	ΔCn	q-Value	PEP	XCorr	Charge	MH+ [Da]	ΔM [ppm]	RT [min]	# Missed Cleavages
	High	LLPHIPADQFPAQALAcELYK	1	7	1	A8A6H0	C17(Carbamidomethyl)	0	0	8.901e-05	3.03943	3	2395.24	-1.96475	56.475	0
	High	NIFGYQYTIPTHQGR	1	7	1	A8A6H0		0	0	0.0007574	2.87854	3	1794.89	0.926359	40.8856	0
	High	GAEQIYIPVLIK	1	7	1	A8A6H0		0	0	0.006543	2.60323	2	1343.79	-1.0817	52.9948	0
	Medium	GLTFTYEPK	1	7	1	A8A6H0		0	0.028	0.4079	2.16001	2	1055.54	-5.3219	35.9504	0
A7ZY97	Ribosomal protein S12 methylthiotransferase RimO OS=Escherichia coli O9:H4 (strain HS) GN=rimO PE=3 SV=1 - [RIMO_ECOHS]	10.4031	11.11	6	3	3	3	441	49.5504	5.47803
	A2	Sequence	# PSMs	# Proteins	# Protein Groups	Protein Group Accessions	Modifications	ΔCn	q-Value	PEP	XCorr	Charge	MH+ [Da]	ΔM [ppm]	RT [min]	# Missed Cleavages
	High	YSPVEGADANALPDQVPEEVKEER	1	6	1	A7ZY97		0	0	6.516e-12	4.25074	3	2642.26	-1.08927	40.2799	1
	High	ILPYLDIPLQHASPR	1	6	1	A7ZY97		0	0	5.239e-07	3.83042	3	1732.97	-0.604418	48.0409	0
	High	IGFVSLGcPK	1	6	1	A7ZY97	C8(Carbamidomethyl)	0	0	0.002226	2.32196	2	1077.58	0.0317135	38.9891	0
P0A441	Formyltetrahydrofolate deformylase OS=Shigella flexneri GN=purU PE=3 SV=1 - [PURU_SHIFL]	10.3944	18.93	1	4	4	4	280	31.9005	7.00537
	A2	Sequence	# PSMs	# Proteins	# Protein Groups	Protein Group Accessions	Modifications	ΔCn	q-Value	PEP	XCorr	Charge	MH+ [Da]	ΔM [ppm]	RT [min]	# Missed Cleavages
	High	MADAIDAYQPDYVVLAK	1	1	1	P0A441		0	0	2.719e-10	4.4283	2	1882.92	-0.403104	50.6203	0
	High	FDIPFELVSHEGLSR	1	1	1	P0A441		0	0	2.564e-06	3.4473	3	1745.88	-1.82646	54.2191	0
	High	VLTPEFVAR	1	1	1	P0A441		0	0.001	0.01375	2.51881	2	1031.59	0.0846028	35.3655	0
	Medium	AGRDVEKNVLSR	1	1	1	P0A441		0	0.042	0.5747	1.69263	3	1343.74	0.0581042	15.7152	2
P0AG26	Guanosine-3',5'-bis(diphosphate) 3'-pyrophosphohydrolase OS=Shigella flexneri GN=spoT PE=3 SV=1 - [SPOT_SHIFL]	9.90077	5.56	1	4	4	4	702	79.2923	8.73389
	A2	Sequence	# PSMs	# Proteins	# Protein Groups	Protein Group Accessions	Modifications	ΔCn	q-Value	PEP	XCorr	Charge	MH+ [Da]	ΔM [ppm]	RT [min]	# Missed Cleavages
	High	FHSIMDIYAFR	1	1	1	P0AG26		0	0	0.007108	2.96641	3	1399.68	-0.303737	50.5679	0
	High	VIVNDSDTcYR	1	1	1	P0AG26	C9(Carbamidomethyl)	0	0	3.445e-05	2.62599	2	1341.61	2.92194	24.9997	0
	High	LQEAGIPcR	1	1	1	P0AG26	C8(Carbamidomethyl)	0	0.002	0.04	2.32824	2	1043.53	0.141641	22.9931	0
	High	ILSEIEGR	1	1	1	P0AG26		0	0.002	0.0543	1.98013	2	916.512	1.93449	26.5049	0
Q9PL92	Ribonucleoside-diphosphate reductase subunit beta OS=Chlamydia muridarum (strain MoPn / Nigg) GN=nrdB PE=3 SV=1 - [RIR2_CHLMU]	9.82114	13.58	1	4	4	4	346	40.4626	5.47803
	A2	Sequence	# PSMs	# Proteins	# Protein Groups	Protein Group Accessions	Modifications	ΔCn	q-Value	PEP	XCorr	Charge	MH+ [Da]	ΔM [ppm]	RT [min]	# Missed Cleavages
	High	NPFPWMSETIDLNKEK	1	1	1	Q9PL92		0	0	0.0001389	3.59601	3	1948.94	-2.22323	51.0331	1
	High	AKDDFQMEITGK	1	1	1	Q9PL92		0	0	6.553e-06	2.91191	2	1382.66	1.43838	29.7549	1
	High	VTEYQHAASLTW	1	1	1	Q9PL92		0	0.001	0.01009	3.31321	2	1405.67	-0.406521	40.2415	0
	Medium	VLDPNFR	1	1	1	Q9PL92		0	0.029	0.4263	1.39215	2	860.464	2.18692	27.1611	0
P36683	Aconitate hydratase B OS=Escherichia coli (strain K12) GN=acnB PE=1 SV=3 - [ACNB_ECOLI]	9.34384	6.82	1	4	4	4	865	93.439	5.40186
	A2	Sequence	# PSMs	# Proteins	# Protein Groups	Protein Group Accessions	Modifications	ΔCn	q-Value	PEP	XCorr	Charge	MH+ [Da]	ΔM [ppm]	RT [min]	# Missed Cleavages
	High	DLVHAIPLYAIK	1	1	1	P36683		0	0	5.879e-05	3.74076	3	1352.79	-0.877207	50.4091	0
	High	VADGATVVSTSTR	1	1	1	P36683		0	0	5.699e-05	3.63058	2	1263.65	-0.871814	20.9245	0
	High	GFPLAYVGDVVGTGSSR	1	1	1	P36683		0	0	6.231e-07	1.97249	2	1681.85	0.246571	53.9625	0
	High	QAKDVAESDRGFSLAQK	1	1	1	P36683		0	0.001	0.02949	1.89536	4	1849.94	1.82978	22.8926	2
P08839	Phosphoenolpyruvate-protein phosphotransferase OS=Escherichia coli (strain K12) GN=ptsI PE=1 SV=1 - [PT1_ECOLI]	9.25696	6.61	1	3	3	3	575	63.5219	4.86865
	A2	Sequence	# PSMs	# Proteins	# Protein Groups	Protein Group Accessions	Modifications	ΔCn	q-Value	PEP	XCorr	Charge	MH+ [Da]	ΔM [ppm]	RT [min]	# Missed Cleavages
	High	ISADQVDQEVER	1	1	1	P08839		0	0	3.439e-06	3.55783	2	1388.67	-0.0522577	30.5706	0
	High	MISGILASPGIAFGK	1	1	1	P08839		0	0	1.962e-07	3.2839	2	1461.81	0.189492	52.4697	0
	High	VLGFITDAGGR	1	1	1	P08839		0	0	0.003772	2.41524	2	1105.6	-1.28518	40.5898	0
P24203	Uncharacterized GTP-binding protein YjiA OS=Escherichia coli (strain K12) GN=yjiA PE=1 SV=3 - [YJIA_ECOLI]	8.77616	7.86	1	2	2	3	318	35.6372	4.91943
	A2	Sequence	# PSMs	# Proteins	# Protein Groups	Protein Group Accessions	Modifications	ΔCn	q-Value	PEP	XCorr	Charge	MH+ [Da]	ΔM [ppm]	RT [min]	# Missed Cleavages
	High	VMENLLLESADKLLR	1	1	1	P24203		0	0	0.0001444	3.67152	3	1743.97	1.3007	58.4509	1
	High	HILNEQHGYK	2	1	1	P24203		0	0	0.0002308	2.4109	3	1238.63	0.186904	11.5356	0
A9MN68	50S ribosomal protein L15 OS=Salmonella arizonae (strain ATCC BAA-731 / CDC346-86 / RSK2980) GN=rplO PE=3 SV=1 - [RL15_SALAR]	8.61216	23.61	6	3	3	3	144	14.9873	11.1802
	A2	Sequence	# PSMs	# Proteins	# Protein Groups	Protein Group Accessions	Modifications	ΔCn	q-Value	PEP	XCorr	Charge	MH+ [Da]	ΔM [ppm]	RT [min]	# Missed Cleavages
	High	AAIEAAGGKIEE	1	6	1	A9MN68		0	0	2.359e-05	3.97197	2	1158.6	1.66328	24.9196	1
	High	GFEGGQMPLYR	1	6	1	A9MN68		0	0.001	0.03099	2.59733	2	1254.59	-0.840436	37.5023	0
	High	LNTLSPAEGSK	1	6	1	A9MN68		0	0.006	0.1051	2.04287	2	1116.59	-0.487595	19.8589	0
P0AFZ4	Stringent starvation protein B OS=Escherichia coli O157:H7 GN=sspB PE=3 SV=1 - [SSPB_ECO57]	8.39111	19.39	2	3	3	3	165	18.2511	4.55127
	A2	Sequence	# PSMs	# Proteins	# Protein Groups	Protein Group Accessions	Modifications	ΔCn	q-Value	PEP	XCorr	Charge	MH+ [Da]	ΔM [ppm]	RT [min]	# Missed Cleavages
	High	AVGNLELANDEVR	1	2	1	P0AFZ4		0	0	3.147e-06	3.55808	2	1399.71	-2.06615	34.4821	0
	High	AVGNLELANDEVRFNAR	1	2	1	P0AFZ4		0	0	0.004608	3.20234	3	1887.97	0.617935	39.3766	1
	Medium	QVSVPLAAVLAIYAR	1	2	1	P0AFZ4		0	0.015	0.254	1.6307	2	1570.93	-0.650385	65.6922	0
P06959	Dihydrolipoyllysine-residue acetyltransferase component of pyruvate dehydrogenase complex OS=Escherichia coli (strain K12) GN=aceF PE=1 SV=3 - [ODP2_ECOLI]	8.1352	5.56	1	3	3	3	630	66.0548	5.17334
	A2	Sequence	# PSMs	# Proteins	# Protein Groups	Protein Group Accessions	Modifications	ΔCn	q-Value	PEP	XCorr	Charge	MH+ [Da]	ΔM [ppm]	RT [min]	# Missed Cleavages
	High	VDFSKFGEIEEVELGR	1	1	1	P06959		0	0	9.549e-06	4.04236	3	1853.93	1.25233	53.0933	1
	High	FNSSLSEDGQR	1	1	1	P06959		0	0	0.001461	2.34276	2	1239.56	-1.35056	21.2902	0
	High	EFGVNLAK	1	1	1	P06959		0	0.003	0.0723	1.75008	2	877.481	3.11811	32.2234	0
P21179	Catalase HPII OS=Escherichia coli (strain K12) GN=katE PE=1 SV=1 - [CATE_ECOLI]	7.97648	4.91	1	3	3	3	753	84.1104	5.88428
	A2	Sequence	# PSMs	# Proteins	# Protein Groups	Protein Group Accessions	Modifications	ΔCn	q-Value	PEP	XCorr	Charge	MH+ [Da]	ΔM [ppm]	RT [min]	# Missed Cleavages
	High	LFWLSQTPFEQR	1	1	1	P21179		0	0	4.353e-05	2.90714	2	1551.81	6.89432	58.5296	0
	High	SADLLAILK	1	1	1	P21179		0	0	0.002218	2.38809	2	943.583	1.17671	51.0558	0
	High	ADFLSDPNKITPVFVR	1	1	1	P21179		0	0.001	0.008616	2.68126	3	1818.97	-0.471194	48.3901	1
P0A9N4	Pyruvate formate-lyase 1-activating enzyme OS=Escherichia coli (strain K12) GN=pflA PE=1 SV=2 - [PFLA_ECOLI]	7.96863	18.29	1	3	3	3	246	28.186	6.45557
	A2	Sequence	# PSMs	# Proteins	# Protein Groups	Protein Group Accessions	Modifications	ΔCn	q-Value	PEP	XCorr	Charge	MH+ [Da]	ΔM [ppm]	RT [min]	# Missed Cleavages
	High	IHSFEScGTVDGPGIR	1	1	1	P0A9N4	C7(Carbamidomethyl)	0	0	5.099e-07	3.22847	3	1731.81	0.0407499	29.023	0
	High	FITFFQGcLMR	1	1	1	P0A9N4	C8(Carbamidomethyl)	0	0	0.002269	2.05543	2	1419.69	0.662799	56.679	0
	High	DMGNVEKIELLPYHELGK	1	1	1	P0A9N4		0	0.002	0.05365	2.68473	3	2085.06	-3.40745	47.2122	1
B1IQH1	Elongation factor Ts OS=Escherichia coli (strain ATCC 8739 / DSM 1576 / Crooks) GN=tsf PE=3 SV=1 - [EFTS_ECOLC]	7.76458	11.66	1	3	3	3	283	30.4038	5.2876
	A2	Sequence	# PSMs	# Proteins	# Protein Groups	Protein Group Accessions	Modifications	ΔCn	q-Value	PEP	XCorr	Charge	MH+ [Da]	ΔM [ppm]	RT [min]	# Missed Cleavages
	High	VAALEGDVLGSYQHGAR	1	1	1	B1IQH1		0	0	3.338e-09	4.09951	3	1742.87	-5.59576	35.6948	0
	High	IGENINIR	1	1	1	B1IQH1		0	0.001	0.01159	2.05937	2	928.522	0.858229	26.9429	0
	High	ITDVEVLK	1	1	1	B1IQH1		0	0.004	0.08838	1.60569	2	916.537	1.99719	28.9485	0
A7ZMI6	Threonine--tRNA ligase OS=Escherichia coli O139:H28 (strain E24377A / ETEC) GN=thrS PE=3 SV=1 - [SYT_ECO24]	7.4357	4.21	14	3	3	3	642	73.9388	6.18896
	A2	Sequence	# PSMs	# Proteins	# Protein Groups	Protein Group Accessions	Modifications	ΔCn	q-Value	PEP	XCorr	Charge	MH+ [Da]	ΔM [ppm]	RT [min]	# Missed Cleavages
	High	LSASYVGEDNER	1	14	1	A7ZMI6		0	0	2.069e-05	3.42593	2	1339.62	1.89348	23.8658	0
	High	ELEVFVR	1	14	1	A7ZMI6		0	0.006	0.1058	1.99192	2	891.494	0.918676	36.1951	0
	Medium	ALNAYLQR	1	14	1	A7ZMI6		0	0.017	0.2787	2.01785	2	948.526	-0.386774	28.9693	0
P69814	PTS system galactitol-specific EIIA component OS=Escherichia coli O157:H7 GN=gatA PE=3 SV=1 - [PTKA_ECO57]	7.37455	25.33	1	2	2	2	150	16.8968	5.2876
	A2	Sequence	# PSMs	# Proteins	# Protein Groups	Protein Group Accessions	Modifications	ΔCn	q-Value	PEP	XCorr	Charge	MH+ [Da]	ΔM [ppm]	RT [min]	# Missed Cleavages
	High	EAEFPTGIMLEQHAIAIPHcEAIHAK	1	1	1	P69814	C20(Carbamidomethyl)	0	0	6.456e-05	4.86075	5	2913.44	-1.11284	45.8782	0
	High	SSAIYLLRPTNK	1	1	1	P69814		0	0.002	0.05543	2.5138	3	1362.78	4.38891	30.8843	0
P0A996	Anaerobic glycerol-3-phosphate dehydrogenase subunit C OS=Escherichia coli (strain K12) GN=glpC PE=1 SV=1 - [GLPC_ECOLI]	7.22732	7.58	1	3	3	3	396	44.0795	8.42627
	A2	Sequence	# PSMs	# Proteins	# Protein Groups	Protein Group Accessions	Modifications	ΔCn	q-Value	PEP	XCorr	Charge	MH+ [Da]	ΔM [ppm]	RT [min]	# Missed Cleavages
	High	cTVcTTAcPVSR	1	1	1	P0A996	C1(Carbamidomethyl); C4(Carbamidomethyl); C8(Carbamidomethyl)	0	0	0.0007591	2.53643	2	1411.61	0.688403	20.5055	0
	High	IGDIIQR	1	1	1	P0A996		0	0.004	0.08748	2.11399	2	814.48	2.65438	24.6378	0
	High	KQAITNVESIR	1	1	1	P0A996		0	0.008	0.1353	2.57691	3	1258.71	2.2048	20.9712	1
P15038	DNA helicase IV OS=Escherichia coli (strain K12) GN=helD PE=1 SV=2 - [HELD_ECOLI]	7.17935	5.12	1	3	3	3	684	77.9275	8.26514
	A2	Sequence	# PSMs	# Proteins	# Protein Groups	Protein Group Accessions	Modifications	ΔCn	q-Value	PEP	XCorr	Charge	MH+ [Da]	ΔM [ppm]	RT [min]	# Missed Cleavages
	High	EQTSGVQQQIR	1	1	1	P15038		0	0	2.923e-05	2.5304	2	1273.65	0.888049	16.7424	0
	High	GEASPEQILLLAFGR	1	1	1	P15038		0	0	0.0007282	2.47351	2	1600.87	-0.298099	68.3545	0
	Medium	AVILNAGIK	1	1	1	P15038		0	0.031	0.4421	2.17543	2	898.57	-2.79851	29.0668	0
B7L4S8	33 kDa chaperonin OS=Escherichia coli (strain 55989 / EAEC) GN=hslO PE=3 SV=1 - [HSLO_ECO55]	7.08651	10.96	5	3	3	3	292	32.5139	4.48779
	A2	Sequence	# PSMs	# Proteins	# Protein Groups	Protein Group Accessions	Modifications	ΔCn	q-Value	PEP	XCorr	Charge	MH+ [Da]	ΔM [ppm]	RT [min]	# Missed Cleavages
	High	VQGEIPENADLK	1	5	1	B7L4S8		0	0	7.907e-05	2.97134	2	1312.67	0.165194	27.9454	0
	High	YLFENFAVR	1	5	1	B7L4S8		0	0	0.001509	2.28381	2	1158.59	-1.66456	49.8653	0
	Medium	NNASPADPQVH	1	5	1	B7L4S8		0	0.035	0.4781	1.83137	2	1149.53	0.209435	14.2137	0
P0A9C1	Anaerobic glycerol-3-phosphate dehydrogenase subunit A OS=Escherichia coli O157:H7 GN=glpA PE=3 SV=1 - [GLPA_ECO57]	6.9418	7.93	1	2	2	2	542	58.9214	6.63916
	A2	Sequence	# PSMs	# Proteins	# Protein Groups	Protein Group Accessions	Modifications	ΔCn	q-Value	PEP	XCorr	Charge	MH+ [Da]	ΔM [ppm]	RT [min]	# Missed Cleavages
	High	AYSGVRPLVASDDDPSGR	1	1	1	P0A9C1		0	0	6.042e-05	3.67083	3	1861.9	-0.429636	28.43	0
	High	IIEPAVNPALIGAVKVPDGTVDPFR	1	1	1	P0A9C1		0	0	0.0003885	3.27097	3	2588.44	-1.13337	57.9023	1
P0AFD1	NADH-quinone oxidoreductase subunit E OS=Escherichia coli (strain K12) GN=nuoE PE=1 SV=1 - [NUOE_ECOLI]	6.85638	8.43	1	2	2	2	166	18.5782	5.68115
	A2	Sequence	# PSMs	# Proteins	# Protein Groups	Protein Group Accessions	Modifications	ΔCn	q-Value	PEP	XCorr	Charge	MH+ [Da]	ΔM [ppm]	RT [min]	# Missed Cleavages
	High	LNIKPGQTTFDGR	1	1	1	P0AFD1		0	0	0.00138	3.52659	3	1446.78	5.12701	28.2381	0
	High	KLNIKPGQTTFDGR	1	1	1	P0AFD1		0	0	8.763e-05	3.32979	3	1574.87	1.99755	22.7978	1
A7MIG7	Purine nucleoside phosphorylase DeoD-type OS=Cronobacter sakazakii (strain ATCC BAA-894) GN=deoD PE=3 SV=1 - [DEOD_CROS8]	6.5924	10.04	8	2	2	2	239	25.9421	5.85889
	A2	Sequence	# PSMs	# Proteins	# Protein Groups	Protein Group Accessions	Modifications	ΔCn	q-Value	PEP	XCorr	Charge	MH+ [Da]	ΔM [ppm]	RT [min]	# Missed Cleavages
	High	IALESVLLGDKE	1	8	1	A7MIG7		0	0	5.353e-06	3.84299	2	1286.72	1.21864	50.9177	1
	High	ALTIcTVSDHIR	1	8	1	A7MIG7	C5(Carbamidomethyl)	0	0	0.000173	2.74941	3	1385.72	-0.110182	33.3618	0
P0AG31	Transcription termination factor Rho OS=Escherichia coli O6:H1 (strain CFT073 / ATCC 700928 / UPEC) GN=rho PE=3 SV=1 - [RHO_ECOL6]	6.56448	7.16	1	2	2	2	419	46.9746	7.25439
	A2	Sequence	# PSMs	# Proteins	# Protein Groups	Protein Group Accessions	Modifications	ΔCn	q-Value	PEP	XCorr	Charge	MH+ [Da]	ΔM [ppm]	RT [min]	# Missed Cleavages
	High	VNEVNFDKPENAR	1	1	1	P0AG31		0	0	0.0006299	3.80859	3	1531.76	4.11258	22.055	0
	High	LVKGEVVASTFDEPASR	1	1	1	P0AG31		0	0	9.744e-05	2.75589	3	1804.94	-0.330613	30.8988	1
Q31VX8	30S ribosomal protein S13 OS=Shigella boydii serotype 4 (strain Sb227) GN=rpsM PE=3 SV=1 - [RS13_SHIBS]	6.52101	27.12	1	2	2	2	118	13.0913	10.7847
	A2	Sequence	# PSMs	# Proteins	# Protein Groups	Protein Group Accessions	Modifications	ΔCn	q-Value	PEP	XCorr	Charge	MH+ [Da]	ΔM [ppm]	RT [min]	# Missed Cleavages
	High	ISELSEGQIDTLRDEVAK	1	1	1	Q31VX8		0	0	0.001036	3.33891	3	2003.03	-1.23501	43.6739	1
	High	HAVIALTSIYGVGK	1	1	1	Q31VX8		0	0	0.001332	3.1821	3	1428.82	-0.550969	40.2039	0
A7MGV7	4-hydroxy-3-methylbut-2-en-1-yl diphosphate synthase (flavodoxin) OS=Cronobacter sakazakii (strain ATCC BAA-894) GN=ispG PE=3 SV=1 - [ISPG_CROS8]	6.50691	10.22	16	3	3	3	372	40.6814	6.45557
	A2	Sequence	# PSMs	# Proteins	# Protein Groups	Protein Group Accessions	Modifications	ΔCn	q-Value	PEP	XCorr	Charge	MH+ [Da]	ΔM [ppm]	RT [min]	# Missed Cleavages
	High	TTDVEATVNQIK	1	16	1	A7MGV7		0	0	5.701e-05	2.7517	2	1318.68	-0.893225	31.6136	0
	High	INPGNIGNEER	1	16	1	A7MGV7		0	0.001	0.02364	2.03462	2	1212.6	-1.36973	22.3503	0
	High	YGEPTPQALLESAMR	1	16	1	A7MGV7		0	0.001	0.01061	1.72059	2	1662.81	-5.61658	54.772	0
A7MJQ4	Phosphoglycerate kinase OS=Cronobacter sakazakii (strain ATCC BAA-894) GN=pgk PE=3 SV=1 - [PGK_CROS8]	6.41476	5.94	6	2	2	2	387	41.2517	5.23682
	A2	Sequence	# PSMs	# Proteins	# Protein Groups	Protein Group Accessions	Modifications	ΔCn	q-Value	PEP	XCorr	Charge	MH+ [Da]	ΔM [ppm]	RT [min]	# Missed Cleavages
	High	VATEFSETAPATLK	1	6	1	A7MJQ4		0	0	3.973e-07	3.89537	2	1464.76	-1.92843	33.9097	0
	High	LTVLDSLSK	1	6	1	A7MJQ4		0	0.001	0.01662	2.51939	2	975.571	-1.00223	39.026	0
B7LU01	Ubiquinone/menaquinone biosynthesis C-methyltransferase UbiE OS=Escherichia fergusonii (strain ATCC 35469 / DSM 13698 / CDC 0568-73) GN=ubiE PE=3 SV=1 - [UBIE_ESCF3]	6.38253	11.55	3	2	2	2	251	28.1163	7.56201
	A2	Sequence	# PSMs	# Proteins	# Protein Groups	Protein Group Accessions	Modifications	ΔCn	q-Value	PEP	XCorr	Charge	MH+ [Da]	ΔM [ppm]	RT [min]	# Missed Cleavages
	High	LLVLEFSKPIIEPLSK	1	3	1	B7LU01		0	0	8.57e-06	3.28479	3	1826.11	1.311	55.148	0
	High	IGSLVANDADSYR	1	3	1	B7LU01		0	0	1.379e-05	3.09773	2	1380.67	-2.10647	32.4266	0
B7LUK7	Regulator of sigma D OS=Escherichia fergusonii (strain ATCC 35469 / DSM 13698 / CDC 0568-73) GN=rsd PE=3 SV=1 - [RSD_ESCF3]	6.28313	15.19	6	2	2	2	158	18.2575	5.80811
	A2	Sequence	# PSMs	# Proteins	# Protein Groups	Protein Group Accessions	Modifications	ΔCn	q-Value	PEP	XCorr	Charge	MH+ [Da]	ΔM [ppm]	RT [min]	# Missed Cleavages
	High	ILHKLEGnGQLAR	1	6	1	B7LUK7	N8(Deamidated)	0	0	3.993e-06	3.157	3	1449.82	0.854462	20.5616	1
	High	MLNQLDNLTER	1	6	1	B7LUK7		0	0	0.0003336	3.12613	2	1346.67	-1.23478	38.4905	0
P71318	Hydrogen peroxide-inducible genes activator OS=Pectobacterium carotovorum subsp. carotovorum GN=oxyR PE=3 SV=1 - [OXYR_PECCC]	6.24222	10.93	3	2	2	3	302	34.1555	6.59521
	A2	Sequence	# PSMs	# Proteins	# Protein Groups	Protein Group Accessions	Modifications	ΔCn	q-Value	PEP	XCorr	Charge	MH+ [Da]	ΔM [ppm]	RT [min]	# Missed Cleavages
	High	AADScHVSQPTLSGQIR	1	3	1	P71318	C5(Carbamidomethyl)	0	0	0.003646	3.68277	3	1826.88	1.13458	25.8458	0
	High	MNIRDLEYLVALAEHR	2	3	1	P71318		0	0	0.0005384	2.55944	4	1943.02	-0.296056	59.7419	1
A4W5A5	50S ribosomal protein L10 OS=Enterobacter sp. (strain 638) GN=rplJ PE=3 SV=1 - [RL10_ENT38]	6.23392	16.36	5	2	2	2	165	17.7454	8.98291
	A2	Sequence	# PSMs	# Proteins	# Protein Groups	Protein Group Accessions	Modifications	ΔCn	q-Value	PEP	XCorr	Charge	MH+ [Da]	ΔM [ppm]	RT [min]	# Missed Cleavages
	High	AAAFEGELIPASQIDR	1	5	1	A4W5A5		0	0	1.709e-09	4.14588	2	1687.86	-0.887697	45.8634	0
	High	GVTVDKMTELR	1	5	1	A4W5A5		0	0.009	0.1593	2.08804	3	1248.67	3.22208	27.4124	1
P77302	Probable diguanylate cyclase YdaM OS=Escherichia coli (strain K12) GN=ydaM PE=1 SV=2 - [YDAM_ECOLI]	6.20867	9.02	1	2	2	2	410	46.4229	6.82959
	A2	Sequence	# PSMs	# Proteins	# Protein Groups	Protein Group Accessions	Modifications	ΔCn	q-Value	PEP	XCorr	Charge	MH+ [Da]	ΔM [ppm]	RT [min]	# Missed Cleavages
	High	KLTETEPVIIFEGIEAPATLGLK	1	1	1	P77302		0	0	1.006e-05	3.38736	3	2469.38	-0.212034	60.0774	1
	High	TGPYSVSSQKELPK	1	1	1	P77302		0	0	0.001783	2.82131	3	1520.8	-0.130553	22.6007	1
Q1LT77	GTP cyclohydrolase 1 OS=Baumannia cicadellinicola subsp. Homalodisca coagulata GN=folE PE=3 SV=1 - [GCH1_BAUCH]	6.16649	5	1	1	2	3	220	24.7861	9.5835
	A2	Sequence	# PSMs	# Proteins	# Protein Groups	Protein Group Accessions	Modifications	ΔCn	q-Value	PEP	XCorr	Charge	MH+ [Da]	ΔM [ppm]	RT [min]	# Missed Cleavages
	High	SnVIGLSKINR	1	1	1	Q1LT77	N2(Deamidated)	0	0.001	0.009811	2.69796	3	1201.69	0.895716	30.0288	1
	Medium	SnVIGLSK	2	1	1	Q1LT77	N2(Deamidated)	0	0.013	0.2112	1.70436	2	818.463	1.33289	27.0163	0
A1AI32	3-ketoacyl-CoA thiolase OS=Escherichia coli O1:K1 / APEC GN=fadA PE=3 SV=1 - [FADA_ECOK1]	6.15388	5.94	16	2	2	2	387	40.7966	6.80029
	A2	Sequence	# PSMs	# Proteins	# Protein Groups	Protein Group Accessions	Modifications	ΔCn	q-Value	PEP	XCorr	Charge	MH+ [Da]	ΔM [ppm]	RT [min]	# Missed Cleavages
	High	LcGSSMQALHDAAR	1	16	1	A1AI32	C2(Carbamidomethyl)	0	0	8.264e-06	3.98119	3	1516.7	0.283867	25.1693	0
	High	EMQDAFAAR	1	16	1	A1AI32		0	0.002	0.06294	2.17269	2	1038.46	-2.38809	26.4471	0
P0AEH6	Protein ElaB OS=Escherichia coli O6:H1 (strain CFT073 / ATCC 700928 / UPEC) GN=elaB PE=3 SV=1 - [ELAB_ECOL6]	6.14634	24.75	1	2	2	2	101	11.2988	5.56689
	A2	Sequence	# PSMs	# Proteins	# Protein Groups	Protein Group Accessions	Modifications	ΔCn	q-Value	PEP	XCorr	Charge	MH+ [Da]	ΔM [ppm]	RT [min]	# Missed Cleavages
	High	SSGDPADQKYVELK	1	1	1	P0AEH6		0	0	2.016e-05	3.44009	3	1536.76	5.42243	25.8689	1
	High	VSQASDSYYYR	1	1	1	P0AEH6		0	0	0.000305	2.70624	2	1338.6	-0.0645719	24.8255	0
A4WFB1	30S ribosomal protein S5 OS=Enterobacter sp. (strain 638) GN=rpsE PE=3 SV=1 - [RS5_ENT38]	6.0059	15.66	9	2	2	2	166	17.4872	10.0522
	A2	Sequence	# PSMs	# Proteins	# Protein Groups	Protein Group Accessions	Modifications	ΔCn	q-Value	PEP	XCorr	Charge	MH+ [Da]	ΔM [ppm]	RT [min]	# Missed Cleavages
	High	AVLEVAGVHNVLAK	1	9	1	A4WFB1		0	0	2.577e-05	3.21924	3	1419.83	-4.57009	35.5962	0
	High	AYGSTNPINVVR	1	9	1	A4WFB1		0	0	7.221e-05	2.78665	2	1290.68	-2.94742	31.7143	0
P75863	Uncharacterized protein YcbX OS=Escherichia coli (strain K12) GN=ycbX PE=1 SV=1 - [YCBX_ECOLI]	5.96415	5.96	1	2	2	2	369	40.6187	7.6499
	A2	Sequence	# PSMs	# Proteins	# Protein Groups	Protein Group Accessions	Modifications	ΔCn	q-Value	PEP	XCorr	Charge	MH+ [Da]	ΔM [ppm]	RT [min]	# Missed Cleavages
	High	VGDEVEILATAPAK	1	1	1	P75863		0	0	1.539e-06	4.08896	2	1412.76	-1.11627	39.0289	0
	High	WLSGFFSR	1	1	1	P75863		0	0.001	0.01462	1.87518	2	999.505	-0.218243	50.6639	0
A8GIE9	2,3,4,5-tetrahydropyridine-2,6-dicarboxylate N-succinyltransferase OS=Serratia proteamaculans (strain 568) GN=dapD PE=3 SV=1 - [DAPD_SERP5]	5.94002	10.95	7	2	2	2	274	29.8673	5.74463
	A2	Sequence	# PSMs	# Proteins	# Protein Groups	Protein Group Accessions	Modifications	ΔCn	q-Value	PEP	XCorr	Charge	MH+ [Da]	ΔM [ppm]	RT [min]	# Missed Cleavages
	High	RAEITPANADTVTR	1	7	1	A8GIE9		0	0	3.085e-05	3.72797	3	1514.79	1.40242	20.5207	1
	High	EAVNQVIALLDSGALR	1	7	1	A8GIE9		0	0	0.0002105	2.21205	2	1668.93	0.965726	63.4475	0
P0AGG8	Metalloprotease TldD OS=Escherichia coli (strain K12) GN=tldD PE=1 SV=1 - [TLDD_ECOLI]	5.85929	5.41	1	2	2	2	481	51.3321	5.05908
	A2	Sequence	# PSMs	# Proteins	# Protein Groups	Protein Group Accessions	Modifications	ΔCn	q-Value	PEP	XCorr	Charge	MH+ [Da]	ΔM [ppm]	RT [min]	# Missed Cleavages
	High	IIKDGSYNIDQGVGVR	1	1	1	P0AGG8		0	0	0.0002274	3.00555	3	1733.92	-1.07121	31.0718	1
	High	MTNTYMLPGK	1	1	1	P0AGG8		0	0	0.001107	2.85374	2	1155.55	-2.82866	31.1505	0
A8A273	Probable malate:quinone oxidoreductase OS=Escherichia coli O9:H4 (strain HS) GN=mqo PE=3 SV=1 - [MQO_ECOHS]	5.76695	4.01	17	2	2	2	548	60.2369	7.26904
	A2	Sequence	# PSMs	# Proteins	# Protein Groups	Protein Group Accessions	Modifications	ΔCn	q-Value	PEP	XCorr	Charge	MH+ [Da]	ΔM [ppm]	RT [min]	# Missed Cleavages
	High	YAALQQSSLFR	1	17	1	A8A273		0	0	0.0001567	3.07363	2	1283.67	-0.521719	39.5878	0
	High	LLQESGIPEAK	1	17	1	A8A273		0	0	0.004294	2.69333	2	1184.65	1.30234	29.1071	0
P24228	D-alanyl-D-alanine carboxypeptidase DacB OS=Escherichia coli (strain K12) GN=dacB PE=1 SV=2 - [DACB_ECOLI]	5.71648	5.87	1	2	2	2	477	51.7655	8.77783
	A2	Sequence	# PSMs	# Proteins	# Protein Groups	Protein Group Accessions	Modifications	ΔCn	q-Value	PEP	XCorr	Charge	MH+ [Da]	ΔM [ppm]	RT [min]	# Missed Cleavages
	High	QTQVNEPGTVVASK	1	1	1	P24228		0	0	5.677e-05	2.86312	2	1457.76	0.960759	21.0086	0
	High	VASYYPVTMFSQVR	1	1	1	P24228		0	0	0.0001379	2.85336	2	1647.82	-0.591069	51.0178	0
B4EYV0	50S ribosomal protein L7/L12 OS=Proteus mirabilis (strain HI4320) GN=rplL PE=3 SV=1 - [RL7_PROMH]	5.64626	20.66	3	2	2	3	121	12.3635	4.60205
	A2	Sequence	# PSMs	# Proteins	# Protein Groups	Protein Group Accessions	Modifications	ΔCn	q-Value	PEP	XCorr	Charge	MH+ [Da]	ΔM [ppm]	RT [min]	# Missed Cleavages
	High	ALEEAGAEVEVK	2	3	1	B4EYV0		0	0	0.000483	2.86298	2	1244.64	0.145633	28.3333	0
	Medium	EGVSKDDAEALKK	1	3	1	B4EYV0		0	0.016	0.2733	1.96104	3	1389.72	0.240655	14.144	2
O68883	Citrate synthase OS=Salmonella typhimurium (strain LT2 / SGSC1412 / ATCC 700720) GN=gltA PE=3 SV=1 - [CISY_SALTY]	5.61661	5.85	2	2	2	2	427	48.0749	6.72705
	A2	Sequence	# PSMs	# Proteins	# Protein Groups	Protein Group Accessions	Modifications	ΔCn	q-Value	PEP	XCorr	Charge	MH+ [Da]	ΔM [ppm]	RT [min]	# Missed Cleavages
	High	YSIGQPFVYPR	1	2	1	O68883		0	0	4.419e-05	3.07279	2	1326.69	1.56294	44.8726	0
	High	ITFIDGDEGILLHR	1	2	1	O68883		0	0	0.002143	2.54381	3	1598.85	-0.170471	48.5283	0
P15288	Cytosol non-specific dipeptidase OS=Escherichia coli (strain K12) GN=pepD PE=1 SV=3 - [PEPD_ECOLI]	5.56356	10.31	1	3	3	3	485	52.8822	5.38916
	A2	Sequence	# PSMs	# Proteins	# Protein Groups	Protein Group Accessions	Modifications	ΔCn	q-Value	PEP	XCorr	Charge	MH+ [Da]	ΔM [ppm]	RT [min]	# Missed Cleavages
	High	LIDFNGGTLR	1	1	1	P15288		0	0	0.001077	2.31942	2	1105.6	-0.392842	39.0911	0
	High	NLALLLDSVANDKAALIAK	1	1	1	P15288		0	0.001	0.02132	1.93158	3	1953.13	-3.45679	57.7636	1
	High	LFNKTPNIQIIHAGLEcGLFK	1	1	1	P15288	C17(Carbamidomethyl)	0	0.005	0.09659	3.24414	4	2413.3	-0.751379	50.1742	1
P0A1J3	Flagellar basal-body rod protein FlgG OS=Salmonella typhimurium (strain LT2 / SGSC1412 / ATCC 700720) GN=flgG PE=1 SV=1 - [FLGG_SALTY]	5.42207	11.92	2	2	2	2	260	27.753	4.80518
	A2	Sequence	# PSMs	# Proteins	# Protein Groups	Protein Group Accessions	Modifications	ΔCn	q-Value	PEP	XCorr	Charge	MH+ [Da]	ΔM [ppm]	RT [min]	# Missed Cleavages
	High	LHSQGNLSQTNNSKDVAIK	1	2	1	P0A1J3		0	0	0.0005571	3.21719	4	2054.07	2.40707	16.7575	1
	High	AVFEDLLYQTIR	1	2	1	P0A1J3		0	0	1.421e-05	2.20489	2	1467.78	-0.0231735	59.6621	0
A9N0Q2	Iron-sulfur cluster insertion protein ErpA OS=Salmonella paratyphi B (strain ATCC BAA-1250 / SPB7) GN=erpA PE=3 SV=1 - [ERPA_SALPB]	5.38229	20.18	2	3	3	3	114	12.0918	4.36084
	A2	Sequence	# PSMs	# Proteins	# Protein Groups	Protein Group Accessions	Modifications	ΔCn	q-Value	PEP	XCorr	Charge	MH+ [Da]	ΔM [ppm]	RT [min]	# Missed Cleavages
	High	SLIADEDNPNLK	1	2	1	A9N0Q2		0	0	2.871e-05	3.21992	2	1328.67	1.69725	30.8589	0
	High	SLIADEDNPNLKLR	1	2	1	A9N0Q2		0	0	0.001941	1.84067	3	1597.85	-4.0271	34.2923	1
	High	FIVTNPNAK	1	2	1	A9N0Q2		0	0.001	0.01084	2.16237	2	1003.56	3.06605	24.2137	0
P0ACR5	Uncharacterized HTH-type transcriptional regulator YeiE OS=Escherichia coli O6:H1 (strain CFT073 / ATCC 700928 / UPEC) GN=yeiE PE=4 SV=1 - [YEIE_ECOL6]	5.24462	10.58	1	2	2	2	293	32.7032	6.53662
	A2	Sequence	# PSMs	# Proteins	# Protein Groups	Protein Group Accessions	Modifications	ΔCn	q-Value	PEP	XCorr	Charge	MH+ [Da]	ΔM [ppm]	RT [min]	# Missed Cleavages
	High	IYASSTIGNYILPAVIAR	1	1	1	P0ACR5		0	0	0.005852	3.00149	3	1922.07	-0.233827	58.4494	0
	High	EIVDYLLLSHLPK	1	1	1	P0ACR5		0	0	0.003301	2.24313	3	1539.88	1.17977	55.0688	0
P0ABK5	Cysteine synthase A OS=Escherichia coli (strain K12) GN=cysK PE=1 SV=2 - [CYSK_ECOLI]	5.21924	16.72	1	3	3	3	323	34.4683	6.06201
	A2	Sequence	# PSMs	# Proteins	# Protein Groups	Protein Group Accessions	Modifications	ΔCn	q-Value	PEP	XCorr	Charge	MH+ [Da]	ΔM [ppm]	RT [min]	# Missed Cleavages
	High	GVLKPGVELVEPTSGNTGIALAYVAAAR	1	1	1	P0ABK5		0	0	1.424e-08	3.26389	3	2753.52	-1.22016	53.7494	0
	High	IqGIGAGFIPANLDLK	1	1	1	P0ABK5	Q2(Deamidated)	0	0	7.715e-06	1.95535	2	1627.92	9.27719	56.2261	0
	Medium	LQEDESFTNK	1	1	1	P0ABK5		0	0.023	0.3613	1.21521	2	1210.56	-1.2348	22.2142	0
P0AEK6	Enoyl-[acyl-carrier-protein] reductase [NADH] FabI OS=Shigella flexneri GN=fabI PE=3 SV=2 - [FABI_SHIFL]	5.17021	19.08	2	3	3	3	262	27.8461	5.87158
	A2	Sequence	# PSMs	# Proteins	# Protein Groups	Protein Group Accessions	Modifications	ΔCn	q-Value	PEP	XCorr	Charge	MH+ [Da]	ΔM [ppm]	RT [min]	# Missed Cleavages
	High	YMANAMGPEGVR	1	2	1	P0AEK6		0	0	0.006822	3.00678	2	1295.58	-2.3366	28.6834	0
	High	FDGFVHSIGFAPGDQLDGDYVNAVTR	1	2	1	P0AEK6		0	0	0.005773	2.16343	3	2797.32	-0.243885	56.516	0
	High	AIPNYNVMGLAK	1	2	1	P0AEK6		0	0	0.002597	1.32104	2	1290.69	3.98488	42.9951	0
Q6EIZ0	Keratin, type I cytoskeletal 10 OS=Canis lupus familiaris GN=KRT10 PE=2 SV=1 - [K1C10_CANLF]	5.16995	5.46	2	3	3	3	568	57.6761	5.14795
	A2	Sequence	# PSMs	# Proteins	# Protein Groups	Protein Group Accessions	Modifications	ΔCn	q-Value	PEP	XCorr	Charge	MH+ [Da]	ΔM [ppm]	RT [min]	# Missed Cleavages
	High	ALEESNYELEGK	1	2	1	Q6EIZ0		0	0	0.0001323	2.80621	2	1381.65	0.721037	29.1787	0
	High	VTMQNLNDR	1	2	1	Q6EIZ0		0	0.008	0.1315	1.24096	2	1090.53	1.93241	22.1136	0
	Medium	LKYENEVALR	1	2	1	Q6EIZ0		0	0.046	0.6348	2.36374	3	1234.68	2.80879	26.0614	1
B1LF38	3,4-dihydroxy-2-butanone 4-phosphate synthase OS=Escherichia coli (strain SMS-3-5 / SECEC) GN=ribB PE=3 SV=1 - [RIBB_ECOSM]	5.16898	12.44	4	2	2	2	217	23.3965	4.94482
	A2	Sequence	# PSMs	# Proteins	# Protein Groups	Protein Group Accessions	Modifications	ΔCn	q-Value	PEP	XCorr	Charge	MH+ [Da]	ΔM [ppm]	RT [min]	# Missed Cleavages
	High	MNQTLLSSFGTPFER	1	4	1	B1LF38		0	0	0.0001432	2.68731	2	1727.84	-0.42425	54.87	0
	High	VENALAALREGR	1	4	1	B1LF38		0	0.007	0.1174	2.48167	3	1298.72	-0.546106	30.917	1
B1IUS9	Adenylyl-sulfate kinase OS=Escherichia coli (strain ATCC 8739 / DSM 1576 / Crooks) GN=cysC PE=3 SV=1 - [CYSC_ECOLC]	5.16742	13.43	6	2	2	2	201	22.3565	6.3667
	A2	Sequence	# PSMs	# Proteins	# Protein Groups	Protein Group Accessions	Modifications	ΔCn	q-Value	PEP	XCorr	Charge	MH+ [Da]	ΔM [ppm]	RT [min]	# Missed Cleavages
	High	STVAGALEEALHK	1	6	1	B1IUS9		0	0	0.0001135	2.9697	3	1325.71	-0.70871	40.2235	0
	High	GVVLWFTGLSGSGK	1	6	1	B1IUS9		0	0.001	0.01337	2.19772	2	1407.76	-0.636947	57.6228	0
P21599	Pyruvate kinase II OS=Escherichia coli (strain K12) GN=pykA PE=1 SV=3 - [KPYK2_ECOLI]	5.14404	7.08	2	2	2	2	480	51.3247	6.68311
	A2	Sequence	# PSMs	# Proteins	# Protein Groups	Protein Group Accessions	Modifications	ΔCn	q-Value	PEP	XCorr	Charge	MH+ [Da]	ΔM [ppm]	RT [min]	# Missed Cleavages
	High	GDLGVEIGDPELVGIQK	1	2	1	P21599		0	0	2.49e-05	2.90545	2	1738.92	-1.38816	51.0406	0
	High	IVTTLGPATDRDNNLEK	1	2	1	P21599		0	0.002	0.06199	2.23859	3	1856.97	-2.71388	28.5271	1
P08200	Isocitrate dehydrogenase [NADP] OS=Escherichia coli (strain K12) GN=icd PE=1 SV=1 - [IDH_ECOLI]	4.86865	6.49	1	2	2	2	416	45.7275	5.26221
	A2	Sequence	# PSMs	# Proteins	# Protein Groups	Protein Group Accessions	Modifications	ΔCn	q-Value	PEP	XCorr	Charge	MH+ [Da]	ΔM [ppm]	RT [min]	# Missed Cleavages
	High	EEFGGELIDGGPWLK	1	1	1	P08200		0	0	7.029e-05	1.93337	2	1646.81	-0.421288	57.4063	0
	High	KISWMEIYTGEK	1	1	1	P08200		0	0.002	0.04293	2.93528	3	1484.74	-0.48305	43.0288	1
B6I3I8	Protein-export protein SecB OS=Escherichia coli (strain SE11) GN=secB PE=3 SV=1 - [SECB_ECOSE]	4.76465	15.48	2	2	2	2	155	17.2803	4.37354
	A2	Sequence	# PSMs	# Proteins	# Protein Groups	Protein Group Accessions	Modifications	ΔCn	q-Value	PEP	XCorr	Charge	MH+ [Da]	ΔM [ppm]	RT [min]	# Missed Cleavages
	High	EcITSMVSR	1	2	1	B6I3I8	C2(Carbamidomethyl)	0	0	0.006789	2.47235	2	1082.5	1.3999	30.0347	0
	High	DISFEAPNAPHVFQK	1	2	1	B6I3I8		0	0	6.345e-05	2.2923	3	1699.85	1.67872	41.8961	0
A8A7X5	Peptide methionine sulfoxide reductase MsrA OS=Escherichia coli O9:H4 (strain HS) GN=msrA PE=3 SV=1 - [MSRA_ECOHS]	4.70992	13.68	11	2	2	2	212	23.3001	5.18604
	A2	Sequence	# PSMs	# Proteins	# Protein Groups	Protein Group Accessions	Modifications	ΔCn	q-Value	PEP	XCorr	Charge	MH+ [Da]	ΔM [ppm]	RT [min]	# Missed Cleavages
	High	SAIYPLTPEQDAAAR	1	11	1	A8A7X5		0	0.001	0.02566	2.6225	2	1602.81	1.30854	36.0798	0
	High	EVcSGDTGHAEAVR	1	11	1	A8A7X5	C3(Carbamidomethyl)	0	0.001	0.01127	2.08743	3	1487.65	-0.214037	13.1148	0
A7ZWC6	3-hydroxyacyl-[acyl-carrier-protein] dehydratase FabZ OS=Escherichia coli O9:H4 (strain HS) GN=fabZ PE=3 SV=1 - [FABZ_ECOHS]	4.68736	25.83	6	3	3	3	151	17.0119	7.38623
	A2	Sequence	# PSMs	# Proteins	# Protein Groups	Protein Group Accessions	Modifications	ΔCn	q-Value	PEP	XCorr	Charge	MH+ [Da]	ΔM [ppm]	RT [min]	# Missed Cleavages
	High	SVGKLEPGELYYFAGIDEAR	1	6	1	A7ZWC6		0	0	4.735e-07	4.68736	3	2214.11	-1.24007	52.0557	1
	High	VLDFEEGRFLR	1	6	1	A7ZWC6		0	0.006	0.1033	1.68266	3	1380.73	0.71753	43.1632	1
	Medium	FPFLLVDR	1	3	1	A7ZWC6		0	0.015	0.2542	1.43617	2	1006.57	-0.618504	53.5129	0
P05042	Fumarate hydratase class II OS=Escherichia coli (strain K12) GN=fumC PE=1 SV=1 - [FUMC_ECOLI]	4.64063	3.85	1	2	2	2	467	50.4567	6.58057
	A2	Sequence	# PSMs	# Proteins	# Protein Groups	Protein Group Accessions	Modifications	ΔCn	q-Value	PEP	XCorr	Charge	MH+ [Da]	ΔM [ppm]	RT [min]	# Missed Cleavages
	High	TLTQTLNEK	1	1	1	P05042		0	0	0.001865	2.59607	2	1047.57	-0.523898	20.8336	0
	High	ASELLGGVR	1	1	1	P05042		0	0	0.004718	2.04456	2	901.509	-0.983193	27.1347	0
G4V4G6	Succinate dehydrogenase flavoprotein subunit OS=Serratia sp. (strain ATCC 39006) GN=sdhA PE=1 SV=1 - [SDHA_SERS3]	4.62166	3.4	3	2	2	2	588	64.495	6.25244
	A2	Sequence	# PSMs	# Proteins	# Protein Groups	Protein Group Accessions	Modifications	ΔCn	q-Value	PEP	XCorr	Charge	MH+ [Da]	ΔM [ppm]	RT [min]	# Missed Cleavages
	High	LPGILELSR	1	3	1	G4V4G6		0	0	0.004165	2.34431	2	997.603	-1.46712	45.3904	0
	High	ATVLATGGAGR	1	3	1	G4V4G6		0	0.001	0.02934	2.27735	2	973.541	-1.81011	17.1157	0
B1LH85	2-dehydro-3-deoxyphosphooctonate aldolase OS=Escherichia coli (strain SMS-3-5 / SECEC) GN=kdsA PE=3 SV=1 - [KDSA_ECOSM]	4.58862	8.45	4	2	2	2	284	30.8129	6.80029
	A2	Sequence	# PSMs	# Proteins	# Protein Groups	Protein Group Accessions	Modifications	ΔCn	q-Value	PEP	XCorr	Charge	MH+ [Da]	ΔM [ppm]	RT [min]	# Missed Cleavages
	High	AIDDLVKGFEELDTSK	1	4	1	B1LH85		0	0	1.382e-05	2.95012	3	1779.89	-5.0201	57.1657	1
	High	LGIPYVFK	1	4	1	B1LH85		0	0.001	0.03079	1.63851	2	936.555	-0.136586	47.3735	0
P0ADT6	Putative acid--amine ligase YgiC OS=Escherichia coli O6:H1 (strain CFT073 / ATCC 700928 / UPEC) GN=ygiC PE=3 SV=1 - [YGIC_ECOL6]	4.4065	9.84	1	4	4	5	386	44.9972	4.76709
	A2	Sequence	# PSMs	# Proteins	# Protein Groups	Protein Group Accessions	Modifications	ΔCn	q-Value	PEP	XCorr	Charge	MH+ [Da]	ΔM [ppm]	RT [min]	# Missed Cleavages
	High	VIASDELMTK	1	1	1	P0ADT6		0	0	0.002059	2.27535	2	1106.58	-0.249388	28.7804	0
	High	LYPWEFMLR	2	1	1	P0ADT6		0	0.001	0.01591	0.982768	2	1254.63	-0.155136	63.3984	0
	High	ALITQDMSR	1	1	1	P0ADT6		0	0.002	0.03572	2.13114	2	1034.53	0.701716	27.0121	0
	Medium	VSITERPDWR	1	1	1	P0ADT6		0	0.035	0.4867	1.86514	3	1258.65	-4.11154	29.0502	0
A1AF92	Glycine dehydrogenase (decarboxylating) OS=Escherichia coli O1:K1 / APEC GN=gcvP PE=3 SV=1 - [GCSP_ECOK1]	4.30076	2.93	26	2	2	2	957	104.285	5.99854
	A2	Sequence	# PSMs	# Proteins	# Protein Groups	Protein Group Accessions	Modifications	ΔCn	q-Value	PEP	XCorr	Charge	MH+ [Da]	ΔM [ppm]	RT [min]	# Missed Cleavages
	High	FFVASDVHPQTLDVVR	1	26	1	A1AF92		0	0	0.0008823	2.3383	3	1829.95	-2.48967	43.5558	0
	High	LTDILAAGLQQK	1	26	1	A1AF92		0	0	0.002372	1.96245	2	1270.73	-1.70665	41.9289	0
P28903	Anaerobic ribonucleoside-triphosphate reductase OS=Escherichia coli (strain K12) GN=nrdD PE=1 SV=2 - [NRDD_ECOLI]	4.22689	2.39	1	2	2	2	712	79.9721	6.82959
	A2	Sequence	# PSMs	# Proteins	# Protein Groups	Protein Group Accessions	Modifications	ΔCn	q-Value	PEP	XCorr	Charge	MH+ [Da]	ΔM [ppm]	RT [min]	# Missed Cleavages
	High	LIQESILR	1	1	1	P28903		0	0.002	0.03681	2.20122	2	971.589	0.853959	33.2488	0
	High	DLLAGIVAK	1	1	1	P28903		0	0.004	0.08765	2.02567	2	899.554	-1.79015	45.206	0
Q46861	UPF0313 protein YgiQ OS=Escherichia coli (strain K12) GN=ygiQ PE=3 SV=3 - [YGIQ_ECOLI]	4.17867	2.44	4	2	2	3	739	83.4243	9.11475
	A2	Sequence	# PSMs	# Proteins	# Protein Groups	Protein Group Accessions	Modifications	ΔCn	q-Value	PEP	XCorr	Charge	MH+ [Da]	ΔM [ppm]	RT [min]	# Missed Cleavages
	High	TYVLLPSFEK	1	4	1	Q46861		0	0	0.003351	2.50345	2	1196.66	0.394858	48.11	0
	High	IPAYEMIR	2	4	1	Q46861		0	0.008	0.128	1.67522	2	992.518	-4.96825	34.581	0
P28904	Trehalose-6-phosphate hydrolase OS=Escherichia coli (strain K12) GN=treC PE=1 SV=3 - [TREC_ECOLI]	4.04554	4.17	1	2	2	2	551	63.7971	5.84619
	A2	Sequence	# PSMs	# Proteins	# Protein Groups	Protein Group Accessions	Modifications	ΔCn	q-Value	PEP	XCorr	Charge	MH+ [Da]	ΔM [ppm]	RT [min]	# Missed Cleavages
	High	AHEFLHEMNRDVFTPR	1	1	1	P28904		0	0	0.0005564	4.04554	4	1998.96	0.471803	32.559	1
	Medium	FYTDGPR	1	1	1	P28904		0	0.011	0.1733	1.04632	2	855.402	2.36917	20.1142	0
P63285	Chaperone protein ClpB OS=Escherichia coli O157:H7 GN=clpB PE=3 SV=1 - [CLPB_ECO57]	3.90997	4.43	2	2	2	2	857	95.5259	5.51611
	A2	Sequence	# PSMs	# Proteins	# Protein Groups	Protein Group Accessions	Modifications	ΔCn	q-Value	PEP	XCorr	Charge	MH+ [Da]	ΔM [ppm]	RT [min]	# Missed Cleavages
	High	AIQQQIENPLAQQILSGELVPGK	1	2	1	P63285		0	0	0.003193	2.0089	3	2474.37	1.50146	60.6427	0
	High	ALANFMFDSDEAMVR	1	2	1	P63285		0	0	0.007657	1.90107	2	1716.78	1.72458	54.7382	0
P33030	Zinc-binding GTPase YeiR OS=Escherichia coli (strain K12) GN=yeiR PE=1 SV=2 - [YEIR_ECOLI]	3.33958	7.32	1	2	2	2	328	36.0909	6.46826
	A2	Sequence	# PSMs	# Proteins	# Protein Groups	Protein Group Accessions	Modifications	ΔCn	q-Value	PEP	XCorr	Charge	MH+ [Da]	ΔM [ppm]	RT [min]	# Missed Cleavages
	High	GLAALSLPEHQR	1	1	1	P33030		0	0	2.183e-05	3.33958	3	1291.71	1.81438	31.0949	0
	Medium	LLIEPTGLGHPK	1	1	1	P33030		0	0.011	0.1721	1.8833	3	1274.74	-3.32183	31.8474	0
P0A951	Spermidine N(1)-acetyltransferase OS=Escherichia coli (strain K12) GN=speG PE=1 SV=2 - [ATDA_ECOLI]	3.19378	12.9	1	2	2	2	186	21.8731	6.68311
	A2	Sequence	# PSMs	# Proteins	# Protein Groups	Protein Group Accessions	Modifications	ΔCn	q-Value	PEP	XCorr	Charge	MH+ [Da]	ΔM [ppm]	RT [min]	# Missed Cleavages
	High	LYLIVDKENEK	1	1	1	P0A951		0	0	0.0003116	3.19378	3	1363.75	0.125459	29.699	1
	Medium	YVHQLDNNASVmR	1	1	1	P0A951	M12(Oxidation)	0	0.021	0.3434	0.908386	3	1562.74	-1.35741	18.2732	0
P0A1S2	DNA-binding protein H-NS OS=Salmonella typhimurium (strain LT2 / SGSC1412 / ATCC 700720) GN=hns PE=1 SV=2 - [HNS_SALTY]	2.9676	18.25	3	2	2	2	137	15.533	5.2876
	A2	Sequence	# PSMs	# Proteins	# Protein Groups	Protein Group Accessions	Modifications	ΔCn	q-Value	PEP	XCorr	Charge	MH+ [Da]	ΔM [ppm]	RT [min]	# Missed Cleavages
	High	REEESAAAAEVEER	1	3	1	P0A1S2		0	0	2.076e-05	2.9676	3	1575.73	1.56984	19.7871	1
	Medium	YSYVDENGETK	1	3	1	P0A1S2		0	0.013	0.2102	1.53928	2	1304.56	-0.465396	21.9364	0
P77536	Uncharacterized electron transport protein YkgF OS=Escherichia coli (strain K12) GN=ykgF PE=3 SV=1 - [YKGF_ECOLI]	2.66781	5.89	1	2	2	2	475	53.018	8.47021
	A2	Sequence	# PSMs	# Proteins	# Protein Groups	Protein Group Accessions	Modifications	ΔCn	q-Value	PEP	XCorr	Charge	MH+ [Da]	ΔM [ppm]	RT [min]	# Missed Cleavages
	High	LGYEGPETPEAMTLFIR	1	1	1	P77536		0	0	0.001089	2.66781	2	1923.95	1.15491	58.7075	0
	High	DLPEADGESFR	1	1	1	P77536		0	0	0.006548	1.28729	2	1235.55	0.247272	34.2866	0
P46859	Thermoresistant gluconokinase OS=Escherichia coli (strain K12) GN=gntK PE=1 SV=4 - [GNTK_ECOLI]	2.54376	18.86	1	2	2	2	175	19.531	6.72705
	A2	Sequence	# PSMs	# Proteins	# Protein Groups	Protein Group Accessions	Modifications	ΔCn	q-Value	PEP	XCorr	Charge	MH+ [Da]	ΔM [ppm]	RT [min]	# Missed Cleavages
	High	SAVASEVAHQLHAAFLDGDFLHPR	1	1	1	P46859		0	0.001	0.01981	2.54376	4	2588.3	-0.520132	53.8833	0
	Medium	GDFDVIESR	1	1	1	P46859		0	0.012	0.1913	1.24418	2	1037.49	0.278175	35.0868	0
P77433	Uncharacterized protein YkgG OS=Escherichia coli (strain K12) GN=ykgG PE=3 SV=2 - [YKGG_ECOLI]	2.13105	10.39	1	2	2	2	231	25.1969	5.021
	A2	Sequence	# PSMs	# Proteins	# Protein Groups	Protein Group Accessions	Modifications	ΔCn	q-Value	PEP	XCorr	Charge	MH+ [Da]	ΔM [ppm]	RT [min]	# Missed Cleavages
	High	LTQLNQQQR	1	1	1	P77433		0	0	0.006635	2.13105	2	1128.61	0.176248	14.7651	0
	High	SLSLLPEYSLFILRK	1	1	1	P77433		0	0.001	0.01271	1.77583	3	1779.04	-0.727909	59.9604	1
B7LKA9	Cysteine desulfurase IscS OS=Escherichia fergusonii (strain ATCC 35469 / DSM 13698 / CDC 0568-73) GN=iscS PE=3 SV=1 - [ISCS_ESCF3]	1.93952	4.95	2	2	2	2	404	45.043	6.3667
	A2	Sequence	# PSMs	# Proteins	# Protein Groups	Protein Group Accessions	Modifications	ΔCn	q-Value	PEP	XCorr	Charge	MH+ [Da]	ΔM [ppm]	RT [min]	# Missed Cleavages
	High	IAKEEMATEMER	1	2	1	B7LKA9		0	0	0.0006384	1.93677	3	1437.67	-1.58646	21.8769	1
	High	GIGALYVR	1	2	1	B7LKA9		0	0.002	0.06693	1.93952	2	848.499	0.631641	32.1053	0
P27302	Transketolase 1 OS=Escherichia coli (strain K12) GN=tktA PE=1 SV=5 - [TKT1_ECOLI]	1.89458	4.98	1	3	3	3	663	72.1659	5.66846
	A2	Sequence	# PSMs	# Proteins	# Protein Groups	Protein Group Accessions	Modifications	ΔCn	q-Value	PEP	XCorr	Charge	MH+ [Da]	ΔM [ppm]	RT [min]	# Missed Cleavages
	High	TEEQLANIAR	1	1	1	P27302		0	0	0.004342	1.89458	2	1144.6	5.5627	27.266	0
	High	AYPQEAAEFTR	1	1	1	P27302		0	0.001	0.02849	1.41011	2	1282.61	0.442709	31.68	0
	Medium	DIDGHDAASIKR	1	1	1	P27302		0	0.033	0.4648	1.74728	3	1297.65	-1.97626	15.8818	1
