# Supplementary material for: Chp1 is a dedicated chaperone at the ribosome that safeguards eEF1A biogenesis
Source: Nat Commun. 2024 Feb 15;15:1382. doi: 10.1038/s41467-024-45645-w (PMC10869706; doi:10.1038/s41467-024-45645-w)
Supplement: Supplementary file 4 — Supplementary Data 1 [file 41467_2024_45645_MOESM4_ESM.zip › Supplementary Data 1/MS-18-035-4.xlsx]

## Sheet: Sheet1
Accession	Description	Score	Coverage	# Proteins	# Unique Peptides	# Peptides	# PSMs	# AAs	MW [kDa]	calc. pI
P00359	Glyceraldehyde-3-phosphate dehydrogenase 3 OS=Saccharomyces cerevisiae (strain ATCC 204508 / S288c) OX=559292 GN=TDH3 PE=1 SV=3 - [G3P3_YEAST]	380.939	46.08	1	3	19	150	332	35.7244	6.96143
	A2	Sequence	# PSMs	# Proteins	# Protein Groups	Protein Group Accessions	Modifications	ΔCn	q-Value	PEP	XCorr	Charge	MH+ [Da]	ΔM [ppm]	RT [min]	# Missed Cleavages
	High	YAGEVSHDDKHIIVDGK	22	1	1	P00359		0	0	2.385e-10	6.67352	3	1882.93	-0.142843	21.0013	1
	High	YAGEVSHDDKHIIVDGKK	21	1	1	P00359		0	0	6.379e-06	5.96385	5	2011.03	2.14467	18.5099	2
	High	IVSNAScTTNcLAPLAK	3	5	3	P00358;P00359;E7KQD6	C7(Carbamidomethyl); C11(Carbamidomethyl)	0	0	7.544e-08	5.32927	3	1819.9	-0.0397896	34.6657	0
	High	IVSNAScTTncLAPLAK	15	5	3	P00358;P00359;E7KQD6	C7(Carbamidomethyl); N10(Deamidated); C11(Carbamidomethyl)	0	0	1.113e-07	4.6297	2	1820.89	2.57817	35.0812	0
	High	TASGNIIPSSTGAAK	10	5	3	P00358;P00359;E7KQD6		0	0	3.668e-06	4.37434	2	1374.72	-0.579087	24.9763	0
	High	LNKETTYDEIK	2	2	2	P00358;P00359		0	0	0.001087	4.04863	3	1353.69	0.375183	20.8239	1
	High	VVDLVEHVAK	7	2	2	P00358;P00359		0	0	0.001005	3.67424	2	1108.64	-0.757503	26.9034	0
	High	TASGnIIPSSTGAAK	1	5	3	P00358;P00359;E7KQD6	N5(Deamidated)	0	0	8.936e-06	3.61536	2	1375.71	-0.0515176	26.4659	0
	High	LNKETTYDEIKK	3	2	2	P00358;P00359		0	0	4.255e-05	3.55956	3	1481.78	-0.562962	16.7088	2
	High	VVDLVEHVAKA	2	2	2	P00358;P00359		0	0	0.000538	3.3348	2	1179.67	-0.41046	30.7368	1
	High	VVITAPSSTAPmFVmGVNEEK	1	2	2	P00358;P00359	M12(Oxidation); M15(Oxidation)	0	0	0.001012	3.24341	3	2239.1	0.897141	43.1295	0
	High	LnKETTYDEIKK	1	2	2	P00358;P00359	N2(Deamidated)	0	0	0.0001422	3.22194	3	1482.77	-0.382219	19.2059	2
	High	KVVITAPSSTAPmFVmGVNEEK	2	2	2	P00358;P00359	M13(Oxidation); M16(Oxidation)	0	0	0.0002092	3.1363	3	2367.19	-0.801269	38.4732	1
	High	VPTVDVSVVDLTVK	2	5	3	P00358;P00359;E7KQD6		0	0	3.367e-07	2.93307	2	1470.84	-0.652416	51.137	0
	High	LVSWYDNEYGYSTR	3	2	2	P00358;P00359		0	0	2.454e-06	2.56605	2	1752.78	-1.46066	45.9062	0
	High	KIATYQER	3	2	1	P00359		0	0	0.003414	2.11191	2	1008.55	-0.0729024	9.66846	1
	High	ETTYDEIK	6	2	2	P00358;P00359		0	0.001	0.02383	2.41126	2	998.468	-0.0734818	22.3279	0
	High	ETTYDEIKK	2	2	2	P00358;P00359		0	0.001	0.01528	2.17802	2	1126.56	-0.227037	16.5399	1
	High	VAINGFGR	3	2	2	P00358;P00359		0	0.001	0.01694	2.15467	2	833.464	1.7766	29.6539	0
	High	VAInGFGR	11	2	2	P00358;P00359	N4(Deamidated)	0	0.001	0.01544	2.10412	2	834.446	-0.79419	33.6751	0
	High	IATYQER	7	4	2	P00359;E7KQD6		0	0.001	0.02481	1.67127	2	880.452	-0.222952	15.2164	0
	High	IVSnAScTTncLAPLAK	1	5	3	P00358;P00359;E7KQD6	N4(Deamidated); C7(Carbamidomethyl); N10(Deamidated); C11(Carbamidomethyl)	0	0.001	0.01832	1.11921	2	1821.87	-0.844315	40.5847	0
	High	VLPELQGK	12	5	3	P00358;P00359;E7KQD6		0	0.002	0.02844	1.734	2	883.524	-1.34024	27.3825	0
	High	IATYqER	1	4	2	P00359;E7KQD6	Q5(Deamidated)	0	0.002	0.0376	1.43759	2	881.435	-1.13107	16.3044	0
	High	LTGmAFR	7	5	3	P00358;P00359;E7KQD6	M4(Oxidation)	0	0.003	0.04588	1.68653	2	811.414	0.899243	20.2095	0
	Medium	VLPELqGK	2	5	3	P00358;P00359;E7KQD6	Q6(Deamidated)	0	0.011	0.1184	1.53594	2	884.514	6.38158	29.2126	0
P02994	Elongation factor 1-alpha OS=Saccharomyces cerevisiae (strain ATCC 204508 / S288c) OX=559292 GN=TEF1 PE=1 SV=1 - [EF1A_YEAST]	377.605	48.47	1	22	22	157	458	50.0012	9.0415
	A2	Sequence	# PSMs	# Proteins	# Protein Groups	Protein Group Accessions	Modifications	ΔCn	q-Value	PEP	XCorr	Charge	MH+ [Da]	ΔM [ppm]	RT [min]	# Missed Cleavages
	High	SHINVVVIGHVDSGK	10	1	1	P02994		0	0	3.108e-10	6.31708	3	1560.85	-0.0736899	27.8371	0
	High	SVEmHHEQLEQGVPGDNVGFNVK	10	1	1	P02994	M4(Oxidation)	0	0	9.215e-06	5.32649	4	2566.2	-0.791849	33.8133	0
	High	YQVTVIDAPGHR	16	1	1	P02994		0	0	1.19e-05	4.74736	3	1355.71	0.0430838	28.9584	0
	High	TLLEAIDAIEQPSRPTDKPLR	4	1	1	P02994		0	0	1.012e-05	3.63013	4	2363.29	-0.375043	48.6565	0
	High	SVEMHHEQLEQGVPGDNVGFNVK	1	1	1	P02994		0	0	5.897e-06	3.6254	4	2550.21	0.559909	36.2586	0
	High	VETGVIKPGmVVTFAPAGVTTEVK	2	1	1	P02994	M10(Oxidation)	0	0	4.564e-08	3.52218	3	2446.32	-0.868418	45.5856	0
	High	IGGIGTVPVGR	17	1	1	P02994		0	0	0.0005691	3.33054	2	1025.62	6.19476	32.6118	0
	High	QLIVAVNKmDSVK	3	1	1	P02994	M9(Oxidation)	0	0	0.003245	3.27597	3	1460.81	-0.0583466	24.8701	1
	High	YqVTVIDAPGHR	2	1	1	P02994	Q2(Deamidated)	0	0	0.002758	3.19752	2	1356.69	-0.154799	30.3245	0
	High	FDELLEKNDR	2	1	1	P02994		0	0	0.00531	2.90035	2	1278.64	3.98826	26.522	1
	High	QLIVAVNK	4	1	1	P02994		0	0	0.007975	2.60412	2	884.554	-2.18228	26.3294	0
	High	STTTGHLIYK	2	1	1	P02994		0	0	0.007568	2.25942	2	1120.6	-0.166336	18.4319	0
	High	FVPSKPmcVEAFSEYPPLGR	2	1	1	P02994	M7(Oxidation); C8(Carbamidomethyl)	0	0	0.006811	1.98233	3	2327.12	1.0091	44.8666	0
	High	QTVAVGVIK	6	1	1	P02994		0	0.001	0.01815	2.77708	2	914.567	0.146447	26.1883	0
	High	qLIVAVnKmDSVK	1	1	1	P02994	Q1(Deamidated); N7(Deamidated); M9(Oxidation)	0	0.001	0.009565	2.58023	3	1462.78	-0.568832	28.6032	1
	High	LPLQDVYK	11	1	1	P02994		0	0.001	0.01399	2.54355	2	975.552	1.52272	36.1981	0
	High	LPLqDVYK	2	1	1	P02994	Q4(Deamidated)	0	0.001	0.01271	2.27288	2	976.534	-0.986263	37.1822	0
	High	FDELLEKnDR	1	1	1	P02994	N8(Deamidated)	0	0.001	0.01696	2.1847	3	1279.62	4.06445	29.352	1
	High	QLIVAVnKmDSVK	1	1	1	P02994	N7(Deamidated); M9(Oxidation)	0	0.001	0.02006	1.43739	3	1461.8	0.375171	27.4396	1
	High	FDELLEK	17	1	1	P02994		0	0.002	0.03588	2.26072	2	893.461	-0.326887	33.2654	0
	High	YAWVLDK	18	1	1	P02994		0	0.003	0.03968	2.21563	2	894.471	-0.795173	41.9044	0
	High	qLIVAVNK	2	1	1	P02994	Q1(Deamidated)	0	0.003	0.03959	2.15001	2	885.54	-1.01628	28.1902	0
	High	ETSNFIK	9	1	1	P02994		0	0.003	0.04966	1.97905	2	838.431	0.567175	20.5462	0
	High	EHALLAFTLGVR	2	1	1	P02994		0	0.003	0.04893	1.87868	3	1326.75	-0.282424	48.438	0
	High	ETSNFIKK	3	1	1	P02994		0	0.003	0.04927	1.56022	2	966.525	-0.517651	12.0034	1
	High	FQEIVKETSNFIK	1	1	1	P02994		0	0.004	0.05566	2.26374	3	1582.84	-2.14165	40.1246	1
	High	ETSnFIK	1	1	1	P02994	N4(Deamidated)	0	0.005	0.06061	1.9066	2	839.414	-0.0964843	23.128	0
	High	TIEKFEK	5	1	1	P02994		0	0.007	0.08329	2.51495	2	894.493	-0.683097	13.3336	1
	Medium	WDESRFqEIVK	1	1	1	P02994	Q7(Deamidated)	0	0.035	0.3395	1.24433	3	1437.7	-0.0253519	42.6567	1
	Medium	FDELLEKnDRR	1	1	1	P02994	N8(Deamidated)	0	0.038	0.3609	1.82722	3	1435.72	1.03994	24.1192	2
P00358	Glyceraldehyde-3-phosphate dehydrogenase 2 OS=Saccharomyces cerevisiae (strain ATCC 204508 / S288c) OX=559292 GN=TDH2 PE=1 SV=3 - [G3P2_YEAST]	223.963	46.08	1	2	17	105	332	35.8244	6.96143
	A2	Sequence	# PSMs	# Proteins	# Protein Groups	Protein Group Accessions	Modifications	ΔCn	q-Value	PEP	XCorr	Charge	MH+ [Da]	ΔM [ppm]	RT [min]	# Missed Cleavages
	High	IVSNAScTTNcLAPLAK	3	5	3	P00358;P00359;E7KQD6	C7(Carbamidomethyl); C11(Carbamidomethyl)	0	0	7.544e-08	5.32927	3	1819.9	-0.0397896	34.6657	0
	High	YAGEVSHDDKHIIVDGHK	7	1	1	P00358		0	0	9.961e-05	5.10674	4	2019.99	-0.0848591	19.1422	1
	High	IVSNAScTTncLAPLAK	15	5	3	P00358;P00359;E7KQD6	C7(Carbamidomethyl); N10(Deamidated); C11(Carbamidomethyl)	0	0	1.113e-07	4.6297	2	1820.89	2.57817	35.0812	0
	High	TASGNIIPSSTGAAK	10	5	3	P00358;P00359;E7KQD6		0	0	3.668e-06	4.37434	2	1374.72	-0.579087	24.9763	0
	High	LNKETTYDEIK	2	2	2	P00358;P00359		0	0	0.001087	4.04863	3	1353.69	0.375183	20.8239	1
	High	VVDLVEHVAK	7	2	2	P00358;P00359		0	0	0.001005	3.67424	2	1108.64	-0.757503	26.9034	0
	High	TASGnIIPSSTGAAK	1	5	3	P00358;P00359;E7KQD6	N5(Deamidated)	0	0	8.936e-06	3.61536	2	1375.71	-0.0515176	26.4659	0
	High	LNKETTYDEIKK	3	2	2	P00358;P00359		0	0	4.255e-05	3.55956	3	1481.78	-0.562962	16.7088	2
	High	VVDLVEHVAKA	2	2	2	P00358;P00359		0	0	0.000538	3.3348	2	1179.67	-0.41046	30.7368	1
	High	VVITAPSSTAPmFVmGVNEEK	1	2	2	P00358;P00359	M12(Oxidation); M15(Oxidation)	0	0	0.001012	3.24341	3	2239.1	0.897141	43.1295	0
	High	LnKETTYDEIKK	1	2	2	P00358;P00359	N2(Deamidated)	0	0	0.0001422	3.22194	3	1482.77	-0.382219	19.2059	2
	High	KVVITAPSSTAPmFVmGVNEEK	2	2	2	P00358;P00359	M13(Oxidation); M16(Oxidation)	0	0	0.0002092	3.1363	3	2367.19	-0.801269	38.4732	1
	High	VPTVDVSVVDLTVK	2	5	3	P00358;P00359;E7KQD6		0	0	3.367e-07	2.93307	2	1470.84	-0.652416	51.137	0
	High	LVSWYDNEYGYSTR	3	2	2	P00358;P00359		0	0	2.454e-06	2.56605	2	1752.78	-1.46066	45.9062	0
	High	ETTYDEIK	6	2	2	P00358;P00359		0	0.001	0.02383	2.41126	2	998.468	-0.0734818	22.3279	0
	High	ETTYDEIKK	2	2	2	P00358;P00359		0	0.001	0.01528	2.17802	2	1126.56	-0.227037	16.5399	1
	High	VAINGFGR	3	2	2	P00358;P00359		0	0.001	0.01694	2.15467	2	833.464	1.7766	29.6539	0
	High	VAInGFGR	11	2	2	P00358;P00359	N4(Deamidated)	0	0.001	0.01544	2.10412	2	834.446	-0.79419	33.6751	0
	High	IVSnAScTTncLAPLAK	1	5	3	P00358;P00359;E7KQD6	N4(Deamidated); C7(Carbamidomethyl); N10(Deamidated); C11(Carbamidomethyl)	0	0.001	0.01832	1.11921	2	1821.87	-0.844315	40.5847	0
	High	VLPELQGK	12	5	3	P00358;P00359;E7KQD6		0	0.002	0.02844	1.734	2	883.524	-1.34024	27.3825	0
	High	LTGmAFR	7	5	3	P00358;P00359;E7KQD6	M4(Oxidation)	0	0.003	0.04588	1.68653	2	811.414	0.899243	20.2095	0
	High	IATFQER	2	1	1	P00358		0	0.006	0.06641	1.92606	2	864.457	-0.337109	21.1194	0
	Medium	VLPELqGK	2	5	3	P00358;P00359;E7KQD6	Q6(Deamidated)	0	0.011	0.1184	1.53594	2	884.514	6.38158	29.2126	0
Q08971	Protein PBDC1 homolog OS=Saccharomyces cerevisiae (strain ATCC 204508 / S288c) OX=559292 GN=YPL225W PE=1 SV=1 - [YP225_YEAST]	147.311	56.85	1	13	13	68	146	17.4338	5.30029
	A2	Sequence	# PSMs	# Proteins	# Protein Groups	Protein Group Accessions	Modifications	ΔCn	q-Value	PEP	XCorr	Charge	MH+ [Da]	ΔM [ppm]	RT [min]	# Missed Cleavages
	High	NKHGLNDWIVGQK	5	1	1	Q08971		0	0	0.001555	4.8497	3	1508.8	-0.176834	29.8397	1
	High	HGLNDWIVGQK	8	1	1	Q08971		0	0	5.163e-06	4.73622	2	1266.66	0.0820394	37.4785	0
	High	KIEDYNFGTLLR	10	1	1	Q08971		0	0	1.192e-06	3.75225	2	1468.78	-0.695352	46.4255	1
	High	KFTEEELK	4	1	1	Q08971		0	0	0.006193	3.16001	2	1023.54	-0.296336	18.9339	1
	High	HGLNDWIVGqK	3	1	1	Q08971	Q10(Deamidated)	0	0	0.0003868	2.94832	2	1267.64	0.654069	38.5815	0
	High	LQFYAFEIAR	2	1	1	Q08971		0	0	0.0007685	2.28467	2	1257.66	-0.125722	54.4072	0
	High	IEDYNFGTLLR	2	1	1	Q08971		0	0	0.00109	2.26335	2	1340.68	-0.124958	52.0528	0
	High	FPEYKDVER	1	1	1	Q08971		0	0	0.003086	2.1839	2	1182.58	-2.98015	26.4086	1
	High	KFFTIFEK	10	1	1	Q08971		0	0	0.005836	1.96512	2	1059.59	-0.0598609	42.8469	1
	High	FTEEELKTK	1	1	1	Q08971		0	0	0.004957	1.7834	2	1124.58	1.07686	19.9381	1
	High	LLTSVPGSK	4	1	1	Q08971		0	0.001	0.02109	1.80527	2	901.535	-0.298958	25.8855	0
	High	FFTIFEK	10	1	1	Q08971		0	0.001	0.01825	1.66282	2	931.493	0.258773	49.1061	0
	High	FDDEIYENFmER	3	1	1	Q08971	M10(Oxidation)	0	0.001	0.02086	1.02737	3	1623.66	-0.0339818	47.8851	0
	High	FTEEELK	5	1	1	Q08971		0	0.002	0.03447	1.96959	2	895.44	-0.475837	24.4466	0
P37291	Serine hydroxymethyltransferase, cytosolic OS=Saccharomyces cerevisiae (strain ATCC 204508 / S288c) OX=559292 GN=SHM2 PE=1 SV=2 - [GLYC_YEAST]	139.733	45.42	1	25	25	67	469	52.1856	7.43018
	A2	Sequence	# PSMs	# Proteins	# Protein Groups	Protein Group Accessions	Modifications	ΔCn	q-Value	PEP	XCorr	Charge	MH+ [Da]	ΔM [ppm]	RT [min]	# Missed Cleavages
	High	AVEFAQQVQQSLPK	4	1	1	P37291		0	0	3.27e-07	4.81941	2	1572.84	0.517209	43.6398	0
	High	LVSNGTDSHmVLVSLR	3	1	1	P37291	M10(Oxidation)	0	0	1.009e-05	3.88055	3	1743.91	-0.04612	33.5229	0
	High	AKVDEGSDVLNTWK	3	1	1	P37291		0	0	7.402e-07	3.65012	2	1561.78	-1.98551	35.2618	1
	High	VDEGSDVLNTWKK	1	1	1	P37291		0	0	0.0001625	3.36106	3	1490.75	-0.71043	34.2568	1
	High	YYGGNEHIDR	7	1	1	P37291		0	0	0.0001312	3.30389	3	1223.55	1.60338	18.2334	0
	High	VLVAGTSAYcR	3	1	1	P37291	C10(Carbamidomethyl)	0	0	0.0002494	3.09545	2	1196.61	-0.0725733	27.8609	0
	High	VDEGSDVLNTWK	1	1	1	P37291		0	0	6.483e-05	2.85886	2	1362.65	-3.61213	41.8512	0
	High	LVSnGTDSHmVLVSLR	2	1	1	P37291	N4(Deamidated); M10(Oxidation)	0	0	6.449e-05	2.67497	3	1744.89	1.41891	36.8487	0
	High	VNPETGIIDYDTLEK	1	1	1	P37291		0	0	0.0005522	2.34448	2	1706.85	-1.26098	45.9107	0
	High	NAILYRPK	4	1	1	P37291		0	0	0.003542	2.32413	2	974.578	-0.102338	19.3235	0
	High	IGAPAmTTR	4	1	1	P37291	M6(Oxidation)	0	0	0.005435	1.94661	2	933.482	0.130842	14.1027	0
	High	mEILcQQR	1	1	1	P37291	M1(Oxidation); C5(Carbamidomethyl)	0	0.001	0.01172	2.51797	2	1093.51	-0.0597327	20.4696	0
	High	AFHVTPDK	5	1	1	P37291		0	0.001	0.01605	2.42663	2	914.473	-0.0122916	16.2435	0
	High	QAATPEFK	3	1	1	P37291		0	0.001	0.01898	2.34855	2	891.457	-0.230585	19.1343	0
	High	MEILcQQR	1	1	1	P37291	C5(Carbamidomethyl)	0	0.001	0.01214	2.12782	2	1077.52	-1.26786	28.1337	0
	High	YSEGYPGAR	6	1	1	P37291		0	0.001	0.02038	2.04907	2	999.454	0.783113	19.8544	0
	High	IGAPAMTTR	1	1	1	P37291		0	0.002	0.03706	1.85176	2	917.488	1.11019	22.9005	0
	High	YYGGNEHIDRmEILcQQR	1	1	1	P37291	M11(Oxidation); C15(Carbamidomethyl)	0	0.002	0.03571	1.47203	4	2298.04	0.156271	30.4065	1
	High	VEYIcEK	2	1	1	P37291	C5(Carbamidomethyl)	0	0.003	0.04347	1.62836	2	940.444	-0.162475	22.0131	0
	High	AKVDEGSDVLNTWKK	1	1	1	P37291		0	0.005	0.06333	1.87202	4	1689.88	0.822237	29.9875	2
	High	EYQTQVLK	2	1	1	P37291		0	0.006	0.06821	1.34326	2	1008.54	0.723288	23.2083	0
	High	IVQYINK	3	1	1	P37291		0	0.007	0.07512	2.18381	2	877.514	-0.0621986	21.6417	0
	High	SALVPGGVR	2	1	1	P37291		0	0.009	0.09776	2.14624	2	855.505	-0.0526349	24.4861	0
	High	ALESEFK	2	1	1	P37291		0	0.009	0.1002	1.74013	2	823.418	-1.98557	24.1162	0
	High	LmGLYLPDGGHLSHGYATENRK	1	1	1	P37291	M2(Oxidation)	0	0.009	0.09931	1.61197	4	2445.2	2.23524	36.1296	1
	Medium	GmGEEDFHR	1	1	1	P37291	M2(Oxidation)	0	0.011	0.1268	1.30962	2	1093.44	0.128903	13.8315	0
	Medium	GAmIFFR	1	1	1	P37291	M3(Oxidation)	0	0.021	0.2213	2.115	2	857.437	3.78343	36.2763	0
	Medium	LIDYKR	1	1	1	P37291		0	0.022	0.2297	1.61147	2	807.472	0.14664	15.3635	1
B3RHU6	Ornithine aminotransferase OS=Saccharomyces cerevisiae (strain RM11-1a) OX=285006 GN=SCRG_04375 PE=3 SV=1 - [B3RHU6_YEAS1]	136.843	44.58	3	16	16	54	424	46.0268	6.94678
	A2	Sequence	# PSMs	# Proteins	# Protein Groups	Protein Group Accessions	Modifications	ΔCn	q-Value	PEP	XCorr	Charge	MH+ [Da]	ΔM [ppm]	RT [min]	# Missed Cleavages
	High	ALTEQAQTLTLSSR	3	3	1	B3RHU6		0	0	1.524e-05	4.56841	2	1518.82	1.86973	35.849	0
	High	VAIAALEVIRDEK	5	3	1	B3RHU6		0	0	1.032e-05	4.3791	3	1426.83	0.163668	42.6692	1
	High	GmGLLTAIVIDPSK	2	3	1	B3RHU6	M2(Oxidation)	0	0	3.424e-06	3.88206	2	1430.79	-0.860367	52.1211	0
	High	AIILGAEGNFHGR	5	3	1	B3RHU6		0	0	1.118e-05	3.7181	3	1354.72	-0.241076	32.062	0
	High	AEAKPDIVLLGK	4	3	1	B3RHU6		0	0	2.887e-05	3.71543	3	1253.75	-0.201287	33.1635	0
	High	TGELLcYDHYK	6	3	1	B3RHU6	C6(Carbamidomethyl)	0	0	0.001109	3.59474	3	1398.64	1.47091	32.5426	0
	High	AAQLGSSFIAQLK	4	3	1	B3RHU6		0	0	2.288e-05	3.54095	2	1333.75	-0.646052	46.9809	0
	High	VAIAALEVIR	5	3	1	B3RHU6		0	0	0.0001371	3.21582	2	1054.66	-0.17118	46.8231	0
	High	AFHNDVYAQFAK	3	3	1	B3RHU6		0	0	0.00265	3.16246	3	1410.68	0.19263	33.9164	0
	High	LHFGPFVPNVASGHSVHK	3	3	1	B3RHU6		0	0	0.003277	3.15425	4	1930	-2.58274	37.8415	0
	High	GAHVWDPEGK	1	3	1	B3RHU6		0	0	0.003363	2.73971	2	1095.52	-4.9623	23.2295	0
	High	YGHAEDFVPILESPEGK	3	3	1	B3RHU6		0	0	0.0001826	2.50779	3	1887.91	-0.783128	46.0966	0
	High	SnGIISEVR	2	3	1	B3RHU6	N2(Deamidated)	0	0	0.004738	2.3017	2	975.51	-0.115519	31.6491	0
	High	TAWDLcLLmK	1	3	1	B3RHU6	C6(Carbamidomethyl); M9(Oxidation)	0	0	0.0006739	1.94006	2	1266.62	-0.51534	51.7588	0
	High	SNGIISEVR	1	3	1	B3RHU6		0	0.001	0.01401	2.82958	2	974.527	0.643331	26.7115	0
	High	AIILGAEGnFHGR	1	3	1	B3RHU6	N9(Deamidated)	0	0.001	0.01499	1.88323	3	1355.71	2.31997	35.87	0
	High	AFHnDVYAQFAK	1	3	1	B3RHU6	N4(Deamidated)	0	0.002	0.03172	2.08299	3	1411.66	-1.49883	37.6295	0
	High	QTIEWENK	3	3	1	B3RHU6		0	0.003	0.04543	2.63347	2	1047.51	1.00522	26.7589	0
	High	YSAHNYHPLPVVFHK	1	3	1	B3RHU6		0	0.003	0.04955	1.77065	3	1808.92	0.370354	30.0118	0
P00549	Pyruvate kinase 1 OS=Saccharomyces cerevisiae (strain ATCC 204508 / S288c) OX=559292 GN=CDC19 PE=1 SV=2 - [KPYK1_YEAST]	136.443	41.2	2	22	23	68	500	54.5103	7.6792
	A2	Sequence	# PSMs	# Proteins	# Protein Groups	Protein Group Accessions	Modifications	ΔCn	q-Value	PEP	XCorr	Charge	MH+ [Da]	ΔM [ppm]	RT [min]	# Missed Cleavages
	High	KSEELYPGRPLAIALDTK	10	2	1	P00549		0	0	2.615e-06	4.24174	3	2001.1	-0.830841	40.5033	1
	High	YRPNcPIILVTR	1	2	1	P00549	C5(Carbamidomethyl)	0	0	0.0001159	4.09099	3	1501.83	1.53027	35.6704	0
	High	KGDTYVSIQGFK	4	2	1	P00549		0	0	3.959e-06	3.96541	2	1342.7	-1.23436	32.9697	1
	High	IENQQGVNNFDEILK	2	2	1	P00549		0	0	7.276e-06	3.55491	2	1760.88	-0.367087	45.2214	0
	High	AIIVLSTSGTTPR	4	2	1	P00549		0	0	7.359e-05	3.27407	2	1315.76	0.318562	36.9053	0
	High	TNNPETLVALR	5	2	1	P00549		0	0	0.001034	3.11725	2	1227.67	0.501848	36.887	0
	High	TNNPETLVALRK	2	2	1	P00549		0	0	0.0009522	2.96438	3	1355.76	-0.860519	28.9043	1
	High	VTDGVmVAR	3	2	1	P00549	M6(Oxidation)	0	0	0.004436	2.83728	2	963.493	-0.0112608	18.0346	0
	High	LTSLNVVAGSDLRR	2	2	1	P00549		0	0	0.0004331	2.76219	3	1500.85	-0.0222981	34.2935	1
	High	TSIIGTIGPK	3	7	2	E7M0T8;P00549		0	0	0.005646	2.72048	2	986.587	-1.361	34.843	0
	High	AcDDKImYVDYK	2	2	1	P00549	C2(Carbamidomethyl); M7(Oxidation)	0	0	0.002511	2.70503	3	1536.67	0.425385	28.3468	1
	High	GDTYVSIQGFK	1	2	1	P00549		0	0	0.001644	2.55472	2	1214.6	-4.78221	40.0821	0
	High	TANDVLTIR	2	2	1	P00549		0	0	0.003108	2.27933	2	1002.56	0.0275564	31.4289	0
	High	NGVHmVFASFIR	1	2	1	P00549	M5(Oxidation)	0	0	0.001296	2.27743	3	1393.7	0.136531	42.012	0
	High	LTSLNVVAGSDLR	1	2	1	P00549		0	0	0.004929	1.99632	2	1344.75	-1.72828	40.7584	0
	High	EPVSDWTDDVEAR	1	2	1	P00549		0	0	3.126e-05	1.99319	2	1518.67	-2.61786	40.4265	0
	High	mNFSHGSYEYHK	2	2	1	P00549	M1(Oxidation)	0	0	0.0004698	1.68269	3	1515.63	0.348214	17.2846	0
	High	GVFPFVFEK	8	2	1	P00549		0	0	0.007811	1.6577	2	1069.57	0.0688523	57.5402	0
	High	EVLGEQGK	2	2	1	P00549		0	0.001	0.01421	1.89426	2	859.452	-0.577869	13.464	0
	High	TAnDVLTIR	1	2	1	P00549	N3(Deamidated)	0	0.001	0.01054	1.66054	2	1003.54	2.75722	32.6991	0
	High	EVLGEQGKDVK	2	2	1	P00549		0	0.002	0.02764	3.01421	3	1201.64	0.818379	15.1055	1
	High	ImYVDYK	1	2	1	P00549	M2(Oxidation)	0	0.004	0.05439	1.74731	2	947.452	-2.67825	28.3423	0
	High	YRPncPIILVTR	1	2	1	P00549	N4(Deamidated); C5(Carbamidomethyl)	0	0.005	0.06437	2.43675	3	1502.81	-0.181306	39.4149	0
	High	INFGIEK	2	2	1	P00549		0	0.005	0.06119	2.15847	2	820.456	-0.62545	32.734	0
	High	nGVHmVFASFIR	4	2	1	P00549	N1(Deamidated); M5(Oxidation)	0	0.007	0.08452	1.61126	3	1394.69	0.459484	50.6671	0
	Medium	FSHLYR	1	2	1	P00549		0	0.012	0.1427	1.7079	2	822.426	0.439783	16.9247	0
E7KQD6	Glyceraldehyde-3-phosphate dehydrogenase OS=Saccharomyces cerevisiae (strain Lalvin QA23) OX=764098 GN=QA23_2585 PE=3 SV=1 - [E7KQD6_YEASL]	123.396	40.96	2	7	13	69	332	35.6696	8.51416
	A2	Sequence	# PSMs	# Proteins	# Protein Groups	Protein Group Accessions	Modifications	ΔCn	q-Value	PEP	XCorr	Charge	MH+ [Da]	ΔM [ppm]	RT [min]	# Missed Cleavages
	High	IVSNAScTTNcLAPLAK	3	5	3	P00358;P00359;E7KQD6	C7(Carbamidomethyl); C11(Carbamidomethyl)	0	0	7.544e-08	5.32927	3	1819.9	-0.0397896	34.6657	0
	High	IVSNAScTTncLAPLAK	15	5	3	P00358;P00359;E7KQD6	C7(Carbamidomethyl); N10(Deamidated); C11(Carbamidomethyl)	0	0	1.113e-07	4.6297	2	1820.89	2.57817	35.0812	0
	High	TASGNIIPSSTGAAK	10	5	3	P00358;P00359;E7KQD6		0	0	3.668e-06	4.37434	2	1374.72	-0.579087	24.9763	0
	High	TASGnIIPSSTGAAK	1	5	3	P00358;P00359;E7KQD6	N5(Deamidated)	0	0	8.936e-06	3.61536	2	1375.71	-0.0515176	26.4659	0
	High	VPTVDVSVVDLTVK	2	5	3	P00358;P00359;E7KQD6		0	0	3.367e-07	2.93307	2	1470.84	-0.652416	51.137	0
	High	VVDLIEYVAK	1	3	1	E7KQD6		0	0	0.0001641	2.28499	2	1148.66	-0.872615	49.487	0
	High	IDVAVDSTGVFK	1	3	1	E7KQD6		0	0.001	0.01436	1.94189	2	1250.66	1.56649	42.5326	0
	High	IATYQER	7	4	2	P00359;E7KQD6		0	0.001	0.02481	1.67127	2	880.452	-0.222952	15.2164	0
	High	IAInGFGR	1	2	1	E7KQD6	N4(Deamidated)	0	0.001	0.02447	1.61549	2	848.463	-0.0192376	34.8277	0
	High	IVSnAScTTncLAPLAK	1	5	3	P00358;P00359;E7KQD6	N4(Deamidated); C7(Carbamidomethyl); N10(Deamidated); C11(Carbamidomethyl)	0	0.001	0.01832	1.11921	2	1821.87	-0.844315	40.5847	0
	High	IAINGFGR	1	2	1	E7KQD6		0	0.002	0.02755	1.87812	2	847.478	-0.874988	33.6211	0
	High	VLPELQGK	12	5	3	P00358;P00359;E7KQD6		0	0.002	0.02844	1.734	2	883.524	-1.34024	27.3825	0
	High	IATYqER	1	4	2	P00359;E7KQD6	Q5(Deamidated)	0	0.002	0.0376	1.43759	2	881.435	-1.13107	16.3044	0
	High	LTGmAFR	7	5	3	P00358;P00359;E7KQD6	M4(Oxidation)	0	0.003	0.04588	1.68653	2	811.414	0.899243	20.2095	0
	High	EATYDQIK	1	3	1	E7KQD6		0	0.009	0.09775	1.85317	2	967.474	1.3877	20.4298	0
	High	VVITAPSSSAPmFVVGVNHTK	1	3	1	E7KQD6	M12(Oxidation)	0	0.009	0.1072	1.05158	3	2157.14	-0.279722	40.3453	0
	Medium	VLPELqGK	2	5	3	P00358;P00359;E7KQD6	Q6(Deamidated)	0	0.011	0.1184	1.53594	2	884.514	6.38158	29.2126	0
	Medium	HIIIDGVK	1	2	1	E7KQD6		0	0.023	0.2564	1.17172	2	894.542	1.07688	22.9758	0
	Medium	EATYDQIKK	1	3	1	E7KQD6		0	0.03	0.3027	1.34193	2	1095.57	2.17318	14.4883	1
B5LYQ9	DL-glycerol-3-phosphatase (Fragment) OS=Saccharomyces cerevisiae OX=4932 GN=RHR2 PE=4 SV=1 - [B5LYQ9_YEASX]	120.186	71.93	6	14	14	51	171	18.8147	5.97314
	A2	Sequence	# PSMs	# Proteins	# Protein Groups	Protein Group Accessions	Modifications	ΔCn	q-Value	PEP	XCorr	Charge	MH+ [Da]	ΔM [ppm]	RT [min]	# Missed Cleavages
	High	IKRPEYFITANDVK	7	6	1	B5LYQ9		0	0	3.472e-06	4.6707	3	1693.93	-0.271166	31.666	1
	High	YGEHSIEVPGAVK	4	6	1	B5LYQ9		0	0	9.281e-05	4.62098	3	1385.7	-3.04931	29.1516	0
	High	RPEYFITANDVK	4	6	1	B5LYQ9		0	0	1.944e-05	4.03426	3	1452.75	0.204422	32.8085	0
	High	NGLGFPINEQDPSK	4	6	1	B5LYQ9		0	0	1.255e-05	3.39207	2	1515.74	-1.48215	41.2339	0
	High	VVVFEDAPAGIAAGK	3	6	1	B5LYQ9		0	0	1.103e-06	3.31868	2	1443.78	-0.727655	42.6677	0
	High	QGKPHPEPYLK	4	6	1	B5LYQ9		0	0	0.005441	3.10794	3	1293.7	0.212442	13.7787	0
	High	LcNALNALPK	3	6	1	B5LYQ9	C2(Carbamidomethyl)	0	0	0.002907	3.10098	2	1113.61	2.54166	35.7917	0
	High	nGLGFPINEQDPSK	6	6	1	B5LYQ9	N1(Deamidated)	0	0	9.096e-05	2.75973	2	1516.73	-0.761595	47.2148	0
	High	LEGEIPEK	3	6	1	B5LYQ9		0	0	0.008024	2.40543	2	914.483	0.163546	21.0338	0
	High	WAVATSGTR	4	6	1	B5LYQ9		0	0	0.005428	2.1557	2	948.489	-1.35937	23.8091	0
	High	GcDIIVK	2	6	1	B5LYQ9	C2(Carbamidomethyl)	0	0.002	0.02717	2.41412	2	804.428	-0.141728	21.2637	0
	High	KWFDILK	1	6	1	B5LYQ9		0	0.002	0.03502	2.33191	2	949.551	0.614774	44.9175	1
	High	FAPDFADEEYVNK	1	6	1	B5LYQ9		0	0.003	0.03912	2.28338	2	1544.68	-4.39569	42.378	0
	High	EKWAVATSGTR	1	6	1	B5LYQ9		0	0.003	0.04295	1.79703	2	1205.63	-0.712374	20.4542	1
	High	IKRPEYFITAnDVK	1	6	1	B5LYQ9	N11(Deamidated)	0	0.005	0.05989	1.42335	3	1694.92	5.0183	32.3778	1
	High	WFDILK	2	6	1	B5LYQ9		0	0.009	0.09668	1.37819	2	821.455	-0.256131	51.3716	0
	Medium	RPEYFITAnDVK	1	6	1	B5LYQ9	N9(Deamidated)	0	0.023	0.2526	1.55547	3	1453.74	2.90736	34.6365	0
H0GDA5	Lys20p OS=Saccharomyces cerevisiae x Saccharomyces kudriavzevii (strain VIN7) OX=1095631 GN=VIN7_0585 PE=3 SV=1 - [H0GDA5_SACCK]	111.713	39.82	1	4	18	48	442	48.666	6.60986
	A2	Sequence	# PSMs	# Proteins	# Protein Groups	Protein Group Accessions	Modifications	ΔCn	q-Value	PEP	XCorr	Charge	MH+ [Da]	ΔM [ppm]	RT [min]	# Missed Cleavages
	High	KNDSDVPELATIPAAK	3	1	1	H0GDA5		0	0	4.427e-07	4.77011	3	1668.88	-0.68053	35.0011	1
	High	NFHAEVSTPQVLSAK	2	1	1	H0GDA5		0	0	7.63e-05	3.6416	3	1627.84	-0.378064	33.9544	0
	High	NDSDVPELATIPAAK	2	1	1	H0GDA5		0	0	1.581e-05	3.44132	2	1540.78	-1.40226	41.2936	0
	High	VGIADTVGcANPR	4	2	2	G2WC30;H0GDA5	C9(Carbamidomethyl)	0	0	1.74e-05	3.41003	2	1329.66	0.0702086	30.0103	0
	High	VDQLNLNLTDDQIK	1	2	2	G2WC30;H0GDA5		0	0	3.533e-06	3.3708	2	1628.85	-1.05821	45.9306	0
	High	SAVEVIEFVK	5	2	2	G2WC30;H0GDA5		0	0	0.0003826	3.30298	2	1120.62	-0.205164	45.8049	0
	High	EGEQFANAFFDTEKK	1	2	2	G2WC30;H0GDA5		0	0	0.0005104	3.07591	3	1760.81	0.708003	43.7609	1
	High	nGITPLGGLmAR	3	2	2	G2WC30;H0GDA5	N1(Deamidated); M10(Oxidation)	0	0	0.0005866	2.83152	2	1216.64	-0.173261	45.177	0
	High	NGITPLGGLmAR	3	2	2	G2WC30;H0GDA5	M10(Oxidation)	0	0	0.0001493	2.82716	2	1215.65	-1.47287	37.7404	0
	High	NFQLIDSTLR	2	2	2	G2WC30;H0GDA5		0	0	0.005525	2.54272	2	1206.65	-0.310641	45.9336	0
	High	SLNIDDVDSIIK	1	1	1	H0GDA5		0	0	0.0005384	2.33807	2	1331.7	-0.352718	51.6055	0
	High	EGEQFANAFFDTEK	1	2	2	G2WC30;H0GDA5		0	0	0.0001881	2.24817	2	1632.72	-0.0884442	50.5909	0
	High	VGIADTVGcAnPR	1	2	2	G2WC30;H0GDA5	C9(Carbamidomethyl); N11(Deamidated)	0	0	0.0003476	2.15168	2	1330.64	-5.16435	32.4109	0
	High	LIDVSVLGIGER	2	2	2	G2WC30;H0GDA5		0	0	0.0001073	1.89753	2	1270.74	-1.23421	52.9217	0
	High	LTGWNAIK	4	2	2	G2WC30;H0GDA5		0	0.002	0.02812	1.99603	2	902.509	-0.0269107	33.4835	0
	High	mIVAAPDYVK	1	2	2	G2WC30;H0GDA5	M1(Oxidation)	0	0.003	0.04244	2.41958	2	1122.59	0.377067	31.4979	0
	High	YIHFANR	1	2	2	G2WC30;H0GDA5		0	0.003	0.03911	1.46686	2	920.473	-0.386828	20.4711	0
	Medium	DmNYIAK	6	2	2	G2WC30;H0GDA5	M2(Oxidation)	0	0.011	0.1284	2.37399	2	870.403	0.0921694	17.1625	0
	Medium	QVYELIR	3	2	2	G2WC30;H0GDA5		0	0.011	0.1134	2.08771	2	920.52	-0.149128	33.9317	0
	Medium	nGITPLGGLMAR	1	2	2	G2WC30;H0GDA5	N1(Deamidated)	0	0.011	0.1256	1.62755	2	1200.64	-0.0389555	53.2865	0
	Medium	FSSEDSFR	1	2	2	G2WC30;H0GDA5		0	0.015	0.1594	1.91607	2	974.424	2.43568	23.466	0
P32264	Glutamate 5-kinase OS=Saccharomyces cerevisiae (strain ATCC 204508 / S288c) OX=559292 GN=PRO1 PE=1 SV=2 - [PROB_YEAST]	109.987	46.73	1	17	17	53	428	47.1327	6.75635
	A2	Sequence	# PSMs	# Proteins	# Protein Groups	Protein Group Accessions	Modifications	ΔCn	q-Value	PEP	XCorr	Charge	MH+ [Da]	ΔM [ppm]	RT [min]	# Missed Cleavages
	High	HLAEVQAIAAIGQGR	3	1	1	P32264		0	0	1.426e-06	5.2071	3	1533.85	2.14404	38.2944	0
	High	QAYNGDLTDLQK	2	1	1	P32264		0	0	7.827e-05	3.26623	2	1365.66	-5.67157	32.4298	0
	High	GLPGVNTAGGSGSDVGTGGmETK	5	1	1	P32264	M20(Oxidation)	0	0	0.0001134	2.99169	3	2064.95	0.140638	29.7822	0
	High	LGSSSLVDEK	2	1	1	P32264		0	0	0.003355	2.92646	2	1034.53	-1.82478	23.6262	0
	High	GAVVIDQGAYAALTR	1	1	1	P32264		0	0	1.643e-05	2.67164	2	1504.81	0.273893	44.4815	0
	High	LVAADLATNAGVHTLImK	1	1	1	P32264	M17(Oxidation)	0	0	2.131e-05	2.66663	3	1854.02	0.839057	43.2694	0
	High	TNPDAmPILVVPDLSK	3	1	1	P32264	M6(Oxidation)	0	0	1.041e-05	2.53312	2	1725.91	-0.506114	49.6525	0
	High	GLPGVnTAGGSGSDVGTGGmETK	1	1	1	P32264	N6(Deamidated); M20(Oxidation)	0	0	0.001363	2.44096	3	2065.95	8.37968	29.7901	0
	High	QAYNGDLTDLQKR	1	1	1	P32264		0	0	7.405e-05	2.43178	3	1521.77	0.346079	28.5005	1
	High	NDILDWTQYK	1	1	1	P32264		0	0	0.001403	2.14289	2	1295.63	-0.318763	52.2178	0
	High	QAYnGDLTDLQK	1	1	1	P32264	N4(Deamidated)	0	0	0.0003905	1.92114	2	1366.64	-3.61836	34.3606	0
	High	KLPDGTLDPDFPLQTVGK	1	1	1	P32264		0	0	0.006898	1.71037	3	1941.04	1.25767	47.9652	1
	High	cNYTSSELTK	2	1	1	P32264	C1(Carbamidomethyl)	0	0	0.005407	1.67318	2	1202.53	-1.10922	22.1081	0
	High	IAQILLTR	5	1	1	P32264		0	0.001	0.01465	2.83691	2	927.6	1.5771	35.8218	0
	High	ALNVPLHTK	2	1	1	P32264		0	0.001	0.01663	2.75337	2	992.59	1.11834	22.5262	0
	High	SDTPANIGR	5	1	1	P32264		0	0.001	0.0119	2.35995	2	930.464	0.256498	16.932	0
	High	QAYnGDLTDLQKR	1	1	1	P32264	N4(Deamidated)	0	0.001	0.02165	1.34866	3	1522.75	1.18284	30.7823	1
	High	cnYTSSELTK	1	1	1	P32264	C1(Carbamidomethyl); N2(Deamidated)	0	0.002	0.03501	1.80938	2	1203.52	-3.85287	26.1744	0
	High	ENLAFPPR	11	1	1	P32264		0	0.004	0.05478	1.89399	2	943.5	0.495319	38.9701	0
	High	SYTIVIK	3	1	1	P32264		0	0.009	0.1019	1.84957	2	823.492	-0.05359	31.2949	0
	Medium	EFWILHGLVSK	1	1	1	P32264		0	0.01	0.1103	1.52094	3	1328.74	-0.468475	54.8014	0
G2WC30	K7_Lys21p OS=Saccharomyces cerevisiae (strain Kyokai no. 7 / NBRC 101557) OX=721032 GN=K7_LYS21 PE=3 SV=1 - [G2WC30_YEASK]	105.624	34.09	1	2	16	48	440	48.5359	6.30322
	A2	Sequence	# PSMs	# Proteins	# Protein Groups	Protein Group Accessions	Modifications	ΔCn	q-Value	PEP	XCorr	Charge	MH+ [Da]	ΔM [ppm]	RT [min]	# Missed Cleavages
	High	VGIADTVGcANPR	4	2	2	G2WC30;H0GDA5	C9(Carbamidomethyl)	0	0	1.74e-05	3.41003	2	1329.66	0.0702086	30.0103	0
	High	VDQLNLNLTDDQIK	1	2	2	G2WC30;H0GDA5		0	0	3.533e-06	3.3708	2	1628.85	-1.05821	45.9306	0
	High	SAVEVIEFVK	5	2	2	G2WC30;H0GDA5		0	0	0.0003826	3.30298	2	1120.62	-0.205164	45.8049	0
	High	GTDDDNIDISNGHVSKK	2	1	1	G2WC30		0	0	0.0002107	3.2129	3	1814.85	0.641937	19.7216	1
	High	EGEQFANAFFDTEKK	1	2	2	G2WC30;H0GDA5		0	0	0.0005104	3.07591	3	1760.81	0.708003	43.7609	1
	High	GTDDDNIDISNGHVSK	2	1	1	G2WC30		0	0	0.00011	2.85632	3	1686.75	-3.39864	24.0176	0
	High	nGITPLGGLmAR	3	2	2	G2WC30;H0GDA5	N1(Deamidated); M10(Oxidation)	0	0	0.0005866	2.83152	2	1216.64	-0.173261	45.177	0
	High	GTDDDNIDISnGHVSKK	2	1	1	G2WC30	N11(Deamidated)	0	0	0.006188	2.82909	4	1815.84	0.798276	21.5408	1
	High	NGITPLGGLmAR	3	2	2	G2WC30;H0GDA5	M10(Oxidation)	0	0	0.0001493	2.82716	2	1215.65	-1.47287	37.7404	0
	High	GTDDDNIDISnGHVSK	2	1	1	G2WC30	N11(Deamidated)	0	0	0.0001961	2.59007	3	1687.74	-1.33958	25.9651	0
	High	NFQLIDSTLR	2	2	2	G2WC30;H0GDA5		0	0	0.005525	2.54272	2	1206.65	-0.310641	45.9336	0
	High	EGEQFANAFFDTEK	1	2	2	G2WC30;H0GDA5		0	0	0.0001881	2.24817	2	1632.72	-0.0884442	50.5909	0
	High	VGIADTVGcAnPR	1	2	2	G2WC30;H0GDA5	C9(Carbamidomethyl); N11(Deamidated)	0	0	0.0003476	2.15168	2	1330.64	-5.16435	32.4109	0
	High	LIDVSVLGIGER	2	2	2	G2WC30;H0GDA5		0	0	0.0001073	1.89753	2	1270.74	-1.23421	52.9217	0
	High	LTGWNAIK	4	2	2	G2WC30;H0GDA5		0	0.002	0.02812	1.99603	2	902.509	-0.0269107	33.4835	0
	High	mIVAAPDYVK	1	2	2	G2WC30;H0GDA5	M1(Oxidation)	0	0.003	0.04244	2.41958	2	1122.59	0.377067	31.4979	0
	High	YIHFANR	1	2	2	G2WC30;H0GDA5		0	0.003	0.03911	1.46686	2	920.473	-0.386828	20.4711	0
	Medium	DmNYIAK	6	2	2	G2WC30;H0GDA5	M2(Oxidation)	0	0.011	0.1284	2.37399	2	870.403	0.0921694	17.1625	0
	Medium	QVYELIR	3	2	2	G2WC30;H0GDA5		0	0.011	0.1134	2.08771	2	920.52	-0.149128	33.9317	0
	Medium	nGITPLGGLMAR	1	2	2	G2WC30;H0GDA5	N1(Deamidated)	0	0.011	0.1256	1.62755	2	1200.64	-0.0389555	53.2865	0
	Medium	FSSEDSFR	1	2	2	G2WC30;H0GDA5		0	0.015	0.1594	1.91607	2	974.424	2.43568	23.466	0
C8ZHN0	Adh1p OS=Saccharomyces cerevisiae (strain Lalvin EC1118 / Prise de mousse) OX=643680 GN=EC1118_1O4_0859g PE=3 SV=1 - [C8ZHN0_YEAS8]	89.2014	38.79	11	12	13	45	348	36.8276	6.37939
	A2	Sequence	# PSMs	# Proteins	# Protein Groups	Protein Group Accessions	Modifications	ΔCn	q-Value	PEP	XCorr	Charge	MH+ [Da]	ΔM [ppm]	RT [min]	# Missed Cleavages
	High	LPLVGGHEGAGVVVGmGENVK	2	11	1	C8ZHN0	M16(Oxidation)	0	0	9.942e-05	4.64766	3	2035.07	3.2223	36.538	0
	High	VLGIDGGEGKEELFR	7	12	1	C8ZHN0		0	0	3.085e-06	3.78064	3	1618.84	-1.21283	42.3095	1
	High	ccSDVFNQVVK	1	12	1	C8ZHN0	C1(Carbamidomethyl); C2(Carbamidomethyl)	0	0	5.391e-05	3.6206	2	1355.61	1.82654	36.3604	0
	High	AnGTTVLVGmPAGAK	3	11	1	C8ZHN0	N2(Deamidated); M10(Oxidation)	0	0	0.0004396	3.13097	2	1403.72	-2.58322	29.1159	0
	High	SISIVGSYVGNR	6	12	1	C8ZHN0		0	0	0.0001933	2.96148	2	1251.67	-0.86515	39.0314	0
	High	ANELLINVK	1	12	1	C8ZHN0		0	0	0.004789	2.95913	2	1013.6	1.65082	36.3182	0
	High	VVGLSTLPEIYEK	2	12	1	C8ZHN0		0	0	8.169e-05	2.92788	2	1447.8	-0.732865	49.5134	0
	High	ANGTTVLVGmPAGAK	2	11	1	C8ZHN0	M10(Oxidation)	0	0	3.765e-05	2.66936	2	1402.73	-4.58143	25.512	0
	High	EALDFFAR	4	11	1	C8ZHN0		0	0.001	0.01417	2.56469	2	968.484	0.155859	47.313	0
	High	YVVDTSK	5	14	2	E7NLI2;C8ZHN0		0	0.001	0.01882	1.65566	2	811.42	0.868089	16.0737	0
	High	IGDYAGIK	3	11	1	C8ZHN0		0	0.002	0.02595	2.6295	2	836.449	-3.28457	25.5042	0
	High	DIVGAVLK	4	12	1	C8ZHN0		0	0.002	0.03285	1.77785	2	814.504	0.239781	39.6271	0
	High	DIPVPKPK	3	12	1	C8ZHN0		0	0.005	0.06351	1.45995	2	893.546	-0.0140002	21.7809	0
	Medium	VLGIDGGEGK	2	12	1	C8ZHN0		0	0.021	0.2249	2.22515	2	944.505	-0.315652	26.4629	0
Q02392	Kanr-TEF protein OS=Plasmid pFA6 OX=45419 GN=kanr-TEF PE=4 SV=1 - [Q02392_9ZZZZ]	88.3412	46.84	1	11	11	38	269	30.6973	5.52881
	A2	Sequence	# PSMs	# Proteins	# Protein Groups	Protein Group Accessions	Modifications	ΔCn	q-Value	PEP	XCorr	Charge	MH+ [Da]	ΔM [ppm]	RT [min]	# Missed Cleavages
	High	LHSIPVcNcPFNSDR	3	1	1	Q02392	C7(Carbamidomethyl); C9(Carbamidomethyl)	0	0	5.722e-06	5.25582	3	1815.83	-0.637027	32.9089	0
	High	LYGKPDAPELFLK	6	1	1	Q02392		0	0	2.289e-05	4.11838	3	1490.83	-0.0196182	42.3309	0
	High	mNNGLVDASDFDDER	1	1	1	Q02392	M1(Oxidation)	0	0	1.969e-07	3.75755	2	1713.7	-1.05113	39.0389	0
	High	LNSNmDADLYGYK	4	1	1	Q02392	M5(Oxidation)	0	0	7.253e-05	3.57863	2	1519.68	1.28598	32.6133	0
	High	DNVGQSGATIYR	4	1	1	Q02392		0	0	0.0002496	3.53331	2	1280.62	-3.83542	25.4715	0
	High	RLHSIPVcNcPFNSDR	3	1	1	Q02392	C8(Carbamidomethyl); C10(Carbamidomethyl)	0	0	7.631e-06	3.33089	3	1971.93	0.0401776	29.8114	1
	High	YGIDNPDmNK	2	1	1	Q02392	M8(Oxidation)	0	0	0.002197	3.221	2	1182.51	-0.556079	22.3398	0
	High	GSVANDVTDEmVR	4	1	1	Q02392	M11(Oxidation)	0	0	0.0004484	2.75819	2	1408.64	3.56037	26.5164	0
	High	LIGcIDVGR	2	1	1	Q02392	C4(Carbamidomethyl)	0	0	0.006512	2.58577	2	1002.54	-2.54462	35.3171	0
	High	LNSnmDADLYGYK	3	1	1	Q02392	N4(Deamidated); M5(Oxidation)	0	0	0.0002359	2.33535	2	1520.66	2.16342	36.0456	0
	High	TPDDAWLLTTAIPGK	1	1	1	Q02392		0	0	0.0038	2.00075	2	1598.84	0.71566	55.3818	0
	High	GSVAnDVTDEmVR	1	1	1	Q02392	N5(Deamidated); M11(Oxidation)	0	0	0.001798	1.94235	2	1409.62	-2.59568	24.0401	0
	High	LNSNMDADLYGYK	1	1	1	Q02392		0	0	0.001027	1.78372	2	1503.67	-3.54332	39.0419	0
	High	mNnGLVDASDFDDER	1	1	1	Q02392	M1(Oxidation); N3(Deamidated)	0	0	0.0008732	1.32036	2	1714.68	-1.2683	41.2399	0
	High	NGWPVEQVWK	2	1	1	Q02392		0	0	0.005438	1.14411	2	1242.63	-0.300169	48.2019	0
E7KUH9	Elongation factor Tu OS=Saccharomyces cerevisiae (strain Lalvin QA23) OX=764098 GN=QA23_4536 PE=3 SV=1 - [E7KUH9_YEASL]	86.243	44.39	3	19	19	40	437	47.9517	6.65381
	A2	Sequence	# PSMs	# Proteins	# Protein Groups	Protein Group Accessions	Modifications	ΔCn	q-Value	PEP	XCorr	Charge	MH+ [Da]	ΔM [ppm]	RT [min]	# Missed Cleavages
	High	KGEELEIVGHNSTPLK	4	3	1	E7KUH9		0	0	2.2834e-10	5.50816	3	1750.93	0.786611	28.9409	1
	High	KELDSAmAGDNAGVLLR	1	3	1	E7KUH9	M7(Oxidation)	0	0	0.0001879	3.94142	3	1775.89	-4.81796	32.4959	1
	High	GEELEIVGHNSTPLK	2	3	1	E7KUH9		0	0	2.016e-05	3.67469	3	1622.84	-0.355256	33.4924	0
	High	ELDSAmAGDNAGVLLR	3	3	1	E7KUH9	M6(Oxidation)	0	0	8.599e-07	3.45873	2	1647.8	-0.925092	39.228	0
	High	QVGVQHIVVFVNK	3	3	1	E7KUH9		0	0	0.001018	3.38633	3	1466.85	1.7075	36.3648	0
	High	GITISTAHVEYETAKR	1	3	1	E7KUH9		0	0	4.86e-05	3.35792	3	1775.92	-5.85231	28.4089	1
	High	GITISTAHVEYETAK	2	3	1	E7KUH9		0	0	1.679e-05	3.33483	3	1619.83	-0.396864	32.1017	0
	High	SKPHVNIGTIGHVDHGK	2	3	1	E7KUH9		0	0	4.771e-06	3.23346	4	1795.96	-0.443362	20.0113	0
	High	TTVTGIEmFR	4	3	1	E7KUH9	M8(Oxidation)	0	0	0.002787	3.1305	2	1170.58	-0.688318	35.1308	0
	High	QPEIGEQAImK	2	3	1	E7KUH9	M10(Oxidation)	0	0	0.001443	2.38545	2	1259.63	-0.995945	25.985	0
	High	HYSHVDcPGHADYIK	1	3	1	E7KUH9	C7(Carbamidomethyl)	0	0	0.007083	2.30745	4	1798.8	0.834507	19.7799	0
	High	GGANFLDYAAIDK	1	3	1	E7KUH9		0	0	9.114e-05	1.793	2	1354.66	-0.147256	48.4835	0
	High	ILASLYILSK	2	3	1	E7KUH9		0	0	0.000774	1.4775	2	1120.7	-1.07305	51.1038	0
	High	GGANFLDYAAIDKAPEER	1	3	1	E7KUH9		0	0	0.0004783	1.18664	3	1936.93	-5.03907	44.9295	1
	High	TVGTGLITR	3	3	1	E7KUH9		0	0.001	0.01127	2.16352	2	917.541	-0.0118035	26.9316	0
	High	TTLTAAITK	3	3	1	E7KUH9		0	0.003	0.04485	2.43427	2	919.546	-0.426852	26.1545	0
	High	GmVLAKPGTVK	1	3	1	E7KUH9	M2(Oxidation)	0	0.003	0.04981	1.57709	2	1116.65	0.622374	14.9147	0
	High	EHLLLAR	1	3	1	E7KUH9		0	0.009	0.1068	1.91164	2	851.509	-0.702785	22.4504	0
	Medium	HSGFGENYRPQmFIR	1	3	1	E7KUH9	M12(Oxidation)	0	0.016	0.1902	1.77371	4	1854.87	-1.04337	33.2303	0
	Medium	TTVTGIEMFR	1	3	1	E7KUH9		0	0.016	0.1757	1.70238	2	1154.59	0.924377	42.6936	0
	Medium	KGEELEIVGHnSTPLK	1	3	1	E7KUH9	N11(Deamidated)	0	0.023	0.2639	2.56193	4	1751.93	9.41438	28.6929	1
P38625	GMP synthase [glutamine-hydrolyzing] OS=Saccharomyces cerevisiae (strain ATCC 204508 / S288c) OX=559292 GN=GUA1 PE=1 SV=4 - [GUAA_YEAST]	85.3505	34.29	1	20	20	44	525	58.4453	6.49365
	A2	Sequence	# PSMs	# Proteins	# Protein Groups	Protein Group Accessions	Modifications	ΔCn	q-Value	PEP	XCorr	Charge	MH+ [Da]	ΔM [ppm]	RT [min]	# Missed Cleavages
	High	THHNVGGLLENmK	2	1	1	P38625	M12(Oxidation)	0	0	1.765e-05	4.6269	3	1465.72	0.0812518	18.9855	0
	High	KADNIYIEEIKK	3	1	1	P38625		0	0	0.0003	3.55598	3	1463.81	-1.32869	26.2038	2
	High	FHAILVDNGVLR	6	1	1	P38625		0	0	0.002599	3.54303	3	1353.76	-0.0777629	40.8964	0
	High	IIGNTFIHVFER	1	1	1	P38625		0	0	2.975e-05	3.10248	3	1445.79	-0.555114	48.6315	0
	High	VIDDSNSLFK	3	1	1	P38625		0	0	0.001778	2.93991	2	1137.58	2.02088	36.3768	0
	High	TYDQVIALR	3	1	1	P38625		0	0	0.005055	2.92045	2	1078.59	-0.124648	37.0162	0
	High	IVNEVDGVAR	4	1	1	P38625		0	0	0.001081	2.53752	2	1071.58	-0.653634	21.5165	0
	High	GmNDSTVWmSHGDK	1	1	1	P38625	M2(Oxidation); M9(Oxidation)	0	0	0.0001495	2.29323	3	1596.64	-0.027254	19.4835	0
	High	LmTEAIGDR	2	1	1	P38625	M2(Oxidation)	0	0	0.00193	1.99033	2	1021.5	1.07778	20.9358	0
	High	FHAILVDnGVLR	1	1	1	P38625	N8(Deamidated)	0	0.001	0.01074	3.12547	3	1354.75	-0.285767	43.172	0
	High	ISELGWTPK	1	1	1	P38625		0	0.001	0.01016	2.59051	2	1030.56	3.06903	36.7193	0
	High	NFAVDLcHAK	1	1	1	P38625	C7(Carbamidomethyl)	0	0.001	0.01132	2.21714	2	1174.57	0.333163	29.5408	0
	High	ADNIYIEEIKK	1	1	1	P38625		0	0.001	0.0234	1.96033	3	1335.71	-0.382812	32.0755	1
	High	SVGVmGDQR	3	1	1	P38625	M5(Oxidation)	0	0.001	0.02386	1.76448	2	964.452	0.11771	11.1399	0
	High	HPFPGPGIAIR	3	1	1	P38625		0	0.003	0.04334	2.08993	2	1161.65	0.38268	33.4987	0
	High	LNEAANVK	1	1	1	P38625		0	0.003	0.03828	2.01423	2	858.468	0.500994	11.5835	0
	High	ELFKDEVR	1	1	1	P38625		0	0.008	0.0959	1.94487	2	1035.55	1.23034	24.5637	1
	Medium	EYGPATLK	2	1	1	P38625		0	0.01	0.1101	1.76259	2	878.461	-0.488303	23.9152	0
	Medium	EQVEIAR	1	1	1	P38625		0	0.011	0.1263	2.20098	2	844.452	-0.762086	17.8431	0
	Medium	EqVEIAR	1	1	1	P38625	Q2(Deamidated)	0	0.015	0.1649	1.36574	2	845.441	4.93355	17.5516	0
	Medium	LHGLPTGYK	2	1	1	P38625		0	0.022	0.2339	1.63148	2	985.546	-0.510573	23.3562	0
	Medium	KADNIYIEEIK	1	1	1	P38625		0	0.023	0.2597	2.23038	3	1335.72	-0.177185	31.9767	1
Q12118	Small glutamine-rich tetratricopeptide repeat-containing protein 2 OS=Saccharomyces cerevisiae (strain ATCC 204508 / S288c) OX=559292 GN=SGT2 PE=1 SV=1 - [SGT2_YEAST]	83.4637	40.75	1	16	16	33	346	37.1951	4.79248
	A2	Sequence	# PSMs	# Proteins	# Protein Groups	Protein Group Accessions	Modifications	ΔCn	q-Value	PEP	XCorr	Charge	MH+ [Da]	ΔM [ppm]	RT [min]	# Missed Cleavages
	High	NmAGNLFGGAGAQSTDETPDNENKQ	1	1	1	Q12118	M2(Oxidation)	0	0	2.532e-07	4.69675	3	2582.11	-0.0170718	34.6518	1
	High	YAQGKPEEALEAYKK	5	1	1	Q12118		0	0	1.182e-06	3.97311	3	1724.88	-0.478077	24.6937	1
	High	AmANKDYELAINK	2	1	1	Q12118	M2(Oxidation)	0	0	0.001246	3.52749	3	1496.74	-0.42691	24.6848	1
	High	VLDIEGDNATEAmKR	2	1	1	Q12118	M13(Oxidation)	0	0	3.263e-05	3.38044	3	1677.81	-1.7538	26.2448	1
	High	KVEQSLNLEK	1	1	1	Q12118		0	0	0.00393	3.06605	2	1187.66	0.660674	19.5426	1
	High	GQHLADILNSASR	5	1	1	Q12118		0	0	0.004183	2.97721	3	1381.72	0.80604	34.4127	0
	High	KKVEQSLNLEK	3	1	1	Q12118		0	0	0.002763	2.97333	3	1315.76	0.00682146	16.0832	2
	High	YAQGKPEEALEAYK	1	1	1	Q12118		0	0	0.0001482	2.66366	3	1596.79	1.92944	29.7625	0
	High	VLPTNAIYYANR	3	1	1	Q12118		0	0	0.000667	2.51843	3	1394.74	-0.460469	38.6981	0
	High	mmSNPGAmQNIQK	2	1	1	Q12118	M1(Oxidation); M2(Oxidation); M8(Oxidation)	0	0	0.002051	2.32752	3	1497.65	-0.0588156	13.6882	0
	High	mmQDPSIR	1	1	1	Q12118	M1(Oxidation); M2(Oxidation)	0	0	0.004246	2.29007	2	1009.44	0.0695095	13.9135	0
	High	VLDIEGDNATEAmK	1	1	1	Q12118	M13(Oxidation)	0	0	0.0003459	2.02364	2	1521.71	1.7953	30.3092	0
	High	VEQSLNLEK	1	1	1	Q12118		0	0.001	0.01313	2.7647	2	1059.56	-3.75323	24.2888	0
	High	EAVSGILGK	2	1	1	Q12118		0	0.001	0.01088	2.05321	2	873.499	-5.36358	29.0642	0
	High	DYELAINK	2	1	1	Q12118		0	0.008	0.09617	2.59718	2	965.494	0.265034	33.8661	0
	High	EYDQAVK	1	1	1	Q12118		0	0.009	0.101	1.08566	2	852.41	-0.0289736	12.1179	0
B5VLE9	YJL026Wp-like protein OS=Saccharomyces cerevisiae (strain AWRI1631) OX=545124 GN=AWRI1631_101800 PE=4 SV=1 - [B5VLE9_YEAS6]	80.8911	26.32	5	12	12	35	399	46.1342	5.18604
	A2	Sequence	# PSMs	# Proteins	# Protein Groups	Protein Group Accessions	Modifications	ΔCn	q-Value	PEP	XCorr	Charge	MH+ [Da]	ΔM [ppm]	RT [min]	# Missed Cleavages
	High	AAADALSDLEIKDSK	2	5	1	B5VLE9		0	0	2.897e-05	5.10445	3	1546.8	4.66412	36.5305	1
	High	AAADALSDLEIK	6	5	1	B5VLE9		0	0	1.296e-05	3.71327	2	1216.64	0.0872422	44.2052	0
	High	EEPLLNEDKER	5	5	1	B5VLE9		0	0	0.001212	3.01136	3	1371.67	-0.628644	22.2294	1
	High	EmEKEEPLLNEDKER	2	5	1	B5VLE9	M2(Oxidation)	0	0	0.002005	2.86101	3	1904.89	0.071373	20.4114	2
	High	IVTEAVEIEQR	3	5	1	B5VLE9		0	0	0.0001619	2.84677	2	1286.69	-2.28107	32.2813	0
	High	YHEIWQAYK	5	5	1	B5VLE9		0	0	0.002385	2.10533	2	1237.6	-1.99542	32.7142	0
	High	NKPDPAIVEK	3	5	1	B5VLE9		0	0.001	0.01041	2.63835	2	1110.62	-0.226358	14.2454	0
	High	LLVAFGNK	1	5	1	B5VLE9		0	0.001	0.02131	2.336	2	861.525	6.40327	36.1236	0
	High	TVLFPIK	3	5	1	B5VLE9		0	0.001	0.0137	1.76968	2	817.518	-0.155709	40.677	0
	High	WIQDADALFGER	1	5	1	B5VLE9		0	0.001	0.01147	1.59061	2	1420.69	0.231849	52.3042	0
	High	DIHDWNNR	1	5	1	B5VLE9		0	0.005	0.06361	1.71544	2	1069.48	-0.358006	21.0323	0
	High	ELETLREENR	3	5	1	B5VLE9		0	0.007	0.08569	2.11299	3	1288.65	0.405145	19.8361	1
E7NKL6	Pdc1p OS=Saccharomyces cerevisiae (strain FostersO) OX=764101 GN=FOSTERSO_3087 PE=3 SV=1 - [E7NKL6_YEASO]	76.3738	21.85	4	11	11	34	563	61.4836	6.26514
	A2	Sequence	# PSMs	# Proteins	# Protein Groups	Protein Group Accessions	Modifications	ΔCn	q-Value	PEP	XCorr	Charge	MH+ [Da]	ΔM [ppm]	RT [min]	# Missed Cleavages
	High	TPANAAVPASTPLK	2	4	1	E7NKL6		0	0	2.849e-05	4.96453	2	1337.74	-0.131715	27.3378	0
	High	YGGVYVGTLSKPEVK	4	4	1	E7NKL6		0	0	1.862e-06	4.86587	3	1596.86	-0.985587	33.7146	0
	High	VATTGEWDKLTQDK	3	4	1	E7NKL6		0	0	0.000104	3.54296	3	1591.8	0.880331	33.5091	1
	High	TPAnAAVPASTPLK	1	4	1	E7NKL6	N4(Deamidated)	0	0	0.0007529	3.4464	2	1338.73	0.501282	29.5438	0
	High	NIVEFHSDHmK	5	4	1	E7NKL6	M10(Oxidation)	0	0	0.0001411	3.17619	3	1372.63	-0.0837872	18.0148	0
	High	NPVILADAccSR	3	4	1	E7NKL6	C9(Carbamidomethyl); C10(Carbamidomethyl)	0	0	0.004002	2.66984	2	1375.64	-2.09316	31.5345	0
	High	LLTTIADAAK	5	4	1	E7NKL6		0	0	0.003287	2.5221	2	1016.6	3.95182	32.7536	0
	High	LLQTPIDmSLKPNDAESEK	1	4	1	E7NKL6	M8(Oxidation)	0	0	0.003534	2.28609	3	2145.08	0.517173	35.8564	0
	High	IYEVEGmR	3	4	1	E7NKL6	M7(Oxidation)	0	0	0.00705	2.27327	2	1012.48	0.178814	21.8924	0
	High	VATTGEWDK	2	4	1	E7NKL6		0	0	0.005336	2.03431	2	1006.48	0.308265	21.9057	0
	High	NATFPGVQmK	3	4	1	E7NKL6	M9(Oxidation)	0	0.001	0.01147	2.41421	2	1108.54	-1.2442	25.214	0
	High	GYKPVAVPAR	2	4	1	E7NKL6		0	0.005	0.05849	1.3846	2	1057.62	0.636427	19.7922	0
G2WJ13	S-adenosylmethionine synthase (Fragment) OS=Saccharomyces cerevisiae (strain Kyokai no. 7 / NBRC 101557) OX=721032 GN=K7_SAM1 PE=3 SV=1 - [G2WJ13_YEASK]	75.4767	29.89	4	6	14	37	378	41.3469	5.16064
	A2	Sequence	# PSMs	# Proteins	# Protein Groups	Protein Group Accessions	Modifications	ΔCn	q-Value	PEP	XCorr	Charge	MH+ [Da]	ΔM [ppm]	RT [min]	# Missed Cleavages
	High	DGSLAWLRPDTK	6	4	1	G2WJ13		0	0	0.0004842	4.07558	3	1358.71	-0.874353	41.1141	0
	High	SDEEIIDIISK	4	3	1	G2WJ13		0	0	9.689e-05	3.56705	2	1261.65	-0.276013	50.6828	0
	High	FVIGGPQGDAGLTGR	4	7	2	G2WJ13;C8Z659		0	0	1.76e-06	2.97136	2	1444.75	-1.06322	40.4959	0
	High	TQVTVEYKDDHGR	2	3	1	G2WJ13		0	0	4.712e-05	2.49839	3	1547.74	-0.120954	16.242	1
	High	NFDLRPGVLVK	5	6	2	G2WJ13;C8Z659		0	0	0.007478	2.33886	3	1257.73	-0.268775	39.3581	0
	High	TQVTVEYK	2	3	1	G2WJ13		0	0	0.003575	2.32983	2	967.508	-1.32814	21.1874	0
	High	FVIGGPqGDAGLTGR	1	7	2	G2WJ13;C8Z659	Q7(Deamidated)	0	0	0.007678	1.75448	2	1445.74	-2.24957	42.0978	0
	High	SLVAAGLcK	1	6	2	G2WJ13;C8Z659	C8(Carbamidomethyl)	0	0.001	0.01211	2.21696	2	918.507	-0.760646	27.4968	0
	High	IGYDDSAK	2	6	2	G2WJ13;C8Z659		0	0.001	0.01617	1.94577	2	868.405	-0.0122239	16.6074	0
	High	LNmAmADAR	3	6	2	G2WJ13;C8Z659	M3(Oxidation); M5(Oxidation)	0	0.001	0.01348	1.90852	2	1024.45	-0.571941	10.5858	0
	High	DmLDENTK	2	6	2	G2WJ13;C8Z659	M2(Oxidation)	0	0.001	0.02134	1.51446	2	981.42	0.387264	11.9058	0
	High	FVIGGPQGDAGLTGRK	1	7	2	G2WJ13;C8Z659		0	0.002	0.03185	2.1342	3	1572.85	-1.02353	33.3669	1
	High	YFIQPSGR	2	6	2	G2WJ13;C8Z659		0	0.002	0.02701	2.04872	2	967.499	-0.69492	28.1089	0
	High	AQLDYQK	1	3	1	G2WJ13		0	0.003	0.0438	2.00927	2	865.442	0.0965795	15.9561	0
	Medium	RDGSLAWLRPDTK	1	4	1	G2WJ13		0	0.011	0.1285	1.93411	3	1514.81	4.86673	32.6555	1
N1P5L4	Orotidine 5'-phosphate decarboxylase OS=Saccharomyces cerevisiae (strain CEN.PK113-7D) OX=889517 GN=CENPK1137D_3634 PE=3 SV=1 - [N1P5L4_YEASC]	75.0162	38.2	1	13	13	36	267	29.2371	7.35693
	A2	Sequence	# PSMs	# Proteins	# Protein Groups	Protein Group Accessions	Modifications	ΔCn	q-Value	PEP	XCorr	Charge	MH+ [Da]	ΔM [ppm]	RT [min]	# Missed Cleavages
	High	QAAEEVTKEPR	7	1	1	N1P5L4		0	0	0.0001184	3.62736	3	1257.64	-0.157971	12.1613	1
	High	GLLmLAELScK	3	1	1	N1P5L4	M4(Oxidation); C10(Carbamidomethyl)	0	0	0.0002879	3.3035	2	1250.65	-0.306627	49.8256	0
	High	YNFLLFEDRK	5	1	1	N1P5L4		0	0	0.0003411	3.19687	3	1344.69	-1.38849	46.5214	1
	High	KFADIGNTVK	2	1	1	N1P5L4		0	0	0.001276	2.71374	2	1092.61	1.06473	23.5715	1
	High	SDKDFVIGFIAQR	2	1	1	N1P5L4		0	0	0.003193	2.2786	3	1495.79	-0.218993	48.6485	1
	High	AGWEAYLR	4	1	1	N1P5L4		0	0	0.007823	2.24788	2	965.484	-0.0486621	44.3248	0
	High	GSLSTGEYTK	2	1	1	N1P5L4		0	0	0.006174	2.2044	2	1042.5	-1.15822	19.4103	0
	High	AATHPSPVAAK	1	1	1	N1P5L4		0	0	0.001942	2.17272	2	1049.57	0.260085	6.62504	0
	High	FADIGNTVK	3	1	1	N1P5L4		0	0	0.00361	2.12718	2	964.51	0.382754	28.1872	0
	High	YNFLLFEDR	1	1	1	N1P5L4		0	0	0.0009536	1.98765	2	1216.6	1.43574	55.8173	0
	High	KAGWEAYLR	1	1	1	N1P5L4		0	0	0.005957	1.92471	2	1093.58	2.07854	36.0677	1
	High	GDALGQQYR	3	1	1	N1P5L4		0	0.001	0.01516	2.19198	2	1007.49	-0.419291	20.9678	0
	High	LQYSAGVYR	2	1	1	N1P5L4		0	0.001	0.008876	1.92863	2	1056.55	-1.96649	28.2457	0
E7Q1A1	Aro4p OS=Saccharomyces cerevisiae (strain FostersB) OX=764102 GN=FOSTERSB_0374 PE=4 SV=1 - [E7Q1A1_YEASB]	72.1632	38.85	5	11	12	34	296	31.7343	7.56201
	A2	Sequence	# PSMs	# Proteins	# Protein Groups	Protein Group Accessions	Modifications	ΔCn	q-Value	PEP	XCorr	Charge	MH+ [Da]	ΔM [ppm]	RT [min]	# Missed Cleavages
	High	HGVAAITTTK	3	5	1	E7Q1A1		0	0	0.00115	3.75231	2	998.563	-0.292051	12.0339	0
	High	EAIDIITGKDDR	3	5	1	E7Q1A1		0	0	3.314e-05	3.66858	3	1345.7	-0.518508	32.1854	1
	High	AQLPAGSnGLmIDYSHGNSNK	3	5	1	E7Q1A1	N8(Deamidated); M11(Oxidation)	0	0	1.166e-07	3.49879	3	2191.01	-0.665952	34.7262	0
	High	VNQGAEEDVR	2	5	1	E7Q1A1		0	0	0.000733	3.31707	2	1116.53	-1.46572	13.5085	0
	High	ELASGLSFPVGFK	2	5	1	E7Q1A1		0	0	0.0006715	2.90838	2	1351.73	-0.230745	53.6822	0
	High	REAIDIITGKDDR	1	5	1	E7Q1A1		0	0	0.001544	2.79206	3	1501.8	0.358373	28.9628	2
	High	GNEHcFVILR	3	5	1	E7Q1A1	C5(Carbamidomethyl)	0	0	0.004151	2.62363	3	1244.62	0.868028	31.7528	0
	High	GLINDPDVNNTFNINK	2	5	1	E7Q1A1		0	0	2.081e-05	2.60319	2	1787.89	0.574333	46.264	0
	High	EAIDIITGK	3	5	1	E7Q1A1		0	0	0.00451	2.29168	2	959.541	-0.277589	37.0667	0
	High	AQLPAGSNGLmIDYSHGNSNK	2	5	1	E7Q1A1	M11(Oxidation)	0	0	2.063e-05	2.2813	3	2190.02	-1.41544	33.3292	0
	High	VnQGAEEDVR	1	5	1	E7Q1A1	N2(Deamidated)	0	0.001	0.01128	2.00276	2	1117.51	-1.25241	16.6557	0
	High	KLSDELK	4	5	1	E7Q1A1		0	0.002	0.03367	2.10665	2	832.478	0.0292213	15.9867	1
	High	AYLEKPR	3	9	2	E7NGP4;E7Q1A1		0	0.002	0.02971	1.81198	2	876.493	-0.475227	13.6639	0
	Medium	GDLSIImR	1	5	1	E7Q1A1	M7(Oxidation)	0	0.011	0.1128	2.22161	2	920.486	-1.31441	32.5622	0
	Medium	GnEHcFVILR	1	5	1	E7Q1A1	N2(Deamidated); C5(Carbamidomethyl)	0	0.011	0.1246	1.68782	3	1245.61	6.81506	35.9492	0
C8Z659	S-adenosylmethionine synthase OS=Saccharomyces cerevisiae (strain Lalvin EC1118 / Prise de mousse) OX=643680 GN=EC1118_1D0_8174g PE=3 SV=1 - [C8Z659_YEAS8]	66.4806	33.59	3	6	14	35	384	42.2154	5.37646
	A2	Sequence	# PSMs	# Proteins	# Protein Groups	Protein Group Accessions	Modifications	ΔCn	q-Value	PEP	XCorr	Charge	MH+ [Da]	ΔM [ppm]	RT [min]	# Missed Cleavages
	High	FVIGGPQGDAGLTGR	4	7	2	G2WJ13;C8Z659		0	0	1.76e-06	2.97136	2	1444.75	-1.06322	40.4959	0
	High	DGSLPWLRPDTK	6	3	1	C8Z659		0	0	0.002783	2.75892	3	1384.72	-0.545398	42.1901	0
	High	LDYQQIVR	1	3	1	C8Z659		0	0	0.007775	2.70382	2	1034.56	1.49766	35.8084	0
	High	TQVTVEYEDDNGR	1	3	1	C8Z659		0	0	0.0001636	2.5679	2	1525.67	-1.3602	26.1103	0
	High	TFLFTSESVGEGHPDK	1	3	1	C8Z659		0	0	0.0005054	2.5447	3	1750.83	3.4226	38.2974	0
	High	NFDLRPGVLVK	5	6	2	G2WJ13;C8Z659		0	0	0.007478	2.33886	3	1257.73	-0.268775	39.3581	0
	High	SDDEIIEIIK	1	3	1	C8Z659		0	0	0.000195	2.07228	2	1174.62	-1.71089	47.7867	0
	High	SDDEIIEIIKK	4	3	1	C8Z659		0	0	0.003633	2.0091	3	1302.71	-0.217147	40.5248	1
	High	FVIGGPqGDAGLTGR	1	7	2	G2WJ13;C8Z659	Q7(Deamidated)	0	0	0.007678	1.75448	2	1445.74	-2.24957	42.0978	0
	High	SLVAAGLcK	1	6	2	G2WJ13;C8Z659	C8(Carbamidomethyl)	0	0.001	0.01211	2.21696	2	918.507	-0.760646	27.4968	0
	High	IGYDDSAK	2	6	2	G2WJ13;C8Z659		0	0.001	0.01617	1.94577	2	868.405	-0.0122239	16.6074	0
	High	LNmAmADAR	3	6	2	G2WJ13;C8Z659	M3(Oxidation); M5(Oxidation)	0	0.001	0.01348	1.90852	2	1024.45	-0.571941	10.5858	0
	High	DmLDENTK	2	6	2	G2WJ13;C8Z659	M2(Oxidation)	0	0.001	0.02134	1.51446	2	981.42	0.387264	11.9058	0
	High	FVIGGPQGDAGLTGRK	1	7	2	G2WJ13;C8Z659		0	0.002	0.03185	2.1342	3	1572.85	-1.02353	33.3669	1
	High	YFIQPSGR	2	6	2	G2WJ13;C8Z659		0	0.002	0.02701	2.04872	2	967.499	-0.69492	28.1089	0
E7LTX4	Emp47p OS=Saccharomyces cerevisiae (strain VIN 13) OX=764099 GN=VIN13_1449 PE=4 SV=1 - [E7LTX4_YEASV]	62.5224	33.9	8	12	13	33	410	46.6709	6.25244
	A2	Sequence	# PSMs	# Proteins	# Protein Groups	Protein Group Accessions	Modifications	ΔCn	q-Value	PEP	XCorr	Charge	MH+ [Da]	ΔM [ppm]	RT [min]	# Missed Cleavages
	High	KVPNNWQTGEQASLEEGR	2	8	1	E7LTX4		0	0	1.242e-06	5.17302	3	2042.98	-2.65522	31.1172	1
	High	HGQDGPQVDEIAR	5	8	1	E7LTX4		0	0	0.0001055	3.8692	3	1421.68	-0.106134	21.9321	0
	High	ILANDINALETK	2	8	1	E7LTX4		0	0	0.0001036	3.69865	2	1314.73	-0.970579	39.6849	0
	High	GTSTDDAIAEDKENFK	1	8	1	E7LTX4		0	0	9.847e-05	3.31582	3	1740.79	-1.20346	26.1287	1
	High	GQLNDGQKPVDK	4	8	1	E7LTX4		0	0	0.001373	3.2243	3	1298.67	-0.246751	10.1061	0
	High	VTYDLEDDNLLK	1	8	1	E7LTX4		0	0	4.65e-05	2.21213	2	1437.71	0.368648	46.5503	0
	High	ILAnDINALETK	2	8	1	E7LTX4	N4(Deamidated)	0	0	0.001361	1.90251	2	1315.71	-2.08869	40.2197	0
	High	ITNYELYK	2	8	1	E7LTX4		0	0.001	0.016	2.62809	2	1043.54	0.250995	30.523	0
	High	VLVEQEK	6	8	1	E7LTX4		0	0.003	0.04373	1.23074	2	844.479	2.05252	14.4245	0
	High	QLSSKPPANNEK	3	8	1	E7LTX4		0	0.006	0.06753	1.43626	3	1312.69	0.302413	6.89168	0
	High	DFLSINQK	1	8	1	E7LTX4		0	0.008	0.09454	1.5982	2	964.511	0.899369	37.9636	0
	High	VcFQTR	1	17	2	E7NKD8;E7LTX4	C2(Carbamidomethyl)	0	0.009	0.1017	1.54854	2	810.393	0.793251	18.1971	0
	Medium	YIDQQTGK	1	8	1	E7LTX4		0	0.011	0.131	0.944556	2	952.473	-0.090359	11.0004	0
	Medium	GqLNDGQKPVDK	1	8	1	E7LTX4	Q2(Deamidated)	0	0.012	0.1398	1.17247	3	1299.65	-0.886109	11.964	0
	Medium	FPSGSYR	1	8	1	E7LTX4		0	0.038	0.3619	1.48406	2	813.389	-0.12137	20.9043	0
A6ZRX0	ATP-dependent RNA helicase DBP2 OS=Saccharomyces cerevisiae (strain YJM789) OX=307796 GN=DBP2 PE=3 SV=1 - [DBP2_YEAS7]	59.7682	34.43	3	17	18	34	546	60.9475	8.66064
	A2	Sequence	# PSMs	# Proteins	# Protein Groups	Protein Group Accessions	Modifications	ΔCn	q-Value	PEP	XCorr	Charge	MH+ [Da]	ΔM [ppm]	RT [min]	# Missed Cleavages
	High	SPImVATDVAAR	2	3	1	A6ZRX0	M4(Oxidation)	0	0	0.0001053	3.6717	2	1246.64	-0.907428	33.479	0
	High	ELAVQIQTEcSK	1	3	1	A6ZRX0	C10(Carbamidomethyl)	0	0	9.46e-05	3.29998	2	1405.7	0.557353	31.2766	0
	High	GSEIVIATPGR	2	3	1	A6ZRX0		0	0	0.001252	3.29039	2	1099.61	-1.34852	31.1718	0
	High	AGATGTAISFFTEQNK	4	3	1	A6ZRX0		0	0	1.15e-05	3.27113	2	1642.8	-1.3526	47	0
	High	YLETASQDNEYK	1	3	1	A6ZRX0		0	0	3.407e-05	3.11689	2	1460.65	-1.86121	24.3554	0
	High	VTYLVLDEADR	2	3	1	A6ZRX0		0	0	0.0002635	2.80836	2	1293.67	1.27723	42.9112	0
	High	NFYVEHESVR	2	3	1	A6ZRX0		0	0	0.001337	2.6003	3	1279.61	-0.34152	24.3918	0
	High	LIDmLEIGK	1	3	1	A6ZRX0	M4(Oxidation)	0	0	0.00227	2.32093	2	1047.58	-0.153992	38.7304	0
	High	SDSEIAQFR	1	3	1	A6ZRX0		0	0	0.005306	2.28404	2	1052.5	2.91731	28.8906	0
	High	DWVLQEFR	1	3	1	A6ZRX0		0	0	0.007587	2.16248	2	1092.55	-0.0297381	53.1167	0
	High	DmVGIAATGSGK	2	3	1	A6ZRX0	M2(Oxidation)	0	0	0.001677	2.05174	2	1122.55	-0.28899	20.488	0
	High	LIDMLEIGK	1	3	1	A6ZRX0		0	0	0.001322	1.96063	2	1031.58	-0.234044	48.7184	0
	High	mLDmGFEPQIR	2	11	2	A6ZRX0;A6ZP47	M1(Oxidation); M4(Oxidation)	0	0	0.0008366	1.94732	2	1368.63	-0.811196	37.2093	0
	High	EANQNIPPELLK	3	3	1	A6ZRX0		0	0	0.00342	1.88134	2	1365.75	6.90494	36.6317	0
	High	TLIFASTK	3	3	1	A6ZRX0		0	0.001	0.0215	2.12028	2	880.514	-0.253104	31.9464	0
	High	ERDWVLQEFR	2	3	1	A6ZRX0		0	0.002	0.0343	2.27853	3	1377.69	0.178933	44.3063	1
	High	NSYNDRPQGGNYR	2	3	1	A6ZRX0		0	0.002	0.03188	1.58558	3	1540.68	-2.86949	15.2054	0
	Medium	KIVDQIRPDR	1	3	1	A6ZRX0		0	0.012	0.1494	2.28386	3	1239.72	0.12328	18.987	1
	Medium	NTcVYGGVPK	1	3	1	A6ZRX0	C3(Carbamidomethyl)	0	0.021	0.2247	1.62354	2	1094.53	-4.00631	23.9182	0
E7Q2F2	Eft1p OS=Saccharomyces cerevisiae (strain FostersB) OX=764102 GN=FOSTERSB_1069 PE=4 SV=1 - [E7Q2F2_YEASB]	56.9301	23.98	2	21	21	32	834	92.3388	6.39209
	A2	Sequence	# PSMs	# Proteins	# Protein Groups	Protein Group Accessions	Modifications	ΔCn	q-Value	PEP	XCorr	Charge	MH+ [Da]	ΔM [ppm]	RT [min]	# Missed Cleavages
	High	GQVVSEEQRPGTPLFTVK	2	2	1	E7Q2F2		0	0	0.002647	3.23296	3	1972.06	2.59401	36.0844	0
	High	ATYAGFLLADPK	2	2	1	E7Q2F2		0	0	6.383e-05	2.83203	2	1266.67	-0.30659	47.4744	0
	High	WTNKDTDAEGKPLER	1	2	1	E7Q2F2		0	0	0.00214	2.53682	4	1759.86	-0.796344	19.1663	1
	High	TGTLTTSETAHNmK	2	2	1	E7Q2F2	M13(Oxidation)	0	0	7.123e-05	2.50863	3	1507.71	0.261042	10.8309	0
	High	ADLmLYVSK	1	2	1	E7Q2F2	M4(Oxidation)	0	0	0.002569	2.48485	2	1055.54	-0.317807	35.4172	0
	High	NmSVIAHVDHGK	1	2	1	E7Q2F2	M2(Oxidation)	0	0	0.006005	2.36664	3	1323.65	-0.985145	13.4655	0
	High	EDLYQTFAR	1	2	1	E7Q2F2		0	0	0.003438	2.15791	2	1142.55	-1.21575	41.1585	0
	High	ETVESESSQTALSK	1	2	1	E7Q2F2		0	0	0.0001557	2.15526	2	1495.71	-0.866612	22.2931	0
	High	KDEIPVLLEK	1	2	1	E7Q2F2		0	0	0.003217	2.143	2	1183.69	0.270183	35.5972	1
	High	LWGDSFFNPK	1	2	1	E7Q2F2		0	0	0.0007023	2.06236	2	1210.59	0.0740938	53.1347	0
	High	IKPVVVINKVDR	1	2	1	E7Q2F2		0	0	0.000863	1.86291	3	1379.87	-1.00655	24.3963	1
	High	IQGPNYVPGK	2	2	1	E7Q2F2		0	0	0.0009124	1.62182	2	1072.58	-0.522826	25.0585	0
	High	AVQYLHEIK	1	2	1	E7Q2F2		0	0.001	0.02181	2.541	2	1100.61	-0.9895	24.674	0
	High	DTDAEGKPLER	2	2	1	E7Q2F2		0	0.001	0.01231	2.44937	2	1230.6	0.178593	13.8469	0
	High	ISPPVVAYR	4	2	1	E7Q2F2		0	0.001	0.009292	2.09942	2	1001.58	-0.806063	33.0651	0
	High	ALLELQVSK	1	2	1	E7Q2F2		0	0.001	0.01524	2.08982	2	1000.6	0.0970409	38.9621	0
	High	LFTAImNFK	2	2	1	E7Q2F2	M6(Oxidation)	0	0.001	0.01853	2.07176	2	1100.58	0.927217	42.6876	0
	High	EGPIFGEEmR	2	2	1	E7Q2F2	M9(Oxidation)	0	0.001	0.02136	1.73609	2	1180.53	-0.97744	30.277	0
	High	IQGPNYVPGKK	2	2	1	E7Q2F2		0	0.003	0.04664	1.83092	3	1200.68	3.23322	19.8149	1
	High	VVLmmGR	1	2	1	E7Q2F2	M4(Oxidation); M5(Oxidation)	0	0.003	0.04826	1.1803	2	837.433	1.46389	15.5521	0
	High	RATYAGFLLADPK	1	2	1	E7Q2F2		0	0.005	0.06264	2.18639	3	1422.77	-0.314581	40.4679	1
P10591	Heat shock protein SSA1 OS=Saccharomyces cerevisiae (strain ATCC 204508 / S288c) OX=559292 GN=SSA1 PE=1 SV=4 - [HSP71_YEAST]	54.3805	33.02	1	5	17	25	642	69.6146	5.10986
	A2	Sequence	# PSMs	# Proteins	# Protein Groups	Protein Group Accessions	Modifications	ΔCn	q-Value	PEP	XCorr	Charge	MH+ [Da]	ΔM [ppm]	RT [min]	# Missed Cleavages
	High	ATAGDTHLGGEDFDNR	4	7	2	P10591;B3LTE6		0	0	1.509e-05	3.35794	3	1675.73	-1.24092	25.8988	0
	High	ELQDIANPImSK	1	1	1	P10591	M10(Oxidation)	0	0	6.904e-05	3.0732	2	1374.69	1.05879	36.303	0
	High	SQVDEIVLVGGSTR	1	7	2	P10591;B3LTE6		0	0	0.0003412	2.90722	2	1459.78	6.28727	41.3151	0
	High	VDIIANDQGNR	1	7	2	P10591;B3LTE6		0	0	0.001129	2.77156	2	1214.61	0.420988	24.5727	0
	High	NQLESIAYSLK	2	7	2	P10591;B3LTE6		0	0	0.0009192	2.72457	2	1265.67	0.868245	45.1985	0
	High	IINEPTAAAIAYGLDKK	1	7	2	P10591;B3LTE6		0	0	1.568e-05	2.64418	3	1788	2.97388	43.2525	1
	High	FELSGIPPAPR	3	7	2	P10591;B3LTE6		0	0	0.002751	2.47707	2	1183.65	-0.33562	42.2315	0
	High	NFNDPEVQADmK	1	1	1	P10591	M11(Oxidation)	0	0	0.001549	2.41919	2	1423.61	-4.0329	24.961	0
	High	FKEEDEKESQR	1	7	2	P10591;B3LTE6		0	0	0.0006645	2.41224	3	1424.67	-0.0175337	6.52318	2
	High	TTPSFVAFTDTER	1	1	1	P10591		0	0	0.001175	2.03562	2	1471.7	-1.70298	44.4556	0
	High	DAGTIAGLNVLR	1	7	2	P10591;B3LTE6		0	0.001	0.0141	2.32825	2	1199.67	-1.90605	47.3757	0
	High	LVNHFIQEFK	2	7	2	P10591;B3LTE6		0	0.001	0.01276	2.24194	3	1274.69	-1.57084	37.3248	0
	High	NQAAMNPSNTVFDAK	1	1	1	P10591		0	0.001	0.009076	1.96839	2	1607.75	0.39662	31.7787	0
	High	mKETAESYLGAK	1	7	2	P10591;B3LTE6	M1(Oxidation)	0	0.001	0.02159	1.17943	2	1343.65	-1.02588	21.224	1
	High	ITITNDK	1	7	2	P10591;B3LTE6		0	0.002	0.03286	1.76165	2	804.446	0.0289528	15.0931	0
	High	STLDPVEK	2	7	2	P10591;B3LTE6		0	0.004	0.05274	2.16039	2	888.468	0.276426	20.8767	0
	Medium	NTISEAGDKLEQADKDTVTK	1	1	1	P10591		0	0.012	0.1415	1.73567	3	2163.08	0.319433	33.1694	2
Q07478	ATP-dependent RNA helicase SUB2 OS=Saccharomyces cerevisiae (strain ATCC 204508 / S288c) OX=559292 GN=SUB2 PE=1 SV=1 - [SUB2_YEAST]	54.2075	30.94	1	12	12	27	446	50.2777	5.51611
	A2	Sequence	# PSMs	# Proteins	# Protein Groups	Protein Group Accessions	Modifications	ΔCn	q-Value	PEP	XCorr	Charge	MH+ [Da]	ΔM [ppm]	RT [min]	# Missed Cleavages
	High	AAEAGETGAATSATEGDNNNNTAAGDKK	2	1	1	Q07478		0	0	7.648e-09	5.67235	3	2636.16	-0.883267	16.474	1
	High	AAEAGETGAATSATEGDNnNNTAAGDKK	3	1	1	Q07478	N19(Deamidated)	0	0	6.069e-08	4.54006	3	2637.15	1.05845	16.8228	1
	High	AAEAGETGAATSATEGDNNNNTAAGDK	1	1	1	Q07478		0	0	2.969e-08	3.84738	3	2508.07	0.409794	19.5411	0
	High	LTLHGLQQYYIK	2	1	1	Q07478		0	0	0.0008854	3.34467	3	1476.82	-0.0168021	42.7931	0
	High	NKDTAPHIVVATPGR	1	1	1	Q07478		0	0	0.002773	3.09559	3	1575.85	-6.41526	22.4879	1
	High	GSYVGIHSTGFK	3	1	1	Q07478		0	0	0.0009724	2.95991	3	1252.63	-3.08376	26.3804	0
	High	LLNASNFPAITVHGHmK	1	1	1	Q07478	M16(Oxidation)	0	0	0.0004367	2.5078	4	1865.97	-0.332125	35.09	0
	High	TAVFYGGTPISK	2	1	1	Q07478		0	0	0.004002	2.40755	2	1240.66	0.699108	35.4004	0
	High	DFLLKPELSR	4	1	1	Q07478		0	0	0.0007817	2.12167	3	1217.69	-0.1786	41.7515	0
	High	GLAISFVSSK	2	1	1	Q07478		0	0	0.002916	2.08517	2	1008.57	-0.580348	41.0818	0
	High	EDEEVLAK	1	1	1	Q07478		0	0.002	0.02706	1.84226	2	932.456	-0.95008	18.6336	0
	High	nKDTAPHIVVATPGR	1	1	1	Q07478	N1(Deamidated)	0	0.003	0.04877	2.4424	3	1576.85	6.12529	22.4787	1
	Medium	ELAYQIR	1	1	1	Q07478		0	0.016	0.1863	1.53713	2	892.488	-0.918441	29.0023	0
	Medium	DVQEIFR	3	1	1	Q07478		0	0.022	0.2469	0.96507	2	906.469	0.81113	37.6177	0
P16140	V-type proton ATPase subunit B OS=Saccharomyces cerevisiae (strain ATCC 204508 / S288c) OX=559292 GN=VMA2 PE=1 SV=2 - [VATB_YEAST]	53.8899	29.21	1	15	15	30	517	57.7134	5.07178
	A2	Sequence	# PSMs	# Proteins	# Protein Groups	Protein Group Accessions	Modifications	ΔCn	q-Value	PEP	XCorr	Charge	MH+ [Da]	ΔM [ppm]	RT [min]	# Missed Cleavages
	High	AVVGEEALSIEDK	1	1	1	P16140		0	0	4.722e-05	3.717	2	1359.7	-0.0282332	37.6221	0
	High	ARDDADEDEEDPDTR	1	1	1	P16140		0	0	6.581e-06	3.66902	3	1748.68	0.120716	13.725	1
	High	KDHGDVSNQLYAK	2	1	1	P16140		0	0	0.003261	3.22524	3	1474.73	0.343628	16.0912	1
	High	TFITQGAYEDR	2	1	1	P16140		0	0	0.0007253	3.05263	2	1300.62	-1.01889	32.7128	0
	High	TTVEFTGESLR	2	1	1	P16140		0	0	0.0003051	3.01427	2	1239.62	-0.477583	34.9143	0
	High	QDFEENGSLER	1	1	1	P16140		0	0	0.0002372	2.87488	2	1323.58	1.11659	26.8126	0
	High	AVEQGFNVKPR	2	1	1	P16140		0	0	0.0006299	2.61692	3	1244.67	-1.2304	21.3677	0
	High	IPVSEDmLGR	3	1	1	P16140	M7(Oxidation)	0	0	0.0007613	2.33964	2	1132.56	-4.255	28.477	0
	High	ILDEFYDR	3	1	1	P16140		0	0	0.004914	2.01542	2	1070.52	-0.260672	40.4006	0
	High	QDFEEnGSLER	1	1	1	P16140	N6(Deamidated)	0	0	0.003871	2.00609	2	1324.56	-2.85252	28.732	0
	High	DHGDVSNQLYAK	2	1	1	P16140		0	0.001	0.01116	2.19514	2	1346.63	-0.792653	21.302	0
	High	LSLEFLEK	2	1	1	P16140		0	0.001	0.009657	2.115	2	978.551	0.0986291	48.8509	0
	High	IFDGSGRPIDNGPK	3	1	1	P16140		0	0.001	0.01088	2.07231	3	1472.75	-0.186201	24.6666	0
	High	QGQVLEIR	2	1	1	P16140		0	0.007	0.07702	1.95118	2	942.535	-1.38277	26.8943	0
	High	QAGLVRPTK	1	1	1	P16140		0	0.008	0.09203	1.35572	2	969.584	-0.00961882	11.6193	0
	Medium	SAIGEGmTR	2	1	1	P16140	M7(Oxidation)	0	0.011	0.1137	1.00205	2	937.439	-2.44511	11.4683	0
B3LTE6	Heat shock protein SSA2 OS=Saccharomyces cerevisiae (strain RM11-1a) OX=285006 GN=SCRG_04965 PE=3 SV=1 - [B3LTE6_YEAS1]	53.8373	28.01	6	3	15	24	639	69.4895	5.08447
	A2	Sequence	# PSMs	# Proteins	# Protein Groups	Protein Group Accessions	Modifications	ΔCn	q-Value	PEP	XCorr	Charge	MH+ [Da]	ΔM [ppm]	RT [min]	# Missed Cleavages
	High	ATAGDTHLGGEDFDNR	4	7	2	P10591;B3LTE6		0	0	1.509e-05	3.35794	3	1675.73	-1.24092	25.8988	0
	High	SQVDEIVLVGGSTR	1	7	2	P10591;B3LTE6		0	0	0.0003412	2.90722	2	1459.78	6.28727	41.3151	0
	High	NQAAmNPANTVFDAK	2	6	1	B3LTE6	M5(Oxidation)	0	0	8.656e-06	2.84188	2	1607.75	-0.289826	32.123	0
	High	VDIIANDQGNR	1	7	2	P10591;B3LTE6		0	0	0.001129	2.77156	2	1214.61	0.420988	24.5727	0
	High	NQLESIAYSLK	2	7	2	P10591;B3LTE6		0	0	0.0009192	2.72457	2	1265.67	0.868245	45.1985	0
	High	IINEPTAAAIAYGLDKK	1	7	2	P10591;B3LTE6		0	0	1.568e-05	2.64418	3	1788	2.97388	43.2525	1
	High	FELSGIPPAPR	3	7	2	P10591;B3LTE6		0	0	0.002751	2.47707	2	1183.65	-0.33562	42.2315	0
	High	FKEEDEKESQR	1	7	2	P10591;B3LTE6		0	0	0.0006645	2.41224	3	1424.67	-0.0175337	6.52318	2
	High	DAGTIAGLNVLR	1	7	2	P10591;B3LTE6		0	0.001	0.0141	2.32825	2	1199.67	-1.90605	47.3757	0
	High	LVNHFIQEFK	2	7	2	P10591;B3LTE6		0	0.001	0.01276	2.24194	3	1274.69	-1.57084	37.3248	0
	High	NFNDPEVQGDmK	1	6	1	B3LTE6	M11(Oxidation)	0	0.001	0.02382	2.17404	2	1409.59	-7.25947	23.5881	0
	High	ELQEVANPImSK	1	6	1	B3LTE6	M10(Oxidation)	0	0.001	0.02411	1.97623	2	1374.69	-2.40434	31.4952	0
	High	mKETAESYLGAK	1	7	2	P10591;B3LTE6	M1(Oxidation)	0	0.001	0.02159	1.17943	2	1343.65	-1.02588	21.224	1
	High	ITITNDK	1	7	2	P10591;B3LTE6		0	0.002	0.03286	1.76165	2	804.446	0.0289528	15.0931	0
	High	STLDPVEK	2	7	2	P10591;B3LTE6		0	0.004	0.05274	2.16039	2	888.468	0.276426	20.8767	0
E7KFS3	Hsp60p OS=Saccharomyces cerevisiae (strain AWRI796) OX=764097 GN=AWRI796_3330 PE=3 SV=1 - [E7KFS3_YEASA]	53.4243	33.92	3	18	18	26	572	60.74	5.31299
	A2	Sequence	# PSMs	# Proteins	# Protein Groups	Protein Group Accessions	Modifications	ΔCn	q-Value	PEP	XCorr	Charge	MH+ [Da]	ΔM [ppm]	RT [min]	# Missed Cleavages
	High	TNEAAGDGTTSATVLGR	1	3	1	E7KFS3		0	0	1.511e-07	4.61722	2	1620.79	1.69828	26.7529	0
	High	AAVEEGILPGGGTALVK	2	3	1	E7KFS3		0	0	0.0001423	3.21641	2	1581.89	0.965156	43.471	0
	High	VGGASEVEVGEK	1	3	1	E7KFS3		0	0	0.0001106	2.72108	2	1160.58	-0.769005	20.5109	0
	High	NVLIEQPFGPPK	2	3	1	E7KFS3		0	0	6.897e-05	2.6999	2	1338.74	0.0489396	43.502	0
	High	EDTVILNGSGPK	1	3	1	E7KFS3		0	0	0.0002317	2.6748	2	1229.64	0.284263	27.9789	0
	High	LIDEYGDDFAK	1	3	1	E7KFS3		0	0	0.0001051	2.56876	2	1285.59	-0.916185	38.3202	0
	High	YDDALNATR	1	3	1	E7KFS3		0	0	0.003682	2.46789	2	1038.49	4.75357	22.8004	0
	High	VEFEKPLLLLSEK	2	3	1	E7KFS3		0	0	0.0001363	2.42978	3	1544.89	0.056664	49.7566	0
	High	EDTVILnGSGPK	2	3	1	E7KFS3	N7(Deamidated)	0	0	0.0003689	2.31702	2	1230.62	0.575758	29.5031	0
	High	VIEFLSANK	1	3	1	E7KFS3		0	0	0.007439	2.28627	2	1020.57	-0.752939	37.7389	0
	High	LSGGVAVIR	1	3	1	E7KFS3		0	0	0.006344	2.22073	2	871.533	-3.33051	26.3653	0
	High	GFISPYFITDPK	1	3	1	E7KFS3		0	0	0.002146	2.16806	2	1384.71	-0.537615	52.5044	0
	High	NVAAGcNPmDLR	1	3	1	E7KFS3	C6(Carbamidomethyl); M9(Oxidation)	0	0	0.002189	1.92097	2	1333.6	-2.75191	23.8017	0
	High	GSIDITTTNSYEK	1	3	1	E7KFS3		0	0	0.003375	1.75263	2	1428.69	1.04563	30.846	0
	High	TLEDELEVTEGmR	1	3	1	E7KFS3	M12(Oxidation)	0	0	0.0001204	1.35797	2	1537.7	-0.708335	42.1805	0
	High	VLDEVVVDNFDQK	1	3	1	E7KFS3		0	0.001	0.01704	2.62698	3	1519.76	-2.06246	44.5259	0
	High	LLQEVASK	3	3	1	E7KFS3		0	0.001	0.02192	1.88963	2	887.519	-0.825676	20.6945	0
	High	VGGASEVEVGEKK	2	3	1	E7KFS3		0	0.001	0.02367	1.3607	2	1288.67	-0.313117	15.4412	1
	High	VIEFLSANKK	1	3	1	E7KFS3		0	0.009	0.102	1.55112	2	1148.67	-1.30599	29.0219	1
P41819	Dimethyladenosine transferase OS=Saccharomyces cerevisiae (strain ATCC 204508 / S288c) OX=559292 GN=DIM1 PE=3 SV=1 - [DIM1_YEAST]	51.393	32.08	1	10	10	22	318	35.9279	9.5542
	A2	Sequence	# PSMs	# Proteins	# Protein Groups	Protein Group Accessions	Modifications	ΔCn	q-Value	PEP	XCorr	Charge	MH+ [Da]	ΔM [ppm]	RT [min]	# Missed Cleavages
	High	NNFRPPPQVESSVVR	3	1	1	P41819		0	0	6.662e-08	5.84757	3	1725.9	-1.13162	31.1733	0
	High	NPLVAQGIVDK	3	1	1	P41819		0	0	0.000963	2.88757	2	1153.66	-0.715481	32.5078	0
	High	STTVmDILEK	2	1	1	P41819	M5(Oxidation)	0	0	0.004878	2.57223	2	1152.58	2.31817	36.4775	0
	High	TFLAmNNEmVDDTKGSmHDVVK	1	1	1	P41819	M5(Oxidation); M9(Oxidation); M17(Oxidation)	0	0	0.001052	2.55361	4	2530.13	2.75834	26.6431	1
	High	FNTDLGQHILK	5	1	1	P41819		0	0	0.001405	2.40128	3	1285.7	6.46733	35.7143	0
	High	TFLAmNNEmVDDTK	2	1	1	P41819	M5(Oxidation); M9(Oxidation)	0	0	0.0008692	2.32926	2	1660.72	-0.945533	29.7961	0
	High	cDQNDFLR	1	1	1	P41819	C1(Carbamidomethyl)	0	0.001	0.01079	2.26911	2	1067.46	-0.751939	28.6318	0
	High	HLSSVFK	1	1	1	P41819		0	0.001	0.02447	1.94591	2	817.456	-0.347221	18.8294	0
	High	VSILmFQR	3	1	1	P41819	M5(Oxidation)	0	0.001	0.02272	1.66578	2	1009.55	-0.53614	41.1675	0
	High	NVVAVEmDPR	1	1	1	P41819	M7(Oxidation)	0	0.002	0.02835	2.44357	2	1145.56	-5.92108	22.7405	0
P49626	60S ribosomal protein L4-B OS=Saccharomyces cerevisiae (strain ATCC 204508 / S288c) OX=559292 GN=RPL4B PE=1 SV=2 - [RL4B_YEAST]	50.9929	32.32	1	10	10	18	362	39.0382	10.6382
	A2	Sequence	# PSMs	# Proteins	# Protein Groups	Protein Group Accessions	Modifications	ΔCn	q-Value	PEP	XCorr	Charge	MH+ [Da]	ΔM [ppm]	RT [min]	# Missed Cleavages
	High	AGHQTSAESWGTGR	3	1	1	P49626		0	0	0.0002116	4.67479	3	1444.66	-0.129903	16.9217	0
	High	IINSSEIQSAIRPAGQATQK	3	1	1	P49626		0	0	7.119e-06	4.00093	3	2112.14	0.226897	35.8898	0
	High	LDQVWGSETVASSK	1	1	1	P49626		0	0	3.698e-06	3.468	2	1506.75	1.32716	36.0903	0
	High	RGPLVVYAEDNGIVK	4	1	1	P49626		0	0	2.903e-05	3.39057	3	1629.9	-0.481961	37.9163	1
	High	GPLVVYAEDNGIVK	1	1	1	P49626		0	0	0.0004258	2.69814	2	1473.8	1.32937	43.4525	0
	High	VGYTLPSHIISTSDVTR	1	1	1	P49626		0	0	0.001162	2.12019	3	1845.97	-0.764334	41.739	0
	High	TGTKPAAVFAETLKHD	1	1	1	P49626		0	0	0.002871	2.10829	3	1685.88	-2.10869	30.9408	1
	High	TGTKPAAVFAETLK	1	1	1	P49626		0	0.001	0.01048	2.40531	3	1433.8	-1.53311	32.6389	0
	High	AVGAHSDLLK	1	1	1	P49626		0	0.002	0.03115	2.10372	2	1010.56	-1.56682	18.7787	0
	High	SGQGAFGNmcR	1	1	1	P49626	M9(Oxidation); C10(Carbamidomethyl)	0	0.003	0.04177	1.54396	2	1200.49	-0.261162	15.5955	0
	High	RGPLVVYAEDnGIVK	1	1	1	P49626	N11(Deamidated)	0	0.005	0.06249	2.67469	3	1630.89	4.90304	37.8674	1
P12612	T-complex protein 1 subunit alpha OS=Saccharomyces cerevisiae (strain ATCC 204508 / S288c) OX=559292 GN=TCP1 PE=1 SV=2 - [TCPA_YEAST]	49.534	32.2	3	18	18	26	559	60.4428	6.49365
	A2	Sequence	# PSMs	# Proteins	# Protein Groups	Protein Group Accessions	Modifications	ΔCn	q-Value	PEP	XCorr	Charge	MH+ [Da]	ΔM [ppm]	RT [min]	# Missed Cleavages
	High	IVDEIHAGVLEPTISK	2	3	1	P12612		0	0	2.22e-05	3.82013	3	1720.95	-0.761696	39.1682	0
	High	SYHAASQmAKPEDVK	3	3	1	P12612	M8(Oxidation)	0	0	0.0005758	3.58131	4	1677.79	0.88234	11.695	0
	High	ILVELAQQQDR	2	3	1	P12612		0	0	0.0005352	3.03077	2	1312.72	-1.04565	35.4825	0
	High	SYHAASQmAKPEDVKR	1	3	1	P12612	M8(Oxidation)	0	0	0.0009898	2.81385	4	1833.89	0.848835	11.4898	1
	High	GANDYSLDEmER	1	3	1	P12612	M10(Oxidation)	0	0	0.001779	2.41087	2	1415.57	-3.12412	26.4282	0
	High	IAcLDLNLQK	2	3	1	P12612	C3(Carbamidomethyl)	0	0	0.004553	2.28562	2	1187.64	-0.52573	40.7458	0
	High	NQNVLATmAVANVVK	2	3	1	P12612	M8(Oxidation)	0	0	0.0001105	2.16185	2	1587.85	-0.719471	39.1971	0
	High	SSLGPVGLDK	1	3	1	P12612		0	0	0.002002	1.95187	2	972.536	-0.0338898	30.2755	0
	High	FSDDEcILIK	1	3	1	P12612	C6(Carbamidomethyl)	0	0	0.004378	1.59042	2	1239.59	-1.12229	40.1231	0
	High	SDTLFLGGEK	1	3	1	P12612		0	0.001	0.01513	2.7637	2	1066.54	0.553711	36.1266	0
	High	ETLINIAK	2	3	1	P12612		0	0.001	0.0239	1.74485	2	901.537	2.13829	32.9969	0
	High	SLHDSLSVVK	1	3	1	P12612		0	0.002	0.02904	2.37761	2	1084.6	-1.20324	24.6457	0
	High	IHPTTIITGFR	2	3	1	P12612		0	0.002	0.03678	2.35997	3	1255.72	2.46425	36.3196	0
	High	NYGLDLIR	1	3	1	P12612		0	0.003	0.05104	1.71454	2	963.527	0.848577	43.5747	0
	High	HSSSSIILR	1	3	1	P12612		0	0.007	0.08204	1.94238	2	999.558	-0.0482538	18.0559	0
	High	GIDDLcLK	1	3	1	P12612	C6(Carbamidomethyl)	0	0.008	0.09	2.06592	2	933.471	0.20751	36.1601	0
	Medium	DSSELVAK	1	1	1	P12612		0	0.011	0.1198	0.846824	2	848.436	0.276462	15.9185	0
	Medium	GEIKYPVK	1	3	1	P12612		0	0.032	0.32	1.20643	2	933.54	-0.565315	17.8351	1
P33330	Phosphoserine aminotransferase OS=Saccharomyces cerevisiae (strain ATCC 204508 / S288c) OX=559292 GN=SER1 PE=1 SV=1 - [SERC_YEAST]	49.0554	33.16	1	14	14	28	395	43.3885	6.53662
	A2	Sequence	# PSMs	# Proteins	# Protein Groups	Protein Group Accessions	Modifications	ΔCn	q-Value	PEP	XCorr	Charge	MH+ [Da]	ΔM [ppm]	RT [min]	# Missed Cleavages
	High	EEPQHFGAGPAQmPTPVLQQAAK	2	1	1	P33330	M13(Oxidation)	0	0	0.0001082	4.09811	3	2448.2	-0.830586	33.3625	0
	High	KIDVSQYGVImAGAQK	1	1	1	P33330	M11(Oxidation)	0	0	0.0009614	3.78767	3	1723.9	-1.16663	34.6107	1
	High	GGVEAQQAENEEK	2	1	1	P33330		0	0	1.905e-05	2.85455	2	1388.63	0.916912	14.3949	0
	High	AVQNLVDFIK	1	1	1	P33330		0	0	0.004065	2.79132	2	1146.65	-0.00898513	49.8271	0
	High	IAPAGYLVTGSWSQK	4	1	1	P33330		0	0	0.0002164	2.75195	3	1577.83	-0.0207831	46.3208	0
	High	IPDESLWEDKIK	1	1	1	P33330		0	0	0.003286	2.49954	3	1472.76	-0.555099	41.2613	1
	High	DGLDDQFLK	2	1	1	P33330		0	0	0.00686	2.4428	2	1050.51	-0.436051	42.5142	0
	High	ASIYNALSVK	2	1	1	P33330		0	0	0.0005237	2.43266	2	1065.6	1.25859	37.501	0
	High	IPDESLWEDK	2	1	1	P33330		0	0	0.0003753	2.37356	2	1231.58	-1.50076	41.157	0
	High	KGGVEAQQAENEEK	1	1	1	P33330		0	0	0.007907	2.29785	3	1516.72	0.388417	9.79727	1
	High	LHVPAEVIFNAK	6	1	1	P33330		0	0	0.0015	1.85414	2	1337.76	-1.03764	41.1645	0
	High	RLHVPAEVIFNAK	1	1	1	P33330		0	0	0.00692	1.61806	3	1493.86	0.195573	38.6228	1
	High	MNVVFTLK	1	1	1	P33330		0	0	0.006974	1.58875	2	951.536	3.27073	43.1932	0
	High	mNVVFTLK	1	1	1	P33330	M1(Oxidation)	0	0.001	0.0181	2.44184	2	967.531	3.1733	36.4731	0
	High	KDGLDDQFLK	1	1	1	P33330		0	0.001	0.02334	2.01644	2	1178.61	0.647655	31.9296	1
Q12464	RuvB-like protein 2 OS=Saccharomyces cerevisiae (strain ATCC 204508 / S288c) OX=559292 GN=RVB2 PE=1 SV=1 - [RUVB2_YEAST]	48.3321	30.79	1	14	14	24	471	51.5797	5.31299
	A2	Sequence	# PSMs	# Proteins	# Protein Groups	Protein Group Accessions	Modifications	ΔCn	q-Value	PEP	XCorr	Charge	MH+ [Da]	ΔM [ppm]	RT [min]	# Missed Cleavages
	High	TTDmETIYELGNK	2	1	1	Q12464	M4(Oxidation)	0	0	2.558e-05	3.26499	2	1530.7	0.392239	35.6991	0
	High	SPHGLPLDLLDR	1	1	1	Q12464		0	0	0.001285	3.00791	3	1332.73	-0.142169	46.2595	0
	High	TVVHTVSLHEIDVINSR	1	1	1	Q12464		0	0	5.261e-05	2.95608	4	1919.04	0.633655	38.2242	0
	High	VLAGDVISIDK	3	1	1	Q12464		0	0	0.0006091	2.92082	2	1129.65	0.565624	39.002	0
	High	TEALTQAFR	1	1	1	Q12464		0	0	0.001133	2.45953	2	1036.54	-0.0669953	32.2023	0
	High	AVLVAGPPSTGK	2	1	1	Q12464		0	0	0.00554	2.36863	2	1096.64	-0.218344	25.988	0
	High	AYLLFLDSAR	2	1	1	Q12464		0	0	0.002501	1.93214	2	1168.64	-0.083322	53.9583	0
	High	mVQNGTIAGR	3	1	1	Q12464	M1(Oxidation)	0	0	0.001217	1.89443	2	1062.54	-0.169434	14.0079	0
	High	TGVETSLR	2	1	1	Q12464		0	0.001	0.01524	2.59538	2	862.463	0.101986	19.2624	0
	High	FVQcPEGELQKR	1	1	1	Q12464	C4(Carbamidomethyl)	0	0.001	0.02049	2.34509	3	1490.74	-1.98286	24.0569	1
	High	FVQcPEGELQK	1	1	1	Q12464	C4(Carbamidomethyl)	0	0.001	0.01871	2.25534	2	1334.64	-0.40973	27.6702	0
	High	SYNEQEIK	1	1	1	Q12464		0	0.001	0.01118	2.04604	2	1010.48	0.109062	16.9701	0
	High	NNTVEVEDVKR	2	1	1	Q12464		0	0.001	0.008527	1.53229	3	1302.67	1.64665	18.086	1
	High	mVQnGTIAGR	1	1	1	Q12464	M1(Oxidation); N4(Deamidated)	0	0.002	0.03311	1.55652	2	1063.52	1.08652	16.5728	0
	High	SRDYDAmGADTR	1	1	1	Q12464	M7(Oxidation)	0	0.003	0.04426	1.50406	3	1373.57	-0.206819	11.8281	1
C7GLZ4	Gga2p OS=Saccharomyces cerevisiae (strain JAY291) OX=574961 GN=GGA2 PE=4 SV=1 - [C7GLZ4_YEAS2]	44.8238	21.2	3	13	13	18	585	64.3912	6.3667
	A2	Sequence	# PSMs	# Proteins	# Protein Groups	Protein Group Accessions	Modifications	ΔCn	q-Value	PEP	XCorr	Charge	MH+ [Da]	ΔM [ppm]	RT [min]	# Missed Cleavages
	High	TASEIQKEQEIAQAAK	1	3	1	C7GLZ4		0	0	3.759e-05	4.28349	3	1744.91	3.72877	26.5441	1
	High	FNDTVNQLLEK	1	3	1	C7GLZ4		0	0	4.485e-05	3.73953	2	1320.68	-0.809413	42.4729	0
	High	QAISSELNK	3	3	1	C7GLZ4		0	0	0.003924	2.81595	2	989.526	-0.00972103	19.9014	0
	High	NcGYPFHLQISR	2	3	1	C7GLZ4	C2(Carbamidomethyl)	0	0	0.0001371	2.80186	3	1491.71	-0.855981	39.214	0
	High	KPQALGNPLLR	3	3	1	C7GLZ4		0	0	0.003514	2.42909	2	1206.73	1.88533	28.9465	0
	High	DGISQEGTIENAPANPSK	1	3	1	C7GLZ4		0	0	3.453e-06	2.20488	2	1827.87	-0.136552	29.7392	0
	High	EQEIAQAAK	1	3	1	C7GLZ4		0	0	0.006179	2.13686	2	987.511	-0.0563583	12.0777	0
	High	EFLNELVK	1	3	1	C7GLZ4		0	0.002	0.0254	1.8335	2	991.547	0.702058	43.4222	0
	High	LQPQSSNFmIGNAK	1	3	1	C7GLZ4	M9(Oxidation)	0	0.002	0.02587	1.68965	2	1550.76	0.0818712	31.4754	0
	Medium	TLVNQSPNLK	1	3	1	C7GLZ4		0	0.011	0.1149	2.09584	2	1113.63	-0.130267	24.2798	0
	Medium	IEFEISR	1	3	1	C7GLZ4		0	0.022	0.2437	1.64097	2	893.471	-2.17079	36.3364	0
	Medium	NDmGYIR	1	3	1	C7GLZ4	M3(Oxidation)	0	0.024	0.2685	1.0955	2	884.393	0.135432	16.8164	0
	Medium	KEFLNELVK	1	3	1	C7GLZ4		0	0.032	0.3187	2.03422	2	1119.64	-0.413384	33.6603	1
A6ZQK0	Aspartate transcarbamylase OS=Saccharomyces cerevisiae (strain YJM789) OX=307796 GN=URA2 PE=3 SV=1 - [A6ZQK0_YEAS7]	44.627	9.21	6	18	20	27	2214	244.863	5.80811
	A2	Sequence	# PSMs	# Proteins	# Protein Groups	Protein Group Accessions	Modifications	ΔCn	q-Value	PEP	XCorr	Charge	MH+ [Da]	ΔM [ppm]	RT [min]	# Missed Cleavages
	High	DGTVLQGYSFGAEK	3	6	1	A6ZQK0		0	0	8.626e-05	3.08652	2	1471.71	0.453588	43.7669	0
	High	VNEIKEEVDYDHR	1	6	1	A6ZQK0		0	0	9.19e-06	2.92963	4	1645.78	-0.261635	22.9743	1
	High	HSEEmSVHIAAK	1	6	1	A6ZQK0	M5(Oxidation)	0	0	0.0003125	2.76973	3	1354.64	-0.318241	11.7131	0
	High	IVNVNPLVSSVK	2	6	1	A6ZQK0		0	0	0.0004008	2.73995	2	1268.76	2.92618	39.5904	0
	High	TLAcYSDAIVmR	1	6	1	A6ZQK0	C4(Carbamidomethyl); M11(Oxidation)	0	0	3.981e-05	2.30221	2	1415.67	1.90322	36.739	0
	High	HIELQTGPDGK	1	6	1	A6ZQK0		0	0	0.003645	2.1921	2	1194.6	-5.72701	18.9114	0
	High	VFAIANAFAK	1	6	1	A6ZQK0		0	0	0.002841	1.73807	2	1051.59	-1.04268	45.5591	0
	High	VTALFLPLR	1	6	1	A6ZQK0		0	0	0.005354	1.62895	2	1029.65	-0.499366	51.6568	0
	High	ILAIDVGmK	1	6	1	A6ZQK0	M8(Oxidation)	0	0.001	0.02332	2.04526	2	975.557	2.41191	34.4416	0
	High	ATGYPLAYTAAK	1	11	2	A6ZQK0;E7NJI4		0	0.001	0.02099	1.89599	2	1226.64	-0.956142	32.8174	0
	High	LLIEAISR	1	6	1	A6ZQK0		0	0.001	0.008499	1.84219	2	914.568	0.68034	39.1881	0
	High	DAGSmLGR	2	6	1	A6ZQK0	M5(Oxidation)	0	0.001	0.02285	1.69834	2	822.378	0.893904	13.7051	0
	High	LTIDDIVLR	1	6	1	A6ZQK0		0	0.001	0.02342	1.49391	2	1057.62	-0.991083	51.8597	0
	High	SISGPVITDVASLK	1	6	1	A6ZQK0		0	0.001	0.02263	1.00105	2	1386.78	-2.52253	45.5252	0
	High	INLVSPPELR	2	6	1	A6ZQK0		0	0.002	0.02783	2.08104	2	1137.66	-0.362371	42.3904	0
	High	LVTLELK	1	6	1	A6ZQK0		0	0.002	0.03476	1.52038	2	815.527	3.52728	36.0888	0
	High	LSNVLEAK	1	6	1	A6ZQK0		0	0.005	0.06477	2.69851	2	873.503	-0.880178	24.3524	0
	High	EVEYEVVR	1	11	2	A6ZQK0;E7NJI4		0	0.006	0.07478	1.68832	2	1022.52	0.14493	27.618	0
	High	LKDTYIVDNK	3	6	1	A6ZQK0		0	0.007	0.07757	2.1381	3	1208.65	0.827416	21.6984	1
	Medium	TDVLYcTR	1	6	1	A6ZQK0	C6(Carbamidomethyl)	0	0.011	0.1204	1.73245	2	1027.48	-2.74887	25.8103	0
E7KFR6	Yef3p OS=Saccharomyces cerevisiae (strain AWRI796) OX=764097 GN=AWRI796_3321 PE=4 SV=1 - [E7KFR6_YEASA]	42.6671	11.88	3	11	11	20	1044	115.906	6.04932
	A2	Sequence	# PSMs	# Proteins	# Protein Groups	Protein Group Accessions	Modifications	ΔCn	q-Value	PEP	XCorr	Charge	MH+ [Da]	ΔM [ppm]	RT [min]	# Missed Cleavages
	High	ALLPHLTNAIVETNK	1	3	1	E7KFR6		0	0	0.0008486	2.55231	3	1633.93	-1.28971	41.7405	0
	High	SNFATIADPEAR	2	3	1	E7KFR6		0	0	0.005011	2.54881	2	1291.63	0.443005	35.6901	0
	High	LSVATADNR	5	3	1	E7KFR6		0	0	0.00319	2.4647	2	946.495	-0.574499	18.3538	0
	High	QINENDAEAmNK	1	3	1	E7KFR6	M10(Oxidation)	0	0	0.0001744	2.23685	2	1392.61	0.138209	13.9069	0
	High	NLTEEVWAVK	1	3	1	E7KFR6		0	0	0.001993	2.18431	2	1188.63	1.17416	43.3274	0
	High	IAVIGPnGAGK	1	3	1	E7KFR6	N7(Deamidated)	0	0.001	0.009944	2.45973	2	997.568	-0.185269	27.1673	0
	High	VLEELFQK	5	3	1	E7KFR6		0	0.001	0.02185	2.37121	2	1005.56	-2.24608	41.9583	0
	High	SAVIIDNmcK	1	3	1	E7KFR6	M8(Oxidation); C9(Carbamidomethyl)	0	0.001	0.01356	1.87848	2	1166.55	-0.191575	21.7353	0
	High	ATETVDNKDIER	1	3	1	E7KFR6		0	0.002	0.03661	2.03041	2	1390.68	-0.245714	16.5713	1
	High	FQTGEDRETmDR	1	3	1	E7KFR6	M10(Oxidation)	0	0.006	0.07218	1.7457	3	1500.64	0.206742	14.0285	1
	High	EALASGQFRPLTR	1	3	1	E7KFR6		0	0.007	0.07875	2.45382	3	1445.79	-0.567787	31.7316	0
C7GLT9	Ydj1p OS=Saccharomyces cerevisiae (strain JAY291) OX=574961 GN=YDJ1 PE=3 SV=1 - [C7GLT9_YEAS2]	42.5782	27.38	3	9	9	23	409	44.6325	6.30322
	A2	Sequence	# PSMs	# Proteins	# Protein Groups	Protein Group Accessions	Modifications	ΔCn	q-Value	PEP	XCorr	Charge	MH+ [Da]	ΔM [ppm]	RT [min]	# Missed Cleavages
	High	EASAAYEILSDPEKR	3	3	1	C7GLT9		0	0	1.588e-05	4.56786	3	1678.83	0.624575	36.9296	1
	High	FPENHFTSEENLK	3	3	1	C7GLT9		0	0	3.414e-05	3.47495	3	1591.74	0.0970347	30.8966	0
	High	YHPDKNPSEEAAEK	2	3	1	C7GLT9		0	0	0.0009517	2.60235	3	1614.74	0.588536	11.7161	1
	High	YGGYGNLIIK	3	3	1	C7GLT9		0	0	0.002915	2.3514	2	1097.59	-4.96344	39.9232	0
	High	FQTEcDVcHGTGDIIDPK	1	3	1	C7GLT9	C5(Carbamidomethyl); C8(Carbamidomethyl)	0	0	0.005423	1.59009	3	2091.91	-1.66469	34.4386	0
	High	ILEVHVEPGmK	3	3	1	C7GLT9	M10(Oxidation)	0	0.001	0.008274	2.6274	3	1267.67	1.00056	26.078	0
	High	KLEEILPPR	1	3	1	C7GLT9		0	0.001	0.01623	2.4611	2	1094.66	-0.644743	27.9028	1
	High	VGIVPGEVIAPGmR	3	3	1	C7GLT9	M13(Oxidation)	0	0.002	0.03693	1.75719	2	1410.78	-0.038951	40.8352	0
	High	QmGPmIQR	3	3	1	C7GLT9	M2(Oxidation); M5(Oxidation)	0	0.004	0.05668	1.34741	2	992.466	0.303724	14.7217	0
	Medium	VGIVPGEVIAPGMR	1	3	1	C7GLT9		0	0.047	0.4187	0.852362	2	1394.78	-2.10979	45.7097	0
E7Q5Z8	Rpt1p OS=Saccharomyces cerevisiae (strain FostersB) OX=764102 GN=FOSTERSB_2783 PE=3 SV=1 - [E7Q5Z8_YEASB]	41.4331	31.91	2	14	14	22	467	51.9364	5.46533
	A2	Sequence	# PSMs	# Proteins	# Protein Groups	Protein Group Accessions	Modifications	ΔCn	q-Value	PEP	XCorr	Charge	MH+ [Da]	ΔM [ppm]	RT [min]	# Missed Cleavages
	High	QTENDLKDIEAR	1	2	1	E7Q5Z8		0	0	0.005726	3.46849	3	1431.7	-2.3581	24.4914	1
	High	GILLYGPPGTGK	3	2	1	E7Q5Z8		0	0	0.0001022	2.84107	2	1172.67	-1.27926	40.8765	0
	High	LGEEHPLQVAR	1	2	1	E7Q5Z8		0	0	0.0002059	2.73382	3	1248.67	-0.205132	23.3444	0
	High	FDDGAGGDNEVQR	1	2	1	E7Q5Z8		0	0	2.103e-06	2.67941	2	1379.58	-2.01215	21.3801	0
	High	FATLGIDPPK	3	2	1	E7Q5Z8		0	0	0.0007274	2.42152	2	1058.59	-0.758962	39.3875	0
	High	SVcTEAGmFAIR	1	2	1	E7Q5Z8	C3(Carbamidomethyl); M8(Oxidation)	0	0	0.000988	2.37811	2	1357.62	-1.08733	37.5468	0
	High	EVVELPLLSPER	1	2	1	E7Q5Z8		0	0	0.0002534	1.42438	2	1380.77	-1.42775	52.6847	0
	High	VIGSELVQK	3	2	1	E7Q5Z8		0	0.001	0.01568	2.86168	2	972.572	-0.601829	27.8861	0
	High	KVEFSLPDLEGR	1	2	1	E7Q5Z8		0	0.001	0.02234	2.30625	3	1389.74	1.78412	45.0833	1
	High	VSPTDIEEGmR	2	2	1	E7Q5Z8	M10(Oxidation)	0	0.001	0.01569	2.26427	2	1249.58	1.72422	26.6222	0
	High	FVVGLGER	2	2	1	E7Q5Z8		0	0.001	0.02392	2.17476	2	876.494	0.198311	34.6702	0
	High	LcPNSTGAELR	1	2	1	E7Q5Z8	C2(Carbamidomethyl)	0	0.002	0.03292	1.50971	2	1217.6	1.14605	23.3097	0
	High	SYGAAPYAAK	1	2	1	E7Q5Z8		0	0.008	0.0924	1.97761	2	998.493	-1.11339	20.7372	0
	High	WELISR	1	2	1	E7Q5Z8		0	0.009	0.09977	1.14877	2	803.439	-2.38573	37.6975	0
E7Q465	Cystathionine beta-synthase OS=Saccharomyces cerevisiae (strain FostersB) OX=764102 GN=FOSTERSB_1880 PE=3 SV=1 - [E7Q465_YEASB]	41.3667	28.89	6	13	13	20	488	54.1203	7.18115
	A2	Sequence	# PSMs	# Proteins	# Protein Groups	Protein Group Accessions	Modifications	ΔCn	q-Value	PEP	XCorr	Charge	MH+ [Da]	ΔM [ppm]	RT [min]	# Missed Cleavages
	High	TPTAAAWDSPESHIGVAK	1	6	1	E7Q465		0	0	1.667e-06	4.74126	3	1837.9	-2.52289	35.23	0
	High	KLSINNSNNDNTIK	1	6	1	E7Q465		0	0	0.0001921	3.71737	3	1574.81	-0.428672	19.3404	1
	High	LNNFNDVSSYNENK	1	6	1	E7Q465		0	0	4.757e-07	3.17084	2	1657.74	-2.43872	31.5543	0
	High	AVVAGAGTGGTISGISK	2	6	1	E7Q465		0	0	2.383e-05	3.07478	2	1445.79	-1.24936	29.8792	0
	High	YADVFGNATVK	2	6	1	E7Q465		0	0	0.003434	2.76444	2	1184.6	0.713563	35.8987	0
	High	DLHLKPVVSVK	2	6	1	E7Q465		0	0	0.002909	2.7623	3	1234.75	-3.63855	28.7406	0
	High	SmVEEAEASGR	2	6	1	E7Q465	M2(Oxidation)	0	0	0.0004492	2.26326	2	1181.51	-0.158158	14.222	0
	High	LSINNSNNDNTIK	1	6	1	E7Q465		0	0	2.921e-05	1.98285	2	1446.72	1.14535	24.4403	0
	High	LELYNPGGSIK	1	6	1	E7Q465		0	0	0.006016	1.79369	2	1190.64	0.134324	38.4564	0
	High	ALGIKPQIYAK	1	6	1	E7Q465		0	0.001	0.01091	2.18742	3	1201.73	0.871351	28.8486	0
	High	TIITLPEK	3	6	1	E7Q465		0	0.001	0.01712	1.60316	2	914.556	0.557295	34.0124	0
	High	FVDDEWLK	2	6	1	E7Q465		0	0.003	0.04864	1.14573	2	1051.51	-1.48276	44.1987	0
	Medium	LIDVWYK	1	6	1	E7Q465		0	0.014	0.1539	1.19413	2	936.519	0.333547	43.2481	0
C7GNI9	ATP-dependent 6-phosphofructokinase OS=Saccharomyces cerevisiae (strain JAY291) OX=574961 GN=PFK1 PE=3 SV=1 - [C7GNI9_YEAS2]	40.8902	18.34	3	17	17	21	987	107.904	6.27783
	A2	Sequence	# PSMs	# Proteins	# Protein Groups	Protein Group Accessions	Modifications	ΔCn	q-Value	PEP	XCorr	Charge	MH+ [Da]	ΔM [ppm]	RT [min]	# Missed Cleavages
	High	HGENSLLSSGTSQDSLR	1	3	1	C7GNI9		0	0	8.769e-06	4.12863	3	1787.85	1.18956	28.6002	0
	High	IAVmTSGGDSPGmNAAVR	1	3	1	C7GNI9	M4(Oxidation); M13(Oxidation)	0	0	5.561e-06	2.934	2	1765.82	-1.04426	24.5532	0
	High	AEVAALAAENK	2	3	1	C7GNI9		0	0	0.0002012	2.77954	2	1086.58	0.220814	23.6994	0
	High	TAIPGHVQQGGVPSSK	2	3	1	C7GNI9		0	0	0.0008963	2.67544	3	1562.83	-0.478187	20.9057	0
	High	FTKEEVAPYK	1	3	1	C7GNI9		0	0	0.001117	2.6588	3	1211.63	0.704516	20.7692	1
	High	ASSDASDLLR	1	3	1	C7GNI9		0	0	0.00271	2.64947	2	1034.51	-1.34944	27.997	0
	High	SVATAIENKDFDK	1	3	1	C7GNI9		0	0	0.001552	2.52523	3	1437.72	-0.906647	29.7164	1
	High	LSDTLVFLK	2	3	1	C7GNI9		0	0	0.006441	2.39205	2	1035.61	0.280943	47.6731	0
	High	IGDILSGR	1	3	1	C7GNI9		0	0.001	0.02485	2.44352	2	830.474	0.709368	30.8078	0
	High	SVATAIENK	1	3	1	C7GNI9		0	0.001	0.0138	2.19218	2	932.505	0.159904	19.8588	0
	High	LSEVDASGFR	1	3	1	C7GNI9		0	0.001	0.0159	1.74643	2	1080.53	-0.264148	31.2613	0
	High	DDGSELLPVSDR	1	3	1	C7GNI9		0	0.002	0.02894	2.16168	2	1302.62	-1.52718	39.0344	0
	High	SIITNDEALFK	1	3	1	C7GNI9		0	0.003	0.04262	1.28576	2	1250.66	-1.35365	45.6912	0
	High	FIEQWNK	1	3	1	C7GNI9		0	0.006	0.06707	1.69619	2	964.49	1.4812	31.2171	0
	High	EVWLESFK	2	3	1	C7GNI9		0	0.009	0.109	1.4683	2	1037.53	-1.36392	47.5852	0
	Medium	EDITLLK	1	3	1	C7GNI9		0	0.011	0.1183	1.67746	2	831.482	-0.251445	34.1404	0
	Medium	TIHFYHTLGFATVK	1	3	1	C7GNI9		0	0.033	0.3271	1.03486	4	1634.87	-0.711215	42.0594	0
E7QKU9	Bfr1p OS=Saccharomyces cerevisiae (strain Zymaflore VL3) OX=764100 GN=VL3_4551 PE=4 SV=1 - [E7QKU9_YEASZ]	39.5271	31.44	6	14	14	19	458	52.9896	9.42236
	A2	Sequence	# PSMs	# Proteins	# Protein Groups	Protein Group Accessions	Modifications	ΔCn	q-Value	PEP	XCorr	Charge	MH+ [Da]	ΔM [ppm]	RT [min]	# Missed Cleavages
	High	QIDQHQVNDTTQQER	1	6	1	E7QKU9		0	0	3.59e-05	4.51647	3	1839.86	0.174065	16.6497	0
	High	INQLKEELnGLNPK	1	6	1	E7QKU9	N9(Deamidated)	0	0	0.0007943	3.30233	3	1610.87	-0.666626	31.6566	1
	High	KQIDQHQVNDTTQQER	2	6	1	E7QKU9		0	0	0.005722	3.20839	4	1967.95	-1.2394	13.4177	1
	High	KDDFVNVAPSK	3	6	1	E7QKU9		0	0	0.007254	2.79524	3	1219.63	0.615084	23.2369	1
	High	QNIESVEKEIEK	1	6	1	E7QKU9		0	0	0.001275	2.55067	3	1445.75	-1.19395	32.4616	1
	High	IDTEIGLIR	2	6	1	E7QKU9		0	0	0.007063	2.53023	2	1029.6	1.04604	40.6586	0
	High	VVADDLVLVTPK	2	6	1	E7QKU9		0	0	0.001087	2.52274	2	1268.75	0.512632	44.6598	0
	High	DVSNQFEENQQK	1	6	1	E7QKU9		0	0	0.00266	2.04871	2	1465.65	-3.65659	24.1389	0
	High	NTENEQPASIFNK	1	6	1	E7QKU9		0	0	0.006689	1.75654	2	1491.7	-5.0094	32.0695	0
	High	KNILPDLSSNALETKPAR	1	6	1	E7QKU9		0	0.001	0.009026	2.65804	4	1967.09	-1.39044	37.0514	1
	High	ADFDNEFK	1	6	1	E7QKU9		0	0.001	0.01953	2.13021	2	985.426	-0.563773	31.5008	0
	High	LNLDYSNK	1	6	1	E7QKU9		0	0.001	0.01879	1.95993	2	966.492	2.9795	27.3232	0
	Medium	KRDELYSQIR	1	6	1	E7QKU9		0	0.012	0.1324	1.54219	3	1307.71	-0.515416	20.2338	2
	Medium	KIDTEIGLIR	1	6	1	E7QKU9		0	0.037	0.3543	1.31692	2	1157.69	0.0873659	34.1543	1
Q03940	RuvB-like protein 1 OS=Saccharomyces cerevisiae (strain ATCC 204508 / S288c) OX=559292 GN=RVB1 PE=1 SV=1 - [RUVB1_YEAST]	39.1743	32.61	1	14	14	20	463	50.4219	5.87158
	A2	Sequence	# PSMs	# Proteins	# Protein Groups	Protein Group Accessions	Modifications	ΔCn	q-Value	PEP	XCorr	Charge	MH+ [Da]	ΔM [ppm]	RT [min]	# Missed Cleavages
	High	ENPGVNSSNSGAVTR	1	1	1	Q03940		0	0	6.095e-06	3.04047	2	1488.71	0.896365	16.8273	0
	High	AILLAGGPSTGK	2	1	1	Q03940		0	0	0.003545	2.51537	2	1084.64	0.116876	30.4337	0
	High	TALALAISQELGPK	1	1	1	Q03940		0	0	0.0008287	2.33902	2	1411.81	-0.419527	51.6799	0
	High	EIVVNDVNEAK	1	1	1	Q03940		0	0	0.0006031	2.33425	2	1229.64	-0.609198	26.3098	0
	High	ALESNIAPVVVLASNR	1	1	1	Q03940		0	0	4.686e-05	2.28115	3	1652.93	-0.186269	48.6455	0
	High	TISHVIVGLK	1	1	1	Q03940		0	0	0.002105	2.208	2	1066.66	-0.60827	28.5554	0
	High	EAcGVIVDLIK	1	1	1	Q03940	C3(Carbamidomethyl)	0	0	0.001356	1.87615	2	1216.66	0.331268	48.7767	0
	High	LDPTIYESIQR	1	1	1	Q03940		0	0	0.007652	1.81813	2	1334.69	-0.812152	41.6764	0
	High	TLPYDKDEIR	4	1	1	Q03940		0	0	0.006525	1.39256	2	1249.64	-0.0654485	25.1195	1
	High	VEGGFVGQIEAR	1	1	1	Q03940		0	0.001	0.008544	1.82643	2	1261.65	0.879309	37.0682	0
	High	LLFLDAK	2	1	1	Q03940		0	0.002	0.02734	1.73241	2	819.497	-0.480037	44.6208	0
	High	RVEGGFVGQIEAR	2	1	1	Q03940		0	0.005	0.05988	2.84672	3	1417.75	0.0303839	31.2642	1
	Medium	KTETLmENFR	1	1	1	Q03940	M6(Oxidation)	0	0.012	0.1406	1.76278	3	1284.62	-1.67654	21.582	1
	Medium	GLGLDESGVAK	1	1	1	Q03940		0	0.035	0.3428	1.77518	2	1045.56	6.82564	29.8323	0
A6ZR27	Aldehyde dehydrogenase 5, mitochondrial OS=Saccharomyces cerevisiae (strain YJM789) OX=307796 GN=ALD5 PE=3 SV=1 - [ALDH5_YEAS7]	37.7153	24.62	2	11	12	17	520	56.6573	8.14795
	A2	Sequence	# PSMs	# Proteins	# Protein Groups	Protein Group Accessions	Modifications	ΔCn	q-Value	PEP	XCorr	Charge	MH+ [Da]	ΔM [ppm]	RT [min]	# Missed Cleavages
	High	AmEDDVDEAVAAAK	1	2	1	A6ZR27	M2(Oxidation)	0	0	3.021e-06	3.35473	2	1450.63	-2.40584	31.6536	0
	High	IVKEEVFGPIVTVSK	2	2	1	A6ZR27		0	0	0.000984	2.86007	3	1644.96	-0.17569	41.0589	1
	High	SPNIVFADADLDK	1	2	1	A6ZR27		0	0	2.487e-05	2.63033	2	1404.7	-0.522958	44.4246	0
	High	HQETLAAIESmDNGK	1	2	1	A6ZR27	M11(Oxidation)	0	0	0.005232	2.53249	3	1659.76	-2.48788	26.2704	0
	High	TFDVINPSNEEK	1	2	1	A6ZR27		0	0	0.0006482	2.46603	2	1392.66	-0.335625	34.9858	0
	High	IAFTGSTATGR	2	2	1	A6ZR27		0	0	0.0004977	2.38699	2	1081.56	-1.40529	25.4124	0
	High	GYFVKPTVFADVK	1	2	1	A6ZR27		0	0	0.001253	2.27513	3	1470.8	0.274272	42.176	0
	High	IYGNVIDTGK	1	2	1	A6ZR27		0	0	0.0009896	2.06281	2	1079.58	2.69189	29.5483	0
	High	EEVFGPIVTVSK	2	2	1	A6ZR27		0	0.001	0.01156	2.49213	2	1304.71	-0.98848	44.6613	0
	High	ILDYVDVAK	1	2	1	A6ZR27		0	0.001	0.02041	1.60744	2	1035.57	-2.41763	38.3654	0
	High	VTLELGGK	2	6	2	E7KIN3;A6ZR27		0	0.002	0.03464	2.22306	2	816.48	-3.7374	28.523	0
	Medium	IAIDKPIR	2	2	1	A6ZR27		0	0.015	0.1722	1.65918	2	925.583	-0.315585	21.4886	0
E7KH72	Acetyltransferase component of pyruvate dehydrogenase complex OS=Saccharomyces cerevisiae (strain AWRI796) OX=764097 GN=AWRI796_4128 PE=3 SV=1 - [E7KH72_YEASA]	35.9782	22.88	6	10	10	21	437	46.7312	5.75732
	A2	Sequence	# PSMs	# Proteins	# Protein Groups	Protein Group Accessions	Modifications	ΔCn	q-Value	PEP	XCorr	Charge	MH+ [Da]	ΔM [ppm]	RT [min]	# Missed Cleavages
	High	DFKLEDSGSDSK	2	6	1	E7KH72		0	0	0.004598	3.5182	3	1327.6	-1.07273	24.2025	1
	High	LSINDLLVK	3	6	1	E7KH72		0	0	0.001948	2.89209	2	1014.62	-0.530497	51.6174	0
	High	DIPVNKPIAVYVEDK	3	6	1	E7KH72		0	0	1.806e-05	2.51462	3	1699.93	-0.420526	40.5602	0
	High	LLQSTQGIPSYIVSSK	1	6	1	E7KH72		0	0	0.004147	2.11717	2	1720.94	-2.75802	44.489	0
	High	QSLNATANDKYK	2	6	1	E7KH72		0	0	0.006374	1.93248	2	1352.68	-1.47626	15.393	1
	High	QSLNATANDK	1	6	1	E7KH72		0	0	0.0008149	1.88851	2	1061.52	0.270589	11.3679	0
	High	GLSQISNEIK	1	6	1	E7KH72		0	0.001	0.01056	2.54183	2	1088.6	0.440083	32.5548	0
	High	IFASPLAK	3	6	1	E7KH72		0	0.001	0.01949	2.06237	2	846.509	0.286182	32.7429	0
	High	ILVPEGTK	3	6	1	E7KH72		0	0.003	0.05053	2.17316	2	856.514	0.369468	23.64	0
	Medium	AQPAEPQAEK	2	6	1	E7KH72		0	0.018	0.1961	1.32959	2	1068.53	-0.0386319	9.73535	0
P00560	Phosphoglycerate kinase OS=Saccharomyces cerevisiae (strain ATCC 204508 / S288c) OX=559292 GN=PGK1 PE=1 SV=2 - [PGK_YEAST]	35.8795	31.97	1	13	13	17	416	44.7108	7.60596
	A2	Sequence	# PSMs	# Proteins	# Protein Groups	Protein Group Accessions	Modifications	ΔCn	q-Value	PEP	XCorr	Charge	MH+ [Da]	ΔM [ppm]	RT [min]	# Missed Cleavages
	High	AHSSmVGFDLPQR	1	1	1	P00560	M5(Oxidation)	0	0	0.0001161	3.3809	3	1460.7	0.408765	30.0346	0
	High	VDFNVPLDGK	1	1	1	P00560		0	0	0.0002993	2.93781	2	1103.57	-0.481949	41.5526	0
	High	SSAAGNTVIIGGGDTATVAK	2	1	1	P00560		0	0	0.0001949	2.66271	2	1789.93	-1.50403	31.9692	0
	High	VLENTEIGDSIFDK	1	1	1	P00560		0	0	0.0002139	2.38766	2	1579.78	-2.15694	47.47	0
	High	ELPGVAFLSEK	2	1	1	P00560		0	0	0.003075	1.7783	2	1189.65	-0.386399	50.5588	0
	High	ASAPGSVILLENLR	1	1	1	P00560		0	0	0.008029	1.39857	2	1439.82	0.828071	51.0075	0
	High	LSVQDLDLK	1	1	1	P00560		0	0.001	0.01273	2.80958	2	1030.58	-0.377509	42.4818	0
	High	VDFNVPLDGKK	1	1	1	P00560		0	0.001	0.01003	2.69823	3	1231.67	-0.392617	33.7798	1
	High	IVAALPTIK	2	1	1	P00560		0	0.001	0.01555	2.55684	2	925.609	0.735675	37.7374	0
	High	LFAATVAK	1	1	1	P00560		0	0.001	0.02235	2.04636	2	820.492	-1.53399	25.7691	0
	High	ELQSLLGK	1	1	1	P00560		0	0.002	0.03264	2.15389	2	887.519	-0.344282	33.9847	0
	High	ALLDEVVK	2	1	1	P00560		0	0.002	0.03559	2.02507	2	886.525	0.138103	38.5355	0
	High	YSLAPVAK	1	1	1	P00560		0	0.004	0.05655	1.84601	2	848.492	5.03084	26.5456	0
E7KEC5	T-complex protein 1 subunit gamma OS=Saccharomyces cerevisiae (strain AWRI796) OX=764097 GN=AWRI796_2619 PE=3 SV=1 - [E7KEC5_YEASA]	35.2631	25.62	3	13	13	16	527	58.0044	6.11279
	A2	Sequence	# PSMs	# Proteins	# Protein Groups	Protein Group Accessions	Modifications	ΔCn	q-Value	PEP	XCorr	Charge	MH+ [Da]	ΔM [ppm]	RT [min]	# Missed Cleavages
	High	QAQISNITAAK	1	3	1	E7KEC5		0	0	0.0001253	3.4639	2	1144.63	-0.412276	23.0424	0
	High	HAQGNFTTGIDGDKGK	1	3	1	E7KEC5		0	0	0.0003846	3.16807	3	1645.79	-1.45207	16.7133	1
	High	GVSDLAQHYLLK	2	3	1	E7KEC5		0	0	0.0008866	2.57185	2	1343.73	-0.0626971	43.213	0
	High	TLIQNAGGDPIR	1	3	1	E7KEC5		0	0	0.001274	2.48138	2	1254.68	-0.0318729	31.6293	0
	High	TAIESAcLLLR	1	3	1	E7KEC5	C7(Carbamidomethyl)	0	0	0.0001774	1.91458	2	1246.68	-1.3906	45.5362	0
	High	IPGGDVLDSR	1	3	1	E7KEC5		0	0	0.000881	1.86668	2	1028.54	-0.241573	31.9494	0
	High	VDDIVSGVR	2	3	1	E7KEC5		0	0.001	0.01434	2.57313	2	959.514	-1.2917	27.7725	0
	High	NLQDAmAVAR	1	3	1	E7KEC5	M6(Oxidation)	0	0.001	0.01234	2.25502	2	1104.55	-1.00175	21.1616	0
	High	VTGATIVNR	1	3	1	E7KEC5		0	0.001	0.01274	2.22357	2	930.536	-0.285548	19.5259	0
	High	VVLLDcPLEYK	1	3	1	E7KEC5	C6(Carbamidomethyl)	0	0.001	0.008415	2.22244	2	1348.72	-1.06241	46.9955	0
	High	LIQASIGTK	1	3	1	E7KEC5		0	0.001	0.017	2.00057	2	930.558	-4.61825	23.9405	0
	High	DILNEIDR	1	3	1	E7KEC5		0	0.006	0.06965	2.16612	2	987.511	0.870747	42.4208	0
	Medium	SmLELSR	2	3	1	E7KEC5	M2(Oxidation)	0	0.018	0.1953	1.64209	2	851.428	-1.2792	22.1404	0
E7NGU5	Threonine dehydratase OS=Saccharomyces cerevisiae (strain FostersO) OX=764101 GN=FOSTERSO_1325 PE=3 SV=1 - [E7NGU5_YEASO]	34.9884	28.83	7	14	14	23	562	62.0007	9.0708
	A2	Sequence	# PSMs	# Proteins	# Protein Groups	Protein Group Accessions	Modifications	ΔCn	q-Value	PEP	XCorr	Charge	MH+ [Da]	ΔM [ppm]	RT [min]	# Missed Cleavages
	High	NQGVIAcSAGNHAQGVAFAAK	1	7	1	E7NGU5	C7(Carbamidomethyl)	0	0	1.3e-06	4.14639	3	2071.02	1.74065	29.6584	0
	High	LDELQTDNTPDYVR	1	7	1	E7NGU5		0	0	0.0005412	3.3108	2	1678.8	3.48213	36.485	0
	High	SIVEPSGALSVAGmK	1	7	1	E7NGU5	M14(Oxidation)	0	0	0.0003767	2.64426	2	1461.77	2.95162	36.225	0
	High	SIVEPSGALSVAGmKK	1	7	1	E7NGU5	M14(Oxidation)	0	0	0.0004851	2.58994	3	1589.86	-0.941283	30.2299	1
	High	VLAGISVPPR	4	7	1	E7NGU5		0	0	0.004066	2.44647	2	1008.62	-0.965787	33.7784	0
	High	YISTVHPEIDHTK	3	7	1	E7NGU5		0	0	0.0004519	2.35047	3	1539.78	-0.0232374	21.4244	0
	High	IPATIVmPVcTPSIK	2	7	1	E7NGU5	M7(Oxidation); C10(Carbamidomethyl)	0	0	0.007663	2.24459	2	1642.89	-0.1959	42.058	0
	High	REDLLPVFSFK	1	7	1	E7NGU5		0	0	0.0006025	2.02429	3	1350.74	0.513007	51.6426	1
	High	mIGEETFR	2	7	1	E7NGU5	M1(Oxidation)	0	0.001	0.01398	1.8804	2	998.461	-0.109299	26.6968	0
	High	TPLPVVGTFADGTSVR	2	6	1	E7NGU5		0	0.001	0.008525	1.36073	2	1616.86	-1.07299	48.4505	0
	High	IISFEFPERPGALTR	1	7	1	E7NGU5		0	0.001	0.01525	1.01906	3	1732.94	0.090199	48.0307	0
	Medium	SVTEFSYR	1	7	1	E7NGU5		0	0.012	0.1367	1.94616	2	988.479	5.59361	29.4455	0
	Medium	GAYNmIAK	1	7	1	E7NGU5	M5(Oxidation)	0	0.013	0.1511	1.24109	2	883.435	0.409324	16.6571	0
	Medium	ENLTFQK	2	7	1	E7NGU5		0	0.025	0.2793	2.41496	2	879.458	1.44326	23.4284	0
C7GS25	Rpt6p OS=Saccharomyces cerevisiae (strain JAY291) OX=574961 GN=RPT6 PE=3 SV=1 - [C7GS25_YEAS2]	34.2613	38.52	2	14	15	24	405	45.2731	9.01221
	A2	Sequence	# PSMs	# Proteins	# Protein Groups	Protein Group Accessions	Modifications	ΔCn	q-Value	PEP	XCorr	Charge	MH+ [Da]	ΔM [ppm]	RT [min]	# Missed Cleavages
	High	GVILYGPPGTGK	4	6	3	P33298;A6ZP97;C7GS25		0	0	0.0002257	2.90232	2	1158.65	-0.53567	37.1837	0
	High	VEGSGGGDSEVQR	1	2	1	C7GS25		0	0	1.563e-05	2.78066	2	1276.58	-0.29289	11.6713	0
	High	VPDSTYDmVGGLTK	2	2	1	C7GS25	M8(Oxidation)	0	0	3.62e-06	2.66959	2	1498.71	-1.17908	33.7205	0
	High	NQETAISVAK	1	2	1	C7GS25		0	0	0.006197	2.66245	2	1060.56	0.959257	19.6091	0
	High	VSGAELVQK	1	2	1	C7GS25		0	0	0.003041	2.59785	2	930.526	0.566642	20.6303	0
	High	GVcTEAGmYALR	1	2	1	C7GS25	C3(Carbamidomethyl); M8(Oxidation)	0	0	0.00032	2.08659	2	1343.61	-0.345797	31.9677	0
	High	LDILDPALLRPGR	1	2	1	C7GS25		0	0	0.003756	1.93073	3	1448.86	0.422511	50.7207	0
	High	ADPLVSLmmVEK	2	2	1	C7GS25	M8(Oxidation); M9(Oxidation)	0	0	0.004039	1.89834	2	1364.68	2.33302	43.028	0
	High	FIKDELR	1	2	1	C7GS25		0	0.002	0.0322	1.59306	2	920.521	1.55307	21.1814	1
	High	KIEFPPPSVAAR	2	2	1	C7GS25		0	0.006	0.07232	1.97989	3	1311.74	-1.26642	31.0398	1
	High	YIVDVAK	1	2	1	C7GS25		0	0.007	0.08322	1.74477	2	807.46	-0.761006	27.116	0
	High	LLQEPGSYVGEVIK	1	2	1	C7GS25		0	0.007	0.07774	1.36909	2	1531.84	-0.228478	45.7371	0
	High	IQETELK	2	2	1	C7GS25		0	0.009	0.1076	1.69698	2	860.472	-0.794929	16.9503	0
	Medium	IImATNR	3	2	1	C7GS25	M3(Oxidation)	0	0.023	0.2565	1.15583	2	834.45	-0.00406106	11.9044	0
	Medium	ELFVmAR	1	2	1	C7GS25	M5(Oxidation)	0	0.041	0.3877	1.74012	2	881.45	-6.16572	29.0097	0
B3LPP5	Protein SIS1 OS=Saccharomyces cerevisiae (strain RM11-1a) OX=285006 GN=SCRG_03147 PE=4 SV=1 - [B3LPP5_YEAS1]	34.1978	30.68	9	11	11	18	352	37.5507	9.0415
	A2	Sequence	# PSMs	# Proteins	# Protein Groups	Protein Group Accessions	Modifications	ΔCn	q-Value	PEP	XCorr	Charge	MH+ [Da]	ΔM [ppm]	RT [min]	# Missed Cleavages
	High	VQPVQPSQTSTYPGQGmPTPK	1	8	1	B3LPP5	M17(Oxidation)	0	0	1.058e-07	5.03519	3	2244.1	1.33069	28.1917	0
	High	YKVDYPISLNDAQK	4	8	1	B3LPP5		0	0	0.0001603	3.90536	3	1653.85	-0.670666	37.8856	1
	High	TQIDIQLKPGWK	1	9	1	B3LPP5		0	0	0.004192	3.01893	3	1426.8	-0.669567	38.9716	0
	High	NQGDYNPQTGR	1	8	1	B3LPP5		0	0	8.002e-05	2.77285	2	1249.56	0.056309	14.8962	0
	High	EIYDQYGLEAAR	2	9	1	B3LPP5		0	0	8.314e-05	2.57009	2	1427.68	-2.2791	39.7483	0
	High	TLQFVIQEK	2	9	1	B3LPP5		0	0	0.003225	1.72589	2	1105.63	2.59405	39.0404	0
	High	YHPDKPTGDTEK	2	6	1	B3LPP5		0	0	0.00647	1.71935	3	1387.65	-0.625095	7.38302	0
	High	ESLLGFSK	1	9	1	B3LPP5		0	0.001	0.01132	2.0977	2	880.48	3.14704	38.2471	0
	High	VDYPISLNDAQK	1	8	1	B3LPP5		0	0.001	0.02136	1.64919	2	1362.69	-0.382021	38.6568	0
	High	TIQTIDGR	2	9	1	B3LPP5		0	0.002	0.03666	1.73663	2	903.49	0.232789	19.2455	0
	High	KTLQFVIQEK	1	9	1	B3LPP5		0	0.008	0.09482	1.44383	3	1233.72	0.310759	30.6908	1
E7NFK4	T-complex protein 1 subunit delta OS=Saccharomyces cerevisiae (strain FostersO) OX=764101 GN=FOSTERSO_0612 PE=3 SV=1 - [E7NFK4_YEASO]	33.9362	25.45	4	11	11	20	503	54.8822	7.92822
	A2	Sequence	# PSMs	# Proteins	# Protein Groups	Protein Group Accessions	Modifications	ΔCn	q-Value	PEP	XCorr	Charge	MH+ [Da]	ΔM [ppm]	RT [min]	# Missed Cleavages
	High	GIHPTIIADSFQSAAK	3	4	1	E7NFK4		0	0	1.635e-05	4.3477	3	1655.87	-0.850216	38.4168	0
	High	GANNmIIDETER	2	4	1	E7NFK4	M5(Oxidation)	0	0	0.0004186	3.42802	2	1378.62	-4.8988	26.322	0
	High	GEIIISNDGHTILK	2	4	1	E7NFK4		0	0	5.277e-05	3.3177	3	1509.83	-1.06345	35.3975	0
	High	GLIAGGGAPEIEISR	1	4	1	E7NFK4		0	0	8.926e-05	3.02681	2	1439.79	0.99283	42.991	0
	High	SKHEnGELNDGISVR	1	4	1	E7NFK4	N5(Deamidated)	0	0	0.0013	2.90535	3	1655.8	-1.80155	20.8526	1
	High	SKHENGELNDGISVR	1	4	1	E7NFK4		0	0	0.001723	2.16563	3	1654.81	0.193446	19.4455	1
	High	NNNARPTVSVVIR	1	4	1	E7NFK4		0	0	0.006485	1.65716	3	1439.81	0.383346	25.1985	0
	High	VPSNATFK	5	4	1	E7NFK4		0	0.001	0.01274	1.82592	2	863.462	-0.749176	17.4149	0
	High	NVDLNDIR	1	4	1	E7NFK4		0	0.001	0.02496	1.69328	2	958.494	-0.885697	31.3939	0
	High	AYLLNIcK	1	4	1	E7NFK4	C7(Carbamidomethyl)	0	0.002	0.028	2.09379	2	994.54	0.617487	38.8706	0
	High	DIEREEIEFLSK	1	4	1	E7NFK4		0	0.002	0.03734	1.38672	3	1507.77	2.47519	46.7364	1
	Medium	LNImVVK	1	4	1	E7NFK4	M4(Oxidation)	0	0.02	0.2131	1.32169	2	832.499	2.93869	29.5153	0
E7KNQ6	Pil1p OS=Saccharomyces cerevisiae (strain Lalvin QA23) OX=764098 GN=QA23_1845 PE=4 SV=1 - [E7KNQ6_YEASL]	33.8574	29.33	7	7	8	13	283	31.9117	7.38623
	A2	Sequence	# PSMs	# Proteins	# Protein Groups	Protein Group Accessions	Modifications	ΔCn	q-Value	PEP	XCorr	Charge	MH+ [Da]	ΔM [ppm]	RT [min]	# Missed Cleavages
	High	APTASQLQNPPPPPSTTK	3	7	1	E7KNQ6		0	0	3.029e-05	4.89412	3	1831.96	1.03166	26.9049	0
	High	IEVLEQELVR	2	7	1	E7KNQ6		0	0	0.0008704	2.8063	2	1227.7	1.78342	43.1145	0
	High	IALIAGYGK	1	7	1	E7KNQ6		0	0	0.003956	2.64	2	905.546	1.07565	36.26	0
	High	SAAGAFGPELSR	3	7	1	E7KNQ6		0	0	0.002136	2.44435	2	1162.58	-0.988596	33.2318	0
	High	SmELTANER	1	7	1	E7KNQ6	M2(Oxidation)	0	0.001	0.01238	2.00951	2	1066.49	1.86862	14.4541	0
	High	DIEGSVQPSR	1	7	1	E7KNQ6		0	0.001	0.0245	1.66171	2	1087.54	4.7217	22.209	0
	High	GGLAYSFR	1	7	1	E7KNQ6		0	0.005	0.06043	2.14962	2	870.447	0.0984699	33.9436	0
	Medium	KLSQLVK	1	13	2	H0H294;E7KNQ6		0	0.011	0.1135	1.72844	2	815.535	0.0851506	15.0252	1
H0GFK5	Act1p OS=Saccharomyces cerevisiae x Saccharomyces kudriavzevii (strain VIN7) OX=1095631 GN=VIN7_1485 PE=3 SV=1 - [H0GFK5_SACCK]	33.7504	43.33	3	13	13	21	360	40.2042	6.1001
	A2	Sequence	# PSMs	# Proteins	# Protein Groups	Protein Group Accessions	Modifications	ΔCn	q-Value	PEP	XCorr	Charge	MH+ [Da]	ΔM [ppm]	RT [min]	# Missed Cleavages
	High	VAPEEHPVLLTEAPmNPK	2	3	1	H0GFK5	M15(Oxidation)	0	0	7.947e-08	4.88242	3	1988.01	-4.73009	32.4171	0
	High	AVFPSIVGRPR	3	3	1	H0GFK5		0	0	0.007467	2.90508	3	1198.71	0.788171	34.0734	0
	High	QEYDESGPSIVHHK	2	3	1	H0GFK5		0	0	0.002984	2.85114	4	1625.76	0.176355	19.4014	0
	High	AGFAGDDAPR	3	3	1	H0GFK5		0	0	0.0005187	2.64899	2	976.448	-0.125505	20.4785	0
	High	GYSFSTTAER	1	3	1	H0GFK5		0	0	0.006642	2.56616	2	1118.51	-0.575394	27.5665	0
	High	EITALAPSSmK	1	3	1	H0GFK5	M10(Oxidation)	0	0	0.001137	2.3105	2	1163.6	-0.535239	25.1349	0
	High	DSYVGDEAQSKR	1	3	1	H0GFK5		0	0.001	0.01913	1.98698	3	1354.62	0.867464	15.8952	1
	High	IWHHTFYNELR	1	3	1	H0GFK5		0	0.001	0.01291	1.88381	3	1515.75	-2.08145	34.9114	0
	High	DSYVGDEAQSK	1	3	1	H0GFK5		0	0.001	0.01026	1.80377	2	1198.52	-0.217806	18.5939	0
	High	YPIEHGIVTNWDDmEK	1	3	1	H0GFK5	M14(Oxidation)	0	0.001	0.009987	1.51535	3	1962.89	-2.45309	39.768	0
	High	DLTDYLmK	3	3	1	H0GFK5	M7(Oxidation)	0	0.002	0.03449	1.12428	2	1014.48	0.28354	43.3837	0
	High	HQGImVGmGQK	1	3	1	H0GFK5	M5(Oxidation); M8(Oxidation)	0	0.008	0.09079	2.0457	3	1217.58	-0.433109	11.4924	0
	Medium	ELYGnIVMSGGTTmFPGIAERmqK	1	3	1	H0GFK5	N5(Deamidated); M14(Oxidation); M22(Oxidation); Q23(Deamidated)	0	0.022	0.2334	1.87256	5	2664.24	3.4854	31.1034	1
P12385	Eukaryotic peptide chain release factor subunit 1 OS=Saccharomyces cerevisiae (strain ATCC 204508 / S288c) OX=559292 GN=SUP45 PE=1 SV=2 - [ERF1_YEAST]	33.6224	28.83	1	15	15	21	437	48.975	5.04639
	A2	Sequence	# PSMs	# Proteins	# Protein Groups	Protein Group Accessions	Modifications	ΔCn	q-Value	PEP	XCorr	Charge	MH+ [Da]	ΔM [ppm]	RT [min]	# Missed Cleavages
	High	VAEVAVQNFITNDK	1	1	1	P12385		0	0	1.867e-05	2.94831	2	1547.82	5.97625	43.685	0
	High	YTFKDAEDNEVIK	1	1	1	P12385		0	0	0.0004773	2.73303	3	1571.76	-0.477495	33.8571	1
	High	LSVLSAITSTQQK	3	1	1	P12385		0	0	0.0006708	2.37317	2	1375.78	-0.850137	44.6134	0
	High	KVAEVAVQNFITNDK	2	1	1	P12385		0	0	0.006393	2.31216	3	1675.9	1.5786	38.16	1
	High	mLTDEYGTASNIK	1	1	1	P12385	M1(Oxidation)	0	0	0.0004279	1.89046	2	1458.68	-0.33345	29.9372	0
	High	FcYGIDDTLK	1	1	1	P12385	C2(Carbamidomethyl)	0	0	0.001325	1.73136	2	1231.56	-1.14188	41.5371	0
	High	GLILAGSADFK	1	1	1	P12385		0	0.001	0.01463	2.54899	2	1091.61	-1.61744	42.3978	0
	High	DAEDNEVIK	1	1	1	P12385		0	0.001	0.01164	1.79469	2	1032.48	-0.618947	20.2124	0
	High	LVQSLEK	2	1	1	P12385		0	0.004	0.05735	1.24873	2	816.483	0.0125466	18.0845	0
	High	ALDLGAVEK	1	1	1	P12385		0	0.006	0.06877	2.1887	2	915.51	-4.66271	32.6208	0
	High	LYNTLPK	2	1	1	P12385		0	0.007	0.08542	1.92195	2	848.488	0.15113	24.9079	0
	High	GQIPLYQK	1	1	1	P12385		0	0.008	0.0928	1.52335	2	946.535	-0.880752	26.8914	0
	Medium	FTVDLPK	2	1	1	P12385		0	0.011	0.1138	2.06273	2	819.461	-0.315173	37.857	0
	Medium	NIEIWK	1	1	1	P12385		0	0.015	0.1672	1.61511	2	802.446	-0.245575	35.9882	0
	Medium	SELFDPR	1	1	1	P12385		0	0.022	0.246	1.60312	2	863.426	0.102596	31.4014	0
P33297	26S proteasome regulatory subunit 6A OS=Saccharomyces cerevisiae (strain ATCC 204508 / S288c) OX=559292 GN=RPT5 PE=1 SV=3 - [PRS6A_YEAST]	33.3822	30.65	1	11	11	16	434	48.2259	5.05908
	A2	Sequence	# PSMs	# Proteins	# Protein Groups	Protein Group Accessions	Modifications	ΔCn	q-Value	PEP	XCorr	Charge	MH+ [Da]	ΔM [ppm]	RT [min]	# Missed Cleavages
	High	HEDFVEGISEVQAR	1	1	1	P33297		0	0	2.359e-05	4.18869	3	1615.78	6.80002	36.5939	0
	High	AmEVDEKPTETYSDVGGLDK	1	1	1	P33297	M2(Oxidation)	0	0	5.082e-06	3.88179	3	2199.99	-1.26951	31.7118	0
	High	AcAAQTNATFLK	1	1	1	P33297	C2(Carbamidomethyl)	0	0	0.0003069	3.28303	2	1295.64	-1.52471	27.9594	0
	High	STDEFNGAQLK	1	1	1	P33297		0	0	0.001196	2.82071	2	1209.57	-0.932042	27.4749	0
	High	VDVLDPALLR	2	1	1	P33297		0	0	0.0007747	2.7369	2	1110.65	-0.0182801	49.6991	0
	High	AVTVEAGmIALR	2	1	1	P33297	M8(Oxidation)	0	0	0.006794	2.15536	2	1246.68	0.746708	38.0603	0
	High	KmTTDDDINWQELAR	1	1	1	P33297	M2(Oxidation)	0	0	0.005235	2.0115	3	1851.85	-0.639794	40.428	1
	High	STDEFnGAQLK	2	1	1	P33297	N6(Deamidated)	0	0.001	0.02074	2.33221	2	1210.56	1.68455	28.8456	0
	High	KIEFPLPSEDSR	2	1	1	P33297		0	0.001	0.01661	2.03281	3	1417.73	0.452817	37.5394	1
	High	AQILQIHSR	1	1	1	P33297		0	0.002	0.03194	1.47123	2	1065.62	-0.124589	22.2792	0
	Medium	LLDNEIR	1	1	1	P33297		0	0.013	0.1525	1.70326	2	872.482	-2.05411	27.0396	0
	Medium	LSHENNVmLEK	1	1	1	P33297	M8(Oxidation)	0	0.048	0.4295	1.33374	3	1329.65	0.0740334	16.418	0
E9P981	ATP synthase subunit alpha OS=Saccharomyces cerevisiae OX=4932 PE=3 SV=1 - [E9P981_YEASX]	33.1843	15.6	4	8	8	13	545	58.6303	8.92432
	A2	Sequence	# PSMs	# Proteins	# Protein Groups	Protein Group Accessions	Modifications	ΔCn	q-Value	PEP	XCorr	Charge	MH+ [Da]	ΔM [ppm]	RT [min]	# Missed Cleavages
	High	TAVALDTILNQK	6	4	1	E9P981		0	0	0.000147	3.35795	2	1286.73	-0.765468	45.1092	0
	High	GVSDEANLNETGR	1	4	1	E9P981		0	0	1.251e-05	3.31163	2	1361.63	0.961687	23.751	0
	High	EAYPGDVFYLHSR	1	4	1	E9P981		0	0	0.0009958	2.44911	3	1553.74	0.913246	41.3455	0
	High	IKGVSDEANLNETGR	1	4	1	E9P981		0	0	0.002323	2.35305	3	1602.81	-0.615277	23.6657	1
	High	AQPTEVSSILEER	1	4	1	E9P981		0	0	0.003948	1.78428	2	1458.74	-2.06012	40.6091	0
	High	AVDALVPIGR	1	4	1	E9P981		0	0.001	0.0146	2.26451	2	1010.6	-0.140088	38.7517	0
	High	RSVHEPVQTGLK	1	4	1	E9P981		0	0.006	0.06816	2.41686	3	1350.75	1.07942	16.3	1
	Medium	VLAVGDGIAR	1	4	1	E9P981		0	0.018	0.2014	1.50007	2	970.568	-0.471666	30.4352	0
E7LVL0	Cct2p OS=Saccharomyces cerevisiae (strain VIN 13) OX=764099 GN=VIN13_2278 PE=3 SV=1 - [E7LVL0_YEASV]	33.1767	26	2	13	13	18	527	57.2069	6.11279
	A2	Sequence	# PSMs	# Proteins	# Protein Groups	Protein Group Accessions	Modifications	ΔCn	q-Value	PEP	XCorr	Charge	MH+ [Da]	ΔM [ppm]	RT [min]	# Missed Cleavages
	High	GATDQTLDEAER	1	2	1	E7LVL0		0	0	6.547e-05	4.04046	2	1305.59	-0.325605	23.0592	0
	High	LASAAALDALTK	2	2	1	E7LVL0		0	0	2.716e-05	3.45637	2	1144.66	-0.646098	40.9282	0
	High	SLHDALSVLSQTTK	2	2	1	E7LVL0		0	0	0.0008908	3.32637	3	1499.81	0.53561	43.3472	0
	High	GSTNLEHIQIIK	1	2	1	E7LVL0		0	0	0.00217	3.07583	3	1352.75	-5.92712	32.3039	0
	High	AVDTEAQNIDGKK	1	2	1	E7LVL0		0	0	0.005465	2.69128	3	1388.71	2.58771	16.3167	1
	High	ILIANTTLDTDKVK	2	2	1	E7LVL0		0	0	0.004787	1.84961	3	1544.89	-1.00896	34.7955	1
	High	FGINTFINR	2	2	1	E7LVL0		0	0	0.000641	1.81289	2	1081.58	-0.268515	46.5738	0
	High	TVLGGGcAEmVmSK	1	2	1	E7LVL0	C7(Carbamidomethyl); M10(Oxidation); M12(Oxidation)	0	0	0.0004038	1.78659	2	1471.66	0.372503	24.1374	0
	High	AVDTEAQNIDGK	1	2	1	E7LVL0		0	0	0.005404	1.45868	2	1260.6	-3.84504	20.3929	0
	High	SLAVEAFAR	1	2	1	E7LVL0		0	0.001	0.009727	2.47154	2	963.525	-0.375746	37.0177	0
	High	QLGIVESYK	2	2	1	E7LVL0		0	0.001	0.008382	2.27419	2	1036.56	-3.59367	32.5381	0
	Medium	FKVDSTAK	1	2	1	E7LVL0		0	0.023	0.2636	1.00153	2	895.488	0.0554101	11.7616	1
	Medium	IHPQTIIEGYR	1	2	1	E7LVL0		0	0.026	0.2827	1.95656	3	1326.72	0.248529	32.3221	0
E7NIV0	cAMP-dependent protein kinase regulatory subunit OS=Saccharomyces cerevisiae (strain FostersO) OX=764101 GN=FOSTERSO_2344 PE=3 SV=1 - [E7NIV0_YEASO]	33.1515	32.45	2	12	12	19	416	47.1578	7.23975
	A2	Sequence	# PSMs	# Proteins	# Protein Groups	Protein Group Accessions	Modifications	ΔCn	q-Value	PEP	XCorr	Charge	MH+ [Da]	ΔM [ppm]	RT [min]	# Missed Cleavages
	High	SPFVNEDPHSNVFK	3	2	1	E7NIV0		0	0	6.901e-06	4.76199	3	1616.77	-1.39148	33.5243	0
	High	QGDQGDYFYVVEK	1	2	1	E7NIV0		0	0	0.0002244	3.37076	2	1547.7	-0.611435	42.5924	0
	High	GTVDFYVNDNK	1	2	1	E7NIV0		0	0	0.0003262	3.03777	2	1271.59	-0.0343981	33.8981	0
	High	LLGPAVDVLK	2	2	1	E7NIV0		0	0	0.0009012	2.56364	2	1024.64	0.846647	43.3626	0
	High	TSTPPLPmHFNAQR	1	2	1	E7NIV0	M8(Oxidation)	0	0	0.003999	2.33777	3	1612.79	-1.19369	28.1976	0
	High	LmYDDLLK	1	2	1	E7NIV0	M2(Oxidation)	0	0	0.008119	1.42356	2	1026.52	0.683715	42.6294	0
	High	IYQPGETIIR	1	2	1	E7NIV0		0	0.001	0.02188	1.65427	2	1189.66	-0.779629	34.9449	0
	High	SGFNLDPHEQDTHQQAQEEQQHTR	2	2	1	E7NIV0		0	0.002	0.02826	2.60226	5	2860.26	-0.801274	23.7311	0
	High	ILLGSSFK	2	2	1	E7NIV0		0	0.003	0.04161	1.89402	2	864.526	7.62151	36.0028	0
	High	NNFLFNK	1	2	1	E7NIV0		0	0.009	0.09877	1.98425	2	896.464	1.29324	35.1219	0
	Medium	NnFLFNK	1	2	1	E7NIV0	N2(Deamidated)	0	0.012	0.135	1.86843	2	897.446	-0.280433	43.4355	0
	Medium	SLTTYDR	2	2	1	E7NIV0		0	0.021	0.2193	1.80702	2	855.42	-0.41572	18.814	0
	Medium	LVINcLEEK	1	2	1	E7NIV0	C5(Carbamidomethyl)	0	0.021	0.2216	1.18689	2	1117.59	-1.7607	34.7292	0
C8ZC92	Tef4p OS=Saccharomyces cerevisiae (strain Lalvin EC1118 / Prise de mousse) OX=643680 GN=EC1118_1K5_1607g PE=4 SV=1 - [C8ZC92_YEAS8]	32.9993	17.48	4	6	8	18	412	46.5069	7.79639
	A2	Sequence	# PSMs	# Proteins	# Protein Groups	Protein Group Accessions	Modifications	ΔCn	q-Value	PEP	XCorr	Charge	MH+ [Da]	ΔM [ppm]	RT [min]	# Missed Cleavages
	High	KDEAKPADDAAPAK	1	4	1	C8ZC92		0	0	5.113e-06	2.95421	3	1426.72	-0.400435	6.16564	1
	High	WFNTVAASPIVK	1	4	1	C8ZC92		0	0	0.0001526	2.86915	2	1332.73	-0.263227	45.0663	0
	High	IDNLAAVFDAR	2	4	1	C8ZC92		0	0	4.162e-05	2.82961	2	1204.63	-0.611013	49.6061	0
	High	HPLEALGK	6	4	1	C8ZC92		0	0	0.003322	2.68914	2	864.494	0.283233	17.0463	0
	High	STFVLDDWKR	4	6	2	E7Q9X1;C8ZC92		0	0	0.001952	2.40509	3	1266.64	-2.9406	40.0018	1
	High	LLGSDVIEK	2	4	1	C8ZC92		0	0	0.00424	1.57857	2	973.558	1.64421	32.8891	0
	High	STFVLDDWK	1	6	2	E7Q9X1;C8ZC92		0	0.001	0.01531	1.22328	2	1110.54	-2.50369	47.5557	0
	High	DVDAcFVK	1	4	1	C8ZC92	C5(Carbamidomethyl)	0	0.007	0.08425	1.71474	2	953.437	-2.68913	30.8202	0
P32861	UTP--glucose-1-phosphate uridylyltransferase OS=Saccharomyces cerevisiae (strain ATCC 204508 / S288c) OX=559292 GN=UGP1 PE=1 SV=1 - [UGPA1_YEAST]	32.2372	25.05	2	11	11	18	499	55.9532	7.44482
	A2	Sequence	# PSMs	# Proteins	# Protein Groups	Protein Group Accessions	Modifications	ΔCn	q-Value	PEP	XCorr	Charge	MH+ [Da]	ΔM [ppm]	RT [min]	# Missed Cleavages
	High	HFDGAHGVVVPR	1	2	1	P32861		0	0	3.441e-05	4.33402	3	1290.67	-0.0791582	22.6845	0
	High	THSTYAFESNTNSVAASQmR	1	2	1	P32861	M19(Oxidation)	0	0	1.102e-05	4.16599	3	2217.98	0.109642	26.6777	0
	High	EGNTFLDLSVR	1	2	1	P32861		0	0	0.0001186	2.07539	2	1250.64	-1.54608	47.6169	0
	High	SPNPDEVVK	3	2	1	P32861		0	0	0.00562	2.00364	2	984.5	0.289755	19.8727	0
	High	GTVIIVcSDGHK	3	1	1	P32861	C7(Carbamidomethyl)	0	0	0.007062	1.81084	3	1285.66	2.5163	21.9822	0
	High	YEIISQQPENVSNLSK	1	2	1	P32861		0	0	0.002327	1.76946	2	1848.94	0.882185	38.8428	0
	High	LLEVAQVPK	1	2	1	P32861		0	0.001	0.01523	2.29384	2	996.609	-0.355434	33.5258	0
	High	FGPNPLIK	3	2	1	P32861		0	0.001	0.01837	2.29175	2	885.519	0.164286	34.9356	0
	High	GGTLISYDGQVR	1	2	1	P32861		0	0.002	0.02988	1.87743	2	1265.64	-4.34512	34.8247	0
	Medium	QIEYLNR	2	2	1	P32861		0	0.012	0.1447	2.02132	2	935.494	-0.758195	26.4585	0
	Medium	TTLEWDKIK	1	2	1	P32861		0	0.021	0.2227	1.47169	2	1133.62	-1.17261	33.2273	1
E7QAJ8	Rpc40p OS=Saccharomyces cerevisiae (strain FostersB) OX=764102 GN=FOSTERSB_4987 PE=4 SV=1 - [E7QAJ8_YEASB]	31.7774	29.1	5	9	9	18	323	36.4023	5.16064
	A2	Sequence	# PSMs	# Proteins	# Protein Groups	Protein Group Accessions	Modifications	ΔCn	q-Value	PEP	XCorr	Charge	MH+ [Da]	ΔM [ppm]	RT [min]	# Missed Cleavages
	High	VTNTTSTDFPGFSK	3	5	1	E7QAJ8		0	0	5.478e-06	4.19966	2	1501.72	3.81732	36.6725	0
	High	DAENEWNVEK	1	5	1	E7QAJ8		0	0	0.0008352	3.3228	2	1233.54	-0.0208291	30.4518	0
	High	ELYNNAHVYAR	4	5	1	E7QAJ8		0	0	0.00721	2.92143	3	1349.65	-5.85576	24.0146	0
	High	FSPVSTASYR	2	5	1	E7QAJ8		0	0	0.001001	2.39556	2	1114.56	2.51965	29.5287	0
	High	AHcILGIGGDHAK	2	5	1	E7QAJ8	C3(Carbamidomethyl)	0	0	0.008032	2.28755	3	1348.68	-0.440691	21.0072	0
	High	ELYnNAHVYAR	1	5	1	E7QAJ8	N4(Deamidated)	0	0.001	0.01239	2.85506	3	1350.65	5.53097	23.8989	0
	High	YEEFADK	1	5	1	E7QAJ8		0	0.005	0.0598	1.65805	2	901.394	0.298723	20.6274	0
	Medium	YEEFADKVK	1	5	1	E7QAJ8		0	0.011	0.1311	1.12954	2	1128.55	-1.9778	22.2309	1
	Medium	VTnTTSTDFPGFSK	1	5	1	E7QAJ8	N3(Deamidated)	0	0.012	0.1349	1.01424	2	1502.69	-4.31338	39.8734	0
	Medium	LRPGQEISLK	1	5	1	E7QAJ8		0	0.016	0.1889	2.07372	2	1140.67	-1.46291	24.2345	0
	Medium	LLPQINILQPIKGESAR	1	5	1	E7QAJ8		0	0.035	0.343	1.50979	3	1890.11	-2.92779	49.1572	1
A6ZUP2	Flavohemoglobin OS=Saccharomyces cerevisiae (strain YJM789) OX=307796 GN=YHB1 PE=1 SV=1 - [A6ZUP2_YEAS7]	31.0414	26.32	7	8	8	15	399	44.6321	6.27783
	A2	Sequence	# PSMs	# Proteins	# Protein Groups	Protein Group Accessions	Modifications	ΔCn	q-Value	PEP	XCorr	Charge	MH+ [Da]	ΔM [ppm]	RT [min]	# Missed Cleavages
	High	NIDDLSVLmDHVK	1	7	1	A6ZUP2	M9(Oxidation)	0	0	5.943e-06	3.80461	3	1514.75	-1.3558	41.8342	0
	High	HVDELLAEcANVDK	2	7	1	A6ZUP2	C9(Carbamidomethyl)	0	0	0.0009849	3.24003	3	1612.76	-1.23668	32.8342	0
	High	ATVPVLEQQGTVITR	4	7	1	A6ZUP2		0	0	2.973e-06	2.79338	2	1611.91	-0.517433	39.5066	0
	High	EYVASDIVEFTVKPK	1	7	1	A6ZUP2		0	0	0.0001541	2.77061	3	1724.91	-1.37052	45.6498	0
	High	LSAPAGDFAINK	1	7	1	A6ZUP2		0	0	0.0002993	2.271	2	1203.64	5.88812	36.6091	0
	High	QENQYDALR	2	7	1	A6ZUP2		0	0	0.001692	2.14777	2	1136.53	-2.13285	23.469	0
	High	VGAQPNALATTVLAAAK	2	7	1	A6ZUP2		0	0	0.0005953	1.90792	2	1595.91	-0.811688	48.0137	0
	High	HYSLcSASTK	2	7	1	A6ZUP2	C5(Carbamidomethyl)	0	0	0.00171	1.79675	2	1153.53	0.0276951	15.7007	0
B5VIT5	Tryptophan synthase (Fragment) OS=Saccharomyces cerevisiae (strain AWRI1631) OX=545124 GN=AWRI1631_72120 PE=3 SV=1 - [B5VIT5_YEAS6]	30.7584	21.85	3	13	13	20	627	67.9938	6.65381
	A2	Sequence	# PSMs	# Proteins	# Protein Groups	Protein Group Accessions	Modifications	ΔCn	q-Value	PEP	XCorr	Charge	MH+ [Da]	ΔM [ppm]	RT [min]	# Missed Cleavages
	High	INNALAQVLLAK	2	3	1	B5VIT5		0	0	1.118e-06	3.14938	2	1267.77	-0.92207	50.3601	0
	High	VLSKDEFFAFQK	1	3	1	B5VIT5		0	0	0.001957	2.75458	3	1458.76	-0.265301	42.3948	1
	High	IVTLcGDAPEGK	1	3	1	B5VIT5	C5(Carbamidomethyl)	0	0	0.0006156	2.63949	2	1259.63	-3.99937	28.5569	0
	High	GDKDVQSVAEVLPK	1	3	1	B5VIT5		0	0	0.001543	2.57233	3	1484.8	0.524339	34.3944	1
	High	EYVQGILnGAK	1	3	1	B5VIT5	N8(Deamidated)	0	0	0.005279	2.53473	2	1192.62	-0.0856619	35.2392	0
	High	VIAVTnGTK	3	3	1	B5VIT5	N6(Deamidated)	0	0	0.002449	2.42484	2	903.513	-1.53413	17.7079	0
	High	NVIAETGAGQHGVATATAcAK	1	3	1	B5VIT5	C19(Carbamidomethyl)	0	0	0.001243	2.00638	3	2027	0.224318	26.2309	0
	High	EYVQGILNGAK	1	3	1	B5VIT5		0	0.001	0.01475	2.6556	2	1191.65	7.19345	36.0722	0
	High	LTEHcQGAQIWLK	1	3	1	B5VIT5	C5(Carbamidomethyl)	0	0.001	0.0171	1.87567	3	1583.79	-3.64487	32.3823	0
	High	FWVTNLK	1	3	1	B5VIT5		0	0.002	0.03726	1.29374	2	907.504	-0.0701509	42.1746	0
	High	QALNVFR	1	3	1	B5VIT5		0	0.004	0.05507	1.92254	2	847.478	-1.00723	31.1564	0
	High	VIAVTNGTK	2	3	1	B5VIT5		0	0.008	0.09549	1.41241	2	902.531	0.0952291	15.028	0
	Medium	IVTLcGDAPEGKR	1	3	1	B5VIT5	C5(Carbamidomethyl)	0	0.011	0.1177	1.90119	3	1415.73	-0.603918	23.542	1
	Medium	EQFAAmNnGK	2	3	1	B5VIT5	M6(Oxidation); N8(Deamidated)	0	0.011	0.1176	0.846806	2	1126.49	2.08886	14.5269	0
	Medium	TFQSVIGK	1	3	1	B5VIT5		0	0.021	0.2204	1.51082	2	879.493	-0.167788	27.7606	0
E7Q7T0	Acetolactate synthase OS=Saccharomyces cerevisiae (strain FostersB) OX=764102 GN=FOSTERSB_3645 PE=3 SV=1 - [E7Q7T0_YEASB]	30.6666	21.33	3	14	14	20	661	71.8099	7.45947
	A2	Sequence	# PSMs	# Proteins	# Protein Groups	Protein Group Accessions	Modifications	ΔCn	q-Value	PEP	XCorr	Charge	MH+ [Da]	ΔM [ppm]	RT [min]	# Missed Cleavages
	High	AQDEFVmQSINK	1	3	1	E7Q7T0	M7(Oxidation)	0	0	0.0001064	3.49157	2	1425.67	0.491278	29.1367	0
	High	HEQGAGHmAEGYAR	1	3	1	E7Q7T0	M8(Oxidation)	0	0	0.001507	2.71935	3	1529.66	0.137791	11.2733	0
	High	TTLPSNALNQLTSR	2	3	1	E7Q7T0		0	0	0.007289	2.61006	3	1515.81	-0.00403249	42.6214	0
	High	GGIIHFEVSPK	2	3	1	E7Q7T0		0	0	0.00673	2.1015	2	1183.65	0.704134	33.9332	0
	High	EYPYAYmEETPGSK	1	3	1	E7Q7T0	M7(Oxidation)	0	0	0.000193	1.92556	2	1680.71	0.181058	32.6961	0
	High	KPVLYVGAGILNHADGPR	2	3	1	E7Q7T0		0	0	0.006045	1.83278	3	1877.04	1.03971	38.3019	0
	High	SEWFAQINK	3	3	1	E7Q7T0		0	0.001	0.01986	2.61642	2	1122.56	0.785811	40.867	0
	High	GPVLLEVEVDKK	1	3	1	E7Q7T0		0	0.001	0.01255	1.60638	3	1325.77	1.48109	35.1651	1
	High	YSHTHQLNPDFIK	1	3	1	E7Q7T0		0	0.003	0.03848	2.71902	4	1599.8	4.70034	26.5027	0
	High	FNFVLPK	2	3	1	E7Q7T0		0	0.003	0.04298	1.56907	2	864.497	-0.624968	45.2614	0
	High	DVTAAILR	1	3	1	E7Q7T0		0	0.006	0.07184	1.95444	2	858.507	3.54284	36.3574	0
	Medium	KEYPYAYmEETPGSK	1	3	1	E7Q7T0	M8(Oxidation)	0	0.023	0.2553	1.25263	3	1808.81	0.397395	26.2931	1
	Medium	SVEELPLR	1	3	1	E7Q7T0		0	0.038	0.3615	1.71078	2	942.528	2.37262	31.9237	0
	Medium	GPVLLEVEVDK	1	3	1	E7Q7T0		0	0.045	0.4068	1.57017	2	1197.67	1.16601	42.9356	0
P25605	Acetolactate synthase small subunit, mitochondrial OS=Saccharomyces cerevisiae (strain ATCC 204508 / S288c) OX=559292 GN=ILV6 PE=1 SV=2 - [ILV6_YEAST]	30.1059	22.01	1	5	5	12	309	33.9654	6.52197
	A2	Sequence	# PSMs	# Proteins	# Protein Groups	Protein Group Accessions	Modifications	ΔCn	q-Value	PEP	XCorr	Charge	MH+ [Da]	ΔM [ppm]	RT [min]	# Missed Cleavages
	High	mTIVLQGQDGVVEQAR	2	1	1	P25605	M1(Oxidation)	0	0	2.635e-08	4.05478	2	1759.91	2.42661	35.8325	0
	High	QFHPANLPASEVLR	4	1	1	P25605		0	0	0.0005253	3.45448	3	1578.84	1.62869	36.3589	0
	High	LVEPFGVLEcAR	3	1	1	P25605	C10(Carbamidomethyl)	0	0	0.001511	2.4401	2	1389.72	-0.471772	51.3172	0
	High	KQHVLNcLVQNEPGVLSR	1	1	1	P25605	C7(Carbamidomethyl)	0	0	0.002347	2.3784	3	2091.12	1.9713	36.1902	1
	High	SGmmALPR	2	1	1	P25605	M3(Oxidation); M4(Oxidation)	0	0.001	0.02264	1.77281	2	894.416	-1.19185	14.5409	0
N1P0H0	Tif1p OS=Saccharomyces cerevisiae (strain CEN.PK113-7D) OX=889517 GN=CENPK1137D_1494 PE=3 SV=1 - [N1P0H0_YEASC]	30.0071	25.2	4	11	11	15	369	41.6206	5.43994
	A2	Sequence	# PSMs	# Proteins	# Protein Groups	Protein Group Accessions	Modifications	ΔCn	q-Value	PEP	XCorr	Charge	MH+ [Da]	ΔM [ppm]	RT [min]	# Missed Cleavages
	High	DAQIVVGTPGR	1	4	1	N1P0H0		0	0	0.001384	2.71638	2	1112.61	4.14335	28.2294	0
	High	KDELTLEGIK	1	4	1	N1P0H0		0	0	0.0003675	2.63646	2	1145.64	1.05823	31.6139	1
	High	VVmALAFHmDIK	1	4	1	N1P0H0	M3(Oxidation); M9(Oxidation)	0	0	9.186e-05	2.62662	3	1406.72	-1.2185	32.8921	0
	High	TGTFSIAALQR	2	4	1	N1P0H0		0	0	0.001185	2.535	2	1164.63	-1.94568	42.5879	0
	High	DELTLEGIK	1	4	1	N1P0H0		0	0	0.003753	2.03603	2	1017.55	0.530947	40.7015	0
	High	APQALmLAPTR	3	4	1	N1P0H0	M6(Oxidation)	0	0.001	0.01127	3.39716	2	1184.65	4.43186	31.2246	0
	High	ILISTDLLAR	2	4	1	N1P0H0		0	0.001	0.008552	1.27256	2	1114.68	-1.47775	48.6717	0
	High	VEELTTK	1	4	1	N1P0H0		0	0.002	0.03083	1.8919	2	819.446	0.0587167	13.7632	0
	High	VFDNIQR	1	4	1	N1P0H0		0	0.008	0.08932	2.00212	2	891.468	-0.435454	24.7015	0
	Medium	ENYIHR	1	4	1	N1P0H0		0	0.011	0.1115	1.45672	2	831.41	-0.926807	11.9796	0
	Medium	ELALQIQK	1	4	1	N1P0H0		0	0.022	0.2474	1.69464	2	942.562	-0.156126	31.9479	0
E7LV64	Eno2p OS=Saccharomyces cerevisiae (strain VIN 13) OX=764099 GN=VIN13_2218 PE=3 SV=1 - [E7LV64_YEASV]	29.8993	29.75	4	6	12	23	437	46.9329	5.99854
	A2	Sequence	# PSMs	# Proteins	# Protein Groups	Protein Group Accessions	Modifications	ΔCn	q-Value	PEP	XCorr	Charge	MH+ [Da]	ΔM [ppm]	RT [min]	# Missed Cleavages
	High	NVPLYQHLADLSK	6	4	1	E7LV64		0	0	0.000269	3.50924	3	1497.81	-0.337609	42.5681	0
	High	YDLDFKNPESDK	1	4	1	E7LV64		0	0	0.0005618	3.07599	3	1470.67	-2.27816	34.8688	1
	High	VNQIGTLSESIK	2	11	2	E7LV64;C8Z9E6		0	0	0.001517	2.51121	2	1288.71	-0.394676	35.5715	0
	High	AADALLLK	3	11	2	E7LV64;C8Z9E6		0	0	0.006817	2.43776	2	814.503	-0.134896	31.8778	0
	High	LGANAILGVSmAAAR	3	4	1	E7LV64	M11(Oxidation)	0	0	0.001688	2.09074	2	1430.78	-1.29117	41.1999	0
	High	SIVPSGASTGVHEALEmR	1	7	2	E7LV64;C8Z9E6	M17(Oxidation)	0	0	0.004972	1.62617	3	1856.92	1.29436	35.9477	0
	High	IEEELGDK	1	4	1	E7LV64		0	0.001	0.01846	2.13765	2	932.457	-0.426429	19.2317	0
	High	GNPTVEVELTTEK	1	8	2	E7LV64;C8Z9E6		0	0.001	0.01929	1.59127	2	1416.73	4.21918	34.1712	0
	High	YDLDFK	1	11	2	E7LV64;C8Z9E6		0	0.003	0.03993	1.47558	2	800.383	1.18587	36.2823	0
	High	IGSEVYHNLK	2	11	2	E7LV64;C8Z9E6		0	0.004	0.05362	1.8116	2	1159.61	-2.5161	22.6785	0
	Medium	AVYAGENFHHGDKL	1	4	1	E7LV64		0	0.011	0.1198	1.97088	3	1557.75	4.32261	24.2586	1
	Medium	TFAEAmR	1	4	1	E7LV64	M6(Oxidation)	0	0.033	0.328	1.56377	2	841.387	-0.145837	14.1382	0
P39522	Dihydroxy-acid dehydratase, mitochondrial OS=Saccharomyces cerevisiae (strain ATCC 204508 / S288c) OX=559292 GN=ILV3 PE=1 SV=2 - [ILV3_YEAST]	29.1212	22.74	1	13	13	17	585	62.8207	7.82568
	A2	Sequence	# PSMs	# Proteins	# Protein Groups	Protein Group Accessions	Modifications	ΔCn	q-Value	PEP	XCorr	Charge	MH+ [Da]	ΔM [ppm]	RT [min]	# Missed Cleavages
	High	DGDEIIIDADNNK	1	1	1	P39522		0	0	0.0002259	3.30513	2	1431.66	1.59652	36.2022	0
	High	ISDTTPLIGDFKPSGK	2	1	1	P39522		0	0	7.192e-06	3.23862	3	1675.89	-2.7556	40.1172	0
	High	YSYIITEPK	1	1	1	P39522		0	0	0.00349	2.8597	2	1113.58	-0.751262	35.3565	0
	High	IDLLVSDKEmAQR	2	1	1	P39522	M10(Oxidation)	0	0	0.001298	2.84526	3	1533.8	0.64798	31.3132	1
	High	GQGASQAmLYATGFK	1	1	1	P39522	M8(Oxidation)	0	0	5.6e-05	2.19091	2	1545.74	-0.194455	34.8445	0
	High	LAEcDNIGEYIK	1	1	1	P39522	C4(Carbamidomethyl)	0	0	0.0009923	2.08536	2	1424.67	-2.57771	41.0604	0
	High	TmELGILPR	2	1	1	P39522	M2(Oxidation)	0	0	0.006971	1.92891	2	1045.57	-0.363429	37.0849	0
	High	AmQFNTIGVSDGISmGTK	1	1	1	P39522	M2(Oxidation); M15(Oxidation)	0	0	0.004243	1.84884	2	1888.87	-1.70887	38.3049	0
	High	GQGASQAmLYATGFKK	1	1	1	P39522	M8(Oxidation)	0	0.001	0.01597	1.78249	3	1673.83	0.031599	28.3142	1
	High	QSWVAPPPR	1	1	1	P39522		0	0.001	0.008202	1.51905	2	1037.55	-1.72558	28.1103	0
	High	LSPDDFQR	2	1	1	P39522		0	0.002	0.03413	2.12323	2	977.467	-1.3059	30.5595	0
	High	KQSWVAPPPR	1	1	1	P39522		0	0.007	0.07995	1.35612	2	1165.65	0.559112	20.7129	1
	High	DVALLTDGR	1	1	1	P39522		0	0.008	0.09456	2.49596	2	959.522	6.2779	35.0689	0
Q92392	Transposon Ty1-OL Gag polyprotein OS=Saccharomyces cerevisiae (strain ATCC 204508 / S288c) OX=559292 GN=TY1A-OL PE=2 SV=1 - [YO11A_YEAST]	29.0332	18.18	1	0	7	15	440	48.9749	8.11865
	A2	Sequence	# PSMs	# Proteins	# Protein Groups	Protein Group Accessions	Modifications	ΔCn	q-Value	PEP	XCorr	Charge	MH+ [Da]	ΔM [ppm]	RT [min]	# Missed Cleavages
	High	LNNnGIHINNK	5	17	3	Q07793;D2XNR4;Q92392	N4(Deamidated)	0	0	0.001746	3.72977	3	1251.64	0.714924	18.4731	0
	High	EVHTNQDPLDVSASK	2	17	3	Q07793;D2XNR4;Q92392		0	0	0.0001498	3.23433	3	1639.79	-0.596041	25.0293	0
	High	AHNVSTSNNSPSTDnDSISK	1	17	3	Q07793;D2XNR4;Q92392	N15(Deamidated)	0	0	6.204e-06	2.87747	3	2075.91	-1.0234	16.6118	0
	High	STTEPIQLNNK	1	17	3	Q07793;D2XNR4;Q92392		0	0	0.002196	2.83416	2	1244.65	-0.810651	24.937	0
	High	AHNVSTSNNSPSTDNDSISK	2	17	3	Q07793;D2XNR4;Q92392		0	0	0.0002284	2.50763	3	2074.93	-0.579181	15.3451	0
	High	EVHTNQDPLDVSASKTEEcEK	1	17	3	Q07793;D2XNR4;Q92392	C19(Carbamidomethyl)	0	0	0.0009282	2.43319	4	2416.09	-2.00887	24.6151	1
	High	VTNIInR	2	2	1	Q92392	N6(Deamidated)	0	0.001	0.01489	1.92849	2	830.474	0.79972	22.0425	0
	Medium	HDLHLRPGTY	1	7	2	D2XNR4;Q92392		0	0.046	0.4136	2.64494	3	1208.62	2.1113	22.8063	0
D2XNR4	Transposon Ty1 protein A OS=Saccharomyces cerevisiae OX=4932 PE=4 SV=1 - [D2XNR4_YEASX]	29.0332	18.18	6	0	7	15	440	49.0478	7.88428
	A2	Sequence	# PSMs	# Proteins	# Protein Groups	Protein Group Accessions	Modifications	ΔCn	q-Value	PEP	XCorr	Charge	MH+ [Da]	ΔM [ppm]	RT [min]	# Missed Cleavages
	High	LNNnGIHINNK	5	17	3	Q07793;D2XNR4;Q92392	N4(Deamidated)	0	0	0.001746	3.72977	3	1251.64	0.714924	18.4731	0
	High	EVHTNQDPLDVSASK	2	17	3	Q07793;D2XNR4;Q92392		0	0	0.0001498	3.23433	3	1639.79	-0.596041	25.0293	0
	High	AHNVSTSNNSPSTDnDSISK	1	17	3	Q07793;D2XNR4;Q92392	N15(Deamidated)	0	0	6.204e-06	2.87747	3	2075.91	-1.0234	16.6118	0
	High	STTEPIQLNNK	1	17	3	Q07793;D2XNR4;Q92392		0	0	0.002196	2.83416	2	1244.65	-0.810651	24.937	0
	High	AHNVSTSNNSPSTDNDSISK	2	17	3	Q07793;D2XNR4;Q92392		0	0	0.0002284	2.50763	3	2074.93	-0.579181	15.3451	0
	High	EVHTNQDPLDVSASKTEEcEK	1	17	3	Q07793;D2XNR4;Q92392	C19(Carbamidomethyl)	0	0	0.0009282	2.43319	4	2416.09	-2.00887	24.6151	1
	High	VTNIIDR	2	15	2	Q07793;D2XNR4		0	0.001	0.0149	1.92849	2	830.474	0.794903	22.0425	0
	Medium	HDLHLRPGTY	1	7	2	D2XNR4;Q92392		0	0.046	0.4136	2.64494	3	1208.62	2.1113	22.8063	0
P40348	Replication factor C subunit 2 OS=Saccharomyces cerevisiae (strain ATCC 204508 / S288c) OX=559292 GN=RFC2 PE=1 SV=1 - [RFC2_YEAST]	28.9145	39.66	1	14	14	16	353	39.7167	8.42627
	A2	Sequence	# PSMs	# Proteins	# Protein Groups	Protein Group Accessions	Modifications	ΔCn	q-Value	PEP	XCorr	Charge	MH+ [Da]	ΔM [ppm]	RT [min]	# Missed Cleavages
	High	SANLPHmLFYGPPGTGK	1	1	1	P40348	M7(Oxidation)	0	0	3.591e-05	3.276	3	1802.89	-0.573753	38.3399	0
	High	NLDEVTAQDHAVTVLK	1	1	1	P40348		0	0	4.058e-05	3.16096	3	1752.92	1.6842	35.9566	0
	High	ILELNASDER	2	1	1	P40348		0	0	0.001605	2.80438	2	1159.6	-0.0144768	31.3727	0
	High	LAAEQSLAQQPWVEK	1	1	1	P40348		0	0	1.524e-05	2.63349	2	1697.88	-1.58259	41.3196	0
	High	ILDISAGDLR	1	1	1	P40348		0	0	0.00189	2.6041	2	1072.6	-0.666305	42.4529	0
	High	GITLLQSASK	1	1	1	P40348		0	0	0.003135	2.50846	2	1017.59	1.00823	32.4822	0
	High	TSTILALTK	1	1	1	P40348		0	0	0.006416	2.01726	2	947.577	-0.338167	34.7065	0
	High	TmETYSGVTR	1	1	1	P40348	M2(Oxidation)	0	0	0.00699	1.95755	2	1160.53	0.15676	18.2561	0
	High	GAQYLGDGK	1	1	1	P40348		0	0	0.005974	1.95483	2	908.448	0.460274	16.4361	0
	High	NLDEVTAQDHAVTVLKK	1	1	1	P40348		0	0.001	0.02183	1.64919	3	1881.01	-0.993515	31.0809	1
	High	FISEQENVK	1	1	1	P40348		0	0.001	0.01419	1.58817	2	1093.55	-0.934661	21.3249	0
	High	YVNTFmK	1	1	1	P40348	M6(Oxidation)	0	0.002	0.02903	1.09168	2	918.439	-0.0488793	20.5382	0
	High	SGDFDEIKK	1	1	1	P40348		0	0.004	0.05807	1.12992	2	1038.51	-2.20425	18.9159	1
	High	IIDPLASR	2	1	1	P40348		0	0.007	0.07855	1.82142	2	884.52	-0.522828	35.611	0
Q07793	Transposon Ty1-DR4 Gag-Pol polyprotein OS=Saccharomyces cerevisiae (strain ATCC 204508 / S288c) OX=559292 GN=TY1B-DR4 PE=3 SV=2 - [YD13B_YEAST]	28.5922	5.86	9	2	8	16	1604	181.548	7.53271
	A2	Sequence	# PSMs	# Proteins	# Protein Groups	Protein Group Accessions	Modifications	ΔCn	q-Value	PEP	XCorr	Charge	MH+ [Da]	ΔM [ppm]	RT [min]	# Missed Cleavages
	High	LNNnGIHINNK	5	17	3	Q07793;D2XNR4;Q92392	N4(Deamidated)	0	0	0.001746	3.72977	3	1251.64	0.714924	18.4731	0
	High	EVHTNQDPLDVSASK	2	17	3	Q07793;D2XNR4;Q92392		0	0	0.0001498	3.23433	3	1639.79	-0.596041	25.0293	0
	High	AHNVSTSNNSPSTDnDSISK	1	17	3	Q07793;D2XNR4;Q92392	N15(Deamidated)	0	0	6.204e-06	2.87747	3	2075.91	-1.0234	16.6118	0
	High	STTEPIQLNNK	1	17	3	Q07793;D2XNR4;Q92392		0	0	0.002196	2.83416	2	1244.65	-0.810651	24.937	0
	High	AHNVSTSNNSPSTDNDSISK	2	17	3	Q07793;D2XNR4;Q92392		0	0	0.0002284	2.50763	3	2074.93	-0.579181	15.3451	0
	High	EVHTNQDPLDVSASKTEEcEK	1	17	3	Q07793;D2XNR4;Q92392	C19(Carbamidomethyl)	0	0	0.0009282	2.43319	4	2416.09	-2.00887	24.6151	1
	High	TVDTTNYVILQGK	1	10	1	Q07793		0	0	7.097e-05	1.37709	2	1451.77	0.514248	38.563	0
	High	SDGTVLAPIVK	1	10	1	Q07793		0	0.001	0.01768	2.20395	2	1099.64	0.313465	35.5177	0
	High	VTNIIDR	2	15	2	Q07793;D2XNR4		0	0.001	0.0149	1.92849	2	830.474	0.794903	22.0425	0
E7QJG8	ATP-dependent 6-phosphofructokinase OS=Saccharomyces cerevisiae (strain Zymaflore VL3) OX=764100 GN=VL3_3793 PE=3 SV=1 - [E7QJG8_YEASZ]	28.333	15.64	2	12	12	14	959	104.513	6.52197
	A2	Sequence	# PSMs	# Proteins	# Protein Groups	Protein Group Accessions	Modifications	ΔCn	q-Value	PEP	XCorr	Charge	MH+ [Da]	ΔM [ppm]	RT [min]	# Missed Cleavages
	High	NAVSTKPTPPPAPEASAESGLSSK	1	2	1	E7QJG8		0	0	7.57e-09	5.26947	3	2323.18	0.155995	27.9193	0
	High	AIAVmTSGGDAPGmNSNVR	2	2	1	E7QJG8	M5(Oxidation); M14(Oxidation)	0	0	9.609e-07	3.95069	2	1879.86	-1.73953	24.4973	0
	High	AIDYVEATANSHSR	1	2	1	E7QJG8		0	0	2.864e-05	3.52547	3	1533.73	2.93857	24.5502	0
	High	AVGFIEDNQAAIAEAR	1	2	1	E7QJG8		0	0	5.931e-06	3.03153	2	1674.84	-2.41667	42.196	0
	High	LAEVITAEADGR	1	2	1	E7QJG8		0	0	0.004467	2.34252	2	1244.65	-2.10975	32.1474	0
	High	ISNEQYER	2	2	1	E7QJG8		0	0	0.006608	1.76432	2	1038.49	0.0613592	14.2139	0
	High	AAEENFNADDK	1	2	1	E7QJG8		0	0	0.001059	1.74023	2	1223.52	-1.83481	18.3354	0
	High	AAIDFYTK	1	2	1	E7QJG8		0	0.001	0.01906	2.05631	2	928.475	-2.3953	33.6483	0
	High	LIADHLVGR	1	2	1	E7QJG8		0	0.001	0.01268	1.58509	2	993.581	-2.83514	27.5928	0
	High	AVAEAIQAK	1	2	1	E7QJG8		0	0.002	0.02652	1.69314	2	900.515	-0.0234567	16.6527	0
	High	AFVVmEGYEGLVR	1	2	1	E7QJG8	M5(Oxidation)	0	0.003	0.04267	1.25124	2	1485.74	1.1933	46.0597	0
	Medium	ESYPAFR	1	2	1	E7QJG8		0	0.023	0.262	1.02528	2	869.415	-0.576077	27.3304	0
D3UF26	Paf1p OS=Saccharomyces cerevisiae (strain Lalvin EC1118 / Prise de mousse) OX=643680 GN=EC1118_1B15_4632g PE=4 SV=1 - [D3UF26_YEAS8]	27.7705	31.24	4	13	13	16	445	51.797	4.89404
	A2	Sequence	# PSMs	# Proteins	# Protein Groups	Protein Group Accessions	Modifications	ΔCn	q-Value	PEP	XCorr	Charge	MH+ [Da]	ΔM [ppm]	RT [min]	# Missed Cleavages
	High	TEYVSNTIAAHDNTSLKR	1	4	1	D3UF26		0	0	0.001594	3.94893	4	2020.01	0.639399	26.2265	1
	High	RTEYVSNTIAAHDNTSLKR	1	4	1	D3UF26		0	0	0.003165	2.80798	4	2176.12	2.64803	24.0356	2
	High	DSAILENELEK	1	4	1	D3UF26		0	0	0.0007172	2.49514	2	1260.63	0.897064	38.8538	0
	High	EHDIDQLNVTLR	2	4	1	D3UF26		0	0	0.001742	2.36308	2	1452.75	1.00621	36.3271	0
	High	ENEQDEENKQDENR	1	4	1	D3UF26		0	0	0.0002731	2.32162	3	1776.73	0.789241	6.40177	1
	High	RTEYVSNTIAAHDNTSLK	1	4	1	D3UF26		0	0	0.001914	2.22357	3	2020.01	-1.01579	26.0706	1
	High	VNDIIKPLVK	1	4	1	D3UF26		0	0	0.004659	2.20948	2	1138.72	-3.06601	30.3729	0
	High	TEYVSNTIAAHDNTSLK	1	4	1	D3UF26		0	0	0.0002118	2.19052	3	1863.91	0.98669	29.9158	0
	High	LNDKDGIAYYKPLR	1	4	1	D3UF26		0	0	0.002391	1.80607	3	1665.9	0.859428	30.1262	1
	High	KQEYIAPIK	1	4	1	D3UF26		0	0.002	0.03703	2.19853	2	1089.63	0.434646	20.4003	1
	High	YQNSLPVPQLPPK	3	4	1	D3UF26		0	0.004	0.05709	1.42643	2	1480.81	-1.18637	40.8242	0
	Medium	AADTPETSDAVHTEQKPEEEKETLQEE	1	4	1	D3UF26		0	0.017	0.1934	1.89089	4	3041.38	2.1861	26.4867	1
	Medium	FmGSASLDTK	1	4	1	D3UF26	M2(Oxidation)	0	0.047	0.4249	0.932387	2	1072.5	0.546812	21.9425	0
P28834	Isocitrate dehydrogenase [NAD] subunit 1, mitochondrial OS=Saccharomyces cerevisiae (strain ATCC 204508 / S288c) OX=559292 GN=IDH1 PE=1 SV=2 - [IDH1_YEAST]	27.4085	18.89	2	8	8	18	360	39.2997	8.99756
	A2	Sequence	# PSMs	# Proteins	# Protein Groups	Protein Group Accessions	Modifications	ΔCn	q-Value	PEP	XCorr	Charge	MH+ [Da]	ΔM [ppm]	RT [min]	# Missed Cleavages
	High	EGVYEAVESLKR	1	2	1	P28834		0	0	0.007744	3.093	3	1379.72	1.55236	38.166	1
	High	FTVTLIPGDGVGK	3	2	1	P28834		0	0	0.0008122	2.25995	2	1303.73	-0.520137	47.7822	0
	High	NIITEIGQK	3	2	1	P28834		0	0.001	0.01708	1.91788	2	1015.58	0.013164	35.5927	0
	High	EGVYEAVESLK	1	2	1	P28834		0	0.001	0.009535	1.75727	2	1223.62	0.551779	43.4695	0
	High	DYAVFEPGSR	3	2	1	P28834		0	0.002	0.03259	2.50227	2	1140.53	0.828808	37.4297	0
	High	FAFDFAK	4	2	1	P28834		0	0.002	0.03287	1.46294	2	845.419	-0.245267	45.5162	0
	High	AVHETIAEGK	2	1	1	P28834		0	0.003	0.05012	1.38483	2	1054.55	0.097429	9.5628	0
	Medium	EITDSVR	1	2	1	P28834		0	0.022	0.2369	1.69068	2	819.423	2.74449	17.2256	0
P33298	26S proteasome regulatory subunit 6B homolog OS=Saccharomyces cerevisiae (strain ATCC 204508 / S288c) OX=559292 GN=RPT3 PE=1 SV=2 - [PRS6B_YEAST]	27.2991	19.39	1	8	9	15	428	47.8641	5.52881
	A2	Sequence	# PSMs	# Proteins	# Protein Groups	Protein Group Accessions	Modifications	ΔCn	q-Value	PEP	XCorr	Charge	MH+ [Da]	ΔM [ppm]	RT [min]	# Missed Cleavages
	High	GVLLYGPPGTGK	4	6	3	P33298;A6ZP97;C7GS25		0	0	0.0002257	2.90232	2	1158.65	-0.53567	37.1837	0
	High	TDNTVDKFDFYK	3	1	1	P33298		0	0	0.001313	2.83713	3	1492.7	-0.164937	38.0589	1
	High	FDAQTGSDR	1	1	1	P33298		0	0.001	0.01514	2.10025	2	996.438	-0.248375	14.0204	0
	High	LIFGTIASK	2	1	1	P33298		0	0.001	0.01188	1.3888	2	949.571	-0.811787	39.6543	0
	High	ELLKPSmSVALHR	1	1	1	P33298	M7(Oxidation)	0	0.001	0.01104	1.27634	3	1496.82	-1.38186	25.9312	0
	High	IEFPSLR	1	1	1	P33298		0	0.003	0.03861	1.62139	2	861.483	0.113165	42.4222	0
	High	ADTLDPALLRPGR	1	1	1	P33298		0	0.004	0.05578	2.7689	3	1394.78	2.62437	36.4366	0
	High	ILSTLDR	1	1	1	P33298		0	0.008	0.08844	1.74985	2	817.479	1.56731	24.2962	0
	Medium	KIEFPSLR	1	1	1	P33298		0	0.012	0.1496	2.02517	2	989.577	-1.38105	35.4751	1
E7KBU7	Trp2p OS=Saccharomyces cerevisiae (strain AWRI796) OX=764097 GN=AWRI796_1371 PE=4 SV=1 - [E7KBU7_YEASA]	27.2825	23.54	7	11	11	16	480	53.7204	6.07471
	A2	Sequence	# PSMs	# Proteins	# Protein Groups	Protein Group Accessions	Modifications	ΔCn	q-Value	PEP	XCorr	Charge	MH+ [Da]	ΔM [ppm]	RT [min]	# Missed Cleavages
	High	LNQTFESNVGK	1	7	1	E7KBU7		0	0	7.982e-05	3.06072	2	1236.62	1.42608	24.6696	0
	High	SIFPAGTVSGAPK	1	7	1	E7KBU7		0	0	0.0006628	2.53851	2	1231.67	1.05539	36.2082	0
	High	VAENVPGLPK	3	7	1	E7KBU7		0	0	0.007501	2.13722	2	1023.58	-0.795412	31.0339	0
	High	GATTEEDDALADQLR	2	7	1	E7KBU7		0	0	0.0004405	1.93043	2	1604.75	3.34356	36.6981	0
	High	YSFIGISPR	1	7	1	E7KBU7		0	0	0.004171	1.80919	2	1039.56	0.0338654	42.8684	0
	High	ESFLLESAK	1	7	1	E7KBU7		0	0.001	0.01037	2.49311	2	1023.54	3.63934	36.6528	0
	High	EGYENHVSTLK	2	7	1	E7KBU7		0	0.001	0.02169	2.4008	3	1276.61	-1.90133	19.7952	0
	High	KGDIIQGVPSQR	2	7	1	E7KBU7		0	0.001	0.01063	1.77951	2	1297.72	-1.1316	23.3897	1
	High	AmELIAELEGERR	1	6	1	E7KBU7	M2(Oxidation)	0	0.002	0.03691	1.92136	3	1532.77	-3.92813	39.9261	1
	High	LAQLNNPDR	1	7	1	E7KBU7		0	0.003	0.04485	1.60536	2	1040.55	-0.11141	20.2721	0
	High	LAQLNNPDRK	1	7	1	E7KBU7		0	0.008	0.09545	1.16388	2	1168.65	2.30386	14.4898	1
B5VGW4	YDR432Wp-like protein (Fragment) OS=Saccharomyces cerevisiae (strain AWRI1631) OX=545124 GN=AWRI1631_46510 PE=4 SV=1 - [B5VGW4_YEAS6]	26.5689	22.36	6	8	8	16	322	35.2252	9.27588
	A2	Sequence	# PSMs	# Proteins	# Protein Groups	Protein Group Accessions	Modifications	ΔCn	q-Value	PEP	XCorr	Charge	MH+ [Da]	ΔM [ppm]	RT [min]	# Missed Cleavages
	High	GSVITVERDDNPPPIRR	2	6	1	B5VGW4		0	0	0.008034	3.55464	4	1921.03	0.224933	26.4614	2
	High	SFANQPLEVVYSK	2	6	1	B5VGW4		0	0	1.809e-05	3.29135	2	1481.77	1.12232	43.2679	0
	High	GSVITVERDDNPPPIR	2	6	1	B5VGW4		0	0	0.0008976	3.17917	3	1764.93	1.10836	30.8887	1
	High	ENSLETTFSSVNTR	2	6	1	B5VGW4		0	0	4.306e-06	2.8776	2	1584.75	-2.85869	39.8268	0
	High	QEGELSNTR	2	6	1	B5VGW4		0	0	0.001301	1.79303	2	1033.49	0.91688	11.722	0
	High	NLPEGcSWQDLK	2	6	1	B5VGW4	C6(Carbamidomethyl)	0	0	0.00315	1.58779	2	1446.66	-4.80611	39.9792	0
	High	GSVITVER	3	6	1	B5VGW4		0	0.005	0.06402	2.11776	2	860.483	-0.451338	22.2626	0
	High	NDYGPPR	1	5	1	B5VGW4		0	0.009	0.1042	1.47488	2	818.38	0.703837	15.9436	0
B3LKR7	Leucine-tRNA ligase OS=Saccharomyces cerevisiae (strain RM11-1a) OX=285006 GN=SCRG_02336 PE=4 SV=1 - [B3LKR7_YEAS1]	26.2891	12.48	5	12	12	15	1090	124.09	5.89697
	A2	Sequence	# PSMs	# Proteins	# Protein Groups	Protein Group Accessions	Modifications	ΔCn	q-Value	PEP	XCorr	Charge	MH+ [Da]	ΔM [ppm]	RT [min]	# Missed Cleavages
	High	QSGEGVTPQEYIGVK	1	5	1	B3LKR7		0	0	0.005132	2.80778	2	1591.8	2.54383	36.674	0
	High	EVLGNQTSVQNAK	1	5	1	B3LKR7		0	0	7.337e-05	2.75405	2	1387.72	-1.10199	20.9466	0
	High	LANEKPEDVFER	2	5	1	B3LKR7		0	0	0.001175	2.58611	3	1446.72	0.256203	29.8338	0
	High	YGLFDFQAAR	1	5	1	B3LKR7		0	0	0.0002236	2.33974	2	1187.58	-0.43904	52.1777	0
	High	SAEIDASKPVK	1	5	1	B3LKR7		0	0	0.001598	2.28487	2	1144.62	0.00516164	13.7991	0
	High	ELQFSEIDTVK	1	5	1	B3LKR7		0	0	0.0002334	1.9644	2	1308.67	-0.0709736	42.9511	0
	High	TYEQYALTNYK	1	5	1	B3LKR7		0	0	0.0005092	1.89054	2	1393.67	3.55268	36.4204	0
	High	IEALEFADDAAK	1	5	1	B3LKR7		0	0	0.001524	1.73148	2	1292.64	-0.709692	42.5585	0
	High	STGNFmTLEQTVEK	1	5	1	B3LKR7	M6(Oxidation)	0	0	3.412e-05	1.71953	2	1600.75	0.597967	39.4546	0
	High	AmPFISLLK	2	5	1	B3LKR7	M2(Oxidation)	0	0.001	0.01319	1.34133	2	1035.59	-0.383038	48.2904	0
	High	NTNIPLPALQK	2	5	1	B3LKR7		0	0.007	0.08615	1.85835	2	1208.7	-2.46245	39.8029	0
	High	YTIYSEK	1	5	1	B3LKR7		0	0.009	0.09851	1.33057	2	903.443	-2.75099	23.8032	0
A6ZP97	26S proteasome cap subunit component OS=Saccharomyces cerevisiae (strain YJM789) OX=307796 GN=RPT4 PE=3 SV=1 - [A6ZP97_YEAS7]	25.9718	22.88	3	9	10	16	437	49.3996	5.92236
	A2	Sequence	# PSMs	# Proteins	# Protein Groups	Protein Group Accessions	Modifications	ΔCn	q-Value	PEP	XCorr	Charge	MH+ [Da]	ΔM [ppm]	RT [min]	# Missed Cleavages
	High	GVLLYGPPGTGK	4	6	3	P33298;A6ZP97;C7GS25		0	0	0.0002257	2.90232	2	1158.65	-0.53567	37.1837	0
	High	NcATEAGFFAIR	2	3	1	A6ZP97	C2(Carbamidomethyl)	0	0	0.007793	2.59158	2	1356.63	-3.36104	45.2828	0
	High	mSDGFnGADIR	1	3	1	A6ZP97	M1(Oxidation); N6(Deamidated)	0	0	0.001245	1.98503	2	1199.5	-0.100802	29.9128	0
	High	KLEGTIEYQK	2	2	1	A6ZP97		0	0	0.002743	1.30669	2	1208.65	0.990037	20.1757	1
	High	DDRDHINPDDLmK	1	3	1	A6ZP97	M12(Oxidation)	0	0.001	0.009431	2.48046	3	1599.7	-3.48767	23.8639	1
	High	FSEGTSADR	1	3	1	A6ZP97		0	0.001	0.01215	1.82168	2	969.426	-1.41467	13.3585	0
	High	LYDKTENDIK	2	3	1	A6ZP97		0	0.001	0.01408	1.60508	3	1238.63	0.217795	16.9913	1
	High	KVEIPLPNEAGR	1	3	1	A6ZP97		0	0.002	0.02515	3.05564	3	1322.74	0.314798	32.1061	1
	Medium	FSEGTSADREIQR	1	3	1	A6ZP97		0	0.016	0.1806	1.47167	3	1495.72	1.97603	20.6717	1
	Medium	EmFAYAK	1	3	1	A6ZP97	M2(Oxidation)	0	0.039	0.3683	0.653586	2	875.399	2.0572	21.9609	0
A6ZMK5	Eukaryotic translation initiation factor 3 subunit I OS=Saccharomyces cerevisiae (strain YJM789) OX=307796 GN=TIF34 PE=3 SV=1 - [EIF3I_YEAS7]	25.5442	25.36	1	9	9	15	347	38.7311	5.66846
	A2	Sequence	# PSMs	# Proteins	# Protein Groups	Protein Group Accessions	Modifications	ΔCn	q-Value	PEP	XCorr	Charge	MH+ [Da]	ΔM [ppm]	RT [min]	# Missed Cleavages
	High	DVTTTSANEGKFEAR	2	1	1	A6ZMK5		0	0	0.000445	3.76871	3	1625.78	-0.479326	23.0197	1
	High	NPGSINIYEIER	2	1	1	A6ZMK5		0	0	0.001095	2.94712	2	1404.71	0.273723	42.608	0
	High	KYETDcPLNTAVITPLK	1	1	1	A6ZMK5	C6(Carbamidomethyl)	0	0	0.0009651	2.30843	3	1963.02	-0.447182	41.1875	1
	High	DVTTTSANEGK	2	1	1	A6ZMK5		0	0	0.002565	1.88214	2	1122.53	-0.308378	11.4513	0
	High	EGDLLFScSK	1	1	1	A6ZMK5	C8(Carbamidomethyl)	0	0.001	0.01161	1.838	2	1155.53	-0.548554	37.642	0
	High	IFEEEIGR	3	1	1	A6ZMK5		0	0.001	0.02125	1.82395	2	992.504	-1.27425	33.0681	0
	High	VSEEPIHK	1	1	1	A6ZMK5		0	0.002	0.03014	1.48451	2	938.494	-0.219694	9.75911	0
	High	SYFDFK	2	1	1	A6ZMK5		0	0.009	0.09731	1.30872	2	806.372	0.358	39.4134	0
	Medium	LTGHERPLTQVK	1	1	1	A6ZMK5		0	0.03	0.3026	1.27991	3	1378.78	-0.771622	16.4347	0
E7NLP3	Hsc82p OS=Saccharomyces cerevisiae (strain FostersO) OX=764101 GN=FOSTERSO_3700 PE=3 SV=1 - [E7NLP3_YEASO]	25.4244	20.96	4	7	13	18	625	72.1605	5.04639
	A2	Sequence	# PSMs	# Proteins	# Protein Groups	Protein Group Accessions	Modifications	ΔCn	q-Value	PEP	XCorr	Charge	MH+ [Da]	ΔM [ppm]	RT [min]	# Missed Cleavages
	High	LEEVDEEEEEKKPK	2	4	1	E7NLP3		0	0	0.001044	3.06867	3	1730.83	-0.844743	16.7316	1
	High	ELISNASDALDK	1	5	2	A0A0J9X2F1;E7NLP3		0	0	0.001855	2.78144	2	1275.64	-1.05537	34.3532	0
	High	QLETEPDLFIR	2	4	1	E7NLP3		0	0	0.0001224	2.63659	2	1360.71	-1.36796	46.7349	0
	High	AELINNLGTIAK	2	4	1	E7NLP3		0	0	0.0004119	2.31296	2	1256.72	-1.02585	41.1275	0
	High	NIYYITGESLK	1	5	2	E7NLP3;A0A0J9X2F1		0	0.001	0.01127	1.92669	2	1300.68	2.45629	41.4192	0
	High	SPFLDALK	1	5	2	E7NLP3;A0A0J9X2F1		0	0.001	0.01356	1.30692	2	890.498	-0.301962	42.3428	0
	High	TGQFGWSANmER	1	5	2	E7NLP3;A0A0J9X2F1	M10(Oxidation)	0	0.002	0.03135	1.35881	2	1399.6	-3.13389	32.2083	0
	High	TFEISPK	1	5	2	E7NLP3;A0A0J9X2F1		0	0.003	0.04602	1.77442	2	821.438	-2.40944	26.3308	0
	High	YQALSDPK	1	4	1	E7NLP3		0	0.007	0.0771	1.43882	2	921.467	-0.279456	19.1481	0
	Medium	LLDAPAAIR	1	5	2	A0A0J9X2F1;E7NLP3		0	0.011	0.1206	2.00721	2	939.562	0.0555132	33.2332	0
	Medium	AILFIPK	3	4	1	E7NLP3		0	0.016	0.1856	1.59668	2	801.524	0.268032	41.8955	0
	Medium	RAPFDLFESK	1	4	1	E7NLP3		0	0.022	0.2439	1.83113	2	1209.62	-1.54928	42.715	1
	Medium	EIKEYEPLTK	1	4	1	E7NLP3		0	0.031	0.3158	1.85493	3	1249.67	1.77694	24.7074	1
B3LTB4	Acetyl-coenzyme A synthetase OS=Saccharomyces cerevisiae (strain RM11-1a) OX=285006 GN=SCRG_05132 PE=3 SV=1 - [B3LTB4_YEAS1]	25.342	16.98	4	11	11	15	683	75.4464	6.7124
	A2	Sequence	# PSMs	# Proteins	# Protein Groups	Protein Group Accessions	Modifications	ΔCn	q-Value	PEP	XCorr	Charge	MH+ [Da]	ΔM [ppm]	RT [min]	# Missed Cleavages
	High	APQHFYNSQPGK	3	4	1	B3LTB4		0	0	0.001686	3.50256	3	1373.66	-0.228845	16.6679	0
	High	IVDEGLNGVDLVSR	1	4	1	B3LTB4		0	0	1.044e-06	2.67362	2	1485.79	0.156094	43.5659	0
	High	GEIGPFASPK	1	4	1	B3LTB4		0	0	0.00302	2.54764	2	1002.53	-0.153723	33.4	0
	High	EYLHWDAPYTK	1	4	1	B3LTB4		0	0	0.002916	1.87345	3	1422.67	-0.910714	39.1342	0
	High	GRVDDVVNVSGHR	1	4	1	B3LTB4		0	0.001	0.01157	2.19813	3	1409.73	1.24786	20.5949	1
	High	VGEAEIAK	3	4	1	B3LTB4		0	0.001	0.01515	2.19411	2	816.446	-0.220241	15.2766	0
	High	ATHFYVAPTALR	1	4	1	B3LTB4		0	0.001	0.016	2.16818	3	1346.72	0.861452	32.8739	0
	High	TGTEGIPmK	1	4	1	B3LTB4	M8(Oxidation)	0	0.004	0.05698	1.9053	2	949.465	-0.553611	15.3189	0
	Medium	DHDGYYWIR	1	4	1	B3LTB4		0	0.011	0.1309	1.82611	3	1224.54	0.354015	38.0479	0
	Medium	IITFGELLR	1	4	1	B3LTB4		0	0.011	0.1197	1.54095	2	1061.63	-0.678337	54.7522	0
	Medium	VSQIAGVLK	1	4	1	B3LTB4		0	0.021	0.2205	1.66655	2	914.563	-4.25819	29.1896	0
E7QI47	Sec13p OS=Saccharomyces cerevisiae (strain Zymaflore VL3) OX=764100 GN=VL3_3282 PE=3 SV=1 - [E7QI47_YEASZ]	25.2541	35.61	3	10	10	17	278	30.7935	5.61768
	A2	Sequence	# PSMs	# Proteins	# Protein Groups	Protein Group Accessions	Modifications	ΔCn	q-Value	PEP	XCorr	Charge	MH+ [Da]	ΔM [ppm]	RT [min]	# Missed Cleavages
	High	LIDTLTGHEGPVWR	3	3	1	E7QI47		0	0	0.000288	3.74103	3	1593.84	-1.85586	41.5172	0
	High	FGTILAScSYDGK	1	3	1	E7QI47	C8(Carbamidomethyl)	0	0	0.003436	2.65082	2	1418.66	-2.36582	38.898	0
	High	IFEVEGETHK	1	3	1	E7QI47		0	0	0.001326	2.25443	2	1188.59	0.0554507	23.3171	0
	High	KFVTGGADNLVK	4	3	1	E7QI47		0	0	0.005141	1.9119	2	1248.69	-0.865053	25.9939	1
	High	DVAWSPTVLLR	1	3	1	E7QI47		0	0.002	0.03171	1.52662	2	1256.7	-0.336501	57.0314	0
	High	FPDVLWR	2	3	1	E7QI47		0	0.005	0.06119	1.31909	2	932.496	-3.23228	50.1269	0
	High	ENLEGKWEPAGEVHQ	1	3	1	E7QI47		0	0.006	0.06643	1.86198	3	1722.8	-2.16667	31.7925	1
	High	VSVVEFK	1	3	1	E7QI47		0	0.008	0.09605	1.91484	2	807.463	2.40134	30.402	0
	Medium	SYLASVSQDR	1	3	1	E7QI47		0	0.011	0.1298	1.99698	2	1125.55	-0.431064	27.6477	0
	Medium	WEPAGEVHQ	2	3	1	E7QI47		0	0.036	0.3527	1.62331	2	1052.48	-1.71072	26.2842	0
A6ZXF9	Glutamate synthase (NADH) OS=Saccharomyces cerevisiae (strain YJM789) OX=307796 GN=GLT1 PE=4 SV=1 - [A6ZXF9_YEAS7]	25.1534	7.65	6	16	16	19	2145	237.908	6.60986
	A2	Sequence	# PSMs	# Proteins	# Protein Groups	Protein Group Accessions	Modifications	ΔCn	q-Value	PEP	XCorr	Charge	MH+ [Da]	ΔM [ppm]	RT [min]	# Missed Cleavages
	High	EFISQDSLSLK	1	6	1	A6ZXF9		0	0	0.000794	2.74101	2	1266.66	0.368966	42.4544	0
	High	EFIGNDEGEVTAIR	1	6	1	A6ZXF9		0	0	3.017e-05	2.69725	2	1549.74	-3.81063	39.9866	0
	High	GTIATLDDSSYSIDGGK	1	6	1	A6ZXF9		0	0	5.802e-05	1.82681	2	1699.81	1.79555	40.9652	0
	High	FSTNTFPSWDR	2	6	1	A6ZXF9		0	0	0.006374	1.70789	2	1357.62	-0.68706	44.5604	0
	High	LDDLLSK	1	6	1	A6ZXF9		0	0.001	0.01808	2.32238	2	803.451	0.333777	29.8916	0
	High	SVNLPESGEYHFR	1	6	1	A6ZXF9		0	0.001	0.009955	1.83624	3	1534.73	-0.0277299	35.3082	0
	High	YcGAILDR	1	6	1	A6ZXF9	C2(Carbamidomethyl)	0	0.001	0.0153	1.80376	2	967.465	-1.46649	27.0263	0
	High	VVDLEDAVPDSK	1	6	1	A6ZXF9		0	0.001	0.01597	1.42565	2	1286.65	1.89534	37.2504	0
	High	TQLYLLR	3	6	1	A6ZXF9		0	0.002	0.03044	2.04429	2	906.541	-0.194539	38.6737	0
	High	LIDEAEVTLDR	1	6	1	A6ZXF9		0	0.002	0.03472	1.80318	2	1273.66	-3.9229	38.6842	0
	High	ALGSTLSYR	1	6	1	A6ZXF9		0	0.003	0.05009	1.58201	2	967.521	-0.139381	28.7726	0
	High	QPEFNETK	1	6	1	A6ZXF9		0	0.005	0.06029	1.84808	2	992.468	-0.2671	16.7681	0
	High	FNELLFK	1	6	1	A6ZXF9		0	0.006	0.06706	2.23889	2	910.503	0.158448	42.712	0
	High	SEGLLGYTDTIDK	1	6	1	A6ZXF9		0	0.009	0.1028	1.1688	2	1411.69	-0.903911	44.7657	0
	Medium	YYITSDDR	1	6	1	A6ZXF9		0	0.015	0.166	1.4183	2	1032.47	2.50528	24.1646	0
	Medium	TISmDELK	1	6	1	A6ZXF9	M4(Oxidation)	0	0.021	0.2243	1.48254	2	952.463	-3.27081	20.4999	0
E7KBJ8	Gly1p OS=Saccharomyces cerevisiae (strain AWRI796) OX=764097 GN=AWRI796_1243 PE=4 SV=1 - [E7KBJ8_YEASA]	25.0803	29.2	6	10	10	15	387	42.7866	6.40479
	A2	Sequence	# PSMs	# Proteins	# Protein Groups	Protein Group Accessions	Modifications	ΔCn	q-Value	PEP	XCorr	Charge	MH+ [Da]	ΔM [ppm]	RT [min]	# Missed Cleavages
	High	SHYVPDDGDIHGAPTR	1	6	1	E7KBJ8		0	0	0.000133	3.33097	4	1736.8	-0.0141291	23.032	0
	High	SESTEVDVDGNAIR	1	6	1	E7KBJ8		0	0	6.474e-05	2.73525	2	1491.69	-1.01219	29.7565	0
	High	IWNAAAQSGVPLK	2	6	1	E7KBJ8		0	0	0.0005324	2.24908	2	1354.74	-2.50891	37.0894	0
	High	VSFHYQVTR	1	6	1	E7KBJ8		0	0	0.002719	2.18283	2	1136.59	2.49054	26.5012	0
	High	mALVNINNDWK	1	6	1	E7KBJ8	M1(Oxidation)	0	0	0.0004137	2.13812	2	1333.65	-1.59977	40.456	0
	High	SmGAPIGSVLVGNLK	2	6	1	E7KBJ8	M2(Oxidation)	0	0	0.006896	1.67218	2	1458.8	-0.875715	44.8637	0
	High	mDPDVLVK	3	6	1	E7KBJ8	M1(Oxidation)	0	0	0.005012	1.33135	2	932.476	0.27291	25.1802	0
	High	YITAANDLR	1	6	1	E7KBJ8		0	0.001	0.009552	2.21923	2	1036.54	1.12032	26.7145	0
	High	LEQTVAR	2	6	1	E7KBJ8		0	0.004	0.05337	2.15142	2	816.459	2.03526	11.7882	0
	Medium	LAISEAFDYAK	1	6	1	E7KBJ8		0	0.022	0.2386	1.47436	2	1227.62	-2.16589	46.5458	0
P41940	Mannose-1-phosphate guanyltransferase OS=Saccharomyces cerevisiae (strain ATCC 204508 / S288c) OX=559292 GN=PSA1 PE=1 SV=2 - [MPG1_YEAST]	24.9842	18.28	2	6	6	12	361	39.541	6.34131
	A2	Sequence	# PSMs	# Proteins	# Protein Groups	Protein Group Accessions	Modifications	ΔCn	q-Value	PEP	XCorr	Charge	MH+ [Da]	ΔM [ppm]	RT [min]	# Missed Cleavages
	High	KLATGANIVGNALIDPTAK	1	2	1	P41940		0	0	8.818e-05	3.79065	3	1867.06	-1.03957	41.3181	1
	High	GLILVGGYGTR	3	2	1	P41940		0	0	0.001676	2.77715	2	1105.64	-0.395585	42.0395	0
	High	SVVLcNSTIK	1	2	1	P41940	C5(Carbamidomethyl)	0	0	0.001504	2.39441	2	1120.6	-3.19507	26.3682	0
	High	ETFPILVEEK	4	2	1	P41940		0	0	0.007061	2.03339	2	1204.65	-0.0993469	45.1172	0
	High	SISDNVPK	2	2	1	P41940		0	0.001	0.02001	1.64821	2	859.452	0.356979	19.993	0
	High	LAEDVLKK	1	1	1	P41940		0	0.005	0.06145	1.40555	2	915.55	-0.932596	19.4924	1
E7Q1B7	Sro9p OS=Saccharomyces cerevisiae (strain FostersB) OX=764102 GN=FOSTERSB_0438 PE=4 SV=1 - [E7Q1B7_YEASB]	24.6881	22.75	1	9	9	18	466	51.7776	8.88037
	A2	Sequence	# PSMs	# Proteins	# Protein Groups	Protein Group Accessions	Modifications	ΔCn	q-Value	PEP	XCorr	Charge	MH+ [Da]	ΔM [ppm]	RT [min]	# Missed Cleavages
	High	EGDNVTGEAKEPSPLDK	3	5	1	E7Q1B7		0	0	9.176e-06	4.4825	3	1785.85	-0.454637	24.5167	1
	High	EPSPLDKYFVR	1	5	1	E7Q1B7		0	0	0.000814	2.90563	3	1350.7	-0.73517	41.2981	1
	High	EDSAPVAAGESESSL	1	5	1	E7Q1B7		0	0	0.002907	2.62113	2	1448.64	0.617639	35.623	0
	High	DGFESAVGEEnSK	1	1	1	E7Q1B7	N11(Deamidated)	0	0	0.0002582	2.38346	2	1369.57	-2.65949	31.0656	0
	High	ASITVSGTK	1	5	1	E7Q1B7		0	0.001	0.02089	1.92356	2	863.489	6.58831	14.6457	0
	High	DATSQENGqSTQQQQPPHHR	6	3	1	E7Q1B7	Q9(Deamidated)	0	0.001	0.01945	1.74689	4	2275.01	0.167207	11.6433	0
	High	DATSQENGQSTQQQQPPHHR	1	3	1	E7Q1B7		0	0.001	0.008922	1.54669	4	2274.02	-0.420033	9.46917	0
	High	DGFAPLSLISK	2	5	1	E7Q1B7		0	0.002	0.03417	1.9198	2	1147.64	-0.125113	56.8702	0
	High	QVNLTPAPLPTSSPWK	1	5	1	E7Q1B7		0	0.009	0.1024	1.7261	2	1735.94	-0.0170286	47.5743	0
	Medium	ASITVSGTKR	1	5	1	E7Q1B7		0	0.033	0.3293	1.09256	2	1019.58	0.0872463	11.6037	1
C8ZBK3	Cct8p OS=Saccharomyces cerevisiae (strain Lalvin EC1118 / Prise de mousse) OX=643680 GN=EC1118_1J11_2498g PE=3 SV=2 - [C8ZBK3_YEAS8]	24.4929	19.54	3	10	10	12	568	61.6141	5.64307
	A2	Sequence	# PSMs	# Proteins	# Protein Groups	Protein Group Accessions	Modifications	ΔCn	q-Value	PEP	XCorr	Charge	MH+ [Da]	ΔM [ppm]	RT [min]	# Missed Cleavages
	High	GATQNNLDDIER	1	3	1	C8ZBK3		0	0	0.001341	3.06458	2	1345.64	0.82658	26.4837	0
	High	LPQNPNAGLFK	2	3	1	C8ZBK3		0	0	0.002019	3.01589	2	1198.66	-1.47313	35.0841	0
	High	GVDIDGESDEGVKDIR	1	3	1	C8ZBK3		0	0	0.002322	2.90899	3	1703.8	-2.20196	31.3374	1
	High	ImGGSLSNSTVIK	1	3	1	C8ZBK3	M2(Oxidation)	0	0	0.001682	2.51581	2	1322.7	0.489891	28.1602	0
	High	AIDDGVAAVK	1	3	1	C8ZBK3		0	0	0.005667	2.29972	2	958.52	-0.464471	24.529	0
	High	QGYNSYSNADGQIIK	1	3	1	C8ZBK3		0	0	0.0001505	2.24125	2	1657.78	-1.77779	32.0284	0
	High	YGILVLK	2	3	1	C8ZBK3		0	0.001	0.02437	2.29429	2	805.518	-0.600242	41.0404	0
	High	TPGLLQLAIK	1	3	1	C8ZBK3		0	0.001	0.02134	1.88171	2	1053.67	-0.267509	48.1353	0
	High	TSTIILR	1	3	1	C8ZBK3		0	0.007	0.0766	1.53298	2	803.499	0.786319	25.1284	0
	Medium	VLVmATEQQK	1	3	1	C8ZBK3	M4(Oxidation)	0	0.047	0.4185	1.14516	2	1162.61	-0.421053	17.9994	0
P40150	Ribosome-associated molecular chaperone SSB2 OS=Saccharomyces cerevisiae (strain ATCC 204508 / S288c) OX=559292 GN=SSB2 PE=1 SV=2 - [SSB2_YEAST]	24.3274	21.86	1	14	14	18	613	66.5537	5.49072
	A2	Sequence	# PSMs	# Proteins	# Protein Groups	Protein Group Accessions	Modifications	ΔCn	q-Value	PEP	XCorr	Charge	MH+ [Da]	ΔM [ppm]	RT [min]	# Missed Cleavages
	High	SSNITISNAVGR	1	1	1	P40150		0	0	0.0006448	2.70507	2	1218.64	-4.02068	28.5171	0
	High	SQIDEVVLVGGSTR	1	2	1	P40150		0	0	2.873e-05	2.6016	2	1459.78	0.350098	40.9577	0
	High	DAGAISGLNVLR	2	1	1	P40150		0	0	0.0001491	2.54764	2	1185.66	-0.877933	45.5775	0
	High	TGLDISDDAR	1	1	1	P40150		0	0	0.0004204	2.40272	2	1062.51	-0.32407	28.8891	0
	High	FEDLNAALFK	1	2	1	P40150		0	0	0.0002316	2.34708	2	1167.6	-0.289246	48.538	0
	High	STLEPVEQVLK	1	2	1	P40150		0	0	0.002178	1.84029	2	1242.69	-0.12557	40.3593	0
	High	VTPSFVAFTPQER	1	1	1	P40150		0	0	0.002212	1.72576	2	1478.77	4.60259	44.8455	0
	High	NTTVPTIK	2	2	1	P40150		0	0	0.006537	1.57692	2	873.504	-0.449485	21.3219	0
	High	VTPSFVAFTPqER	1	1	1	P40150	Q11(Deamidated)	0	0	0.000319	1.57303	2	1479.75	-1.1799	45.8323	0
	High	mVNQAEEFK	1	1	1	P40150	M1(Oxidation)	0	0	0.00349	1.40695	2	1111.51	1.48388	19.5593	0
	High	LLSDFFDGK	2	1	1	P40150		0	0	0.001082	1.26677	2	1041.52	-1.16936	50.3959	0
	High	NQAALNPR	1	2	1	P40150		0	0.001	0.02357	2.10809	2	883.474	-0.353839	11.878	0
	High	ARFEDLNAALFK	1	2	1	P40150		0	0.001	0.0209	1.5214	3	1394.74	0.0359825	44.4615	1
	High	LSSEEIEK	1	1	1	P40150		0	0.006	0.07431	1.60236	2	934.473	-0.180301	18.2847	0
	Medium	FDDESVQK	1	1	1	P40150		0	0.03	0.3045	1.14857	2	967.435	-1.45846	17.4257	0
E7KC16	Tubulin beta chain OS=Saccharomyces cerevisiae (strain AWRI796) OX=764097 GN=AWRI796_1478 PE=3 SV=1 - [E7KC16_YEASA]	24.263	17.29	3	9	9	14	457	50.9185	4.77979
	A2	Sequence	# PSMs	# Proteins	# Protein Groups	Protein Group Accessions	Modifications	ΔCn	q-Value	PEP	XCorr	Charge	MH+ [Da]	ΔM [ppm]	RT [min]	# Missed Cleavages
	High	YPGQLNSDLR	1	3	1	E7KC16		0	0	0.0005104	2.93645	2	1162.58	-1.48779	30.4218	0
	High	YPGQLNSDLRK	2	3	1	E7KC16		0	0	0.001166	2.877	3	1290.68	0.210539	23.7709	1
	High	LAVNLVPFPR	2	3	1	E7KC16		0	0	0.0001202	2.86783	2	1125.68	-0.475747	50.5231	0
	High	LNVYFNEASSGK	1	3	1	E7KC16		0	0	5.58e-05	2.83942	2	1328.65	0.343107	35.6946	0
	High	VGDQFSAmFK	1	3	1	E7KC16	M8(Oxidation)	0	0	0.0004804	2.68183	2	1145.53	-0.0416276	34.237	0
	High	mmATFSVLPSPK	2	3	1	E7KC16	M1(Oxidation); M2(Oxidation)	0	0	1.664e-05	2.56713	2	1340.65	-3.80046	39.3278	0
	High	KLAVNLVPFPR	3	3	1	E7KC16		0	0	0.002451	1.69711	2	1253.78	3.66263	43.1749	1
	High	SINVDLEPGTIDAVR	1	3	1	E7KC16		0	0	0.00527	1.60585	2	1598.84	-1.50368	46.1475	0
	High	YLTVAAFFR	1	3	1	E7KC16		0	0.007	0.07928	1.05325	2	1087.59	-1.66321	56.7444	0
B5VPL7	YMR091Cp-like protein OS=Saccharomyces cerevisiae (strain AWRI1631) OX=545124 GN=AWRI1631_132320 PE=4 SV=1 - [B5VPL7_YEAS6]	24.0235	31.03	1	13	13	17	435	49.6195	4.98291
	A2	Sequence	# PSMs	# Proteins	# Protein Groups	Protein Group Accessions	Modifications	ΔCn	q-Value	PEP	XCorr	Charge	MH+ [Da]	ΔM [ppm]	RT [min]	# Missed Cleavages
	High	HVDEEEDLSEDKGVTR	1	5	1	B5VPL7		0	0	1.098e-09	4.81765	3	1857.85	-0.633231	20.7707	1
	High	AITEQQNFEK	1	5	1	B5VPL7		0	0	0.004937	2.07398	2	1207.6	1.51066	22.5084	0
	High	ITADGnLLGGR	1	1	1	B5VPL7	N6(Deamidated)	0	0	0.0003834	1.93946	2	1087.57	0.214412	34.3423	0
	High	HITDDYYASELR	2	5	1	B5VPL7		0	0.001	0.02341	2.60781	3	1482.69	-0.434626	32.9119	0
	High	QIALVTAR	3	5	1	B5VPL7		0	0.001	0.01499	2.29195	2	871.535	-1.21807	26.973	0
	High	VLLVDQQGLR	1	5	1	B5VPL7		0	0.001	0.01653	2.07454	2	1140.68	3.99489	36.5532	0
	High	FILNQTQK	1	5	1	B5VPL7		0	0.001	0.01339	2.06057	2	991.557	0.0970596	26.4508	0
	High	FNSDLFYDR	1	5	1	B5VPL7		0	0.001	0.0248	1.9083	2	1176.53	-4.27203	42.6154	0
	High	ALETmmYPASENGINPAK	1	5	1	B5VPL7	M5(Oxidation); M6(Oxidation)	0	0.002	0.03402	1.21375	3	1968.91	0.789561	32.2508	0
	High	GVLPYSYR	2	5	1	B5VPL7		0	0.004	0.05341	1.34612	2	954.505	0.532293	34.4615	0
	Medium	TFTLTEK	1	5	1	B5VPL7		0	0.011	0.1122	2.25496	2	839.45	-0.759251	26.4	0
	Medium	KFmLATEPAR	1	5	1	B5VPL7	M3(Oxidation)	0	0.011	0.1121	1.55259	2	1179.61	-4.39729	23.3127	1
	Medium	TGLSEIPK	1	5	1	B5VPL7		0	0.011	0.1178	1.43249	2	844.477	-0.188021	26.0183	0
E7KI30	Glycerol-3-phosphate dehydrogenase [NAD(+)] OS=Saccharomyces cerevisiae (strain AWRI796) OX=764097 GN=AWRI796_4357 PE=3 SV=1 - [E7KI30_YEASA]	23.818	24.74	8	8	9	17	392	43.5372	5.97314
	A2	Sequence	# PSMs	# Proteins	# Protein Groups	Protein Group Accessions	Modifications	ΔCn	q-Value	PEP	XCorr	Charge	MH+ [Da]	ΔM [ppm]	RT [min]	# Missed Cleavages
	High	VIAENTELHSHIFEPEVR	2	8	1	E7KI30		0	0	6.231e-05	3.18732	4	2120.08	0.857939	36.1813	0
	High	EHWSETTVAYQLPK	1	8	1	E7KI30		0	0	0.0003073	3.00253	3	1688.83	0.0744789	38.3142	0
	High	SDSAVSIVHLK	1	8	1	E7KI30		0	0	0.0001487	2.51341	2	1155.64	-0.399055	28.8471	0
	High	QLQGHVAPHVR	4	8	1	E7KI30		0	0	0.002898	2.37653	3	1241.69	-0.0651986	13.7324	0
	High	VTVIGSGNWGTTIAK	1	12	2	B5VFP2;E7KI30		0	0	8.209e-06	2.0474	2	1503.82	0.524739	42.8669	0
	High	LGLGEIIK	3	8	1	E7KI30		0	0.001	0.01953	2.15653	2	842.535	-0.044868	42.3125	0
	High	mWVFDEK	2	8	1	E7KI30	M1(Oxidation)	0	0.002	0.03394	1.49825	2	970.435	0.953956	38.1186	0
	High	DYQGDGKDVDHK	1	8	1	E7KI30		0	0.003	0.0477	1.13877	3	1376.61	-0.0593122	7.65818	1
	High	MWVFDEK	1	8	1	E7KI30		0	0.007	0.07567	1.12827	2	954.439	0.310463	44.1552	0
	High	RSDSAVSIVHLK	1	8	1	E7KI30		0	0.009	0.1081	1.66673	3	1311.74	-0.350188	23.7972	1
G2WLB0	Nucleolar GTP-binding protein 2 OS=Saccharomyces cerevisiae (strain Kyokai no. 7 / NBRC 101557) OX=721032 GN=K7_NOG2 PE=3 SV=1 - [G2WLB0_YEASK]	23.5464	17.28	3	9	9	13	486	55.4842	9.49561
	A2	Sequence	# PSMs	# Proteins	# Protein Groups	Protein Group Accessions	Modifications	ΔCn	q-Value	PEP	XCorr	Charge	MH+ [Da]	ΔM [ppm]	RT [min]	# Missed Cleavages
	High	LAASNLEDLVK	2	3	1	G2WLB0		0	0	0.0004886	3.17716	2	1172.65	-0.349893	44.1368	0
	High	ATNEDITKYEEK	2	3	1	G2WLB0		0	0	0.0006231	2.93408	3	1440.69	0.00387782	23.0502	1
	High	VISQDALQHFR	1	3	1	G2WLB0		0	0	0.002941	2.63992	3	1313.7	2.08942	32.5441	0
	High	TYEISGWK	1	3	1	G2WLB0		0	0	0.006517	1.54877	2	983.482	-1.34228	35.478	0
	High	DSEEDILFR	1	3	1	G2WLB0		0	0.001	0.0226	2.29652	2	1123.53	-1.40565	45.189	0
	High	QILNDFNR	1	3	1	G2WLB0		0	0.001	0.009359	2.21494	2	1019.53	-1.5646	31.8505	0
	High	GSLIQLLR	2	3	1	G2WLB0		0	0.002	0.02645	1.67996	2	899.567	-0.625051	47.5453	0
	Medium	DTYQVLLR	1	3	1	G2WLB0		0	0.011	0.121	1.64208	2	1007.55	1.14924	39.5993	0
	Medium	VWQYITLmK	1	3	1	G2WLB0	M8(Oxidation)	0	0.012	0.1402	1.37537	2	1197.63	0.329401	44.2525	0
	Medium	VWqYITLmK	1	3	1	G2WLB0	Q3(Deamidated); M8(Oxidation)	0	0.016	0.1811	1.05113	2	1198.61	-7.11144	44.1957	0
E7KIN3	Ald4p OS=Saccharomyces cerevisiae (strain AWRI796) OX=764097 GN=AWRI796_4729 PE=3 SV=1 - [E7KIN3_YEASA]	23.3571	23.83	4	9	10	13	491	53.5075	5.96045
	A2	Sequence	# PSMs	# Proteins	# Protein Groups	Protein Group Accessions	Modifications	ΔCn	q-Value	PEP	XCorr	Charge	MH+ [Da]	ΔM [ppm]	RT [min]	# Missed Cleavages
	High	SPNIVFADAELKK	1	4	1	E7KIN3		0	0	1.573e-05	4.80848	3	1431.79	1.80723	36.2433	1
	High	NEGATLITGGER	1	4	1	E7KIN3		0	0	0.00121	3.01398	2	1217.61	-2.51716	26.8766	0
	High	VAFTGSTATGR	1	4	1	E7KIN3		0	0	7.803e-05	2.76289	2	1067.55	0.200527	21.694	0
	High	IAPALVTGNTVVLK	1	4	1	E7KIN3		0	0	0.001393	2.1319	2	1395.85	-2.06162	42.2832	0
	High	TAESTPLSALYVSK	2	4	1	E7KIN3		0	0	0.003623	2.05227	2	1466.77	0.401078	43.4925	0
	High	VTLELGGK	2	6	2	E7KIN3;A6ZR27		0	0.002	0.03464	2.22306	2	816.48	-3.7374	28.523	0
	High	GYFIKPTVFGDVK	1	4	1	E7KIN3		0	0.003	0.05007	2.19039	3	1470.8	1.08348	43.5855	0
	High	VYVEESIYDK	1	4	1	E7KIN3		0	0.003	0.04013	1.48939	2	1244.6	-1.47241	32.9377	0
	High	IVGEAITNHPK	1	4	1	E7KIN3		0	0.004	0.05271	1.48356	2	1178.65	-0.493803	18.7941	0
	High	HIYQSAAAGLK	2	4	1	E7KIN3		0	0.005	0.05852	1.52533	2	1158.63	-0.515385	20.4755	0
E7KQA1	Cct7p OS=Saccharomyces cerevisiae (strain Lalvin QA23) OX=764098 GN=QA23_2532 PE=3 SV=1 - [E7KQA1_YEASL]	23.1015	20.36	5	10	10	12	550	59.7368	5.47803
	A2	Sequence	# PSMs	# Proteins	# Protein Groups	Protein Group Accessions	Modifications	ΔCn	q-Value	PEP	XCorr	Charge	MH+ [Da]	ΔM [ppm]	RT [min]	# Missed Cleavages
	High	LIVAGGGATEmEVSK	1	5	1	E7KQA1	M11(Oxidation)	0	0	5.093e-05	3.01762	2	1477.75	-2.0684	27.9848	0
	High	GGAEQVIAEVER	1	5	1	E7KQA1		0	0	0.0003424	3.00546	2	1257.64	-0.446419	39.1926	0
	High	QVEETGANIVLSK	1	5	1	E7KQA1		0	0	6.567e-05	2.80584	2	1387.75	2.31885	32.6193	0
	High	LIHNNADFFVK	1	5	1	E7KQA1		0	0	0.006407	2.54484	3	1317.69	-1.74444	33.3519	0
	High	YNLFQGcPQAK	1	5	1	E7KQA1	C7(Carbamidomethyl)	0	0	0.006231	2.46356	2	1325.63	0.965808	36.4021	0
	High	TFSYAGFEQQPK	1	5	1	E7KQA1		0	0	8.803e-05	2.13333	2	1402.66	0.307179	38.6	0
	High	INELAVDITSEK	1	5	1	E7KQA1		0	0	0.002483	1.96788	2	1331.71	1.02225	38.9362	0
	High	FVWEPALVK	3	5	1	E7KQA1		0	0.002	0.02982	1.72686	2	1088.61	-1.02032	48.452	0
	High	TLVDISR	1	5	1	E7KQA1		0	0.002	0.02851	1.63184	2	803.464	2.08155	27.8084	0
	Medium	QQmIINAFAK	1	5	1	E7KQA1	M3(Oxidation)	0	0.011	0.1273	1.80431	2	1179.62	2.64804	34.5514	0
B2G440	Zr_SMT3 protein OS=Zygosaccharomyces rouxii OX=4956 GN=Zr_SMT3 PE=4 SV=1 - [B2G440_ZYGRO]	23.0384	25.25	4	3	3	11	99	11.3107	5.32568
	A2	Sequence	# PSMs	# Proteins	# Protein Groups	Protein Group Accessions	Modifications	ΔCn	q-Value	PEP	XCorr	Charge	MH+ [Da]	ΔM [ppm]	RT [min]	# Missed Cleavages
	High	VSDGSSEIFFK	5	4	1	B2G440		0	0	0.0001589	3.50287	2	1215.59	-0.276832	39.467	0
	High	LmEAFAK	4	4	1	B2G440	M2(Oxidation)	0	0.007	0.0752	1.76968	2	825.418	0.705241	20.491	0
	Medium	FLYDGIR	2	4	1	B2G440		0	0.011	0.127	1.72483	2	883.468	0.909911	38.0773	0
G2WCG3	K7_Dld3p OS=Saccharomyces cerevisiae (strain Kyokai no. 7 / NBRC 101557) OX=721032 GN=K7_DLD3 PE=4 SV=1 - [G2WCG3_YEASK]	22.8848	22.98	2	10	10	17	496	55.2061	6.88818
	A2	Sequence	# PSMs	# Proteins	# Protein Groups	Protein Group Accessions	Modifications	ΔCn	q-Value	PEP	XCorr	Charge	MH+ [Da]	ΔM [ppm]	RT [min]	# Missed Cleavages
	High	YRGQSNLILLPNSTDK	1	2	1	G2WCG3		0	0	0.001611	3.96399	3	1818.97	0.648031	36.3741	1
	High	LNAAGLIGDAPKPVVK	2	2	1	G2WCG3		0	0	4.203e-05	3.60085	3	1562.92	-1.17378	39.7076	0
	High	GQSNLILLPNSTDK	2	2	1	G2WCG3		0	0	0.002406	2.3307	2	1499.8	-1.23234	40.9547	0
	High	GSISAEHGIGFHK	3	2	1	G2WCG3		0	0	0.006484	1.73637	3	1339.68	-0.26824	20.9845	0
	High	VLDSEDLAYFR	1	2	1	G2WCG3		0	0	0.0001112	1.69821	2	1327.65	0.343924	48.3681	0
	High	VRDFDPVSGTFK	1	2	1	G2WCG3		0	0	0.008044	1.61509	3	1367.7	1.27727	34.8946	1
	High	SVPTAcNSYGGmYK	1	2	1	G2WCG3	C6(Carbamidomethyl); M12(Oxidation)	0	0	0.004848	1.57398	2	1550.66	-0.876092	24.7119	0
	High	NHYDPNGILNPYK	1	2	1	G2WCG3		0	0.001	0.02252	1.89754	2	1544.75	1.14767	34.4937	0
	High	YDmSLQLK	3	2	1	G2WCG3	M3(Oxidation)	0	0.001	0.01671	1.56573	2	1013.5	-0.0664566	28.7214	0
	High	HDDEKLTAFLK	2	2	1	G2WCG3		0	0.003	0.04501	1.65398	3	1316.68	-2.48599	32.7902	1
E7KEN2	Trp3p OS=Saccharomyces cerevisiae (strain AWRI796) OX=764097 GN=AWRI796_2772 PE=4 SV=1 - [E7KEN2_YEASA]	22.8783	34.18	6	12	12	13	392	43.3396	7.12256
	A2	Sequence	# PSMs	# Proteins	# Protein Groups	Protein Group Accessions	Modifications	ΔCn	q-Value	PEP	XCorr	Charge	MH+ [Da]	ΔM [ppm]	RT [min]	# Missed Cleavages
	High	YHSLAGTESSLPScLK	1	6	1	E7KEN2	C14(Carbamidomethyl)	0	0	0.001408	3.24851	3	1749.85	0.0492257	34.3517	0
	High	VTASTENGIImGVR	1	6	1	E7KEN2	M11(Oxidation)	0	0	0.0001827	3.17423	2	1463.75	-1.3134	32.0467	0
	High	NILNVSGGTWEENK	1	6	1	E7KEN2		0	0	5.21e-05	2.65005	2	1560.76	-3.69193	42.3215	0
	High	DLNmEPLVEVNSK	1	6	1	E7KEN2	M4(Oxidation)	0	0	0.004228	2.26379	2	1503.73	-1.30336	37.3812	0
	High	NVPQGIAVTR	2	6	1	E7KEN2		0	0	0.003991	1.77111	2	1054.6	-3.96578	25.5707	0
	High	SSPSNSILDR	1	6	1	E7KEN2		0	0.001	0.02338	2.39251	2	1075.53	-4.18258	24.5152	0
	High	AVAAEQALK	1	6	1	E7KEN2		0	0.001	0.02434	2.14982	2	900.515	-0.0912348	18.6292	0
	High	IDVNEQSK	1	6	1	E7KEN2		0	0.001	0.01169	1.33564	2	932.472	3.64303	13.1214	0
	High	TSPISHDNcGIFK	1	6	1	E7KEN2	C9(Carbamidomethyl)	0	0.002	0.02526	1.74408	3	1475.69	-0.908547	27.9955	0
	High	LAGADTVLLIVK	1	6	1	E7KEN2		0	0.002	0.03107	1.61944	2	1212.76	-0.501723	51.0307	0
	High	AVVLAEVK	1	6	1	E7KEN2		0	0.003	0.04636	1.90223	2	828.516	-3.77252	26.3712	0
	Medium	YQILEAR	1	6	1	E7KEN2		0	0.018	0.1956	1.24189	2	892.485	-4.40623	29.3419	0
E7NH47	Bmh1p OS=Saccharomyces cerevisiae (strain FostersO) OX=764101 GN=FOSTERSO_1408 PE=3 SV=1 - [E7NH47_YEASO]	22.2215	31.94	5	8	8	12	263	29.7357	5.09717
	A2	Sequence	# PSMs	# Proteins	# Protein Groups	Protein Group Accessions	Modifications	ΔCn	q-Value	PEP	XCorr	Charge	MH+ [Da]	ΔM [ppm]	RT [min]	# Missed Cleavages
	High	TVASSGQELSVEER	1	5	1	E7NH47		0	0	2.923e-05	4.1938	2	1491.73	0.704254	26.4644	0
	High	YLAEFSSGDAR	3	5	1	E7NH47		0	0	0.0002736	3.23941	2	1215.56	-0.566987	32.1245	0
	High	TASEIATTELPPTHPIR	2	5	1	E7NH47		0	0	0.0009875	2.20767	3	1833.97	-0.380876	33.3459	0
	High	EDSVYLAK	1	5	1	E7NH47		0	0.001	0.009893	1.7155	2	924.472	4.76595	22.896	0
	High	IVSSIEQK	1	5	1	E7NH47		0	0.002	0.03112	2.42862	2	903.515	0.634209	16.7939	0
	High	NLLSVAYK	1	5	1	E7NH47		0	0.004	0.05223	2.3845	2	907.529	4.77013	36.6224	0
	Medium	SKIETELTK	2	5	1	E7NH47		0	0.011	0.113	1.48874	2	1048.59	-0.895764	17.4011	1
	Medium	SEHQVELIR	1	3	1	E7NH47		0	0.012	0.1456	1.12141	2	1110.59	-0.425019	20.8723	0
E7QAG2	Tif5p OS=Saccharomyces cerevisiae (strain FostersB) OX=764102 GN=FOSTERSB_4933 PE=4 SV=1 - [E7QAG2_YEASB]	22.2154	25	2	8	8	12	388	43.0798	4.97021
	A2	Sequence	# PSMs	# Proteins	# Protein Groups	Protein Group Accessions	Modifications	ΔCn	q-Value	PEP	XCorr	Charge	MH+ [Da]	ΔM [ppm]	RT [min]	# Missed Cleavages
	High	SQNAPSDGTGSSTPQHHDEDEDELSR	1	2	1	E7QAG2		0	0	0.0003969	2.8587	4	2796.16	-0.100839	19.1876	0
	High	AAELDVLNDPK	1	2	1	E7QAG2		0	0	0.002909	2.81614	2	1184.61	-2.30167	35.0326	0
	High	YLVnGVHEPAK	1	2	1	E7QAG2	N4(Deamidated)	0	0	0.0005505	2.52351	3	1227.64	-0.259051	24.6486	0
	High	GGGLSISDIAQGK	1	2	1	E7QAG2		0	0	0.001494	2.11254	2	1202.64	-0.60108	39.3935	0
	High	LQDVLDGFINK	1	2	1	E7QAG2		0	0	0.004742	2.00818	2	1261.68	4.85125	51.2076	0
	High	NPETEIIITK	2	2	1	E7QAG2		0	0.001	0.01065	2.74188	2	1157.64	-4.00559	32.3793	0
	High	nPETEIIITK	1	2	1	E7QAG2	N1(Deamidated)	0	0.002	0.02899	1.68192	2	1158.63	6.6327	32.4494	0
	High	LSSFILK	2	2	1	E7QAG2		0	0.007	0.08656	1.64979	2	807.498	0.0543127	36.9845	0
	High	YLVNGVHEPAK	1	2	1	E7QAG2		0	0.007	0.07784	1.57869	3	1226.66	2.35888	22.8779	0
	Medium	DLIPLLPK	1	2	1	E7QAG2		0	0.011	0.1188	1.42881	2	908.581	-0.325682	52.4014	0
P05750	40S ribosomal protein S3 OS=Saccharomyces cerevisiae (strain ATCC 204508 / S288c) OX=559292 GN=RPS3 PE=1 SV=5 - [RS3_YEAST]	21.6797	40.42	1	9	9	12	240	26.4862	9.40771
	A2	Sequence	# PSMs	# Proteins	# Protein Groups	Protein Group Accessions	Modifications	ΔCn	q-Value	PEP	XCorr	Charge	MH+ [Da]	ΔM [ppm]	RT [min]	# Missed Cleavages
	High	ELAEEGYSGVEVR	1	1	1	P05750		0	0	2.135e-05	3.42935	2	1437.69	0.618867	33.9011	0
	High	GLSAVAQAESmK	2	1	1	P05750	M11(Oxidation)	0	0	0.0003356	3.41335	2	1207.6	-0.795282	24.7467	0
	High	YAPGTIVLYAER	1	1	1	P05750		0	0	0.0005227	2.46308	2	1352.72	2.58111	43.2892	0
	High	TQDVLGENGR	1	1	1	P05750		0	0	0.00249	2.25688	2	1088.53	1.56755	19.7996	0
	High	ALPDAVTIIEPK	2	1	1	P05750		0	0	0.0001561	1.61993	2	1266.73	-0.237748	46.4041	0
	High	TQDVLGEnGR	1	1	1	P05750	N8(Deamidated)	0	0	0.007849	1.5261	2	1089.52	-1.68966	22.0161	0
	High	EEEPILAPSVK	1	1	1	P05750		0	0.001	0.02086	2.1091	2	1211.65	-0.670758	33.253	0
	High	GcEVVVSGK	1	1	1	P05750	C2(Carbamidomethyl)	0	0.001	0.0129	1.82145	2	934.467	0.522371	15.5691	0
	High	TQDVLGENGRR	1	1	1	P05750		0	0.003	0.04274	1.99144	3	1244.64	0.636828	15.2134	1
	Medium	DYRPAEETEAQAEPVEA	1	1	1	P05750		0	0.021	0.2234	1.1229	2	1904.85	-1.50208	33.6619	0
H0GLJ1	Amidophosphoribosyltransferase OS=Saccharomyces cerevisiae x Saccharomyces kudriavzevii (strain VIN7) OX=1095631 GN=VIN7_3934 PE=3 SV=1 - [H0GLJ1_SACCK]	21.1214	21.18	2	10	10	13	510	56.7324	6.27783
	A2	Sequence	# PSMs	# Proteins	# Protein Groups	Protein Group Accessions	Modifications	ΔCn	q-Value	PEP	XCorr	Charge	MH+ [Da]	ΔM [ppm]	RT [min]	# Missed Cleavages
	High	VYFASAAPAIR	2	2	1	H0GLJ1		0	0	0.004144	2.46471	2	1165.64	0.253122	37.6111	0
	High	DLKPGEAVIIPK	1	2	1	H0GLJ1		0	0	0.0003521	2.44139	3	1279.76	-0.717502	34.8079	0
	High	TDEEVAEVIGcER	1	2	1	H0GLJ1	C11(Carbamidomethyl)	0	0	9.597e-05	2.30729	2	1506.67	0.0641377	38.1889	0
	High	GQDAAGIATcGSR	1	2	1	H0GLJ1	C10(Carbamidomethyl)	0	0	0.0001378	1.84281	2	1263.58	3.04177	19.0498	0
	High	VLIVDDSIVR	2	2	1	H0GLJ1		0	0.001	0.008575	1.94657	2	1128.66	-0.829964	41.894	0
	High	DPNGIRPLLFGER	1	2	1	H0GLJ1		0	0.001	0.008904	1.35492	3	1483.8	0.16359	44.5015	0
	High	LAENILK	1	2	1	H0GLJ1		0	0.003	0.04584	2.31647	2	800.488	-0.0935344	27.8624	0
	Medium	TFImPNQR	1	2	1	H0GLJ1	M4(Oxidation)	0	0.013	0.1516	1.53748	2	1022.51	1.02489	23.19	0
	Medium	NLIAYNR	2	2	1	H0GLJ1		0	0.033	0.3256	1.81186	2	863.474	0.747356	25.9482	0
	Medium	VSGLAGSmGIAHLR	1	2	1	H0GLJ1	M8(Oxidation)	0	0.035	0.3349	1.02351	3	1384.73	-2.04191	29.3119	0
E9P8D3	Vacuolar membrane ATPase subunit a (Fragment) OS=Saccharomyces cerevisiae OX=4932 GN=VMA1 PE=4 SV=1 - [E9P8D3_YEASX]	20.9837	10.08	5	12	12	12	1022	112.84	6.41748
	A2	Sequence	# PSMs	# Proteins	# Protein Groups	Protein Group Accessions	Modifications	ΔCn	q-Value	PEP	XCorr	Charge	MH+ [Da]	ΔM [ppm]	RT [min]	# Missed Cleavages
	High	TTLVANTSNmPVAAR	1	5	1	E9P8D3	M10(Oxidation)	0	0	2.178e-05	2.8587	2	1561.79	-4.06801	24.8686	0
	High	ANELVESYRK	1	5	1	E9P8D3		0	0	0.005496	2.79421	3	1208.63	0.0475995	20.3075	1
	High	SYPISEGPER	1	5	1	E9P8D3		0	0	0.002411	1.71739	2	1134.54	-0.297365	24.6274	0
	High	NIPSFLSTDNIGTR	1	5	1	E9P8D3		0	0	0.005143	1.40857	2	1534.79	0.0776077	47.9116	0
	High	DGLVSLAR	1	5	1	E9P8D3		0	0.001	0.02482	2.37642	2	830.474	0.562379	34.234	0
	High	LNLcAEYK	1	5	1	E9P8D3	C4(Carbamidomethyl)	0	0.001	0.01139	1.87397	2	1010.5	-0.513039	30.6893	0
	High	ETmYSVVQK	1	5	1	E9P8D3	M3(Oxidation)	0	0.001	0.02389	1.21333	2	1100.53	0.394705	20.2751	0
	High	ANELVESYR	1	5	1	E9P8D3		0	0.002	0.03069	2.9357	2	1080.53	-0.471583	26.8558	0
	High	ATFSVDSR	1	5	1	E9P8D3		0	0.003	0.04249	2.10957	2	882.432	0.0871725	23.1675	0
	High	DLSLLGSHVR	1	5	1	E9P8D3		0	0.005	0.05922	2.033	2	1096.61	2.02941	36.0073	0
	High	GRETmYSVVQK	1	5	1	E9P8D3	M5(Oxidation)	0	0.008	0.09184	2.28471	3	1313.65	-0.0519404	16.6664	1
	Medium	LADSTGDVK	1	5	1	E9P8D3		0	0.016	0.1855	1.18118	2	905.457	-0.0621126	12.469	0
G2WN10	Isocitrate dehydrogenase [NAD] subunit, mitochondrial OS=Saccharomyces cerevisiae (strain Kyokai no. 7 / NBRC 101557) OX=721032 GN=K7_IDH2 PE=3 SV=1 - [G2WN10_YEASK]	20.693	12.47	3	5	5	12	369	39.7729	8.48486
	A2	Sequence	# PSMs	# Proteins	# Protein Groups	Protein Group Accessions	Modifications	ΔCn	q-Value	PEP	XCorr	Charge	MH+ [Da]	ΔM [ppm]	RT [min]	# Missed Cleavages
	High	LADGLFVNVAK	3	3	1	G2WN10		0	0	0.000716	3.03563	2	1146.65	-0.124164	44.5914	0
	High	TFGLFANVRPAK	2	3	1	G2WN10		0	0	0.0002705	2.33191	3	1320.74	-0.05195	39.234	0
	High	GPLATPIGK	3	3	1	G2WN10		0	0.001	0.01074	2.30248	2	853.512	-3.03103	25.6296	0
	High	YAFEYAR	3	3	1	G2WN10		0	0.003	0.04416	1.62071	2	919.431	-0.229135	32.0863	0
	Medium	SLNLTLR	1	3	1	G2WN10		0	0.018	0.2001	1.66919	2	816.494	0.0878732	34.2539	0
C7GSK1	Aspartokinase OS=Saccharomyces cerevisiae (strain JAY291) OX=574961 GN=HOM3 PE=3 SV=1 - [C7GSK1_YEAS2]	20.2121	14.23	5	7	7	13	527	58.0871	6.66846
	A2	Sequence	# PSMs	# Proteins	# Protein Groups	Protein Group Accessions	Modifications	ΔCn	q-Value	PEP	XCorr	Charge	MH+ [Da]	ΔM [ppm]	RT [min]	# Missed Cleavages
	High	TNTSNQFEHAIDER	2	5	1	C7GSK1		0	0	5.854e-05	3.18689	3	1661.75	0.243061	28.9824	0
	High	LVDDTNKELELVK	1	5	1	C7GSK1		0	0	0.001159	2.30051	3	1515.83	-0.382243	34.3746	1
	High	FILNPALQAK	5	5	1	C7GSK1		0	0	0.003564	2.16628	2	1114.66	-0.262508	40.9008	0
	High	EVDGIFTADPR	1	5	1	C7GSK1		0	0.008	0.09527	1.75843	2	1219.59	-1.32315	38.8751	0
	Medium	LAPFVSAK	1	5	1	C7GSK1		0	0.023	0.2526	1.54167	2	832.496	4.42672	28.178	0
	Medium	TVDLVmScGEK	1	5	1	C7GSK1	M6(Oxidation); C8(Carbamidomethyl)	0	0.035	0.3461	1.21871	2	1254.57	-0.127694	24.6121	0
	Medium	VLGEVSSR	2	5	1	C7GSK1		0	0.046	0.4177	1.23176	2	846.471	3.2481	17.9385	0
E7Q8G0	Rpd3p OS=Saccharomyces cerevisiae (strain FostersB) OX=764102 GN=FOSTERSB_3840 PE=4 SV=1 - [E7Q8G0_YEASB]	20.145	26.81	5	9	9	11	373	41.9529	5.04639
	A2	Sequence	# PSMs	# Proteins	# Protein Groups	Protein Group Accessions	Modifications	ΔCn	q-Value	PEP	XCorr	Charge	MH+ [Da]	ΔM [ppm]	RT [min]	# Missed Cleavages
	High	YAPSVQLNHTPR	3	5	1	E7Q8G0		0	0	0.006323	3.26431	3	1382.72	-1.14612	24.31	0
	High	DAEDLGDVEEDSAEAK	1	5	1	E7Q8G0		0	0	8.135e-07	2.86267	2	1692.71	0.90102	34.5771	0
	High	VmTNIFANLENTK	1	5	1	E7Q8G0	M2(Oxidation)	0	0	2.494e-05	2.57507	2	1510.76	-1.0972	46.3282	0
	High	NYAVNVPLR	1	5	1	E7Q8G0		0	0	0.002649	2.08965	2	1045.58	-0.851942	34.9616	0
	High	YGEFFPGTGELR	1	5	1	E7Q8G0		0	0.001	0.01318	2.32835	2	1372.65	-1.42686	47.0756	0
	High	DGIDDATYR	1	5	1	E7Q8G0		0	0.001	0.01835	1.60494	2	1025.45	-2.31498	25.5948	0
	High	VTPDNLEmFK	1	5	1	E7Q8G0	M8(Oxidation)	0	0.005	0.06421	1.47376	2	1209.59	2.63427	34.7576	0
	Medium	DLHVEHDNEFY	1	5	1	E7Q8G0		0	0.015	0.1577	1.42831	3	1417.6	-0.487343	35.4765	0
	Medium	SVFEPVIK	1	4	1	E7Q8G0		0	0.039	0.3679	1.4358	2	918.531	1.31404	36.3001	0
H0GMS0	Lst8p OS=Saccharomyces cerevisiae x Saccharomyces kudriavzevii (strain VIN7) OX=1095631 GN=VIN7_4231 PE=4 SV=1 - [H0GMS0_SACCK]	20.0518	26.4	3	7	7	9	303	34.0095	6.52197
	A2	Sequence	# PSMs	# Proteins	# Protein Groups	Protein Group Accessions	Modifications	ΔCn	q-Value	PEP	XCorr	Charge	MH+ [Da]	ΔM [ppm]	RT [min]	# Missed Cleavages
	High	TTNPNPVASFEGHR	1	3	1	H0GMS0		0	0	8.295e-08	4.23838	3	1526.73	-1.40412	30.0059	0
	High	GNVTSVSFQQDNR	2	3	1	H0GMS0		0	0	3.082e-06	3.73985	2	1451.69	-0.0673987	27.5131	0
	High	TIQHSDSQVNR	2	3	1	H0GMS0		0	0	0.0001887	2.675	3	1284.63	-2.93584	6.58573	0
	High	FWEALTGVcSR	1	3	1	H0GMS0	C9(Carbamidomethyl)	0	0	0.005833	2.49745	2	1325.63	-0.983058	47.5099	0
	High	xLATAGHQNVR	1	3	1	H0GMS0	X1(L)	0	0	0.007081	1.53461	2	1179.66	0.636182	15.3356	0
	High	WmVTSSEDGTIK	1	3	1	H0GMS0	M2(Oxidation)	0	0.003	0.04572	1.68977	2	1369.63	-0.933326	32.1686	0
	Medium	ILLSSDVK	1	3	1	H0GMS0		0	0.013	0.1524	1.78583	2	874.523	-1.59338	27.9057	0
E7NLI2	Adh3p OS=Saccharomyces cerevisiae (strain FostersO) OX=764101 GN=FOSTERSO_3609 PE=3 SV=1 - [E7NLI2_YEASO]	19.9453	14.67	2	6	7	12	375	40.383	8.42627
	A2	Sequence	# PSMs	# Proteins	# Protein Groups	Protein Group Accessions	Modifications	ΔCn	q-Value	PEP	XCorr	Charge	MH+ [Da]	ΔM [ppm]	RT [min]	# Missed Cleavages
	High	NmVSDIQEATK	1	2	1	E7NLI2	M2(Oxidation)	0	0	0.001551	2.37095	2	1251.59	-1.80171	24.4585	0
	High	VLGIDAGEEK	1	2	1	E7NLI2		0	0	0.005202	1.90872	2	1030.54	-0.38427	29.6599	0
	High	VLGIDAGEEKEK	2	2	1	E7NLI2		0	0.001	0.008484	2.71153	3	1287.67	-3.72823	24.23	1
	High	YVVDTSK	5	14	2	E7NLI2;C8ZHN0		0	0.001	0.01882	1.65566	2	811.42	0.868089	16.0737	0
	High	EALDFFSR	1	3	1	E7NLI2		0	0.003	0.04792	1.99357	2	984.478	-0.194196	46.7816	0
	High	GVIFYENK	1	2	1	E7NLI2		0	0.005	0.05901	1.20482	2	969.506	2.42799	32.2281	0
	Medium	IVGLSELPK	1	2	1	E7NLI2		0	0.012	0.1482	1.54451	2	955.583	0.970315	39.0144	0
H0H294	Lsp1p OS=Saccharomyces cerevisiae x Saccharomyces kudriavzevii (strain VIN7) OX=1095631 GN=VIN7_10444 PE=4 SV=1 - [H0H294_SACCK]	19.71	24.24	6	7	8	10	330	36.8384	4.65283
	A2	Sequence	# PSMs	# Proteins	# Protein Groups	Protein Group Accessions	Modifications	ΔCn	q-Value	PEP	XCorr	Charge	MH+ [Da]	ΔM [ppm]	RT [min]	# Missed Cleavages
	High	APTAAELQAPPPPPSSTK	2	6	1	H0H294		0	0	5.729e-06	4.16318	3	1759.92	-1.04085	30.2056	0
	High	IPVLEQELVR	2	6	1	H0H294		0	0	7.375e-05	2.83994	2	1195.7	-0.140501	44.7183	0
	High	FALIAGYGK	1	6	1	H0H294		0	0	0.003371	2.59619	2	939.528	-2.11986	41.0833	0
	High	ITDEIAHLK	1	6	1	H0H294		0	0	0.002672	1.87146	2	1039.58	-1.16137	24.7453	0
	High	ASIASSFR	1	6	1	H0H294		0	0.001	0.01469	1.60801	2	838.442	0.628595	25.0798	0
	High	AmEVVASER	1	6	1	H0H294	M2(Oxidation)	0	0.002	0.02578	1.51948	2	1007.48	-1.54802	13.4019	0
	High	NIEASVQPSR	1	6	1	H0H294		0	0.003	0.04013	2.40401	2	1100.57	-0.670667	20.8875	0
	Medium	KLSQLVK	1	13	2	H0H294;E7KNQ6		0	0.011	0.1135	1.72844	2	815.535	0.0851506	15.0252	1
P29295	Casein kinase I homolog HRR25 OS=Saccharomyces cerevisiae (strain ATCC 204508 / S288c) OX=559292 GN=HRR25 PE=1 SV=1 - [HRR25_YEAST]	19.6281	24.7	1	11	11	14	494	57.304	9.26123
	A2	Sequence	# PSMs	# Proteins	# Protein Groups	Protein Group Accessions	Modifications	ΔCn	q-Value	PEP	XCorr	Charge	MH+ [Da]	ΔM [ppm]	RT [min]	# Missed Cleavages
	High	GDLNANSNAASASNSTDNKSETFNK	1	1	1	P29295		0	0	3.356e-07	5.2377	3	2557.14	0.21222	22.6504	1
	High	GDLNANSNAASASNSTDNK	1	1	1	P29295		0	0	1.41e-07	4.06542	2	1850.81	0.672261	16.7559	0
	High	YASVNTHLGIEQSR	1	1	1	P29295		0	0	5.323e-05	4.00959	3	1574.79	-1.8876	28.4633	0
	High	DSQEQQQQVPmATTR	3	1	1	P29295	M11(Oxidation)	0	0	0.004623	2.36334	3	1762.8	-1.28217	19.9975	0
	High	HPQLDYESR	1	1	1	P29295		0	0.001	0.02385	1.91109	2	1144.54	-2.50353	19.0286	0
	High	GSLPWQGLK	1	1	1	P29295		0	0.001	0.01843	1.14846	2	985.545	-1.33596	41.1814	0
	High	NEDKHNPSPEEIK	1	1	1	P29295		0	0.003	0.03977	1.93801	3	1536.73	0.102682	11.9953	1
	High	DIKPDNFLmGVGR	2	1	1	P29295	M9(Oxidation)	0	0.005	0.06347	2.041	3	1477.75	2.24696	43.1646	0
	High	FDEKPDYLFLAR	1	1	1	P29295		0	0.006	0.07434	1.03809	3	1513.77	-1.83585	46.5473	0
	High	YLSGGVGIPFIR	1	1	1	P29295		0	0.006	0.07316	0.995207	2	1278.72	-0.504464	52.5907	0
	Medium	HNPSPEEIK	1	1	1	P29295		0	0.048	0.4288	0.923032	2	1050.52	-1.70428	12.3447	0
G2W8L9	K7_Dep1p OS=Saccharomyces cerevisiae (strain Kyokai no. 7 / NBRC 101557) OX=721032 GN=K7_DEP1 PE=4 SV=1 - [G2W8L9_YEASK]	19.5777	21.23	3	8	8	9	405	46.9918	4.70361
	A2	Sequence	# PSMs	# Proteins	# Protein Groups	Protein Group Accessions	Modifications	ΔCn	q-Value	PEP	XCorr	Charge	MH+ [Da]	ΔM [ppm]	RT [min]	# Missed Cleavages
	High	LNNEISDLEGLRK	2	3	1	G2W8L9		0	0	7.73e-05	3.84912	3	1500.8	-0.867954	37.3023	1
	High	TTQTWYDINK	1	3	1	G2W8L9		0	0	0.001151	3.12206	2	1269.61	1.33678	35.7523	0
	High	SQELEEAIDSK	1	3	1	G2W8L9		0	0	0.00148	2.91263	2	1248.6	0.525097	29.619	0
	High	ANPVDKLEVIVDR	1	3	1	G2W8L9		0	0	0.0008599	1.97227	3	1467.82	0.168186	42.709	1
	High	SLANLPELK	1	3	1	G2W8L9		0	0.001	0.008462	2.51397	2	984.572	-0.408519	39.2111	0
	High	LYDNQLVR	1	3	1	G2W8L9		0	0.001	0.02337	1.65688	2	1020.55	-1.62701	28.7892	0
	Medium	RPHEDEKEAIDEAK	1	2	1	G2W8L9		0	0.021	0.2181	1.33962	3	1666.8	-0.326879	16.0752	1
	Medium	EITDIEYK	1	3	1	G2W8L9		0	0.023	0.2604	2.22743	2	1010.5	-0.689525	30.0925	0
B5VFP2	Glycerol-3-phosphate dehydrogenase [NAD(+)] (Fragment) OS=Saccharomyces cerevisiae (strain AWRI1631) OX=545124 GN=AWRI1631_42130 PE=3 SV=1 - [B5VFP2_YEAS6]	19.0304	13.66	4	4	5	11	388	42.5525	5.46533
	A2	Sequence	# PSMs	# Proteins	# Protein Groups	Protein Group Accessions	Modifications	ΔCn	q-Value	PEP	XCorr	Charge	MH+ [Da]	ΔM [ppm]	RT [min]	# Missed Cleavages
	High	LNLTSGHLNAGR	4	4	1	B5VFP2		0	0	0.0002006	4.00757	3	1252.68	0.0343802	25.0556	0
	High	FGQmFFPESR	3	4	1	B5VFP2	M4(Oxidation)	0	0	0.003524	2.29337	2	1261.57	-0.791605	42.2589	0
	High	VTVIGSGNWGTTIAK	1	12	2	B5VFP2;E7KI30		0	0	8.209e-06	2.0474	2	1503.82	0.524739	42.8669	0
	High	VGLGEIIR	2	4	1	B5VFP2		0.029	0.002	0.02548	1.33689	2	856.525	0.0732998	38.9517	0
	Medium	LTEIINTR	1	4	1	B5VFP2		0.0449	0.023	0.2518	1.49083	2	959.556	3.80422	28.1557	0
A6ZXG9	ATP-dependent RNA helicase DHH1 OS=Saccharomyces cerevisiae (strain YJM789) OX=307796 GN=DHH1 PE=3 SV=1 - [DHH1_YEAS7]	18.7661	14.82	3	8	8	9	506	57.5076	7.97217
	A2	Sequence	# PSMs	# Proteins	# Protein Groups	Protein Group Accessions	Modifications	ΔCn	q-Value	PEP	XCorr	Charge	MH+ [Da]	ΔM [ppm]	RT [min]	# Missed Cleavages
	High	ELALQTSQVVR	1	3	1	A6ZXG9		0	0	0.0004522	3.06305	2	1243.7	-0.330031	33.7433	0
	High	GNTFEDFYLKR	1	3	1	A6ZXG9		0	0	0.000437	2.97579	3	1389.68	-1.21401	41.2214	1
	High	TAAFVIPTLEK	2	3	1	A6ZXG9		0	0	0.002947	2.68921	2	1189.68	-0.0811256	48.162	0
	High	KDTRPQTDDVLNTK	1	3	1	A6ZXG9		0	0	0.005242	2.28717	3	1630.84	-0.180122	18.039	1
	High	TLVcSDLLTR	1	3	1	A6ZXG9	C4(Carbamidomethyl)	0	0	0.001618	2.16196	2	1177.63	4.53887	39.5478	0
	High	TAETYLHR	1	3	1	A6ZXG9		0	0	0.002022	1.74312	2	990.5	0.0115846	17.1303	0
	High	IQALImVPTR	1	3	1	A6ZXG9	M6(Oxidation)	0	0.001	0.008494	1.86447	2	1157.67	-0.0761818	39.5324	0
	High	GNTFEDFYLK	1	3	1	A6ZXG9		0	0.001	0.02023	1.14158	2	1233.58	-2.18549	48.0893	0
P40327	26S proteasome regulatory subunit 4 homolog OS=Saccharomyces cerevisiae (strain ATCC 204508 / S288c) OX=559292 GN=RPT2 PE=1 SV=3 - [PRS4_YEAST]	18.4994	17.16	2	7	7	10	437	48.7975	6.03662
	A2	Sequence	# PSMs	# Proteins	# Protein Groups	Protein Group Accessions	Modifications	ΔCn	q-Value	PEP	XCorr	Charge	MH+ [Da]	ΔM [ppm]	RT [min]	# Missed Cleavages
	High	GVILYGAPGTGK	1	2	1	P40327		0	0	0.0008638	2.5828	2	1132.64	-0.525901	33.4045	0
	High	mQVTAEDFK	1	2	1	P40327	M1(Oxidation)	0	0	0.002756	2.32748	2	1084.5	1.10356	24.7646	0
	High	IETLDPALIRPGR	2	2	1	P40327		0	0	0.004687	2.30275	3	1450.84	-0.574924	38.9502	0
	High	AVANQTSATFLR	1	2	1	P40327		0	0	0.0001286	2.21973	2	1278.68	-0.500784	30.9806	0
	High	IVGSELIQK	3	2	1	P40327		0	0.001	0.008363	2.73071	2	986.587	-0.680485	31.0064	0
	High	LPNIYPSTR	1	2	1	P40327		0	0.009	0.09861	2.10907	2	1060.58	2.81852	33.7936	0
	High	ILFENPDLSTK	1	2	1	P40327		0	0.009	0.09925	1.08527	2	1276.68	0.471048	41.8556	0
C8Z9E6	Eno1p OS=Saccharomyces cerevisiae (strain Lalvin EC1118 / Prise de mousse) OX=643680 GN=EC1118_1G1_5908g PE=3 SV=1 - [C8Z9E6_YEAS8]	18.276	19.68	7	2	8	12	437	46.7733	6.62451
	A2	Sequence	# PSMs	# Proteins	# Protein Groups	Protein Group Accessions	Modifications	ΔCn	q-Value	PEP	XCorr	Charge	MH+ [Da]	ΔM [ppm]	RT [min]	# Missed Cleavages
	High	NVNDVIAPAFVK	1	7	1	C8Z9E6		0	0	0.0007258	2.8486	2	1286.71	1.98717	43.2436	0
	High	VNQIGTLSESIK	2	11	2	E7LV64;C8Z9E6		0	0	0.001517	2.51121	2	1288.71	-0.394676	35.5715	0
	High	AADALLLK	3	11	2	E7LV64;C8Z9E6		0	0	0.006817	2.43776	2	814.503	-0.134896	31.8778	0
	High	SIVPSGASTGVHEALEmR	1	7	2	E7LV64;C8Z9E6	M17(Oxidation)	0	0	0.004972	1.62617	3	1856.92	1.29436	35.9477	0
	High	GNPTVEVELTTEK	1	8	2	E7LV64;C8Z9E6		0	0.001	0.01929	1.59127	2	1416.73	4.21918	34.1712	0
	High	TFAEALR	1	7	1	C8Z9E6		0	0.002	0.02749	1.88999	2	807.44	4.44672	27.4262	0
	High	YDLDFK	1	11	2	E7LV64;C8Z9E6		0	0.003	0.03993	1.47558	2	800.383	1.18587	36.2823	0
	High	IGSEVYHNLK	2	11	2	E7LV64;C8Z9E6		0	0.004	0.05362	1.8116	2	1159.61	-2.5161	22.6785	0
B3LN56	Uncharacterized protein OS=Saccharomyces cerevisiae (strain RM11-1a) OX=285006 GN=SCRG_02869 PE=4 SV=1 - [B3LN56_YEAS1]	18.2577	13.49	7	6	6	8	430	48.5858	4.93213
	A2	Sequence	# PSMs	# Proteins	# Protein Groups	Protein Group Accessions	Modifications	ΔCn	q-Value	PEP	XCorr	Charge	MH+ [Da]	ΔM [ppm]	RT [min]	# Missed Cleavages
	High	LIYPEATGISSNR	2	7	1	B3LN56		0	0	0.0002557	2.76278	2	1420.75	2.03976	36.1857	0
	High	LLQTNIVTDSR	2	7	1	B3LN56		0	0	0.0003281	2.31	2	1259.7	-0.25827	33.4682	0
	High	GLISATTNK	1	7	1	B3LN56		0	0	0.008047	2.13643	2	904.51	0.689114	19.9549	0
	High	SGNYQVLK	1	7	1	B3LN56		0	0	0.004981	1.8481	2	908.484	0.131991	21.0622	0
	High	QLSQIALQR	1	7	1	B3LN56		0	0.001	0.009839	3.0897	2	1056.62	3.0749	29.6764	0
	Medium	TFSSPILK	1	7	1	B3LN56		0	0.021	0.2207	1.70151	2	892.514	-0.249701	33.2926	0
E7QLA3	Ribosome biogenesis protein NOP53 OS=Saccharomyces cerevisiae (strain Zymaflore VL3) OX=764100 GN=VL3_4833 PE=3 SV=1 - [E7QLA3_YEASZ]	17.7988	16.71	7	8	8	10	419	48.3167	9.17334
	A2	Sequence	# PSMs	# Proteins	# Protein Groups	Protein Group Accessions	Modifications	ΔCn	q-Value	PEP	XCorr	Charge	MH+ [Da]	ΔM [ppm]	RT [min]	# Missed Cleavages
	High	FSDELSDSLR	1	7	1	E7QLA3		0	0	0.0003409	2.53218	2	1168.55	-1.53956	37.4496	0
	High	TTAGDLWGEESNSK	1	7	1	E7QLA3		0	0	0.0001933	2.48217	2	1494.67	0.450278	34.6167	0
	High	FSDELSDSLRK	2	7	1	E7QLA3		0	0	0.00546	1.94225	3	1296.64	-1.23255	30.367	1
	High	LKPEGNLLYDTVR	2	7	1	E7QLA3		0	0.001	0.01094	2.63986	3	1517.84	4.3816	36.6302	0
	High	SKEILDAVK	1	7	1	E7QLA3		0	0.001	0.0207	1.81425	2	1002.58	0.561976	21.8204	1
	High	AWSELINK	1	7	1	E7QLA3		0	0.001	0.01496	1.7914	2	960.518	3.35625	36.0265	0
	High	LSINKPVK	1	7	1	E7QLA3		0	0.002	0.03076	1.78727	2	898.572	-0.206241	16.5355	0
	High	YSVIDER	1	7	1	E7QLA3		0	0.006	0.07254	2.15371	2	881.438	1.70344	24.703	0
A6ZNQ1	ATP-dependent RNA helicase DBP5 OS=Saccharomyces cerevisiae (strain YJM789) OX=307796 GN=DBP5 PE=3 SV=1 - [DBP5_YEAS7]	17.7659	28.01	2	12	12	13	482	53.8403	7.43018
	A2	Sequence	# PSMs	# Proteins	# Protein Groups	Protein Group Accessions	Modifications	ΔCn	q-Value	PEP	XCorr	Charge	MH+ [Da]	ΔM [ppm]	RT [min]	# Missed Cleavages
	High	IDNEKEDTSEVSTK	1	2	1	A6ZNQ1		0	0	9.696e-05	2.42859	3	1594.74	0.0612123	14.0219	1
	High	TAAFSLTmLTR	2	2	1	A6ZNQ1	M8(Oxidation)	0	0	0.002491	1.93012	2	1227.64	-1.14427	44.8026	0
	High	QEDSNLISSEYEVK	1	2	1	A6ZNQ1		0	0	0.001339	1.81496	2	1640.76	-1.9216	36.9158	0
	High	LADIQADPNSPLYSAK	1	2	1	A6ZNQ1		0	0	0.001757	1.79403	2	1702.87	0.765237	39.3552	0
	High	VLITTNVLAR	1	2	1	A6ZNQ1		0	0	0.001007	1.76168	2	1099.68	-4.46213	39.8644	0
	High	QTLEVVQEmGK	1	2	1	A6ZNQ1	M9(Oxidation)	0	0	0.00502	1.49617	2	1277.64	1.83591	25.1224	0
	High	ALPLLLHNPPR	1	2	1	A6ZNQ1		0	0.001	0.01678	2.44186	3	1240.75	1.7421	36.1478	0
	High	NSFNILSAIQK	1	2	1	A6ZNQ1		0	0.002	0.03233	1.64839	2	1234.67	-3.40901	50.4052	0
	High	ITSQLIVPDSFEK	1	2	1	A6ZNQ1		0	0.006	0.07151	1.52258	2	1476.79	-1.41882	45.4638	0
	Medium	KGVAISFVHDK	1	2	1	A6ZNQ1		0	0.011	0.1226	2.13743	3	1200.67	0.63236	22.9803	1
	Medium	TKQEDSNLISSEYEVK	1	2	1	A6ZNQ1		0	0.022	0.2413	1.96722	3	1869.9	-1.60118	31.3023	1
	Medium	RDPADLLASLK	1	2	1	A6ZNQ1		0	0.037	0.3558	0.721902	3	1198.68	0.355999	43.9872	1
C8Z8K0	Dst1p OS=Saccharomyces cerevisiae (strain Lalvin EC1118 / Prise de mousse) OX=643680 GN=EC1118_1G1_2476g PE=4 SV=1 - [C8Z8K0_YEAS8]	17.5689	25.24	2	8	8	10	309	34.7687	8.70459
	A2	Sequence	# PSMs	# Proteins	# Protein Groups	Protein Group Accessions	Modifications	ΔCn	q-Value	PEP	XCorr	Charge	MH+ [Da]	ΔM [ppm]	RT [min]	# Missed Cleavages
	High	NDGVDTAIYHHK	1	2	1	C8Z8K0		0	0	3.424e-05	3.37916	3	1369.65	-0.0456815	18.4349	0
	High	QNLYNAQGATIER	1	2	1	C8Z8K0		0	0	0.0001782	3.11734	2	1477.74	1.89735	29.5977	0
	High	STNVEISK	1	2	1	C8Z8K0		0	0	0.00575	2.14692	2	877.464	1.80934	13.4502	0
	High	VSYYQLQTR	1	2	1	C8Z8K0		0	0	0.003457	2.12285	2	1157.59	-0.478017	31.2553	0
	High	VNNcDTNEAAYK	1	2	1	C8Z8K0	C4(Carbamidomethyl)	0	0	0.000588	1.56231	2	1398.6	-0.145044	15.6565	0
	High	IIYSNVISK	1	2	1	C8Z8K0		0	0.002	0.02914	1.89425	2	1036.6	0.407364	31.5881	0
	High	DLAPAPLK	3	2	1	C8Z8K0		0	0.004	0.05557	1.64707	2	824.489	1.15553	28.2703	0
	Medium	EFVPTEK	1	2	1	C8Z8K0		0	0.018	0.1963	1.43983	2	849.437	1.78221	21.7993	0
A6ZUA1	ATP-dependent RNA helicase DBP3 OS=Saccharomyces cerevisiae (strain YJM789) OX=307796 GN=DBP3 PE=3 SV=1 - [DBP3_YEAS7]	17.4486	13.19	6	6	6	7	523	58.8134	9.17334
	A2	Sequence	# PSMs	# Proteins	# Protein Groups	Protein Group Accessions	Modifications	ΔCn	q-Value	PEP	XCorr	Charge	MH+ [Da]	ΔM [ppm]	RT [min]	# Missed Cleavages
	High	AGQTGTAHTLFTEQEK	1	6	1	A6ZUA1		0	0	1.603e-05	4.1454	3	1718.84	0.411264	24.3721	0
	High	DVVGVAETGSGK	1	6	1	A6ZUA1		0	0	0.0005948	3.18086	2	1118.57	-0.842691	24.4328	0
	High	SQVVVATPGR	1	6	1	A6ZUA1		0	0	0.007979	2.44412	2	1013.57	0.0886694	21.0234	0
	High	VLIFALYK	1	6	1	A6ZUA1		0	0	0.002629	1.84241	2	966.602	0.168933	52.269	0
	High	GIQVLVISPTR	2	6	1	A6ZUA1		0	0.001	0.008805	2.20734	2	1182.72	-0.0293534	42.7135	0
	High	ELASTFmNNPIK	1	6	1	A6ZUA1	M7(Oxidation)	0	0.001	0.00822	1.70226	2	1380.68	0.0453593	35.5605	0
H0GQJ2	Fba1p OS=Saccharomyces cerevisiae x Saccharomyces kudriavzevii (strain VIN7) OX=1095631 GN=VIN7_5279 PE=4 SV=1 - [H0GQJ2_SACCK]	17.2844	19.65	10	5	5	9	341	37.4847	5.65576
	A2	Sequence	# PSMs	# Proteins	# Protein Groups	Protein Group Accessions	Modifications	ΔCn	q-Value	PEP	XCorr	Charge	MH+ [Da]	ΔM [ppm]	RT [min]	# Missed Cleavages
	High	SIAPAYGIPVVLHSDHcAK	2	10	1	H0GQJ2	C17(Carbamidomethyl)	0	0	1.838e-07	4.30142	4	2035.05	1.53706	38.2212	0
	High	DYImSPVGNPEGPEKPNKK	2	10	1	H0GQJ2	M4(Oxidation)	0	0	0.001539	3.97718	4	2116.05	3.66758	26.6747	1
	High	GISNEGQNASIK	2	10	1	H0GQJ2		0	0	0.0001189	1.65681	2	1217.61	0.298171	18.0282	0
	High	GAIAAAHYIR	2	10	1	H0GQJ2		0	0.006	0.06786	2.13579	2	1042.58	1.8637	23.4224	0
	Medium	DYVLNKK	1	9	1	H0GQJ2		0	0.023	0.2548	1.38737	2	879.494	0.0517764	13.904	1
P40956	Protein GTS1 OS=Saccharomyces cerevisiae (strain ATCC 204508 / S288c) OX=559292 GN=GTS1 PE=1 SV=2 - [GTS1_YEAST]	16.7938	17.93	1	6	6	7	396	44.3792	7.45947
	A2	Sequence	# PSMs	# Proteins	# Protein Groups	Protein Group Accessions	Modifications	ΔCn	q-Value	PEP	XCorr	Charge	MH+ [Da]	ΔM [ppm]	RT [min]	# Missed Cleavages
	High	NLDALSSAHGNINR	2	1	1	P40956		0	0	0.0002275	3.5986	3	1481.74	-4.97217	26.4071	0
	High	mDDFDGESDRFDER	1	1	1	P40956	M1(Oxidation)	0	0	0.002944	2.43368	3	1749.66	-1.38431	31.2795	1
	High	ELINSSENANK	1	1	1	P40956		0	0	0.006097	2.04131	2	1218.6	-0.60462	17.7998	0
	High	NSVSAAATTSTPPLPR	1	1	1	P40956		0	0	6.115e-05	1.80355	2	1569.82	-0.708499	31.5405	0
	High	AIDYLEK	1	1	1	P40956		0	0.002	0.03769	1.89103	2	851.446	-5.4797	27.7695	0
	High	DDDAFSNVK	1	1	1	P40956		0	0.007	0.07851	1.89773	2	1010.44	-0.57216	25.2823	0
C8ZGN1	Rfc3p OS=Saccharomyces cerevisiae (strain Lalvin EC1118 / Prise de mousse) OX=643680 GN=EC1118_1N9_0463g PE=4 SV=1 - [C8ZGN1_YEAS8]	16.783	29.41	4	9	9	10	340	38.1959	6.44287
	A2	Sequence	# PSMs	# Proteins	# Protein Groups	Protein Group Accessions	Modifications	ΔCn	q-Value	PEP	XCorr	Charge	MH+ [Da]	ΔM [ppm]	RT [min]	# Missed Cleavages
	High	GGNDQIQGSAVIGAIK	1	4	1	C8ZGN1		0	0	0.0001793	3.26007	2	1527.82	1.94268	38.2809	0
	High	LPHLLFYGPPGTGK	2	4	1	C8ZGN1		0	0	0.0001329	2.98799	3	1496.83	-0.0323205	45.6254	0
	High	ILEDYELQNEETR	1	4	1	C8ZGN1		0	0	0.0001325	2.50672	2	1651.78	-1.16902	37.645	0
	High	FcVLANYAHK	1	4	1	C8ZGN1	C2(Carbamidomethyl)	0	0	0.003437	2.13596	3	1222.6	0.239878	31.7712	0
	High	ASFENETVK	1	4	1	C8ZGN1		0	0	0.00399	1.74915	2	1024.49	-1.00872	20.8541	0
	High	VLNVLQScK	1	4	1	C8ZGN1	C8(Carbamidomethyl)	0	0.001	0.008522	1.96328	2	1060.58	-0.257087	30.4911	0
	High	LTPALLSR	1	4	1	C8ZGN1		0	0.002	0.0317	1.39677	2	870.538	-2.60937	32.3975	0
	High	FQPLPQEAIER	1	4	1	C8ZGN1		0	0.002	0.02562	1.19454	2	1327.7	-1.05221	37.9223	0
	Medium	SKENLPWVEK	1	4	1	C8ZGN1		0	0.012	0.1333	2.1798	3	1229.65	1.4221	29.9723	1
B3RHE0	Uncharacterized protein OS=Saccharomyces cerevisiae (strain RM11-1a) OX=285006 GN=SCRG_04208 PE=4 SV=1 - [B3RHE0_YEAS1]	16.726	22.43	6	5	5	7	321	36.0045	4.90674
	A2	Sequence	# PSMs	# Proteins	# Protein Groups	Protein Group Accessions	Modifications	ΔCn	q-Value	PEP	XCorr	Charge	MH+ [Da]	ΔM [ppm]	RT [min]	# Missed Cleavages
	High	GESYQSAEQEIDHTAPEK	1	6	1	B3RHE0		0	0	8.669e-07	4.00155	3	2018.89	-2.48315	31.2979	0
	High	LLTPQTSSNHALSK	2	6	1	B3RHE0		0	0	0.0005442	3.04947	3	1496.81	-0.234274	21.9763	0
	High	SNSLITSTDPVEDHISK	1	6	1	B3RHE0		0	0	2.502e-05	2.81994	3	1842.91	-1.41171	34.5544	0
	High	SINSESFSSPSLR	1	6	1	B3RHE0		0	0	0.0001674	2.49598	2	1410.69	-0.115324	35.1818	0
	High	SYTSVAELNR	1	6	1	B3RHE0		0	0	0.006864	2.27196	2	1139.56	-3.76843	29.2911	0
	High	SnSLITSTDPVEDHISK	1	6	1	B3RHE0	N2(Deamidated)	0	0	0.001047	2.08709	3	1843.91	8.51545	34.5405	0
A6ZU35	Chorismate synthase OS=Saccharomyces cerevisiae (strain YJM789) OX=307796 GN=ARO2 PE=3 SV=1 - [A6ZU35_YEAS7]	16.7139	18.35	2	6	6	8	376	40.8116	8.06006
	A2	Sequence	# PSMs	# Proteins	# Protein Groups	Protein Group Accessions	Modifications	ΔCn	q-Value	PEP	XCorr	Charge	MH+ [Da]	ΔM [ppm]	RT [min]	# Missed Cleavages
	High	DEKDRVEIQSGTEFGK	1	2	1	A6ZU35		0	0	0.0002138	3.43858	3	1837.89	-2.39486	27.801	2
	High	HNDPFYFEK	1	2	1	A6ZU35		0	0	0.005973	3.29788	2	1196.53	-3.54924	32.2142	0
	High	TATYDGEEGILAAK	1	2	1	A6ZU35		0	0	0.0002072	2.58344	2	1438.7	-0.918734	35.4567	0
	High	SVATISQEQK	2	2	1	A6ZU35		0	0	0.00127	2.25987	2	1090.57	0.0925275	16.0817	0
	High	VASGAIAEK	2	2	1	A6ZU35		0	0.002	0.03675	1.65678	2	845.473	-0.0679516	11.365	0
	High	TLGTPIAmmIK	1	2	1	A6ZU35	M8(Oxidation); M9(Oxidation)	0	0.003	0.04006	1.84974	2	1207.65	2.16777	31.6154	0
A6ZT99	Nascent polypeptide-associated complex subunit alpha OS=Saccharomyces cerevisiae (strain YJM789) OX=307796 GN=EGD2 PE=3 SV=1 - [NACA_YEAS7]	16.4618	42.53	2	6	6	9	174	18.6975	4.94482
	A2	Sequence	# PSMs	# Proteins	# Protein Groups	Protein Group Accessions	Modifications	ΔCn	q-Value	PEP	XCorr	Charge	MH+ [Da]	ΔM [ppm]	RT [min]	# Missed Cleavages
	High	LAAAQQQAQASGImPSNEDVATK	1	2	1	A6ZT99	M14(Oxidation)	0	0	8.423e-07	3.84027	3	2345.15	3.12597	28.9248	0
	High	SAGGNYVVFGEAK	2	2	1	A6ZT99		0	0	3.789e-05	3.08862	2	1298.64	-0.736943	35.0084	0
	High	DNQIYAIEKPEVFR	1	2	1	A6ZT99		0	0	0.0005474	2.8501	3	1721.89	1.66311	43.11	0
	High	KKDNQIYAIEKPEVFR	1	2	1	A6ZT99		0	0.001	0.01515	2.06069	4	1978.07	-0.440576	32.2448	2
	High	AHNGDLVNAImSLSK	2	2	1	A6ZT99	M11(Oxidation)	0	0.001	0.0182	1.67767	3	1585.81	2.95152	44.2097	0
	High	VDNFTQK	2	2	1	A6ZT99		0	0.003	0.04111	2.14658	2	851.425	-0.887815	13.574	0
B5VF98	YDL173Wp-like protein (Fragment) OS=Saccharomyces cerevisiae (strain AWRI1631) OX=545124 GN=AWRI1631_40670 PE=4 SV=1 - [B5VF98_YEAS6]	16.4518	21.89	6	5	5	6	265	28.5685	9.46631
	A2	Sequence	# PSMs	# Proteins	# Protein Groups	Protein Group Accessions	Modifications	ΔCn	q-Value	PEP	XCorr	Charge	MH+ [Da]	ΔM [ppm]	RT [min]	# Missed Cleavages
	High	SmSKPSPVLLPLK	1	6	1	B5VF98	M2(Oxidation)	0	0	5.086e-05	3.55293	3	1412.82	-0.378447	32.6764	0
	High	VASNGGNEEDEIR	1	6	1	B5VF98		0	0	5.494e-06	3.09122	2	1389.62	-1.11189	18.3767	0
	High	GGAGNIFFNK	1	6	1	B5VF98		0	0	0.00347	3.09041	2	1024.52	2.31698	36.3977	0
	High	GGAGNIFHDPHLTR	1	6	1	B5VF98		0	0	0.0001397	2.8181	3	1491.74	-1.77239	28.4	0
	High	VASnGGNEEDEIR	1	6	1	B5VF98	N4(Deamidated)	0	0	0.001363	2.14089	2	1390.61	-1.37964	21.1448	0
	High	SGFFSSLK	1	6	1	B5VF98		0	0.001	0.0102	1.75826	2	872.451	-0.840406	39.1896	0
E7NET0	ATP synthase subunit gamma OS=Saccharomyces cerevisiae (strain FostersO) OX=764101 GN=FOSTERSO_0192 PE=3 SV=1 - [E7NET0_YEASO]	16.4327	19.94	3	6	6	9	311	34.3679	9.30518
	A2	Sequence	# PSMs	# Proteins	# Protein Groups	Protein Group Accessions	Modifications	ΔCn	q-Value	PEP	XCorr	Charge	MH+ [Da]	ΔM [ppm]	RT [min]	# Missed Cleavages
	High	HLNDQPNADIVTIGDK	1	3	1	E7NET0		0	0	0.0003404	2.89493	3	1749.88	1.67468	32.7749	0
	High	FEIDTDANVPR	1	3	1	E7NET0		0	0	0.0006487	2.46818	2	1276.62	-0.766851	37.3053	0
	High	TIEQSPSFGK	1	3	1	E7NET0		0	0	0.004812	2.03882	2	1093.55	-1.38117	24.1798	0
	High	LSInGIGK	1	3	1	E7NET0	N4(Deamidated)	0	0.003	0.04075	1.68768	2	802.466	-0.876271	31.078	0
	High	YSILYNR	2	3	1	E7NET0		0	0.004	0.05274	1.89771	2	928.488	-0.598346	32.5816	0
	High	ELIVAITSDK	2	3	1	E7NET0		0	0.007	0.08615	1.72595	2	1088.62	-0.805807	37.86	0
	Medium	LSINGIGK	1	3	1	E7NET0		0	0.011	0.1129	1.70633	2	801.485	2.17776	30.1932	0
E7KFJ0	Msl5p OS=Saccharomyces cerevisiae (strain AWRI796) OX=764097 GN=AWRI796_3212 PE=4 SV=1 - [E7KFJ0_YEASA]	16.062	11.79	9	6	6	7	458	50.83	9.53955
	A2	Sequence	# PSMs	# Proteins	# Protein Groups	Protein Group Accessions	Modifications	ΔCn	q-Value	PEP	XCorr	Charge	MH+ [Da]	ΔM [ppm]	RT [min]	# Missed Cleavages
	High	YAPSPSPPASHISR	2	9	1	E7KFJ0		0	0	3.948e-06	2.61202	3	1466.74	-0.700034	21.4368	0
	High	AVTSPEGQNDLKR	1	9	1	E7KFJ0		0	0	6.742e-05	2.50584	3	1414.73	-0.044219	16.6512	1
	High	AVTSPEGQNDLK	1	9	1	E7KFJ0		0	0.001	0.01081	2.28261	2	1258.63	-0.245113	19.7395	0
	High	TNDFVPPSR	1	9	1	E7KFJ0		0	0.001	0.01401	2.28128	2	1032.51	1.28166	24.6681	0
	Medium	ELAELnGTLR	1	9	1	E7KFJ0	N6(Deamidated)	0	0.012	0.1418	2.17755	2	1116.59	1.03757	36.3015	0
	Medium	VcQNIVIK	1	9	1	E7KFJ0	C2(Carbamidomethyl)	0	0.048	0.4283	2.06129	2	973.547	-2.73894	23.7281	0
B3LQY4	ARS1 binding protein OS=Saccharomyces cerevisiae (strain RM11-1a) OX=285006 GN=SCRG_03909 PE=4 SV=1 - [B3LQY4_YEAS1]	15.6402	13.95	8	8	8	10	731	81.7004	5.07178
	A2	Sequence	# PSMs	# Proteins	# Protein Groups	Protein Group Accessions	Modifications	ΔCn	q-Value	PEP	XCorr	Charge	MH+ [Da]	ΔM [ppm]	RT [min]	# Missed Cleavages
	High	ETAQLAIDK	1	8	1	B3LQY4		0	0	0.005842	2.70906	2	988.53	-0.873387	23.5207	0
	High	FDQILESSYNNSNHTVSK	1	8	1	B3LQY4		0	0	3.345e-05	2.6753	3	2082.97	-1.10861	32.9347	0
	High	GLDDESGPTHGNDSGNHR	2	8	1	B3LQY4		0	0	0.001152	2.47455	4	1864.78	-0.596129	11.875	0
	High	YGLTAEDFEK	1	8	1	B3LQY4		0	0	0.0004901	2.04522	2	1172.55	-0.101234	39.0529	0
	High	NVVDENLINDmDSEDAHK	1	8	1	B3LQY4	M11(Oxidation)	0	0	2.396e-05	2.02136	3	2073.9	-1.50432	32.9712	0
	High	LVVNYYEYK	2	8	1	B3LQY4		0	0	0.005569	1.86916	2	1190.61	0.177471	38.0294	0
	High	LLSQIAR	1	8	1	B3LQY4		0	0.002	0.03231	1.51708	2	800.5	1.12699	24.5335	0
	Medium	HNEEDDVHTQmTK	1	7	1	B3LQY4	M11(Oxidation)	0	0.016	0.1848	1.46671	3	1599.67	-0.185768	6.55451	0
G2WD65	Pyruvate dehydrogenase E1 component subunit alpha OS=Saccharomyces cerevisiae (strain Kyokai no. 7 / NBRC 101557) OX=721032 GN=K7_PDA1 PE=4 SV=1 - [G2WD65_YEASK]	15.619	22.86	4	9	9	9	420	46.3252	8.104
	A2	Sequence	# PSMs	# Proteins	# Protein Groups	Protein Group Accessions	Modifications	ΔCn	q-Value	PEP	XCorr	Charge	MH+ [Da]	ΔM [ppm]	RT [min]	# Missed Cleavages
	High	GPLVLEYETYR	1	4	1	G2WD65		0	0	0.0009665	3.08265	2	1339.69	0.710497	44.7073	0
	High	KYVDEQVELADAAPPPEAK	1	4	1	G2WD65		0	0	4.484e-06	2.93967	3	2070.04	-0.936105	34.2415	1
	High	LDSIITSYR	1	4	1	G2WD65		0	0	0.0008969	2.3542	2	1067.57	1.58809	37.0118	0
	High	SSAmTEYFK	1	4	1	G2WD65	M4(Oxidation)	0	0.001	0.009458	2.11135	2	1079.47	-3.67911	23.759	0
	High	YGGHSmSDPGTTYR	1	4	1	G2WD65	M6(Oxidation)	0	0.002	0.03283	1.74728	3	1544.64	0.349457	16.0069	0
	High	GTETPTLR	1	4	1	G2WD65		0	0.005	0.06049	1.77567	2	874.463	-0.457792	18.2956	0
	Medium	ATLLQmYK	1	4	1	G2WD65	M6(Oxidation)	0	0.01	0.1101	1.6026	2	983.522	-0.815339	30.4459	0
	Medium	GQYIPGLK	1	4	1	G2WD65		0	0.011	0.114	1.75284	2	875.497	-2.20637	32.3644	0
	Medium	SKNDPIAGLK	1	4	1	G2WD65		0	0.044	0.4033	1.18333	2	1042.59	-0.850638	20.2353	1
Q04947	Reticulon-like protein 1 OS=Saccharomyces cerevisiae (strain ATCC 204508 / S288c) OX=559292 GN=RTN1 PE=1 SV=1 - [RTN1_YEAST]	15.6061	32.88	1	9	9	12	295	32.8952	8.98291
	A2	Sequence	# PSMs	# Proteins	# Protein Groups	Protein Group Accessions	Modifications	ΔCn	q-Value	PEP	XCorr	Charge	MH+ [Da]	ΔM [ppm]	RT [min]	# Missed Cleavages
	High	TAPVSSTAGPQTASTSK	2	1	1	Q04947		0	0	5.299e-07	3.4725	2	1590.8	0.398367	16.7697	0
	High	LAADVPLEPESK	2	1	1	Q04947		0	0	0.0005437	2.43028	2	1268.67	0.525347	33.3684	0
	High	LFLGQGLITK	2	1	1	Q04947		0	0	0.002424	1.54434	2	1089.67	-0.930824	48.3122	0
	High	QLPVFQAHIR	1	1	1	Q04947		0	0.001	0.01246	2.13798	3	1208.69	-0.165799	34.8366	0
	High	NLQNELEK	1	1	1	Q04947		0	0.004	0.05331	2.40881	2	987.511	0.0773824	24.5063	0
	Medium	TKPYLDKVESK	1	1	1	Q04947		0	0.011	0.1224	1.23544	3	1307.72	0.181637	15.847	1
	Medium	LGPISNLVK	1	1	1	Q04947		0	0.016	0.1792	1.53653	2	940.582	-0.597982	37.2534	0
	Medium	TQEFSQmAcEK	1	1	1	Q04947	M7(Oxidation); C9(Carbamidomethyl)	0	0.032	0.3209	1.48256	2	1374.57	-0.648164	17.8321	0
	Medium	KTVFAQVPK	1	1	1	Q04947		0	0.041	0.3875	0.894351	2	1017.61	-0.132578	21.5606	1
G2WAX6	5-aminolevulinate synthase OS=Saccharomyces cerevisiae (strain Kyokai no. 7 / NBRC 101557) OX=721032 GN=K7_HEM1 PE=3 SV=1 - [G2WAX6_YEASK]	15.4721	11.46	8	8	8	10	541	58.682	7.50342
	A2	Sequence	# PSMs	# Proteins	# Protein Groups	Protein Group Accessions	Modifications	ΔCn	q-Value	PEP	XCorr	Charge	MH+ [Da]	ΔM [ppm]	RT [min]	# Missed Cleavages
	High	HQIYVQAINFPTVAR	1	8	1	G2WAX6		0	0	0.001092	3.7583	3	1756.96	5.49087	43.5095	0
	High	QLEVSSGIKQ	2	8	1	G2WAX6		0	0	0.006669	2.95246	2	1088.59	-0.79341	24.6047	1
	High	SFGSVGGYVAASR	1	8	1	G2WAX6		0	0	2.722e-05	2.61284	2	1257.62	-1.19763	35.4597	0
	High	VDmITGTLGK	1	8	1	G2WAX6	M3(Oxidation)	0	0.001	0.01439	2.22408	2	1050.55	-0.639946	27.057	0
	High	QLEVSSGIK	1	8	1	G2WAX6		0	0.001	0.0144	1.47609	2	960.535	-1.54893	24.1571	0
	Medium	LIDWFR	2	8	1	G2WAX6		0	0.012	0.149	0.999393	2	849.462	0.272403	49.849	0
	Medium	YFNNINR	1	6	1	G2WAX6		0	0.018	0.1976	1.38195	2	940.461	-3.06379	23.906	0
	Medium	KLIDWFR	1	8	1	G2WAX6		0	0.033	0.3283	1.67286	2	977.558	0.861792	44.7841	1
P14126	60S ribosomal protein L3 OS=Saccharomyces cerevisiae (strain ATCC 204508 / S288c) OX=559292 GN=RPL3 PE=1 SV=4 - [RL3_YEAST]	15.2591	20.16	1	7	7	12	387	43.7304	10.2866
	A2	Sequence	# PSMs	# Proteins	# Protein Groups	Protein Group Accessions	Modifications	ΔCn	q-Value	PEP	XCorr	Charge	MH+ [Da]	ΔM [ppm]	RT [min]	# Missed Cleavages
	High	AHLAEIQLNGGSISEK	1	1	1	P14126		0	0	0.001497	3.39508	3	1666.88	2.70864	34.2613	0
	High	TITPmGGFVHYGEIK	1	1	1	P14126	M5(Oxidation)	0	0	0.001348	2.57435	3	1665.84	4.04489	36.476	0
	High	VGKGDDEAnGATSFDR	1	1	1	P14126	N9(Deamidated)	0	0	0.0001781	2.56369	3	1639.72	0.216796	20.6502	1
	High	YAQDGAGIER	2	1	1	P14126		0	0	0.0007252	2.4604	2	1079.51	-0.807323	19.0468	0
	High	VGKGDDEANGATSFDR	1	1	1	P14126		0	0	0.002539	1.92483	3	1638.73	-0.337352	20.1132	1
	High	GDDEANGATSFDR	1	1	1	P14126		0	0	0.002737	1.89225	2	1354.55	-1.13059	23.1944	0
	High	SKPVALTSFLGYK	4	1	1	P14126		0	0	0.006583	1.45131	3	1410.8	-2.56233	43.9996	0
	Medium	VLVHTQIR	1	1	1	P14126		0	0.032	0.3224	1.03782	2	965.589	-0.0770964	18.3339	0
E7LZM2	YNL040W-like protein OS=Saccharomyces cerevisiae (strain VIN 13) OX=764099 GN=VIN13_4130 PE=4 SV=1 - [E7LZM2_YEASV]	15.1364	17.26	8	7	7	9	452	50.5038	6.55127
	A2	Sequence	# PSMs	# Proteins	# Protein Groups	Protein Group Accessions	Modifications	ΔCn	q-Value	PEP	XCorr	Charge	MH+ [Da]	ΔM [ppm]	RT [min]	# Missed Cleavages
	High	IGEETVDEVSTSK	1	8	1	E7LZM2		0	0	3.678e-05	3.81844	2	1393.67	0.261205	27.6673	0
	High	NLLScSETQISEK	1	8	1	E7LZM2	C5(Carbamidomethyl)	0	0	2.236e-05	3.29827	2	1508.73	1.83872	35.9704	0
	High	QTNTGSLLILSESGEK	1	8	1	E7LZM2		0	0	1.793e-05	2.31136	2	1676.87	0.348171	42.8175	0
	High	IPDDYDLSK	2	8	1	E7LZM2		0	0.001	0.02065	1.43703	2	1065.51	-3.1947	30.1292	0
	High	VGALAcQR	2	8	1	E7LZM2	C6(Carbamidomethyl)	0	0.002	0.03735	1.51991	2	874.461	5.10912	14.4928	0
	High	NSFLFDGFK	1	8	1	E7LZM2		0	0.002	0.0343	1.37517	2	1074.53	1.17233	51.8197	0
	High	TLVVScEPTK	1	8	1	E7LZM2	C6(Carbamidomethyl)	0	0.003	0.04826	2.06569	2	1133.58	-3.27605	23.9799	0
B3LH38	26S proteasome regulatory subunit RPN5 OS=Saccharomyces cerevisiae (strain RM11-1a) OX=285006 GN=SCRG_00643 PE=4 SV=1 - [B3LH38_YEAS1]	15.0779	16.18	3	8	8	10	445	51.7644	6.25244
	A2	Sequence	# PSMs	# Proteins	# Protein Groups	Protein Group Accessions	Modifications	ΔCn	q-Value	PEP	XCorr	Charge	MH+ [Da]	ΔM [ppm]	RT [min]	# Missed Cleavages
	High	GDYSQATVLSR	1	3	1	B3LH38		0	0	0.001128	2.47466	2	1196.59	-0.108307	28.6709	0
	High	ISVIETIR	2	3	1	B3LH38		0	0.001	0.01593	2.34924	2	930.562	0.169809	35.5515	0
	High	LFTTNELmR	1	3	1	B3LH38	M8(Oxidation)	0	0.001	0.01601	1.97067	2	1140.57	0.640963	34.0015	0
	High	IVDLLASR	2	3	1	B3LH38		0	0.002	0.0326	2.25283	2	886.535	-0.412145	37.631	0
	High	LEYYNLLVK	1	3	1	B3LH38		0	0.002	0.02742	1.84298	2	1154.65	1.74885	48.4085	0
	High	KLESQESLVK	1	3	1	B3LH38		0	0.004	0.05561	1.92324	2	1160.65	0.60167	18.135	1
	High	VISEYYSR	1	3	1	B3LH38		0	0.007	0.07532	1.13369	2	1016.5	-0.964637	25.4001	0
	Medium	LSIQYmIQK	1	3	1	B3LH38	M6(Oxidation)	0	0.039	0.3763	1.33906	2	1139.61	-3.41337	35.1052	0
B5VSS6	YPL262Wp-like protein OS=Saccharomyces cerevisiae (strain AWRI1631) OX=545124 GN=AWRI1631_160140 PE=3 SV=1 - [B5VSS6_YEAS6]	14.9842	15.37	6	6	6	6	423	45.5276	7.02002
	A2	Sequence	# PSMs	# Proteins	# Protein Groups	Protein Group Accessions	Modifications	ΔCn	q-Value	PEP	XCorr	Charge	MH+ [Da]	ΔM [ppm]	RT [min]	# Missed Cleavages
	High	AIQQAADEVASGK	1	6	1	B5VSS6		0	0	1.151e-05	3.35531	2	1287.65	0.274277	24.5667	0
	High	SAAIVNESLGGLDPK	1	6	1	B5VSS6		0	0	0.001113	2.58661	2	1470.78	1.67593	40.9592	0
	High	SLmLVTALNPK	1	6	1	B5VSS6	M3(Oxidation)	0	0	0.0001244	2.57352	2	1202.68	-1.47443	42.4699	0
	High	LITDAAYSFR	1	6	1	B5VSS6		0	0	0.003517	2.37727	2	1156.6	-0.706164	41.6366	0
	High	AIEILGGK	1	6	1	B5VSS6		0	0.001	0.01179	2.17798	2	800.488	0.27521	31.3236	0
	High	IGYDAASK	1	6	1	B5VSS6		0	0.002	0.03099	1.91354	2	824.415	0.311004	16.7301	0
C7GNG8	Mes1p OS=Saccharomyces cerevisiae (strain JAY291) OX=574961 GN=MES1 PE=3 SV=1 - [C7GNG8_YEAS2]	14.5854	14.11	4	10	10	10	751	85.5673	6.60986
	A2	Sequence	# PSMs	# Proteins	# Protein Groups	Protein Group Accessions	Modifications	ΔCn	q-Value	PEP	XCorr	Charge	MH+ [Da]	ΔM [ppm]	RT [min]	# Missed Cleavages
	High	NLKPEVDNDNAAmELR	1	4	1	C7GNG8	M13(Oxidation)	0	0	0.0003292	3.44622	3	1844.88	-2.10315	28.2128	0
	High	ELPQQHVEVLTNK	1	4	1	C7GNG8		0	0	0.001129	3.00525	3	1534.83	2.01543	28.2098	0
	High	IALALEYASK	1	4	1	C7GNG8		0	0	0.001703	2.21818	2	1078.61	-1.83478	39.908	0
	High	QLYcPVHNSYLADR	1	4	1	C7GNG8	C4(Carbamidomethyl)	0	0	0.003606	1.86934	3	1735.82	1.65917	33.7813	0
	High	LDNTLFSQSPEK	1	4	1	C7GNG8		0	0.001	0.02468	2.55394	2	1378.69	6.2289	36.5017	0
	High	AIENYLVELK	1	4	1	C7GNG8		0	0.003	0.03877	1.50999	2	1191.66	-3.05331	48.2764	0
	High	AEYLFQR	1	4	1	C7GNG8		0	0.003	0.04517	1.2821	2	926.473	0.130419	33.9346	0
	High	GNQFLQENK	1	4	1	C7GNG8		0	0.004	0.05617	1.68453	2	1077.53	-3.05418	22.2045	0
	High	YVEGEcPK	1	4	1	C7GNG8	C6(Carbamidomethyl)	0	0.006	0.06643	1.67727	2	981.43	-5.12749	13.6669	0
	High	FPELPSK	1	4	1	C7GNG8		0	0.006	0.07393	1.45266	2	817.444	-1.25602	32.2675	0
E7KND5	Taf6p OS=Saccharomyces cerevisiae (strain Lalvin QA23) OX=764098 GN=QA23_1682 PE=4 SV=1 - [E7KND5_YEASL]	14.5838	18.47	7	10	10	12	498	55.8033	5.49072
	A2	Sequence	# PSMs	# Proteins	# Protein Groups	Protein Group Accessions	Modifications	ΔCn	q-Value	PEP	XCorr	Charge	MH+ [Da]	ΔM [ppm]	RT [min]	# Missed Cleavages
	High	GVSVLEGESIR	1	7	1	E7KND5		0	0	0.0008491	2.28994	2	1145.62	1.8072	34.8475	0
	High	VFGTYYGcLK	1	7	1	E7KND5	C8(Carbamidomethyl)	0	0	0.0003451	1.88529	2	1207.58	0.266217	39.6711	0
	High	LINEPLPQVPR	1	7	1	E7KND5		0	0	0.003234	1.56565	2	1275.74	-0.494374	39.2325	0
	High	DDSPQEIHEFLER	1	6	1	E7KND5		0	0.001	0.01502	1.39741	3	1614.74	-0.211431	43.0736	0
	High	DLPDLYEGK	1	7	1	E7KND5		0	0.001	0.009268	1.33687	2	1049.52	0.0485436	39.6315	0
	High	QAALTSLR	2	7	1	E7KND5		0	0.002	0.02866	2.18091	2	859.497	-2.71122	23.9045	0
	High	ALAmDVEYR	2	7	1	E7KND5	M4(Oxidation)	0	0.002	0.03057	1.99509	2	1083.51	0.551599	26.79	0
	High	ELQIYFNK	1	7	1	E7KND5		0	0.002	0.0263	1.83817	2	1054.56	-0.454492	39.6894	0
	High	DLPDLYEGKGEK	1	6	1	E7KND5		0	0.007	0.07848	1.78402	3	1363.68	1.51743	32.1884	1
	Medium	ILEIIEQAVK	1	7	1	E7KND5		0	0.011	0.121	1.69113	2	1155.7	0.845479	49.6121	0
C7GN26	Hsp42p OS=Saccharomyces cerevisiae (strain JAY291) OX=574961 GN=HSP42 PE=3 SV=1 - [C7GN26_YEAS2]	14.5455	14.4	2	4	4	10	375	42.8388	5.08447
	A2	Sequence	# PSMs	# Proteins	# Protein Groups	Protein Group Accessions	Modifications	ΔCn	q-Value	PEP	XCorr	Charge	MH+ [Da]	ΔM [ppm]	RT [min]	# Missed Cleavages
	High	DKSEAPKEEAGETNK	2	2	1	C7GN26		0	0	0.006049	3.30548	4	1632.77	-0.20001	6.16416	2
	High	IVNDTEKPKPK	1	2	1	C7GN26		0	0	0.000132	2.50793	3	1268.72	1.06593	6.05152	0
	High	ATYNNGLLQIK	1	2	1	C7GN26		0	0	0.0006684	2.1618	2	1234.68	-1.12693	37.846	0
	High	EKPLNQLEESSRPPLAK	2	2	1	C7GN26		0	0	4.666e-05	2.02652	3	1936.05	-1.04625	30.2864	0
	High	ATYNnGLLQIK	4	2	1	C7GN26	N5(Deamidated)	0	0	0.005794	1.34723	2	1235.66	-5.08347	39.9911	0
A0A1X7R3L7	Similar to Saccharomyces cerevisiae YDL014W NOP1 Nucleolar protein, component of the small subunit processome complex, which is required for processing of pre-18S rRNA OS=Kazachstania saulgeensis OX=1789683 GN=KASA_0N02167G PE=3 SV=1 - [A0A1X7R3L7_9SACH]	14.475	27.52	5	9	9	14	327	34.5079	10.1108
	A2	Sequence	# PSMs	# Proteins	# Protein Groups	Protein Group Accessions	Modifications	ΔCn	q-Value	PEP	XCorr	Charge	MH+ [Da]	ΔM [ppm]	RT [min]	# Missed Cleavages
	High	DQGGVVISIK	1	5	1	A0A1X7R3L7		0	0	0.002489	2.42846	2	1015.58	1.68608	34.4341	0
	High	GKEDLLVTK	1	5	1	A0A1X7R3L7		0	0	0.005157	2.10514	2	1002.58	0.805487	19.7409	1
	High	ISVEEPSKEDGVPPTK	2	5	1	A0A1X7R3L7		0	0.001	0.008706	2.44875	3	1711.87	-0.420945	24.5305	1
	High	NmAPGESVYGEK	2	5	1	A0A1X7R3L7	M2(Oxidation)	0	0.001	0.01985	1.79795	2	1297.57	-2.18897	20.889	0
	High	IKPLEQLTLEPYER	3	5	1	A0A1X7R3L7		0	0.001	0.009306	1.41176	3	1728.95	0.263222	44.1523	0
	High	HAGVYIAR	1	5	1	A0A1X7R3L7		0	0.002	0.03735	1.84312	2	886.489	-0.028036	14.6999	0
	High	DHcIVVGR	1	5	1	A0A1X7R3L7	C3(Carbamidomethyl)	0	0.003	0.04582	2.10117	2	955.477	-1.30323	17.0676	0
	High	VWNPFR	2	5	1	A0A1X7R3L7		0	0.006	0.07306	1.38837	2	818.43	-0.954297	42.4589	0
	Medium	ELISmAK	1	5	1	A0A1X7R3L7	M5(Oxidation)	0	0.016	0.1783	1.32486	2	807.428	-0.111695	16.4826	0
E7KKK2	Ktr3p OS=Saccharomyces cerevisiae (strain Lalvin QA23) OX=764098 GN=QA23_0341 PE=4 SV=1 - [E7KKK2_YEASL]	14.4212	19.78	8	8	8	11	364	42.807	7.51807
	A2	Sequence	# PSMs	# Proteins	# Protein Groups	Protein Group Accessions	Modifications	ΔCn	q-Value	PEP	XCorr	Charge	MH+ [Da]	ΔM [ppm]	RT [min]	# Missed Cleavages
[truncated: 2,141 more rows]
