# Supplementary material for: Chp1 is a dedicated chaperone at the ribosome that safeguards eEF1A biogenesis
Source: Nat Commun. 2024 Feb 15;15:1382. doi: 10.1038/s41467-024-45645-w (PMC10869706; doi:10.1038/s41467-024-45645-w)
Supplement: Supplementary file 4 — Supplementary Data 1 [file 41467_2024_45645_MOESM4_ESM.zip › Supplementary Data 1/MS-18-035-5.xlsx]

## Sheet: Sheet1
Accession	Description	Score	Coverage	# Proteins	# Unique Peptides	# Peptides	# PSMs	# AAs	MW [kDa]	calc. pI
H0GQ02	Elongation factor 1-alpha OS=Saccharomyces cerevisiae x Saccharomyces kudriavzevii (strain VIN7) OX=1095631 GN=VIN7_0275 PE=3 SV=1 - [H0GQ02_SACCK]	21.3523	12.01	4	6	6	10	458	49.9752	9.0415
	A2	Sequence	# PSMs	# Proteins	# Protein Groups	Protein Group Accessions	Modifications	ΔCn	q-Value	PEP	XCorr	Charge	MH+ [Da]	ΔM [ppm]	RT [min]	# Missed Cleavages
	High	YQVTVIDAPGHR	2	4	1	H0GQ02		0	0	4.793e-07	3.47553	3	1355.71	0.85346	29.2079	0
	High	IGGIGTVPVGR	2	4	1	H0GQ02		0	0	4.497e-05	2.75394	2	1025.61	0.124668	32.598	0
	High	QTVAVGVIK	1	4	1	H0GQ02		0	0	0.006832	2.45766	2	914.567	0.27992	26.6304	0
	High	QLIVAVNK	2	4	1	H0GQ02		0	0	0.006991	2.37968	2	884.556	-0.45725	26.6916	0
	High	LPLQDVYK	1	4	1	H0GQ02		0	0	5.697e-05	2.29269	2	975.551	-0.291652	34.9456	0
	Medium	FDELLEK	2	4	1	H0GQ02		0	0.031	0.1781	1.9831	2	893.461	-0.326887	32.3366	0
N1P5L4	Orotidine 5'-phosphate decarboxylase OS=Saccharomyces cerevisiae (strain CEN.PK113-7D) OX=889517 GN=CENPK1137D_3634 PE=3 SV=1 - [N1P5L4_YEASC]	16.4239	25.47	1	8	8	10	267	29.2371	7.35693
	A2	Sequence	# PSMs	# Proteins	# Protein Groups	Protein Group Accessions	Modifications	ΔCn	q-Value	PEP	XCorr	Charge	MH+ [Da]	ΔM [ppm]	RT [min]	# Missed Cleavages
	High	QAAEEVTKEPR	2	1	1	N1P5L4		0	0	0.005044	2.48021	3	1257.64	0.0604202	12.7914	1
	High	QTNLcASLDVR	1	1	1	N1P5L4	C5(Carbamidomethyl)	0	0	0.0001679	2.40551	2	1276.63	-0.150486	34.2047	0
	High	FADIGNTVK	2	1	1	N1P5L4		0	0	1.864e-06	2.36752	2	964.51	-0.250056	27.7908	0
	High	AGWEAYLR	1	1	1	N1P5L4		0	0	0.0004217	1.68852	2	965.482	-2.07162	43.9293	0
	High	GSLSTGEYTK	1	1	1	N1P5L4		0	0	0.04492	1.67503	2	1042.51	0.0127116	19.4949	0
	High	GDALGQQYR	1	1	1	N1P5L4		0	0	0.0001406	1.50666	2	1007.49	0.368267	20.4969	0
	Medium	LQYSAGVYR	1	1	1	N1P5L4		0	0.025	0.1374	1.42409	2	1056.54	-3.2374	27.9299	0
	Medium	KFADIGNTVK	1	1	1	N1P5L4		0	0.043	0.2198	1.86007	2	1092.61	2.40541	23.316	1
Q751X8	AFR697Cp OS=Ashbya gossypii (strain ATCC 10895 / CBS 109.51 / FGSC 9923 / NRRL Y-1056) OX=284811 GN=AGOS_AFR697C PE=4 SV=1 - [Q751X8_ASHGO]	13.963	19.57	5	2	2	6	92	10.6853	4.99561
	A2	Sequence	# PSMs	# Proteins	# Protein Groups	Protein Group Accessions	Modifications	ΔCn	q-Value	PEP	XCorr	Charge	MH+ [Da]	ΔM [ppm]	RT [min]	# Missed Cleavages
	High	VSDGSSEIFFK	5	5	1	Q751X8		0	0	1.659e-08	3.0799	2	1215.59	-0.578094	39.6434	0
	High	LmEAFAK	1	5	1	Q751X8	M2(Oxidation)	0	0	0.05788	1.89831	2	825.418	-0.0342039	20.4954	0
A0A1X7R1M0	Similar to Saccharomyces cerevisiae YCR031C RPS14A Ribosomal protein 59 of the small subunit, required for ribosome assembly and 20S pre-rRNA processing OS=Kazachstania saulgeensis OX=1789683 GN=KASA_0N00902G PE=3 SV=1 - [A0A1X7R1M0_9SACH]	11.4167	27.21	3	5	5	6	136	14.4137	10.9019
	A2	Sequence	# PSMs	# Proteins	# Protein Groups	Protein Group Accessions	Modifications	ΔCn	q-Value	PEP	XCorr	Charge	MH+ [Da]	ΔM [ppm]	RT [min]	# Missed Cleavages
	High	DNSQVFGVAR	1	3	1	A0A1X7R1M0		0	0	0.03887	3.00599	2	1092.54	0.186107	31.1446	0
	High	TPGPGGQAALR	1	3	1	A0A1X7R1M0		0	0	0.002459	2.52138	2	1024.55	0.151447	19.0056	0
	High	TKTPGPGGQAALR	1	3	1	A0A1X7R1M0		0	0	0.04657	2.17135	3	1253.7	0.201763	15.6352	1
	High	IEDVTPVPSDSTRK	1	3	1	A0A1X7R1M0		0	0	0.0007932	2.06452	3	1543.8	-0.159762	23.4588	1
	High	IEDVTPVPSDSTR	2	3	1	A0A1X7R1M0		0	0	0.008348	1.65345	2	1415.7	-3.7005	28.5493	0
E7LZX0	Cdc33p OS=Saccharomyces cerevisiae (strain VIN 13) OX=764099 GN=VIN13_4251 PE=3 SV=1 - [E7LZX0_YEASV]	8.33426	19.72	2	3	3	4	213	24.2213	5.36377
	A2	Sequence	# PSMs	# Proteins	# Protein Groups	Protein Group Accessions	Modifications	ΔCn	q-Value	PEP	XCorr	Charge	MH+ [Da]	ΔM [ppm]	RT [min]	# Missed Cleavages
	High	KFEENVSVDDTTATPK	1	2	1	E7LZX0		0	0	1.776e-07	2.94689	3	1780.86	-0.0408967	26.9591	1
	High	TVLSDSAHFDVK	2	2	1	E7LZX0		0	0	2.573e-11	2.72026	3	1318.66	0.100681	32.2479	0
	High	NDVRPEWEDEANAK	1	2	1	E7LZX0		0	0	4.397e-08	2.66711	3	1672.76	0.266437	26.5947	0
E7KRW9	Ssp120p OS=Saccharomyces cerevisiae (strain Lalvin QA23) OX=764098 GN=QA23_3317 PE=4 SV=1 - [E7KRW9_YEASL]	6.36939	15.53	5	3	3	3	206	24.3861	5.56689
	A2	Sequence	# PSMs	# Proteins	# Protein Groups	Protein Group Accessions	Modifications	ΔCn	q-Value	PEP	XCorr	Charge	MH+ [Da]	ΔM [ppm]	RT [min]	# Missed Cleavages
	High	LLDVDDNTK	1	5	1	E7KRW9		0	0	0.00066	2.2287	2	1032.52	0.0874773	25.5704	0
	High	ATVITDDELESR	1	5	1	E7KRW9		0	0	0.08466	2.08066	2	1348.66	-0.290878	32.376	0
	High	ITKEEYLQFAK	1	5	1	E7KRW9		0	0	0.0004385	2.06003	3	1369.74	0.556199	32.8832	1
P05750	40S ribosomal protein S3 OS=Saccharomyces cerevisiae (strain ATCC 204508 / S288c) OX=559292 GN=RPS3 PE=1 SV=5 - [RS3_YEAST]	5.25388	14.17	1	3	3	3	240	26.4862	9.40771
	A2	Sequence	# PSMs	# Proteins	# Protein Groups	Protein Group Accessions	Modifications	ΔCn	q-Value	PEP	XCorr	Charge	MH+ [Da]	ΔM [ppm]	RT [min]	# Missed Cleavages
	High	ELAEEGYSGVEVR	1	1	1	P05750		0	0	4.141e-07	1.93601	2	1437.68	-0.484931	33.7599	0
	High	EEEPILAPSVK	1	1	1	P05750		0	0	0.002931	1.69027	2	1211.65	-1.27524	33.22	0
	High	TQDVLGENGR	1	1	1	P05750		0	0	0.002925	1.62761	2	1088.53	0.221853	19.6252	0
A0A1X7QX89	Similar to Saccharomyces cerevisiae YDR450W RPS18A Protein component of the small (40S) ribosomal subunit OS=Kazachstania saulgeensis OX=1789683 GN=KASA_0M04301G PE=3 SV=1 - [A0A1X7QX89_9SACH]	4.94514	13.7	4	2	2	3	146	17.0062	10.5063
	A2	Sequence	# PSMs	# Proteins	# Protein Groups	Protein Group Accessions	Modifications	ΔCn	q-Value	PEP	XCorr	Charge	MH+ [Da]	ΔM [ppm]	RT [min]	# Missed Cleavages
	High	AGELTQEELER	2	4	1	A0A1X7QX89		0	0	0.0005741	2.54148	2	1274.62	-2.86467	27.9932	0
	High	IVYALTTIK	1	4	1	A0A1X7QX89		0	0	0.07006	1.25886	2	1021.63	0.973236	38.7229	0
C7GQF2	Transcription initiation factor TFIID subunit 10 OS=Saccharomyces cerevisiae (strain JAY291) OX=574961 GN=TAF10 PE=3 SV=1 - [C7GQF2_YEAS2]	4.30785	11.17	3	2	2	2	206	23.0193	4.66553
	A2	Sequence	# PSMs	# Proteins	# Protein Groups	Protein Group Accessions	Modifications	ΔCn	q-Value	PEP	XCorr	Charge	MH+ [Da]	ΔM [ppm]	RT [min]	# Missed Cleavages
	High	SSVAVSNANNSQAR	1	3	1	C7GQF2		0	0	0.0002429	2.29138	2	1404.68	0.617917	12.6236	0
	High	NGFNVADVR	1	3	1	C7GQF2		0	0	0.003828	2.01647	2	991.496	0.46295	31.5388	0
C8Z5U5	Yra1p OS=Saccharomyces cerevisiae (strain Lalvin EC1118 / Prise de mousse) OX=643680 GN=EC1118_1D0_6810g PE=4 SV=1 - [C8Z5U5_YEAS8]	3.8956	8.85	2	2	2	2	226	24.9675	11.3267
	A2	Sequence	# PSMs	# Proteins	# Protein Groups	Protein Group Accessions	Modifications	ΔCn	q-Value	PEP	XCorr	Charge	MH+ [Da]	ΔM [ppm]	RT [min]	# Missed Cleavages
	High	VNVEGLPR	1	2	1	C8Z5U5		0	0	0.01336	2.0864	2	883.499	-1.05996	27.8147	0
	High	EFFASQVGGVQR	1	2	1	C8Z5U5		0	0.009	0.1334	1.8092	2	1324.67	1.0945	37.0724	0
H0H2P2	Arf1p OS=Saccharomyces cerevisiae x Saccharomyces kudriavzevii (strain VIN7) OX=1095631 GN=VIN7_10620 PE=3 SV=1 - [H0H2P2_SACCK]	3.84979	16.02	2	3	3	3	181	20.5305	7.34229
	A2	Sequence	# PSMs	# Proteins	# Protein Groups	Protein Group Accessions	Modifications	ΔCn	q-Value	PEP	XCorr	Charge	MH+ [Da]	ΔM [ppm]	RT [min]	# Missed Cleavages
	High	NAAWLVFANK	1	2	1	H0H2P2		0	0	0.02649	1.99034	2	1133.61	0.552343	48.7483	0
	High	ILmVGLDGAGK	1	2	1	H0H2P2	M3(Oxidation)	0	0	0.0004753	1.85944	2	1089.6	0.785455	34.5552	0
	High	mLNEDELR	1	2	1	H0H2P2	M1(Oxidation)	0	0	0.05922	1.24083	2	1035.48	0.698019	23.731	0
B3LLJ2	40S ribosomal protein S1-B OS=Saccharomyces cerevisiae (strain RM11-1a) OX=285006 GN=RPS1B PE=3 SV=1 - [RS3A2_YEAS1]	3.78124	14.51	4	4	4	4	255	28.7947	10.0229
	A2	Sequence	# PSMs	# Proteins	# Protein Groups	Protein Group Accessions	Modifications	ΔCn	q-Value	PEP	XCorr	Charge	MH+ [Da]	ΔM [ppm]	RT [min]	# Missed Cleavages
	High	EVQNSTLAQLTSK	1	4	1	B3LLJ2		0	0	5.495e-05	1.89273	2	1418.75	-1.1316	34.3527	0
	High	TSDDYVLR	1	4	1	B3LLJ2		0	0	0.04202	1.8885	2	968.468	-0.0743261	25.903	0
	High	APSTFENR	1	4	1	B3LLJ2		0	0	0.09544	1.4902	2	921.442	-0.35274	14.9039	0
	Medium	IFAIAFTR	1	4	1	B3LLJ2		0	0.043	0.2352	1.43745	2	938.546	-0.234874	47.0687	0
E7LTE8	Rpl12ap OS=Saccharomyces cerevisiae (strain VIN 13) OX=764099 GN=VIN13_1224 PE=4 SV=1 - [E7LTE8_YEASV]	3.70694	23.53	6	2	2	3	102	11.0142	10.1548
	A2	Sequence	# PSMs	# Proteins	# Protein Groups	Protein Group Accessions	Modifications	ΔCn	q-Value	PEP	XCorr	Charge	MH+ [Da]	ΔM [ppm]	RT [min]	# Missed Cleavages
	High	IGPLGLSPK	2	6	1	E7LTE8		0	0	0.1114	2.04407	2	881.545	-0.0834273	34.4525	0
	High	AVGGEVGASAALAPK	1	6	1	E7LTE8		0	0	0.01375	1.3608	2	1297.72	4.02622	29.6468	0
Q08971	Protein PBDC1 homolog OS=Saccharomyces cerevisiae (strain ATCC 204508 / S288c) OX=559292 GN=YPL225W PE=1 SV=1 - [YP225_YEAST]	3.37315	13.7	1	2	2	2	146	17.4338	5.30029
	A2	Sequence	# PSMs	# Proteins	# Protein Groups	Protein Group Accessions	Modifications	ΔCn	q-Value	PEP	XCorr	Charge	MH+ [Da]	ΔM [ppm]	RT [min]	# Missed Cleavages
	High	HGLNDWIVGQK	1	1	1	Q08971		0	0	0.006522	1.66386	2	1266.66	-0.592564	37.3665	0
	Medium	LLTSVPGSK	1	1	1	Q08971		0	0.025	0.1424	1.7093	2	901.535	-0.569764	25.8105	0
E7KVB4	Sar1p OS=Saccharomyces cerevisiae (strain Lalvin QA23) OX=764098 GN=QA23_4759 PE=4 SV=1 - [E7KVB4_YEASL]	2.41822	15.44	7	2	2	2	149	16.8306	4.90674
	A2	Sequence	# PSMs	# Proteins	# Protein Groups	Protein Group Accessions	Modifications	ΔCn	q-Value	PEP	XCorr	Charge	MH+ [Da]	ΔM [ppm]	RT [min]	# Missed Cleavages
	High	SALGLLNTTGSQR	1	7	1	E7KVB4		0	0	2.158e-07	2.41822	2	1317.72	3.09082	36.7791	0
	High	DVPFVILGNK	1	7	1	E7KVB4		0	0	0.0003563	1.50931	2	1101.63	0.300948	50.7859	0
E7NI87	Fol2p OS=Saccharomyces cerevisiae (strain FostersO) OX=764101 GN=FOSTERSO_1963 PE=3 SV=1 - [E7NI87_YEASO]	1.88342	14.22	2	3	3	3	225	25.9594	6.65381
	A2	Sequence	# PSMs	# Proteins	# Protein Groups	Protein Group Accessions	Modifications	ΔCn	q-Value	PEP	XCorr	Charge	MH+ [Da]	ΔM [ppm]	RT [min]	# Missed Cleavages
	High	LAEmYAR	1	2	1	E7NI87	M4(Oxidation)	0	0	0.07097	1.88342	2	869.419	0.163869	16.4003	0
	High	GYQTNImDDVIK	1	2	1	E7NI87	M7(Oxidation)	0	0	0.004432	1.46148	2	1412.67	-0.785683	34.494	0
	Medium	QRAEETEEEEKER	1	2	1	E7NI87		0	0.025	0.1417	1.05875	4	1662.76	-0.892279	6.21545	2
P38701	40S ribosomal protein S20 OS=Saccharomyces cerevisiae (strain ATCC 204508 / S288c) OX=559292 GN=RPS20 PE=1 SV=3 - [RS20_YEAST]	1.63647	21.49	1	2	2	2	121	13.8985	9.5249
	A2	Sequence	# PSMs	# Proteins	# Protein Groups	Protein Group Accessions	Modifications	ΔCn	q-Value	PEP	XCorr	Charge	MH+ [Da]	ΔM [ppm]	RT [min]	# Missed Cleavages
	High	EKVEEQEQQQQQIIK	1	1	1	P38701		0	0	0.08207	1.6377	3	1884.97	-0.0974711	21.6105	1
	High	QLENVSSNIVK	1	1	1	P38701		0	0	0.001639	1.63647	2	1230.67	1.66961	29.3697	0
P46973	Protein HIT1 OS=Saccharomyces cerevisiae (strain ATCC 204508 / S288c) OX=559292 GN=HIT1 PE=1 SV=1 - [HIT1_YEAST]	1.60293	16.46	1	2	2	2	164	18.3643	8.76318
	A2	Sequence	# PSMs	# Proteins	# Protein Groups	Protein Group Accessions	Modifications	ΔCn	q-Value	PEP	XCorr	Charge	MH+ [Da]	ΔM [ppm]	RT [min]	# Missed Cleavages
	High	ILSSTVNDGSSGK	1	1	1	P46973		0	0	0.004957	1.60293	2	1264.64	-0.389463	18.3839	0
	High	AGTEANVEVVNNDK	1	1	1	P46973		0	0	2.964e-07	1.31918	2	1459.7	-0.14062	21.6714	0
	A2	Sequence	# PSMs	# Proteins	# Protein Groups	Protein Group Accessions	Modifications	ΔCn	q-Value	PEP	XCorr	Charge	MH+ [Da]	ΔM [ppm]	RT [min]	# Missed Cleavages
	High	GVNGDEQDAILLKK	1	5	1	B5VSD4		0	0	0.01582	1.71948	3	1499.8	-1.07151	28.7561	1
	High	GVNGDEQDAILLK	1	5	1	B5VSD4		0	0	0.003472	1.18204	2	1371.72	2.90906	36.2903	0
