# Supplementary material for: Chp1 is a dedicated chaperone at the ribosome that safeguards eEF1A biogenesis
Source: Nat Commun. 2024 Feb 15;15:1382. doi: 10.1038/s41467-024-45645-w (PMC10869706; doi:10.1038/s41467-024-45645-w)
Supplement: Supplementary file 4 — Supplementary Data 1 [file 41467_2024_45645_MOESM4_ESM.zip › Supplementary Data 1/MS-18-035-6.xlsx]

## Sheet: Sheet1
Accession	Description	Score	Coverage	# Proteins	# Unique Peptides	# Peptides	# PSMs	# AAs	MW [kDa]	calc. pI
Q08971	Protein PBDC1 homolog OS=Saccharomyces cerevisiae (strain ATCC 204508 / S288c) OX=559292 GN=YPL225W PE=1 SV=1 - [YP225_YEAST]	2066.99	83.56	1	19	20	1069	146	17.4338	5.30029
	A2	Sequence	# PSMs	# Proteins	# Protein Groups	Protein Group Accessions	Modifications	ΔCn	q-Value	PEP	XCorr	Charge	MH+ [Da]	ΔM [ppm]	RT [min]	# Missed Cleavages
	High	NKHGLNDWIVGQK	11	1	1	Q08971		0	0	9.553e-07	5.5198	3	1508.8	0.976072	29.5339	1
	High	NKHGLnDWIVGQK	16	1	1	Q08971	N6(Deamidated)	0	0	0.0001755	5.37038	3	1509.78	-1.27301	28.6275	1
	High	LTKFDDEIYENFmER	14	1	1	Q08971	M13(Oxidation)	0	0	2.164e-07	5.23699	2	1965.89	-0.380767	46.1628	1
	High	HGLnDWIVGQK	15	1	1	Q08971	N4(Deamidated)	0	0	1.732e-06	5.12386	2	1267.64	-0.308901	35.4422	0
	High	HGLNDWIVGQK	181	1	1	Q08971		0	0	1.209e-06	5.07217	2	1266.66	-0.688936	37.4692	0
	High	QFAVVAVEQAETYWK	11	1	1	Q08971		0	0	5.249e-09	4.97035	2	1768.89	-0.472197	58.088	0
	High	TDASAEYGQFTTcFVVR	4	1	1	Q08971	C13(Carbamidomethyl)	0	0	6.47e-09	4.76116	2	1951.89	1.88661	51.6315	0
	High	KIEDYnFGTLLR	7	1	1	Q08971	N6(Deamidated)	0	0	1.331e-07	4.35268	2	1469.76	0.130751	49.3141	1
	High	KIEDYNFGTLLR	177	1	1	Q08971		0	0	6.166e-08	4.21757	2	1468.78	2.2966	46.0808	1
	High	FDDEIYENFmER	36	1	1	Q08971	M10(Oxidation)	0	0	0.001471	4.2127	3	1623.66	0.755429	47.5913	0
	High	FDDEIYEnFmER	3	1	1	Q08971	N8(Deamidated); M10(Oxidation)	0	0	4.765e-06	3.60838	2	1624.64	-3.82453	45.9487	0
	High	IEDYnFGTLLR	5	1	1	Q08971	N5(Deamidated)	0	0	3.301e-05	3.48677	2	1341.67	1.41648	53.5194	0
	High	LQFYAFEIAR	77	2	2	Q08971;Q755F2		0	0	0.0005093	3.34617	3	1257.66	0.543015	54.3376	0
	High	FDDEIYENFMER	5	1	1	Q08971		0	0	2.133e-07	3.29896	2	1607.67	-0.417476	55.0919	0
	High	IEDYNFGTLLR	55	1	1	Q08971		0	0	1.686e-05	3.25819	2	1340.69	6.7038	51.5506	0
	High	LTKFDDEIYENFMER	3	1	1	Q08971		0	0	0.001241	3.13401	3	1949.89	-0.18146	52.9155	1
	High	KFTEEELK	31	1	1	Q08971		0	0	0.001064	3.13151	2	1023.54	3.40082	18.2635	1
	High	FPEYKDVER	4	1	1	Q08971		0	0	0.0001971	3.07021	2	1182.58	0.529472	26.8376	1
	High	FFTIFEK	142	1	1	Q08971		0	0	0.001494	2.79144	1	931.491	-1.56147	49.4245	0
	High	LqFYAFEIAR	1	2	2	Q08971;Q755F2	Q2(Deamidated)	0	0	1.089e-05	2.69383	2	1258.65	5.97869	55.7656	0
	High	KFFTIFEK	89	1	1	Q08971		0	0	0.000988	2.54059	2	1059.58	-3.05521	40.7542	1
	High	FDDEIYEnFMER	1	1	1	Q08971	N8(Deamidated)	0	0	3.338e-06	2.4556	2	1608.65	-3.38117	52.2563	0
	High	LLTSVPGSK	117	1	1	Q08971		0	0	0.002432	2.35809	2	901.537	1.86748	34.0744	0
	High	FTEEELKTK	2	1	1	Q08971		0	0.001	0.004363	2.54906	2	1124.58	-0.334247	19.9671	1
	High	FTEEELK	56	1	1	Q08971		0	0.001	0.009496	2.15569	2	895.44	-0.612162	24.8161	0
	High	VKKFTEEELK	1	1	1	Q08971		0	0.002	0.03916	2.93592	3	1250.7	-1.5456	16.273	2
	High	KFTEEELKTK	2	1	1	Q08971		0	0.002	0.06864	2.88122	3	1252.68	-1.45525	15.697	2
	High	LLTSVPGSKLR	1	1	1	Q08971		0	0.006	0.1444	2.50503	2	1170.72	-0.446732	27.4769	1
	High	FFTIFEKK	2	1	1	Q08971		0	0.006	0.1303	2.45351	2	1059.59	1.78342	39.4773	1
P02994	Elongation factor 1-alpha OS=Saccharomyces cerevisiae (strain ATCC 204508 / S288c) OX=559292 GN=TEF1 PE=1 SV=1 - [EF1A_YEAST]	190.425	37.55	1	13	13	62	458	50.0012	9.0415
	A2	Sequence	# PSMs	# Proteins	# Protein Groups	Protein Group Accessions	Modifications	ΔCn	q-Value	PEP	XCorr	Charge	MH+ [Da]	ΔM [ppm]	RT [min]	# Missed Cleavages
	High	VETGVIKPGmVVTFAPAGVTTEVK	2	1	1	P02994	M10(Oxidation)	0	0	3.257e-13	6.2495	3	2446.32	-1.16782	45.6728	0
	High	SHINVVVIGHVDSGK	3	1	1	P02994		0	0	5.953e-11	5.9562	3	1560.85	0.74749	27.1779	0
	High	SVEmHHEQLEQGVPGDNVGFNVK	4	1	1	P02994	M4(Oxidation)	0	0	1.926e-06	5.8627	4	2566.2	0.159523	33.1767	0
	High	SVEMHHEQLEQGVPGDNVGFNVK	1	1	1	P02994		0	0	1.688e-09	5.45552	4	2550.21	1.32578	35.6783	0
	High	TLLEAIDAIEQPSRPTDKPLR	5	1	1	P02994		0	0	1.452e-08	4.66095	4	2363.29	-0.0651271	48.1223	0
	High	SVEmHHEQLEqGVPGDNVGFNVK	1	1	1	P02994	M4(Oxidation); Q11(Deamidated)	0	0	9.297e-06	4.62603	4	2567.2	7.0514	32.8278	0
	High	FVPSKPmcVEAFSEYPPLGR	4	1	1	P02994	M7(Oxidation); C8(Carbamidomethyl)	0	0	3.535e-06	4.4867	3	2327.12	2.11067	45.2987	0
	High	IGGIGTVPVGR	8	1	1	P02994		0	0	1.697e-05	3.1779	2	1025.61	0.8388	32.4363	0
	High	YQVTVIDAPGHR	2	1	1	P02994		0	0	3.131e-05	2.93562	2	1355.71	2.19149	28.9274	0
	High	QTVAVGVIK	8	1	1	P02994		0	0	0.001674	2.89751	2	914.566	-0.587657	26.3479	0
	High	QLIVAVNK	3	1	1	P02994		0	0	0.0008647	2.71433	2	884.556	-0.112245	26.5289	0
	High	YAWVLDK	5	1	1	P02994		0	0	0.0007003	2.58532	1	894.472	-0.302488	39.7466	0
	High	LPLQDVYK	6	1	1	P02994		0	0	0.002851	2.33497	2	975.55	-0.541912	35.1726	0
	High	FDELLEK	5	1	1	P02994		0	0.001	0.00396	2.35583	2	893.461	-0.463513	32.4154	0
	High	ETSNFIK	5	1	1	P02994		0	0.002	0.05268	2.07057	2	838.43	-0.087997	19.3952	0
Q02392	Kanr-TEF protein OS=Plasmid pFA6 OX=45419 GN=kanr-TEF PE=4 SV=1 - [Q02392_9ZZZZ]	153.298	56.13	1	12	12	59	269	30.6973	5.52881
	A2	Sequence	# PSMs	# Proteins	# Protein Groups	Protein Group Accessions	Modifications	ΔCn	q-Value	PEP	XCorr	Charge	MH+ [Da]	ΔM [ppm]	RT [min]	# Missed Cleavages
	High	RLHSIPVcNcPFNSDR	3	1	1	Q02392	C8(Carbamidomethyl); C10(Carbamidomethyl)	0	0	2.07e-10	5.71428	3	1971.93	1.61873	28.9288	1
	High	mNnGLVDASDFDDER	2	1	1	Q02392	M1(Oxidation); N3(Deamidated)	0	0	1.504e-07	4.78277	2	1714.68	-0.769965	41.1191	0
	High	LHSIPVcNcPFNSDR	3	1	1	Q02392	C7(Carbamidomethyl); C9(Carbamidomethyl)	0	0	3.894e-09	4.73219	3	1815.83	0.169683	32.2915	0
	High	mNNGLVDASDFDDER	2	1	1	Q02392	M1(Oxidation)	0	0	7.456e-10	4.30444	2	1713.7	-0.196344	38.9316	0
	High	LNSNmDADLYGYK	3	1	1	Q02392	M5(Oxidation)	0	0	2.243e-06	4.30098	2	1519.67	-0.240228	32.4351	0
	High	LYGKPDAPELFLK	5	1	1	Q02392		0	0	5.888e-07	3.88049	3	1490.83	0.287436	41.8556	0
	High	GSVANDVTDEmVR	5	1	1	Q02392	M11(Oxidation)	0	0	1.04e-05	3.86761	2	1408.64	-1.37915	26.3541	0
	High	GSVANDVTDEMVR	3	1	1	Q02392		0	0	6.42e-06	3.76229	2	1392.64	0.914129	36.4056	0
	High	LNSNMDADLYGYK	1	1	1	Q02392		0	0	1.512e-07	3.66756	2	1503.68	0.0286601	38.9117	0
	High	GSVAnDVTDEmVR	2	1	1	Q02392	N5(Deamidated); M11(Oxidation)	0	0	6.009e-07	3.39583	2	1409.63	3.81256	29.33	0
	High	DNVGQSGATIYR	4	1	1	Q02392		0	0	3.702e-05	3.30562	2	1280.62	-3.64478	25.7122	0
	High	YGIDNPDmNK	1	1	1	Q02392	M8(Oxidation)	0	0	0.0006248	3.02011	2	1182.51	0.579449	22.1488	0
	High	YGIDNPDMNK	3	1	1	Q02392		0	0	0.001128	2.87097	2	1166.52	3.23948	26.7075	0
	High	TAFQVLEEYPDSGENIVDALAVFLR	1	1	1	Q02392		0	0	4.069e-06	2.84768	3	2796.41	-0.119321	78.6053	0
	High	LnSNmDADLYGYK	6	1	1	Q02392	N2(Deamidated); M5(Oxidation)	0	0	4.877e-05	2.75917	2	1520.66	1.68178	34.2305	0
	High	TPDDAWLLTTAIPGK	2	1	1	Q02392		0	0	2.452e-08	2.50958	2	1598.84	-0.20053	55.4069	0
	High	LIGcIDVGR	7	1	1	Q02392	C4(Carbamidomethyl)	0	0	0.001097	2.24184	2	1002.54	-0.900843	35.2133	0
	High	nGWPVEQVWK	3	1	1	Q02392	N1(Deamidated)	0	0	0.000745	1.43001	2	1243.61	-0.011256	56.096	0
	High	NGWPVEQVWK	2	1	1	Q02392		0	0.001	0.00617	1.648	2	1242.63	-0.889584	47.345	0
	Medium	DNVGqSGATIYR	1	1	1	Q02392	Q5(Deamidated)	0	0.017	0.2983	2.43659	3	1281.62	8.03353	25.5468	0
P00359	Glyceraldehyde-3-phosphate dehydrogenase 3 OS=Saccharomyces cerevisiae (strain ATCC 204508 / S288c) OX=559292 GN=TDH3 PE=1 SV=3 - [G3P3_YEAST]	121.62	46.08	1	10	16	50	332	35.7244	6.96143
	A2	Sequence	# PSMs	# Proteins	# Protein Groups	Protein Group Accessions	Modifications	ΔCn	q-Value	PEP	XCorr	Charge	MH+ [Da]	ΔM [ppm]	RT [min]	# Missed Cleavages
	High	YAGEVSHDDKHIIVDGK	5	1	1	P00359		0	0	9.646e-05	4.50029	4	1882.93	-0.24723	20.3864	1
	High	VPTVDVSVVDLTVK	2	3	2	P00359;E7KQD6		0	0	7.763e-09	4.38913	2	1470.84	-0.320441	50.9968	0
	High	TASGNIIPSSTGAAK	5	3	2	P00359;E7KQD6		0	0	5.699e-07	4.3319	2	1374.72	-1.28946	24.6878	0
	High	KVVITAPSSTAPmFVmGVNEEK	2	1	1	P00359	M13(Oxidation); M16(Oxidation)	0	0	1.072e-07	4.1389	3	2367.2	1.51927	38.0259	1
	High	IVSNAScTTNcLAPLAK	3	3	2	P00359;E7KQD6	C7(Carbamidomethyl); C11(Carbamidomethyl)	0	0	9.56e-10	3.77372	2	1819.9	0.168824	34.4464	0
	High	VVITAPSSTAPmFVmGVNEEK	3	1	1	P00359	M12(Oxidation); M15(Oxidation)	0	0	6.847e-05	3.39173	3	2239.1	-0.329504	43.3974	0
	High	LVSWYDNEYGYSTR	1	1	1	P00359		0	0	3.266e-06	3.13671	2	1752.78	-4.94286	45.4077	0
	High	VVDLVEHVAK	3	1	1	P00359		0	0	8.404e-05	3.13227	2	1108.63	-1.85859	26.6528	0
	High	VVDLVEHVAKA	2	1	1	P00359		0	0	0.0001184	3.01705	2	1179.67	-0.720895	30.415	1
	High	YAGEVSHDDKHIIVDGKK	4	1	1	P00359		0	0	1.693e-05	2.94688	3	2011.02	-1.07426	16.3713	2
	High	KVVITAPSSTAPMFVmGVNEEK	1	1	1	P00359	M16(Oxidation)	0	0	0.0002893	2.26192	3	2351.19	-5.4356	41.863	1
	High	IVSNAScTTncLAPLAK	1	3	2	P00359;E7KQD6	C7(Carbamidomethyl); N10(Deamidated); C11(Carbamidomethyl)	0	0	0.001556	1.98781	2	1820.89	0.969239	37.285	0
	High	VLPELQGK	3	3	2	P00359;E7KQD6		0	0	0.003199	1.9158	1	883.525	0.678345	27.0895	0
	High	VAInGFGR	4	1	1	P00359	N4(Deamidated)	0	0	0.001977	1.89682	2	834.447	0.449266	30.45	0
	High	ETTYDEIKK	2	1	1	P00359		0	0.001	0.005969	2.33464	2	1126.56	-0.877176	16.1729	1
	High	LNKETTYDEIK	1	1	1	P00359		0	0.001	0.01698	1.90022	3	1353.69	-0.639297	20.6231	1
	High	LTGmAFR	4	3	2	P00359;E7KQD6	M4(Oxidation)	0	0.001	0.02372	1.83199	2	811.414	0.673581	19.3541	0
	High	IATYQER	2	3	2	P00359;E7KQD6		0	0.001	0.02163	1.67531	2	880.452	-0.0149848	14.5508	0
	High	VAINGFGR	1	1	1	P00359		0	0.002	0.05399	2.10547	2	833.468	6.09718	28.9214	0
	High	TASGnIIPSSTGAAK	1	3	2	P00359;E7KQD6	N5(Deamidated)	0	0.002	0.06696	1.53445	2	1375.71	1.01328	26.4609	0
Q755F2	AFL129Wp OS=Ashbya gossypii (strain ATCC 10895 / CBS 109.51 / FGSC 9923 / NRRL Y-1056) OX=284811 GN=AGOS_AFL129W PE=4 SV=1 - [Q755F2_ASHGO]	113.146	20	1	3	4	86	145	17.2706	5.2749
	A2	Sequence	# PSMs	# Proteins	# Protein Groups	Protein Group Accessions	Modifications	ΔCn	q-Value	PEP	XCorr	Charge	MH+ [Da]	ΔM [ppm]	RT [min]	# Missed Cleavages
	High	LQFYAFEIAR	77	2	2	Q08971;Q755F2		0	0	0.0005093	3.34617	3	1257.66	0.543015	54.3376	0
	High	LqFYAFEIAR	1	2	2	Q08971;Q755F2	Q2(Deamidated)	0	0	1.089e-05	2.69383	2	1258.65	5.97869	55.7656	0
	High	FqEEELK	5	1	1	Q755F2	Q2(Deamidated)	0	0.002	0.07513	2.11129	1	923.437	1.6217	42.0453	0
	High	IDDFNFGTLLR	2	1	1	Q755F2		0	0.002	0.03465	1.44572	2	1310.67	0.750038	51.9987	0
	Medium	KIDDFNFGTLLR	1	1	1	Q755F2		0	0.015	0.26	1.89887	3	1438.77	-0.704303	46.9875	1
N1P5L4	Orotidine 5'-phosphate decarboxylase OS=Saccharomyces cerevisiae (strain CEN.PK113-7D) OX=889517 GN=CENPK1137D_3634 PE=3 SV=1 - [N1P5L4_YEASC]	87.8824	60.3	1	17	17	33	267	29.2371	7.35693
	A2	Sequence	# PSMs	# Proteins	# Protein Groups	Protein Group Accessions	Modifications	ΔCn	q-Value	PEP	XCorr	Charge	MH+ [Da]	ΔM [ppm]	RT [min]	# Missed Cleavages
	High	THVDILTDFSmEGTVKPLK	1	1	1	N1P5L4	M11(Oxidation)	0	0	1.03e-10	6.43451	3	2147.11	0.0543068	43.3989	0
	High	YNFLLFEDRK	2	1	1	N1P5L4		0	0	9.644e-05	3.57106	3	1344.69	0.041287	46.0746	1
	High	SDKDFVIGFIAQR	3	1	1	N1P5L4		0	0	7.699e-06	3.56529	2	1495.79	-0.0671873	48.4015	1
	High	GLLmLAELScK	3	1	1	N1P5L4	M4(Oxidation); C10(Carbamidomethyl)	0	0	4.195e-05	3.44115	2	1250.65	4.47603	48.806	0
	High	QAAEEVTKEPR	3	1	1	N1P5L4		0	0	0.0001913	3.43359	3	1257.64	-0.958739	12.3694	1
	High	TVDDVVSTGSDIIIVGR	1	1	1	N1P5L4		0	0	4.046e-08	3.32642	2	1745.93	-0.859159	50.0098	0
	High	YNFLLFEDR	5	1	1	N1P5L4		0	0	0.001226	2.8142	2	1216.6	-0.0693131	55.971	0
	High	GSLSTGEYTK	1	1	1	N1P5L4		0	0	0.0005143	2.65906	2	1042.51	0.363991	19.237	0
	High	ELLELVEALGPK	2	1	1	N1P5L4		0	0	7.563e-05	2.56487	2	1310.75	-2.35259	62.5018	0
	High	QTNLcASLDVR	1	1	1	N1P5L4	C5(Carbamidomethyl)	0	0	0.0004261	2.51472	2	1276.64	4.15235	34.1221	0
	High	LQYSAGVYR	1	1	1	N1P5L4		0	0	0.001366	2.43908	2	1056.55	-0.580042	28.2602	0
	High	AGWEAYLR	2	1	1	N1P5L4		0	0	0.00182	2.40744	2	965.486	2.0375	43.8792	0
	High	FADIGNTVK	2	1	1	N1P5L4		0	0	0.001603	2.33973	2	964.508	-2.14849	27.631	0
	High	AATHPSPVAAK	1	1	1	N1P5L4		0	0	0.002619	1.62294	2	1049.57	0.260085	6.38103	0
	High	GDALGQQYR	1	1	1	N1P5L4		0	0.001	0.004784	2.54022	2	1007.49	0.489429	20.6261	0
	High	KAGWEAYLR	1	1	1	N1P5L4		0	0.001	0.009581	2.35258	2	1093.58	-0.823692	35.4273	1
	High	KFADIGNTVK	1	1	1	N1P5L4		0	0.001	0.005339	2.28674	2	1092.6	-0.275959	23.4099	1
	High	FADIGnTVK	1	1	1	N1P5L4	N6(Deamidated)	0	0.001	0.01084	1.97894	2	965.493	-1.1423	30.7726	0
	High	GLLMLAELScK	1	1	1	N1P5L4	C10(Carbamidomethyl)	0	0.006	0.1468	1.65489	2	1234.66	4.17252	53.8498	0
H0GTI3	Smt3p OS=Saccharomyces cerevisiae x Saccharomyces kudriavzevii (strain VIN7) OX=1095631 GN=VIN7_6567 PE=4 SV=1 - [H0GTI3_SACCK]	83.7998	47.52	2	5	5	29	101	11.5598	5.021
	A2	Sequence	# PSMs	# Proteins	# Protein Groups	Protein Group Accessions	Modifications	ΔCn	q-Value	PEP	XCorr	Charge	MH+ [Da]	ΔM [ppm]	RT [min]	# Missed Cleavages
	High	IQADQTPEDLDmEDNDIIEAHR	5	2	1	H0GTI3	M12(Oxidation)	0	0	3.44e-13	6.36022	3	2584.14	-1.18543	40.264	0
	High	IQADQTPEDLDmEDnDIIEAHR	2	2	1	H0GTI3	M12(Oxidation); N15(Deamidated)	0	0	1.887e-09	5.40162	3	2585.14	2.42457	39.1256	0
	High	VSDGSSEIFFK	7	2	1	H0GTI3		0	0	0.0006959	3.72172	2	1215.59	0.626954	39.6415	0
	High	LmEAFAK	8	2	1	H0GTI3	M2(Oxidation)	0	0.002	0.03665	2.24867	2	825.418	0.927075	20.4329	0
	High	FLYDGIR	5	2	1	H0GTI3		0	0.002	0.07523	1.85796	2	883.468	1.39351	37.96	0
	High	LMEAFAK	1	2	1	H0GTI3		0	0.002	0.08242	1.73343	2	809.427	5.97397	28.7867	0
	Medium	RLmEAFAK	1	2	1	H0GTI3	M3(Oxidation)	0	0.029	0.3801	1.75873	2	981.518	-0.821621	15.9751	1
A6ZT99	Nascent polypeptide-associated complex subunit alpha OS=Saccharomyces cerevisiae (strain YJM789) OX=307796 GN=EGD2 PE=3 SV=1 - [NACA_YEAS7]	78.6073	42.53	2	7	7	26	174	18.6975	4.94482
	A2	Sequence	# PSMs	# Proteins	# Protein Groups	Protein Group Accessions	Modifications	ΔCn	q-Value	PEP	XCorr	Charge	MH+ [Da]	ΔM [ppm]	RT [min]	# Missed Cleavages
	High	LAAAQQQAQASGImPSNEDVATK	2	2	1	A6ZT99	M14(Oxidation)	0	0	2.127e-12	6.007	2	2345.15	2.45503	29.0439	0
	High	AHNGDLVNAImSLSK	3	2	1	A6ZT99	M11(Oxidation)	0	0	2.717e-05	4.46797	3	1585.8	0.873142	43.4064	0
	High	KKDNQIYAIEKPEVFR	8	2	1	A6ZT99		0	0	4.422e-06	4.13025	4	1978.07	-0.440576	31.5728	2
	High	KDNQIYAIEKPEVFR	1	2	1	A6ZT99		0	0	2.736e-05	4.01358	3	1849.99	6.16722	35.6995	1
	High	SAGGNYVVFGEAK	2	2	1	A6ZT99		0	0	2.558e-08	3.89896	2	1298.64	-0.266949	34.8745	0
	High	DNQIYAIEKPEVFR	3	2	1	A6ZT99		0	0	0.0003076	3.68066	3	1721.89	-0.144667	43.158	0
	High	AHnGDLVNAImSLSK	2	2	1	A6ZT99	N3(Deamidated); M11(Oxidation)	0	0	8.72e-05	3.53956	3	1586.79	1.09884	47.5	0
	High	LAAAQqQAQASGImPSNEDVATK	3	2	1	A6ZT99	Q6(Deamidated); M14(Oxidation)	0	0	0.0001273	3.42045	3	2346.12	-1.40507	30.4347	0
	High	LAAAQQQAQASGIMPSNEDVATK	1	2	1	A6ZT99		0	0	4.592e-06	2.70983	3	2329.15	-0.110161	34.754	0
	High	VDNFTQK	1	2	1	A6ZT99		0	0.001	0.01583	1.64495	2	851.425	-1.03119	13.1743	0
P23301	Eukaryotic translation initiation factor 5A-1 OS=Saccharomyces cerevisiae (strain ATCC 204508 / S288c) OX=559292 GN=HYP2 PE=1 SV=3 - [IF5A1_YEAST]	68.1437	35.67	1	6	6	19	157	17.1033	4.95752
	A2	Sequence	# PSMs	# Proteins	# Protein Groups	Protein Group Accessions	Modifications	ΔCn	q-Value	PEP	XCorr	Charge	MH+ [Da]	ΔM [ppm]	RT [min]	# Missed Cleavages
	High	KLEDLSPSTHNmEVPVVK	9	1	1	P23301	M12(Oxidation)	0	0	7.151e-12	6.71496	3	2039.05	-0.110211	29.9006	1
	High	APEGELGDSLQTAFDEGK	1	1	1	P23301		0	0	5.184e-11	4.61329	2	1863.86	-1.51489	48.5965	0
	High	KLEDLSPSTHNMEVPVVK	1	1	1	P23301		0	0	6.075e-08	3.87268	3	2023.06	2.47408	35.8012	1
	High	LEDLSPSTHNmEVPVVK	2	1	1	P23301	M11(Oxidation)	0	0	1.88e-07	3.59702	3	1910.95	-0.277665	32.3957	0
	High	APEGELGDSLqTAFDEGK	1	1	1	P23301	Q11(Deamidated)	0	0	0.0002865	3.39745	3	1864.86	8.42448	48.604	0
	High	VHLVAIDIFTGKK	1	1	1	P23301		0	0	4.382e-05	3.37355	3	1440.86	0.623727	42.8526	1
	High	VHLVAIDIFTGK	3	1	1	P23301		0	0	0.000219	3.08407	3	1312.76	-0.315561	50.4222	0
	High	IVDMSTSK	1	1	1	P23301		0	0.002	0.05815	1.51006	2	880.442	-3.1033	16.3866	0
B5LYQ9	DL-glycerol-3-phosphatase (Fragment) OS=Saccharomyces cerevisiae OX=4932 GN=RHR2 PE=4 SV=1 - [B5LYQ9_YEASX]	57.738	70.18	6	12	12	26	171	18.8147	5.97314
	A2	Sequence	# PSMs	# Proteins	# Protein Groups	Protein Group Accessions	Modifications	ΔCn	q-Value	PEP	XCorr	Charge	MH+ [Da]	ΔM [ppm]	RT [min]	# Missed Cleavages
	High	IKRPEYFITANDVK	4	6	1	B5LYQ9		0	0	2.017e-05	4.13049	3	1693.93	-0.271166	31.2804	1
	High	YGEHSIEVPGAVK	2	6	1	B5LYQ9		0	0	3.825e-06	4.03274	3	1385.71	1.44341	28.8483	0
	High	RPEYFITANDVK	2	6	1	B5LYQ9		0	0	1.285e-08	3.46762	2	1452.75	-1.00472	32.2628	0
	High	VVVFEDAPAGIAAGK	3	6	1	B5LYQ9		0	0	1.228e-06	3.32843	3	1443.79	1.01742	42.2764	0
	High	NGLGFPINEQDPSK	2	6	1	B5LYQ9		0	0	1.08e-05	3.02786	2	1515.74	-5.10624	40.8654	0
	High	nGLGFPINEQDPSK	3	6	1	B5LYQ9	N1(Deamidated)	0	0	1.051e-05	2.69678	2	1516.73	0.123715	47.3783	0
	High	LcNALNALPK	2	6	1	B5LYQ9	C2(Carbamidomethyl)	0	0	4.304e-05	2.44186	2	1113.61	3.52821	35.7518	0
	High	FAPDFADEEYVNK	1	6	1	B5LYQ9		0	0	4.589e-06	2.09966	2	1544.69	-0.128281	42.1594	0
	High	LEGEIPEK	1	6	1	B5LYQ9		0	0.001	0.005455	1.89102	2	914.483	-0.170168	20.8571	0
	High	QGKPHPEPYLK	1	6	1	B5LYQ9		0	0.001	0.02545	1.66975	3	1293.69	-0.353706	12.7603	0
	High	WAVATSGTR	2	6	1	B5LYQ9		0	0.002	0.04204	1.59604	2	948.482	-8.43792	23.4567	0
	High	GcDIIVK	1	6	1	B5LYQ9	C2(Carbamidomethyl)	0	0.003	0.09551	2.12052	2	804.429	0.920507	21.1356	0
	High	WFDILK	2	6	1	B5LYQ9		0	0.005	0.1195	1.37718	2	821.455	-0.479035	51.4267	0
P07260	Eukaryotic translation initiation factor 4E OS=Saccharomyces cerevisiae (strain ATCC 204508 / S288c) OX=559292 GN=CDC33 PE=1 SV=1 - [IF4E_YEAST]	55.9787	46.48	1	10	10	18	213	24.2394	5.49072
	A2	Sequence	# PSMs	# Proteins	# Protein Groups	Protein Group Accessions	Modifications	ΔCn	q-Value	PEP	XCorr	Charge	MH+ [Da]	ΔM [ppm]	RT [min]	# Missed Cleavages
	High	NDVRPEWEDEANAK	2	1	1	P07260		0	0	1.296e-06	4.59097	3	1672.76	0.3759	26.4149	0
	High	WTLWYTKPAVDK	1	1	1	P07260		0	0	1.096e-06	4.40229	3	1507.79	-0.805664	43.8505	0
	High	LTDDGHLEFFPHSSAnGR	4	1	1	P07260	N16(Deamidated)	0	0	8.693e-09	4.24586	3	2000.9	-2.50838	37.5763	0
	High	KFEENVSVDDTTATPK	2	1	1	P07260		0	0	0.0001218	3.75046	3	1780.85	-3.02264	26.805	1
	High	LTDDGHLEFFPHSSANGR	1	1	1	P07260		0	0	6.749e-10	3.63574	3	1999.93	-0.217098	35.367	0
	High	TVLSDSAHFDVK	2	1	1	P07260		0	0	9.466e-05	2.98555	3	1318.66	0.378395	32.0166	0
	High	GADIDELWLR	1	1	1	P07260		0	0	0.0001859	2.81109	2	1187.61	0.150883	52.3373	0
	High	FEENVSVDDTTATPK	1	1	1	P07260		0	0	1.972e-08	2.23643	2	1652.76	-0.368718	31.4628	0
	High	WSFQLR	2	1	1	P07260		0	0.002	0.07351	1.57682	2	836.443	1.47316	43.522	0
	High	GKGADIDELWLR	1	1	1	P07260		0	0.003	0.08928	2.5897	3	1372.72	1.44338	43.6171	1
	High	SEDKEPLLR	1	1	1	P07260		0	0.003	0.0848	1.76908	2	1086.58	-2.46624	17.8486	1
A6ZUM5	40S ribosomal protein S0-A OS=Saccharomyces cerevisiae (strain YJM789) OX=307796 GN=RPS0A PE=3 SV=1 - [RSSA1_YEAS7]	53.2768	29.76	2	5	5	20	252	28.0072	4.71631
	A2	Sequence	# PSMs	# Proteins	# Protein Groups	Protein Group Accessions	Modifications	ΔCn	q-Value	PEP	XCorr	Charge	MH+ [Da]	ΔM [ppm]	RT [min]	# Missed Cleavages
	High	NVQVHQEPYVFNARPDGVHVINVGK	4	2	1	A6ZUM5		0	0	2.786e-11	8.16304	4	2816.46	-0.36596	38.7854	0
	High	FAAHTGATPIAGR	3	2	1	A6ZUM5		0	0	2.031e-06	4.18787	3	1269.67	0.612087	20.1446	0
	High	IIAAIPNPEDVVAISSR	5	2	1	A6ZUM5		0	0	7.432e-06	3.37657	3	1764.99	0.372735	54.9606	0
	High	FTPGSFTNYITR	2	2	1	A6ZUM5		0	0	8.707e-05	3.02218	2	1403.7	0.55802	47.1738	0
	High	LVIVTDPR	5	2	1	A6ZUM5		0	0	0.002101	2.31955	2	912.551	-0.695327	30.9941	0
	Medium	NVqVHQEPYVFNARPDGVHVINVGK	1	2	1	A6ZUM5	Q3(Deamidated)	0	0.022	0.3158	2.61813	5	2817.45	4.0678	39.2606	0
E7KQD6	Glyceraldehyde-3-phosphate dehydrogenase OS=Saccharomyces cerevisiae (strain Lalvin QA23) OX=764098 GN=QA23_2585 PE=3 SV=1 - [E7KQD6_YEASL]	50.4889	28.31	2	2	8	23	332	35.6696	8.51416
	A2	Sequence	# PSMs	# Proteins	# Protein Groups	Protein Group Accessions	Modifications	ΔCn	q-Value	PEP	XCorr	Charge	MH+ [Da]	ΔM [ppm]	RT [min]	# Missed Cleavages
	High	VPTVDVSVVDLTVK	2	3	2	P00359;E7KQD6		0	0	7.763e-09	4.38913	2	1470.84	-0.320441	50.9968	0
	High	TASGNIIPSSTGAAK	5	3	2	P00359;E7KQD6		0	0	5.699e-07	4.3319	2	1374.72	-1.28946	24.6878	0
	High	IVSNAScTTNcLAPLAK	3	3	2	P00359;E7KQD6	C7(Carbamidomethyl); C11(Carbamidomethyl)	0	0	9.56e-10	3.77372	2	1819.9	0.168824	34.4464	0
	High	VVDLIEYVAK	1	2	1	E7KQD6		0	0	0.0002363	2.89842	2	1148.65	-1.19143	49.3048	0
	High	GTVSHDDKHIIIDGVK	1	2	1	E7KQD6		0	0	0.001674	2.80552	4	1733.92	-0.58615	21.331	1
	High	IVSNAScTTncLAPLAK	1	3	2	P00359;E7KQD6	C7(Carbamidomethyl); N10(Deamidated); C11(Carbamidomethyl)	0	0	0.001556	1.98781	2	1820.89	0.969239	37.285	0
	High	VLPELQGK	3	3	2	P00359;E7KQD6		0	0	0.003199	1.9158	1	883.525	0.678345	27.0895	0
	High	LTGmAFR	4	3	2	P00359;E7KQD6	M4(Oxidation)	0	0.001	0.02372	1.83199	2	811.414	0.673581	19.3541	0
	High	IATYQER	2	3	2	P00359;E7KQD6		0	0.001	0.02163	1.67531	2	880.452	-0.0149848	14.5508	0
	High	TASGnIIPSSTGAAK	1	3	2	P00359;E7KQD6	N5(Deamidated)	0	0.002	0.06696	1.53445	2	1375.71	1.01328	26.4609	0
B3RHV0	40S ribosomal protein S1-A OS=Saccharomyces cerevisiae (strain RM11-1a) OX=285006 GN=RPS1A PE=3 SV=1 - [RS3A1_YEAS1]	48.7226	52.94	7	15	15	23	255	28.7256	9.99365
	A2	Sequence	# PSMs	# Proteins	# Protein Groups	Protein Group Accessions	Modifications	ΔCn	q-Value	PEP	XCorr	Charge	MH+ [Da]	ΔM [ppm]	RT [min]	# Missed Cleavages
	High	FDVGALmALHGEGSGEEK	1	7	1	B3RHV0	M7(Oxidation)	0	0	1.015e-05	4.72976	3	1862.86	0.669586	41.0842	0
	High	NLLTNFHGmDFTTDK	1	7	1	B3RHV0	M9(Oxidation)	0	0	0.0001723	3.82538	3	1769.81	-0.866086	41.5686	0
	High	NLLTNFHGmDFTTDKLR	1	7	1	B3RHV0	M9(Oxidation)	0	0	6.632e-07	3.58076	4	2039	-0.343846	42.1609	1
	High	EVQGSTLAQLTSK	2	7	1	B3RHV0		0	0	9.987e-05	2.95236	2	1361.73	-0.838313	33.7087	0
	High	DIFPLQNIHVR	3	7	1	B3RHV0		0	0	0.0008661	2.61824	3	1351.75	0.21893	46.8087	0
	High	IFAIAFTR	2	7	1	B3RHV0		0	0	0.003001	2.47895	2	938.546	-0.169842	46.989	0
	High	KVISEILTK	2	7	1	B3RHV0		0	0	0.0005514	2.46319	2	1030.65	-0.274658	25.1452	1
	High	LRVDEVQGK	1	7	1	B3RHV0		0	0.001	0.02399	2.78888	2	1043.58	0.0756575	16.6364	1
	High	VTGFKDEVLETV	1	7	1	B3RHV0		0	0.001	0.005903	2.71796	2	1336.7	-0.753628	45.1457	1
	High	TSDDYVLR	2	7	1	B3RHV0		0	0.001	0.01486	2.29792	2	968.465	-3.47755	25.7418	0
	High	APSTFENR	2	7	1	B3RHV0		0	0.001	0.007553	1.63603	2	921.442	-0.286501	15.0849	0
	High	VVDPFTR	2	7	1	B3RHV0		0	0.002	0.07079	1.85309	2	833.453	1.86129	32.1344	0
	High	LIPEVINK	1	6	1	B3RHV0		0	0.002	0.07753	1.4275	2	925.573	1.2114	32.1213	0
	High	EWFDIK	1	6	1	B3RHV0		0	0.002	0.02986	1.40073	2	837.414	0.0726869	45.2244	0
	Medium	KVTGFKDEVLETV	1	7	1	B3RHV0		0	0.023	0.3198	2.0067	2	1464.8	4.39624	38.8907	2
A0A1X7R1M0	Similar to Saccharomyces cerevisiae YCR031C RPS14A Ribosomal protein 59 of the small subunit, required for ribosome assembly and 20S pre-rRNA processing OS=Kazachstania saulgeensis OX=1789683 GN=KASA_0N00902G PE=3 SV=1 - [A0A1X7R1M0_9SACH]	38.9253	51.47	3	7	7	13	136	14.4137	10.9019
	A2	Sequence	# PSMs	# Proteins	# Protein Groups	Protein Group Accessions	Modifications	ΔCn	q-Value	PEP	XCorr	Charge	MH+ [Da]	ΔM [ppm]	RT [min]	# Missed Cleavages
	High	ADRDESSPYAAmLAAQDVAAK	2	3	1	A0A1X7R1M0	M12(Oxidation)	0	0	6.013e-09	5.93164	3	2196.02	-0.453091	35.1878	1
	High	TKTPGPGGQAALR	3	3	1	A0A1X7R1M0		0	0	9.024e-07	4.36861	3	1253.7	0.493868	15.2412	1
	High	DNSQVFGVAR	2	3	1	A0A1X7R1M0		0	0	0.0004263	3.37013	2	1092.54	-0.372545	31.1819	0
	High	IEDVTPVPSDSTR	2	3	1	A0A1X7R1M0		0	0	3.627e-07	3.00317	2	1415.71	8.11242	28.9943	0
	High	VKADRDESSPYAAmLAAQDVAAK	2	3	1	A0A1X7R1M0	M14(Oxidation)	0	0.001	0.003773	3.81499	4	2423.19	-0.541646	31.5009	2
	High	EVGITAVHVK	1	3	1	A0A1X7R1M0		0	0.001	0.009347	2.00204	2	1052.61	-4.41675	24.0087	0
	High	IEDVTPVPSDSTRK	1	3	1	A0A1X7R1M0		0	0.002	0.0723	2.71421	3	1543.79	-1.58305	23.6441	1
P28000	DNA-directed RNA polymerases I and III subunit RPAC2 OS=Saccharomyces cerevisiae (strain ATCC 204508 / S288c) OX=559292 GN=RPC19 PE=1 SV=1 - [RPAC2_YEAST]	38.2173	45.77	1	5	5	13	142	16.1408	4.41162
	A2	Sequence	# PSMs	# Proteins	# Protein Groups	Protein Group Accessions	Modifications	ΔCn	q-Value	PEP	XCorr	Charge	MH+ [Da]	ΔM [ppm]	RT [min]	# Missed Cleavages
	High	HIQEEEEQDVDmTGDEEQEEEPDREK	2	1	1	P28000	M12(Oxidation)	0	0	2.657e-09	6.03007	4	3189.28	-3.69679	24.0869	1
	High	IQTYGETTAVDALQK	4	1	1	P28000		0	0	7.553e-07	3.92589	2	1637.84	2.4785	37.2406	0
	High	DLmDLcDVVESK	2	1	1	P28000	M3(Oxidation); C6(Carbamidomethyl)	0	0	4.271e-06	3.34064	2	1439.64	-1.61833	47.9143	0
	High	TATEVTPQEPK	2	1	1	P28000		0	0	5.254e-06	3.28489	2	1200.61	-1.27789	18.0772	0
	High	KTATEVTPQEPK	3	1	1	P28000		0	0	0.0008014	2.06923	2	1328.71	0.0412246	13.2536	1
P51601	GTP cyclohydrolase 1 OS=Saccharomyces cerevisiae (strain ATCC 204508 / S288c) OX=559292 GN=FOL2 PE=1 SV=1 - [GCH1_YEAST]	37.9734	42.8	1	9	9	16	243	27.7513	7.2251
	A2	Sequence	# PSMs	# Proteins	# Protein Groups	Protein Group Accessions	Modifications	ΔCn	q-Value	PEP	XCorr	Charge	MH+ [Da]	ΔM [ppm]	RT [min]	# Missed Cleavages
	High	QRAEETEEEEKER	1	1	1	P51601		0	0	1.559e-07	4.29551	3	1662.76	-0.590534	6.20397	2
	High	TILTELGEDVNR	2	1	1	P51601		0	0	2.527e-05	3.90779	2	1359.71	-0.738747	47.2435	0
	High	HETPLNIRPTSPYTLNPPVER	3	1	1	P51601		0	0	0.000219	3.78177	4	2431.28	1.77729	38.7717	0
	High	GYQTNImDDVIK	3	1	1	P51601	M7(Oxidation)	0	0	0.0002548	3.28265	2	1412.67	-0.52645	35.0594	0
	High	mHNIQLVQEIER	1	1	1	P51601	M1(Oxidation)	0	0	5.737e-05	2.55139	3	1525.78	0.781792	33.7464	0
	High	TREEFLTLLGR	2	1	1	P51601		0	0.002	0.04917	2.7905	3	1334.74	-0.297868	45.5666	1
	High	EGLLDTPQR	2	1	1	P51601		0	0.002	0.03806	2.32322	2	1028.54	1.90445	28.7853	0
	High	LAEmYAR	1	1	1	P51601	M4(Oxidation)	0	0.002	0.06007	1.9555	2	869.422	3.74417	16.2789	0
	High	AmLYFTK	1	1	1	P51601	M2(Oxidation)	0	0.006	0.1446	0.989918	2	889.449	0.346258	29.4299	0
P36015	Synaptobrevin homolog YKT6 OS=Saccharomyces cerevisiae (strain ATCC 204508 / S288c) OX=559292 GN=YKT6 PE=1 SV=1 - [YKT6_YEAST]	37.8664	66	1	13	13	17	200	22.6924	5.69385
	A2	Sequence	# PSMs	# Proteins	# Protein Groups	Protein Group Accessions	Modifications	ΔCn	q-Value	PEP	XCorr	Charge	MH+ [Da]	ΔM [ppm]	RT [min]	# Missed Cleavages
	High	LDNLVDKSESLTASSK	1	1	1	P36015		0	0	2.793e-06	4.63961	3	1706.88	0.327775	32.3037	1
	High	QSIEEGNYIGHVYAR	2	1	1	P36015		0	0	9.698e-07	4.42241	3	1735.84	0.390583	33.9211	0
	High	YQDPSQADAImK	1	1	1	P36015	M11(Oxidation)	0	0	0.0001964	2.49844	2	1382.62	-3.75034	23.9162	0
	High	EEWADVTETNDALK	1	1	1	P36015		0	0	2.188e-09	2.37538	2	1620.74	-0.0964007	41.6701	0
	High	TIENVLQR	2	1	1	P36015		0	0	0.0003387	2.36533	2	972.548	0.290665	29.9247	0
	High	IYYIGVFR	1	1	1	P36015		0	0	0.002373	2.18132	2	1030.57	0.254154	47.8323	0
	High	VQQELDETK	1	1	1	P36015		0	0	0.003104	1.97608	2	1089.54	-0.903073	14.8136	0
	High	DLSQFGFFER	2	1	1	P36015		0	0	0.0003188	1.96739	2	1245.59	-0.22005	58.5668	0
	High	ILDEYLVAHPK	2	1	1	P36015		0	0	0.002762	1.7015	2	1297.71	-0.922017	35.0609	0
	High	QLDTYISK	1	1	1	P36015		0	0.001	0.014	2.26647	2	967.51	0.312063	26.5122	0
	High	EYPVRPAYTLLNK	1	1	1	P36015		0	0.001	0.01867	1.48211	3	1563.85	1.09227	37.2835	0
	High	ALELSEVK	1	1	1	P36015		0	0.002	0.04788	1.87365	2	888.503	-0.425213	29.1023	0
	High	LDNLVDK	1	1	1	P36015		0	0.006	0.1383	1.86069	2	816.446	0.0910361	21.0734	0
A0A1X7QXW8	Similar to Saccharomyces cerevisiae YDL192W ARF1 ADP-ribosylation factor OS=Kazachstania saulgeensis OX=1789683 GN=KASA_0Q07513G PE=3 SV=1 - [A0A1X7QXW8_9SACH]	35.6288	37.02	1	6	6	17	181	20.6145	7.34229
	A2	Sequence	# PSMs	# Proteins	# Protein Groups	Protein Group Accessions	Modifications	ΔCn	q-Value	PEP	XCorr	Charge	MH+ [Da]	ΔM [ppm]	RT [min]	# Missed Cleavages
	High	NTEGVIFVVDSNDR	1	1	1	A0A1X7QXW8		0	0	2.097e-05	3.57217	2	1564.76	1.35829	43.5387	0
	High	NAVWLVFANK	1	1	1	A0A1X7QXW8		0	0	0.0001377	3.20867	2	1161.64	-0.975209	52.575	0
	High	QDLPEAmSAAEITEK	3	1	1	A0A1X7QXW8	M7(Oxidation)	0	0	8.147e-06	2.98443	2	1648.78	1.37565	34.173	0
	High	QDLPEAMSAAEITEK	1	1	1	A0A1X7QXW8		0	0	8.445e-08	2.66555	2	1632.78	0.368147	42.2414	0
	High	LFSNLFGNK	2	1	1	A0A1X7QXW8		0	0	0.001245	2.65614	2	1039.56	-0.680306	46.2679	0
	High	ILmVGLDGAGK	2	1	1	A0A1X7QXW8	M3(Oxidation)	0	0	9.485e-05	2.56297	2	1089.6	-0.558935	34.7936	0
	High	ILMVGLDGAGK	2	1	1	A0A1X7QXW8		0	0.001	0.008726	2.47713	2	1073.6	0.154025	40.7408	0
	High	MLNEDELR	2	1	1	A0A1X7QXW8		0	0.001	0.006689	2.22892	2	1019.48	-2.24332	28.4818	0
	High	mLNEDELR	3	1	1	A0A1X7QXW8	M1(Oxidation)	0	0.001	0.004916	2.08962	2	1035.48	1.40534	24.1606	0
P38828	Protein LSM12 OS=Saccharomyces cerevisiae (strain ATCC 204508 / S288c) OX=559292 GN=LSM12 PE=1 SV=1 - [LSM12_YEAST]	32.7382	40.11	1	7	7	12	187	21.3005	9.39307
	A2	Sequence	# PSMs	# Proteins	# Protein Groups	Protein Group Accessions	Modifications	ΔCn	q-Value	PEP	XCorr	Charge	MH+ [Da]	ΔM [ppm]	RT [min]	# Missed Cleavages
	High	VTNVLDVVTEGR	1	2	1	P38828		0	0	2.546e-07	4.19973	2	1301.71	-0.594225	45.9681	0
	High	VLHEGSNQSITLIQR	2	2	1	P38828		0	0	4.082e-05	3.52499	3	1694.92	-0.420397	30.2175	0
	High	QQIKPSYVNVER	1	2	1	P38828		0	0	0.0007262	3.43722	3	1460.78	-3.88793	24.1455	0
	High	HLEVIGDKPSFNSFK	2	2	1	P38828		0	0	2.18e-05	2.99963	3	1717.89	1.83061	36.1841	0
	High	SWEQLEQDDGR	1	1	1	P38828		0	0	0.0001646	2.45417	2	1362.59	-2.88344	34.7614	0
	High	DIIILDDVK	4	2	1	P38828		0	0	0.002932	2.30709	2	1043.6	-1.21484	49.3975	0
	High	SWEQLEQDDGRK	1	1	1	P38828		0	0.002	0.03337	2.19164	3	1490.7	6.91625	28.1859	1
C8Z4Y3	Rps13p OS=Saccharomyces cerevisiae (strain Lalvin EC1118 / Prise de mousse) OX=643680 GN=EC1118_1D0_3103g PE=3 SV=1 - [C8Z4Y3_YEAS8]	30.9083	35.1	5	6	6	13	151	16.9903	10.4331
	A2	Sequence	# PSMs	# Proteins	# Protein Groups	Protein Group Accessions	Modifications	ΔCn	q-Value	PEP	XCorr	Charge	MH+ [Da]	ΔM [ppm]	RT [min]	# Missed Cleavages
	High	KGLTPSQIGVLLR	1	5	1	C8Z4Y3		0	0	0.001032	3.82748	3	1381.85	0.00213482	41.8296	1
	High	LSSESVIEQIVK	4	5	1	C8Z4Y3		0	0	1.834e-06	3.75036	2	1331.74	0.194976	49.009	0
	High	GLTPSQIGVLLR	2	5	1	C8Z4Y3		0	0	0.0001383	2.69804	2	1253.76	-0.71771	50.3419	0
	High	GISSSAIPYSR	2	5	1	C8Z4Y3		0	0	0.0006528	2.19986	2	1137.59	-1.94026	30.6476	0
	High	TVAVLPPNWK	1	5	1	C8Z4Y3		0	0.001	0.02025	2.46177	2	1124.65	-0.780654	40.5967	0
	High	NAPAWFK	3	5	1	C8Z4Y3		0	0.001	0.02663	1.9509	2	833.434	4.51193	33.3725	0
C8ZBH2	Peptidyl-prolyl cis-trans isomerase OS=Saccharomyces cerevisiae (strain Lalvin EC1118 / Prise de mousse) OX=643680 GN=EC1118_1J11_2784g PE=4 SV=1 - [C8ZBH2_YEAS8]	28.7724	43.53	9	7	7	11	170	19.2377	8.71924
	A2	Sequence	# PSMs	# Proteins	# Protein Groups	Protein Group Accessions	Modifications	ΔCn	q-Value	PEP	XCorr	Charge	MH+ [Da]	ΔM [ppm]	RT [min]	# Missed Cleavages
	High	VGEVSDIVESGSGVHVIK	3	9	1	C8ZBH2		0	0	0.0001715	3.96297	3	1810.96	2.43364	39.3796	0
	High	LDDDSKTNSFEALAK	1	9	1	C8ZBH2		0	0	0.0002235	3.22467	3	1653.8	0.753085	32.4601	1
	High	GEmQPSFEDAAFQLK	1	9	1	C8ZBH2	M3(Oxidation)	0	0	3.386e-07	2.85579	2	1713.78	-1.48299	46.798	0
	High	GGDLGWFGR	1	9	1	C8ZBH2		0	0	0.0006167	2.28668	2	964.463	-0.940645	45.194	0
	High	TNSFEALAK	2	9	1	C8ZBH2		0	0.001	0.008584	2.65133	2	980.505	0.587817	28.9617	0
	High	QDATDELK	1	9	1	C8ZBH2		0	0.001	0.009132	2.25945	2	919.436	-0.339702	16.5661	0
	High	EYFFNPETK	2	9	1	C8ZBH2		0	0.001	0.006286	1.94203	2	1174.54	0.415895	39.2833	0
P48164	40S ribosomal protein S7-B OS=Saccharomyces cerevisiae (strain ATCC 204508 / S288c) OX=559292 GN=RPS7B PE=1 SV=1 - [RS7B_YEAST]	27.528	34.74	2	6	6	11	190	21.621	9.92041
	A2	Sequence	# PSMs	# Proteins	# Protein Groups	Protein Group Accessions	Modifications	ΔCn	q-Value	PEP	XCorr	Charge	MH+ [Da]	ΔM [ppm]	RT [min]	# Missed Cleavages
	High	VLEDmVFPTEIVGK	1	2	1	P48164	M5(Oxidation)	0	0	3.371e-07	3.47342	2	1592.82	-1.7451	49.1214	0
	High	LESFQAVYNK	2	2	1	P48164		0	0	5.972e-05	3.01053	2	1198.61	0.89639	34.2711	0
	High	ILSQAPSELELQVAK	1	2	1	P48164		0	0	7.33e-07	2.75613	2	1625.91	-0.00309327	43.519	0
	High	HVIFLAER	4	2	1	P48164		0	0	0.0002552	2.41033	2	984.563	0.223896	28.763	0
	High	DVQQIDYK	1	2	1	P48164		0	0.002	0.08154	2.32294	2	1008.5	-1.14981	24.263	0
	Medium	QIVFEIPSQTN	2	2	1	P48164		0	0.011	0.2122	2.25953	2	1275.66	0.681824	52.2652	0
P05750	40S ribosomal protein S3 OS=Saccharomyces cerevisiae (strain ATCC 204508 / S288c) OX=559292 GN=RPS3 PE=1 SV=5 - [RS3_YEAST]	26.8136	35	1	7	7	12	240	26.4862	9.40771
	A2	Sequence	# PSMs	# Proteins	# Protein Groups	Protein Group Accessions	Modifications	ΔCn	q-Value	PEP	XCorr	Charge	MH+ [Da]	ΔM [ppm]	RT [min]	# Missed Cleavages
	High	ELAEEGYSGVEVR	1	1	1	P05750		0	0	2.91e-06	3.6007	2	1437.69	0.703774	33.5149	0
	High	GLSAVAQAESmK	3	1	1	P05750	M11(Oxidation)	0	0	0.0001119	2.66807	2	1207.59	-7.8713	25.3089	0
	High	DYRPAEETEAQAEPVEA	1	1	1	P05750		0	0	0.0004372	2.62202	2	1904.85	1.7662	33.2632	0
	High	ALPDAVTIIEPK	2	1	1	P05750		0	0	0.0004454	2.51977	2	1266.73	-0.623214	46.4119	0
	High	EEEPILAPSVK	2	1	1	P05750		0	0	0.0002107	2.49043	2	1211.65	1.24343	32.9693	0
	High	TQDVLGEnGR	1	1	1	P05750	N8(Deamidated)	0	0	0.001966	2.36909	2	1089.51	-2.47395	21.645	0
	High	TQDVLGENGR	1	1	1	P05750		0	0.001	0.00669	1.88264	2	1088.53	-0.338858	19.4269	0
	High	GcEVVVSGK	1	1	1	P05750	C2(Carbamidomethyl)	0	0.001	0.0156	1.60886	2	934.466	-0.653308	15.4236	0
P38013	Peroxiredoxin AHP1 OS=Saccharomyces cerevisiae (strain ATCC 204508 / S288c) OX=559292 GN=AHP1 PE=1 SV=4 - [AHP1_YEAST]	26.6977	34.09	1	5	5	10	176	19.1026	5.16064
	A2	Sequence	# PSMs	# Proteins	# Protein Groups	Protein Group Accessions	Modifications	ΔCn	q-Value	PEP	XCorr	Charge	MH+ [Da]	ΔM [ppm]	RT [min]	# Missed Cleavages
	High	FQYIAISQSDADSEScK	2	1	1	P38013	C16(Carbamidomethyl)	0	0	2.018e-09	4.9181	2	1948.87	4.6645	39.4428	0
	High	WAmVVEnGIVTYAAK	1	1	1	P38013	M3(Oxidation); N7(Deamidated)	0	0	0.0001063	2.97033	2	1668.84	8.26287	45.6817	0
	High	MPQTVEWSK	2	1	1	P38013		0	0	0.0014	2.89561	2	1105.53	-0.989898	31.023	0
	High	FASDPGcAFTK	2	1	1	P38013	C7(Carbamidomethyl)	0	0	9.763e-06	2.65621	2	1200.53	-1.3196	30.6867	0
	High	mPQTVEWSK	1	1	1	P38013	M1(Oxidation)	0	0.001	0.003464	2.63566	2	1121.53	-2.53699	24.2589	0
	Medium	KFPAGDYK	2	1	1	P38013		0	0.017	0.2904	1.88673	2	925.478	0.0654116	16.5055	1
E7Q1A1	Aro4p OS=Saccharomyces cerevisiae (strain FostersB) OX=764102 GN=FOSTERSB_0374 PE=4 SV=1 - [E7Q1A1_YEASB]	25.2283	31.76	5	8	8	10	296	31.7343	7.56201
	A2	Sequence	# PSMs	# Proteins	# Protein Groups	Protein Group Accessions	Modifications	ΔCn	q-Value	PEP	XCorr	Charge	MH+ [Da]	ΔM [ppm]	RT [min]	# Missed Cleavages
	High	GLINDPDVNNTFNINK	1	5	1	E7Q1A1		0	0	8.823e-08	4.19407	2	1787.89	-1.54223	46.2408	0
	High	GNEHcFVILR	1	5	1	E7Q1A1	C5(Carbamidomethyl)	0	0	0.001628	3.03578	3	1244.62	0.573793	31.7579	0
	High	VNQGAEEDVR	1	5	1	E7Q1A1		0	0	0.0007732	3.00841	2	1116.53	-1.24706	13.0786	0
	High	ELASGLSFPVGFK	2	5	1	E7Q1A1		0	0	0.0001081	2.74719	2	1351.72	-1.13382	53.5549	0
	High	AQLPAGSnGLmIDYSHGNSNK	1	5	1	E7Q1A1	N8(Deamidated); M11(Oxidation)	0	0	7.269e-06	2.72467	3	2191.01	-0.665952	34.5036	0
	High	AQLPAGSNGLmIDYSHGNSNK	1	5	1	E7Q1A1	M11(Oxidation)	0	0	0.001268	2.29842	3	2190.02	-1.16461	32.9103	0
	High	EAIDIITGK	1	5	1	E7Q1A1		0	0.001	0.02609	2.25941	2	959.541	0.549324	36.7214	0
	High	GDLSIImR	1	5	1	E7Q1A1	M7(Oxidation)	0	0.002	0.08272	2.31191	2	920.487	-0.253486	32.4767	0
	High	AYLEKPR	1	5	1	E7Q1A1		0	0.002	0.03342	1.4472	2	876.494	0.0122223	13.1151	0
P26783	40S ribosomal protein S5 OS=Saccharomyces cerevisiae (strain ATCC 204508 / S288c) OX=559292 GN=RPS5 PE=1 SV=3 - [RS5_YEAST]	24.7494	35.56	1	8	8	11	225	25.0233	8.5874
	A2	Sequence	# PSMs	# Proteins	# Protein Groups	Protein Group Accessions	Modifications	ΔCn	q-Value	PEP	XCorr	Charge	MH+ [Da]	ΔM [ppm]	RT [min]	# Missed Cleavages
	High	DASLVDYVQVR	1	1	1	P26783		0	0	0.000276	3.26351	2	1264.65	-0.575558	46.7692	0
	High	VNQAIALLTIGAR	1	1	1	P26783		0	0	4.771e-06	3.04828	2	1339.81	1.29821	50.8218	0
	High	LTNSLmmnGR	2	1	1	P26783	M6(Oxidation); M7(Oxidation); N8(Deamidated)	0	0	0.0001939	2.38813	2	1169.53	2.70603	19.2699	0
	High	QPIFVAHTAGR	1	1	1	P26783		0	0.001	0.011	2.0153	2	1196.65	-0.84225	22.1369	0
	High	QAVDVSPLR	1	1	1	P26783		0	0.001	0.005664	1.952	2	984.545	-2.51273	27.9977	0
	High	AQcPIIER	2	1	1	P26783	C3(Carbamidomethyl)	0	0.001	0.01775	1.8708	2	986.508	-0.607182	21.7607	0
	High	WSFEEVEVK	1	1	1	P26783		0	0.002	0.04087	3.03428	2	1152.56	-0.780254	46.2423	0
	High	GSSTSYAIK	1	1	1	P26783		0	0.002	0.05295	1.9321	2	913.463	0.145362	16.0756	0
	High	LTNSLmmNGR	1	1	1	P26783	M6(Oxidation); M7(Oxidation)	0	0.002	0.03991	1.6943	2	1168.54	-1.15066	17.2436	0
H0GTC7	Rpl12ap OS=Saccharomyces cerevisiae x Saccharomyces kudriavzevii (strain VIN7) OX=1095631 GN=VIN7_6491 PE=3 SV=1 - [H0GTC7_SACCK]	24.1621	33.33	3	4	4	8	165	17.8247	9.40771
	A2	Sequence	# PSMs	# Proteins	# Protein Groups	Protein Group Accessions	Modifications	ΔCn	q-Value	PEP	XCorr	Charge	MH+ [Da]	ΔM [ppm]	RT [min]	# Missed Cleavages
	High	AVGGEVGASAALAPK	4	3	1	H0GTC7		0	0	4.827e-06	4.37572	2	1297.71	0.451734	29.6361	0
	High	EILGTAQSVGcR	1	3	1	H0GTC7	C11(Carbamidomethyl)	0	0	0.0001079	2.8309	2	1290.65	2.3777	28.8453	0
	High	QAAASVVPSASSLVITALK	1	3	1	H0GTC7		0	0	0.0002032	1.92579	3	1813.04	-0.150321	55.5458	0
	High	IGPLGLSPK	2	3	1	H0GTC7		0	0.001	0.007314	2.64242	2	881.545	-0.0834273	34.2736	0
P20606	Small COPII coat GTPase SAR1 OS=Saccharomyces cerevisiae (strain ATCC 204508 / S288c) OX=559292 GN=SAR1 PE=1 SV=1 - [SAR1_YEAST]	21.6811	30.53	2	5	5	8	190	21.4371	5.37646
	A2	Sequence	# PSMs	# Proteins	# Protein Groups	Protein Group Accessions	Modifications	ΔCn	q-Value	PEP	XCorr	Charge	MH+ [Da]	ΔM [ppm]	RT [min]	# Missed Cleavages
	High	FTTFDLGGHIQAR	1	2	1	P20606		0	0	3.657e-08	4.57544	3	1462.75	1.98697	39.3405	0
	High	SALGLLNTTGSQR	2	2	1	P20606		0	0	9.971e-06	3.5872	2	1317.71	1.42334	36.687	0
	High	IDAPNAVSEAELR	2	2	1	P20606		0	0	8.996e-07	3.5167	2	1384.71	1.55166	36.0537	0
	High	LLFLGLDNAGK	2	2	1	P20606		0	0	5.338e-05	2.70584	2	1160.67	-0.459722	52.2732	0
	Medium	TTLLHmLK	1	2	1	P20606	M6(Oxidation)	0	0.017	0.2856	1.70924	2	972.556	1.66131	22.0761	0
G2WA94	K7_Ycr087c-ap OS=Saccharomyces cerevisiae (strain Kyokai no. 7 / NBRC 101557) OX=721032 GN=K7_YCR087C-A PE=4 SV=1 - [G2WA94_YEASK]	21.6144	39.6	2	6	6	9	149	17.2149	9.45166
	A2	Sequence	# PSMs	# Proteins	# Protein Groups	Protein Group Accessions	Modifications	ΔCn	q-Value	PEP	XCorr	Charge	MH+ [Da]	ΔM [ppm]	RT [min]	# Missed Cleavages
	High	QHQHQPVATPAK	1	2	1	G2WA94		0	0	7.102e-05	4.07516	3	1341.7	-0.119447	6.06687	0
	High	cPNAYYTcIDcSK	1	2	1	G2WA94	C1(Carbamidomethyl); C8(Carbamidomethyl); C11(Carbamidomethyl)	0	0	1.921e-06	3.43718	2	1651.65	-0.448578	32.0136	0
	High	SLVVDSEGQIR	3	2	1	G2WA94		0	0	2.203e-06	3.02364	2	1202.64	-0.288258	31.1607	0
	High	TFEDGVSYK	2	2	1	G2WA94		0	0	0.0007419	2.46658	2	1045.48	-0.711198	27.444	0
	High	NHTScISEDEK	1	2	1	G2WA94	C5(Carbamidomethyl)	0	0.002	0.04675	2.24864	3	1319.55	0.155455	7.88393	0
	High	NHTScISEDEKYQK	1	2	1	G2WA94	C5(Carbamidomethyl)	0	0.004	0.1015	2.28322	4	1738.77	-1.03754	13.0179	1
E7LXE6	Serine hydroxymethyltransferase OS=Saccharomyces cerevisiae (strain VIN 13) OX=764099 GN=VIN13_3136 PE=3 SV=2 - [E7LXE6_YEASV]	20.8423	17.06	3	8	8	12	469	52.1866	7.23975
	A2	Sequence	# PSMs	# Proteins	# Protein Groups	Protein Group Accessions	Modifications	ΔCn	q-Value	PEP	XCorr	Charge	MH+ [Da]	ΔM [ppm]	RT [min]	# Missed Cleavages
	High	AVEFAQQVQQSLPK	2	3	1	E7LXE6		0	0	5.737e-09	3.23649	2	1572.84	-1.50069	43.5822	0
	High	YYGGNEHIDR	4	3	1	E7LXE6		0	0	3.466e-06	3.10165	3	1223.54	-0.0427878	17.5327	0
	High	ISAVSTYFESFPYR	1	3	1	E7LXE6		0	0	2.337e-05	2.35207	2	1666.81	-0.138357	55.5473	0
	High	VLVAGTSAYcR	1	3	1	E7LXE6	C10(Carbamidomethyl)	0	0	0.0004872	2.3225	2	1196.61	0.947561	27.7723	0
	High	VEYIcEK	1	3	1	E7LXE6	C5(Carbamidomethyl)	0	0.002	0.04853	1.82311	2	940.445	0.162026	21.4522	0
	High	ALESEFK	1	3	1	E7LXE6		0	0.007	0.1534	1.58575	2	823.416	-4.65405	24.0327	0
	Medium	IGAPAmTTR	1	3	1	E7LXE6	M6(Oxidation)	0	0.01	0.2066	1.46074	2	933.484	1.63468	14.0631	0
	Medium	EYQTQVLK	1	3	1	E7LXE6		0	0.029	0.3775	1.129	2	1008.54	0.541733	22.5745	0
E7NLB3	Tsa1p OS=Saccharomyces cerevisiae (strain FostersO) OX=764101 GN=FOSTERSO_3514 PE=4 SV=1 - [E7NLB3_YEASO]	20.5898	25	2	4	4	10	196	21.5002	5.13525
	A2	Sequence	# PSMs	# Proteins	# Protein Groups	Protein Group Accessions	Modifications	ΔCn	q-Value	PEP	XCorr	Charge	MH+ [Da]	ΔM [ppm]	RT [min]	# Missed Cleavages
	High	KEGGLGPINIPLLADTNHSLSR	2	2	1	E7NLB3		0	0	1.781e-07	4.59438	4	2302.24	-3.97483	49.3201	1
	High	HITINDLPVGR	4	2	1	E7NLB3		0	0	2.514e-05	3.74712	3	1234.69	2.60332	33.9961	0
	High	GLFIIDPK	2	2	1	E7NLB3		0	0.001	0.02602	2.36051	2	902.535	0.431499	45.6379	0
	High	EYFEAANK	2	2	1	E7NLB3		0	0.001	0.02452	1.80175	2	971.445	-1.79558	22.3049	0
C7GT56	Rps18bp OS=Saccharomyces cerevisiae (strain JAY291) OX=574961 GN=RPS18B PE=3 SV=1 - [C7GT56_YEAS2]	20.3866	39.04	2	6	6	8	146	17.0261	10.3892
	A2	Sequence	# PSMs	# Proteins	# Protein Groups	Protein Group Accessions	Modifications	ΔCn	q-Value	PEP	XCorr	Charge	MH+ [Da]	ΔM [ppm]	RT [min]	# Missed Cleavages
	High	IVQImQNPTHYK	2	2	1	C7GT56	M5(Oxidation)	0	0	2.445e-05	3.77651	3	1487.77	-1.62388	23.8735	0
	High	AGELTQEELER	1	2	1	C7GT56		0	0	9.864e-05	3.26126	2	1274.62	0.870363	28.0348	0
	High	IVYALTTIK	1	2	1	C7GT56		0	0	0.001347	2.81643	2	1021.63	0.0770922	38.7476	0
	High	IPAWFLNR	1	2	1	C7GT56		0	0	0.001808	2.0293	2	1016.57	-0.527328	48.3591	0
	High	LLNTNVDGNIK	2	2	1	C7GT56		0	0.001	0.01374	1.95891	2	1200.66	0.847915	29.7663	0
	Medium	HFWGLR	1	2	1	C7GT56		0	0.03	0.4035	1.64644	2	815.432	1.40695	31.0921	0
E7Q2B6	Adk1p OS=Saccharomyces cerevisiae (strain FostersB) OX=764102 GN=FOSTERSB_0927 PE=3 SV=1 - [E7Q2B6_YEASB]	20.3505	44.55	6	7	7	12	202	22.3284	6.69775
	A2	Sequence	# PSMs	# Proteins	# Protein Groups	Protein Group Accessions	Modifications	ΔCn	q-Value	PEP	XCorr	Charge	MH+ [Da]	ΔM [ppm]	RT [min]	# Missed Cleavages
	High	LAAYHAQTEPIVDFYK	1	6	1	E7Q2B6		0	0	9.176e-05	3.2304	3	1865.94	0.158275	42.0012	0
	High	VDDELLVAR	1	6	1	E7Q2B6		0	0	0.0006263	2.98707	2	1029.56	1.16761	35.2299	0
	High	FHAAHLATGDmLR	1	6	1	E7Q2B6	M11(Oxidation)	0	0	0.00314	2.70827	3	1455.71	-3.09967	22.1929	0
	High	mVLIGPPGAGK	2	6	1	E7Q2B6	M1(Oxidation)	0	0	0.0001474	2.68502	2	1055.59	1.9547	29.4827	0
	High	nGFILDGFPR	3	6	1	E7Q2B6	N1(Deamidated)	0	0	0.003262	1.81296	2	1136.58	1.49186	59.4603	0
	High	NGFILDGFPR	1	6	1	E7Q2B6		0	0.001	0.004647	2.63319	2	1135.59	-2.58532	51.6255	0
	High	GTQAPNLQER	2	6	1	E7Q2B6		0	0.004	0.1009	1.49406	2	1113.56	-0.562866	18.4125	0
	Medium	IFNPPKEDmKDDVTGEALVQR	1	5	1	E7Q2B6	M9(Oxidation)	0	0.021	0.311	1.86508	4	2418.2	2.55623	33.5574	2
N1P0I3	ATP-dependent 6-phosphofructokinase OS=Saccharomyces cerevisiae (strain CEN.PK113-7D) OX=889517 GN=CENPK1137D_242 PE=3 SV=1 - [N1P0I3_YEASC]	20.335	10.84	1	7	7	7	959	104.527	6.52197
	A2	Sequence	# PSMs	# Proteins	# Protein Groups	Protein Group Accessions	Modifications	ΔCn	q-Value	PEP	XCorr	Charge	MH+ [Da]	ΔM [ppm]	RT [min]	# Missed Cleavages
	High	NAVSTKPTPPPAPEASAESGLSSK	1	1	1	N1P0I3		0	0	6.95e-10	5.72213	3	2323.18	-0.47454	27.7129	0
	High	AVGFIEDNQAAIAEAR	1	1	1	N1P0I3		0	0	3.788e-09	4.39832	2	1674.85	0.280069	41.9405	0
	High	FDAKPAYPGHVQQGGLPSPIDR	1	1	1	N1P0I3		0	0	1.961e-06	3.8876	4	2350.2	0.635682	35.639	0
	High	TISDTAAVVGVK	1	1	1	N1P0I3		0	0	0.0009573	2.29435	2	1160.65	-0.458685	31.1315	0
	High	QLYDYETEVSmR	1	1	1	N1P0I3	M11(Oxidation)	0	0	0.0003108	2.13909	2	1549.69	2.87528	36.3438	0
	High	AAEENFNADDK	1	1	1	N1P0I3		0	0	0.001022	1.89352	2	1223.52	-0.936873	17.8727	0
	Medium	ELNSITK	1	1	1	N1P0I3		0	0.032	0.4166	1.47355	2	804.446	0.332442	15.3613	0
H0GYA9	Rps31p OS=Saccharomyces cerevisiae x Saccharomyces kudriavzevii (strain VIN7) OX=1095631 GN=VIN7_8696 PE=4 SV=1 - [H0GYA9_SACCK]	20.3153	28.29	2	4	4	7	152	17.2334	9.89111
	A2	Sequence	# PSMs	# Proteins	# Protein Groups	Protein Group Accessions	Modifications	ΔCn	q-Value	PEP	XCorr	Charge	MH+ [Da]	ΔM [ppm]	RT [min]	# Missed Cleavages
	High	EcSNPTcGAGVFLANHK	1	2	1	H0GYA9	C2(Carbamidomethyl); C7(Carbamidomethyl)	0	0	1.899e-09	6.42149	3	1861.83	0.232754	32.6877	0
	High	TLSDYNIQK	2	2	1	H0GYA9		0	0	0.001445	2.40343	2	1081.55	-3.18386	26.244	0
	High	LAVLSYYK	2	2	1	H0GYA9		0	0.001	0.01987	2.34729	2	956.545	-0.200541	38.5594	0
	High	ESTLHLVLR	2	2	1	H0GYA9		0	0.002	0.04168	2.21865	2	1067.62	-0.14821	32.4017	0
C7GNI9	ATP-dependent 6-phosphofructokinase OS=Saccharomyces cerevisiae (strain JAY291) OX=574961 GN=PFK1 PE=3 SV=1 - [C7GNI9_YEAS2]	20.1747	8.71	5	8	8	9	987	107.904	6.27783
	A2	Sequence	# PSMs	# Proteins	# Protein Groups	Protein Group Accessions	Modifications	ΔCn	q-Value	PEP	XCorr	Charge	MH+ [Da]	ΔM [ppm]	RT [min]	# Missed Cleavages
	High	TAIPGHVQQGGVPSSK	2	5	1	C7GNI9		0	0	1.143e-05	3.04604	3	1562.83	-0.829676	20.5792	0
	High	LSEVDASGFR	1	5	1	C7GNI9		0	0	0.0003495	2.86485	2	1080.53	-1.05496	30.9716	0
	High	SIITNDEALFK	1	5	1	C7GNI9		0	0	5.07e-05	2.77306	2	1250.67	2.35532	45.6075	0
	High	LSDTLVFLK	1	5	1	C7GNI9		0	0	0.0001935	2.48303	2	1035.61	-0.779915	47.4878	0
	High	IGDILSGR	1	5	1	C7GNI9		0	0.001	0.004505	2.54527	2	830.472	-1.64246	30.5919	0
	High	AEVAALAAENK	1	5	1	C7GNI9		0	0.001	0.004594	2.05877	2	1086.57	-7.08158	23.68	0
	High	TIHFYHTLGFATVK	1	5	1	C7GNI9		0	0.002	0.06757	2.31583	4	1634.87	0.259453	39.0287	0
	High	FIEQWNK	1	5	1	C7GNI9		0	0.002	0.05687	1.79179	2	964.489	0.405402	30.9277	0
C7GJ44	40S ribosomal protein S6 OS=Saccharomyces cerevisiae (strain JAY291) OX=574961 GN=RPS6A PE=3 SV=1 - [C7GJ44_YEAS2]	19.9265	21.79	4	4	4	6	234	26.7387	10.4331
	A2	Sequence	# PSMs	# Proteins	# Protein Groups	Protein Group Accessions	Modifications	ΔCn	q-Value	PEP	XCorr	Charge	MH+ [Da]	ΔM [ppm]	RT [min]	# Missed Cleavages
	High	KGEQELEGLTDTTVPK	1	4	1	C7GJ44		0	0	1.002e-06	5.43505	3	1744.9	1.24501	34.2111	1
	High	EAAAEYAQLLAK	1	4	1	C7GJ44		0	0	6.086e-06	3.98472	2	1277.67	0.557814	41.7846	0
	High	IGQEVDGEAVGDEFK	2	4	1	C7GJ44		0	0	1.107e-08	3.3514	2	1592.74	0.455318	37.9406	0
	Medium	QGVLLPTR	2	4	1	C7GJ44		0	0.01	0.2066	2.13038	2	883.534	-2.79039	27.9613	0
P00950	Phosphoglycerate mutase 1 OS=Saccharomyces cerevisiae (strain ATCC 204508 / S288c) OX=559292 GN=GPM1 PE=1 SV=3 - [PMG1_YEAST]	19.7079	32.79	2	8	8	12	247	27.5916	8.83643
	A2	Sequence	# PSMs	# Proteins	# Protein Groups	Protein Group Accessions	Modifications	ΔCn	q-Value	PEP	XCorr	Charge	MH+ [Da]	ΔM [ppm]	RT [min]	# Missed Cleavages
	High	HLEGISDADIAK	1	2	1	P00950		0	0	1.803e-10	4.12596	2	1268.65	-0.426197	27.4814	0
	High	SFDVPPPPIDASSPFSQK	1	2	1	P00950		0	0	3.01e-07	3.55569	3	1915.94	-1.3764	51.2786	0
	High	AIQTANIALEK	1	2	1	P00950		0	0	0.0001202	2.84717	2	1171.67	-0.548989	30.5333	0
	High	KVYPDVLYTSK	1	2	1	P00950		0	0	2.3e-05	2.36032	2	1312.71	-1.29579	30.1392	1
	High	TVmIAAHGNSLR	4	2	1	P00950	M3(Oxidation)	0	0	0.0007123	2.20456	3	1285.67	-0.174163	19.5616	0
	High	VYPDVLYTSK	1	2	1	P00950		0	0.001	0.006441	1.48872	2	1184.62	2.47924	36.9897	0
	Medium	TVMIAAHGNSLR	1	2	1	P00950		0	0.013	0.2307	1.50315	3	1269.67	-0.383672	22.6699	0
	Medium	NLFTGWVDVK	1	2	1	P00950		0	0.013	0.2441	1.05398	2	1178.62	-1.00202	54.9969	0
	Medium	LWIPVNR	1	2	1	P00950		0	0.047	0.5128	1.1327	2	897.537	7.50692	40.0241	0
B3LU80	Reduced viability upon starvation protein 161 OS=Saccharomyces cerevisiae (strain RM11-1a) OX=285006 GN=SCRG_05408 PE=4 SV=1 - [B3LU80_YEAS1]	18.9825	26.04	3	7	7	8	265	30.2047	6.62451
	A2	Sequence	# PSMs	# Proteins	# Protein Groups	Protein Group Accessions	Modifications	ΔCn	q-Value	PEP	XCorr	Charge	MH+ [Da]	ΔM [ppm]	RT [min]	# Missed Cleavages
	High	LAQIQQYLDQQSR	1	3	1	B3LU80		0	0	5.104e-07	3.16248	2	1590.82	-2.81237	42.0819	0
	High	DDYANGLLDTK	1	3	1	B3LU80		0	0	9.454e-05	3.02355	2	1224.58	2.44722	39.2118	0
	High	DIFENLNNQLK	1	3	1	B3LU80		0	0	0.0001686	2.38894	2	1347.69	1.44472	50.643	0
	High	ETVLDPITK	2	3	1	B3LU80		0	0.001	0.006586	2.53838	2	1015.57	1.81569	33.4201	0
	High	TELPQLVSLR	1	3	1	B3LU80		0	0.001	0.006638	2.48065	2	1155.67	-0.515959	46.2078	0
	High	FcTDGYTR	1	3	1	B3LU80	C2(Carbamidomethyl)	0	0.002	0.06008	1.61787	2	1019.43	3.07521	24.1499	0
	Medium	GFLDSLR	1	3	1	B3LU80		0	0.011	0.2134	1.71669	2	807.436	0.36481	44.2726	0
E7KH81	Zim17p OS=Saccharomyces cerevisiae (strain AWRI796) OX=764097 GN=AWRI796_3927 PE=4 SV=1 - [E7KH81_YEASA]	18.5168	37.74	5	3	3	9	106	11.9519	7.53271
	A2	Sequence	# PSMs	# Proteins	# Protein Groups	Protein Group Accessions	Modifications	ΔCn	q-Value	PEP	XCorr	Charge	MH+ [Da]	ΔM [ppm]	RT [min]	# Missed Cleavages
	High	IFHDHHVTVEQLmK	2	5	1	E7KH81	M13(Oxidation)	0	0	1.096e-06	3.58351	3	1749.87	-4.21283	24.0283	0
	High	GTVLIScPHcK	3	5	1	E7KH81	C7(Carbamidomethyl); C10(Carbamidomethyl)	0	0	0.0004122	2.96459	3	1271.62	-0.384383	20.7002	0
	High	NNSENASQLPHPSQK	4	5	1	E7KH81		0	0	4.807e-05	2.69531	3	1650.78	-1.09472	16.6815	0
H0GWK3	Rps22ap OS=Saccharomyces cerevisiae x Saccharomyces kudriavzevii (strain VIN7) OX=1095631 GN=VIN7_7877 PE=3 SV=1 - [H0GWK3_SACCK]	18.2027	33.85	4	5	5	9	130	14.6329	9.93506
	A2	Sequence	# PSMs	# Proteins	# Protein Groups	Protein Group Accessions	Modifications	ΔCn	q-Value	PEP	XCorr	Charge	MH+ [Da]	ΔM [ppm]	RT [min]	# Missed Cleavages
	High	HGYIGEFEYIDDHR	2	4	1	H0GWK3		0	0	1.933e-10	4.43375	3	1750.78	-0.142146	37.8448	0
	High	ILGFVY	3	4	1	H0GWK3		0	0.001	0.01486	2.0722	1	711.407	-0.455003	58.6224	0
	High	FLQVmQK	2	4	1	H0GWK3	M5(Oxidation)	0	0.002	0.07147	1.65104	2	909.486	-0.516657	21.981	0
	High	WTANLLPAR	1	4	1	H0GWK3		0	0.005	0.115	1.86727	2	1041.58	0.57703	40.571	0
	High	IVVQLNGR	1	3	1	H0GWK3		0	0.005	0.1239	1.19697	2	898.548	0.748636	27.0074	0
Q12040	Broad-specificity phosphatase YOR283W OS=Saccharomyces cerevisiae (strain ATCC 204508 / S288c) OX=559292 GN=YOR283W PE=1 SV=1 - [YO283_YEAST]	18.0391	38.26	1	8	8	11	230	26.1603	7.95752
	A2	Sequence	# PSMs	# Proteins	# Protein Groups	Protein Group Accessions	Modifications	ΔCn	q-Value	PEP	XCorr	Charge	MH+ [Da]	ΔM [ppm]	RT [min]	# Missed Cleavages
	High	QENVPTSYTSGLR	2	1	1	Q12040		0	0	0.002283	2.61904	2	1451.71	0.105243	32.0047	0
	High	NLALVSHGGAIR	2	1	1	Q12040		0	0	0.002135	2.58019	2	1207.69	-1.44982	26.1534	0
	High	DTSINPTGEEQATK	1	1	1	Q12040		0	0	0.0002879	1.76877	2	1490.69	-1.40839	23.3961	0
	High	RVGNTQHLGDGEFVVSDLR	1	1	1	Q12040		0	0.001	0.006166	3.16768	4	2099.07	5.55691	36.5334	1
	High	SDDFVAR	1	1	1	Q12040		0	0.001	0.007671	2.26048	2	809.381	2.91686	18.9952	0
	High	QTTALVLK	2	1	1	Q12040		0	0.001	0.01946	2.01287	2	873.541	0.933017	24.9097	0
	High	EVPYYcDNDDNNIIR	1	1	1	Q12040	C6(Carbamidomethyl)	0	0.001	0.0183	1.46646	2	1899.82	1.46274	40.5377	0
	High	VGNTQHLGDGEFVVSDLR	1	1	1	Q12040		0	0.002	0.03506	1.52782	3	1942.95	-5.9661	40.9798	0
P38264	SRP-independent targeting protein 3 OS=Saccharomyces cerevisiae (strain ATCC 204508 / S288c) OX=559292 GN=PHO88 PE=1 SV=1 - [PHO88_YEAST]	17.7358	25.53	1	4	4	7	188	21.1228	9.18799
	A2	Sequence	# PSMs	# Proteins	# Protein Groups	Protein Group Accessions	Modifications	ΔCn	q-Value	PEP	XCorr	Charge	MH+ [Da]	ΔM [ppm]	RT [min]	# Missed Cleavages
	High	APSLFGGmGQTGPK	2	1	1	P38264	M8(Oxidation)	0	0	3.638e-06	3.71361	2	1363.67	0.076146	31.87	0
	High	YVEPGNAmSGEGEK	1	1	1	P38264	M8(Oxidation)	0	0	0.0003125	2.18198	2	1483.64	-0.586601	17.5723	0
	High	IDmEDPTIImYIR	1	1	1	P38264	M3(Oxidation); M10(Oxidation)	0	0	0.001499	2.17111	2	1641.78	-0.990223	49.7398	0
	High	LQVTTVR	3	1	1	P38264		0	0.001	0.02526	1.94314	2	816.495	1.20916	20.5237	0
A6ZQV9	22.6 kDa proteasome subunit OS=Saccharomyces cerevisiae (strain YJM789) OX=307796 GN=PRE1 PE=4 SV=1 - [A6ZQV9_YEAS7]	17.3176	24.24	2	4	4	7	198	22.5016	6.55127
	A2	Sequence	# PSMs	# Proteins	# Protein Groups	Protein Group Accessions	Modifications	ΔCn	q-Value	PEP	XCorr	Charge	MH+ [Da]	ΔM [ppm]	RT [min]	# Missed Cleavages
	High	VQDSVILASSK	3	2	1	A6ZQV9		0	0	0.0003224	2.57466	2	1146.63	-1.3919	26.8616	0
	High	EDYELSPQAVSSFVR	1	2	1	A6ZQV9		0	0	0.003124	2.04713	2	1726.83	-1.21716	52.4425	0
	High	NKPELYQIDYLGTK	1	2	1	A6ZQV9		0	0.001	0.006642	3.1567	3	1681.87	-5.58838	40.27	0
	High	NKPELYqIDYLGTK	1	2	1	A6ZQV9	Q7(Deamidated)	0	0.001	0.004058	2.865	3	1682.88	8.55533	40.2881	0
	High	LcVQELEK	1	2	1	A6ZQV9	C2(Carbamidomethyl)	0	0.001	0.009454	2.37462	2	1018.52	-1.21326	30.5948	0
C7GU46	Pdc1p OS=Saccharomyces cerevisiae (strain JAY291) OX=574961 GN=PDC1 PE=4 SV=1 - [C7GU46_YEAS2]	17.185	11.97	6	5	5	7	426	46.7382	6.0874
	A2	Sequence	# PSMs	# Proteins	# Protein Groups	Protein Group Accessions	Modifications	ΔCn	q-Value	PEP	XCorr	Charge	MH+ [Da]	ΔM [ppm]	RT [min]	# Missed Cleavages
	High	VATTGEWDKLTQDK	1	6	1	C7GU46		0	0	0.0001538	3.59603	3	1591.79	-4.4111	32.9917	1
	High	YGGVYVGTLSKPEVK	1	6	1	C7GU46		0	0	1.85e-06	3.27269	3	1596.86	0.619733	32.9678	0
	High	NPVILADAccSR	1	6	1	C7GU46	C9(Carbamidomethyl); C10(Carbamidomethyl)	0	0	0.001213	2.13382	2	1375.64	-0.584628	31.4856	0
	High	LLTTIADAAK	1	6	1	C7GU46		0	0.001	0.003535	2.07098	2	1016.6	0.469598	32.6225	0
	High	VATTGEWDK	2	6	1	C7GU46		0	0.001	0.02586	1.94955	2	1006.48	-1.99613	21.4171	0
	Medium	VATTGEWDKLTqDK	1	6	1	C7GU46	Q12(Deamidated)	0	0.046	0.5026	2.28937	3	1592.79	8.0027	32.9947	1
Q74ZA9	GTP-binding nuclear protein GSP1/Ran OS=Ashbya gossypii (strain ATCC 10895 / CBS 109.51 / FGSC 9923 / NRRL Y-1056) OX=284811 GN=GSP1 PE=3 SV=1 - [GSP1_ASHGO]	17.1055	14.95	8	3	3	6	214	24.3525	6.91748
	A2	Sequence	# PSMs	# Proteins	# Protein Groups	Protein Group Accessions	Modifications	ΔCn	q-Value	PEP	XCorr	Charge	MH+ [Da]	ΔM [ppm]	RT [min]	# Missed Cleavages
	High	FDVWDTAGQEK	1	8	1	Q74ZA9		0	0	5.557e-05	3.10029	2	1295.59	-0.143418	41.3046	0
	High	LVLVGDGGTGK	4	8	1	Q74ZA9		0	0	3.418e-05	2.90526	2	1015.58	-1.509	28.6079	0
	High	NLQYYDISAK	1	8	1	Q74ZA9		0	0	0.001954	2.80604	2	1214.6	-0.544633	35.2496	0
E7QCY4	YMR051C-like protein (Fragment) OS=Saccharomyces cerevisiae (strain Zymaflore VL3) OX=764100 GN=VL3_0893 PE=4 SV=1 - [E7QCY4_YEASZ]	16.9658	19.31	65	4	4	8	259	29.575	9.23193
	A2	Sequence	# PSMs	# Proteins	# Protein Groups	Protein Group Accessions	Modifications	ΔCn	q-Value	PEP	XCorr	Charge	MH+ [Da]	ΔM [ppm]	RT [min]	# Missed Cleavages
	High	AHNVSTSNNSPSTDNDSISK	1	65	1	E7QCY4		0	0	8.921e-08	4.44007	3	2074.93	0.568026	14.9697	0
	High	AHNVSTSNNSPSTDnDSISK	1	65	1	E7QCY4	N15(Deamidated)	0	0	3.065e-05	2.83994	3	2075.91	0.387874	16.1744	0
	High	STTEPIQLNNK	1	65	1	E7QCY4		0	0	0.0002589	2.38393	2	1244.65	-0.124117	24.7313	0
	High	LNNnGIHINNK	3	65	1	E7QCY4	N4(Deamidated)	0	0	0.001899	1.70223	2	1251.64	-3.00479	17.9503	0
	High	VAcQLImR	1	65	1	E7QCY4	C3(Carbamidomethyl); M7(Oxidation)	0	0.001	0.01388	2.44367	2	1006.52	-0.333788	24.4395	0
	High	VAcQLIMR	1	65	1	E7QCY4	C3(Carbamidomethyl)	0	0.001	0.01177	1.48251	2	990.522	-0.481681	29.911	0
C8ZFY2	Gis2p OS=Saccharomyces cerevisiae (strain Lalvin EC1118 / Prise de mousse) OX=643680 GN=EC1118_1N9_0859g PE=4 SV=1 - [C8ZFY2_YEAS8]	16.8637	44.44	3	5	5	9	153	17.1035	7.84033
	A2	Sequence	# PSMs	# Proteins	# Protein Groups	Protein Group Accessions	Modifications	ΔCn	q-Value	PEP	XCorr	Charge	MH+ [Da]	ΔM [ppm]	RT [min]	# Missed Cleavages
	High	LcYNcNKPGHVQTDcTmPR	2	3	1	C8ZFY2	C2(Carbamidomethyl); C5(Carbamidomethyl); C15(Carbamidomethyl); M17(Oxidation)	0	0	0.000732	3.60345	4	2367.01	-0.155546	20.0474	0
	High	IGHLAEDcDSER	4	3	1	C8ZFY2	C8(Carbamidomethyl)	0	0	0.0007053	3.55065	3	1401.61	-0.107003	16.4564	0
	High	cFNcNQTGHISR	1	3	1	C8ZFY2	C1(Carbamidomethyl); C4(Carbamidomethyl)	0	0	5.307e-06	2.20908	2	1493.64	1.8565	17.4795	0
	High	LcYNcNETGHISK	1	3	1	C8ZFY2	C2(Carbamidomethyl); C5(Carbamidomethyl)	0	0.001	0.005144	1.38891	3	1595.69	0.03615	21.0496	0
	High	DcmKEDGISGLK	1	2	1	C8ZFY2	C2(Carbamidomethyl); M3(Oxidation)	0	0.003	0.08634	1.64496	3	1368.61	0.005619	21.1781	1
E7NN07	Eft2p OS=Saccharomyces cerevisiae (strain FostersO) OX=764101 GN=FOSTERSO_4555 PE=4 SV=1 - [E7NN07_YEASO]	16.8243	5.38	5	3	3	6	762	84.4537	6.1001
	A2	Sequence	# PSMs	# Proteins	# Protein Groups	Protein Group Accessions	Modifications	ΔCn	q-Value	PEP	XCorr	Charge	MH+ [Da]	ΔM [ppm]	RT [min]	# Missed Cleavages
	High	ETVESESSQTALSK	1	5	1	E7NN07		0	0	6.772e-07	3.28312	2	1495.71	-1.02984	22.0022	0
	High	GQVVSEEQRPGTPLFTVK	4	5	1	E7NN07		0	0	0.0003325	3.17443	3	1972.06	3.24396	35.8328	0
	High	EDLYQTFAR	1	5	1	E7NN07		0	0	0.00022	2.1078	2	1142.54	-2.391	41.0049	0
E7QCK7	Pbp4p OS=Saccharomyces cerevisiae (strain Zymaflore VL3) OX=764100 GN=VL3_0708 PE=4 SV=1 - [E7QCK7_YEASZ]	16.2194	32.96	5	4	4	9	179	19.329	10.4771
	A2	Sequence	# PSMs	# Proteins	# Protein Groups	Protein Group Accessions	Modifications	ΔCn	q-Value	PEP	XCorr	Charge	MH+ [Da]	ΔM [ppm]	RT [min]	# Missed Cleavages
	High	ATLSASGPNSnGPTPAVLPQKPK	3	5	1	E7QCK7	N11(Deamidated)	0	0	7.166e-05	4.25634	3	2233.18	-1.28013	32.1871	0
	High	VSTATDWGTVSSSK	1	5	1	E7QCK7		0	0	1.857e-06	3.09465	2	1425.69	0.545468	29.8287	0
	High	ATLSASGPNSNGPTPAVLPQKPK	1	5	1	E7QCK7		0	0	0.0001563	2.52201	3	2232.2	-0.539197	30.5529	0
	High	TIASTAPPANIK	3	5	1	E7QCK7		0	0.001	0.009671	1.84074	2	1183.67	-0.85281	24.512	0
	High	LFQSYTAGEK	1	5	1	E7QCK7		0	0.001	0.0199	1.47096	2	1143.57	0.801023	27.8644	0
A6ZPB3	Cap-associated protein CAF20 OS=Saccharomyces cerevisiae (strain YJM789) OX=307796 GN=CAF20 PE=3 SV=1 - [CAF20_YEAS7]	15.8741	43.48	4	4	4	6	161	18.1982	5.96045
	A2	Sequence	# PSMs	# Proteins	# Protein Groups	Protein Group Accessions	Modifications	ΔCn	q-Value	PEP	XCorr	Charge	MH+ [Da]	ΔM [ppm]	RT [min]	# Missed Cleavages
	High	EEEFNSHHVGHFGR	3	4	1	A6ZPB3		0	0	1.297e-05	4.45977	4	1681.75	0.18888	20.3057	0
	High	VTTDSDGWcTFEAK	1	4	1	A6ZPB3	C9(Carbamidomethyl)	0	0	1.147e-06	3.72589	2	1616.69	-2.59223	39.7149	0
	High	KKGSGEDDEEETETTPTSTVPVATIAQETLK	1	4	1	A6ZPB3		0	0.001	0.02374	2.32704	4	3291.59	-0.74691	42.6551	2
	High	NISSNRPADTR	1	3	1	A6ZPB3		0	0.001	0.01344	1.78686	3	1230.62	-0.0714351	8.33545	0
B3LN22	Cyclin-dependent kinases regulatory subunit OS=Saccharomyces cerevisiae (strain RM11-1a) OX=285006 GN=SCRG_02834 PE=3 SV=1 - [B3LN22_YEAS1]	15.8206	38.73	4	5	5	6	142	16.7592	6.43018
	A2	Sequence	# PSMs	# Proteins	# Protein Groups	Protein Group Accessions	Modifications	ΔCn	q-Value	PEP	XCorr	Charge	MH+ [Da]	ΔM [ppm]	RT [min]	# Missed Cleavages
	High	VLEFQDSIHYSPR	1	4	1	B3LN22		0	0	5.028e-07	3.68224	3	1590.79	-1.70106	38.8125	0
	High	VIPSDYFNSEVGTLR	1	4	1	B3LN22		0	0	3.797e-05	2.44378	2	1696.85	-0.772311	50.448	0
	High	YSDDNYEYR	1	4	1	B3LN22		0	0	0.0009588	2.38498	2	1224.48	-2.58139	24.0884	0
	High	ILTEDEWR	2	4	1	B3LN22		0	0.001	0.007143	2.02684	2	1061.52	-1.34093	34.9421	0
	High	RPLNYEAELR	1	4	1	B3LN22		0	0.002	0.07849	3.28414	3	1260.67	-2.01081	26.3013	0
D3UEP8	Rpb5p OS=Saccharomyces cerevisiae (strain Lalvin EC1118 / Prise de mousse) OX=643680 GN=EC1118_1B15_3125g PE=3 SV=1 - [D3UEP8_YEAS8]	15.7563	16.28	4	3	3	6	215	25.0899	9.1001
	A2	Sequence	# PSMs	# Proteins	# Protein Groups	Protein Group Accessions	Modifications	ΔCn	q-Value	PEP	XCorr	Charge	MH+ [Da]	ΔM [ppm]	RT [min]	# Missed Cleavages
	High	mmSFQANPTEESISK	2	4	1	D3UEP8	M1(Oxidation); M2(Oxidation)	0	0	2.031e-10	4.26932	2	1731.75	-2.3169	29.5032	0
	High	ADPVALYLGLK	2	4	1	D3UEP8		0	0	1.777e-05	2.58292	2	1159.67	-0.126442	53.8653	0
	High	TFVIHIQEK	2	4	1	D3UEP8		0	0	0.002166	2.24785	2	1114.62	-0.789425	30.4421	0
B5VLE9	YJL026Wp-like protein OS=Saccharomyces cerevisiae (strain AWRI1631) OX=545124 GN=AWRI1631_101800 PE=4 SV=1 - [B5VLE9_YEAS6]	15.4486	14.29	6	6	6	10	399	46.1342	5.18604
	A2	Sequence	# PSMs	# Proteins	# Protein Groups	Protein Group Accessions	Modifications	ΔCn	q-Value	PEP	XCorr	Charge	MH+ [Da]	ΔM [ppm]	RT [min]	# Missed Cleavages
	High	IVTEAVEIEQR	1	7	1	B5VLE9		0	0	2.919e-05	3.16882	2	1286.7	0.375333	32.0289	0
	High	AAADALSDLEIK	2	6	1	B5VLE9		0	0	0.0001251	2.99509	2	1216.64	0.187576	44.0566	0
	High	LLVAFGNK	1	7	1	B5VLE9		0	0.001	0.007982	2.09825	2	861.523	3.85284	35.8935	0
	High	TVLFPIK	2	7	1	B5VLE9		0	0.001	0.005653	1.8104	2	817.518	-0.155709	39.947	0
	High	YHEIWQAYK	1	7	1	B5VLE9		0	0.005	0.1231	2.67603	3	1237.6	-0.156876	32.3428	0
	Medium	ELETLREENR	3	5	1	B5VLE9		0	0.013	0.2446	1.90306	3	1288.65	1.04455	19.2262	1
B3RHU6	Ornithine aminotransferase OS=Saccharomyces cerevisiae (strain RM11-1a) OX=285006 GN=SCRG_04375 PE=3 SV=1 - [B3RHU6_YEAS1]	15.0589	14.62	6	6	6	6	424	46.0268	6.94678
	A2	Sequence	# PSMs	# Proteins	# Protein Groups	Protein Group Accessions	Modifications	ΔCn	q-Value	PEP	XCorr	Charge	MH+ [Da]	ΔM [ppm]	RT [min]	# Missed Cleavages
	High	VAIAALEVIRDEK	1	6	1	B3RHU6		0	0	0.0002115	4.05478	3	1426.83	0.869486	42.1579	1
	High	ALTEQAQTLTLSSR	1	6	1	B3RHU6		0	0	4.605e-07	3.88373	2	1518.81	0.342662	35.4094	0
	High	VAIAALEVIR	1	6	1	B3RHU6		0	0	0.0004388	2.88691	2	1054.66	0.639024	46.7103	0
	High	GmGLLTAIVIDPSK	1	6	1	B3RHU6	M2(Oxidation)	0	0	0.0002539	2.10063	2	1430.79	-2.99329	51.9465	0
	High	SNGIISEVR	1	6	1	B3RHU6		0	0.001	0.02066	2.13283	2	974.524	-2.73873	26.6456	0
	High	AFHNDVYAQFAK	1	6	1	B3RHU6		0	0.001	0.004341	1.95909	3	1410.68	-0.326568	33.5134	0
P32264	Glutamate 5-kinase OS=Saccharomyces cerevisiae (strain ATCC 204508 / S288c) OX=559292 GN=PRO1 PE=1 SV=2 - [PROB_YEAST]	15.0293	25.7	1	8	8	8	428	47.1327	6.75635
	A2	Sequence	# PSMs	# Proteins	# Protein Groups	Protein Group Accessions	Modifications	ΔCn	q-Value	PEP	XCorr	Charge	MH+ [Da]	ΔM [ppm]	RT [min]	# Missed Cleavages
	High	HLAEVQAIAAIGQGR	1	1	1	P32264		0	0	6.561e-05	3.46623	3	1533.85	0.711528	37.7873	0
	High	QAYNGDLTDLQK	1	1	1	P32264		0	0	2.009e-05	2.61989	2	1365.67	2.5519	32.3052	0
	High	TNPDAmPILVVPDLSK	1	1	1	P32264	M6(Oxidation)	0	0	0.0001143	2.3542	2	1725.9	-2.48651	49.3018	0
	High	KLPDGTLDPDFPLQTVGK	1	1	1	P32264		0	0	0.0002537	2.28878	3	1941.03	-1.28935	47.7958	1
	High	cNYTSSELTK	1	1	1	P32264	C1(Carbamidomethyl)	0	0	0.002338	1.57638	2	1202.54	2.84969	21.7864	0
	High	GLPGVNTAGGSGSDVGTGGmETK	1	1	1	P32264	M20(Oxidation)	0	0.001	0.004657	2.35245	3	2064.95	-1.27813	29.6527	0
	High	SDTPANIGR	1	1	1	P32264		0	0.001	0.009951	1.94773	2	930.463	-0.596257	16.6663	0
	High	SYTIVIK	1	1	1	P32264		0	0.002	0.03616	1.49458	2	823.493	1.28052	31.1182	0
B3LHK2	Ribosomal protein L9A OS=Saccharomyces cerevisiae (strain RM11-1a) OX=285006 GN=SCRG_01141 PE=4 SV=1 - [B3LHK2_YEAS1]	14.7018	27.23	4	5	5	6	191	21.5557	9.72998
	A2	Sequence	# PSMs	# Proteins	# Protein Groups	Protein Group Accessions	Modifications	ΔCn	q-Value	PEP	XCorr	Charge	MH+ [Da]	ΔM [ppm]	RT [min]	# Missed Cleavages
	High	SLVDNmITGVTK	2	4	1	B3LHK2	M6(Oxidation)	0	0	0.0004018	2.89496	2	1293.67	0.642196	33.5104	0
	High	HIDVTFTK	1	4	1	B3LHK2		0	0	0.0003082	2.46047	2	960.513	-1.84395	24.2869	0
	High	YVYAHFPINVNIVEK	1	4	1	B3LHK2		0	0	0.002316	2.20305	3	1805.95	-2.50153	48.5177	0
	High	FLDGIYVSHK	1	4	1	B3LHK2		0	0	0.001381	1.91506	2	1178.62	0.464932	35.5436	0
	High	GFITEDL	1	4	1	B3LHK2		0	0.001	0.006376	2.49874	1	794.392	-1.81106	51.7899	0
A0A1X7QX69	Similar to Saccharomyces cerevisiae YBR109C CMD1 Calmodulin OS=Kazachstania saulgeensis OX=1789683 GN=KASA_0Q04213G PE=4 SV=1 - [A0A1X7QX69_9SACH]	14.6681	24.49	3	3	3	5	147	16.0819	4.34814
	A2	Sequence	# PSMs	# Proteins	# Protein Groups	Protein Group Accessions	Modifications	ΔCn	q-Value	PEP	XCorr	Charge	MH+ [Da]	ΔM [ppm]	RT [min]	# Missed Cleavages
	High	nGDGLISAAELK	1	3	1	A0A1X7QX69	N1(Deamidated)	0	0	2.982e-06	3.59454	2	1188.61	1.26443	46.223	0
	High	SNDSEQELLEAFK	1	3	1	A0A1X7QX69		0	0	4.764e-07	3.24988	2	1509.7	-1.60164	50.5805	0
	High	LTDAEVDDmLR	2	3	1	A0A1X7QX69	M9(Oxidation)	0	0	7.422e-06	3.03524	2	1293.6	-1.99528	31.3579	0
	High	NGDGLISAAELK	1	3	1	A0A1X7QX69		0	0	4.145e-05	1.96595	2	1187.63	3.63559	38.2622	0
P40159	Uncharacterized protein YNL208W OS=Saccharomyces cerevisiae (strain ATCC 204508 / S288c) OX=559292 GN=YNL208W PE=1 SV=2 - [YNU8_YEAST]	14.2561	40.2	1	4	4	18	199	20.1392	7.63525
	A2	Sequence	# PSMs	# Proteins	# Protein Groups	Protein Group Accessions	Modifications	ΔCn	q-Value	PEP	XCorr	Charge	MH+ [Da]	ΔM [ppm]	RT [min]	# Missed Cleavages
	High	QDNNNNNGGFGGPGGPGGQGFGR	1	1	1	P40159		0	0	2.222e-07	4.28938	3	2174.93	-1.94266	32.9467	0
	High	GLFSTIVGGSAGAYAGSK	1	1	1	P40159		0	0	3.385e-06	2.71707	2	1642.84	0.720008	50.4921	0
	High	QQEQYGNSNFGGAPQGGHNNHHR	1	1	1	P40159		0	0	0.0003064	2.01257	4	2534.11	0.106636	14.5356	0
	High	QDNnNNNGGFGGPGGPGGQGFGR	11	1	1	P40159	N4(Deamidated)	0	0	0.0003057	2.00569	3	2175.92	1.75754	34.7065	0
	High	LSGVLGAIGGAFLANK	1	1	1	P40159		0	0	0.0007913	1.99372	2	1487.86	-0.116641	61.3361	0
	Medium	QQEQYGNSNFGGAPQGGHnNHHR	3	1	1	P40159	N19(Deamidated)	0	0.042	0.4752	1.24561	4	2535.09	0.729729	15.9582	0
B5VIT5	Tryptophan synthase (Fragment) OS=Saccharomyces cerevisiae (strain AWRI1631) OX=545124 GN=AWRI1631_72120 PE=3 SV=1 - [B5VIT5_YEAS6]	14.2404	7.34	5	3	3	5	627	67.9938	6.65381
	A2	Sequence	# PSMs	# Proteins	# Protein Groups	Protein Group Accessions	Modifications	ΔCn	q-Value	PEP	XCorr	Charge	MH+ [Da]	ΔM [ppm]	RT [min]	# Missed Cleavages
	High	LLGVEAGGDGVDTK	1	5	1	B5VIT5		0	0	2.651e-06	2.97067	2	1330.69	1.01872	33.948	0
	High	EHFQSVGSVADGVVIGSK	1	5	1	B5VIT5		0	0	0.0003126	2.39722	3	1815.92	-0.0463667	37.9282	0
	High	GDKDVQSVAEVLPK	3	5	1	B5VIT5		0	0	5.648e-05	2.06007	2	1484.8	0.410074	34.2698	1
D3UET2	Rps9bp OS=Saccharomyces cerevisiae (strain Lalvin EC1118 / Prise de mousse) OX=643680 GN=EC1118_1B15_3532g PE=4 SV=1 - [D3UET2_YEAS8]	14.2394	28.72	2	7	7	7	195	22.2571	10.0522
	A2	Sequence	# PSMs	# Proteins	# Protein Groups	Protein Group Accessions	Modifications	ΔCn	q-Value	PEP	XCorr	Charge	MH+ [Da]	ΔM [ppm]	RT [min]	# Missed Cleavages
	High	KAEASGEAAEEAEDEE	1	2	1	D3UET2		0	0	7.71e-06	3.45018	2	1664.68	0.506251	20.4452	1
	High	KLDYVLALK	1	2	1	D3UET2		0	0.001	0.004035	2.6412	2	1062.66	4.48757	36.708	1
	High	LFEGNALIR	1	2	1	D3UET2		0	0.001	0.006987	2.30398	2	1032.58	-0.162319	39.6984	0
	High	LAGEFGLK	1	2	1	D3UET2		0	0.001	0.005998	1.92323	2	834.475	3.1465	32.4393	0
	High	LDYVLALK	1	2	1	D3UET2		0	0.001	0.01824	1.8808	2	934.561	-0.122791	44.4308	0
	High	ISFQLSK	1	2	1	D3UET2		0	0.004	0.1023	1.2135	2	822.472	0.0257298	33.7282	0
	High	VEDFLER	1	2	1	D3UET2		0	0.008	0.1716	2.04001	2	907.452	-0.211003	32.8954	0
P02407	40S ribosomal protein S17-A OS=Saccharomyces cerevisiae (strain ATCC 204508 / S288c) OX=559292 GN=RPS17A PE=1 SV=1 - [RS17A_YEAST]	14.204	38.97	4	5	5	5	136	15.7787	10.5063
	A2	Sequence	# PSMs	# Proteins	# Protein Groups	Protein Group Accessions	Modifications	ΔCn	q-Value	PEP	XCorr	Charge	MH+ [Da]	ΔM [ppm]	RT [min]	# Missed Cleavages
	High	SNGVLNVDNQTSDLVK	1	4	1	P02407		0	0	9.434e-09	3.32375	2	1702.86	0.33024	38.5987	0
	High	LPLSVINVSAQR	1	4	1	P02407		0	0	0.0001279	3.13485	2	1296.76	0.850321	43.0925	0
	High	LTLDFQTNKR	1	4	1	P02407		0	0	0.002887	2.79818	3	1235.67	-0.141109	30.7091	1
	High	KDQYVPEVSALDLSR	1	4	1	P02407		0	0.001	0.006057	3.11346	3	1719.9	4.40524	42.4161	1
	High	LTLDFQTNK	1	4	1	P02407		0	0.001	0.02456	1.83382	2	1079.57	0.769663	37.3781	0
B5VF91	YDL182Wp-like protein OS=Saccharomyces cerevisiae (strain AWRI1631) OX=545124 GN=AWRI1631_40600 PE=3 SV=1 - [B5VF91_YEAS6]	14.1904	11.21	5	5	5	6	428	47.0974	7.26904
	A2	Sequence	# PSMs	# Proteins	# Protein Groups	Protein Group Accessions	Modifications	ΔCn	q-Value	PEP	XCorr	Charge	MH+ [Da]	ΔM [ppm]	RT [min]	# Missed Cleavages
	High	KNDSDVPELATIPAAK	1	5	1	B5VF91		0	0	0.001964	3.03083	3	1668.88	-1.00968	34.7782	1
	High	SAVEVIEFVK	2	5	1	B5VF91		0	0	0.0005153	2.70544	2	1120.63	0.993071	45.5941	0
	High	EGEQFANAFFDTEK	1	5	1	B5VF91		0	0	1.085e-05	2.38099	2	1632.72	-0.46227	50.4311	0
	High	NDSDVPELATIPAAK	1	5	1	B5VF91		0	0	0.0008418	2.19562	2	1540.78	-1.32303	41.2626	0
	High	FSSEDSFR	1	5	1	B5VF91		0	0.002	0.02963	2.09627	2	974.423	1.49613	24.8697	0
E7QHZ8	Acetyl-coenzyme A synthetase OS=Saccharomyces cerevisiae (strain Zymaflore VL3) OX=764100 GN=VL3_3241 PE=3 SV=1 - [E7QHZ8_YEASZ]	13.9996	10.11	5	5	5	5	643	70.706	6.29053
	A2	Sequence	# PSMs	# Proteins	# Protein Groups	Protein Group Accessions	Modifications	ΔCn	q-Value	PEP	XCorr	Charge	MH+ [Da]	ΔM [ppm]	RT [min]	# Missed Cleavages
	High	DGYLQNNATEGDAEHITPDNLR	1	5	1	E7QHZ8		0	0	1.2e-07	4.72712	3	2443.11	0.609582	39.2651	0
	High	LNASYNcVDR	1	5	1	E7QHZ8	C7(Carbamidomethyl)	0	0	0.000699	2.15858	2	1211.55	-0.583421	23.4158	0
	High	EYLHWDAPYTK	1	5	1	E7QHZ8		0	0.001	0.003762	2.8412	3	1422.67	0.440695	39.0149	0
	High	IITFGELLR	1	5	1	E7QHZ8		0	0.001	0.008996	2.10082	2	1061.64	-0.333387	54.6378	0
	High	GRVDDVVNVSGHR	1	5	1	E7QHZ8		0	0.002	0.0334	2.17191	3	1409.72	-0.115956	20.2478	1
P0CX36	40S ribosomal protein S4-B OS=Saccharomyces cerevisiae (strain ATCC 204508 / S288c) OX=559292 GN=RPS4B PE=1 SV=1 - [RS4B_YEAST]	13.8585	22.61	7	6	6	7	261	29.392	10.0815
	A2	Sequence	# PSMs	# Proteins	# Protein Groups	Protein Group Accessions	Modifications	ΔCn	q-Value	PEP	XCorr	Charge	MH+ [Da]	ΔM [ppm]	RT [min]	# Missed Cleavages
	High	GVPYVVTHDGR	1	7	1	P0CX36		0	0	0.0002661	2.89709	3	1199.61	-6.76435	23.677	0
	High	HDGGFDLVHIK	1	7	1	P0CX36		0	0	0.0004876	2.72402	3	1237.64	2.29208	32.1675	0
	High	DSLDNTFVTR	1	7	1	P0CX36		0	0	0.002126	2.61727	2	1167.56	0.0370111	35.4642	0
	High	ITDEEASYK	1	7	1	P0CX36		0	0.001	0.005273	2.12368	2	1055.49	0.348892	17.5753	0
	High	LVYVTGGR	2	7	1	P0CX36		0	0.001	0.01238	1.71406	2	864.492	-2.03508	23.761	0
	Medium	ESLPLIVFLR	1	2	1	P0CX36		0	0.013	0.2288	1.28451	2	1186.72	-0.781855	63.5371	0
E7KB20	Gluconokinase OS=Saccharomyces cerevisiae (strain AWRI796) OX=764097 GN=AWRI796_0971 PE=3 SV=1 - [E7KB20_YEASA]	13.8053	24.73	3	4	4	6	186	21.3051	6.80029
	A2	Sequence	# PSMs	# Proteins	# Protein Groups	Protein Group Accessions	Modifications	ΔCn	q-Value	PEP	XCorr	Charge	MH+ [Da]	ΔM [ppm]	RT [min]	# Missed Cleavages
	High	STIAGELIHEFK	1	3	1	E7KB20		0	0	0.0004785	2.89502	3	1344.72	-0.292674	45.6	0
	High	VIVLAGTAGTGK	2	3	1	E7KB20		0	0	0.0002741	2.60902	2	1086.65	-3.27644	27.5045	0
	High	FIEGDDLHPPANVEK	2	3	1	E7KB20		0	0.001	0.01208	2.08391	3	1680.83	1.73574	33.2868	0
	Medium	DVIQVVK	1	3	1	E7KB20		0	0.01	0.2065	1.66517	2	800.49	3.49008	27.8974	0
P46973	Protein HIT1 OS=Saccharomyces cerevisiae (strain ATCC 204508 / S288c) OX=559292 GN=HIT1 PE=1 SV=1 - [HIT1_YEAST]	13.5019	29.27	1	4	4	6	164	18.3643	8.76318
	A2	Sequence	# PSMs	# Proteins	# Protein Groups	Protein Group Accessions	Modifications	ΔCn	q-Value	PEP	XCorr	Charge	MH+ [Da]	ΔM [ppm]	RT [min]	# Missed Cleavages
	High	AGTEANVEVVNNDK	1	1	1	P46973		0	0	1.121e-07	3.87822	2	1459.7	-0.475128	21.5266	0
	High	IINSSLAmNK	1	1	1	P46973	M8(Oxidation)	0	0	0.0003724	2.82791	2	1106.59	-0.465069	20.6849	0
	High	ELAVNYLNTLR	1	1	1	P46973		0	0	0.001014	2.75931	2	1305.71	-1.26074	47.8096	0
	High	ILSSTVNDGSSGK	2	1	1	P46973		0	0	1.892e-05	2.28703	2	1264.64	-0.582515	18.1787	0
	High	ILSSTVnDGSSGK	1	1	1	P46973	N7(Deamidated)	0	0.002	0.03097	1.45364	2	1265.62	-2.42033	20.6078	0
D2J4C2	Heat shock protein 70 (Fragment) OS=Saccharomyces cerevisiae OX=4932 PE=2 SV=1 - [D2J4C2_YEASX]	13.3254	12.95	7	3	5	5	579	63.3976	5.33838
	A2	Sequence	# PSMs	# Proteins	# Protein Groups	Protein Group Accessions	Modifications	ΔCn	q-Value	PEP	XCorr	Charge	MH+ [Da]	ΔM [ppm]	RT [min]	# Missed Cleavages
	High	NTISEAGDKLEQADKDTVTK	1	7	1	D2J4C2		0	0	2.48e-05	4.01341	4	2163.08	-0.956541	32.4631	2
	High	NQAAmNPSNTVFDAK	1	7	1	D2J4C2	M5(Oxidation)	0	0	4.928e-09	3.68283	2	1623.74	-0.760799	27.7054	0
	High	IINEPTAAAIAYGLDKK	1	13	2	D2J4C2;B3LTE6		0	0	3.933e-05	3.31755	3	1787.99	-2.55618	43.088	1
	High	NQLESIAYSLK	1	13	2	D2J4C2;B3LTE6		0	0	0.0006702	2.31163	2	1265.68	2.0256	45.055	0
	High	NFNDPEVQADmK	1	2	1	D2J4C2	M11(Oxidation)	0	0	6.293e-05	1.47464	2	1423.62	-0.00279197	25.0607	0
C8Z537	Dpb4p OS=Saccharomyces cerevisiae (strain Lalvin EC1118 / Prise de mousse) OX=643680 GN=EC1118_1D0_3763g PE=4 SV=1 - [C8Z537_YEAS8]	13.1721	32.2	6	4	4	5	177	19.714	5.0083
	A2	Sequence	# PSMs	# Proteins	# Protein Groups	Protein Group Accessions	Modifications	ΔCn	q-Value	PEP	XCorr	Charge	MH+ [Da]	ΔM [ppm]	RT [min]	# Missed Cleavages
	High	DKLDEYQAAVEQR	2	6	1	C8Z537		0	0	4.471e-06	4.12472	3	1564.76	-0.399185	32.2249	1
	High	DAQGNYPTTSYIK	1	6	1	C8Z537		0	0	4.858e-06	3.01072	2	1457.69	-2.77028	32.4091	0
	High	VKEHDEIEEQGDALQDVEESSEK	1	3	1	C8Z537		0	0	0.002077	1.22385	3	2643.19	0.921227	34.7659	1
	High	STIVNLAR	1	6	1	C8Z537		0	0.002	0.02807	2.10618	2	873.514	-1.71811	27.3091	0
P15454	Guanylate kinase OS=Saccharomyces cerevisiae (strain ATCC 204508 / S288c) OX=559292 GN=GUK1 PE=1 SV=2 - [KGUA_YEAST]	13.1674	31.55	1	5	5	8	187	20.6246	7.18115
	A2	Sequence	# PSMs	# Proteins	# Protein Groups	Protein Group Accessions	Modifications	ΔCn	q-Value	PEP	XCorr	Charge	MH+ [Da]	ΔM [ppm]	RT [min]	# Missed Cleavages
	High	LSAAQAELAYAETGAHDK	1	1	1	P15454		0	0	1.503e-10	4.72583	3	1845.91	4.42475	36.5141	0
	High	GTETEESINKR	2	1	1	P15454		0	0	0.0001042	2.48791	3	1263.62	-0.437437	9.17406	1
	High	FLFIAPPSVEDLKK	2	1	1	P15454		0	0.001	0.004741	2.18976	3	1603.92	7.24749	51.0194	1
	High	VIVNDDLDK	2	1	1	P15454		0	0.001	0.025	2.13904	2	1030.54	-2.86208	26.0157	0
	High	DFIFAEK	1	1	1	P15454		0.0132	0.002	0.07049	1.49125	2	869.443	3.04731	41.9464	0
P38701	40S ribosomal protein S20 OS=Saccharomyces cerevisiae (strain ATCC 204508 / S288c) OX=559292 GN=RPS20 PE=1 SV=3 - [RS20_YEAST]	13.0109	31.4	1	4	4	4	121	13.8985	9.5249
	A2	Sequence	# PSMs	# Proteins	# Protein Groups	Protein Group Accessions	Modifications	ΔCn	q-Value	PEP	XCorr	Charge	MH+ [Da]	ΔM [ppm]	RT [min]	# Missed Cleavages
	High	EKVEEQEQQQQQIIK	1	1	1	P38701		0	0	3.453e-06	4.03733	3	1884.97	0.485368	21.2708	1
	High	QLENVSSNIVK	1	1	1	P38701		0	0	0.001437	3.37854	2	1230.67	3.45502	29.2102	0
	High	VEEQEQQQQQIIK	1	1	1	P38701		0	0	1.448e-05	3.11743	2	1627.83	0.230854	22.7359	0
	High	YIDLEAPVQIVK	1	1	1	P38701		0	0	0.001045	2.47762	2	1387.78	-1.45972	49.3566	0
B3LL52	Vesicle coat component OS=Saccharomyces cerevisiae (strain RM11-1a) OX=285006 GN=SCRG_02480 PE=4 SV=1 - [B3LL52_YEAS1]	13.0089	28.57	2	5	5	5	189	21.7462	5.07178
	A2	Sequence	# PSMs	# Proteins	# Protein Groups	Protein Group Accessions	Modifications	ΔCn	q-Value	PEP	XCorr	Charge	MH+ [Da]	ΔM [ppm]	RT [min]	# Missed Cleavages
	High	SDEGHQLLFNSVK	1	2	1	B3LL52		0	0	1.512e-05	3.60429	3	1473.73	1.13125	33.2617	0
	High	VSKPPTNEPQmALDLDK	1	2	1	B3LL52	M11(Oxidation)	0	0	0.002527	2.67228	3	1898.96	2.12592	29.4495	0
	High	GALDLILNSGmDK	1	2	1	B3LL52	M11(Oxidation)	0	0	0.0008349	2.5211	2	1362.7	3.38985	50.8792	0
	High	GALDLILNSGmDKK	1	2	1	B3LL52	M11(Oxidation)	0	0	0.001927	2.46208	3	1490.79	-1.47494	43.6579	1
	High	GFLGAWGFAK	1	2	1	B3LL52		0	0	0.0002828	1.74913	2	1053.55	0.224176	54.5995	0
C8ZHN0	Adh1p OS=Saccharomyces cerevisiae (strain Lalvin EC1118 / Prise de mousse) OX=643680 GN=EC1118_1O4_0859g PE=3 SV=1 - [C8ZHN0_YEAS8]	12.9954	20.11	14	7	7	7	348	36.8276	6.37939
	A2	Sequence	# PSMs	# Proteins	# Protein Groups	Protein Group Accessions	Modifications	ΔCn	q-Value	PEP	XCorr	Charge	MH+ [Da]	ΔM [ppm]	RT [min]	# Missed Cleavages
	High	SISIVGSYVGNR	1	14	1	C8ZHN0		0	0	1.236e-05	3.24242	2	1251.67	0.0125847	38.8964	0
	High	VVGLSTLPEIYEK	1	14	1	C8ZHN0		0	0	1.97e-06	3.13439	2	1447.81	0.531846	49.0212	0
	High	EALDFFAR	1	14	1	C8ZHN0		0	0	0.001757	2.27431	2	968.483	-0.72644	46.9556	0
	High	GVIFYESHGK	1	14	1	C8ZHN0		0	0	0.0006582	2.08585	2	1136.57	-1.59992	24.4967	0
	High	ANELLINVK	1	14	1	C8ZHN0		0	0.001	0.006325	2.25848	2	1013.6	3.15622	36.1673	0
	High	DIVGAVLK	1	14	1	C8ZHN0		0	0.001	0.00858	1.53449	2	814.505	2.11316	39.3992	0
	High	VLGIDGGEGK	1	11	1	C8ZHN0		0	0.002	0.03446	1.41718	2	944.501	-3.7406	26.2246	0
C8ZH35	EC1118_1O4_5171p OS=Saccharomyces cerevisiae (strain Lalvin EC1118 / Prise de mousse) OX=643680 GN=EC1118_1O4_5171g PE=4 SV=1 - [C8ZH35_YEAS8]	12.8334	38.85	2	4	4	5	139	15.4756	6.07471
	A2	Sequence	# PSMs	# Proteins	# Protein Groups	Protein Group Accessions	Modifications	ΔCn	q-Value	PEP	XCorr	Charge	MH+ [Da]	ΔM [ppm]	RT [min]	# Missed Cleavages
	High	SHPDAFALDPLEFEK	1	2	1	C8ZH35		0	0	2.405e-06	3.10849	3	1715.83	-0.605575	50.5636	0
	High	NVSNIQSYSFEDmKR	1	2	1	C8ZH35	M13(Oxidation)	0	0	5.059e-05	2.9281	3	1833.84	-0.6625	31.3001	1
	High	AVmNAWNGTESQSK	1	2	1	C8ZH35	M3(Oxidation)	0	0	6.767e-06	2.05136	2	1538.69	-0.383031	21.569	0
	High	ELIFYcASGK	2	2	1	C8ZH35	C6(Carbamidomethyl)	0	0.001	0.0043	2.39278	2	1187.58	0.325533	40.6723	0
P0C2H6	60S ribosomal protein L27-A OS=Saccharomyces cerevisiae (strain ATCC 204508 / S288c) OX=559292 GN=RPL27A PE=1 SV=1 - [RL27A_YEAST]	12.7049	41.18	5	5	5	5	136	15.5216	10.3599
	A2	Sequence	# PSMs	# Proteins	# Protein Groups	Protein Group Accessions	Modifications	ΔCn	q-Value	PEP	XCorr	Charge	MH+ [Da]	ΔM [ppm]	RT [min]	# Missed Cleavages
	High	SVVSTETFEQPSQR	1	5	1	P0C2H6		0	0	2.078e-07	3.13059	2	1594.77	-1.07271	31.7184	0
	High	VVIVKPHDEGSK	1	5	1	P0C2H6		0	0	0.001092	2.77491	3	1307.73	-1.49018	12.3587	0
	High	SHPFGHALVAGIER	1	5	1	P0C2H6		0	0	7.233e-05	2.77316	3	1490.79	0.45624	30.9459	0
	High	YTLDVEAFK	1	5	1	P0C2H6		0	0.001	0.005449	2.15285	2	1085.55	0.156575	45.0475	0
	High	NQWFFSK	1	5	1	P0C2H6		0	0.002	0.0654	1.87335	2	956.463	-0.000337017	42.4131	0
E7KG17	S-adenosylmethionine synthase OS=Saccharomyces cerevisiae (strain AWRI796) OX=764097 GN=AWRI796_3262 PE=3 SV=1 - [E7KG17_YEASA]	12.6834	22.09	5	5	5	5	258	28.4627	6.41748
	A2	Sequence	# PSMs	# Proteins	# Protein Groups	Protein Group Accessions	Modifications	ΔCn	q-Value	PEP	XCorr	Charge	MH+ [Da]	ΔM [ppm]	RT [min]	# Missed Cleavages
	High	FVIGGPQGDAGLTGR	1	5	1	E7KG17		0	0	1.139e-07	2.85648	2	1444.76	1.30256	40.1647	0
	High	SDEEIIDIISK	1	5	1	E7KG17		0	0	6.151e-06	2.58479	2	1261.65	-1.24356	50.6231	0
	High	DGSLAWLRPDTK	1	5	1	E7KG17		0	0	0.001455	2.51361	3	1358.71	-0.133147	40.7751	0
	High	NFDLRPGVLVK	1	5	1	E7KG17		0	0.001	0.01171	2.56159	3	1257.73	2.42452	39.3391	0
	High	TQVTVEYK	1	5	1	E7KG17		0	0.002	0.05821	2.16688	2	967.509	-0.129531	21.1282	0
P41805	60S ribosomal protein L10 OS=Saccharomyces cerevisiae (strain ATCC 204508 / S288c) OX=559292 GN=RPL10 PE=1 SV=1 - [RL10_YEAST]	12.593	27.6	1	6	6	8	221	25.3454	10.0229
	A2	Sequence	# PSMs	# Proteins	# Protein Groups	Protein Group Accessions	Modifications	ΔCn	q-Value	PEP	XCorr	Charge	MH+ [Da]	ΔM [ppm]	RT [min]	# Missed Cleavages
	High	EAGEVKDDGAFVK	2	1	1	P41805		0	0	7.562e-05	3.63224	3	1364.67	-0.966094	21.6905	1
	High	WGFTNLDRPEYLK	1	1	1	P41805		0	0	0.0001541	2.38642	3	1638.83	-0.734185	46.4754	0
	High	VDIGQIIFSVR	1	1	1	P41805		0	0	1.412e-05	2.09181	2	1246.72	-0.261335	60.5919	0
	High	GSLENNIR	1	1	1	P41805		0	0.008	0.1773	1.20286	2	902.469	0.248851	18.1977	0
	Medium	DVVVEGLR	1	1	1	P41805		0	0.021	0.311	1.85896	2	886.5	0.279772	31.7969	0
	Medium	YmTTVSGR	2	1	1	P41805	M2(Oxidation)	0	0.023	0.3252	1.12836	2	930.436	1.32038	13.6035	0
B3LTM6	Ribosomal protein L2B (Fragment) OS=Saccharomyces cerevisiae (strain RM11-1a) OX=285006 GN=SCRG_05197 PE=4 SV=1 - [B3LTM6_YEAS1]	12.4493	22.13	2	4	4	5	253	27.2608	11.1069
	A2	Sequence	# PSMs	# Proteins	# Protein Groups	Protein Group Accessions	Modifications	ΔCn	q-Value	PEP	XCorr	Charge	MH+ [Da]	ΔM [ppm]	RT [min]	# Missed Cleavages
	High	ASGNYVIIIGHNPDENK	1	2	1	B3LTM6		0	0	9.308e-07	4.79859	3	1840.92	3.20844	34.0962	0
	High	GVAmNPVDHPHGGGNHQHIGK	2	2	1	B3LTM6	M4(Oxidation)	0	0	7.851e-06	2.9658	5	2175.03	0.301564	12.1144	0
	High	GVIGVIAGGGR	1	2	1	B3LTM6		0	0	0.001789	2.91301	2	955.568	-0.00452741	33.6334	0
	High	TLDYAER	1	2	1	B3LTM6		0	0.001	0.009531	1.77187	2	867.42	-0.351133	20.1263	0
P04037	Cytochrome c oxidase subunit 4, mitochondrial OS=Saccharomyces cerevisiae (strain ATCC 204508 / S288c) OX=559292 GN=COX4 PE=1 SV=1 - [COX4_YEAST]	12.4053	33.55	1	3	3	4	155	17.1317	6.90283
	A2	Sequence	# PSMs	# Proteins	# Protein Groups	Protein Group Accessions	Modifications	ΔCn	q-Value	PEP	XCorr	Charge	MH+ [Da]	ΔM [ppm]	RT [min]	# Missed Cleavages
	High	TAQNLAEVNGPETLIGPGAK	2	1	1	P04037		0	0	4.377e-05	4.11801	3	1980.04	0.809909	43.2415	0
	High	EGTVPTDLDQETGLAR	1	1	1	P04037		0	0	2.558e-05	3.00371	2	1701.83	-0.52808	38.868	0
	High	LEGIDVFDTKPLDSSR	1	1	1	P04037		0	0	0.002614	2.23475	3	1791.91	-0.728479	47.0556	0
P39931	Protein SSP120 OS=Saccharomyces cerevisiae (strain ATCC 204508 / S288c) OX=559292 GN=SSP120 PE=1 SV=1 - [SS120_YEAST]	12.313	19.66	3	4	4	5	234	27.2725	5.10986
	A2	Sequence	# PSMs	# Proteins	# Protein Groups	Protein Group Accessions	Modifications	ΔCn	q-Value	PEP	XCorr	Charge	MH+ [Da]	ΔM [ppm]	RT [min]	# Missed Cleavages
	High	ITKEEYLQFAK	2	3	1	P39931		0	0	0.001418	3.72991	3	1369.74	-0.312717	32.4407	1
	High	ATVITDDELESR	1	3	1	P39931		0	0	5.257e-05	2.51085	2	1348.66	-0.652928	32.382	0
	High	DYTPETFFALHDIK	1	3	1	P39931		0	0	0.0001755	2.0607	2	1696.82	-2.27049	52.8601	0
	High	LLDVDDNTK	1	3	1	P39931		0	0.001	0.0167	1.85462	2	1032.52	-1.80413	25.4565	0
C8ZHI2	Mediator of RNA polymerase II transcription subunit 7 OS=Saccharomyces cerevisiae (strain Lalvin EC1118 / Prise de mousse) OX=643680 GN=EC1118_1O4_0298g PE=3 SV=1 - [C8ZHI2_YEAS8]	12.1639	13.51	2	3	3	5	222	25.6001	6.55127
	A2	Sequence	# PSMs	# Proteins	# Protein Groups	Protein Group Accessions	Modifications	ΔCn	q-Value	PEP	XCorr	Charge	MH+ [Da]	ΔM [ppm]	RT [min]	# Missed Cleavages
	High	STENESTNYQYK	1	2	1	C8ZHI2		0	0	4.776e-07	2.85471	2	1463.63	-0.615064	18.5324	0
	High	LTSIQDTLR	3	2	1	C8ZHI2		0	0.001	0.01313	2.49973	2	1046.58	-0.173323	32.3987	0
	High	FFTQSNLEK	1	2	1	C8ZHI2		0	0.004	0.09661	1.79194	2	1113.56	-0.437216	30.4634	0
E7NHQ7	Rpl24ap OS=Saccharomyces cerevisiae (strain FostersO) OX=764101 GN=FOSTERSO_1712 PE=4 SV=1 - [E7NHQ7_YEASO]	11.9098	24	8	3	3	5	125	14.4522	11.2534
	A2	Sequence	# PSMs	# Proteins	# Protein Groups	Protein Group Accessions	Modifications	ΔCn	q-Value	PEP	XCorr	Charge	MH+ [Da]	ΔM [ppm]	RT [min]	# Missed Cleavages
	High	AQRPITGASLDLIK	3	8	1	E7NHQ7		0	0	3.673e-07	4.22891	3	1482.87	4.64735	36.5087	0
	High	IAWTVLFR	1	8	1	E7NHQ7		0	0	0.002915	1.56495	2	1005.59	-0.790049	56.4725	0
	High	GITEEVAK	1	8	1	E7NHQ7		0	0.001	0.02483	2.0891	2	846.457	0.363336	18.3623	0
E7Q8R1	Sis1p OS=Saccharomyces cerevisiae (strain FostersB) OX=764102 GN=FOSTERSB_4118 PE=4 SV=1 - [E7Q8R1_YEASB]	11.8859	29.38	11	5	5	7	211	23.0698	9.71533
	A2	Sequence	# PSMs	# Proteins	# Protein Groups	Protein Group Accessions	Modifications	ΔCn	q-Value	PEP	XCorr	Charge	MH+ [Da]	ΔM [ppm]	RT [min]	# Missed Cleavages
	High	VQPVQPSQTSTYPGQGmPTPK	1	11	1	E7Q8R1	M17(Oxidation)	0	0	1.635e-06	3.54077	3	2244.1	-0.464387	27.9583	0
	High	NQGDYNPQTGR	1	11	1	E7Q8R1		0	0	0.000206	1.91824	2	1249.56	0.447073	14.6145	0
	High	YKVDYPISLNDAQK	1	11	1	E7Q8R1		0	0.002	0.05059	2.87635	3	1653.84	-2.10996	37.4393	1
	High	TIQTIDGR	2	11	1	E7Q8R1		0	0.002	0.04184	1.60635	2	903.49	0.232789	18.884	0
	High	ESLLGFSK	2	11	1	E7Q8R1		0	0.002	0.02891	0.97197	2	880.481	4.32548	38.2471	0
B3LTE6	Heat shock protein SSA2 OS=Saccharomyces cerevisiae (strain RM11-1a) OX=285006 GN=SCRG_04965 PE=3 SV=1 - [B3LTE6_YEAS1]	11.7405	10.64	6	3	5	5	639	69.4895	5.08447
	A2	Sequence	# PSMs	# Proteins	# Protein Groups	Protein Group Accessions	Modifications	ΔCn	q-Value	PEP	XCorr	Charge	MH+ [Da]	ΔM [ppm]	RT [min]	# Missed Cleavages
	High	IINEPTAAAIAYGLDKK	1	13	2	D2J4C2;B3LTE6		0	0	3.933e-05	3.31755	3	1787.99	-2.55618	43.088	1
	High	TTPSFVGFTDTER	1	6	1	B3LTE6		0	0	5.104e-05	2.39608	2	1457.69	1.14504	42.2187	0
	High	NQLESIAYSLK	1	13	2	D2J4C2;B3LTE6		0	0	0.0006702	2.31163	2	1265.68	2.0256	45.055	0
	High	NQAAmNPANTVFDAK	1	6	1	B3LTE6	M5(Oxidation)	0	0	0.0002547	1.9167	2	1607.75	2.97499	31.7229	0
	High	ELQEVANPImSK	1	6	1	B3LTE6	M10(Oxidation)	0	0.002	0.0456	1.79857	2	1374.69	1.14759	31.4246	0
H0GGK6	Rpl11ap OS=Saccharomyces cerevisiae x Saccharomyces kudriavzevii (strain VIN7) OX=1095631 GN=VIN7_1875 PE=3 SV=1 - [H0GGK6_SACCK]	11.5472	23.49	3	4	4	5	166	18.88	9.87646
	A2	Sequence	# PSMs	# Proteins	# Protein Groups	Protein Group Accessions	Modifications	ΔCn	q-Value	PEP	XCorr	Charge	MH+ [Da]	ΔM [ppm]	RT [min]	# Missed Cleavages
	High	VLEQLSGQTPVQSK	2	3	1	H0GGK6		0	0	3.539e-05	3.05649	2	1513.82	-0.269799	30.7544	0
	High	EDTVSWFK	1	3	1	H0GGK6		0	0.001	0.01461	2.08163	2	1011.48	-0.275268	41.7429	0
	High	AEEILER	1	3	1	H0GGK6		0	0.002	0.07542	1.79176	2	859.451	-0.861935	21.6845	0
	Medium	QKYDADVLDK	1	3	1	H0GGK6		0	0.023	0.3203	1.60742	2	1194.6	-3.36881	23.4537	1
Q03705	EKC/KEOPS complex subunit CGI121 OS=Saccharomyces cerevisiae (strain ATCC 204508 / S288c) OX=559292 GN=CGI121 PE=1 SV=1 - [CG121_YEAST]	11.4273	32.6	2	5	5	5	181	20.6486	6.21436
	A2	Sequence	# PSMs	# Proteins	# Protein Groups	Protein Group Accessions	Modifications	ΔCn	q-Value	PEP	XCorr	Charge	MH+ [Da]	ΔM [ppm]	RT [min]	# Missed Cleavages
	High	GQEIEFNDDNLSR	1	2	1	Q03705		0	0	2.463e-06	2.59274	2	1536.69	0.788631	36.7095	0
	High	ALVDAIQLR	1	2	1	Q03705		0	0.001	0.003268	2.44686	2	998.6	0.296088	42.378	0
	High	LSDDFKPQDVNGLSR	1	2	1	Q03705		0	0.001	0.01306	2.37237	3	1690.84	1.22816	35.269	0
	High	FYDEALIR	1	2	1	Q03705		0	0.001	0.01427	1.78786	2	1026.53	3.02062	39.2848	0
	High	FHTNTDDVDKEQLR	1	2	1	Q03705		0	0.002	0.0758	2.22744	3	1717.81	0.49087	21.0931	1
A6ZSU8	Mediator of RNA polymerase II transcription subunit 20 OS=Saccharomyces cerevisiae (strain YJM789) OX=307796 GN=SRB2 PE=3 SV=1 - [A6ZSU8_YEAS7]	11.2744	28.57	4	6	6	6	210	22.8518	5.41455
	A2	Sequence	# PSMs	# Proteins	# Protein Groups	Protein Group Accessions	Modifications	ΔCn	q-Value	PEP	XCorr	Charge	MH+ [Da]	ΔM [ppm]	RT [min]	# Missed Cleavages
	High	IAGIEGHLAEIR	1	4	1	A6ZSU8		0	0	0.0001666	2.78502	3	1278.71	-1.34075	35.2705	0
	High	LVNLFSSTGFK	1	4	1	A6ZSU8		0	0	0.0005673	2.39302	2	1212.66	-0.663563	50.5437	0
	High	SAVIFVER	1	4	1	A6ZSU8		0	0	0.002675	1.93653	2	920.519	-0.833907	32.6392	0
	High	DALSNSILSVR	1	4	1	A6ZSU8		0	0.001	0.007343	2.33381	2	1174.64	0.26445	46.4618	0
	Medium	NLPADVSK	1	4	1	A6ZSU8		0	0.013	0.2448	1.19332	2	843.457	-0.243707	17.8851	0
	Medium	ATPATLTELK	1	4	1	A6ZSU8		0	0.017	0.2826	1.82601	2	1044.59	-0.162659	30.5106	0
P0CX24	60S ribosomal protein L20-B OS=Saccharomyces cerevisiae (strain ATCC 204508 / S288c) OX=559292 GN=RPL20B PE=1 SV=1 - [RL20B_YEAST]	11.2673	22.67	8	3	3	4	172	20.4239	10.3013
	A2	Sequence	# PSMs	# Proteins	# Protein Groups	Protein Group Accessions	Modifications	ΔCn	q-Value	PEP	XCorr	Charge	MH+ [Da]	ΔM [ppm]	RT [min]	# Missed Cleavages
	High	ASGEIVSINQINEAHPTK	2	8	1	P0CX24		0	0	5.682e-09	4.91929	3	1907.98	0.38418	33.0325	0
	High	VAAVETLYQDmAAR	1	8	1	P0CX24	M11(Oxidation)	0	0	5.094e-08	3.08155	2	1553.77	3.04384	36.4738	0
	High	EYQVIGR	1	6	1	P0CX24		0	0.002	0.06664	1.55468	2	864.457	-0.890383	23.5875	0
E7Q7Z9	Proteasome endopeptidase complex OS=Saccharomyces cerevisiae (strain FostersB) OX=764102 GN=FOSTERSB_3763 PE=3 SV=1 - [E7Q7Z9_YEASB]	11.0665	19.66	2	4	4	4	234	25.5851	7.38623
	A2	Sequence	# PSMs	# Proteins	# Protein Groups	Protein Group Accessions	Modifications	ΔCn	q-Value	PEP	XCorr	Charge	MH+ [Da]	ΔM [ppm]	RT [min]	# Missed Cleavages
	High	NNYDGDTVTFSPTGR	1	2	1	E7Q7Z9		0	0	6.424e-06	3.2866	2	1643.72	-3.49009	35.5103	0
	High	NADELSSYQK	1	2	1	E7Q7Z9		0	0	0.001125	2.96861	2	1154.53	-0.884888	22.0969	0
	High	AGVEAISQSLR	1	2	1	E7Q7Z9		0	0	0.0031	2.56433	2	1130.62	0.13572	33.0069	0
	High	IDGNPDELIK	1	2	1	E7Q7Z9		0	0	8.197e-05	2.24693	2	1113.58	-0.246557	33.7342	0
Q05027	Transcription initiation factor TFIID subunit 9 OS=Saccharomyces cerevisiae (strain ATCC 204508 / S288c) OX=559292 GN=TAF9 PE=1 SV=1 - [TAF9_YEAST]	11.047	19.75	1	2	2	3	157	17.3038	6.31592
	A2	Sequence	# PSMs	# Proteins	# Protein Groups	Protein Group Accessions	Modifications	ΔCn	q-Value	PEP	XCorr	Charge	MH+ [Da]	ΔM [ppm]	RT [min]	# Missed Cleavages
	High	NSVGSVSEVGPDSTQEETPR	2	1	1	Q05027		0	0	6.49e-08	4.56342	3	2074.95	-0.889479	29.445	0
	High	TQYQFKPTAPK	1	1	1	Q05027		0	0.001	0.00524	2.65121	3	1308.7	1.09942	22.7767	0
H0GV65	Proteasome endopeptidase complex OS=Saccharomyces cerevisiae x Saccharomyces kudriavzevii (strain VIN7) OX=1095631 GN=VIN7_7281 PE=3 SV=1 - [H0GV65_SACCK]	10.9891	15.84	4	4	4	4	221	24.3324	6.56592
	A2	Sequence	# PSMs	# Proteins	# Protein Groups	Protein Group Accessions	Modifications	ΔCn	q-Value	PEP	XCorr	Charge	MH+ [Da]	ΔM [ppm]	RT [min]	# Missed Cleavages
	High	VTSTLLEQDTSTEK	1	4	1	H0GV65		0	0	6.787e-07	3.78079	2	1551.78	0.201565	29.5205	0
	High	KVTSTLLEQDTSTEK	1	4	1	H0GV65		0	0	0.001112	3.17815	3	1679.87	-1.45639	24.3155	1
	High	TTDSSALTYDR	1	4	1	H0GV65		0	0	0.001786	2.35246	2	1229.56	-1.16742	23.97	0
	Medium	TTIFSPEGR	1	4	1	H0GV65		0	0.046	0.501	1.67769	2	1007.52	2.41455	30.1269	0
P00549	Pyruvate kinase 1 OS=Saccharomyces cerevisiae (strain ATCC 204508 / S288c) OX=559292 GN=CDC19 PE=1 SV=2 - [KPYK1_YEAST]	10.8817	18.6	2	8	8	8	500	54.5103	7.6792
	A2	Sequence	# PSMs	# Proteins	# Protein Groups	Protein Group Accessions	Modifications	ΔCn	q-Value	PEP	XCorr	Charge	MH+ [Da]	ΔM [ppm]	RT [min]	# Missed Cleavages
	High	AIIVLSTSGTTPR	1	2	1	P00549		0	0	2.105e-06	3.44591	2	1315.76	3.28737	36.5704	0
	High	EPVSDWTDDVEAR	1	2	1	P00549		0	0	8.996e-06	2.59032	2	1518.66	-3.98432	40.3832	0
	High	TNNPETLVALR	1	2	1	P00549		0	0	0.00164	2.56023	2	1227.67	3.88254	36.7464	0
	High	TSIIGTIGPK	1	2	1	P00549		0	0	1.178e-05	2.28526	2	986.588	0.247489	34.4085	0
	High	GVFPFVFEK	1	2	1	P00549		0	0	0.002005	1.09725	2	1069.57	0.981892	57.8409	0
	High	AGAGHSNTLQVSTV	1	1	1	P00549		0	0.004	0.0985	1.59057	2	1341.67	-1.50383	26.1096	0
	High	GDTYVSIQGFK	1	2	1	P00549		0	0.007	0.1642	1.58382	2	1214.6	-4.5812	40.0467	0
	Medium	YRPNcPIILVTR	1	2	1	P00549	C5(Carbamidomethyl)	0	0.011	0.2176	1.40043	3	1501.84	9.33317	35.2088	0
E7KR42	YKL033W-A-like protein OS=Saccharomyces cerevisiae (strain Lalvin QA23) OX=764098 GN=QA23_2919 PE=4 SV=1 - [E7KR42_YEASL]	10.6896	21.62	4	5	5	5	222	24.669	6.53662
	A2	Sequence	# PSMs	# Proteins	# Protein Groups	Protein Group Accessions	Modifications	ΔCn	q-Value	PEP	XCorr	Charge	MH+ [Da]	ΔM [ppm]	RT [min]	# Missed Cleavages
	High	LPITLDEYDER	1	4	1	E7KR42		0	0	0.0001038	2.90174	2	1363.68	0.952769	43.551	0
	High	NIPIALcTSSNK	1	4	1	E7KR42	C7(Carbamidomethyl)	0	0	3.551e-05	2.08174	2	1317.68	0.175997	34.601	0
	High	GPLTWDVK	1	4	1	E7KR42		0	0.001	0.01547	1.87155	2	915.497	3.96136	37.4933	0
	High	NVALQSLK	1	4	1	E7KR42		0	0.001	0.0115	1.83288	2	872.517	-3.31668	25.7178	0
	High	GELLSSLEK	1	4	1	E7KR42		0	0.002	0.02932	2.00173	2	975.535	-0.748878	35.5785	0
Q3E793	BolA-like protein 1 OS=Saccharomyces cerevisiae (strain ATCC 204508 / S288c) OX=559292 GN=BOL1 PE=1 SV=1 - [BOL1_YEAST]	9.96692	33.64	1	3	3	3	110	12.5294	9.56885
	A2	Sequence	# PSMs	# Proteins	# Protein Groups	Protein Group Accessions	Modifications	ΔCn	q-Value	PEP	XCorr	Charge	MH+ [Da]	ΔM [ppm]	RT [min]	# Missed Cleavages
	High	GHAGVQGNVSAETHFR	1	1	1	Q3E793		0	0	1.947e-09	4.92724	3	1666.81	1.40783	20.2676	0
	High	NFAFGLYNDSHK	1	1	1	Q3E793		0	0	0.0002086	2.75326	3	1412.66	1.50167	39.3465	0
	High	LEcGFPDYK	1	1	1	Q3E793	C3(Carbamidomethyl)	0	0	0.0007292	2.28642	2	1128.5	-0.402502	34.143	0
G2WDW8	Ribosomal protein OS=Saccharomyces cerevisiae (strain Kyokai no. 7 / NBRC 101557) OX=721032 GN=K7_RPL1B PE=3 SV=1 - [G2WDW8_YEASK]	9.90897	16.59	4	3	3	4	217	24.5461	9.68604
	A2	Sequence	# PSMs	# Proteins	# Protein Groups	Protein Group Accessions	Modifications	ΔCn	q-Value	PEP	XCorr	Charge	MH+ [Da]	ΔM [ppm]	RT [min]	# Missed Cleavages
	High	FPTPVSHNDDLYGK	2	4	1	G2WDW8		0	0	2.209e-08	4.16486	3	1589.76	0.840425	31.9459	0
	High	ScGVDAmSVDDLKK	1	4	1	G2WDW8	C2(Carbamidomethyl); M7(Oxidation)	0	0	5.129e-06	3.62583	3	1540.7	0.604639	24.3003	1
	Medium	SSmGPAFR	1	4	1	G2WDW8	M3(Oxidation)	0	0.041	0.4708	1.25491	2	868.399	0.590673	15.981	0
P48589	40S ribosomal protein S12 OS=Saccharomyces cerevisiae (strain ATCC 204508 / S288c) OX=559292 GN=RPS12 PE=1 SV=1 - [RS12_YEAST]	9.84957	30.07	1	4	4	4	143	15.4622	4.729
	A2	Sequence	# PSMs	# Proteins	# Protein Groups	Protein Group Accessions	Modifications	ΔCn	q-Value	PEP	XCorr	Charge	MH+ [Da]	ΔM [ppm]	RT [min]	# Missed Cleavages
	High	QLGEWAGLGK	1	1	1	P48589		0	0	0.0003966	3.1855	2	1058.57	2.01195	40.1721	0
	High	LVEGLANDPENK	1	1	1	P48589		0	0	0.001008	2.46164	2	1298.65	-5.54763	27.1556	0
	High	KVVGASVVVVK	1	1	1	P48589		0	0	0.002905	2.05444	2	1084.71	-0.460656	21.3507	1
	High	TALVHDGLAR	1	1	1	P48589		0	0.001	0.02331	2.14799	2	1052.58	-0.470447	20.2369	0
P22803	Thioredoxin-2 OS=Saccharomyces cerevisiae (strain ATCC 204508 / S288c) OX=559292 GN=TRX2 PE=1 SV=3 - [TRX2_YEAST]	9.76875	47.12	1	4	4	4	104	11.1966	4.93213
	A2	Sequence	# PSMs	# Proteins	# Protein Groups	Protein Group Accessions	Modifications	ΔCn	q-Value	PEP	XCorr	Charge	MH+ [Da]	ΔM [ppm]	RT [min]	# Missed Cleavages
	High	LDVDEVSDVAQK	1	1	1	P22803		0	0	6.661e-06	3.59279	2	1317.65	0.683869	35.5013	0
	High	SASEYDSALASGDK	1	1	1	P22803		0	0	1.03e-05	2.07885	2	1400.61	-3.78336	26.0506	0
	High	VVGANPAAIK	1	1	1	P22803		0	0.001	0.008711	2.11626	2	939.562	-0.0744093	21.0024	0
	High	AEVSSmPTLIFYK	1	1	1	P22803	M6(Oxidation)	0	0.002	0.02752	1.98084	2	1501.76	-3.06653	45.2289	0
Q99321	Diphosphoinositol polyphosphate phosphohydrolase DDP1 OS=Saccharomyces cerevisiae (strain ATCC 204508 / S288c) OX=559292 GN=DDP1 PE=1 SV=3 - [DDP1_YEAST]	9.241	35.11	1	5	5	6	188	21.559	8.14795
	A2	Sequence	# PSMs	# Proteins	# Protein Groups	Protein Group Accessions	Modifications	ΔCn	q-Value	PEP	XCorr	Charge	MH+ [Da]	ΔM [ppm]	RT [min]	# Missed Cleavages
	High	RPELLEALNR	1	1	1	Q99321		0	0	0.0003014	3.22351	3	1210.69	-0.378141	35.3533	0
	High	IVANLGTVEDmRPPK	1	1	1	Q99321	M11(Oxidation)	0	0	7.989e-05	2.31978	3	1655.88	-0.799484	30.99	0
	High	GGVEKDEPNYETTAQR	2	1	1	Q99321		0	0.001	0.02416	2.00755	3	1793.83	-1.67226	19.8111	1
	High	ENQVYSPVTGAR	1	1	1	Q99321		0	0.001	0.01642	1.69016	2	1320.66	0.679713	26.2641	0
	High	LVAGcIcLTPDKK	1	1	1	Q99321	C5(Carbamidomethyl); C7(Carbamidomethyl)	0	0.008	0.1762	1.41468	3	1474.77	-1.53798	31.9184	1
P32495	H/ACA ribonucleoprotein complex subunit 2 OS=Saccharomyces cerevisiae (strain ATCC 204508 / S288c) OX=559292 GN=NHP2 PE=1 SV=2 - [NHP2_YEAST]	9.05622	16.03	2	2	2	3	156	17.1114	9.71533
	A2	Sequence	# PSMs	# Proteins	# Protein Groups	Protein Group Accessions	Modifications	ΔCn	q-Value	PEP	XCorr	Charge	MH+ [Da]	ΔM [ppm]	RT [min]	# Missed Cleavages
	High	NKEEEYKESFNEVVK	2	2	1	P32495		0	0	5.53e-06	4.77401	3	1871.9	-0.209794	29.135	2
	High	QDLGAAGATK	1	2	1	P32495		0	0.001	0.003994	1.40183	2	931.483	-1.21137	12.7844	0
H0H2A8	Eukaryotic translation initiation factor 6 OS=Saccharomyces cerevisiae x Saccharomyces kudriavzevii (strain VIN7) OX=1095631 GN=TIF6 PE=3 SV=1 - [H0H2A8_SACCK]	9.03692	12.65	2	2	2	3	245	26.4574	4.64014
	A2	Sequence	# PSMs	# Proteins	# Protein Groups	Protein Group Accessions	Modifications	ΔCn	q-Value	PEP	XCorr	Charge	MH+ [Da]	ΔM [ppm]	RT [min]	# Missed Cleavages
	High	GLLVPTQTTDQELQHLR	2	2	1	H0H2A8		0	0	3.692e-05	3.38664	3	1949.05	1.28282	43.0425	0
	High	LQDAQPESISGNLR	1	2	1	H0H2A8		0	0	3.001e-05	2.44622	2	1527.77	-1.55782	31.4445	0
P32379	Proteasome subunit alpha type-5 OS=Saccharomyces cerevisiae (strain ATCC 204508 / S288c) OX=559292 GN=PUP2 PE=1 SV=2 - [PSA5_YEAST]	8.74612	16.92	1	4	4	4	260	28.5993	4.729
	A2	Sequence	# PSMs	# Proteins	# Protein Groups	Protein Group Accessions	Modifications	ΔCn	q-Value	PEP	XCorr	Charge	MH+ [Da]	ΔM [ppm]	RT [min]	# Missed Cleavages
	High	LDENNAQLScITK	1	1	1	P32379	C10(Carbamidomethyl)	0	0	3.904e-06	2.59865	2	1505.72	-1.86946	32.0106	0
	High	EAELLVLK	1	1	1	P32379		0	0	0.002536	2.34745	2	914.557	1.147	39.4639	0
	High	ATSPLLESDSIEK	1	1	1	P32379		0	0	0.0002386	2.094	2	1389.71	0.72554	34.604	0
	High	GVSTFSPEGR	1	1	1	P32379		0	0.007	0.1675	1.70601	2	1036.51	1.23142	24.3455	0
C8Z5U5	Yra1p OS=Saccharomyces cerevisiae (strain Lalvin EC1118 / Prise de mousse) OX=643680 GN=EC1118_1D0_6810g PE=4 SV=1 - [C8Z5U5_YEAS8]	8.74298	11.5	3	3	3	4	226	24.9675	11.3267
	A2	Sequence	# PSMs	# Proteins	# Protein Groups	Protein Group Accessions	Modifications	ΔCn	q-Value	PEP	XCorr	Charge	MH+ [Da]	ΔM [ppm]	RT [min]	# Missed Cleavages
	High	SLDEIIGSNK	1	3	1	C8Z5U5		0	0	0.001046	2.4341	2	1075.56	0.912212	34.1989	0
	High	VLLSYNER	2	3	1	C8Z5U5		0	0.001	0.006032	2.38281	2	993.539	3.03357	29.3615	0
	High	VNVEGLPR	1	3	1	C8Z5U5		0	0.002	0.03642	2.22641	2	883.499	-0.369127	27.6947	0
B5VSD4	YOR253Wp-like protein OS=Saccharomyces cerevisiae (strain AWRI1631) OX=545124 GN=AWRI1631_154020 PE=4 SV=1 - [B5VSD4_YEAS6]	8.60429	7.95	5	2	2	3	176	19.7142	8.23584
	A2	Sequence	# PSMs	# Proteins	# Protein Groups	Protein Group Accessions	Modifications	ΔCn	q-Value	PEP	XCorr	Charge	MH+ [Da]	ΔM [ppm]	RT [min]	# Missed Cleavages
	High	GVNGDEQDAILLK	1	5	1	B5VSD4		0	0	2.406e-07	3.69084	2	1371.71	2.4641	36.2459	0
	High	GVNGDEQDAILLKK	1	5	1	B5VSD4		0	0	0.0007555	2.82564	3	1499.81	-0.82734	28.7882	1
	High	GVnGDEQDAILLKK	1	5	1	B5VSD4	N3(Deamidated)	0	0.002	0.03471	2.0878	3	1500.79	0.937485	31.1118	1
E7KQF4	Pre3p OS=Saccharomyces cerevisiae (strain Lalvin QA23) OX=764098 GN=QA23_2624 PE=4 SV=1 - [E7KQF4_YEASL]	8.56275	14.97	6	3	3	4	187	20.417	6.17627
	A2	Sequence	# PSMs	# Proteins	# Protein Groups	Protein Group Accessions	Modifications	ΔCn	q-Value	PEP	XCorr	Charge	MH+ [Da]	ΔM [ppm]	RT [min]	# Missed Cleavages
	High	DGVILGADSR	1	6	1	E7KQF4		0	0.001	0.008048	2.05377	2	1002.52	-2.71906	28.658	0
	High	EETVDFIK	1	6	1	E7KQF4		0	0.002	0.08198	1.88964	2	980.494	0.462847	34.3932	0
	Medium	TTTGAYIANR	2	6	1	E7KQF4		0	0.023	0.3349	2.47726	2	1067.54	-3.89723	19.1709	0
H0H064	Peptidylprolyl isomerase OS=Saccharomyces cerevisiae x Saccharomyces kudriavzevii (strain VIN7) OX=1095631 GN=VIN7_9538 PE=4 SV=1 - [H0H064_SACCK]	8.37079	36.84	2	4	4	4	114	12.1503	6.03662
	A2	Sequence	# PSMs	# Proteins	# Protein Groups	Protein Group Accessions	Modifications	ΔCn	q-Value	PEP	XCorr	Charge	MH+ [Da]	ΔM [ppm]	RT [min]	# Missed Cleavages
	High	GSPFQcNIGVGQVIK	1	2	1	H0H064	C6(Carbamidomethyl)	0	0	9.399e-06	2.91654	2	1603.83	1.4799	44.7955	0
	High	LTIPGPYAYGPR	1	2	1	H0H064		0	0.002	0.03583	2.22442	2	1304.7	-0.402354	44.0279	0
	High	FDSSVDR	1	2	1	H0H064		0	0.002	0.05436	1.60295	2	825.375	1.41054	15.8836	0
	High	GWDVGIPK	1	2	1	H0H064		0	0.006	0.1387	1.62688	2	871.469	2.30023	39.2591	0
E7LYG8	Acetolactate synthase OS=Saccharomyces cerevisiae (strain VIN 13) OX=764099 GN=VIN13_3686 PE=3 SV=1 - [E7LYG8_YEASV]	8.26982	8.07	7	4	4	4	632	68.5482	8.1626
	A2	Sequence	# PSMs	# Proteins	# Protein Groups	Protein Group Accessions	Modifications	ΔCn	q-Value	PEP	XCorr	Charge	MH+ [Da]	ΔM [ppm]	RT [min]	# Missed Cleavages
	High	RPEPAPSFNVDPLEQPAEPSK	1	7	1	E7LYG8		0	0	1.603e-08	4.25363	3	2305.14	-1.26705	40.7963	0
	High	TTLPSNALNQLTSR	1	7	1	E7LYG8		0	0	3.061e-05	2.38611	2	1515.81	-2.04871	42.3933	0
	High	DVTAAILR	1	7	1	E7LYG8		0	0.002	0.07151	1.63008	2	858.508	4.0405	36.2793	0
	High	SVEELPLR	1	7	1	E7LYG8		0	0.002	0.02893	1.59133	2	942.525	-0.0881422	31.4598	0
E7QC24	Ilv6p OS=Saccharomyces cerevisiae (strain Zymaflore VL3) OX=764100 GN=VL3_0469 PE=4 SV=1 - [E7QC24_YEASZ]	8.26706	22.45	9	2	2	3	147	16.1372	5.05908
	A2	Sequence	# PSMs	# Proteins	# Protein Groups	Protein Group Accessions	Modifications	ΔCn	q-Value	PEP	XCorr	Charge	MH+ [Da]	ΔM [ppm]	RT [min]	# Missed Cleavages
	High	QFHPANLPASEVLR	2	9	1	E7QC24		0	0.001	0.005754	3.03572	3	1578.85	3.94817	36.104	0
	High	LKHEHLNDITNLTNNFGGR	1	9	1	E7QC24		0	0.001	0.01196	2.56121	4	2193.12	0.819499	35.5225	1
Q8J1F8	Histone H2B.2 OS=Ashbya gossypii (strain ATCC 10895 / CBS 109.51 / FGSC 9923 / NRRL Y-1056) OX=284811 GN=HTB2 PE=3 SV=3 - [H2B2_ASHGO]	8.16841	14.96	8	3	3	4	127	13.8154	10.1108
	A2	Sequence	# PSMs	# Proteins	# Protein Groups	Protein Group Accessions	Modifications	ΔCn	q-Value	PEP	XCorr	Charge	MH+ [Da]	ΔM [ppm]	RT [min]	# Missed Cleavages
	High	LILPGELAK	2	8	1	Q8J1F8		0	0	0.001279	1.92582	2	953.601	-2.40739	40.6209	0
	High	ETYSSYIYK	1	8	1	Q8J1F8		0	0.001	0.004065	1.67856	2	1153.54	-2.00716	33.0627	0
	High	KETYSSYIYK	1	8	1	Q8J1F8		0	0.002	0.06067	2.85083	3	1281.64	0.231288	26.2983	1
E7NKU2	Hsp60p OS=Saccharomyces cerevisiae (strain FostersO) OX=764101 GN=FOSTERSO_3266 PE=3 SV=1 - [E7NKU2_YEASO]	8.12298	11.32	4	4	4	4	477	51.3402	7.02002
	A2	Sequence	# PSMs	# Proteins	# Protein Groups	Protein Group Accessions	Modifications	ΔCn	q-Value	PEP	XCorr	Charge	MH+ [Da]	ΔM [ppm]	RT [min]	# Missed Cleavages
	High	AAVEEGILPGGGTALVK	1	4	1	E7NKU2		0	0	5.094e-06	3.60904	2	1581.88	-2.43022	43.6141	0
	High	VGGASEVEVGEK	1	4	1	E7NKU2		0	0	2.114e-05	2.67626	2	1160.58	0.387981	20.4705	0
	High	GFISPYFITDPK	1	4	1	E7NKU2		0	0	0.001982	1.83767	2	1384.71	-0.890238	52.6987	0
	High	GSIDITTTNSYEK	1	4	1	E7NKU2		0	0.002	0.04264	0.894023	2	1428.68	-1.85941	30.6716	0
P20436	DNA-directed RNA polymerases I, II, and III subunit RPABC3 OS=Saccharomyces cerevisiae (strain ATCC 204508 / S288c) OX=559292 GN=RPB8 PE=1 SV=1 - [RPAB3_YEAST]	8.10862	14.38	1	2	2	3	146	16.5011	4.70361
	A2	Sequence	# PSMs	# Proteins	# Protein Groups	Protein Group Accessions	Modifications	ΔCn	q-Value	PEP	XCorr	Charge	MH+ [Da]	ΔM [ppm]	RT [min]	# Missed Cleavages
	High	IEAASTTQDQcK	1	1	1	P20436	C11(Carbamidomethyl)	0	0	7.514e-06	3.42935	2	1351.61	-1.16149	12.7013	0
	High	QENAYLLIR	1	1	1	P20436		0	0	0.002466	3.00122	2	1119.62	1.67915	39.309	0
	High	IEAASTTQDqcK	1	1	1	P20436	Q10(Deamidated); C11(Carbamidomethyl)	0	0.001	0.01849	1.67805	2	1352.6	-0.173241	14.9106	0
A0A1X7QXI5	Similar to Saccharomyces cerevisiae YPR103W PRE2 Beta 5 subunit of the 20S proteasome, responsible for the chymotryptic activity of the proteasome OS=Kazachstania saulgeensis OX=1789683 GN=KASA_0Q05863G PE=4 SV=1 - [A0A1X7QXI5_9SACH]	8.01358	13.24	6	3	3	3	287	31.5896	6.07471
	A2	Sequence	# PSMs	# Proteins	# Protein Groups	Protein Group Accessions	Modifications	ΔCn	q-Value	PEP	XCorr	Charge	MH+ [Da]	ΔM [ppm]	RT [min]	# Missed Cleavages
	High	ATAGNWVASQTVK	1	6	1	A0A1X7QXI5		0	0	1.35e-05	2.89952	2	1332.69	2.21342	29.9488	0
	High	ILSNLVYQYK	1	6	1	A0A1X7QXI5		0	0	0.0002941	2.55147	2	1240.69	-1.35341	41.8055	0
	High	KEGPTIYYVDSDGTR	1	6	1	A0A1X7QXI5		0	0.002	0.07751	2.5626	3	1700.81	0.535303	29.7541	1
G2WCG3	K7_Dld3p OS=Saccharomyces cerevisiae (strain Kyokai no. 7 / NBRC 101557) OX=721032 GN=K7_DLD3 PE=4 SV=1 - [G2WCG3_YEASK]	8.00331	8.27	2	3	3	3	496	55.2061	6.88818
	A2	Sequence	# PSMs	# Proteins	# Protein Groups	Protein Group Accessions	Modifications	ΔCn	q-Value	PEP	XCorr	Charge	MH+ [Da]	ΔM [ppm]	RT [min]	# Missed Cleavages
	High	VLDSEDLAYFR	1	2	1	G2WCG3		0	0	1.037e-05	3.14477	2	1327.65	-0.207743	48.2505	0
	High	LNAAGLIGDAPKPVVK	1	2	1	G2WCG3		0	0	0.0005575	2.86706	3	1562.93	4.33251	39.3435	0
	High	GQSNLILLPNSTDK	1	2	1	G2WCG3		0	0	0.0001587	1.99148	2	1499.8	-1.72069	40.7516	0
G2WCZ4	40S ribosomal protein S26 OS=Saccharomyces cerevisiae (strain Kyokai no. 7 / NBRC 101557) OX=721032 GN=K7_RPS26B PE=3 SV=1 - [G2WCZ4_YEASK]	7.74366	20.17	3	2	2	4	119	13.4683	10.9019
	A2	Sequence	# PSMs	# Proteins	# Protein Groups	Protein Group Accessions	Modifications	ΔCn	q-Value	PEP	XCorr	Charge	MH+ [Da]	ΔM [ppm]	RT [min]	# Missed Cleavages
	High	DLSEASVYPEYALPK	3	3	1	G2WCZ4		0	0	1.503e-08	3.56591	2	1681.83	-0.897454	49.9686	0
	High	NIVEAAAVR	1	3	1	G2WCZ4		0	0	0.0003145	2.35894	2	942.533	-4.11316	25.7163	0
A6ZS84	Mediator of RNA polymerase II transcription subunit 9 OS=Saccharomyces cerevisiae (strain YJM789) OX=307796 GN=CSE2 PE=3 SV=1 - [A6ZS84_YEAS7]	7.65739	23.49	3	3	3	3	149	17.3519	6.69775
	A2	Sequence	# PSMs	# Proteins	# Protein Groups	Protein Group Accessions	Modifications	ΔCn	q-Value	PEP	XCorr	Charge	MH+ [Da]	ΔM [ppm]	RT [min]	# Missed Cleavages
	High	SPSEWQDIIHQR	1	3	1	A6ZS84		0	0	1.22e-08	3.20493	3	1495.73	-0.133348	38.7112	0
	High	SLISENEDTKDLLSK	1	3	1	A6ZS84		0	0	0.001048	2.52674	3	1691.88	3.85112	37.9824	1
	High	DVLDDLYR	1	3	1	A6ZS84		0	0.002	0.06358	1.92572	2	1008.5	-0.372953	47.6972	0
P53930	Protein AF-9 homolog OS=Saccharomyces cerevisiae (strain ATCC 204508 / S288c) OX=559292 GN=YAF9 PE=1 SV=1 - [AF9_YEAST]	7.64801	27.43	1	4	4	4	226	25.9652	5.37646
	A2	Sequence	# PSMs	# Proteins	# Protein Groups	Protein Group Accessions	Modifications	ΔCn	q-Value	PEP	XCorr	Charge	MH+ [Da]	ΔM [ppm]	RT [min]	# Missed Cleavages
	High	GPQNEDISYFIK	1	1	1	P53930		0	0	2.613e-05	3.09038	2	1410.69	-1.40741	44.8722	0
	High	VYFVEEANEK	1	1	1	P53930		0	0	0.0004462	2.52052	2	1227.59	-0.564297	31.6198	0
	High	TLSVSRPIIYGNTAK	1	1	1	P53930		0	0	0.0002886	2.03711	3	1619.91	-0.714087	31.3396	0
	High	LHPYANPVPNSDNGNEQNTTDHNSK	1	1	1	P53930		0	0.001	0.006209	1.73819	4	2763.24	0.291492	21.1203	0
P04456	60S ribosomal protein L25 OS=Saccharomyces cerevisiae (strain ATCC 204508 / S288c) OX=559292 GN=RPL25 PE=1 SV=4 - [RL25_YEAST]	7.56935	33.1	1	5	5	5	142	15.7478	10.1108
	A2	Sequence	# PSMs	# Proteins	# Protein Groups	Protein Group Accessions	Modifications	ΔCn	q-Value	PEP	XCorr	Charge	MH+ [Da]	ΔM [ppm]	RT [min]	# Missed Cleavages
	High	LTADYDALDIANR	1	1	1	P04456		0	0	1.042e-06	2.83436	2	1450.72	-1.33153	44.0719	0
	High	VIEQPITSETAmKK	1	1	1	P04456	M12(Oxidation)	0	0	0.001195	1.84506	3	1590.84	-2.20128	20.7991	1
	High	ELYEVDVLK	1	1	1	P04456		0	0.001	0.02299	2.21927	2	1107.6	1.69653	43.205	0
	High	VIEQPITSETAmK	1	1	1	P04456	M12(Oxidation)	0	0.001	0.01616	1.28029	2	1462.74	-4.47167	25.8191	0
	High	VNTLVRPnGTK	1	1	1	P04456	N8(Deamidated)	0	0.007	0.1514	2.51572	3	1199.68	1.52858	17.5021	0
P32899	U3 small nucleolar ribonucleoprotein protein IMP3 OS=Saccharomyces cerevisiae (strain ATCC 204508 / S288c) OX=559292 GN=IMP3 PE=1 SV=1 - [IMP3_YEAST]	7.37151	18.03	1	3	3	3	183	21.8716	9.75928
	A2	Sequence	# PSMs	# Proteins	# Protein Groups	Protein Group Accessions	Modifications	ΔCn	q-Value	PEP	XCorr	Charge	MH+ [Da]	ΔM [ppm]	RT [min]	# Missed Cleavages
	High	VGPNLINDPAYLVTR	1	1	1	P32899		0	0	4.561e-06	3.57992	2	1641.89	-1.35633	50.9774	0
	High	mAETIQDAVK	1	1	1	P32899	M1(Oxidation)	0	0	0.0003857	2.08302	2	1121.55	-2.55641	23.9147	0
	High	VTVSAIcR	1	1	1	P32899	C7(Carbamidomethyl)	0	0.001	0.00883	1.70856	2	905.487	-0.13814	23.1468	0
H0GR16	Pre7p OS=Saccharomyces cerevisiae x Saccharomyces kudriavzevii (strain VIN7) OX=1095631 GN=VIN7_5489 PE=4 SV=1 - [H0GR16_SACCK]	7.18885	13.69	3	3	3	3	241	26.8244	6.07471
	A2	Sequence	# PSMs	# Proteins	# Protein Groups	Protein Group Accessions	Modifications	ΔCn	q-Value	PEP	XCorr	Charge	MH+ [Da]	ΔM [ppm]	RT [min]	# Missed Cleavages
	High	GAVYSFDPVGSYER	1	3	1	H0GR16		0	0	1.849e-07	3.22304	2	1546.72	-0.374274	45.1502	0
	High	NITDYSINSR	1	3	1	H0GR16		0	0	0.001018	2.02274	2	1182.58	0.126454	30.8684	0
	High	DSFTSATER	1	3	1	H0GR16		0	0.001	0.01419	1.94306	2	1013.45	-0.114061	21.0705	0
E7NHN4	Mnp1p OS=Saccharomyces cerevisiae (strain FostersO) OX=764101 GN=FOSTERSO_1681 PE=4 SV=1 - [E7NHN4_YEASO]	7.14234	17.92	7	2	2	3	106	10.9118	6.80029
	A2	Sequence	# PSMs	# Proteins	# Protein Groups	Protein Group Accessions	Modifications	ΔCn	q-Value	PEP	XCorr	Charge	MH+ [Da]	ΔM [ppm]	RT [min]	# Missed Cleavages
	High	GLLGLSLVEAK	2	7	1	E7NHN4		0	0	0.001048	2.89629	2	1099.67	-0.142434	52.0171	0
	High	TLEDLGAK	1	7	1	E7NHN4		0	0.002	0.05237	1.90489	2	846.457	0.363336	23.3734	0
E7QFS3	Eno2p OS=Saccharomyces cerevisiae (strain Zymaflore VL3) OX=764100 GN=VL3_2226 PE=4 SV=1 - [E7QFS3_YEASZ]	7.06212	12.39	12	5	5	5	355	38.1086	6.15088
	A2	Sequence	# PSMs	# Proteins	# Protein Groups	Protein Group Accessions	Modifications	ΔCn	q-Value	PEP	XCorr	Charge	MH+ [Da]	ΔM [ppm]	RT [min]	# Missed Cleavages
	High	KAADALLLK	1	12	1	E7QFS3		0	0	0.002426	2.68555	2	942.598	-0.374826	24.4031	1
	High	AADALLLK	1	12	1	E7QFS3		0	0	0.001202	2.16706	2	814.503	-0.0599604	31.7564	0
	High	NVPLYQHLADLSK	1	5	1	E7QFS3		0	0	0.0003144	1.99945	3	1497.81	2.35187	42.0423	0
	High	VNQIGTLSESIK	1	12	1	E7QFS3		0	0.001	0.01413	2.20951	2	1288.71	-0.20523	35.0623	0
	High	IGSEVYHNLK	1	12	1	E7QFS3		0	0.007	0.1573	1.59287	2	1159.61	-0.305455	21.8822	0
B5VF99	YDL171Cp-like protein (Fragment) OS=Saccharomyces cerevisiae (strain AWRI1631) OX=545124 GN=AWRI1631_40680 PE=4 SV=1 - [B5VF99_YEAS6]	6.91863	2.67	8	2	2	2	1159	127.401	7.98682
	A2	Sequence	# PSMs	# Proteins	# Protein Groups	Protein Group Accessions	Modifications	ΔCn	q-Value	PEP	XCorr	Charge	MH+ [Da]	ΔM [ppm]	RT [min]	# Missed Cleavages
	High	GTIATLDDSSYSIDGGK	1	8	1	B5VF99		0	0	1.737e-08	3.66324	2	1699.8	-1.86699	40.8342	0
	High	EFIGNDEGEVTAIR	1	8	1	B5VF99		0	0	4.755e-07	3.25539	2	1549.75	-2.23526	39.8489	0
E7KKG8	Arl1p OS=Saccharomyces cerevisiae (strain Lalvin QA23) OX=764098 GN=QA23_0304 PE=3 SV=1 - [E7KKG8_YEASL]	6.83851	14.29	5	2	2	3	175	19.4571	5.22412
	A2	Sequence	# PSMs	# Proteins	# Protein Groups	Protein Group Accessions	Modifications	ΔCn	q-Value	PEP	XCorr	Charge	MH+ [Da]	ΔM [ppm]	RT [min]	# Missed Cleavages
	High	ILILGLDGAGK	1	5	1	E7KKG8		0	0	2.508e-05	2.612	2	1069.66	0.0256086	47.3616	0
	High	QDQPGALSASEVSK	2	5	1	E7KKG8		0	0	0.0001192	2.28081	2	1416.69	-1.896	24.6144	0
C7GQF2	Transcription initiation factor TFIID subunit 10 OS=Saccharomyces cerevisiae (strain JAY291) OX=574961 GN=TAF10 PE=3 SV=1 - [C7GQF2_YEAS2]	6.8031	18.45	4	2	2	2	206	23.0193	4.66553
	A2	Sequence	# PSMs	# Proteins	# Protein Groups	Protein Group Accessions	Modifications	ΔCn	q-Value	PEP	XCorr	Charge	MH+ [Da]	ΔM [ppm]	RT [min]	# Missed Cleavages
	High	QLLQGQQQPGVQQISQQQHQQNEK	1	4	1	C7GQF2		0	0	2.731e-09	4.24145	3	2800.41	-0.776701	28.5987	0
	High	SSVAVSNANNSQAR	1	4	1	C7GQF2		0	0	1.829e-08	2.56164	2	1404.68	-0.859424	12.5635	0
N1P080	Rpn13p OS=Saccharomyces cerevisiae (strain CEN.PK113-7D) OX=889517 GN=CENPK1137D_791 PE=4 SV=1 - [N1P080_YEASC]	6.68271	20.78	2	3	3	3	154	17.6727	4.52588
	A2	Sequence	# PSMs	# Proteins	# Protein Groups	Protein Group Accessions	Modifications	ΔCn	q-Value	PEP	XCorr	Charge	MH+ [Da]	ΔM [ppm]	RT [min]	# Missed Cleavages
	High	NSGNLPLNELSAK	1	2	1	N1P080		0	0	4.836e-05	2.82601	2	1356.72	8.37373	36.2985	0
	High	YFFWLQEK	1	2	1	N1P080		0	0	0.002289	1.60877	2	1160.58	-1.66484	55.5709	0
	High	IFALVFSSNER	1	2	1	N1P080		0	0.001	0.004131	2.24793	2	1282.68	0.707846	50.1319	0
E7KNQ1	Slx9p OS=Saccharomyces cerevisiae (strain Lalvin QA23) OX=764098 GN=QA23_1840 PE=4 SV=1 - [E7KNQ1_YEASL]	6.63359	18.6	5	2	2	2	129	15.1041	10.0376
	A2	Sequence	# PSMs	# Proteins	# Protein Groups	Protein Group Accessions	Modifications	ΔCn	q-Value	PEP	XCorr	Charge	MH+ [Da]	ΔM [ppm]	RT [min]	# Missed Cleavages
	High	FNQVLTNQDFQK	1	5	1	E7KNQ1		0	0	5.115e-06	3.63151	2	1481.74	0.383266	34.9756	0
	High	mQDLLTSLEQEK	1	5	1	E7KNQ1	M1(Oxidation)	0	0	1.371e-06	3.00208	2	1450.71	-2.39613	46.4041	0
C8ZGR5	Pup1p OS=Saccharomyces cerevisiae (strain Lalvin EC1118 / Prise de mousse) OX=643680 GN=EC1118_1O4_3719g PE=4 SV=1 - [C8ZGR5_YEAS8]	6.5272	16.48	3	4	4	4	261	28.2083	6.78564
	A2	Sequence	# PSMs	# Proteins	# Protein Groups	Protein Group Accessions	Modifications	ΔCn	q-Value	PEP	XCorr	Charge	MH+ [Da]	ΔM [ppm]	RT [min]	# Missed Cleavages
	High	NNFLAENSHTQPK	1	3	1	C8ZGR5		0	0	0.001187	3.10144	3	1499.72	0.167948	20.8556	0
	High	ATSTGTTIVGVK	1	3	1	C8ZGR5		0	0.001	0.0204	1.66568	2	1134.63	-2.05214	23.0226	0
	Medium	NYLTPNVR	1	3	1	C8ZGR5		0	0.017	0.3017	1.52326	2	976.524	3.02411	27.6755	0
	Medium	STQGPIVADK	1	3	1	C8ZGR5		0	0.035	0.4336	1.76007	2	1015.54	-0.464644	15.984	0
B3LM31	Ribosomal protein S16A (Fragment) OS=Saccharomyces cerevisiae (strain RM11-1a) OX=285006 GN=SCRG_02034 PE=3 SV=1 - [B3LM31_YEAS1]	6.41765	30.37	3	3	3	3	135	15.0383	10.2573
	A2	Sequence	# PSMs	# Proteins	# Protein Groups	Protein Group Accessions	Modifications	ΔCn	q-Value	PEP	XCorr	Charge	MH+ [Da]	ΔM [ppm]	RT [min]	# Missed Cleavages
	High	VTGGGHVSQVYAIR	1	4	1	B3LM31		0	0	6.555e-05	2.79119	3	1443.77	-0.917885	24.3986	0
	High	VNGSPITLVEPEILR	1	3	1	B3LM31		0	0	0.0001844	1.83454	2	1636.93	-0.151478	54.7814	0
	High	VYEPLLLVGLDK	1	4	1	B3LM31		0	0	0.0004693	1.79192	2	1358.79	-1.90495	58.5447	0
P05743	60S ribosomal protein L26-A OS=Saccharomyces cerevisiae (strain ATCC 204508 / S288c) OX=559292 GN=RPL26A PE=1 SV=3 - [RL26A_YEAST]	6.27551	24.41	5	3	3	3	127	14.2251	10.5796
	A2	Sequence	# PSMs	# Proteins	# Protein Groups	Protein Group Accessions	Modifications	ΔCn	q-Value	PEP	XCorr	Charge	MH+ [Da]	ΔM [ppm]	RT [min]	# Missed Cleavages
	High	VLLSAPLSK	1	5	1	P05743		0	0.001	0.01996	2.12354	2	927.588	0.26062	33.9035	0
	High	DDEVLVVR	1	5	1	P05743		0	0.002	0.02872	1.88813	2	944.504	-0.498929	32.3458	0
	Medium	VnGASVPINLHPSK	1	5	1	P05743	N2(Deamidated)	0	0.017	0.2994	2.26384	3	1433.77	-1.35064	30.515	0
N1PAX1	COX assembly mitochondrial protein OS=Saccharomyces cerevisiae (strain CEN.PK113-7D) OX=889517 GN=CENPK1137D_4863 PE=3 SV=1 - [N1PAX1_YEASC]	6.27405	12.84	3	2	2	2	109	12.8806	8.646
	A2	Sequence	# PSMs	# Proteins	# Protein Groups	Protein Group Accessions	Modifications	ΔCn	q-Value	PEP	XCorr	Charge	MH+ [Da]	ΔM [ppm]	RT [min]	# Missed Cleavages
	High	KIEEEEYGEDAILK	1	3	1	N1PAX1		0	0	2.525e-05	3.50225	3	1665.82	0.0493849	34.2523	1
	High	IEEEEYGEDAILK	1	3	1	N1PAX1		0	0	4.484e-06	2.77181	2	1537.73	2.12576	39.4249	0
B5VQK3	YNL209Wp-like protein (Fragment) OS=Saccharomyces cerevisiae (strain AWRI1631) OX=545124 GN=AWRI1631_141230 PE=3 SV=1 - [B5VQK3_YEAS6]	6.26873	6.39	5	3	3	4	595	64.7308	5.56689
	A2	Sequence	# PSMs	# Proteins	# Protein Groups	Protein Group Accessions	Modifications	ΔCn	q-Value	PEP	XCorr	Charge	MH+ [Da]	ΔM [ppm]	RT [min]	# Missed Cleavages
	High	SSNITISNAVGR	1	5	1	B5VQK3		0	0	1.895e-06	2.86463	2	1218.64	-1.61661	28.3797	0
	High	IINEPTAAAIAYGLGAGK	1	5	1	B5VQK3		0	0.001	0.003468	1.57034	2	1729.94	-3.23981	51.3789	0
	High	LSSEEIEK	2	5	1	B5VQK3		0	0.002	0.03409	1.77558	2	934.474	0.864739	17.9335	0
B3LNC7	Uncharacterized protein OS=Saccharomyces cerevisiae (strain RM11-1a) OX=285006 GN=SCRG_02950 PE=4 SV=1 - [B3LNC7_YEAS1]	6.19639	9.85	7	2	2	3	203	22.5394	6.34131
	A2	Sequence	# PSMs	# Proteins	# Protein Groups	Protein Group Accessions	Modifications	ΔCn	q-Value	PEP	XCorr	Charge	MH+ [Da]	ΔM [ppm]	RT [min]	# Missed Cleavages
	High	TVPNVIIGGTSR	1	7	1	B3LNC7		0	0.001	0.00412	1.99994	2	1213.69	1.3221	33.7706	0
	High	ELQDQIEK	2	7	1	B3LNC7		0	0.006	0.1316	1.99926	2	1002.51	-0.264307	21.2764	0
E7KBV3	40S ribosomal protein S8 OS=Saccharomyces cerevisiae (strain AWRI796) OX=764097 GN=AWRI796_1381 PE=3 SV=1 - [E7KBV3_YEASA]	5.9649	20.5	7	3	3	3	200	22.49	10.7407
	A2	Sequence	# PSMs	# Proteins	# Protein Groups	Protein Group Accessions	Modifications	ΔCn	q-Value	PEP	XCorr	Charge	MH+ [Da]	ΔM [ppm]	RT [min]	# Missed Cleavages
	High	IAGVVYHPSNNELVR	1	7	1	E7KBV3		0	0	1.149e-05	3.42984	3	1667.89	-0.325496	31.7154	0
	High	IESSVESQFSAGR	1	7	1	E7KBV3		0	0	3.103e-05	2.53506	2	1396.67	0.331263	30.9671	0
	Medium	QWFEAHYGQTLGK	1	6	1	E7KBV3		0	0.028	0.3594	1.00883	3	1564.75	-3.07105	37.6896	0
A6ZUT1	Regulator of Ty1 transposition OS=Saccharomyces cerevisiae (strain YJM789) OX=307796 GN=RTT102 PE=4 SV=1 - [A6ZUT1_YEAS7]	5.79807	46.5	8	4	4	4	157	17.7846	5.26221
	A2	Sequence	# PSMs	# Proteins	# Protein Groups	Protein Group Accessions	Modifications	ΔCn	q-Value	PEP	XCorr	Charge	MH+ [Da]	ΔM [ppm]	RT [min]	# Missed Cleavages
	High	VSSNVQQPQQQLGDmENNLEK	1	8	1	A6ZUT1	M15(Oxidation)	0	0	1.942e-05	3.15649	3	2402.12	-0.561897	31.3016	0
	High	ATGAPSANQGDEALSVDDIR	1	8	1	A6ZUT1		0	0	2.238e-07	2.64158	2	1986.94	2.84503	37.324	0
	High	GAVGNSEAIPGLSAGVNNDNTK	1	7	1	A6ZUT1		0	0	5.528e-05	1.77667	3	2085.02	-0.334089	37.6911	0
	High	VSYYGNPTSK	1	8	1	A6ZUT1		0	0	0.0008627	1.53995	2	1115.54	0.11791	21.5478	0
B5VE13	YBR048Wp-like protein OS=Saccharomyces cerevisiae (strain AWRI1631) OX=545124 GN=AWRI1631_21360 PE=3 SV=1 - [B5VE13_YEAS6]	5.69904	36.36	6	2	2	2	77	8.88691	11.0923
	A2	Sequence	# PSMs	# Proteins	# Protein Groups	Protein Group Accessions	Modifications	ΔCn	q-Value	PEP	XCorr	Charge	MH+ [Da]	ΔM [ppm]	RT [min]	# Missed Cleavages
	High	VQVGDIVTVGQcRPISK	1	6	1	B5VE13	C12(Carbamidomethyl)	0	0	7.691e-06	3.07056	3	1856.02	5.79814	36.9689	0
	High	NVPVHVSPAFR	1	6	1	B5VE13		0	0	0.002388	2.62847	3	1222.67	1.19093	27.8867	0
P02309	Histone H4 OS=Saccharomyces cerevisiae (strain ATCC 204508 / S288c) OX=559292 GN=HHF1 PE=1 SV=2 - [H4_YEAST]	5.65025	21.36	1	2	2	2	103	11.3614	11.356
	A2	Sequence	# PSMs	# Proteins	# Protein Groups	Protein Group Accessions	Modifications	ΔCn	q-Value	PEP	XCorr	Charge	MH+ [Da]	ΔM [ppm]	RT [min]	# Missed Cleavages
	High	DNIQGITKPAIR	1	1	1	P02309		0	0.001	0.0155	3.04723	3	1325.76	1.62977	27.6266	0
	High	ISGLIYEEVR	1	1	1	P02309		0	0.001	0.004674	2.60301	2	1178.64	0.446397	40.3847	0
E7NFK4	T-complex protein 1 subunit delta OS=Saccharomyces cerevisiae (strain FostersO) OX=764101 GN=FOSTERSO_0612 PE=3 SV=1 - [E7NFK4_YEASO]	5.58684	8.95	5	3	3	3	503	54.8822	7.92822
	A2	Sequence	# PSMs	# Proteins	# Protein Groups	Protein Group Accessions	Modifications	ΔCn	q-Value	PEP	XCorr	Charge	MH+ [Da]	ΔM [ppm]	RT [min]	# Missed Cleavages
	High	GIHPTIIADSFQSAAK	1	5	1	E7NFK4		0	0	0.0007696	3.42662	3	1655.88	1.58253	38.3437	0
	High	GLIAGGGAPEIEISR	1	5	1	E7NFK4		0	0	0.0007041	2.16022	2	1439.79	2.94285	43.008	0
	High	GEIIISNDGHTILK	1	5	1	E7NFK4		0	0.001	0.004818	1.74726	3	1509.82	-1.85174	35.0974	0
B5VHS6	YER148Wp-like protein OS=Saccharomyces cerevisiae (strain AWRI1631) OX=545124 GN=AWRI1631_52170 PE=3 SV=1 - [B5VHS6_YEAS6]	5.53015	11.25	5	2	2	2	240	26.9452	9.27588
	A2	Sequence	# PSMs	# Proteins	# Protein Groups	Protein Group Accessions	Modifications	ΔCn	q-Value	PEP	XCorr	Charge	MH+ [Da]	ΔM [ppm]	RT [min]	# Missed Cleavages
	High	TTALIFASGK	1	5	1	B5VHS6		0	0	0.0004243	2.6367	2	1008.57	-0.943447	35.2915	0
	High	DGTKPATTFQSEEDIKR	1	5	1	B5VHS6		0	0.007	0.1594	2.89345	4	1922.93	-6.75296	24.0116	1
H0GZN0	Sap30p OS=Saccharomyces cerevisiae x Saccharomyces kudriavzevii (strain VIN7) OX=1095631 GN=VIN7_9310 PE=4 SV=1 - [H0GZN0_SACCK]	5.3749	14.59	7	2	2	2	185	21.3895	9.5249
	A2	Sequence	# PSMs	# Proteins	# Protein Groups	Protein Group Accessions	Modifications	ΔCn	q-Value	PEP	XCorr	Charge	MH+ [Da]	ΔM [ppm]	RT [min]	# Missed Cleavages
	High	NLIETHITDNHPDLRPK	1	7	1	H0GZN0		0	0	2.571e-06	2.84408	5	2013.05	-0.689402	30.6338	0
	High	LTAAQQQYIK	1	7	1	H0GZN0		0	0	3.362e-05	2.53082	2	1163.64	-1.2915	24.441	0
C7GNW2	Mbf1p OS=Saccharomyces cerevisiae (strain JAY291) OX=574961 GN=MBF1 PE=4 SV=1 - [C7GNW2_YEAS2]	5.3247	13.91	4	2	2	4	151	16.3798	10.6089
	A2	Sequence	# PSMs	# Proteins	# Protein Groups	Protein Group Accessions	Modifications	ΔCn	q-Value	PEP	XCorr	Charge	MH+ [Da]	ΔM [ppm]	RT [min]	# Missed Cleavages
	High	AIPNQQVLSK	3	4	1	C7GNW2		0	0.001	0.01194	1.86908	2	1097.63	-1.65548	24.4648	0
	High	VDRETDIVKPK	1	4	1	C7GNW2		0	0.002	0.0288	1.91702	3	1299.73	0.0376813	14.2588	1
E7QH90	YKL069W-like protein OS=Saccharomyces cerevisiae (strain Zymaflore VL3) OX=764100 GN=VL3_2890 PE=4 SV=1 - [E7QH90_YEASZ]	5.30688	15.97	6	2	2	2	144	15.6868	5.26221
	A2	Sequence	# PSMs	# Proteins	# Protein Groups	Protein Group Accessions	Modifications	ΔCn	q-Value	PEP	XCorr	Charge	MH+ [Da]	ΔM [ppm]	RT [min]	# Missed Cleavages
	High	SEIVVPIISNDGK	1	6	1	E7QH90		0	0	0.0001134	3.06849	2	1370.75	-1.44691	44.1069	0
	High	VAcQmIQFGK	1	6	1	E7QH90	C3(Carbamidomethyl); M5(Oxidation)	0	0	0.0002121	2.23839	2	1197.58	0.363261	27.6682	0
E7KIQ7	Ltp1p OS=Saccharomyces cerevisiae (strain AWRI796) OX=764097 GN=AWRI796_5046 PE=4 SV=1 - [E7KIQ7_YEASA]	5.21634	25.23	5	2	2	2	107	12.2622	8.5874
	A2	Sequence	# PSMs	# Proteins	# Protein Groups	Protein Group Accessions	Modifications	ΔCn	q-Value	PEP	XCorr	Charge	MH+ [Da]	ΔM [ppm]	RT [min]	# Missed Cleavages
	High	IDSFGTSNYHVGESPDHR	1	5	1	E7KIQ7		0	0	7.085e-06	3.06322	3	2017.9	2.06431	29.0209	0
	High	SPmAEAIFK	1	5	1	E7KIQ7	M3(Oxidation)	0	0.002	0.03332	2.15312	2	1009.5	0.131456	29.7953	0
P33330	Phosphoserine aminotransferase OS=Saccharomyces cerevisiae (strain ATCC 204508 / S288c) OX=559292 GN=SER1 PE=1 SV=1 - [SERC_YEAST]	5.16678	5.82	1	2	2	2	395	43.3885	6.53662
	A2	Sequence	# PSMs	# Proteins	# Protein Groups	Protein Group Accessions	Modifications	ΔCn	q-Value	PEP	XCorr	Charge	MH+ [Da]	ΔM [ppm]	RT [min]	# Missed Cleavages
	High	AVQNLVDFIK	1	1	1	P33330		0	0	0.001256	2.77626	2	1146.65	-0.754192	49.3837	0
	High	GGVEAQQAENEEK	1	1	1	P33330		0	0	2.163e-05	2.39052	2	1388.63	-0.401693	14.5371	0
B5VR24	YNL010Wp-like protein OS=Saccharomyces cerevisiae (strain AWRI1631) OX=545124 GN=AWRI1631_143030 PE=4 SV=1 - [B5VR24_YEAS6]	5.09483	9.54	9	2	2	2	241	27.4639	5.26221
	A2	Sequence	# PSMs	# Proteins	# Protein Groups	Protein Group Accessions	Modifications	ΔCn	q-Value	PEP	XCorr	Charge	MH+ [Da]	ΔM [ppm]	RT [min]	# Missed Cleavages
	High	VFEGVLDDTK	1	9	1	B5VR24		0	0	0.0009715	2.24461	2	1122.57	0.00474108	37.2477	0
	High	IIYKDESPFGHDK	1	9	1	B5VR24		0	0.001	0.01291	2.85021	3	1548.76	-4.34793	26.0703	1
E7M1G0	Atp4p OS=Saccharomyces cerevisiae (strain VIN 13) OX=764099 GN=VIN13_4885 PE=4 SV=1 - [E7M1G0_YEASV]	5.07767	22.49	7	4	4	4	209	23.1903	7.38623
	A2	Sequence	# PSMs	# Proteins	# Protein Groups	Protein Group Accessions	Modifications	ΔCn	q-Value	PEP	XCorr	Charge	MH+ [Da]	ΔM [ppm]	RT [min]	# Missed Cleavages
	High	IDSVSQLQNVAETTK	1	7	1	E7M1G0		0	0	1.278e-07	3.13048	2	1632.85	1.08977	39.2908	0
	High	VSDVLNASR	1	7	1	E7M1G0		0	0.001	0.004415	1.9472	2	960.51	-0.846322	21.6342	0
	High	ANSIINAIPGNNILTK	1	7	1	E7M1G0		0	0.001	0.01954	1.37008	2	1652.93	-2.38761	49.9152	0
	Medium	YLAPAYK	1	7	1	E7M1G0		0	0.01	0.2051	1.21662	2	825.449	-1.97609	23.3222	0
P14832	Peptidyl-prolyl cis-trans isomerase OS=Saccharomyces cerevisiae (strain ATCC 204508 / S288c) OX=559292 GN=CPR1 PE=1 SV=3 - [CYPH_YEAST]	5.06614	8.02	1	2	2	2	162	17.3797	7.44482
	A2	Sequence	# PSMs	# Proteins	# Protein Groups	Protein Group Accessions	Modifications	ΔCn	q-Value	PEP	XCorr	Charge	MH+ [Da]	ΔM [ppm]	RT [min]	# Missed Cleavages
	High	KVESLGSPSGATK	1	1	1	P14832		0	0	3.799e-05	2.76913	2	1260.68	-1.14636	13.2139	1
	High	VESLGSPSGATK	1	1	1	P14832		0	0.006	0.1325	2.29701	2	1132.58	-3.21668	18.1442	0
A7A1D2	Translation elongation factor 2 (EF-2) OS=Saccharomyces cerevisiae (strain YJM789) OX=307796 GN=YEF3 PE=4 SV=1 - [A7A1D2_YEAS7]	5.05706	2.78	4	2	2	3	1044	115.886	6.04932
	A2	Sequence	# PSMs	# Proteins	# Protein Groups	Protein Group Accessions	Modifications	ΔCn	q-Value	PEP	XCorr	Charge	MH+ [Da]	ΔM [ppm]	RT [min]	# Missed Cleavages
	High	mTPSGHNWVSGQGAGPR	1	4	1	A7A1D2	M1(Oxidation)	0	0	0.001465	1.6195	3	1754.8	-0.0272239	21.8625	0
	High	ATETVDNKDIER	2	4	1	A7A1D2		0	0.001	0.01	2.57316	3	1390.68	-0.430937	16.1136	1
B3LSM3	ARF-binding protein OS=Saccharomyces cerevisiae (strain RM11-1a) OX=285006 GN=SCRG_04821 PE=4 SV=1 - [B3LSM3_YEAS1]	5.00742	3.59	4	2	2	2	585	64.3832	6.49365
	A2	Sequence	# PSMs	# Proteins	# Protein Groups	Protein Group Accessions	Modifications	ΔCn	q-Value	PEP	XCorr	Charge	MH+ [Da]	ΔM [ppm]	RT [min]	# Missed Cleavages
	High	TLVNQSPNLK	1	4	1	B3LSM3		0	0	0.001059	2.43666	2	1113.62	-5.72067	24.266	0
	High	KPQALGNPLLR	1	4	1	B3LSM3		0	0.002	0.05421	2.57076	3	1206.73	2.557	28.7838	0
H0GQY7	Rpl32p OS=Saccharomyces cerevisiae x Saccharomyces kudriavzevii (strain VIN7) OX=1095631 GN=VIN7_5448 PE=4 SV=1 - [H0GQY7_SACCK]	4.93753	17.69	2	2	2	2	130	14.7622	11.1509
	A2	Sequence	# PSMs	# Proteins	# Protein Groups	Protein Group Accessions	Modifications	ΔCn	q-Value	PEP	XCorr	Charge	MH+ [Da]	ΔM [ppm]	RT [min]	# Missed Cleavages
	High	TYAAEIAHNISAK	1	2	1	H0GQY7		0	0	2.366e-05	2.93375	3	1388.72	0.0592743	31.7322	0
	High	DLETLTmHTK	1	2	1	H0GQY7	M7(Oxidation)	0	0.001	0.02334	2.00378	3	1204.58	-3.95431	25.7567	0
Q9P305	mRNA stability protein IGO2 OS=Saccharomyces cerevisiae (strain ATCC 204508 / S288c) OX=559292 GN=IGO2 PE=1 SV=3 - [IGO2_YEAST]	4.90542	22.9	2	3	3	3	131	14.3864	9.77393
	A2	Sequence	# PSMs	# Proteins	# Protein Groups	Protein Group Accessions	Modifications	ΔCn	q-Value	PEP	XCorr	Charge	MH+ [Da]	ΔM [ppm]	RT [min]	# Missed Cleavages
	High	VDLSNPHGFTK	1	2	1	Q9P305		0	0	0.002312	3.1618	3	1214.61	-4.44932	25.7193	0
	High	QYFDSGDYALKK	1	1	1	Q9P305		0	0	0.0006404	1.93739	3	1434.69	-0.641777	32.2446	1
	High	LSPQELK	1	2	1	Q9P305		0	0.007	0.1522	1.74362	2	814.466	-0.556238	21.3281	0
A6ZQK0	Aspartate transcarbamylase OS=Saccharomyces cerevisiae (strain YJM789) OX=307796 GN=URA2 PE=3 SV=1 - [A6ZQK0_YEAS7]	4.86204	1.4	8	3	3	3	2214	244.863	5.80811
	A2	Sequence	# PSMs	# Proteins	# Protein Groups	Protein Group Accessions	Modifications	ΔCn	q-Value	PEP	XCorr	Charge	MH+ [Da]	ΔM [ppm]	RT [min]	# Missed Cleavages
	High	DGTVLQGYSFGAEK	1	8	1	A6ZQK0		0	0	6.551e-06	3.23716	2	1471.71	0.121809	43.7716	0
	High	LKDTYIVDNK	1	7	1	A6ZQK0		0	0.001	0.02514	1.21141	2	1208.65	-0.625916	21.4126	1
	High	LVTLELK	1	8	1	A6ZQK0		0	0.008	0.1748	1.62488	2	815.527	4.05117	35.8921	0
P0CX31	40S ribosomal protein S24-A OS=Saccharomyces cerevisiae (strain ATCC 204508 / S288c) OX=559292 GN=RPS24A PE=1 SV=1 - [RS24A_YEAST]	4.82235	15.56	2	2	2	2	135	15.3194	10.5063
	A2	Sequence	# PSMs	# Proteins	# Protein Groups	Protein Group Accessions	Modifications	ΔCn	q-Value	PEP	XCorr	Charge	MH+ [Da]	ΔM [ppm]	RT [min]	# Missed Cleavages
	High	DAVSVFGFR	1	2	1	P0CX31		0	0	0.0008882	2.5607	2	997.508	-1.80639	50.2292	0
	High	KQFVVDVLHPNR	1	2	1	P0CX31		0	0	5.457e-05	2.26166	3	1451.81	-0.496947	31.1666	1
E7NF53	Mediator of RNA polymerase II transcription subunit 22 OS=Saccharomyces cerevisiae (strain FostersO) OX=764101 GN=FOSTERSO_0374 PE=3 SV=1 - [E7NF53_YEASO]	4.79349	19.01	5	2	2	2	121	13.9121	4.61475
	A2	Sequence	# PSMs	# Proteins	# Protein Groups	Protein Group Accessions	Modifications	ΔCn	q-Value	PEP	XCorr	Charge	MH+ [Da]	ΔM [ppm]	RT [min]	# Missed Cleavages
	High	NVQDLLILTR	1	5	1	E7NF53		0	0	0.0002921	2.60392	2	1184.7	-0.554589	51.5657	0
	Medium	WLLNQIPVTEHSK	1	5	1	E7NF53		0	0.017	0.2831	2.18957	3	1564.85	0.337244	42.5532	0
N1P4D0	Dbp2p OS=Saccharomyces cerevisiae (strain CEN.PK113-7D) OX=889517 GN=CENPK1137D_2567 PE=3 SV=1 - [N1P4D0_YEASC]	4.77371	5.53	4	2	2	2	434	49.0316	6.3667
	A2	Sequence	# PSMs	# Proteins	# Protein Groups	Protein Group Accessions	Modifications	ΔCn	q-Value	PEP	XCorr	Charge	MH+ [Da]	ΔM [ppm]	RT [min]	# Missed Cleavages
	High	YLETASQDNEYK	1	4	1	N1P4D0		0	0	1.308e-06	2.99396	2	1460.65	-3.28195	24.3062	0
	High	SPImVATDVAAR	1	4	1	N1P4D0	M4(Oxidation)	0	0	0.001763	1.77975	2	1246.65	-0.61367	32.9148	0
C8Z965	EC1118_1G1_4940p OS=Saccharomyces cerevisiae (strain Lalvin EC1118 / Prise de mousse) OX=643680 GN=EC1118_1G1_4940g PE=4 SV=1 - [C8Z965_YEAS8]	4.75217	28.26	2	2	2	2	92	10.4745	9.93506
	A2	Sequence	# PSMs	# Proteins	# Protein Groups	Protein Group Accessions	Modifications	ΔCn	q-Value	PEP	XCorr	Charge	MH+ [Da]	ΔM [ppm]	RT [min]	# Missed Cleavages
	High	DALLTAEEEQLGK	1	2	1	C8Z965		0	0	4.097e-05	3.04622	2	1416.72	0.765583	43.8095	0
	High	AQmEQLEAEEASK	1	2	1	C8Z965	M3(Oxidation)	0	0	3.439e-06	1.70595	2	1479.66	0.58378	20.504	0
E7KI42	YOR131C-like protein OS=Saccharomyces cerevisiae (strain AWRI796) OX=764097 GN=AWRI796_4524 PE=4 SV=1 - [E7KI42_YEASA]	4.56568	13.04	8	2	2	2	138	15.8184	9.05615
	A2	Sequence	# PSMs	# Proteins	# Protein Groups	Protein Group Accessions	Modifications	ΔCn	q-Value	PEP	XCorr	Charge	MH+ [Da]	ΔM [ppm]	RT [min]	# Missed Cleavages
	High	NVGAPVETFVK	1	8	1	E7KI42		0	0.002	0.06509	2.30703	2	1160.64	7.43964	35.744	0
	High	FDYIVTR	1	8	1	E7KI42		0	0.002	0.04158	2.25865	2	913.477	-0.657761	34.7278	0
B5VPV3	YMR186Wp-like protein OS=Saccharomyces cerevisiae (strain AWRI1631) OX=545124 GN=AWRI1631_133220 PE=3 SV=1 - [B5VPV3_YEAS6]	4.51499	3.38	14	2	2	2	622	71.3998	4.86865
	A2	Sequence	# PSMs	# Proteins	# Protein Groups	Protein Group Accessions	Modifications	ΔCn	q-Value	PEP	XCorr	Charge	MH+ [Da]	ΔM [ppm]	RT [min]	# Missed Cleavages
	High	AELINNLGTIAK	1	14	1	B5VPV3		0	0	1.857e-05	2.56824	2	1256.72	0.23689	41.0651	0
	High	LLDAPAAIR	1	14	1	B5VPV3		0	0.001	0.005559	1.94675	2	939.563	0.380319	32.9902	0
E7NFM8	Paa1p OS=Saccharomyces cerevisiae (strain FostersO) OX=764101 GN=FOSTERSO_0641 PE=4 SV=1 - [E7NFM8_YEASO]	4.43354	26.11	7	4	4	4	180	20.822	5.61768
	A2	Sequence	# PSMs	# Proteins	# Protein Groups	Protein Group Accessions	Modifications	ΔCn	q-Value	PEP	XCorr	Charge	MH+ [Da]	ΔM [ppm]	RT [min]	# Missed Cleavages
	High	ASEEIISFR	1	7	1	E7NFM8		0	0	0.0003919	2.20034	2	1051.54	-3.5831	37.4737	0
	High	IVLIAHEPLIPFYER	1	5	1	E7NFM8		0	0.001	0.0199	1.37623	3	1810.02	-1.0918	53.7944	0
	High	IPHEYITIESmGK	1	7	1	E7NFM8	M11(Oxidation)	0	0.002	0.03614	2.2332	3	1533.76	-1.57342	31.0125	0
	High	IIAENTNVAK	1	5	1	E7NFM8		0	0.002	0.06687	0.739477	2	1072.6	-0.543174	18.689	0
H0GED6	Srb7p OS=Saccharomyces cerevisiae x Saccharomyces kudriavzevii (strain VIN7) OX=1095631 GN=VIN7_1009 PE=4 SV=1 - [H0GED6_SACCK]	4.42448	19.05	4	2	2	3	126	14.4025	5.10986
	A2	Sequence	# PSMs	# Proteins	# Protein Groups	Protein Group Accessions	Modifications	ΔCn	q-Value	PEP	XCorr	Charge	MH+ [Da]	ΔM [ppm]	RT [min]	# Missed Cleavages
	High	LVEVEDEKIEAIK	1	4	1	H0GED6		0	0	0.0007278	2.72371	3	1514.83	1.35054	33.8662	1
	High	LTVNEPQmSDK	2	4	1	H0GED6	M8(Oxidation)	0	0.003	0.09033	1.70077	2	1277.61	0.69962	20.4213	0
B5VNP5	Ketol-acid reductoisomerase, mitochondrial OS=Saccharomyces cerevisiae (strain AWRI1631) OX=545124 GN=AWRI1631_123840 PE=3 SV=1 - [B5VNP5_YEAS6]	4.39801	5.06	7	2	2	2	395	44.3687	9.0415
	A2	Sequence	# PSMs	# Proteins	# Protein Groups	Protein Group Accessions	Modifications	ΔCn	q-Value	PEP	XCorr	Charge	MH+ [Da]	ΔM [ppm]	RT [min]	# Missed Cleavages
	High	EVNSDLYGER	1	7	1	B5VNP5		0	0	0.0006598	1.86632	2	1181.54	-1.93652	24.7971	0
	High	NLFTVEDAIK	1	7	1	B5VNP5		0	0.001	0.004866	2.5317	2	1149.61	-1.62187	46.4026	0
E7LRY4	Phosphoglycerate kinase OS=Saccharomyces cerevisiae (strain VIN 13) OX=764099 GN=VIN13_0485 PE=3 SV=1 - [E7LRY4_YEASV]	4.34966	4.57	4	2	2	2	416	44.7058	8.01611
	A2	Sequence	# PSMs	# Proteins	# Protein Groups	Protein Group Accessions	Modifications	ΔCn	q-Value	PEP	XCorr	Charge	MH+ [Da]	ΔM [ppm]	RT [min]	# Missed Cleavages
	High	VDFNVPLDGKK	1	4	1	E7LRY4		0	0.001	0.01327	2.45239	3	1231.67	1.98601	33.4338	1
	High	YSLAPVAK	1	4	1	E7LRY4		0	0.003	0.09574	1.89727	2	848.487	-0.867733	26.5092	0
C8ZGP0	Hch1p OS=Saccharomyces cerevisiae (strain Lalvin EC1118 / Prise de mousse) OX=643680 GN=EC1118_1N9_0562g PE=4 SV=1 - [C8ZGP0_YEAS8]	4.33796	12.42	3	2	2	2	153	17.2636	4.77979
	A2	Sequence	# PSMs	# Proteins	# Protein Groups	Protein Group Accessions	Modifications	ΔCn	q-Value	PEP	XCorr	Charge	MH+ [Da]	ΔM [ppm]	RT [min]	# Missed Cleavages
	High	LTSLSTVSSDGK	1	3	1	C8ZGP0		0	0	7.663e-05	2.66607	2	1194.62	-1.43716	24.5567	0
	High	VVETLLK	1	3	1	C8ZGP0		0	0.006	0.1467	1.67189	2	801.508	0.0410967	27.6888	0
E7KHZ8	Mdy2p OS=Saccharomyces cerevisiae (strain AWRI796) OX=764097 GN=AWRI796_4309 PE=4 SV=1 - [E7KHZ8_YEASA]	4.33589	10.38	3	2	2	2	212	23.7457	9.21729
	A2	Sequence	# PSMs	# Proteins	# Protein Groups	Protein Group Accessions	Modifications	ΔCn	q-Value	PEP	XCorr	Charge	MH+ [Da]	ΔM [ppm]	RT [min]	# Missed Cleavages
	High	FLTLATLTEPK	1	3	1	E7KHZ8		0	0	0.001632	2.46187	2	1233.71	-0.841333	50.3068	0
	High	NNFENDQAAVR	1	3	1	E7KHZ8		0	0	3.541e-05	1.87402	2	1277.58	-2.57951	21.6055	0
E7KDG9	Fur1p OS=Saccharomyces cerevisiae (strain AWRI796) OX=764097 GN=AWRI796_2190 PE=4 SV=1 - [E7KDG9_YEASA]	4.32708	10.63	4	2	2	2	207	23.4463	6.07471
	A2	Sequence	# PSMs	# Proteins	# Protein Groups	Protein Group Accessions	Modifications	ΔCn	q-Value	PEP	XCorr	Charge	MH+ [Da]	ΔM [ppm]	RT [min]	# Missed Cleavages
	High	LLVEEGLNHLPVQK	1	4	1	E7KDG9		0	0	0.001124	2.71239	3	1588.91	-0.0355364	40.6179	0
	High	IVTGALDR	1	4	1	E7KDG9		0	0.007	0.1597	1.61469	2	844.489	-0.12703	21.7666	0
E7LVN6	NADH-cytochrome b5 reductase OS=Saccharomyces cerevisiae (strain VIN 13) OX=764099 GN=VIN13_2360 PE=3 SV=1 - [E7LVN6_YEASV]	4.31697	9.26	11	2	2	2	216	23.9838	9.24658
	A2	Sequence	# PSMs	# Proteins	# Protein Groups	Protein Group Accessions	Modifications	ΔCn	q-Value	PEP	XCorr	Charge	MH+ [Da]	ΔM [ppm]	RT [min]	# Missed Cleavages
	High	SYTPTSLDGDTK	1	11	1	E7LVN6		0	0	0.001806	2.16648	2	1284.6	0.430925	26.8987	0
	High	IGDSIQIK	1	11	1	E7LVN6		0	0.001	0.003831	2.1505	2	873.504	-0.321185	26.6349	0
E7LUZ7	Yhb1p OS=Saccharomyces cerevisiae (strain VIN 13) OX=764099 GN=VIN13_1961 PE=3 SV=2 - [E7LUZ7_YEASV]	4.21229	6.5	8	2	2	2	323	36.1154	5.64307
	A2	Sequence	# PSMs	# Proteins	# Protein Groups	Protein Group Accessions	Modifications	ΔCn	q-Value	PEP	XCorr	Charge	MH+ [Da]	ΔM [ppm]	RT [min]	# Missed Cleavages
	High	QENQYDALR	1	8	1	E7LUZ7		0	0	0.0009812	2.1743	2	1136.53	-2.45507	23.3163	0
	High	LSAPAGDFAINK	1	8	1	E7LUZ7		0	0.001	0.004083	2.03798	2	1203.64	4.16403	36.0891	0
P32529	DNA-directed RNA polymerase I subunit RPA12 OS=Saccharomyces cerevisiae (strain ATCC 204508 / S288c) OX=559292 GN=RPA12 PE=1 SV=1 - [RPA12_YEAST]	4.1604	17.6	1	2	2	3	125	13.6517	7.86963
	A2	Sequence	# PSMs	# Proteins	# Protein Groups	Protein Group Accessions	Modifications	ΔCn	q-Value	PEP	XCorr	Charge	MH+ [Da]	ΔM [ppm]	RT [min]	# Missed Cleavages
	High	VVTTTADDAFPSSLR	2	1	1	P32529		0	0	6.177e-08	4.1604	2	1579.8	0.547817	39.5705	0
	Medium	SQFSNLK	1	1	1	P32529		0	0.023	0.3308	1.59737	2	823.431	0.0284987	18.9451	0
E7KNQ6	Pil1p OS=Saccharomyces cerevisiae (strain Lalvin QA23) OX=764098 GN=QA23_1845 PE=4 SV=1 - [E7KNQ6_YEASL]	4.14797	7.77	8	2	2	2	283	31.9117	7.38623
	A2	Sequence	# PSMs	# Proteins	# Protein Groups	Protein Group Accessions	Modifications	ΔCn	q-Value	PEP	XCorr	Charge	MH+ [Da]	ΔM [ppm]	RT [min]	# Missed Cleavages
	High	SAAGAFGPELSR	1	8	1	E7KNQ6		0	0	0.0008964	2.41789	2	1162.59	3.31635	32.8065	0
	Medium	IEVLEQELVR	1	8	1	E7KNQ6		0	0.031	0.4118	1.73008	2	1227.69	0.0931067	43.0865	0
E7NJ84	Rpa34p OS=Saccharomyces cerevisiae (strain FostersO) OX=764101 GN=FOSTERSO_2461 PE=4 SV=1 - [E7NJ84_YEASO]	4.14249	11.04	8	2	2	2	154	17.9163	8.19189
	A2	Sequence	# PSMs	# Proteins	# Protein Groups	Protein Group Accessions	Modifications	ΔCn	q-Value	PEP	XCorr	Charge	MH+ [Da]	ΔM [ppm]	RT [min]	# Missed Cleavages
	High	IPAIDYSK	1	8	1	E7NJ84		0	0.001	0.0234	2.14488	2	906.491	-2.88496	28.4939	0
	High	VFSVSETAK	1	8	1	E7NJ84		0	0.001	0.01091	1.99761	2	967.507	-2.79977	24.1901	0
H0GU25	Lsm4p OS=Saccharomyces cerevisiae x Saccharomyces kudriavzevii (strain VIN7) OX=1095631 GN=VIN7_6779 PE=4 SV=1 - [H0GU25_SACCK]	4.06041	15.82	8	3	3	3	177	20.1458	9.49561
	A2	Sequence	# PSMs	# Proteins	# Protein Groups	Protein Group Accessions	Modifications	ΔCn	q-Value	PEP	XCorr	Charge	MH+ [Da]	ΔM [ppm]	RT [min]	# Missed Cleavages
	High	mLPLYLLTNAK	1	8	1	H0GU25	M1(Oxidation)	0	0.001	0.01142	2.21491	2	1292.73	4.81024	51.689	0
	High	GQQmQIELK	1	8	1	H0GU25	M4(Oxidation)	0	0.002	0.02838	1.8455	2	1090.55	-1.09766	20.9365	0
	High	LQDNIIDK	1	8	1	H0GU25		0	0.002	0.07741	1.54999	2	958.52	-0.634635	24.7899	0
E7KIP9	Fcy1p OS=Saccharomyces cerevisiae (strain AWRI796) OX=764097 GN=AWRI796_5036 PE=4 SV=1 - [E7KIP9_YEASA]	4.05801	18.3	5	2	2	2	153	17.0503	5.93506
	A2	Sequence	# PSMs	# Proteins	# Protein Groups	Protein Group Accessions	Modifications	ΔCn	q-Value	PEP	XCorr	Charge	MH+ [Da]	ΔM [ppm]	RT [min]	# Missed Cleavages
	High	GmDIAYEEAALGYK	1	5	1	E7KIP9	M2(Oxidation)	0	0	3.732e-05	2.09385	2	1546.71	-2.5631	42.6734	0
	High	EGGVPIGGcLINNK	1	5	1	E7KIP9	C9(Carbamidomethyl)	0	0.001	0.006121	1.96416	2	1427.74	2.68092	38.104	0
A6ZZN4	Helper of tim OS=Saccharomyces cerevisiae (strain YJM789) OX=307796 GN=HOT13 PE=4 SV=1 - [A6ZZN4_YEAS7]	3.98469	14.66	3	2	2	2	116	13.6313	6.68311
	A2	Sequence	# PSMs	# Proteins	# Protein Groups	Protein Group Accessions	Modifications	ΔCn	q-Value	PEP	XCorr	Charge	MH+ [Da]	ΔM [ppm]	RT [min]	# Missed Cleavages
	High	YDLLDDANK	1	3	1	A6ZZN4		0	0	0.002995	2.05267	2	1066.51	1.83438	34.8972	0
	High	SPFNPGcK	1	3	1	A6ZZN4	C7(Carbamidomethyl)	0	0	0.001243	1.93202	2	906.414	0.0790955	18.382	0
C8ZII1	Rpl7bp OS=Saccharomyces cerevisiae (strain Lalvin EC1118 / Prise de mousse) OX=643680 GN=EC1118_1P2_0859g PE=4 SV=1 - [C8ZII1_YEAS8]	3.98178	12.7	4	3	3	3	244	27.7073	10.1987
	A2	Sequence	# PSMs	# Proteins	# Protein Groups	Protein Group Accessions	Modifications	ΔCn	q-Value	PEP	XCorr	Charge	MH+ [Da]	ΔM [ppm]	RT [min]	# Missed Cleavages
	High	AAGSYYVEAQHK	1	4	1	C8ZII1		0	0	0.0002019	2.37693	3	1323.63	-0.649469	17.6892	0
	High	QANNFLWPFK	1	4	1	C8ZII1		0	0	0.00288	1.60484	2	1264.65	0.398093	56.966	0
	Medium	ILTPESQLK	1	4	1	C8ZII1		0	0.023	0.3203	1.21461	2	1028.6	3.79676	28.6881	0
E7QJT9	Idh1p OS=Saccharomyces cerevisiae (strain Zymaflore VL3) OX=764100 GN=VL3_4153 PE=4 SV=1 - [E7QJT9_YEASZ]	3.95539	7.56	2	2	2	3	291	32.015	9.30518
	A2	Sequence	# PSMs	# Proteins	# Protein Groups	Protein Group Accessions	Modifications	ΔCn	q-Value	PEP	XCorr	Charge	MH+ [Da]	ΔM [ppm]	RT [min]	# Missed Cleavages
	High	NIITEIGQK	2	2	1	E7QJT9		0	0.001	0.02062	1.73826	2	1015.58	-0.467628	35.1996	0
	High	FTVTLIPGDGVGK	1	2	1	E7QJT9		0	0.002	0.02734	2.21713	2	1303.73	0.0416549	47.4788	0
E7Q0X8	Fes1p OS=Saccharomyces cerevisiae (strain FostersB) OX=764102 GN=FOSTERSB_0244 PE=4 SV=1 - [E7Q0X8_YEASB]	3.9326	6.55	3	2	2	2	290	32.5969	5.05908
	A2	Sequence	# PSMs	# Proteins	# Protein Groups	Protein Group Accessions	Modifications	ΔCn	q-Value	PEP	XCorr	Charge	MH+ [Da]	ΔM [ppm]	RT [min]	# Missed Cleavages
	High	AFYALSNLIR	1	3	1	E7Q0X8		0	0	0.0005285	1.97417	2	1167.65	0.135296	53.0294	0
	High	SLIEIASDK	1	3	1	E7Q0X8		0	0.001	0.004298	1.95843	2	975.538	2.37941	34.0584	0
E7NJS6	Cnb1p OS=Saccharomyces cerevisiae (strain FostersO) OX=764101 GN=FOSTERSO_2738 PE=4 SV=1 - [E7NJS6_YEASO]	3.92694	19.3	4	2	2	2	114	12.8513	4.31006
	A2	Sequence	# PSMs	# Proteins	# Protein Groups	Protein Group Accessions	Modifications	ΔCn	q-Value	PEP	XCorr	Charge	MH+ [Da]	ΔM [ppm]	RT [min]	# Missed Cleavages
	High	TIVENDSDGDGR	1	4	1	E7NJS6		0	0.001	0.003864	1.98276	2	1277.55	-4.30671	15.9642	0
	High	NAIETTEVAK	1	4	1	E7NJS6		0	0.002	0.03614	1.94418	2	1075.56	1.82016	19.5418	0
Q03690	Clustered mitochondria protein 1 OS=Saccharomyces cerevisiae (strain ATCC 204508 / S288c) OX=559292 GN=CLU1 PE=1 SV=1 - [CLU_YEAST]	3.91422	2.58	10	3	3	3	1277	145.076	6.39209
	A2	Sequence	# PSMs	# Proteins	# Protein Groups	Protein Group Accessions	Modifications	ΔCn	q-Value	PEP	XCorr	Charge	MH+ [Da]	ΔM [ppm]	RT [min]	# Missed Cleavages
	High	NNDISFEIGK	1	10	1	Q03690		0	0	0.001725	2.02875	2	1136.56	0.961209	37.4004	0
	High	TIEGDSQLSDEmSIK	1	1	1	Q03690	M12(Oxidation)	0	0	0.0001069	1.48815	2	1668.76	-2.63523	30.4954	0
	High	YLTNVGLK	1	10	1	Q03690		0	0.002	0.04889	1.88547	2	907.524	-0.677464	29.9845	0
Q06891	Trans-acting factor D OS=Saccharomyces cerevisiae (strain ATCC 204508 / S288c) OX=559292 GN=RAF1 PE=2 SV=1 - [RAF_YEAST]	3.88681	10.5	1	2	2	2	181	21.2761	6.20166
	A2	Sequence	# PSMs	# Proteins	# Protein Groups	Protein Group Accessions	Modifications	ΔCn	q-Value	PEP	XCorr	Charge	MH+ [Da]	ΔM [ppm]	RT [min]	# Missed Cleavages
	High	LTDDDVSTFR	1	1	1	Q06891		0	0.002	0.02799	2.07592	2	1168.54	-2.89759	31.0065	0
	High	LLYDTLPLR	1	1	1	Q06891		0	0.002	0.0645	1.8109	2	1103.64	-2.13748	47.5614	0
H0GTN7	Snu13p OS=Saccharomyces cerevisiae x Saccharomyces kudriavzevii (strain VIN7) OX=1095631 GN=VIN7_6626 PE=4 SV=1 - [H0GTN7_SACCK]	3.7987	13.49	4	2	2	2	126	13.5763	7.85498
	A2	Sequence	# PSMs	# Proteins	# Protein Groups	Protein Group Accessions	Modifications	ΔCn	q-Value	PEP	XCorr	Charge	MH+ [Da]	ΔM [ppm]	RT [min]	# Missed Cleavages
	High	NVPYVFVPSR	1	4	1	H0GTN7		0	0.002	0.03312	2.11178	2	1177.64	0.466349	42.3568	0
	High	TQIYAVK	1	4	1	H0GTN7		0	0.002	0.05714	1.68692	2	822.473	1.07682	20.629	0
A6ZLX5	Proteasome endopeptidase complex OS=Saccharomyces cerevisiae (strain YJM789) OX=307796 GN=PRE8 PE=3 SV=1 - [A6ZLX5_YEAS7]	3.7491	9.6	6	2	2	2	250	27.2041	6.01123
	A2	Sequence	# PSMs	# Proteins	# Protein Groups	Protein Group Accessions	Modifications	ΔCn	q-Value	PEP	XCorr	Charge	MH+ [Da]	ΔM [ppm]	RT [min]	# Missed Cleavages
	High	YSFSLTTFSPSGK	1	6	1	A6ZLX5		0	0	1.915e-05	1.80105	2	1421.7	3.3405	50.3509	0
	High	ATNGVVIATEK	1	6	1	A6ZLX5		0	0.002	0.03247	1.94805	2	1102.61	0.0706154	21.2328	0
E7KHU0	YOR021C-like protein OS=Saccharomyces cerevisiae (strain AWRI796) OX=764097 GN=AWRI796_4432 PE=4 SV=1 - [E7KHU0_YEASA]	3.65867	10.33	3	3	3	3	213	24.7139	5.07178
	A2	Sequence	# PSMs	# Proteins	# Protein Groups	Protein Group Accessions	Modifications	ΔCn	q-Value	PEP	XCorr	Charge	MH+ [Da]	ΔM [ppm]	RT [min]	# Missed Cleavages
	High	TTQLIIK	1	3	1	E7KHU0		0	0.002	0.03778	1.92015	2	816.519	0.00881448	24.7283	0
	Medium	IAFEDIK	1	3	1	E7KHU0		0.0279	0.017	0.2832	1.73852	2	835.46	4.74857	34.0436	0
	Medium	FIDYPEFR	1	3	1	E7KHU0		0	0.021	0.3112	1.45389	2	1086.52	-0.629003	43.4649	0
E7KI74	Elongation factor Tu OS=Saccharomyces cerevisiae (strain AWRI796) OX=764097 GN=AWRI796_4570 PE=3 SV=1 - [E7KI74_YEASA]	3.54718	8.92	5	4	4	4	437	47.9817	6.65381
	A2	Sequence	# PSMs	# Proteins	# Protein Groups	Protein Group Accessions	Modifications	ΔCn	q-Value	PEP	XCorr	Charge	MH+ [Da]	ΔM [ppm]	RT [min]	# Missed Cleavages
	High	TVGTGLITR	1	5	1	E7KI74		0	0	0.00159	1.85737	2	917.543	1.3186	26.9701	0
	High	TTLTAAITK	1	5	1	E7KI74		0	0.001	0.01304	1.68981	2	919.541	-5.67053	25.9327	0
	High	TTVTGIEmFR	1	4	1	E7KI74	M8(Oxidation)	0	0.002	0.06017	1.55339	2	1170.58	1.18875	34.7021	0
	Medium	QPEIGEQAImK	1	5	1	E7KI74	M10(Oxidation)	0	0.037	0.4365	1.19245	2	1259.63	-3.90325	25.854	0
B5VLY0	YKL182Wp-like protein (Fragment) OS=Saccharomyces cerevisiae (strain AWRI1631) OX=545124 GN=AWRI1631_110420 PE=4 SV=1 - [B5VLY0_YEAS6]	3.51613	13.48	8	2	2	2	178	19.755	4.80518
	A2	Sequence	# PSMs	# Proteins	# Protein Groups	Protein Group Accessions	Modifications	ΔCn	q-Value	PEP	XCorr	Charge	MH+ [Da]	ΔM [ppm]	RT [min]	# Missed Cleavages
	High	LLQENDTTLVK	1	8	1	B5VLY0		0	0	0.002074	1.78637	2	1273.7	-0.850462	31.4796	0
	High	FLGYVSSLVEPSK	1	8	1	B5VLY0		0	0.002	0.04722	1.72976	2	1425.76	-0.573042	49.8359	0
Q754V1	AFL030Cp OS=Ashbya gossypii (strain ATCC 10895 / CBS 109.51 / FGSC 9923 / NRRL Y-1056) OX=284811 GN=AGOS_AFL030C PE=4 SV=1 - [Q754V1_ASHGO]	3.4819	11.27	3	2	2	2	142	15.8971	4.77979
	A2	Sequence	# PSMs	# Proteins	# Protein Groups	Protein Group Accessions	Modifications	ΔCn	q-Value	PEP	XCorr	Charge	MH+ [Da]	ΔM [ppm]	RT [min]	# Missed Cleavages
	High	DIFTLFDK	1	3	1	Q754V1		0	0	0.003214	1.72883	2	998.519	-0.281149	60.9891	0
	High	FIEDVLRQ	1	3	1	Q754V1		0	0.002	0.05882	1.75306	2	1019.55	-0.320655	40.0889	1
E7QEM7	YGL117W-like protein OS=Saccharomyces cerevisiae (strain Zymaflore VL3) OX=764100 GN=VL3_1675 PE=4 SV=1 - [E7QEM7_YEASZ]	3.0687	9.52	5	2	2	2	252	29.0758	6.354
	A2	Sequence	# PSMs	# Proteins	# Protein Groups	Protein Group Accessions	Modifications	ΔCn	q-Value	PEP	XCorr	Charge	MH+ [Da]	ΔM [ppm]	RT [min]	# Missed Cleavages
	High	DANILIDTVNR	1	5	1	E7QEM7		0	0	0.0001768	3.0687	2	1243.67	5.46345	43.5206	0
	Medium	QLPTPLVDDmNAK	1	5	1	E7QEM7	M10(Oxidation)	0	0.028	0.3593	1.2566	2	1457.73	-1.93971	34.7644	0
Q07478	ATP-dependent RNA helicase SUB2 OS=Saccharomyces cerevisiae (strain ATCC 204508 / S288c) OX=559292 GN=SUB2 PE=1 SV=1 - [SUB2_YEAST]	3.05436	8.52	1	2	2	2	446	50.2777	5.51611
	A2	Sequence	# PSMs	# Proteins	# Protein Groups	Protein Group Accessions	Modifications	ΔCn	q-Value	PEP	XCorr	Charge	MH+ [Da]	ΔM [ppm]	RT [min]	# Missed Cleavages
	High	AAEAGETGAATSATEGDNNNNTAAGDKK	1	1	1	Q07478		0	0	4.89e-06	3.05436	3	2636.17	-0.188676	16.0177	1
	High	DFLLKPELSR	1	1	1	Q07478		0	0	0.0008456	1.85065	3	1217.69	-0.479343	41.3937	0
P40099	5-formyltetrahydrofolate cyclo-ligase OS=Saccharomyces cerevisiae (strain ATCC 204508 / S288c) OX=559292 GN=FAU1 PE=1 SV=1 - [FTHC_YEAST]	2.94731	10.43	1	2	2	2	211	24.0432	7.12256
	A2	Sequence	# PSMs	# Proteins	# Protein Groups	Protein Group Accessions	Modifications	ΔCn	q-Value	PEP	XCorr	Charge	MH+ [Da]	ΔM [ppm]	RT [min]	# Missed Cleavages
	High	NLFQDGQEVFLPR	1	1	1	P40099		0	0	6.779e-06	2.94731	2	1562.8	-0.501374	54.621	0
	Medium	SLIASANSR	1	1	1	P40099		0	0.01	0.2066	1.59079	2	918.501	0.389423	18.7711	0
H0GYN0	Actin-related protein 2/3 complex subunit 3 OS=Saccharomyces cerevisiae x Saccharomyces kudriavzevii (strain VIN7) OX=1095631 GN=VIN7_8863 PE=3 SV=1 - [H0GYN0_SACCK]	2.68184	12.5	5	2	2	2	160	18.5116	8.74854
	A2	Sequence	# PSMs	# Proteins	# Protein Groups	Protein Group Accessions	Modifications	ΔCn	q-Value	PEP	XCorr	Charge	MH+ [Da]	ΔM [ppm]	RT [min]	# Missed Cleavages
	High	mVGNFALLPLNTK	1	5	1	H0GYN0	M1(Oxidation)	0	0	2.305e-06	2.68184	2	1433.78	-0.187162	50.5467	0
	Medium	FWLAFTR	1	5	1	H0GYN0		0	0.047	0.5131	1.27854	2	940.504	-0.429198	53.3781	0
P0C2H8	60S ribosomal protein L31-A OS=Saccharomyces cerevisiae (strain ATCC 204508 / S288c) OX=559292 GN=RPL31A PE=1 SV=1 - [RL31A_YEAST]	2.6699	19.47	3	2	2	2	113	12.9451	9.99365
	A2	Sequence	# PSMs	# Proteins	# Protein Groups	Protein Group Accessions	Modifications	ΔCn	q-Value	PEP	XCorr	Charge	MH+ [Da]	ΔM [ppm]	RT [min]	# Missed Cleavages
	High	LAPELNQAIWK	1	3	1	P0C2H8		0	0	0.0008723	2.6699	2	1282.71	-0.824995	44.8782	0
	High	GLQTVVVEEDA	1	3	1	P0C2H8		0	0.006	0.1376	1.38499	2	1159.58	-1.06759	40.6694	0
E7NKC2	Rpl8bp OS=Saccharomyces cerevisiae (strain FostersO) OX=764101 GN=FOSTERSO_3009 PE=4 SV=1 - [E7NKC2_YEASO]	2.65388	8.72	15	2	2	2	218	24.0762	10.1108
	A2	Sequence	# PSMs	# Proteins	# Protein Groups	Protein Group Accessions	Modifications	ΔCn	q-Value	PEP	XCorr	Charge	MH+ [Da]	ΔM [ppm]	RT [min]	# Missed Cleavages
	High	NFGIGQAVQPK	1	15	1	E7NKC2		0	0	0.000558	2.65388	2	1158.62	-1.48087	32.281	0
	Medium	NTAAETFK	1	15	1	E7NKC2		0	0.013	0.233	1.01091	2	881.437	0.791909	13.9836	0
B5VEE1	YBR191Wp-like protein OS=Saccharomyces cerevisiae (strain AWRI1631) OX=545124 GN=AWRI1631_22680 PE=4 SV=1 - [B5VEE1_YEAS6]	2.39767	16.51	7	2	2	2	109	12.3507	10.2866
	A2	Sequence	# PSMs	# Proteins	# Protein Groups	Protein Group Accessions	Modifications	ΔCn	q-Value	PEP	XCorr	Charge	MH+ [Da]	ΔM [ppm]	RT [min]	# Missed Cleavages
	High	AQGVAVQLK	1	7	1	B5VEE1		0	0.002	0.03587	2.39767	2	913.544	-3.24516	22.576	0
	High	SSVGVIINK	1	7	1	B5VEE1		0	0.003	0.08525	0.913328	2	916.545	-1.06558	25.0262	0
E7Q6A5	Vps51p OS=Saccharomyces cerevisiae (strain FostersB) OX=764102 GN=FOSTERSB_2929 PE=4 SV=1 - [E7Q6A5_YEASB]	2.36414	14.02	3	2	2	2	164	18.9396	4.94482
	A2	Sequence	# PSMs	# Proteins	# Protein Groups	Protein Group Accessions	Modifications	ΔCn	q-Value	PEP	XCorr	Charge	MH+ [Da]	ΔM [ppm]	RT [min]	# Missed Cleavages
	High	EITNANEDQINK	1	3	1	E7Q6A5		0	0	5.995e-06	2.36414	2	1388.66	-1.36363	20.2933	0
	High	EFYNLENEPNK	1	3	1	E7Q6A5		0	0.004	0.09997	0.996013	2	1396.64	3.58763	34.6626	0
B3LTV8	Cytochrome c oxidase subunit Vb OS=Saccharomyces cerevisiae (strain RM11-1a) OX=285006 GN=SCRG_05283 PE=4 SV=1 - [B3LTV8_YEAS1]	2.27689	20.18	6	2	2	2	114	12.9847	9.40771
	A2	Sequence	# PSMs	# Proteins	# Protein Groups	Protein Group Accessions	Modifications	ΔCn	q-Value	PEP	XCorr	Charge	MH+ [Da]	ΔM [ppm]	RT [min]	# Missed Cleavages
	High	NANPWGGYSQVQSK	1	6	1	B3LTV8		0	0	4.936e-05	2.27689	2	1535.72	-0.383643	33.1075	0
	High	LLANPETPK	1	6	1	B3LTV8		0	0.002	0.07081	1.49982	2	982.558	1.10693	22.507	0
B7X6Z5	Dihydroxyacid dehydratase (Fragment) OS=Saccharomyces pastorianus OX=27292 GN=YJR016C PE=4 SV=1 - [B7X6Z5_SACPS]	2.27543	10.71	5	2	2	2	224	24.4576	8.1626
	A2	Sequence	# PSMs	# Proteins	# Protein Groups	Protein Group Accessions	Modifications	ΔCn	q-Value	PEP	XCorr	Charge	MH+ [Da]	ΔM [ppm]	RT [min]	# Missed Cleavages
	High	YSYIITEPK	1	5	1	B7X6Z5		0	0	0.00213	2.27543	2	1113.58	-3.27252	35.2314	0
	High	GQGASQAmLYATGFK	1	5	1	B7X6Z5	M8(Oxidation)	0	0.002	0.07722	0.847665	2	1545.74	0.516295	34.6099	0
Q06213	Mediator of RNA polymerase II transcription subunit 10 OS=Saccharomyces cerevisiae (strain ATCC 204508 / S288c) OX=559292 GN=NUT2 PE=1 SV=1 - [MED10_YEAST]	2.08708	13.38	1	2	2	2	157	17.8971	4.99561
	A2	Sequence	# PSMs	# Proteins	# Protein Groups	Protein Group Accessions	Modifications	ΔCn	q-Value	PEP	XCorr	Charge	MH+ [Da]	ΔM [ppm]	RT [min]	# Missed Cleavages
	High	TSPIDNVSNTH	1	1	1	Q06213		0	0	0.0004342	2.08708	2	1184.56	2.06569	22.7919	0
	High	SNDPQSSLSK	1	1	1	Q06213		0	0.001	0.01881	1.58731	2	1062.5	-1.45414	13.1392	0
A6ZVP7	1-(5-phosphoribosyl)-5-[(5-phosphoribosylamino)methylideneamino] imidazole-4-carboxamide isomerase OS=Saccharomyces cerevisiae (strain YJM789) OX=307796 GN=HIS6 PE=3 SV=1 - [A6ZVP7_YEAS7]	2.06159	9.28	6	2	2	2	237	27.0308	5.71924
	A2	Sequence	# PSMs	# Proteins	# Protein Groups	Protein Group Accessions	Modifications	ΔCn	q-Value	PEP	XCorr	Charge	MH+ [Da]	ΔM [ppm]	RT [min]	# Missed Cleavages
	High	TNFVSQHPSSYYAK	1	6	1	A6ZVP7		0	0	0.0002243	2.06159	3	1628.77	0.32962	26.0914	0
	High	IVVDLScR	1	6	1	A6ZVP7	C7(Carbamidomethyl)	0	0.001	0.02256	1.52729	2	961.512	-1.31006	32.3697	0
E9P8D3	Vacuolar membrane ATPase subunit a (Fragment) OS=Saccharomyces cerevisiae OX=4932 GN=VMA1 PE=4 SV=1 - [E9P8D3_YEASX]	2.0347	1.76	6	2	2	2	1022	112.84	6.41748
	A2	Sequence	# PSMs	# Proteins	# Protein Groups	Protein Group Accessions	Modifications	ΔCn	q-Value	PEP	XCorr	Charge	MH+ [Da]	ΔM [ppm]	RT [min]	# Missed Cleavages
	High	SYPISEGPER	1	6	1	E9P8D3		0	0	0.002693	1.47539	2	1134.54	-2.55685	24.6741	0
	High	DGLVSLAR	1	6	1	E9P8D3		0	0.004	0.1019	2.0347	2	830.476	3.50214	34.1947	0
P09733	Tubulin alpha-1 chain OS=Saccharomyces cerevisiae (strain ATCC 204508 / S288c) OX=559292 GN=TUB1 PE=1 SV=2 - [TBA1_YEAST]	1.96338	3.8	2	2	2	2	447	49.7685	5.07178
	A2	Sequence	# PSMs	# Proteins	# Protein Groups	Protein Group Accessions	Modifications	ΔCn	q-Value	PEP	XCorr	Charge	MH+ [Da]	ΔM [ppm]	RT [min]	# Missed Cleavages
	High	EILGDVLDR	1	2	1	P09733		0	0.002	0.02766	1.14942	2	1029.56	-0.136616	43.9325	0
	High	EDLAALER	1	2	1	P09733		0	0.008	0.1869	1.96338	2	916.474	0.139749	30.0607	0
E7QAK0	CDP-diacylglycerol--inositol 3-phosphatidyltransferase OS=Saccharomyces cerevisiae (strain FostersB) OX=764102 GN=FOSTERSB_4990 PE=3 SV=1 - [E7QAK0_YEASB]	1.86196	9.09	5	2	2	2	220	24.7354	8.85107
	A2	Sequence	# PSMs	# Proteins	# Protein Groups	Protein Group Accessions	Modifications	ΔCn	q-Value	PEP	XCorr	Charge	MH+ [Da]	ΔM [ppm]	RT [min]	# Missed Cleavages
	High	AALILADNDAK	1	5	1	E7QAK0		0	0.001	0.01591	1.86196	2	1114.61	-0.596227	29.8853	0
	High	QTANVVQLK	1	5	1	E7QAK0		0	0.002	0.03573	1.33838	2	1000.58	3.52653	22.5582	0
