# Supplementary material for: Chp1 is a dedicated chaperone at the ribosome that safeguards eEF1A biogenesis
Source: Nat Commun. 2024 Feb 15;15:1382. doi: 10.1038/s41467-024-45645-w (PMC10869706; doi:10.1038/s41467-024-45645-w)
Supplement: Supplementary file 5 — Supplementary Data 2 [file 41467_2024_45645_MOESM5_ESM.zip]

Archive with 70 entries (63 files):
- Supplmentary Data 2/Chp1_NAC/
- Supplmentary Data 2/Chp1_NAC/__MACOSX/
- Supplmentary Data 2/Chp1_NAC/__MACOSX/._Chp1Egd2Egd1_bc1be.result
- Supplmentary Data 2/Chp1_NAC/__MACOSX/Chp1Egd2Egd1_bc1be.result/
- Supplmentary Data 2/Chp1_NAC/__MACOSX/Chp1Egd2Egd1_bc1be.result/._Chp1Egd2Egd1_bc1be.a3m
- Supplmentary Data 2/Chp1_NAC/__MACOSX/Chp1Egd2Egd1_bc1be.result/._Chp1Egd2Egd1_bc1be_coverage.png
- Supplmentary Data 2/Chp1_NAC/__MACOSX/Chp1Egd2Egd1_bc1be.result/._Chp1Egd2Egd1_bc1be_PAE.png
- Supplmentary Data 2/Chp1_NAC/__MACOSX/Chp1Egd2Egd1_bc1be.result/._Chp1Egd2Egd1_bc1be_plddt.png
- Supplmentary Data 2/Chp1_NAC/__MACOSX/Chp1Egd2Egd1_bc1be.result/._Chp1Egd2Egd1_bc1be_predicted_aligned_error_v1.json
- Supplmentary Data 2/Chp1_NAC/__MACOSX/Chp1Egd2Egd1_bc1be.result/._Chp1Egd2Egd1_bc1be_unrelaxed_rank_1_model_4.pdb
- Supplmentary Data 2/Chp1_NAC/__MACOSX/Chp1Egd2Egd1_bc1be.result/._Chp1Egd2Egd1_bc1be_unrelaxed_rank_1_model_4_scores.json
- Supplmentary Data 2/Chp1_NAC/__MACOSX/Chp1Egd2Egd1_bc1be.result/._Chp1Egd2Egd1_bc1be_unrelaxed_rank_2_model_2.pdb
- Supplmentary Data 2/Chp1_NAC/__MACOSX/Chp1Egd2Egd1_bc1be.result/._Chp1Egd2Egd1_bc1be_unrelaxed_rank_2_model_2_scores.json
- Supplmentary Data 2/Chp1_NAC/__MACOSX/Chp1Egd2Egd1_bc1be.result/._Chp1Egd2Egd1_bc1be_unrelaxed_rank_3_model_5.pdb
- Supplmentary Data 2/Chp1_NAC/__MACOSX/Chp1Egd2Egd1_bc1be.result/._Chp1Egd2Egd1_bc1be_unrelaxed_rank_3_model_5_scores.json
- Supplmentary Data 2/Chp1_NAC/__MACOSX/Chp1Egd2Egd1_bc1be.result/._Chp1Egd2Egd1_bc1be_unrelaxed_rank_4_model_3.pdb
- Supplmentary Data 2/Chp1_NAC/__MACOSX/Chp1Egd2Egd1_bc1be.result/._Chp1Egd2Egd1_bc1be_unrelaxed_rank_4_model_3_scores.json
- Supplmentary Data 2/Chp1_NAC/__MACOSX/Chp1Egd2Egd1_bc1be.result/._Chp1Egd2Egd1_bc1be_unrelaxed_rank_5_model_1.pdb
- Supplmentary Data 2/Chp1_NAC/__MACOSX/Chp1Egd2Egd1_bc1be.result/._Chp1Egd2Egd1_bc1be_unrelaxed_rank_5_model_1_scores.json
- Supplmentary Data 2/Chp1_NAC/__MACOSX/Chp1Egd2Egd1_bc1be.result/._cite.bibtex
- Supplmentary Data 2/Chp1_NAC/__MACOSX/Chp1Egd2Egd1_bc1be.result/._config.json
- Supplmentary Data 2/Chp1_NAC/Chp1Egd2Egd1_bc1be.result/
- Supplmentary Data 2/Chp1_NAC/Chp1Egd2Egd1_bc1be.result/Chp1Egd2Egd1_bc1be.a3m
- Supplmentary Data 2/Chp1_NAC/Chp1Egd2Egd1_bc1be.result/Chp1Egd2Egd1_bc1be_coverage.png
- Supplmentary Data 2/Chp1_NAC/Chp1Egd2Egd1_bc1be.result/Chp1Egd2Egd1_bc1be_PAE.png
- Supplmentary Data 2/Chp1_NAC/Chp1Egd2Egd1_bc1be.result/Chp1Egd2Egd1_bc1be_plddt.png
- Supplmentary Data 2/Chp1_NAC/Chp1Egd2Egd1_bc1be.result/Chp1Egd2Egd1_bc1be_predicted_aligned_error_v1.json
- Supplmentary Data 2/Chp1_NAC/Chp1Egd2Egd1_bc1be.result/Chp1Egd2Egd1_bc1be_unrelaxed_rank_1_model_4.pdb
- Supplmentary Data 2/Chp1_NAC/Chp1Egd2Egd1_bc1be.result/Chp1Egd2Egd1_bc1be_unrelaxed_rank_1_model_4_scores.json
- Supplmentary Data 2/Chp1_NAC/Chp1Egd2Egd1_bc1be.result/Chp1Egd2Egd1_bc1be_unrelaxed_rank_2_model_2.pdb
- Supplmentary Data 2/Chp1_NAC/Chp1Egd2Egd1_bc1be.result/Chp1Egd2Egd1_bc1be_unrelaxed_rank_2_model_2_scores.json
- Supplmentary Data 2/Chp1_NAC/Chp1Egd2Egd1_bc1be.result/Chp1Egd2Egd1_bc1be_unrelaxed_rank_3_model_5.pdb
- Supplmentary Data 2/Chp1_NAC/Chp1Egd2Egd1_bc1be.result/Chp1Egd2Egd1_bc1be_unrelaxed_rank_3_model_5_scores.json
- Supplmentary Data 2/Chp1_NAC/Chp1Egd2Egd1_bc1be.result/Chp1Egd2Egd1_bc1be_unrelaxed_rank_4_model_3.pdb
- Supplmentary Data 2/Chp1_NAC/Chp1Egd2Egd1_bc1be.result/Chp1Egd2Egd1_bc1be_unrelaxed_rank_4_model_3_scores.json
- Supplmentary Data 2/Chp1_NAC/Chp1Egd2Egd1_bc1be.result/Chp1Egd2Egd1_bc1be_unrelaxed_rank_5_model_1.pdb
- Supplmentary Data 2/Chp1_NAC/Chp1Egd2Egd1_bc1be.result/Chp1Egd2Egd1_bc1be_unrelaxed_rank_5_model_1_scores.json
- Supplmentary Data 2/Chp1_NAC/Chp1Egd2Egd1_bc1be.result/cite.bibtex
- Supplmentary Data 2/Chp1_NAC/Chp1Egd2Egd1_bc1be.result/config.json
- Supplmentary Data 2/NAC_PBDC1/
- Supplmentary Data 2/NAC_PBDC1/cite.bibtex
- Supplmentary Data 2/NAC_PBDC1/config.json
- Supplmentary Data 2/NAC_PBDC1/log.txt
- Supplmentary Data 2/NAC_PBDC1/NAC_PBDC1_c664a.a3m
- Supplmentary Data 2/NAC_PBDC1/NAC_PBDC1_c664a.csv
- Supplmentary Data 2/NAC_PBDC1/NAC_PBDC1_c664a.done.txt
- Supplmentary Data 2/NAC_PBDC1/NAC_PBDC1_c664a_coverage.png
- Supplmentary Data 2/NAC_PBDC1/NAC_PBDC1_c664a_env/
- Supplmentary Data 2/NAC_PBDC1/NAC_PBDC1_c664a_env/bfd.mgnify30.metaeuk30.smag30.a3m
- Supplmentary Data 2/NAC_PBDC1/NAC_PBDC1_c664a_env/msa.sh
- Supplmentary Data 2/NAC_PBDC1/NAC_PBDC1_c664a_env/out.tar.gz
- Supplmentary Data 2/NAC_PBDC1/NAC_PBDC1_c664a_env/pdb70.m8
- Supplmentary Data 2/NAC_PBDC1/NAC_PBDC1_c664a_env/uniref.a3m
- Supplmentary Data 2/NAC_PBDC1/NAC_PBDC1_c664a_pae.png
- Supplmentary Data 2/NAC_PBDC1/NAC_PBDC1_c664a_pairgreedy/
- Supplmentary Data 2/NAC_PBDC1/NAC_PBDC1_c664a_pairgreedy/out.tar.gz
- Supplmentary Data 2/NAC_PBDC1/NAC_PBDC1_c664a_pairgreedy/pair.a3m
- Supplmentary Data 2/NAC_PBDC1/NAC_PBDC1_c664a_pairgreedy/pair.sh
- Supplmentary Data 2/NAC_PBDC1/NAC_PBDC1_c664a_plddt.png
- Supplmentary Data 2/NAC_PBDC1/NAC_PBDC1_c664a_predicted_aligned_error_v1.json
- Supplmentary Data 2/NAC_PBDC1/NAC_PBDC1_c664a_scores_rank_001_alphafold2_multimer_v3_model_3_seed_000.json
- Supplmentary Data 2/NAC_PBDC1/NAC_PBDC1_c664a_scores_rank_002_alphafold2_multimer_v3_model_2_seed_000.json
- Supplmentary Data 2/NAC_PBDC1/NAC_PBDC1_c664a_scores_rank_003_alphafold2_multimer_v3_model_1_seed_000.json
- Supplmentary Data 2/NAC_PBDC1/NAC_PBDC1_c664a_scores_rank_004_alphafold2_multimer_v3_model_4_seed_000.json
- Supplmentary Data 2/NAC_PBDC1/NAC_PBDC1_c664a_scores_rank_005_alphafold2_multimer_v3_model_5_seed_000.json
- Supplmentary Data 2/NAC_PBDC1/NAC_PBDC1_c664a_unrelaxed_rank_001_alphafold2_multimer_v3_model_3_seed_000.pdb
- Supplmentary Data 2/NAC_PBDC1/NAC_PBDC1_c664a_unrelaxed_rank_002_alphafold2_multimer_v3_model_2_seed_000.pdb
- Supplmentary Data 2/NAC_PBDC1/NAC_PBDC1_c664a_unrelaxed_rank_003_alphafold2_multimer_v3_model_1_seed_000.pdb
- Supplmentary Data 2/NAC_PBDC1/NAC_PBDC1_c664a_unrelaxed_rank_004_alphafold2_multimer_v3_model_4_seed_000.pdb
- Supplmentary Data 2/NAC_PBDC1/NAC_PBDC1_c664a_unrelaxed_rank_005_alphafold2_multimer_v3_model_5_seed_000.pdb
