# Supplementary material for: Chp1 is a dedicated chaperone at the ribosome that safeguards eEF1A biogenesis
Source: Nat Commun. 2024 Feb 15;15:1382. doi: 10.1038/s41467-024-45645-w (PMC10869706; doi:10.1038/s41467-024-45645-w)
Supplement: Supplementary file 5 — Supplementary Data 2 [file 41467_2024_45645_MOESM5_ESM.zip › Supplmentary Data 2/Chp1_NAC/Chp1Egd2Egd1_bc1be.result/Chp1Egd2Egd1_bc1be.a3m]

#146,174,157	1,1,1
>101	102	103
MSTFNAETADNLEDIEKQFAVVAVEQAETYWKLLTSVPGSKLRLTKFDDEIYENFMERFPEYKDVERVKKFTEEELKTKEAKERWRKFFTIFEKKIEDYNFGTLLRTDASAEYGQFTTCFVVRLQFYAFEIARNKHGLNDWIVGQKMSAIPENANVTVLNKNEKKARELIGKLGLKQIPGIIRVTFRKKDNQIYAIEKPEVFRSAGGNYVVFGEAKVDNFTQKLAAAQQQAQASGIMPSNEDVATKSPEDIQADMQAAAEGSVNAAAEEDDEEGEVDAGDLNKDDIELVVQQTNVSKNQAIKALKAHNGDLVNAIMSLSKMPIDQEKLAKLQKLSANNKVGGTRRKLNKKAGSSAGANKDDTKLQSQLAKLHAVTIDNVAEANFFKDDGKVMHFNKVGVQVAAQHNTSVFYGLPQEKNLQDLFPGIISQLGPEAIQALSQLAAQMEKHEAKAPADAEKKDEAIPELVEGQTFDADVE
>UPI001B377998	UPI001B39B18F	UPI001B3708C2
-TTLNPEETENFEDIEKQFAVKVVQHMETYWNILEKVPGSKLRLTKFDDEIYEHLKKDFPEFDAKATV---NEDEMKSKDGKERWRKFIAEYENKVEDYNFGTMLRASPDIEYSETGTIFAVRMQFYAIEIARNREGLNDWI-------IPAGASVAVHSRNEKKARKAIAKLGLKHIDGITRVTLRRPKNILFVINQPDVYKSPSSNtWIIFGEAKIEdlNSQAQASAAQQLAQAEAASHDHSGHDHDHDHDHGKGKGKAVEDKKDEDDEDEDEDDdeEVDDSGLEAKDIELVMQQASVSRNKAVKALKENDNDIVNSIMALS---MDQAKLARMQ---ASVRIGgkGTPRRKIKKVHKSAGT--DDKKLQTALKKLNVQPIQAIEEVNMFKSDGNVIHFSAPKVHASVPANTFAIYGHGEDKELTELVPGILNQLGPDSLASLRKLAESYQSMQKEKGEDGDKKddddeddDDDIPDLVAGENFESKTE
>A0A1X6PFU9	A0A1X6PJT8	A0A1X6PKI8
--------------VEANWAAEAFAFAERHMLLLSSLPSpADVKLTPNDAALHAAFRNAFPD-TDVAVV---HEDAMKSTAGKAAWRAFLEGPAKaAVPDYAFGTLLRLRAAGGYTPDNTTLVSRGVFYAVEAARNAEGVHDGV-----------------SRGEKKARKALSKLSLKPVANVSRVTLKKNKNVLFVIDGADVYKSpTSDTYVVFGEAKIEDLAAKKAaqAAQQHKMasqmavsppaASGAIAGGAAARARGGDPAAAAAGAgvankAADGAAGAADEggGDDEDEPLDESGVEAKDVELVMQQADVTRAKAVKALMTNNGDIVNAIMALT---VNAEKLAKLQRMAAGVRTGGKGSVRRKKKAAHKNAPTDDKRLQATLKRIGVNTLPNIEEVNIFREGGdKIIHFSAPNVQAAVGANTFVIGGSSALKDLQDMLPEIADQLSQADLQALaAQLnpggAMGMGAMGAAAAAaggaggdDAEggDDDDDVPDLVENTNFEA---
>A0A163MUU4	A0A170ALY2	A0A168LIX9
----------------------AMHHAETYFKLISAMDCSKLRLTTIDDEILKDFEESFPE---IDVLHLDEQKHFKSPEAKEKWRLWINKYEKRVKEFNFGSLVRIDARDDYTEQNTMF------------------------------------TAQSRAEKKARKTILNNGLKPVQGINRVTFTRAGGIVFAIATPEVYKSVNSDtFIVFGDMQMEDMRARAqEAAAQQLAAEAEAKDNE-----------------AEGSAAPAAVEEDDTEEVDAGDIEEKDIELVVSQANVSRNKAIKALKNNDKDIVNAIMSM----MNAEKLAKLQQQVRIGGKGTPRRKVKKVTKTNSG---DDRKLQAALQSLKVQPIPGIEEVNMFRDDGKVIHLSHPRIQAAANANTFAIHGRAVEKDLTELVPGILNQLGPDSLASLRKLAEAYQAAQGGAGAEGEDEDDEIPDLVEG--------
>A0A2U9R506	A0A2U9R7G3	A0A099NRY2
-ASFDPENPDNLEDIEKQFAVKAVQQMSTYWSLLNAVPPSKLKLTQFDDEIVEEFFKAFPEYNNKEKLAVLNEDELKTKEAKERWREYIKNFENKIDDYNFGTLLRVNASEEYSEENTIFVVRIQFYAFELARNRFGLNDWVYEKK---IPQGAEVTIIPKAEKKAKDALLKLGLKPLKDISRVTFRKKNNTILAIEKPEVYRTQGGSYVVFGEAKVEDLTkryQEAMAAQEAAKEvnnAANAPKEDDLATS----IQKDLAAASLEDKKAEAEDDGE--EVDATGLEESDITVVMEQTNTTRNKAVKALKENKGDIVNAIMSLS-MVIDPEKLAKLQKSSA-KKIGGKRvaaKKVNK---SSEG---DDSKLQATLAKFNPTTLTDVAEANFFRDDGSVLHFNRVGVQACAANNTYAVTGFGQEKQITELLPGILTQLGAENLELLQQLAQTFQQNPEQlanlRKQAANEKEEDIPELVEGETFDVE--
>Q08971	A6ZT99	A6ZWL1
MSTFNAETADNLEDIEKQFAVVAVEQAETYWKLLTSVPGSKLRLTKFDDEIYENFMERFPEYKDVERVKKFTEEELKTKEAKERWRKFFTIFEKKIEDYNFGTLLRTDASAEYGQFTTCFVVRLQFYAFEIARNKHGLNDWIVGQKMSAIPENANVTVLNKNEKKARELIGKLGLKQIPGIIRVTFRKKDNQIYAIEKPEVFRSAGGNYVVFGEAKVDNFTQKLAAAQQQAQASGIMPSNEDVATKSPEDIQADMQAAAEGSVNAAAEEDDEEGEVDAGDLNKDDIELVVQQTNVSKNQAIKALKAHNGDLVNAIMSLSKMPIDQEKLAKLQKLSANNKVGGTRRKLNKKAGSSAGANKDDTKLQSQLAKLHAVTIDNVAEANFFKDDGKVMHFNKVGVQVAAQHNTSVFYGLPQEKNLQDLFPGIISQLGPEAIQALSQLAAQMEKHEAKAPADAEKKDEAIPELVEGQTFDADVE
>Q6CFT2	Q6CDH0	Q6C2F3
VNNFNPEEAENLEDIEKQFAVKAVHHLETYWKLLHAVKGSELKLTKIDDQIMTHLITVFPEYLDHEKVRVLDENDMKSPTNKPKWREFMNTYENIIADYNFGTILRVDASKGYTETNTMFVPRMQFLAIEIARNKYGLNDWV-------IEENSTI-VIKKEEKAARALISKLNLQKVEGITRVVLKRTRQHIFVIANPEVYKTPTGNsYVVFGEAQHEDMqatarAAQIAAAQAQqaaaetgsvSEAAAAGEVGAELASKDPASITADLEAA-----SLSKDEDaEDEAEADATGLEDSDIKLVMEQANVSRNKAINGLKKNDSDVVNTIMDLCKMPVDPAKLAALQKKSGAQSGGkGTPRRPGKKV---AGRNisEDEKKLSATLKKFNAQEITGISEVNMFKEDGTVLHFPKVHVEGSVASNTFAISGPSQQKDIAELIPDILPQMGQDALLQLQQAAVQFSKlqEQAKKTAggpDAAKEagDDEIPNLVE--NFEDNVE
>A0A1S7HJE5	A0A1S7HZA5	A0A1S7HCH7
MSTFNAEEAENLEDIEKQFAVVAVEQAETYWKLLSSVPGSKLRLTQIDDEIYTNFMQHFPEYQDVHKLKKFTEEELKSKENKERWRNFCNFYEKTVEDYNFGTLLRLDCSEEYGQFNTVFVVRIQFYAFEIARNRQGLNDWVAEKKMTTIPEEANVSILNKNERKAKDLIIKLGLKPLPGISRVTFRKKDNQIIAIDRPEVYRSAGGNYVVFGEPKVDNFTQKLAAAQQQAQATGAMPAAGE-ASKDPQDIHKDIQAAA---ANPPEEEKElgEDEEVDATGISPDDIELVAEQANVPKNKATKALRDHNNDIVNAIMSLSKMPIDQEKLAKLQKLSANNKVGGTRRKMGKKSGSSASSNKDDTKLQAQLAKLHAVTVDNVAEANFFKEDGNVMHFNKVGVQVAPQHNTSVFYGMPQEKGLQELFPNIISQMGPEAIQALTQLSAQLQQAQnagnagagaagASADAGAEKKDEGIPELVEGQTFDADVE
>A0A1G4M9B4	A0A1G4M6N2	A0A1G4MIA4
MSTFNAETADNLEDIEKQFAVVAVEQAETYWNLITKVPGSKLRLTKHDDEIYEKFMEHFPEYKDVERVRKFTEEELKTKEAKERWRNYIKLFEKKIDDFNFGTLLRTDASQEYGQDTTCFVVRLQFYAFEIARNKHGLNDWAVG--MSEIPENSNVSIFSKNEKKARELIGKLGLKAVPGIARVTFRKKNNQIYAIEKPEVFRSAGGNFVVFGEPKIDDFPQRLAKAQQEAQLAGPGVAQTGVAealakenQSLPESIQADMAAAAEGKPVEAEEE--STGAVDETGLNSDDIELVMQQANVSRDKAAKALRDHNSDIVNAIMSLS-MPIDQEKLAKLQKLSANNKVGGIRRKQAKKSGAASGSNKDDTKLQAQLAKMRAVTVDNVEEANFFREDGKVLHFNKVGVQVAPQHNTSVFYGIPQEKSLNDLFPSIIPQLGAESINALTQLAAQLqgsQAAQAEGATGGEKSEADIPELT-GQSFEADVE
>A0A1Q3AFX6	A0A1Q3A9I3	A0A1Q3A359
MSTFNANEAENLEDIEKQFAVVAVEQAETYWNLISKVPGSRLRLTKYDDEIYNNFMEHFPEFRDVEKLRKFSEQDIKNKEAKDRWRKFCALYEKTIEDYNFGTLLRTDATQEYGQFSTCFVVRIQFYAFEIARNKHGLNDWAAAKKMSTIPEEANVSILNRNEKKARDLIIKLGLKQLPGISRVTFRKKDNQIIAIDRPEVYRSAGGNYVVFGEPKVDNFTQKLAAAQQQAQASGAVPAAGE-ASKNPEDIQKDMHVAAANPEQPAKELGDDE-EVDATGVNPDDIELVAEQANVPKNKATKALKDHNNDIVNAIMSLSKMPIDQEKLAKLQKLSANNKVGGTRRKMGKKTGSSASSNKDDTKLQAQLAKLHAVTVDNVAEANFFKDDGNVMHFNKVGVQVAPQHNTSVFYGLPQEKGLQELFPNIISQMGPEAIQALTQLSAQMqqaqqaQKPDADAAAGAEKKDEGIPELVEGQTFDADVE
>A0A1Y1UA26	A0A1Y1UHL7	A0A1Y1UG35
---FDAETAGNNEEIEMQFAVKTVEHLEAYERLISGIPPRNLKLTPMDNELHENFLSTFPEYASPEALRNLNEDEMKSAKGKERWRNFILPYEKRLKDYNFGTLVRKDSDRGYAEDNSILVTRTQFFAIEIARNRAGLNDKI------------NIDIQSRPERKARKALEGLGLKRVQGIQRVTLRRPKNVLLVVANPEVYKAPGSDtYIVYGEAKLEDPSSaaqlsaqaQLAASSQAAQKAHQQGGFKDGVPKSLEDLMAEhgdddghdhhdhdhSHGAGDGETKAANSGTATDGDSDV-KIEEEEVKLVMAQTGCTEEKAREALKAEKGDLINAIM------MDKEKLAKLQ---AQVRIGGkgtPRRKQVKKSVTSTQG--DDRKLQAALKKLGVQPITGVEEVNMFKEDGNVLHFNAPRVQAALPANTLAITGSGQTKELTELVPGILNQLGPDSLASLRRLAESYQSMTARQAAAAaaaggagagagEKKegevgdDDEIPDLVE---------
>A0A0D6EFQ9	A0A0D6ELM3	A0A0D6EHZ9
-SNFNAEEAQNDEAIEMQFAVMCMEQAETYFNLITKMqPSTLKRLTKWDDEIMEAFSKHFPDlVNDDEKLKHLQEDELKSPEGKKRWRDFMMPFEKKIEraqnepdEYNFGTLIRANCEEDYSQDNSIFGYRLQFYAIEIARNRRGLNDVVWKQ------------------------LSKLGLKKVEGVTRVVMRRPKGVLFVVSNPDVYKSpASECYIVFGEGKNEDASAGFPAFQQVTQP----QQNE---AESRQAAEALRQAKAAKALAEGGDKPEDDGEGDESGLDEADSESSPVAPSILGRHaaACKALKATNGDIVQAIL--------------------------------------------------------------------FKDDGNVLHFQAPKVHAAVGSNTYAIYGQGVNRELTELVPGILSQLGPDAMANLRRIAEQFQSQQAAAggaagiegEGAAEADDEEVPELVEAEATEA---
>A0A7D9GZR7	I2JWR9	A0A7D9D0R3
LANFDPNKADNLEDVEKEFAVKAVEQMITYWKLLGAIKGSKLKLTPYDNEIFTEFQKDFPEYNGKEGLEHISEDQMKSKENKARWRDFFKKFDKKIEDYNFGTLLRVNSNDEYGKDNSIFVVRLQFYAFEIARNRLGLNDWVSESK---IPAGANVSIIPKHQKQAKERLLKLGLKQVKSISRVTFKKKGNFILAIENPEVYKTQGGSYVVFGEAKVEDLNKRYAetlAAQKAAQkaADDGKETTEDISTSGsvADAITEDLKKA---SLEDKKEDDKEEEEvadadVDTTGLEEADIKVVMDQANVSKAKAVSALRKEKGDVVNTIMSLA-MPVDPAKLAKLRKQSA-RRVGGSRVKSRRSQKSEEG---DDTKLQNALKKLDAQVMTGIEEANFFKQDGTVLHFNKVGVQAAPMYNTYTFNGFAQKKSITELVPGILPQLGAENLRVLQQIAEQYQQR--KNAEKQEEKDEDIPDLVEGETFNKEEE
>A0A100IAK0	A0A0F0I9E0	A0A5N6ZNL8
---FDPETAENFEDMEKQFAVKAVEHLMTYWSILEKVPGSKLRLTKMDDEILESFQKEFPDFDPAETL---DEDKMKSKEGKEKWRNWINQYEKIIEDFNFGTMLRASPKVEYDRDTTIFAMRMQFYAVEIARNRAGLNDWI-------IPAGAAVTIHSRNEKKARKAIGKLGLKHVPGITRVTLRRPKNILFVINQPDVYRSPSSNtWIIFGEAKIEDLnsqaqasaAQQLAAAEAAAGEHAGHDHEHDLGTKVPE-------------VETKKEEEEDDGEpVDESGLEAKDIELVMAQANVSRKKAVKALRENDNDIVNSIMALS---MDQAKLARMQ---ASVRIGgkGTPRRKVKKVHKSSGA--DDKKLQATLKKMNVQPIQAIEEVNMFKEDGNVIHFGAPKVHASVPSNTFALYGNGEEKELTELVPGILNQLGPDSLASLRKLAesyQNMQKNQAGAEGKKDEDEDDIPDLVEGENFESNVE
>A0A507QMH9	A0A507R0K5	A0A507R853
---FDPEKAENLEDMEKQFAVKAVEHLMTYWSILEKVRGSQLRLTKMDDEIYDDFRETFPDFDPAETL---DENKMKSKEGKEKWRNFMMKYEKKINDYNFGTIIRTNPKSEYEQDTTIFGVRMQFYAIEIARNRAGLNDWV-------VPAGGSVVIHNRNEKKARKAIGKLGLKLVPGITRVTLRRPKGILFVINQPEVYRSPSSNtWIIFGEAKIEdlNSQAQASAAQQLAAAEA---ANEHAGHDHDHDHDKGKGKAPETEAKKEEEEDDGE-EVDETGLEAKDIELVMAQASVSRKKAVKALRENDNDIVNSIMALS---MDQAKLARLQ---ASVRIGkGTPRRKVKKVHKSSGA--DDKKLQATLKKMNVQPIQAIEEVNMFKEDGNVIHFAAPKVHAAPPSNTFAIYGNGEEKELTELVPGILNQLGPDSLASLRKLAESYQNLQKKEGKKEDEDEDDIPDLVEGENFESKVE
>B2APJ1	B2AT16	B2AT27
---FDAENADNLEDIEKQFAVKAVQHMATYWSILEKVKGSTLRLTKIDDEIYEHLKTDFPEFDPAATI---DEDEMKSKTGKERWRKFLMAYDKRVDDYNFGTMLRSNPKAEYTEEDTIFVPRMQFYAIEIARNKLGLNDWI-----ASLPAGSTTMVHSRNEKKARKAIEKLHLTRVPGITRVTLRRPKNILFVINNPEVYKSPNSNtYIVFGEAKIEdlNASAQAAAAQQ-------------LASQSAEHDHAGHDHSHEGHSHAAKEEEEDDGeEVDAEGIEDKDIELVMTQANVSRKKAIKALKENDNDIVNSIMALS----------RLKKLGASARIGGkgtPRRKVKRAPARSAG---DDKKLQASLKKLNVQPIQAIEEVNMFKSDGNVIHFAAPKVHAAVPANTFAIYGNGEDKELTELVPGILNQLGPDSLASLRKLAESYQNLQKGEKADEE---DDIPDLVAGENFENKVE
>A0A4Q1BSL3	A0A4Q1BJV6	R7SD38
---FDPETAGNAAEIEQQFAVKTVEHLETYEKLITSLPPNKLKLTPIDDEIHEHFLTHFPEYKWEDALRNLDEDEMKSSHGKEKWRNFIQVYEKKLKDYNFGTLVRKDSEKLYSEENSILVTRIQFFAIEISRNRAGLNDKI----------------VSRGERKARKLLEGLGLKKVQGIQRVVVRRPKGVLLVIAQPEVFKSPGSDcYIVFGEAKVED---PASAAQMSAQAQLAASTNaaqkahqqggfkegipKELADLVGEDDAPDL-VAADGKAANGKEADTSDVKVD-----EDDVSLVVAQTGCTPEKAREALKAEGGDLINA--------MDKEKLAKLQ---AQVRIGGkgtPRRKVVKK--SATASQGDDRKVQAQLKKLNMSDLGKADEVNMFKEDGNVLHFSQPRVHASVNNNSLVVYGAGQTKELTELVPGVLNQLGPDSLANLRRLAESYQSMTARQAAaaaaaggagagagtekEGEVDDDEIPELVE---------
>M7WW19	A0A511KHM6	M7WV92
-STFDPENAQNDEQIEMQFAVACMEQAEAYFNLITKVKPSELkRLTKYDDEIMKAFEQHFPDYQSDERLRLLKEDELKSAEGKKRWREFMTdkVFPESMReaiDYNFGTLIRANCEDDYTQENSIFGYRLQFYAIEIARNRRGLNDkvWEQAQK------------------KAKEALLKLGLRRVEDITRVVIRRPKSALLAIQDPEVYKSPVSDcYIVFGEAKPEdasagfpNFAQ-LAQAEQLASQQAAPAGGED---------------GAEGKKPAAIQE--EEGEADAEGLDEGDISVVMQQANCSRAKACNALKATKGDLVQAIL------FDPEALKKLQARTQQLKIGGAKQPMRRKVAPKPVAALDDKKLQAQLKKLNVQSAGTVEEVNMFTNGTAVLNFQRPTVHAAAGSNVYAIYGRGMHKDLAELMPNVLNQLGPDTMAQLKRFAEQYQASQAAQAGGAEGEnkeadDEEVPELVE---------
>A0A5C5G453	A0A5C5G8P1	A0A5C5FL03
------------------FAVQCAEQAETFFNLITQVqPSTLKRLTKWDDDIVEAFLAAFPEYDDADKLRVLDEDEIKSPAGKKRWRDFMMPFEKKIDEYNFGTLIRLDCTQDYSEANSMFGYRLQFYALEILRNRKGLND-AVWQK-----ENGNTvadpnSALGRGETKARRALAKLGLKKVEGINRVVIKKPKGVLVAVNAPEVFKSPISDcYIVFGEAKPEDpsanpFSQlnQLAQAEQaQQQAQQAQEGGDAAATEG---------SVAEGKEKATdADADDADAGVDEGDIN-----VVMGQANCDRAKAVKALKAAQGDIVQAIL-------------------------GSKAPIRRKVVPKQATSQDDSKLRNQLKKLNVQGIGPVEEVNMFKDDG-ILHFQRPTVHAATGNNTFAIYGHGVHKDLAEMMPSVLNQLGPDAMAVLQRIAEQYKQSgGAQGPggieGDAQEADDEVPELVE---------
>A0A1Q3DXN1	A0A1Q3E4Z9	A0A1Q3ED50
---FDPQNAQNLVEIEKQFAVKAVEQAQTYWNLLAKVQPKELRLTKLDDEIFQHTMEAFPELakEPYENLTKLDEEWMKSAEGKERWRKFIMSYEKKVKDHNFGSLIRMNARDEYAEKNTIFVTRIQFYAIEISRNRLGLND-----------------IQSRSERKARKALISLGLKRVPNITRVTLRRPKNILFVLASPDVYKSPNSDcYIVFGEAKIEDMnAQNQMSAQQLAGAGGAdIPNLESSGVGGGDDDDIPELEAAE-----------EEGPVDETGVDPKDIDLVMTQVNCSRAKAVRVLKESGGDLINAIMAASE--MDPVKLAKLQAQAAANRLGGkgtVRRKVVRKTKPSGA--QDDKKLQGALKKLNVQPIAGVEEVNMFKEDGTVLHFQAPKVHAAVSANTFAIYGTGQSKELTELVPGILNQLGPDSLASLRKLAesyqAIQQGQRTTNPA-AEDDDDDVPDLVE---------
>A0A5C3NA45	A0A5C3NER6	A0A5C3MUB8
---FDPNNAQNLVEIEKQFAVKAVEHAQTYWNLLEKIPPRQLKLTKLDDEIFDHVMKDFPElaQEPHEKITKIDEEWMKSKEGKERWRKFIEAYEKKVKDYNFGSLIRTDAREEYAELNTIFVTRIQFYAYEICRNRLGLND-----------------IQSRAERKARKALLSLGLKKVPGITRVTLRRPKNVLFVLASPDVYKSPNSEcYIVFGEAKIEdmNSQAQLSAAQQLAGGGAAAPALE------------KSGAGEEGEDEDDIPELEAPEEVDETGVDPKDIDLVMAQVNCSRAKAVRALKDSGGDLINAIMAASE--------------------GTVRRKVVRKSKPSGA--QDDKKLQGALKKLNVQPIPGVEEVNMFREDGNVLHFTAPKVHAAVSANTFAIYGAGQVKELTELVPGILNQLGPDSLASLRKLAESyqaIQQNQQRPPnAAADEDDDDVPDLVE--NFDA---
>A0A5C2SET8	A0A5C2TZ76	A0A5C2SIN1
---FDPNNAQNLVEIEKQFAVKAVEHAQTYWNLLEKVNPKDLKLTKIDDEIFEHTMKEFPELaeNDYEKLIKIDEDWMKSEEGKKRWRNFMQQYEKKVKDFNFGSLIRTDARQEYSETNTIFVTRIQFYVFEIARNRLGLND-----------------IQSRSERKARKALLSLGLKKVAGITRVTLRRPKNVLFVIASPDVYKSPNSDcYIVFGEAKIEdmNSQAQLSAAQHLASGAGAgMPNLQSSGVGGGDDDDDDI---------PELEAVEEDGNVDETGVDPKDIELVIQQVGCSRAKAVRVLKESGGDLINAIMAASE--MDPQKLAKMQAQAAANRIGGkgtMRRKIVRKTKPSTA--QDDKKLQGALKKLNVQPIPGVEEVNMFREDGNVLHFSTPKVHAAVTANTFAVYGAGHVKELTELVPGILNQLGPDSLASLRKLAESyqaIQQSQQRPPAAAdEDDDDDVPDLVD---------
>A0A7D8Z5J4	A0A7D8Z1X7	A0A7D8V2H2
-----------------QWSVKTVEHMEAYENLITTTDPKTIKLTSIDDEIHAHLLDKFPEFKDHANLRVVDENWLKSKEGKERWREWLANYEQSLPDYNFGTMLRARSDELYSEHNAILVLRAQFVAIEIARNRAGLNE---------------VDLYSKPERKARKALEGLGLKKVPGIQRVTLRRPKGVLLVVAQPEVYKSPGSDcYIVFGEAQVEDPTsaaqisaqQQLAASTQAAQAAHASGGFKDGIPKSLEDL-----------------------------------------------------------------------MDKEKIAKLQ---AQVRIGGkgtPRRKVVKK--SVTASQGDDRKLQAALKKLGVQPISGVEEVNMFKEDGNVLHFaaPKVAVHAALPSNTLAIYGQGQTKELTQLVPGILNQLGPDSLANLRRLAESYQSLTARqAAAGGEKKegevagdDDEIPDLVE---------
>A0A162XM47	A0A162VYB2	UPI0019012C47
------EQADNFEDIEKQFAVKVVQHMETYWNILEKVKGSTLRLTKIDDEIYEHFQKEFP---DFDASATINEDEMKSKAGKERWRNFINVYDKKVEDFNFGAMLRASPKTDYTQEGTIFAVRMQFYAVEIARNRQGLNDWVYEQ--AVIPQGSSVTVHSRNEKKARKAIAKLGLKHIEGITRVTLRRPKNILFVINQPEVYKSPSSNtYIVFGEAKIEdlNSQAQASAAQQLAQAE---QQGHDHAGHDHDHDHDHDHGDAKGNAKAVEEKADEEDdgeEVDDSGLEAKDIELVMQQASVSRKKAVKALKENDNDIVNSIMALS----------------------GTPRRKVKKVHRAAGT--DDKKLQGALKKLNVQPIQAIEEVNMFKSDGNVIHFAAPKVHASVPANTFAIYGAGEDKELTELVPGILNQLGPDSLASLRKLAesyqsMQKEKGEA-GEKDDDEDDDDIPDLVAGDNFES---
>A0A1D8PTY0	Q5ANP2	Q59TU0
---FSAENADNLEEIEMQFAVKAVQQAETYWSLLEKIPGSKLKLTKHDDDIFNQLLEDFPEFKEPSNVAVIREEDMKSTSGKARWRAFCEKF-NEIEDYNFGTLLRLKANEEYSQDGTMFAVRIQFYAIEIARNRYGLNDWI-------IPQGADVNVIPKNEKKARELIKKLNLKQIKGISRVTFKQRGNLIYAIDSPDVYRSAAGTYVVFGEAKVDDMNQRIAEAQaQQAQQEALQKAAADAGkteDKSPEAITADLEKASLGDKKAEDEEED-EGEIDETGLDPKDIEIVVEQTQVSRAKAVKALRNHDGDMVNAIMDLS-MPVDPEKLAKLQKSSA-KKVGGSRVKAKK----NIKTEQDDTKLIEALGKLKATKIEGVEEANFFREDGKVLHFNRVGVQGAPASNTFAFTGYPQEKNITQLIPQILPQLGAENLEILRQLAEQIQAGKtpkdfntgsANAAADAGGED--IPDLVD-QKFD-DVE
>A0A0W0D901	Q6FJD5	Q6FKD1
LNSFDPNTAENSEDIEKQFAVVAVEQAETYWKLITSIPGSKLRLTKLDDEIYELFMERFPEYKDVERLRKFDEEELKNKVAKERWRQFANYFEKKVEDFNFGTLLRTDANAEYGQFTTCFVVRIQFYAFEIARNRHGLNDWAVGHQMAEIPEGANVTILNRNEKKARELISKLGLKKVPGIIRVTFRKKDNQIFAIEKPEVFRSVGGNYVVFGEAKVDNFTQRLAAAQQQAQS--------QTATKTPEDIQADMQAAAVANEN-KTEGDAAEEDVDAGDLSNDDIDLVVQQTNATKGQAIKALKEHNGDIVNAIMSLSKMPIDQEKLAKLQKMSAGNKVGGTRRKQAKKTGSGSAGNKDDTKLHNQLAKLHAVTIDNVAEANFFKDDGKVLHFNKVGVQVAPQHNTSVFYGMAQEKNLQELFPGIISQLGGEAIQALSQLAAQMEKAQANENA-GEAKDEAIPELVEGQSFDAEVE
>A0A642V0P9	A0A642UKD4	A0A642UZ54
---FDAENAENLEDIEKQFAVKAVKQMMTYWGLLETVGGSNLKLTPHDDDIFNTLLEDFPEFKDKENVKVIKEEEMKSPEGKKRWRDFCEKF-NEMDDYNFGTMLRAKSDEEYTEENTIFAVRIQFYAIEIARNRYGLNDWV----MATIPEGANVQIISKNEKKARELIKKTGLKQIKGITRVTFKQRGNLIYAIDAPEVYKSVGGSYVVFGEAKVDDLNKRMMEAQaQQAQqqelAKAAAAASGETVDKSPEAITADLEAASLQDNKIEEVEDDDEA-VDETGLDAKDIDIIVEQTQVSRGKAAKALRKHKGDMVNAIMELS-MVVDPEKLAKLQK-SAPKKVGGSRVKA-KKAIKTDG---DDTKLFEALQKIKATKIDNIEEANFFREDGKVLHFPRVGVTGAAASNTFAFTGYPQEKDVTQLIPQILPQLGAENLEILRKLAEQIQagkTPEELAASMPQGGDEEIPDLTD-QKFD-DVE
>A0A367YJS7	A0A367YBN4	A0A367YBG1
---FDAEQADNLEEIEMQFAVKAVEQAETYYKLLQHIKGSSLKLTKHDDEIFEKLLEDFPEFKEPKNAAVISEEEMKSPAGKAKWRTFCEKF-KEIEDYNFGTLLRLKADEEYTEKNTMFAVRIQFYAIEIARNRYGLNDWICEKK---IPQGADVNVIPKNEKKARELIKKLNLKQIKGISRVTFKQKGNLIYAIDSPDVYRSAAGTYVVFGEAKVDDMNQRIAEAQaQQAQQEALQKAAADAGkteDKSPEAITADLEKASLGD-KPAAEEDDEEGEVDETGLDPKDIEIVVEQTQVSRAKAVKALRQHDGDMVNAIMDLS-MPIDPEKLAKLQKSTA-KKVGGSRVKAKK----NVKTEQDDTKLIEALGKLKATKIEGVQEANFFKEDGKVLHFNRVGVQGAPASNCFSFTGYPVEKPITQLIPQILPQLGAENLQILKQLAEQIQ--AGKTPKDfntgaADAADADIPDIPE---------
>E9DEQ9	Q1DHR3	Q1DI23
---FDPEKAENLEDIEKQFAVKAVQQMATYWAILEKTPGSKLRLTKLDDEIYEHFRNEFPGF-DVKGT--IDEDQMKSKEGKEKWRNFAMAYEKKVNDYNFGTLLRKNPKWEYGEKETMFVIRMQFYAIEIARNREGLNDWI-------IPGGAAITVHSRNEKKARKAIGKLGLKHVPGITRVTLRRPKNILFVINQPDVYRSPSSNtWIIFGEAKIEDLnSQAQASAAQQLSAAEAAGNGEHAGHE-----HIDLGKGKAPETEKKEEEEEEEGEVDETGLEAKDIELVMAQANVSRSKAIKALKENDNDIVNSIMALS---MDQAKLARLQQSVRIGTGKGTPRRKTKKVHKSSGT--DDKKLQTSLKKLNVQPIQAIEEVNMFKEDGNVIHFAAPKVQASVPSNTFAIYGNGEEKELTELVPGILNQLGPDSLASLRKLAesyQNMQKKEGEAKKEGEEDDEDIPDLV-GETFESKVE
>G0RKW4	A0A0F9XMW9	G9MQS9
---FNAEDAGNMEDMEKQFAVKVVQHMATYWSILEKVKGSSLRLTKIDDEIYEHLKEAFPEFDPAATI---DEDQMKSKTGKERWREFMMKYEKKVDDYNFGTMVRNNAKAEYEQDTTIFVPRMQFYAIEIARNKHGLNDWI------SLPAGSTAVVHSRYEKKARKaLLEKGNLVRVPGITRVTLRRPKNILFVINNPEVYKSPNSNtYIVFGEAKIEdiNATAQQAAAAQLAQANAEAEhagHNHDHDHDHDHDHDHDHGKEGEAEAKKEEEEEDDGEEVDAEGLEDKDIELVMTQANVSRKKAVKALKENDNDIVNSIMALS----------RLKKLGQAGRIGgkGTPRRPVKRA--PARSNNDDKKLQANLKKLNTQPIQAIEEVNMFKSDGNVIHFAAPKVHAAVQSNTFAIYGNGEDKELTELVPGILNQLGPDSLASLRKLA---ESYQNMQKAEKGEDDDEIPDLVEGENFESKVE
>A0A2N1LBM5	A0A2K0UD18	A0A2K0U033
---FNADDAGNMEDMEKQFAVKVVQHMATYWAILEKVKGSGLRLTKIDDEIYDHLKEAFPEFDPAATI---DEDQMKSKTGKERWRAFMMKYEKKVDDYNFGTMVRNNAKAEYEQDTTIFVPRMQFYAIEIARNRSGLNDWI------SLPAGSTAVVHSRYEKKARKaLLEKGNLVRVPGITRVTLRRPKNILFVINNPEVYKSPNSNtYIVFGEAKIEdiNATAQQAAAAQLAQANAEAEhagHNHDHDHDHDHDHDHDHGKEGESEAKKEEEEEDDGEEVDAEGLEDKDIELVMTQANVSRKKAVKALKENDNDIVNSIMALS----------------------GTPRRPVKRA--PARSNNDDKKLQANLKKLNTQPIQAIEEVNMFKSDGNVIHFAAPKVHAAVQSNTFAIYGNGEDKELTELVPGILNQLGPDSLASLRKLA---ESYQNMQKAEKGEDDDEIPDLVEGENFESKVE
>A0A059JE76	F2PZX2	D4B035
LGSFDPETAQNLEDMEKQFAVKAVQQMSTYWAILERAPGSKLRLTKLDDEIYESFKTEFPDFDPAATI---NEDEMKSKAGKEKWRNWMKQYEEKVADYNFGTLLRANPKFEYGEKETIFVVRMQFYAIEIARNRAGLNDWVYEQ----IPGGSGVTVLSRNEKKARKAIGKLGLKHVPGITRVTLRRPKNILFVINQPDVYRSPTSNtWIIFGEAKIEdlNSQAQASAAQQLAASESANAAAGEAAGQEAVDLGKGKAAETE----KKEEEDEDDGeEVDDTGLEAKDIELVMAQANVSRKKAVKALKENDNDIVNSIMALS----------------------GTPRRKMKKVHKSSGT--DDKKLQTALKKMNVQPIQAIEEVNMFKEDGNVIHFAAPKVHASVPSNTFAIYGNGEEKELTELVPGILNQLGPDSLASLRKLAesyqSMQKKEEGKKD---DEDDDDIPDLVEGENFDSKVE
>A0A4V4I6Z1	A0A4S9GY32	A0A4T0DZV7
--SLTAEQQDNFEDIEKQFAVKAVQHMTTYWSILEKVPGTKLRLTKIDDEIYEHFKKEFPDYDPKATI---NEDEMKSKAGKERWRNFINHYEKKVDDYNFGTLLRSNPAFEYGQDETIFAVRMQFYALEILRNREGLNDWIYekaqGQK---IPAGSSVTVHSRNEKKARKAIAKLGLKKIEGITRVTLRRPKNILFVISQPDVYKSPNSNtYIIFGEAKIEdlNSQAQAAAAQQLSQQEGAAEHTHD---------HSDKGKAPEVEAKKEEEEEDDGEEVDETGLEAKDIELVMAQASVSRKKAVKALKENDNDIVNSIMALS---MDQAKLQRLQNAvrigMISRHIGkGTPRRKVKKVNRSGGG--DDKKLQAALKKMNVQPIPAIEEVNMFKSDGNVIHFAAPKVHAAIPSNTFAIYGNGEDKELTELVPGILNQLGPDSLASLRKLAESYQSMQKGVEGEnKEQDDDDIPDLVEGENFEgkADVE
>A0A371DS49	A0A371DW10	A0A371CVZ1
---FDPNNAQNLVEIEKQFAVKAVEHAQTYWNLLEKVKPQDLKLTPIDDEIFEHTMKEFPELSEnnYEKLIKIDEDWMKSEEGKKRWRNFMMQYEKKIKDYNFGSLIRTDAREEYSETNTIFVTRIQFYAFEIARNRLGLND-----------------IQSRSERKARKALLSLGLKKVPGITRVTLRRPKNVLFVIASPDVYKSPNSDcYIVFGEAKIEdmNSQAQLSAAQHLASGAGQGLSNlQNSGIGGGDDDDDDI---------PELEAVEEDGNVDETGVDPKDIELVIQQVGCSRAKAVRVLKESGGDLINAIMAASE--MDPAKLAKLQAQAAANRIGGkgtMRRKIVRKTKPSTA--QDDKKLQGALKKLNVQPIPGVEEVNMFREDGNVLHFSTPKVHAAVTANTFAVYGAGHVKELTELVPGILNQLGPDSLASLRKLAESyqaIQQSQQRPPAGAdDDDDDDVPDLVD---------
>T2M6R1	T2MD10	T2M7H4
----------NDSSVELLWAMKAHKHAEVYMKLLKAVDSSKVKLTKYDDLIYRMFKKDFSDI----NVEQLDEDMFKSKTAKEKWRPFCEDFKGKIESYNFGTLIRKNVHEDYSEDNSFLTTRIQFLAVEIVRNRHGLNSFYKNVK-------------SRSEKKARKAMSRLGLKCVTGVTRVTIRKSKNILFVINRPDVYKSpAGDTHIIFGEAKIEDLSQ-----QAQVQAAEKF--------KAPEPVNA---SAAESKTELVKAEESDDEEVDATGVEEKDIELVCQQSNVSRNKAIKALKANDNDIVNAIMELT----------KLKKLQNEVRIGGKGTQRRKRKVVHKTATTDDKKLQGSLKKLSVNTIPGIEEVNMIRDDGTVIHFNNPKVQASLAANTFAITGNAEHKQLTEMLPGILNQLGAEGLTNLRKLAERLPQTRLETATEHDEGDD-VPDLIE---------
>A0A6P8JCP1	A0A6P8ICY4	A0A6P8ISQ4
----------NNPEVEVAWAIKAHTHAETYFKLISAFDSSKLKLTNYDDDIYRQFKRYFK----TLQVKVIKEEEFKSEIAKARWRPFCNLFKNKVEDYNFGTLLRIDCDKGYNEENTILVTRIQFLAVEIARNRRHLNN-----------EPVSKTRQSRSEKKARKAIVKLGLKSVTGVTRLTIRKSKNILFVINKPEVFKSpASDLYIAFGEAKVCLYMQEFFLSLQVALVL----------------IQ-----------------------VDETGVESKDIELVMQQANVSRAKAVKALKSNYQDIVNAIMELT----------KLSKLSKEVRIGGKGTPRRKKKVVHRTATTDDKKLQNTLKKLSVNTIQGIEEVNMIKDDGTVIHFNNPKVQANLGANTYAVNGHAETKTITEMLPGILNQLGSDSLTNLRKLAEKFPPSDIGAATntaeEVEEDDNEVPMLV--QNFD----
>Q5DA39	C1LUJ3	A0A4Z2CXB2
MTWYDAEKCVNHPDIEMQWAEHCVRHAEAYFRLLCSVSDpSELRLTAVDEVIFDKFLEMFGDIPlDV-----ISEDSLKSEQSKAKWRIYCNEFEGKVEDFNLGTLFRLDASKGYCPENTCIVPRIQFLALETARNRLGIN--------------------SRGEKKARKAMSKLGLKLVQGVCRVTIRKAKSIMFVINRAEVYKsSASDTYIIFGEAKVEDIsaqTQIAAAEKLRSQAMG----GTDLGT--PGSLSKDAVSSVSKTVIAEESEDDE--EPDASGLSEKDIELIMQQAGVSRSKAIRALRENNDDMVNAIMSLT-MDVDKalmEKLEKLKGMSDQVRIGgkGTARRKKKVVHKNAAA--DDKKLQSSLKKLNLNTIPTIEEVNMYKPDGTIIHFKNPKVQASPQANVFAVSGQAECKAINDLLPGVLNQL-----------------------------------------------
>A0A4E0RKN5	A0A2H1BZJ6	A0A4E0QZB0
-------------NIEIGWAIKSFEHAEAHFRLLCSVDDAKnLRLTGLDDEIYEEFTNLFPDLK----VDVISEDELKSAESKANWRVFCNRFEDKVDDFNWATLFRLDASKGYDEENTCIVPRIQFLALEIARNRKGVN--------------------SRSEKKARKAMSKLGLKPIPGICRVTIRKAKTIMFVISQAEVYKsSASDTYIIFGEAKVEDMSaqaQIAAAEKLRTQAIGGAGLGGTGALA--------KDAAGTVSKTAIAEESEDEEEPDATGLVEKDIELIMQQASVSRSKAIKALRENNNDMVNAIMSLT-----QDRLEKLRNMSDQVRIGGKGTARRKKKVVHKNAVVDDKKLQGTLKKLNLNTIPTIEEA-----DGTMIHFKNPKVQASPQANVFAVSGQAENKALSDLFPSMLNQLE----SAKLRLCKMNENSKGEGETKPEDFDEEVPDLVE---------
>A0A074ZRE8	A0A1S8WMU2	A0A1S8X599
-------------NIELQWAIRSYEHAETHFRLLCSVSDlAGLRLTRMDDRIYEEFCKVFPDLD----VSLLSEDQLKSPESKALWRDFCNKFSEELEDYNLATLFRLDASKAYDEHNTCVgrlfllnlhslsVPRIQFLALEIARNRRGDN--------------------SRSEKKARKAMSKLGLKPIPGICRVTIRKAKTIMFVISQAEVYKsSASDTYIIFGEAKVEDMSaqAQIAAAEKlrsQAMAgSGLGASG--VLSK---DVGGSI------TKTAIPEESEDEEEPDATGLGEKDIELIMQQASVSRSKAIKALRENNNDMVNAIMSLT------EKLEKLRNMSDQVRIGGKGTARRKKKVIHKNAAVDDKKLQSTLKKLNLNTIPTIEEVNMYKADGTLIHFKNPKVQASPQANVFAVSGQAETKPLTDLFPNMLNQLESAKLR-LSKMSEAKNDAEAK-PEDF---DEDVPELVE---------
>A0A0R3X967	A0A0R3WSS0	A0A0R3WLN0
--------------VEMSWAMAAYDHAETHYNILCAVPDARlLRLSAIDDRICTAFCKTFPNL-DVDCV---SEDDIKSKEQKELWRSFCNEFDGVVEDYNRGTLLRLDSSRGYDENNTCIVPRVQFLAIEIARNRRGLNNRI------------NTSKQSRSEKKARKAMSKLNLKPVPGICRVTIRKAKAIMFVISNAEVYKAQNvDTYIIFGEAKIEDMsTQAQAAAVEKLRSQTLAGVTKEV-NQSKED----------GSISkTAIAEESEDEEVDETGLEAKDIELIMEQANVSRSKAVNALRKNNNDIVNAIM---------ERLQALKSVSEQARIGgkGTARRKRKVVHKTAAT--DDKKLQATLKKLGINAIPSIEEVNMYRADGTMIHFKNPRVQASPQANMFAVSGLAENKTLNDLFPNMMSQL-ETAKQRLSKMS-EAAQGEAKENAE-DDDDDDVPELV----------
>A0A068WIE6	W6UUF0	U6JHZ1
--------------LEMSWAMAAYDHAETHYNILCAVPDARiLRLSAVDDRICKTFSETFPHL----NVDCFTEDDIKSEEQKELWRSFCNEFDGVVEDYNRGTLLRLDSSGGYDEKNTCIVPRVQFLAIEIARNRRGLNNRI------ADPGDDSTSKQSRSEKKARKAMSKLNLKPVPGICRVTIRKAKAIMFVISNAEVYKAQNvDTYIIFGEAKIEDMsTQAQAAAVEKLRSQTLAGVTKEInQSKEDESI----------SKSAIAEESEDE-EADETGLEAKDIELIMEQANVSRSKAVNALRKNNNDIVNAIM---------ERLQALKSVSEQARIGGKGSARRKRKVVHKSAATDDKKLQATLKKLGINVIPSIEEVNMYRADGTMIHFKNPRVQASPQANMFAVSGLAENKTLNDLFPNMMSQL-ETAKQRLSKMseAAQGETKDT-----AEDDDDDVPELV----------
>A0A068YCB0	A0A068YCS1	A0A087W091
--------------LEMSWAIAAYAHAETHYNILCAVPDARiLRLSAVDDRICKAFSETFPHL----NVDCFTEDDIKSEEQKELWRSFCNEFDGVVEDYNRGTLLRLDSSGGYDEKNTCIVPRVQFLAIEIARNRRGLNNRI-----------------SRSEKKARKAMSKLNLKPVPGICRVTIRKAKAIMFVISNAEVYKAQNvDTYIIFGEAKIEDMsTQAQAAAVEKLRSQTLAGVTKEInQSKEDESI----------SKSAIAEESEDE-EADETGLEAKDIELIMEQANVSRSKAVNALRKNNNDIVNAIMYLS------ERLQALKSVSEQARIGGKGSARRKRKVVHKSAATDDKKLQATLKKLGINVIPSIEEVNMYRADGTMIHFKNPRVQASPQANMFAVSGLAENKTLNDLFPNMMSQL-ETAKQRLSKMseAAQSETKDT-----AEDDDDDVPELV----------
>A0A0R3SV23	A0A564ZBX4	A0A564Y372
----NAADCVNDESIEMSWAIAAYDHAEVHYDVLSAVPDAKvLRLSPFDDKIYAEFCKTFPDF-DVER---FTEGDIKSNEQKELWRNFCNNFDGVVDDFNRGTLLRLDSSQEYSESNTCIVPRVQFLAIEIARNRRGINNRIHKMK-------------SRNEKKARKAMSKLNLKLVPGICRVTIRKAKAIMFVISNAEVYKAPNSDtYIIFGEAKIEDMsTQAQAAAVEKLRSQTLANAAKEAKPAN------DGESVAKTAIAEEAEEEDEELIGDPSGVEDKDIELIMAQANVSRAKAINALLKNDKDIVNAIMSLS------ERIQALKPLSEQARIGgkGTARRKRKVVHKTAAT--DDKKLQATLKKLGLNPIPSIEEVNMYKADGTMLHFKNPRVQASPHANMFAVSGLAENKSLNDLFPNMMSQL-ETAKQRLSKMSetAQDENKDA-----AEDDDDDVPDLV----------
>A0A7E4VQP9	A0A7E4V1C0	A0A7E4W4A1
--------------LEFAWVMQATEKASIHMNVIMAVDTRKLKLTKDQDEIYAKFREMFPNLD----VRSVDENELKA-DNKATWAEFCKHFE-TVDDYNFGTIMRIKADGIYNSENTIICPKIIFLAVEGARNVEGINE-------------------SRSEKKARKLFSKLGLKQVHGVSRVCIRKSKSILFVINKPDVYKSPGSDtYIVFGEAKIEDLSQHAQIT--------------DVESLKPPTL---SQAANDRTIHqPVPEEDESEGeEVDATGCEEKDIELVMSQANVSRTKAIKALKNADNDLVNAIMELT---MNAEKIKKLQQAAEQVRTGGKGTARRKKKVVHKTAATDDKKLQSNLKKMSVTNIPGIEEVNMIKDDGTVIHFAAPKVQASVPANTFSITGSAENKNITDMLPGILNQLGAESLTHLKKLA-----------------------------------
>Q9XWK2	Q86S66	Q18885
----------NDESIEMAWAIKAGERSEVHMNLIMRCDTRVLRLNKHQDAILAAFRSSFPDL----NVEEVTTSLLKDGGAKETWREFCEQFKDIVDDYSMGTLMRIHASKAYSPENTVVVPRIIYLAIEMARNVEGVNE-------------------SRSEKKARKLFSKLGLKQVTGVSRVCIRKSKNILFVINKPDVFKSPGSDtYIIFGEAKIEDLTQHA----QMSAIENLKPTREAPQLKTVE------------------EDENEDVEEDSTGIEEKDIELVISQANTTRNKAIRALKEADNDIVNAIMSLT------ERIKKLQAQQEHVRIGgkGTPRRKKKVIHKTAAA--DDKKLQSNLKKLSVTNIPGIEEVNMIKDDGTVIHFNNPKVQTSVPANTFSVTGSADNKQITEMLPGILNQLGPESLTHLKKLA----NNVTKLGPDGKGEDEDVPELV--GDFDA---
>A0A0M3HZV9	F1L2U6	A0A0M3HNW2
---------------EVAWACKAAERASIHMNLLLGCNTVELSLNKQHAAIYECFRSMFPEM----NVESITEADLKG-ENKLKWFTFCERFKDSVEEYNLGTILRMRADGAYSEENTIIVPKIIFLAIEAARNEEGINE-------------------SRSEKKARKLFSKLGLKPVHGVSRVCIRKSKNILFVINKPDVYKSPGSDtYIVFGEAKIEDLSEhaRFAAAER------LKPSDAPLGGQ-----------GGRANVTQAEQEDesDQEGEIDATGIEEKDIELVCSQANVTRNRAIKALKKADNDIVNAIMELT---MNAEKIKKLQQNAQQVRTGGKGTARRKKKVVHKTAATDDKKLQSNLKKLSVTNIPGIEEVNMIKDDGTVIHFNNPKVQASVPANTFSVTGGAENKQITEMLPGILNQLGAESLTHLKKLA-----------------------------------
>A0A1I8BU19	A0A1I8BWP8	A0A1I8BYY5
MTDITAQNCVNDPNIEIAWAIKASEFSSVHMNILMSVDTTKLKLNKYQDDVYKYFREMFPDM-DV-----FETNEVQLKGGnKEKWRQFCEYFKETVDDYNFGTMLRIRADGIYDEANTIITQKVCF---------------------------------SRSEKKARKLFSKLGLKQVHGVSRVCIRKSKNILFVINKPDVYKSPGSDtYIVFGEAKIEDLAQHAQIT--------------DVENLKPPSIIRDVR-----NRMAQPEEESDEEEVDATGIEEKDIELVMSQANVSRNKAIKALRKADNDLVNAIM------MNPEKIKKLQQNAEHVRTGGKGTARRKKKVVHKTTALDDKKLQSNLKKLSVTNIPGIEEVNMIKEDGTVIHFNNPKVQASVpvkfvksyinlhsliHFSTFSITGTAENKRITDMLPGILNQLGAESLAHLKKLA-----------------------------------
>A0A0V1EXQ4	A0A0V0YGC4	A0A0V1FSG7
--------------IENAWAMTTYDNCQLHMDILSSCNPKYLRLSRCDDEIYNAFREQFPDLK-VDVVDEF---DLKTKEMKEKWRNFADHFKDKVADYNFGTLLRSDSNGVYDSANTFLVPKIQFLAIEIARNRENCN-----------------------EKKARKMFSKMGLKQVPGIQRVCIRKSKNILFVINKPDVYKNpSGDTFIVFGEAKIEDLSQHA----QQAAAEKFKMSEPAVMNAS--------NAIAAGKVQ--AEDSEEDADIDCTGIEEKDIELVMSQANVGRGRAIKALRKSDNDIVNAIMDLT---MNKEKLMAMQSVV---RIGGKGTARRKKKVVHKTATTDDKKLHSNLKKLAVNSIPGIEEVNLIKDDGTVIHFNNPKVQASVAANTFAISGHAESKQITDMIPGILNQLGTESLDHLKRLA-----------------------------------
>A0A183FDY5	A0A183FJ63	A0A183GPX9
--------------IEMAWAVKAAERANVHMNLLMCCDTRVLRLNKLQDVIHTSFRNAFPEL-DVHKV---TEVELKQGGMKERWHDFCQSFKEVVEDYSLGTLMRIEACKGYSEENTVVVPKIIYLAVEIARNVEGINE----------------------DKQARKLFSKLGLKPVTGVSRVCIRKSKNILFVINKPDVFKSPGSDtYIVFGEAKIEDLSQH----QQLTAIDRIKPS---------EDTPAPL---------ATVQEDEDDGtEEDATGIEEKDIELVMSQANTSRNKAIRALRSADNDIVNAIMSLT-----------------NSYVQGTPRRKKKIVFKTAAA--DDKKVQSNLKKLSVTNIPGIEEVNMIKDDGTVIHFNNPKVQASVPANTFSITGAGENKQITDMLPGILNQLGPESLTHLKKLANNVTSQFKPAPAD----------------------
>T1G0Q1	T1EDU4	T1FMA5
--------------VEMMWAVKAYEHAETYFNILISVDPTKLKLCKLDNELYSKFRGKFKDLK----IDKIVENDIKSEEAKQQWREFCEEFNSQVADWNMATLLRLDSSLDVSEHNTIIVPRTQFLAIEIARNREGLN--------------------SRSEKKARKAMSKFGLKPIPGVSRVTVRKSKSILFVINRPDVYKSpVSDTYILFGEAKIEDLSQqaQMAAAEKFKTAEPTAP----------------LGTAPAAVAQPIAEESDDEENVDETGVEAKDIELVMSQASVSRKKAIKALKRNQNDIVNAIM------MNAEKLKQLQEQVRIGGKGSARRK--KKVVHKSNVT-DDKKIQMVLKKIGVNNIPGIEEVNMIKDDGDVIHFNNPKVQACLQSNTFAVTGHCETKSVTDLLPSILSQLRPDSLTAVLKKMASQEAEgasENKSKLGTIEDDDEVPELVE---------
>UPI0003597C1D	UPI000359A765	UPI00035950A3
--TSNAENLGNSADVEMRWAMKAMEHANVHFNLISAVDASQLRLTKVDDKIYEHFRAEFPDFS----LQKISEDDLKTPESKEKWRNFCESYKGEVEDYNQGTLLRLDCEGDYTPENTTLSVRAQFLAIEIARNKEGFNTPLCRKK-------------SRSEKKARKAMSKLGLKPVPGVIRVTIRKAKNILFVISRPDVFKSpASDTYIVFGEAKIEDLNQqaQVAAANKFKTFDG---AGEQASTISQ-------------PIQEESEEEDE--EIDETGVEPKDIELVMSQANVSRVKAVKALKDNGNDIVNAIMELT---MNPEKLKQLQAKADAVRIGGKGSARRKKKVIHRTATTDGKKIEISLKKLSVNSIPGIEEVNMIKEDGQVIHFNNPKVQASLAANTFAITGHAENKQIAEMLPGILNQLGAESLSSLKKLASTV----ASAASDGNKQttadvddDDEVPELVE---------
>A0A2C9JV50	A0A2C9K760	A0A2C9K0U3
------EELENNSQIEMQWALKAMDHATIHYNLISSVDPTCLRLTRIDDKLYHQFREEFPDLD----VAKLNEDQLKSADAKEKWRNFCEKFKGEIEDYNMGTLLRLNCEDDYNPDTTTFSVRTQFLAIEIARNREGHNSCLYNKK-------------SRSEKKARKAMSKLGLKPVPGVTRVTIRKAKNILFVISRPDVFKSpASDTYIVFGEAKIEDLNQQA----QVAAANKFKTFDSGAAGEQASTVSQPIQ----------EESEEEEEEIDETGVEQKDIELVMSQANVSKAKAVKALKNNNNDIVNAIMELT---MNPEKLKQLQAKADVVRIGGKGSARRKRKVIHRTATTDDKKIQFSLKKLSVNVIPGIEEVNMIKEDGQVLHFNNPKVQASLAANTFAITGHAENKQIAEMLPGILNQLGAESLSSLKKLA-----------------------------------
>UPI000BB0B14F	UPI000BAE6EBD	UPI000BAFFF29
----------NNPELELKWAMKSYQHAETYFNLISSVDPTALKLTPMDNEIYEEFRQDFPDFK----VDVINEEDLKSVEAKEKWRPYINRFEKKIEDFNFGTLLRIDCTKDYTEENSILVVRAQFLAIEIARNREGYNSSLQSKK-------------SRSEKKARKAMSKLGLKQIQGVTRVTIRKSKNILFVINRPDVYKSpASDTYIVFGEAKIEDLSQqaQMAAAEK---------------FKTPEN-----PAGLGGEVSSTVsqpipEESEDEGEVDETGVESKDIELVMSQANVSRSKAVKALRNNSNDIVNAIMELT----------KLKQLQEQVRIGGKGTARRKKKVVHRTATTDDKKLQSSLKKLSVNNIPGIEEVNMIKEDGNVIHFNNPKVQASLAANTFAITGQAENKQIAEMLPGILNQLGAESFSSLKKLASTVaaSGDNKQSTEDIDEDDDGVPELVE---------
>UPI000B45C1FD	A0A210PGU4	UPI000B4588F2
--------------LEMQWAMKAYHHAETYFNLLCSVDSSLLKLTNKDDEIYKNFRQAFPNM----AIDVLKEDELKTTDAKSTWRPFVQSYEGEVEDYNFGTLVRKDCTGDISDDNTVLVLRIQFLAIEIARNREGLN--------------------SRSEKKARKAMSKLGLKQVQSVTRVTIRKSKNILFVINRPDVYKSpASDTYIVFGEAKIEDLSQQ---AQMQAAEKFKTPENPmSLGGDSPSTIAEPIQ-----------EESEEEGEVDESGVESKDIELVMSQANVSRSKAVKALKNNNNDIVNAIMELT----------KLKQLQQQVRIGGKGTARRKKKVVHRTATTDDKKLQSSLKKLSVSNIPGIEEVNMIKDDGMVIHFNNPKVQASLAANTFAITGQAENKQIAEMLPGILNQLGAESLSSLKKLA-----------------------------------
>UPI001458F060	UPI0014581BA7	UPI0014587BE0
----NALSADaskyvNDANLEMQWAMKAYHHAETYFNLLCSVDTSLLKLTKKDDEIYEHFRKTFPDM----AVDILQENELKTNDAKSIWRPFVQSYEGEIEDYNFGTLVRKDSSGDISDDNTILVLRIQFLAIEIARNREGLN--------------------SRSEKKARKAMSKLGLKQVQSVTRVTIRKSKNILFVINRPDVYKSpASDTYIVFGEAKIEDLSQQ---AQMQAAEKFKTPENPmSLGGESPSTIAEPIQ-----------EESEEEGEVDESGVEAKDIELVMSQANVSRSKAVKALKNNNNDIVNAIMELT----------KLKQLQQQVRIGGKGTARRKKKVVHRTATTDDKKLQSSLKKLSVSNIPGIEEVNMIKDDGMVIHFNNPKVQASLAANTFAITGQAENKQIAEMLPGILNQLGAESLSSLKKLASSVTgsmsggSGDKPATEDIDDDDDGVPDLV----------
>E9G3Z5	E9HE95	E9GJW5
--------------IEELWAIKAFEHAEIYFNLLSSVDPKVLRLTKMDDQLYKHFRETFPDL----NVASVTEEQLKSADAKEFWRSFCEIYKETVEDYNYATLIRLNSAKEYCESNSMIVPRVQFLAIELARNREGHNDLI-----------------SRGEKKARKIMSKLGLKQVTGVSRVTIRKSRNILFVINKPDVYKNpASDTYIVFGEAKIEDLNQQAhMAAVEKFKAPELNP----------------AEAGAHGTTVPAPIQEESEEEVDDADVEEKDIDLVMTQANVTRAKAIKALKNNKNDIVNAIMELT---MNAEKLAKLQ---SQVRIGGPGTARRKKKVVHRTATTDDKKLQSSLKKLTVNNIPGIEEVNMFKDDGTIIHFNNPKVQASLAANTFAITGHAEHKPITDMLPAILNQLPTESLAHLKE-------------------------------------
>A0A553PFH4	A0A553NVR3	A0A553NZ91
--------------VESLWAMKAMEHAEVYfnvridktlatnifldltryfqFQILCSVdPKTIPRLSSCDDEIYEKFLKDFPNL----NVAKLSESDLKSDEAKKKWRDFCEHF-KAVDDYSFATLLRLDCAGDYTEDNSIIVTKIQFYAVELARNRGGFNSEI-----------------SRGEKKARKIMSKLGLKNVAGVSRVTIRKSKNILFVITKPDVYKNpASDTYIVFGEAKIEDLSQqaQMEAAQKFKAAEAPQPT----------EMGAQGTTGAPG-PGAIPEEDEDDEEVDDSGVEDKDIELVMSQANVSRSKAVKALKNNTNDIVNAIMELT---MNQEKLKQLQ---AQVRIGGKGTARRKKKVVHRTATTDDKKLQSSLKKLAVNSIPGIEEVNMIKDDGSVIHFNNPKVQASLAANTFAVTGHAENKQITELLPGILNQLGAESLTHLKKLA-----------------------------------
>UPI000BA824EB	UPI0006B07B28	UPI0006B0AD9B
-----AEEFGNDPTLESAWALKAIEHMEVYFnQLLCSVDPQILRLTPHDNTIYEKFRGEFPDF----NVKLISEDQLKSREAKEKWRSFCNQFDGKVEDFNFGTLVRLDSQKDYSEENTIFVTRIQFYAIEIARNKEGHNDCI-----------------SRSEKKARKVMSKLGLKEVLGVSRVTVRKSRNILFVITKPSVYKSpASDTYIVFGEAKIEDLSQqaQMAAAEKfKAPEPGLNVGEPTKATVS-QPIE--------------EESEEEEEEVDEAGVESKDIELVMSQANVTRTKAVKALKNNNNDIVNAIMELT----------KLSKLQAQVRIGGKGTARRKKKVVHRTSTTDDKKLQSSLKKLSVNNIPGIEEVNMIKDDGTVLHFNNPKVQASLTANTFAITGHAETKQITDMLPGILNQLGAESLTHLKRLA-----------------------------------
>A0A6M2CVZ9	UPI001886B9DD	A0A6G5ABC0
--------------VESLWAIKAVEHMEVYFNLISAVDAKILKLTPHDEDIYNTFREHFPNLD----VKRLVESDIKSEESKKEWREFCMKFENVVEDFNFATLLRLDCEQDYAEENTTLVPRVQFYAVEIARNREGLND-------------------SRSEKKARKLMSKLGLKQVQGVCRVTIRKSKNILFVITKPDVYKSpASDTYIVFGEAKIEDLSQqaQMAAAEK---------------FKAP-DVGAAMGEPAQAAVSQPIEEESEEDeEVDEAGVEAKDIELVMSQANVSRVKAVRALKNNNNDIVNAIMELT----------KLNKLQAQVRIGGKGTARRKKKVVHRTATTDDKKLQSSLKKLTVNNIPGIEEVNMIKEDGSVIHFNNPKVQASLAANTFAVTGHAETKQITEMLPGILNQLGAESLTHLKRLAsvqsAMVSHSEQSGGAGAcagDDEDDDVPDLVE---------
>B7PLG6	B7QC74	B7PQD4
--------------VESLWAIKAVEHMEVYFNLISAVDPKLLKLTPHDDALYKDFRARFP----ALNVKLLVEAELKSEDSKKQWREFCMNYEGVVEDYNYATMVRLDSESDYREDNTTLVPRVQFYAIEIARNREGHNDGI-----------------SRSEKKARKLMSKLGLKQVQGVCRVTIRKSKNILFVITKPDVYKSpASDTYIVFGEAKIEDLSQqaQMAAAEK---------------FKAPDSGAAAGEPAQTAVSQPIEEESEEEEEVDEGGVESKDIELVMSQANVSRVKAVRALKNNNNDIVNAIMELT----------KLNKLQAQVRIGGKGTARRKKKVVHRTATTDDKKLQSSLKKLTVNNIPGIEEVNMIKEDGSVIHFNNPKVQASLAANTFAVTGHAETKQITEMLPGILNQLGAESLTHLKRLA-----------------------------------
>A0A6P6Y1Z7	A0A6P6Y136	A0A6P6Y7E9
-----AEEFVNDPNIEIAWMSTAIRHMEAYYKLITSIKTSDvIRLTPNDNYIYEEFRKQFPDLK----VESLTEEMIKSNEAKEQWREFCINMKDKMEDFNFATLMRLNSYSDYNEANTIVVPRAQFLAIEIARNREGHN--------------------SRSEKKARKAMSKLGLKLIPGINRVAIRKSKNILFVINKPDVYKSpASDTYIIFGEAKIEDLSQKaqMAAAEK---------------FKAPEGIAAGLSgtdgqpgSAGENIATATIPEEEEEGEIDMTGIEEKDIELVISQTGVTRTKAIKALRNHDNDIVNAILELT---MNVEKLAKLQ---SQVRIGGKGTARRKKKVVHRTATTDDKKLQSSLKKLTVNSIPGIEEVNMFKEDGTVIHFTNPKVQASLAANTFAITGQSEQKRISDMMPGILNQLRPENLSRLNNL------------------------------------
>A0A1Y3BB01	A0A1Y3BS76	A0A1Y3B2W4
-----AEEFTNDPTIEIAWMSTAIRHMEAYYKLITSIKNSDvIRLTQNDDHIYEEFRKQFPDLK----IESLTEEMIKSNEAKEQWREFCMKMKDKMEDFNFATLMRLNSHSDYKEENTIVVPRAQFLAIEIARNREGHN--------------------------------------IPGINRVAIRKSKNILFVINKPDVYKSpASDTYIIFGEAKIEDLSQKaqMAAAEK---------------FKAPEGIGTGL-AGADGQPGSVGEniatatipEEEEEGEIDMTGIEEKDVELVISQTGVTRTKAIKALRNHDNDIVNAILELT----------KLSKLQSQVRIGGKGTARRKKKVVHRTATTDDKKLQSSLKKLTVNSIPGIEEVNMFKEDGTVIHFTNPKVQASLAANTFAITGQSEQKRISDMMPGILNQLRPENLSRLNNL------------------------------------
>A0A2P8YSF7	A0A2P8Z4P5	A0A2P8YJ65
-----AEEFDNDPSVEAMWAMKALEHAEVYFNILCSVDPKLLKLTPHDENIYKTFREEFPDLS----VEKLNEEKLKSPEAKQKWRPFCEKFKGVVEDYSFGTLLRLDNEGEYSNENSILVTRIQFYAIELARNKEGLNDCI-----------------SRGEKKARKIMSKLGLKPVQGVSRVTIRKSKNILFVINKPDVYKNpASDTYIVFGEAKIEDLNQQAqVAAAEKFKAPEVSPAAEAGGT--------------------PIQEESEEEDVDETGVEEKDVDLVMSQANVSRSKAIKALKNNQNDIVNAIMELT---MNQEKLKKLQ---AQVRIGGKGTPRRKKKVVHATAATDDKKLQSSLKKLSVNTIPGIEEVNMIKDDGTVIHFNNPKAQASLAANTFAITGHGENKQITEMLPGILSQLGPEGLTQLKRLASSVANSAAGGKASIEEDDE-VPELVE---------
>UPI0008F989BF	R4N5A2	A0A4Y5T679
-----AEEFGNDPTVEALWAIKAGEHAEVYFNILCAVDPKLLKLTPHDEIIYTSFRNEFPDMK----VDIINENELKSPEQKEKWRPFCENFKTVVENYSFGTLLRADCKEDYSESNSFIVPRIQFLAIELARNKEGYNDAI---------DNVSKAKQTRSEKKARKIFSKLGLKQITGVNRVTIRKSKNILFVINKPDVFKNpASDTYIVFGEAKIEDLSQQAqVAAAEKFKTADVSGLSSDVlsAAKSVPPIQ----------------EESEDEEVDESGLDMKDIDLVMQQANVNRRRAVKALHKNNNDIVNAIMDLT----------KLKKLQAQVRIGgkGTPRRKKKVVHTTAA---DDKKLQSSLKKLAVNAIPGIEEVNMIKDDGTVIHFNNPKAQASLPANTIAINGHGEIKQITDMLPNILSQLGPEGLTQLKRLATSVSSN-APVPKPPVEEDDDIPELIE--NFDA---
>A0A1Y1NFL3	A0A1Y1KA77	A0A1Y1MAQ8
-ANFNAEDAGNMEDMEKQFAVKVVQHMQTYWSILEKVKGSTLRLTKMDDEIYNHLKEAFPEFDPAATV---DEDAMKSKEGKERWRNFMMAYEKKVDDYNFGTMVRNNAKAEYEENTTIFVPRMQFYAIEIARNKNGLNDWIYEQ--------------SRGEKKARKIMSKLGLKQVQGVNRVTIRKSKNILFVINKPDVYKNpVSDTYIVFGEAKIEDLSQqaQVAAAEKFKE---VNPAG-DGASGNPTT-----------SVAPIAEESEDE-EVDETGVEDKDVELVMTQANVSRSKAIKALKNNQNDIVNAIMELT----------RLKKLGQAGRIGgkGTPRRKVKRAPARSGA--DDKKLQQTLKKLNTQPIQAIEEVNMFKSDGNVIHFAAPKVHAAVPSNTFAIYGNGEDKELTELVPGILNQLGPDSLASLRKLAESYQSMQ--KPTATGEDDDEIPDLVEGENFESKVE
>UPI0001DCB248	D6WPS6	D6X055
-----AEEFENDQTLEAMWAMKAYEHAEIYFNILCSVDPKYLKLTPIDDIIYKEFREEFPNL----RLNIIEENELKSEKSKAKWRPFCEKFKKCVEDYSFGTLLRSDASKSYTEDNTILVTRIQFYAIELARNREGVND-------------------SRGEKKARKIMSKLGLKPVTGVNRVTIRKSKNILFVINKPDVYKNpVSDTYIVFGEAKIEDLSQqaQVAAAEKFKE---VNPAGEG-ASGNPTSV-------------APIAEESEDEEVDETGVEEKDVELVMSQANVSRARAIKALKNNSNDIVNAIMELT----------KLKKLQSQVRIGGKGTPRRKKKVVHSTQATDDKKLQSSLKKLSVNTIPGIEEVNMIKDDGTVIHFNNPKAQASLAANTFAITGHGENKQITEMLPGILSQLGPEGLNQLKRLA-----------------------------------
>A0A2H1WUN4	A0A2H1W3F3	A0A2H1W368
-----AEEFGNDETLERLWAAKAMEHSDIYFNMLCSVDTRWLQLTPNDDLIYTHFKQDFPDM-DVSYV---NENEIKNSTNKAKWRIFCEKFKNIVEDYSFGTLMRADAKGDYSEMNTMLVPRVQFYAIEIARNRENLNN-------------------SRGEKKARKIMSKLGLKPVQGVNRVTIRKSKNILFVINSPDVYKNPhSDTYIVFGEAKIEDLSQQatMAAAER---------------FKAPESAAAGNDAAAAGtTVAPIAEEEDEEGVDDTG-VDEKDVEIVMSQANVSRARAVRALRNNQSDIVNAIMELT----------KLKKLQSQVRIGGKGTPRRKKKVVHVTAATDDKKLQSSLKKLSVNTIPGIEEVNMIKDDGTVIHFNNPKAQASLAANTFAITGHGENKQIAEMLPGILSQLGPEGLNQLKRLASSV---AAPKPLD---EDDEVPNLV----------
>UPI0011824A7B	UPI001181E4F7	UPI0011843A13
-----AEEFGNDETLEHLWAAKAMEHSDIYFNMLCSVDTRLLQLTPHDDLIYTHFRQDFPDM-DVAFI---NENEIKNNMNKAKWRVFCEKFKNIVEDYSFGTLMRADCNGDYSEQNTILVARVQFYAIEIARNRENLNN-------------------SRGEKKARKIMSKLGLKPVQGVNRVTIRKSKNILFVINSPDVYKNPhSDTYIVFGEAKIEDLSQQatMAAAER---------------FKAPETAAAGNDAAAAGtTVAPIAEEEDEEG-VDETGVDEKDVEIVMSQANVSRAKAVRALRNNQSDIVNAIMELT----------KLKKLQSQVRIGGKGTPRRKKKVVHVTAATDDKKLQSSLKKLSVNTIPGIEEVNMIKDDGTVIHFNNPKAQASLAANTFAITGHGENKQIAEMLPGILSQLGPEGLNQLKRLASSV---AAPKPLD---EDDEVPNLV----------
>A0A6J1W8T8	A0A3G1T1N9	A0A3G1T1L0
-----AEEFTNDETVEHLWAARAMEHSDIYFNVLCSVDTRWLRLTPHDDLIHTHFRQDFPDL----NVSYIKEDEIKNNMNKAKWRAFCEKFKTIVEDYSFGTLMRADTKGDYSEQNTILVPRVQFYAIEIARNKEGLNN-------------------SRGEKKARKIMSKLGLKPVQGVNRVTIRKSKNILFVINSPDVYKNPhSDTYIVFGEAKIEDLSQQatMAAAER---------------FKAPESAATGNDATSTGtTVAPIAEEEDEEG-VDESGVDEKDVEIVMSQANVSRARAVRALRNNQSDIVNAIMELT----------KLKKLQSQVRIGGKGTPRRKKKVVHATAATDDKKLQSSLKKLSVNTIPGIEEVNMIKDDGTVIHFNNPKAQASLAANTFAITGHGENKQIAEMLPGILSQLGPEGLNQLKRLASSV---AAPKPLD---EDDEVPNLV----------
>A0A1S4FJH9	Q16PA5	Q1HRK3
--------------VEELWAMKAVEHAEVHFNLLCSVDPRQLHLTPYDNEIYEEFRKQFPDM----NVAVVDENELKSVDGKAKWRSYMEKF-NRLEDYSYGTLLRASASEEFHPENAILVVRIQFWAIEIARNREGHNDCI-------MPDLVSKAKQSRGEKKARKIMSKLGLKPVQGVNRVTIRKSKNILFVINNPDVYKNPhSDTYIIFGEAKIEDLSQQAqVAAAEKFKAPEATPA-------------AGESSGATTSVAPIAEEDEE--EVDDTGLNSKDIELVMQNANVPRAKAIRALKDNNYDVVNAIMELT----------KLKKLQAEVRIGGKGMPRRKKKIVHTNSAVDDKKLQLSLKKLGVNTIPGIEEVNMIKNDGTVIHFNNPKTQASLATNTFAITGHSESKQITDMLPSIITQLGPEGLNQLKKLA----------TAAVAEDDDDVPELTE---------
>A0A023EF62	A0A023EJZ8	A0A182H7Q5
--------------VEELWAMKAVEHAEVHFNLLCSVDPRQLHLTPYDNEIYEEFRKQFPDM----NVAVVDENELKSADGKAKWRTYMEKF-NRLEDYSYGTLLRASASEEFHPENAILVVRIQFWAIEIARNREGHNDCI-------MPDLVSKAKQSRGEKKARKIMSKLGLKPVQGVNRVTIRKSKNILFVINNPDVYKNPhSDTYIIFGEAKIEDLSQQAqVAAAEKFKAPEATPA-------------AGESSGATTSVAPIAEEDEE--EVDDTGLNEKDIELVMQNANVPRAKAIRALKENNYDVVNAIMELT----------KLKKLQAEVRIGGKGMPRRKKKIVHTNSAVDDKKLQLSLKKLGVNTIPGIEEVNMIKNDGTVIHFNNPKTQASLATNTFAITGHSESKQITDMLPSIITQLGPEGLNQLKKLAS----------ATVAEDDDDVPELTE---------
>A0A182NH92	A0A182N7J5	A0A182NI91
--------------VEELWAVKAVDHAEVHFNLLCSVDPRLLRLTPYDDEIYEQFRRMFPDMD----VRVVNENELKSSDGKTKWRAYMEKF-NRLEDFSYGTLLRSDAEEEFRPENAILVVRIQFWAIEVARNREGHND-------------------SRGEKKARKIMSKLGLKPVQGVNRVTIRKSKNILFVINNPDVYKNPhSDTYIIFGEAKIEDLTQqaQVAAAEK---------------FKAPEATPAAGEASSSTNVVTPIAEEDEE-EVDDTGIDDKDIDLVMSQANVKRAKAIRALKNNDNDIVNAIMELT----------KLKKMQSEVRIGGKGMPRRKKKIVHTSSAVDDKKLQLSLKKLGVNTIPGIEEVNMIKNDGSVIHFNNPKTQASLGTNTFAITGHSETKMITDMLPNIISQLGPEGLNQLKKLA----------TAAAAEEDDDVPELTE---------
>B0VZT0	UPI0018E3C008	B0WD02
--------------VEELWAMKAVEHAEIHFNLLCSVDPRQLHLTPYDNEIYEEFRRNFPDL-DVSVVK---EADLKSGDGKAKWRAYVEKF-NRLEDFSYGTLLRADATEEFQPDNAILVVRIQFWAIEVARNREGCND---------MPDLVSKAKQSRGEKKARKIMSKLGLKPVQGVNRVTIRKSKNILFVINNPDVYKNPhSDTYIIFGEAKIEDLSQQAqVAAAEKFKAPEAAPT-------------AGETSGATTSVAPIAEEDEE--EVDESGLNEKDIELVMQNAQVPRAKAIRALKENAFDVVNAIMELT---MNAEKLKKLQAQAAEVRIGGKGMPRRKKKIVHTNSAVDDKKLQLSLKKLGVNTIPGIEEVNMIKNDGTVIHFNNPKTQASLATNTFAITGHSETKQITEMLPSIISQLGPEGLSQLKKLASAVVAED----------DDDVPELTE---------
>A0A1I7VMP4	A0A1I7VNM4	A0A1I7VJB0
------------------WAVKAAERANIHMSLLLTCNTTELTMHKKFNIIYDKFREFFPKM----NVEKITEIELKG-ENKRQWFTFCEYFKEEIGDYNLATIMRIRADGAYSESNTIVVPKIIFLAVEIARNKEGLNE-------------------SRSEKKARKLFSKLGLKPVHGVSRVCIRKSKNILFVINKPDVYKSPGSDtYIVFGEAKIEDLSEhaRFAAAER----------------LKPNDTQLGGQG---GRMNVTrteqGEESGDDGEVDATGIEEKDIELVCSQANVSRNRAIKALKKADNDIVNAIMELT---MNVEKIKKLQQNAAQVRTGGKGTARRKKKVVHKTAATDDKKLQSNLKKLSVTNIPGIEEVNMIKDDGTVIHFNNPKVQASVPANTFSVTGSAENKQITEMLPGILNQLGAESLTHLKKLA-----------------------------------
>W8C9I8	UPI00032995F3	W8CEJ7
-----AEEFGNDELVEEMWALKAMDHAEVYFNLLTSVHPSCLHLTPYDDQIYETFRDDFPDL----NIEFLTDDMLKSEDAKILWRLFAEKF-NKLEDYSYGTLIRADASREFSPDNSLLVVRIQFLAIEIARNREGIND-------------------SRGEKKARKIMLKLGLKQIQGVNRVTIRKSKNILFVINNPDVYKNPhSDTYIVFGEAKIEDLSQqaQVAAAEK---------------FKAPEAASIAETLGTTTSVAPIAEEDEE--EIDETGVDEKDIELVITQANTTRAKAIRALKKHNNDIVNAIMELT----------KLKKLQAHVRIGGKGTPRRKKKIVHSTPATDDKKLQSSLKKLSVNTIPGIEEVNIIKNDGTVIHFNNPKAQASLPTNTFAITGHGENKSISEMLPGILTQLGPQDITQLKKIA-----------------------------------
>B3NE94	B3NRV4	B3NRU3
--------------VEEMWASKALEHAEVHFNLITSIHPSQLKLTPYDDQIYATFRQDFPDL----HVGRLTDDILKSATEKLKWRQFAEKF-NKMDDYSYGTLMRADASKEFSPDNSIFVFRVQFLAIEIARNREGLND-------------------SRGEKKARKIMLKLGLKQIQGVNRVTIRKSKNILFVINNPDVYKNPhSDTYIVFGEAKIEDLSQqaQVAAAEK---------------FKAPESAGAADSVGATTSVAPIVEEDEE--EVDDTGVDEKDIELVITQANTTRPKAIKALKNNNHDIVNAIMELT----------KLKKLQAQVRIGGKGTPRRKKKIVHSTPATDDKKLQSSLKKLSVNTIPGIEEVNIIKNDGTVIHFNNPKAQASLPTNTFAITGHGENKTITEMVPGILTQLGPQDINQLRKLATDIANKTgaggAAGSSAADAGDDDVPDLVE---------
>B4IWW5	B4J882	B4J6U5
--------------VEEMWAAKALEHAEVHFNLLTSVPPAQLRLTPYDDQIYATFRQDFPDL----QVARLSDDILKTASEKLKWRQFAEKF-NKMEDYSYGTLMRADASKEFSPDNSIFVFRVQFLAIEIARNREGCNDQV-----------------SRGEKKARKIMLKLGLKQIQGVNRVTIRKSKNILFVINNPDVYKNPhSDTYIVFGEAKIEDLSQqaQVAAAEK---------------FKAPEAAGAADSVGATTSVAPIAEEDEE--EVDDTGVDEKDIELVITQANTTRVKAIKALKNNNNDIVNAIMELT----------KLKKLQAQVRIGGKGTPRRKKKIVHSTPATDDKKLQSSLKKLSVNTIPGIEEVNIIKNDGTVIHFNNPKAQASLPTNTFAITGHGENKTISEMLPGILTQLGPQDINQLKKIASEIANKSsaaggaaaagvggAAAAAAADAGDDDVPDLVE---------
>A0A6J1LLG9	A0A6J1LBA1	A0A6J1MF49
--------------VEEMWAAKALEHAEVHFNLLTSVPPTQLRLTPYDDQIYATFRQDFPDL----QVARLSDETLKSAAEKLKWRQFAEKF-NKMEDYSYGTLMRADASKEFSPDNSIFVFRVQFLAIEIARNREGHND-------------------SRGEKKARKIMLKLGLKQIQGVNRVTIRKSKNILFVINNPDVYKNPhSDTYIVFGEAKIEDLSQqaQVAAAEK---------------FKAPEGPLATDSVGATTSVAPIAEEDEE--EVDGTDVDEKDIELVITQANTTRGKAIKALKNNRNDIVNAIMELT----------KLKKLQAQVRIGGKGTPRRKKKIVHSTPATDDKKLQSSLKKLSVNTIPGIEEVNIIKNDGTVIHFNNPKAQASLPTNTFAITGHGENKTISEMLPGILTQLGPQDINQLKKIASEIASKSNAAggvavggGASADAGDDDVPDLVE---------
>A0A6J2UGH7	A0A6J2T8U1	A0A6J2T876
--------------VEEMWAAKALEHAEVHFNLLTSVHPSTLRLTPYDDQIYTTFRQDFPDL----NVGFLSDEILKSATEKLKWRQFAEKF-NKMEDYSYGTLMRADASKEFSPDNSIFVFRVQFLAIEIARNREGLNN-------------------SRGEKKARKIMLKLGLKQIQGVNRVTIRKSKNILFVINNPEVYKNPhSDTYIVFGEAKIEDLSQqaQVAAAEK---------------FKAPESAGASDLINQTTSVAPIAEEDEE--EVDDTGVDEKDIELVVVQANTTRAKAIKALKNNNNDIVNAIMELT----------KLKKLQAQVRIGGKGTPRRKKKIVHSTPATDDKKLQSSLKKLSVNTIPGIEEVNIIKNDGTVIHFNNPKAQASLPTNTFAITGHGENRTISEMLPGILTQLGPQDINQLKKIASEIANKSAAaggvAGAGLDAGDDDVPDLVE---------
>UPI0007E7BF7C	UPI00143FB670	UPI00143F76FB
-----AEEFGNDSMVEEMWAAKALEHAEVHFNLLTSVHPSQLRLTPYDDQIYETFRQDFPDLK----VGLLTDDVLKSAVGKLKWREFAEKF-NKMDDYSYGTLMRADASKEFSSDNSIFVFRVQFLAIEIARNREGLND-------------------SRGEKKARKIMLKLGLKQIHGVNRVTIRKSKNILFVINNPDVYKNPhSDTYIVFGEAKIEDLSQqaQVAAAEK---------------FKAPEAAGAVDSVGATTSVAPIAEEDEE--EVDDTGVDEKDIELVITQANPTRAKAIKALKNNSNDIVNAIMELT----------KLKKLQAQVRIGGKGTPRRKKKIVHSTPATDDKKLQSSLKKLSVNTIPGIEEVNIIKNDGTVIHFNNPKAQASLPTNTFAITGHGENKTITEMVPGILTQLGPQDINQLKKLATEIANKSaaggAAGAAGADAGDDDVPDLVE---------
>B4KY33	B4KQ03	B4KNF0
--------------VEEMWAAKALEHAEVHFNLLTSVPPSQLRLTPYDDQIYATFRQDFPDL----QVARLSDETLKSATEKLKWRQFAEKF-NKMEDYSYGTLMRADASKEFSPDNSIFVFRVQFLAIEIARNREGHND-------------------SRGEKKARKIMLKLGLKQIQGVNRVTIRKSKNILFVINNPDVYKNPhSDTYIVFGEAKIEDLSQqaQVAAAEK---------------FKAPEGPLAADSVGATTSVAPIAEEDEE--EVDGTDVDEKDIELVITQANTTRGKAIKALKNNKNDIVNAIMELT----------KLKKLQAQVRIGGKGTPRRKKKIVHSTPATDDKKLQSSLKKLSVNTIPGIEEVNIIKNDGTVIHFNNPKAQASLPTNTFAITGHGENKTISEMLPGILTQLGPQDINQLKKIASEIaSKSNAAgggaagvgAGASADAGDDDVPDLVE---------
>A0A484BVH7	A0A484B7X8	A0A484BMW8
--------------VEEMWAAKALEHAEVHFNLLTSVPPSQLRLTPYDDQIYATFRQDFPDL----QVARLSDETLKSATEKLKWRQFAEKF-NKMEDYSYGTLMRADASKEFSPENSIFVFRVQFLAIEIARNREGHND-------------------SRGEKKARKIMLKLGLKQIQGVNRVTIRKSKNILFVINNPDVYKNPhSDTYIVFGEAKIEDLSQqaQVAAAEK---------------FKAPEGPLASDSVGATTSVAPIAEEDEE--EVDGTDVDEKDIELVITQANTTRGKAIKALKNNKNDIVNAIMELT----------KLKKLQAQVRIGGKGTPRRKKKIVHSTPATDDKKLQSSLKKLSVNTIPGIEEVNIIKNDGTVIHFNNPKAQASLPTNTFAITGHGENKTISEMLPGILTQLGPQDINQLKKIASEIaSKSNAAgagaagvgAGASADAGDDDVPDLVE---------
>B4LGD7	B4MDU7	B4LKA6
--------------VEEMWAAKALEHAEVHFNLLTSVPPAQLRLTPYDDQIYATFRQDFPDL----QVARLSDDILKSATEKLKWRQFAEKF-NKMEDYSYGTLMRADASKEFSPDNSIFVFRVQFLAIEIARNREGHND-------------------SRGEKKARKIMLKLGLKQIQGVNRVTIRKSKNILFVINNPDVYKNPhSDTYIVFGEAKIEDLSQqaQVAAAEK---------------FKAPEAAGAADSVGATTSVAPIAEEDEE--EVDDTGVDEKDIELVITQANTTRAKAIKALKNNNNDIVNAIMELT----------KLKKLQAQVRIGGKGTPRRKKKIVHSTPATDDKKLQSSLKKLSVNTIPGIEEVNIIKNDGTVIHFNNPKAQASLPTNTFAITGHGENKTISEMLPGILTQLGPQDINQLKKIASEIANKSsaaggaaAGAGAAADAGDDDVPDLVE---------
>B4ITG0	B4P4Y8	B4P4X8
--------------VEEMWASKALEHAEVHFNLITSIHPSQLKLTPYDDQIYATFRQDFPDL----QVGRLTDDILKSATEKLRWRQFAEKF-NKMDDYSYGTLMRADASKEFSPDNSIFVFRVQFLAIEIARNREGLND-------------------SRGEKKARKIMLKLGLKQIQGVNRVTIRKSKNILFVINNPDVYKNPhSDTYIVFGEAKIEDLSQqaQVAAAEK---------------FKAPEAAGAADSVGATTSVAPIAEEDEE--EVDDTGVDDKDIELVITQANTTRAKAIKALKNNNHDIVNAIMELT----------KLKKLQAQVRIGGKGTPRRKKKIVHSTPATDDKKLQSSLKKLSVNTIPGIEEVNIIKNDGTVIHFNNPKAQASLPTNTFAITGHGENKTITEMVPGILTQLGPQDINQLKKLATEIANKTgaggAAGSSAADAGDDDVPDLVE---------
>B4N3N0	B4N5Z7	B4MJR4
--------------LEEMWATRALEHAEVHFNLITSVPPSQLRLTPYDDQIYATFRQDFPQL----QVAKLDDNQLKSATEKLKWRQFAEKF-NKMEDYSYGSLMRADASKEFSADNSIFVFRVQFLAIEIARNREGHNDAVYRQ--------------SRGEKKARKIMLKLGLKQIQGVNRVTIRKSKNILFVINNPDVYKNPhSDTYIVFGEAKIEDLSQqaQVAAAEK---------------FKAPETTGAvDSASGASTSVAPIAEEDEE--EVDDTGVDEKDIELVITQANTTRAKAIKALKNNNNDIVNAIMELT----------KLKKLQAQVRIGGKGTPRRKKKIVHSTPATDDKKLQSSLKKLSVNTIPGIEEVNIIKNDGTVIHFNNPKAQAALPTNTFAITGHGENKTISEMLPGILTQLGPQDIHQLKKIATEIANKSAAggagGAAGADAGDDDVPDLVE---------
>A0A3B0JWN2	A0A3B0JSI7	A0A3B0JJQ0
--------------VEEMWAAKALEHAEVHFNLLTSVNPSQLRLTPYDDQIYETFRQDFPDLK----VGLLTDDVLKSAGEKLKWREFAEKF-NKMDDYSYGTLMRADASKEFSPDNSIFVFRVQFLAIEIARNREGLND-------------------SRGEKKARKIMLKLGLKQIQGVNRVTIRKSKNILFVINNPDVYKNPhSDTYIVFGEAKIEDLSQqaQVAAAEK---------------FKAPEAAGAADSVGAATSVAPIAEEDEE--EVDDTGVDEKDVELVITQANTTRAKAIKALKNNSHDIVNAIMELT----------KLKKLQAQVRIGGKGTPRRKKKIVHSTPATDDKKLQSSLKKLSVNTIPGIEEVNIIKNDGTVIHFNNPKAQASLPTNTFAITGHGENKTITEMVPGILTQLGPQDIIQLKKLATEIANKSAAggavGAAGADAGDDDVPDLVE---------
>UPI000A1D2453	UPI000A1CFDCB	UPI000A1D3684
--------------VEEMWAAKALEHAEVHFNLLTSVHPSELRLTPYDDQIYATFRQDFPDL----QVGHLTDENLKSDVEKQKWRQFAEKF-NKMDDYSYGTLMRADATKEFSPDNSIFVFRVQFLAIEIARNREGLNDAVHKQ--------------SRGEKKARKIMLKLGLKQIQGVNRVTIRKSKNILFVINNPDVYKNPhSDTYIVFGEAKIEDLSQqaQVAAAEK---------------FKAPEAAGAADSVGATTSVAPIAEEDEE--EVDDTGVDEKDIELVITQANTTRAKAIKALKKNSNDIVNAIMDLT----------KLKKLQAQVRIGGKGTPRRKKKIVHSTPATDDKKLQSSLKKLSVNTIPGIEEVNIIKNDGTVIHFNNPKAQASLPTNTFAITGHGENKTITEMVPGILTQLGPQDINQLKKLATEIANKNaaggAAGSAGADAGDDDVPDLVE---------
>A0A6P5UH79	A0A6P5W6E8	A0A6P5V664
--------------VEEMWAAKALEHAEVHFNLLTSVHPSQLRLTPYDDQIYETFRQDFPDLK----VGLLTDDVLKSAVEKLKWREFAEKF-NKMDDYSYGTLMRADASQEFSPDNSIFVFRVQFLAIEIARNREGLND-------------------SRGENKARKIMLKLGLKQIQGVNRVTIRKSKNILFVINNPDVYKNPhSDTYIVFGEAKIEDLSQqaQVAAAEK---------------FKAPEAAGAVDSVGATTSVAPIAEEDEE--EVDETGVDEKDIELVITQANTTRAKAIKALKNNSNDIVNAIMELT----------KLKKLQAQVRIGGKGTPRRKKKIVHSTPATDDKKLQSSLKKLSVNTIPGIEEVNIIKNDGTVIHFNNPKAQASLPTNTFAITGHGENKTITEMVPGILTQLGPQDINQLKKLATEIANKSAAggavGAAGADAGDDDVPDLVE---------
>A0A6P8Y9T0	A0A6P8WHG4	A0A6P8XB90
--------------VEEMWAAKALEHAEVHFNLLTSVHPSQLRLTPYDDQIYATFRQDFPDL----QVGRLSDDVLKSASEKLKWRQFAEKF-NKMEDYSYGTLMRADASKEFSPDNSIFVFRVQFLAIEIARNREGANDEI-----------------SRGEKKARKIMLKLGLKQIQGVNRVTIRKSKNILFVINNPDVYKNPhSDTYIVFGEAKIEDLSQqaQVAAAEK---------------FKAPEAAGASDSVGATTSVAPIAEEDEE--EIDDTGVDEKDIELVITQANTTRAKAIKALKNNSNDIVNAIMELT----------KLKKLQAQVRIGGKGTPRRKKKIVHSTPATDDKKLQSSLKKLSVNTIPGIEEVNIIKNDGTVIHFNNPKAQASLPTNTFAITGHGENKTISEMLPGILTQLGPQDINQLKKIASEFANKNSAAggaaaaaagAAAADAGDDDVPDLVE---------
>A0A1I8M2D6	T1PB50	T1PA39
--------------VEEMWAVKAMDHAEVHFNLITSVHPSCLRLTPYDDQIYQTFRQDFPDLK----VDILSDDILKSPEAKLAWRNFAEKF-NKLEDYSYGTLMRADASKEFSPENSLLVVRIQFLAIEIARNIEGYND-------------------SRGEKKARKIMLKLGLKQIQGVNRVTIRKSKNILFVINNPDVYKNPhSDTYIVFGEAKIEDLSQqaQVAAAEK---------------FKAPEGASA-AETIATSSVAPIAEEDEE--EVDETGVDEKDIELVINQANTTRAKAIKALKNNNNDIVNAIMELT----------KLKKLQAQVRIGGKGTPRRKKKIVHSTPATDDKKLQSSLKKLSVNTIPGIEEVNIIKNDGTVIHFNNPKAQASLPTNTFAITGHGENKSISEMLPGILTQLGPQDITQLKKIASELANKSgaaagaaaAGAAAAANAGDDDVPDLVE---------
>A0A0L0CDE0	A0A0L0C5N2	A0A0L0CBB3
--------------VEELWAVKAMDHAEVYFNLLTSVHPSCIKLTPYDDQIYQTFRQDFPNLK----VDVLTDDILKSPAAKQEWRQFAEKF-NKLEDYSYGTLMRANSADEFSPDNSLLVVRIQFLAIEIARNREGYNN-------------------SRGEKKARKIMLKLGLKQIQGVNRVTIRKSKNILFVINNPDVYKNPhSDTYIVFGEAKIEDLSQqaQVAAAEK---------------FKTPEAAGAADTIGTTSSVAPIAEEDEE--EVDETGVDEKDIELVINQANTTRAKAIKALKNNNNDIVNAIMELT----------KLKKLQAQVRIGGKGTPRRKKKIVHSTPATDDKKLQSSLKKLSVNTIPGIEEVNIIKHDGTVIHFNNPKAQASLPTNTFAITGHGENKSISEMLPGILTQLGPQDITQLKKIASELANKSGAAAAGaagaaANAGDDDVPDLVE---------
>A0A7M7G290	A0A7M7G9L8	A0A7M7GC88
-----AEEFENDQTIEAMWAMKAFEHAEVYFNILCSVDPKLLKLTPHDDQIYQTFREFFKDLK----VDVINEDELKSEAGKARWRPFCEQFKDVVEDYSFGTLLRADCSKDYSQENSILTSRIQFYAIELARNREGFNDQI-----------------SRGEKKARKIMSKLGLKPVTGVNRVTIRKSKNILFVINKPDVLKNpASDTYIVFGEAKIEDLSQqaQVAAAEK---------------FKEPPVISA-AEAGGSTTVVAPIQEESEE-EVDETGVEEKDIELVMSQASVSRGKAIKALKNNQNDIVNAIMELT----------KLKKLQAQVRIGGkgtPRRK--KKVVHTTNAT-DDKKLQSCLKKLSVNTIPGIEEVNMIKDDGTVIHFNNPKAQASLSANTFAITGHGENKQITEMLPGILSQLGPEGLTQLKRLASTVAgSGVSKA---ALEEDDEVPDLVE---------
>UPI00160D72C6	UPI001609BB95	UPI0016099E67
----SAEEFENDASVEVMWTMQAMEHAEVYFNILCSVDPKLLRLTPYDDHIYKTFREAFPNLK----VDKINEDELKSDEGKQKWRPFCEQFEDTVEDYSFGTLLRGDCEGDYSEENSILTTRIQFYAIELARNREGLNDGI-----------------SRGEKKARKLMSKLGLKPVQGVNRVTIRKSKNILFVINKPDVLKNpASDIYIVFGEAKIEDLSQQAqVAAAEKFKEPPVIPATE---------------AGGSTTVVAPIQEESEE-EVDDTDVEEKDVDLVMCQANVSKGKAIKALRNNKNDIVNAIMELT----------KLKKLQAQVRIGGKGTPRRKKKVVHATAATDDKKLQSCLKKLSVNTIPGIEEVNMIKDDGTVVHFNNPKAQASLSANTFAITGHGENKQITEMLPGILSQLGPEGLTQLKRLASTV-AGSAVGKATLEEDDE-VPDLVE---------
>UPI0006C9452B	UPI0006C9AB06	UPI0006C9CF66
-----AEEFENDQTIEAMWAMKCMQHANIYFNLLSSVDPKNLKLTPHDDVIYKAFRDLFPDFK----IDVINEDELKSPASKEKWRPFCEKFKDTVEDYSFGTLIRADCKEDYSQENSILTTRIQFIAIETARNREGFND-IVRSKISGMPDIVSKAKQSRGEKKARKLMSKLGLKPVLGVNRVTIRKSKNILFIINKPDVFKNpASDTYIVFGEAKIEDLSQ-------QAQVAAAEKFKE-------QPILSSVEAGSGATVVAPIQEESEE-EIDEAGIEDKDVELVMSQAGVSRGKAIKALKNNQNDIVNAIMELT----------KLKKLQAQVRIGGKGTPRRKKKVVHATAATDDKKLQSCLKKLSVNTIPGIEEVNMIKDDGTIIHFNNPKAQASLQANTFAITGHGENKQITEMLPGILSQLGPEGLTQLKQLAA----------------------------------
>UPI000E6E45D8	UPI000E6E34E9	UPI000E6E5A7B
----------NDETVETLWAMKAMDHVIVYFNILCSVDPKFLKMCPQDEIIYHCFRQEFPDMD----VKVLDENSLKGYTGKCRWREFCERF-KHIEDYSFGTLIRLDCTLDYSPENTILVPRVQFYAIESARNKEGLNDCI-----------------SRGEKKARKIMSKLGLKPIQGVNRVTIRKSKNILFVINNPDVFKNPhSDTYIIFGEAKIEDLSQQAqVAAAEKFKVPEVSPAGGDA-------------SGAPTVVAPIAEED--EGEIDESGVEEKDIELVMSQANVPRQKAIRALKNNQNDIVNAIMELT----------KLKKMQAQVRIGGKGTPRRKKKVVHATAATDDKKLQSSLKKLSVNTIPGIEEVNMIKDDGTVIHFNNPKAQASLAANTFAITGHGENKQIAEMLPGILSQLGPEGLTQLKRLA-----------------------------------
>A0A2R7WHW3	A0A2R7WD02	A0A2R7WAG3
-----AEEFENDPSVEAMWAIKAAEHSRIYFDLLSSVDPKGLKLTRHDDKIYDAFRKQFPDLKlDI-----LNEDELKSDEGKKEWREYCEKFKDVIEDYNFGTLIRTDCSDDYSEKNSFIVPRL-----------------------------------SRGEKKARKLMSKLGLKPIQGVSRVTIRKSKNILFVINKPDVFKNpASDTYIIFGETKIEDLSQqaQMAAAEK---------------FKAPELSQATDTGAT--TVVTSIQEESEEEDMDATGIEEKDIELVMSQANVSRNKAVKALIDNENDIVNAIMDLT---MNQEKLKKLQ---AQVRIGGKGTPRRKKKVLHATAATDDKKLQSSLKKLSVNTIPGIEEVNMIKDDGTVIHFNNPKAQASLAANTFAVTGHGETKQITEMLPGILSQLGPEGINQLKRLATSVAGNTAgKATIE---EDDEVPDLVE---------
>UPI000C253EE9	UPI000C25569E	UPI000C251B63
-----AEEFENDQSVETMWAIKAFEHAEIYFNILCSADPKHLKLTPLDDLIYKIFREEFPDL----NITVIVENELKSTKEKAKWRPYCERFKGLVEDYSFGTLLRADAREDYKEENTILVTRIQFYALEIARNKEGVND-------------------SRGEKKARKIMSKLGLKPVQGVSRVTIRKSKNILFVINKPDVYKNpVSDTYIVFGEAKIEDLSQqaQVAAAEKFKE---VNPASDSAAGTTTTSV-------------APIAEESEDEEVDESGVEEKDVELVMSQANVSRVKAIKALKNNQNDIVNAIMELT----------KLKKLQSQVRIGGKGTPRRKKKVVHSTQATDDKKLQSSLKKLSVNTIPGIEEVNMIKEDGSVIHFNNPKTQASLAANTFAITGHGENKQITDMLPGILSQLGPEGITQLKRLA-----------------------------------
>A0A1S3H6B0	A0A1S3HE67	A0A1S3JAN8
----------NNEEVEIQWAMKAYRHAEIYFNLLCSVAEPKnLKLTKIDDVIYQMFRETFPDM----NIAVVDVEAMKAPAAKEKWRPFCEEFRDRVEDYNFGTLVRVNADDEYTEKNTEIVPRVQFFALEIARNREGCND-------------------SRSEKKARKAMAKLGLKHVAGVTRVTIRKSKNILFVINRPDVYKSpASDTYIVFGEAKIEDLSQQAqVAAAEKFKAAEATPAGEGVPGV---------------PVSQPIQEESDEEEVDDTGVEAKDVELVMSQANVSRSKAVRALKNNSNDIVNAIMELT----------KLKNLQSQVRIGGKGTPRRKKKAVHRTATTDDKKLQSSLKKLAVNNIPGIEEVNMIKDDGQVIHFNNPKVQASLAANTFAINGHAETKQITEMLPGILNQLGTEGLTNLKKLA-----------------------------------
>UPI001455B6FD	UPI001454F1CF	UPI0014553C38
--TTPADKYTNDQNLELGWAVKAYHHAETYFNLASSVDNRMLKLTAQDDEIYKRFRECFPDLK----IDVIDPEDLKSAPAKLKWRPFCNEFEGLVEDFNYGTLLRLDCTEGYSEKNSIFATRIQFFAIEIARNREGLN--------------------SRGEKKARKAMSKLGLKAQAGVRRVTIRKSKNILFVIQNPDVFKSpASDVYIIFGEAKIEDLSQQ---AQMQAVEQFRTPESTPAA---PGDSNA--------TVAQAIQEESEEEEVDDSGVESKDIELVVNQANVTRSKAIKALKNNNNDIVNAIMELT----------------------------------------DDKKLQNSLKKLSVNTIPGIEEVNMIKDDGTVIHFNNPKVQASLGANTFAVTGHAELKQLSEMLPGILNQLGVDNHNSLRQLAAKLPamQEAAKAagtkPDTIDEDDEQVPDLVE--DFDA---
>A0A7M7NV06	A0A7M7RD68	A0A7M7RG82
-----ADELGNREDVELAWAVKAYHHAETYFNLISSLDSTALRLTKHDDEIHQHFKHDFPDMK----IDIIDPDDLKSDEAKKKWRVFCNHFDGTVEDFNYGTILRLNCTEDYSEKNSIFVTRVQFFAIEIARNRGGLN--------------------SRSEKKARKAISKLGLKAIAGVQRVTIRKSKNILFVIQRPEVFKSpASDTYIVFGEAKIEDLSQ-----QAQTQAAEQF--------RAPQKTPAASEKAAASEQPAAEESDGDDGeEIDASNIEPKDIELVMQQAGVTRKKAVVALQDNNNDIVNAIMSLT----------KLQKLQKQVRIGGKGTIRRKRKVLHKTATTDDKKLQTSLKKLAVNNIPGIEEVNMIKDDGTVIHFNNPKVQASLAANTFAISGHAENKQLAEMLPSIINQLGMDGTTFGSKMPDSMPVEETGGkgtvvkPDTIDEEEEDVPELV--GDFDA---
>F6ZRA2	F6XTZ6	Q4H3U1
---------------------------------ITSVDPTYLQLSKEDDLIYRQFRKSFPDLD----IAHLHEDDLKTAKSKEDWRTFCNKFDGVIQDFNYGTLLRLDPLLEYSESNTLFATRIQFLAIEIARNKEGFS--------------------SRSEKKARKTLSKLGLKLVTGINRVTIRKSKNILFVINRPDIYKNpVSDTYIVFGEAKIEDLSQqaQLAAAEK-------FKNKSTTATESAT------------AVNAVQEESDE--EVDESEVETKDVELVMQQASVSRSKAVKALKNNGNDIVNAIMELT----------KLSKLQDQVRIGGKGSARRKRKVVHRTASTDDKKLQGSLKKLAVNNIPGIEEVNMIKDDGNVIHFNNPKVQASPSANTFAVTGHAENKHLTEMLPSILNQLGAENINNLKKLA-----------------------------------
>UPI00193ACCA9	UPI001939511F	UPI00193A0B91
----------NDSSIELAWAIKAHEHAEVFFNLITSVDPSHLRLCRQDDDIYKKFRDHFPDF----IIDKIAEEEMKSPAAKEKWRNFCTEFKGVIQDFNFGTMLRLDCNGIYDSVNSIFVTRIQFLAIEIARNREGFN--------------------SRNEKKARKAIAKLNcMKNITGITRVTIRKSKNILFVINNPDVLKSpASDTYIVFGEAKIEDLSQQA----QHAAA---------------EKFKNTIPSAAENATTAASVQDDSDNdeEVDDSGVESKDIELVMQQATVTRNKAIKSLKKNNNDIVNAIMELT---MNPERLAQLQK---DVRIGGKGSARRKRKVIHKTATADDKKLQATLKKLSVNSIPGIEEVNMIKDDGTVLHFNNPKVQAAPSSNMFAITGHGENKKLSEMIPTILNQLGSESMNALKKNA-----------------------------------
>C3Y3Z7	UPI00018635BE	UPI001602B94C
-----AEKYVNNPDLELAWASKAFQHAEVYFNLISAVDTTCLKLTgKMDEEIYTEFRKDFPDL----HVAAVTEDELKSEEAKSKWRPFCNKFEGKVEDFNYGTLLRLRSDQDYSEENSCIVPRIQFYAMEIARNREGHN--------------------SRQEKKARKAMSKLGLKQFTGVSRVTIRKSKNILFVITKPDVYKSpASDTYIVFGEAKIEDLSQqaQMAAAEKfKAPEMSQVPEPGKITTAVPE------------------EESEEEEEVDDSGVEPKDIELVMSQANISRAKAVKALKNNNNDIVNAIMELT---MNQEKLNRMQKMSEQVRIGGKGSARRKRKVVHRTATTDDKKLQSSLKKLTVNNIPGIEEVNMIRDDGTVVHFNNPKVQASLAANTFAITGHAENKQLTEMLPGILNQLGADSLSNLKKLA---ESLPSQAPTATAGEDDDVPELV----------
>A0A6P5ADF2	A0A6P4ZKD6	A0A6P4YSK5
-----AEKYINNPDLELAWASKAFQHAEVYFNLISSVDTTCLKLTgKMDEEIYTEFRKDFPDM----QVASVTEDELKSEAAKSKWRPFCNKFEGKVADFNFGTLLRLRSDEDYSEDNSCIVPRIQFYAMEIARNREGHN--------------------SRQEKKARKAMSKLGLKQFTGVSRVTIRKSKNILFVITKPDVYKSpASDTYIVFGEAKIEDLSQqaQMAAAEKfKAPEMSTVPEPGKITTAVPE------------------EESEEEEEVDDSGVEPKDIELVMSQANISRAKAVKALKNNNNDIVNAIMELT---MNQETLNKMQRLSEQVRIGGKGSARRKRKVVHRTATTDDKKLQSSLKKLAVNNIPGIEEVNMIKDDGTVVHFNNPKVQASLAANTFAITGHAENKQLTEMLPGILNQLGADSLSNLKKLA-----------------------------------
>UPI001402FA1F	UPI001402BD6A	UPI001403805C
-----AEAYGNHEQVEMLWAMKAHEFAEVHYNLLCSVDPRFLHLSPIDDEIYSAFRATFPALP----LQSLSPEHLKSPEAKEKWRSFCLEFEGRVDDFNFGTLLRLQSAEPYSESNTILATRIQFLAVEIARNREGLN--------------------SRSEKKARKAMSKLGLRQVAGVTRVTIRKSKNILFVITKPDVFKSpASDTYIVFGEAKIEDLSQqaQMAAAEKFKVPGEAAPG-----------VQERVQPA------PVQEESEEEDEVDEGGVEAKDIELVMSQANVSRSKAVRALKNNSNDIVNAIMELT---MNQEKLAKLQ---AQVRIGGKGTARRKKKVVHRTATADDKKLQSSLKKLAVNSINGIEEVNMFKDDGTVIHFNNPKVQASVTANTFAVTGHAENKHLADMLPGVLNQLGMEGLSSLRKLAAQLPKPAAletktpTVPEENEEEDDEVPDLVE---------
>UPI0018F29EDA	UPI0018F54BCD	UPI0018F68E18
-----ADAYGNDPNLEMMWAMKAYQHAEIYFNLICSVDPRFLKLTKEDDQIYAEFREQFSEMK----VDIVDQEELKSDAAKLRWRPFCLQFEALVEDFNYGTLLRLDCSKDYVEDNTIFATRIQFFAVEIARNREGHN--------------------SRSEKKARKAMSKLGLRQVTGVTRVTIRKSKNILFVITKPDVYKSpASDTYIVFGEAKIEDLSQQA----QLAAAEKFKVQGESVA-----NIQENTQ-------TPTVQEESEDEEVDETGVEVKDIELVMSQANVSRAKAVRALKNNNNDIVNAIMELT---MNQEKLAKLQ---AQVRIGGKGTARRKKKVVHRTATADDKKLQSSLKKLAVNNIAGIEEVNMIKDDGQVIHFNNPKVQASLSANTFAITGHAETKQITEMLPGILSQLGADSLTSLRKLAEQL--------------------------------
>A0A4W3IJL1	K4GD60	K4FTE6
----SAESYGNDPELEMMWAMKAYQHAEIYFNLISSVDPRFLKLTKSDSRIYSEFRSQFREL----NVRLLNPEDLKSESAKAAWRSFCMQFEGEVEDFNYGTLLRLDCSKDYTEENTIFVTRIQFFAVEIARNREGCN--------------------SRSEKKARKAMSKLGLRQVTGVTRVTIRKSKNILFVITKPDVYKSpASDTYIVFGEAKIEDLSQQA----QLAAAEKFKVQGESVA-----NIQENTQ-------TPTVQEESEEEEVDETGVEVKDIELVMSQANVSRPKAVRALKNNNNDIVNAIMELT---MNQEKLAKLQ---AQVRIGGKGTARRKKKVVHRTATADDKKLQSSLKKLAVNNIAGIEEVNMIKDDGQVIHFNNPKVQASLSANTFAITGHAETKQITEMLPGILSQLGADSLTSLRKLAEQLPRqvldNKAPKPEDIDEEDDDVPDLVE---------
>H3B8U8	M3XIN8	H3AQN8
-----AEAYGNDTNVEMMWAMKAYQHAEIYFNLISSVDPQYLKLTKADDQIYARFREAFSDMK----IDILDPEELKSEQAKEKWRPFCIQFEGIIEDYNYGTLLRLDCTKDYTDENTIFATRIQFFAVEIARNREGYN--------------------SRSEKKARKAMSKLGLRQVTGVTRVTIRKSKNILFVITKPDVYKSpASDTYIVFGEAKIEDLSQQAqLAAAEKFKVQGEAVSNIQENTQTP-----------------TVQEESEEEEVDETGVEVKDIELVMSQANVSRAKAVRALKNNNNDIVNAIMELT---MNQEKLAKLQ---AQVRIGGKGTARRKKKVVHRTATADDKKLQSSLKKLAVNNIAGIEEVNMIKDDGTVIHFNNPKVQASLSANTFAITGHAESKQITEMLPGILSQLGADSLTSLRKLAEQFPREvlDSKAPkaEDIDEEDDDVPDLVE---------
>UPI0015616A5E	UPI00145A4B90	A0A444UIM9
-----AESYGNDPQLEMMWAKKAYDHAEIYFNLISSVDPKFLKLTKVDDQIFTEFKKTFGDM----NINVLNPEDLKSEEAKQKWRPFCLQFDGIVEDYNYGTLLRLDCQKDYTEENTIFATRIQFFAVEISRNREGYNN-------------------SRSEKKARKAMSKLGLRQVTGVTRVTIRKSKNILFVITKPDVYKSpASDTYIVFGEAKIEDLSQQAqLAAAEKFKVQGEAVSNIQENTQTP-----------------TVQEESEEEEIDETGVEIKDIELVMSQANVSRAKAVRALKNNNNDIVNAIMELT---MNQEKLAKLQ---AQVRIGGKGTARRKKKVVHRTATADDKKLQSSLKKLAVNNIAGIEEVNMIKDDGSVIHFNNPKVQASLSANTFAITGHAETKQLTEMLPGILSQLGADSLTSLRKLAEQFPRQvlDNKAPkaEDIDEEDDDVPDLVE---------
>UPI0003EA9FBE	UPI0003EA970A	W5M8A9
-----AEAYGNDPQLEMMWAMKAYQHAEIYFNLISSVDPKFLKLTKVDDKICTEFRKAFPDL----NIKVLDPEDLKSEQAKEKWRPFCNLFEGVVEDFNYGTLLRLDCERDYTEENTIFATRIQFFAIEIARNREGCNN-------------------SRSEKKARKAMSKLGLRQVTGVTRVTIRKSKNILFVITKPDVYKSpASDTYIVFGEAKIEDLSQQAqLAAAEKFKVQGEAVSNIQENTQTP-----------------TVQEESEEEEVDETGVEVKDIELVMSQANVSRAKAVRALKNNNNDIVNAIMELT---MNQEKLAKLQ---AQVRIGGKGTARRKKKVVHRTATADDKKLQSSLKKLAVNNIAGIEEVNMIKDDGTVIHFNNPKVQASLSANTFAITGHAETKQLTEMLPGILSQLGADSLTSLRKLAEQFPRQvlDNKAPkaEDIDEEDDDVPDLVE---------
>A0A0E9X6A5	A0A0E9WUN1	UPI0015A93DAA
-----ADAYGNDPQLEVMWAMKAYQHADIYFNLISSVDPKFLKLTKVDDKIYSSFREAFPDL----NIQILDPELLKSEEAKEKWRPFCNQFEGLVEDFNYGTLLRLDCQKDYTEENTIFVTRIQFFAVEIGRNREGYNSVVFNAK-------------SRSEKKARKAMSKLGLRQVTGVTRVTIRKSKNILFVITKPDVYKSpASDTYIVFGEAKIEDLSQQAqLAAAEKFKVQGEAVSNIQENTQTP-----------------TVQEESEEEEVDETGVEVKDIELVMSQANVSRAKAVRALKNNNNDIVNAIMELT---MNQEKLAKLQ---AQVRIGGKGTARRKKKVVHRTATADDKKLQSSLKKLAVNNIAGIEEVNMIKDDGTVIHFNNPKVQASLSANTFAITGHAETKQLTEMLPGILSQLGADSLSSLRKLAEQVFDNKAPKAEDIDEEDDDVPDLVE---------
>Q6DH77	Q8JIU7	Q6PC91
-----AEAYGNDAQLEVMWAMKAYNHAEVYFNLISSVDPKFLKLTKSDEEIYTKFREAFPDL----NIQLLDPELLKSAEAKENWRPFCNQFEGIVEDFNYGTLLRLDCQKDYTEENTIFATRIQFYAIEIARNREGYND-------------------SRSEKKARKAMSKLGLRQVAGVTRVTIRKSKNILFVITKPDVYKSpASDTYIVFGEAKIEDLSQQAqLAAAEKFKVQGEAVSNIQENTQTP-----------------TVQEESEEEEVDETGVEVKDIELVMSQANVSRAKAVRALKNNNNDIVNAIMELT---MNQEKLAKLQ---AQVRIGGKGTARRKKKVVHRTATADDKKLQSSLKKLVVNNIAGIEEVNMIKDDGTVIHFNNPKVQASLSANTFAITGHAETKQLTEMLPGILSQLGADSLTSLRKLAEQFPRQvlDNKAPkaEDIDEEDDDVPDLVE---------
>UPI0008FA23EB	UPI0008FAD2B7	UPI0008F9FE98
-----AEAYGNDAQLEVMWAMKAYNHAEVYYNLIASVDPKLLKXTKSDEQIYNKFREAFPDLS----IDVLDPELLKSADAKEKWRPFCNEFEGVVEDFNYGTLLRLDCQKDYTEENTIFATRIQFYAIEIARNREGYNDFV-----------------SRSEKKARKAMSKLGLRQVAGVTRVTIRKSKNILFVITKPDVYKSpASDTYIVFGEAKIEDLSQQAqLAAAEKFKVQGEAVSNIQENTQTP-----------------TVQEESEEEEVDETGVEVKDIELVMSQANVSRAKAVRALKNNNNDIVNAIMELT---MNQEKLAKLQ---AQVRIGGKGTARRKKKVVHRTATADDKKLQFSLKKLGVNNISGIEEVNMFTNQGTVIHFNNPKVQASLAANTFTITGHAETKQLTEMLPSILNQLGADSLTSLRRLAEALPKQagDGKPPvAGGEEDDDEVPDLVE---------
>UPI000BBD85D9	A0A3B1IW03	A0A3B1JS69
-----AEAYGNDAQLEVMWAMKAYNHAEVYFNLISSVDPKFLKLTKSDDMIYTKFREDFSDLD----IKNLDPELLKSPEAKEKWRPFCNHFEHLVEDFNYGTLLRLDCEKDYTEENTIFATRIQFFAVEIARNREGYNN-------------------SRSEKKARKAMSKLGLRQVTGVTRVTIRKSKNILFVITKPDVYKSpASDTYIVFGEAKIEDLSQQAqLAAAEKFKVQGEAASNIQENTQTP-----------------TVQEESEEEEVDETGVEVKDIELVMSQANVSRAKAVRALKNNNNDIVNAIMELT---MNQEKLAKLQ---AQVRIGGKGTARRKKKVVHRTATADDKKLQFSLKKLGVNNISGIEEVNMFTNQGTVIHFNNPKVQASLAANTFTITGHAETKQLTEMLPSILNQLGADSLTSLRKLAEALPKQagDGKAPmAGGEDEDDEVPDLVE---------
>A0A2D0SPG9	A0A2D0SKG5	A0A2D0RQJ4
-----AEAYGNDAQLEVMWAMKAYNHAEVYFNLISSVDPKFLKLTKTDDLIYSKFREDFPDFD----LKILDPELLKSAEAKEKWRPFCNHFEGLVEDFNYGTLLRLDCEKDYTEENTIFATRIQFFAIEIARNREGYNN-------------------SRSEKKARKAMSKLGLRQVTGVTRVTIRKSKNILFVITKPDVYKSpASDTYIVFGEAKIEDLSQQAqLAAAEKFKVQGEAASNIQESTQTP-----------------TVHEESEEEEVDETGVEVKDIELVMSQANVSRAKAVRALKNNNNDIVNAIMELT---MNQEKLAKLQ---AQVRIGGKGTARRKKKVVHRTATADDKKLQSSLKKLAVNNIAGIEEVNMIKDDGTVIHFNNPKVQASLSANTFAITGHAETKQLTEMLPGILSQLGADSLTSLRKLAEQFPRQviDNKAPkaEDIDEEDDDVPDLVE---------
>UPI0015D0CF6F	A0A4W4EMW0	A0A4W4EB80
-----AEAYGNDAQLEVLWAMKAFSHAEVYFNLISSVDPKFLKLTKADDLIYTKFREEFPDL----NIQILDPELLKSTEAKEKWRPFCNHFEGIVEDFNYGTLLRLDCQKDYTEENTIFATRIQFFAIEIARNREGYNDVVHG---------------SRSEKKARKAMSKLGLRQVTGVTRVTIRKSKNILFVITKPDVYKSpASDTYIVFGEAKIEDLSQQAqLAAAEKFKVQGEAASNIQENTQTP-----------------TVQEESEEEEVDETGVEVKDIELVMSQANVSRAKAVRALKNNNNDIVNAIMELT---MNQEKLAKLQ---AQVRIGGKGTARRKKKVVHRTATADDKKLQSSLKKLAVNNIAGIEEVNMIKDDGTVIHFNNPKVQASLSANTFAITGHAETKQLTEMLPGILSQLGADSLTSLRKLAEQFPRQvlDNKAPkaEDIDEEDDDVPDLVE---------
>A0A3P8X8D6	A0A3P9A642	A0A3P8XQZ3
-----AEAYGNDPQLEVMWAMKAYNHAEIYFNLISSVDPSHLKLTKVDDMIYNSFRVSFADL----NIKNLDPDMLKSSEAKEKWRPFCNQFDGVVEDFNYGTLLRLDCEKDYTEENTIFATRIQFFAIEIARNREGFN--------------------SRSEKKARKAMSKLGLRQVTGVTRVTIRKSKNILFVITKPDVYKSpASDTYIVFGEAKIEDLSQQAqLAAAEKFKVQGEAVSNIQENTQTP-----------------TVQEESEEEEVDETGVEVKDIELVMSQANVSRAKAVRALKNNNNDIVNAIMELT---MNQEKLAKLQ---AQVRIGGKGTARRKKKVVHRTATADDKKLQSSLKKLSVNNIAGIEEVNMIKDDGSVIHFNNPKVQASLSANTFAITGHAENKQLTEMLPGILSQLGADSLTSLRKLAEQfprqvLDNKAISKPEDIEEEEDDVPDLVE---------
>A0A060WYY2	C1BF02	UPI000B4F2615
-----AEAYGNDPQLEVMWAMKAYNHAEIYFNLLSSVDPSNLKLTTVDDRIYTSFKESFSDL----NIKNLDPDMLKTAEAKEKWRPFCNQFDGVVEDFNYGTLLRLDCVKDYTEENTIFATRIQFFAIEIARNREGFN--------------------SRSEKKARKAMSKLGLRQVTGVTRVTIRKSKNILFVITKPDVYKSpASDTYIVFGEAKIENLSQQAqLAAAEKFKVQGEAVSNIQENTQTP-----------------TVQEESEEEEVDETGVEVKDIELVMSQANVSRAKAVRALKNNNNDIVNAIMELT---MNQEKLAKLQ---AQVRIGGKGSARRKKKVVHRTATADDKKLQSSLKKLAVNNIAGIEEVNMIKDDGSVIHFNNPKVQASLSANTFAITGHAETKQLTEMLPGILSQLGADSLTSLRKLAEQFPRQvlDSKTPkaEDIEEEDDDVPDLVE---------
>A0A1S3LRS1	B5XCR8	B5XE39
-----AEAYGNDPQLEVMWAMKAYNHAEIYFNLISSVDPSNLKLTKVDDRIYASFKESFSDL----NIKNLDPDMLKTAEAKEKWRPFCNQFDGVVEDFNYGTLLRLDCVKDYTEENTIFATRIQFFAIEIARNREGFN--------------------SRSEKKARKAMSKLGLRQVTGVTRVTIRKSKNILFVITKPDVYKSPASNtYIVFGEAKIEDLSQQAqLAAAEKFKVQGEAVSNVQENTQTP-----------------TVQEESEEEEVDETGVEVKDIELVMSQANVSRAKAVRALKNNNNDIVNAIMELT---MNQEKLAKLQ---AQVRIGGKGSARRKKKVVHRTATADDKKLQSSLKKLAVNNIAGIEEVNMIKDDGSVIHFNNPKVQASLSANTFAITGHAETKQLTEMLPGILSQLGADSLTSLRKLAEQFPRQvlDSKTPkAEDIEEDDDVPDLVE---------
>A0A673XNN1	A0A674BMT9	A0A674D4U2
-----AEAYGNDPQLEVMWAMKAYNHAEIYFNLISSVDPSNLKLTKVDDRIYASFKESFSDL----NIKNLDPDMLKTAEAKEKWRPFCNQFDGVVEDFNYGTLLRLDCVKDYTEENTIFATRIQFFAIEIARNREGFNTYVFQAK-------------SRSEKKARKAMSKLGLRQVMGVTRVTIRKSKNILFVITKPDVYKSpASDTYIVFGEAKIEDLSQQAqLAAAEKFKVQGEAVSNIQENTQTP-----------------TVQEESEEEEVDETGVEVKDIELVMSQANVSRAKAVRALKNNNNDIVNAIMELT---MNQEKLAKLQ---AQVRIGGKGSARRKKKVVHRTATADDKKLQSSLKKLAVNNIAGIEEVNMIKDDGTVIHFNNPKVQASLSANTFAITGHAETKQLTEMLPGILSQLGADSLTSLRKLAEQFPRQvlDNKAPkaEDIEEEDDDVP-------------
>A0A3P9PB23	A0A3P9NLT1	UPI0004A3B625
-----AEAYGNDPRLEVMWAMKAYNHAEVYFNLISSVDPKFLKLTKVDEQIYSSFRETF---KDLD-VKRLKEEDLKSDEAKQTWRPFCNQFEGIVEDFNYGTLLRLDCEKDYSEDNTIFATRVQFFAVEIARNREGHNDTVFTSK-------------SRSEKKARKAMSKLGLRQVTGVTRVTIRKSKNILFVITKPDVYKSpASDTYIVFGEAKIEDLSQqaQLAAAEKfkvQGEATAKIQDN----TQTP-----------------TVQEESEEEEVDETGVEVKDIELVMSQANVSRAKAVRALKNNNNDIVNAIM------MNQEKLAKLQ---AQVRIGGKGTARRKKKVVHKTATADDKKLQGSLKKLAVNNIAGIEEVNMIRDDGTVIHFNNPKVQASLSANTFAITGHAETKQLTEMLPGILSQLGADSLSSLRKLAEQFPRQpmELKAvkEENAEEEDDDVPDLVE---------
>A0A3P9J034	A0A3P9MGY6	A0A3P9LUC0
-----AEAYGNDPRLEVMWAMKAYNHAEVYFNLISSVDPKFLKLTKLDDRIYSSFRETF---KDLD-VRQLKEEDLKSDQAKERWRPFCNQFEGLVEDFNYGTLLRLDCQKGYSEENSIFSTRVQFFAIEIARNREGCNEAVYRSK-------------SRSEKKARKAMSKLGLRQVTGVTRVTIRKSKNILFVITKPDVYKSpASDTYIVFGEAKIEDLSQQAqLAAAEKFKVQGEAVSNIQENTQTP-----------------TVQEESEEEEVDEAGVEVKDIELVMSQANVSRAKAVRALKNNNNDIVNAIMELT---MNQEKLAKLQ---AQVRIGGKGTARRKKKVVHKTATADDKKLQGSLKKLAVNNIAGIEEVNMIKDDGTVIHFNNPKVQASLSANTFAITGHAETKQLTEMLPGILSQLGADSLSSLRKLAEQfprqsMDMKTVKEENAEEEEDDDVPDLVE---------
>A0A671X182	A0A671VS08	A0A671VFF9
--------------LEVMWAMKAYNHAEVYFNLISSVDPKFLKLTKLDDKIYSSFRETF---KDLD-IKLLKAEDLKSDEAKETWRPFCNEFEGLVEDFNYGTLLRLDCEKDYTEENTIFATRVQFFAVEIARNREGYNNTVFMSK-------------SRSEKKARKAMSKLGLRQVTGVTRVTIRKSKNILFVITKPDVYKSpASDTYIVFGEAKVfSNFffflirQQNIEDLSQQAQLAAAEKFK--VQGEAVSNIQENTQ-------TPTVQEESEEEEVDETGVEVKDIELVMSQANVSRAKAVRALKNNNNDIVNAIMELT---MNQEKLAKLQ---AQVRIGGKGTARRKKKVVHKTATADDKKLQGSLKKLAVNNIAGIEEVNMIKDDGTVIHFNNPKVQASLSANTFAITGHAETKQLTEMLPGILSQLGADSLTSLRKLAEQFPRQsmDMKAVKEeiAEEEDDDVPDLVE---------
>UPI00087599DC	A0A4W6ETG1	A0A4W6DS21
--------------LEVMWAMKAYNHAEVYFNLISSVDPKFLKLTKLDDKIYSSFRETFKELD----IKLLNPDDLKSDEAKERWRPFCNQFEGLVEDFNYGTLLRLDCEKDYTEENTIFATRVQFFAIEIARNREGYNDTVYKSK-------------SRSEKKARKAMSKLGLRQVTGVTRVTIRKSKNILFVITKPDVYKSpASDTYIVFGEAKIEDLSQQAqLAAAEKFKVQGEAVSNIQENTQTP-----------------TVQEESEEEEVDETGVEVKDIELVMSQANVSRAKAVRALKNNNNDIVNAIMELT---MNQEKLAKLQ---AQVRIGGKGSARRKKKVVHRTATADDKKLQSSLKKLAVNNIAGIEEVNMIKDDGTVIHFNNPKVQASLSANTFAITGHAETKQLTEMLPGILSQLGADSLSSLRKLAEQFPRQalDSKAPkaEDIEEEDDDVPGTV----------
>UPI001A987BB0	UPI001A992505	UPI001A9880D0
--------------LEVMWAMKAYNHAEVYFNLISSVDPKFLKLTKLDDKIYSCFRETFEELD----IKLLKADDLKSDEAKERWRPFCNQFEGLVEDFNYGTLLRLDCERDYTEENTIFATRVQFFAIEIARNREGYNDVVYKAK-------------SRSEKKARKAMSKLGLRQVTGVTRVTIRKSKNILFVITKPDVYKSpASDTYIVFGEAKIEDLSQQAqLAAAEKFKVQGEAVSNIQENTQTP-----------------TVQEESEEEEVDETGVEVKDIELVMSQANVSRAKAVRALKNNNNDIVNAIMELT---MNQEKLAKLQ---AQVRIGGKGSARRKKKVVHRTATADDKKLQSSLKKLAVNNIAGIEEVNMIKDDGTVIHFNNPKVQASLSANTFAITGHAETKQLTEMLPGILSQLGADSLSSLRRLAEQFPRQalDSKAPkaEDIEEEDDDVPDLV----------
>UPI00097E15FF	A0A0H4MC43	UPI00097DF7E0
--------------LEAMWAMKAYNHAEVYFNLISSVDPKFLKLTKLDERIYSSFRETF---KDLD-IKLLNPDDLKSDEAKERWRPFCNQFDGLIEDFNYGTLLRLDCEKDYTEENTIFATRAQFFAVEIARNREGCNDAVFKSK-------------SRSEKKARKAMSKLGLRQVTGVTRVTIRKSKNILFVITKPDVYKSpASDTYIVFGEAKIEDLSQQAqLAAAEKFKVQGEAVSNIQENTQTP-----------------TVQEESEEEEVDETGVEVKDIELVMSQANVSRAKAVRALKNNNNDIVNAIMELT---MNQEKLAKLQ---AQVRIGGKGTARRKKKVVHKTATADDKKLQGSLKKLAVNNIAGIEEVNMIKDDGTVIHFNNPKVQASLSANTFAITGHAEIKQLTEMLPGILSQLGADSLSSLRKLAEQFPRQsmdmKAVKEENAEEEDDDVPDLVE---------
>UPI00148C7864	UPI00148C50D1	UPI00148C5AE0
--------------LEAMWAMKAYNHAEVYFNLISSVDAKFLKLTKLDDSIYSSFRETF---KDLD-IKLLKTDDLKSNEAKERWRPFCNQFEELIEDFNYGTLLRLDCEKDYTEENTLFATRAQFFAVEIARNREGCNDAVFKSK-------------SRSEKKARKAMSKLGLRQVTGVTRVTIRKSKNILFVITKPDVYKSpASDTYIVFGEAKIEDLSQQAqLAAAEKFKVQGETVSNIQENTQTP-----------------TVQEESEEEEVDETGVEVKDIELVMSQANVSRAKAVRALKNNNNDIVNAIMELT---MNQEKLAKLQ---AQVRIGGKGSARRKKKVVHRTATADDKKLQFSLKKLGVNNISGIEEVNMFTNQGTVIHFNNPKVQASLAANTFTITGHAETKQLTEMLPGILNQLGADSLTSLRRLAEALPKQatDGKAPiATVEEEDDDVPDLVE---------
>Q66IP4	Q6IP73	A0A1L8HRE6
-----AEAYGNDPNLEMMWAMKAYQHAEVYFNLISSVDPGILKLTRTDDVIYKAFREEFPEL----QIAILDPEELKSPAAKEKWRPFCMQFETQVEDFNYGTLLRLDSSKDYSEENSIFATRIQFYAIEIARNREGCNNVIFRRK-------------SRSEKKARKAMSKLGLRQVTGVTRVTIRKSKNILFVITKPDVYKSpASDTYIVFGEAKIEDLSQQAqLAAAEKFKVQGETVSNIQENTQTP-----------------TVQEESEEEEVDEAGVEVKDIELVMSQANVSRAKAVRALKNNSNDIVNAIMELT---MNQEKLAKLQ---AQVRIGGKGTARRKKKVVHRTATADDKKLQFSLKKLGVNNISGIEEVNMFTNQGTVIHFNNPKVQASLAANTFTITGHAETKQLTEMLPSILNQLGADSLTSLRRLAEALPKQsmDGNAPlASGEDEDDEVPDLVE---------
>F7CAS8	Q68F90	F6ZEI6
-----AEAYGNDPNLEMMWAMKAYQHAEVYFNLISSVDPRILKLTRTDDVIYKTFREEFPEL----QIGVLDPEEMKSPAAKEKWRPFCMQFETQVEDFNYGTLLRLDSSKDYTEENSIFATRIQFYAIEIARNREGCNDVVFHRR-------------SRSEKKARKAMSKLGLRQVTGVTRVTIRKSKNILFVITKPDVYKSpASDTYIVFGEAKIEDLSQQAqLAAAEKFKVQGEAVSNIQENTQTP-----------------TVQEESEEEEVDETGVEVKDIELVMSQANVSRAKAVRALKNNSNDIVNAIMELT---MNQEKLAKLQ---AQVRIGGKGTARRKKKVVHRTATADDKKLQFSLKKLGVNNISGIEEVNMFTNQGTVIHFNNPKVQASLAANTFTITGHAETKQLTEMLPSILNQLGADSLTSLRRLAEALPKQsvDGKAPlASGEEEDDEVPELVE---------
>UPI001ABE8443	UPI001ABDEB2C	UPI001ABDED0D
-----AESYGNDPNVEMIWAMKAYQHAEVYFNLISSVDPRLLKLTKLDDGIYTAFRAEFPDL----RIDVIDPEDLKSPAAKEKWRPFCMQFENQVEDFNYGTLLRLDSSKEYAEENTIFSTRIQFFAIEIARNREGCNAVIYNHR-------------SRSEKKARKAMSKLGLRQVTGVTRVTIRKSKNILFVITKPDVYKSpASDTYIVFGEAKIEDLSQqaQLAAAEKfKVQGEGV--SNIQENTQTP-----------------TVQEESEEEEVDETGVEVKDIELVMSQANVSRAKAVRALKNNSNDIVNAIMELT---MNQEKLAKLQ---AQVRIGGKGTARRKKKVVHRTATADDKKLQSSLKKLAVNNIAGIEEVNMIKEEGTVIHFNNPKVQASLSANTFAITGHAEVKPITEMLPGILSQLGADSLTSLRKLAEQFPRQvlDSKAPkqEDIEEEEDDVPELVE---------
>UPI001AAD8B68	UPI001AAD67C1	UPI001AACDD01
-----AESYGNDPNVEMAWAMKAYQHAEVYFNLIGSVDPRHLKLTRKDDVIYEAFRGDFPEL----RIDVLDPDDLKSPAAKEKWRPFCMKFETEVEDFNYGTLLRLDCSKDYTEENTIFATRIQFYAIEIARNREGFND-------------------SRSEKKARKAMSKLGLRQVTGVTRVTIRKSKNILFVITKPDVYKSpASDTYIVFGEAKIEDLSQQAqLAAAEKFKVQGEAVSNIQENTQTP-----------------TVQEESEEEEVDENGVEVKDIELVMSQANVSRAKAVRALKNNSNDIVNAIMELT---MNQEKLAKLQ---AQVRIGGKGTARRKKKVVHRTATADDKKLQSSLKKLAVNNIAGIEEVNMIKDDGTVIHFNNPKVQASLSANTFAITGHAESKQITEMLPGILSQLGADSLTSLRKLAEQFPRQvlDSKAPkqEDIEEEDDDVPELVE---------
>A0A151NC07	A0A151PBM4	A0A151PHV9
-----AEAYGNDPGVEMMWAMKAAQHAEVYFNLISSVDPTFLKLTKVDEEIYAAFRERFGRL----RIDVLEPEELKSEPAKEKWRPFCMQFEGVVEDFNYGTLLRLDCSKDYTEENTIFATRIQFFAIEIARNREGYNSVI-----------------SRSEKKARKAMSKLGLRQVTGVTRVTIRKSKNILFVITKPDVYKSpASDTYIVFGEAKIEDLSQQAqLAAAEKFKVQGEAVSNIQENTQTP-----------------TVQEESEEEEVDETGVEVKDIELVMSQANVSRAKAVRALKNNSNDIVNAIMELT---MNQEKLAKLQ---AQVRIGGKGTARRKKKVVHRTATADDKKLQFSLKKLGVNNISGIEEVNMFTNQGTVIHFNNPKVQASLAANTFTITGHAETKQLTEMLPSILNQLGADSLTSLRRLAEALPKQpvDGKAPlATGEDDDDEVPDLVE---------
>A0A7M4FS23	A0A7M4FU29	A0A7M4FQC4
-----AEAYGNDPGVEMMWAMKAAQHAEVYFNLISSVDPTFLKLTKVDEEIYTAFRDRFRHL----RIDVLEPEELKSEPAKEKWRPFCMQFEGVVEDFNYGTLLRLDCSKDYTEENTIFATRIQFFAIEIARNREGYNSVI-----------------SRSEKKARKAMSKLGLRQVTGVTRVTIRKSKNILFVITKPDVYKSpASDTYIVFGEAKIEDLSQQAqLAAAEKFKVQGEAVSNIQENTQTP-----------------TVQEESEEEEVDETGVEVKDIELVMSQANVSRAKAVRALKNNSNDIVNAIMELT---MNQEKLAKLQ---AQVRIGGKGTARRKKKVVHRTATADDKKLQFSLKKLGVNNISGIEEVNMFTNQGTVIHFNNPKVQASLAANTFTITGHAETKQLTEMLPSILNQLGADSLTSLRRLAEALPKQpvDGKAPlATGEDDDDEVPDLVE---------
>UPI0015902A26	UPI0015923F65	UPI001592060F
-----AEAYGNDPTVEMIWAMKAHQHAEVYFNLISSVDPKFLKLTKADDQIYTEFRKDFNHLK----IDVLDPEDLKSEPAKEKWRPFCLQFDGVVEDFNYGTLLRLDCSKGYTEENTVFATRIQFFAIEIARNREGYN--------------------SRSEKKARKAMSKLGLRQVTGVTRVTIRKSKNILFVITKPDVYKSpASDTYIVFGEAKIEDLSQQAqLAAAEKFKVQGEAVSNIQENTQTP-----------------TVQEESEEEEVDETGVEVKDIELVMSQANVSRAKAVRALKNNSNDIVNAIMELT---MNQEKLAKLQ---AQVRIGGKGTARRKKKVVHRTATADDKKLQFSLKKLGVNNISGIEEVNMFTNQGTVIHFNNPKVQASLAANTFTITGHAETKQLTEMLPSILNQLGADSLTSLRRLAEALPKQpvDGKAPlATGEEDDDEVPDLVE---------
>A0A7L2UH12	A0A093DE02	A0A091R7B0
--------------VELAWAMKAHQHAQVYFNLISSVDPKFLNLTKVDDQIYSEFRKTFRDLK----IDVLDPEELKSEPAKEKWRPFCLRFEGVVEDFNYGTLLRLDCRKDYTEENTIF---------------------------------------SRSEKKARKAMSKLGLRQVTGVTRVTIRKSKNILFVITKPDVYKSpASDTYIVFGEAKIEDLSQQAqLAAAEKFKVQGEPVSNIQENTQTP-----------------TVQEESEEEEVDETGVEVKDIELVMSQANVSRAKAVRALKNNSNDIVNAIM------MNQEKLAKLQ---AQVRIGGKGTARRKKKVVHRTATADDKKLQSSLKKLAVNNIAGIEEVNMIKDDGTVIHFNNPKVQASLSANTFAITGHAEAKPITEMLPGILSQLGADSLTSLRKLAEQFPRQvlDSKAPksEDIDEEDDDVPDLVE---------
>UPI0018D8887B	R0L6Q3	UPI0018D71CCB
--TLPAEAYGNDPNVELMWAMRAYQHAEVYFNLISSVDPKFLKLTKADEQIYGDFRKTFGDLK----IDVLDPEELKSEPAKEKWRPFCLRFEGVVEDFNYGTLLRLDCSKGYTEENTIFATRIQFFAIEIARNREGCNN-------------------SRSEKKARKAMSKLGLRQIHGVTRITIRKSKNILFVITKPDVFKSpASDIYIVFGEAKIEDLSQQVHKA--AAEKFKVPMEHSPLITETAPAL----------TIXXXXE---EEEEVDETGLEVRDIELVMAQANVSRPKAVRALRHNNNDIVNAIM------MNQEKLAKLQ---AQVRIGGKGTARRKKKVVHRTATGDDKKLQFSLKKLGVNNISGIEEVNMFTNQGTVIHFNNPKVQASLSANTFTITGHAETKQLTEMLPSILNQLGADSLSSLRRLAEALPKQsvDEKAPLATGEDDDEVPDLVE---------
>U3J1K4	U3INC1	U3I9J3
--------------VELMWAMRAYQHAEVYFNLISSVDPKFLKLTKADEQIYGDFRKTFGDLK----IDVLDPEELKSELAKEKWRPFCLRFEGVVEDFNYGTLLRLDCSKGYTEENTIFATRIQFFAIEIARNREGCNN-------------------SRSEKKARKAMSKLGLRQVTGVTRVTIRKSKNILFVITKPDVYKSpASDTYIVFGEAKIEDLSQQAqLAAAEKFKVQGEAVSNIQENTQTP-----------------TVQEESEEEEVDETGVEVKDIELVMSQANVSRAKAVRALKNNSNDIVNAIMELT---MNQEKLAKLQ---AQVRIGGKGTARRKKKVVHRTATADDKKLQSSLKKLAVNNIAGIEEVNMIKDDGTVIHFNNPKVQASLSANTFAITGHAEAKPITEMLPGILSQLGADSLTSLRKLAEQFPRQvlDSKAPksEDIDEEDDDVP-------------
>UPI000387216E	UPI0006790C51	UPI0003870E91
--------------------------------LISSVDPKFLNLTKVDDQIYGEFRKTFKDLK----IDVLDPEELKSEPAKEKWRPFCLRFEGVVEDFNYGTLLRLDCRKDYTEENTIFATRIQFFAIEIARNREGWN--------------------SRSEKKARKAMSKLGLRQVTGVTRVTIRKSKNILFVITKPDVYKSpASDTYIVFGEAKIEDLSQQAqLAAAEKFKVQGETVSNIQENTQTP-----------------TVQEESEEEEVDETGVEVKDIELVMSQANVSRAKAVRALKNNSNDIVNAIMELT---MNQEKLAKLQ---AQVRIGGKGTARRKKKVVHRTATADDKKLQFSLKKLGVNNISGIEEVNMFTNQGSVIHFNNPKVQASLAANTFTITGHAETKQLTEMLPSILNQLGADSLTSLRRLAEALPKQsvDGKAPlATGEDDDDEVPDLVE---------
>Q5ZHU6	UPI0002ADC989	Q5ZJG3
-----AEAYGNDPNVEMLWAMRASQHAEVYFNLISSVDPKFLTLTKVDEQIYGEFRKAFGGL----RVDVLDPEDLKSEPAKEKWRPFCLQFEGVVEDFNYGTLLRLDCRGGYSPENTIFATRIQFFAIEIARNREGHNSTI-----------------SRSEKKARKAMSKLGLRQVTGVTRVTIRKSKNILFVITKPDVYKSpASDTYIVFGEAKIEDLSQQAqLAAAEKFKVQGEAVSNIQENTQTP-----------------TVQEESEEEEVDETGVEVKDIELVMSQANVSRAKAVRALKNNSNDIVNAIMELT---MNQEKLAKLQ---AQVRIGGKGTARRKKKVVHRTATADDKKLQSSLKKLAVNNIAGIEEVNMIKDDGTVIHFNNPKVQASLSANTFAITGHAEAKPITEMLPGILSQLGADSLTSLRKLAEQFPRQvlDSKAPksEDIDEEDDDVPDLAE---------
>A0A7K9A7K9	H0ZZA6	A0A7K9LRH6
--------------VELAWAMKAHQHAQVYFNLISSVDPKFLNLTKVDDQIYEEFRKTFRDLK----IDVLDPEELKSEPAKAKWRPFCLRFEGVVEDFNYGTLLRLDSRREYTEENTIF---------------------------------------SRSEKKARKAMSKLGLRQVTGVTRVTIRKSKNILFVITKPDVYKSpASDTYIVFGEAKIEDLSQQAqLAAAEKFKVQGEPVSNIQENTQTP-----------------TVQEESEEEEVDETGVEVKDIELVMSQANVSRAKAVRALKNNSNDIVNAIMELT---MNQEKLAKLQ---AQVRIGGKGTARRKKKVVHRTATADDKKLQSSLKKLAVNNIAGIEEVNMIKDDGTVIHFNNPKVQASLSANTFAITGHAEAKPITEMLPGILSQLGADSLTSLRKLAEQFPRQvlDSKAPksEDIDEEDDDVPDLVE---------
>F7E750	A0A6I8NN66	F7AAA2
-----AEAYGNDPNIEMVWAMKAVQHAEVYYNLISSVDCQFLKLTKVDDRIYSEFRECFKDLK----VDVLDPEELKSEPAKERWRPFCLRFDGVVEDFNYGTLLRLDCTRDYSEENTIFATRIQFFAIEIARNREGHN--------------------SRSEKKARKAMSKLGLRQVTGVTRVTIRKSKNILFVITKPDVYKSpASDTYIVFGEAKIEDLSQQAqLAAAEKFKVQGEAVSNIQENTQTP-----------------TVQEESEEEEVDETGVEVKDIELVMSQANVSRAKAVRALKNNSNDIVNAIMELT-------------------------------------ATADDKKLQSSLKKLAVNNIAGIEEVNMIKDDGTVIHFNNPKVQASLSANTFAITGHAEAKPITEMLPGILSQLGADSLTSLRKLAEQFPRQvldsKAPKPEDIDEEDDDVPDLVE---------
>UPI001301B177	A0A7N4PEV3	UPI001301B152
-----AEAYGNDPNIEMVWAMKAMQHAEVYYNLISSVDPLFLRLTKVDDQIYSEFRESFGKLK----IDVLDPEELKSEPAKEKWRPFCMKFNGIVEDFNYGTLLRLDCTQGYSEENTIFATRIQFFAIEIARNREGYN--------------------SRSEKKARKAMSKLGLRQVTGVTRVTIRKSKNILFVITKPDVYKSpASDTYIVFGEAKIEDLSQQAqLAAAEKFKVQGEAVSNIQENTQTP-----------------TVQEESEEEEVDETGVEVKDIELVMSQANVSRAKAVRALKNNSNDIVNAIMELT---MNQEKLAKLQ---AQVRIGGKGTARRKKKVVHRTATADDKKLQFSLKKLGVNNISGIEEVNMFTNQGTVIHFNNPKVQASLAANTFTITGHAETKQLTEMLPSILNQLGADSLTSLRRLAEALPKQpvDGKAPlATGEDDDDEVPDLVE---------
>UPI00186AED1C	UPI00186B18C8	UPI00186AF590
-----AEAYGNDPNIEMVWAMKAMQHAEVYYNLISSVDPLFLRLTKVDDQIYSEFRENFGKLK----IDVLDPEELKSEPAKEKWRPFCMKFDGIVEDFNYGTLLRLDCTQGYSEENTIFATRIQFFAIEIARNREGFN--------------------SRSEKKARKAMSKLGLRQVTGVTRVTIRKSKNILFVITKPDVYKSpASDTYIVFGEAKIEDLSQQAqLAAAEKFKVQGEAVSNIQENTQTP-----------------TVQEESEEEEVDETGVEVKDIELVMSQANVSRAKAVRALKNNSNDIVNATMELT---MNQEKLAKLQ---AQVRIGGKGTARRKKKVIHRTATADDKKLQFSLKKLGVNNISGIEEVNMFTNQGTVIHFNNPKVQASLAANTFTITGHAETKQLTEMLPSILNQLGADSLTNLRRLAEALPKQpvDGKAPlATGEDDDDEVPDLVE---------
>A0A1S2ZXL0	A0A1S3ADR1	A0A1S3APS3
-----AESYGNDPDIEMAWAMKAMQHAEVYYTLISSVDPQFLKLTKVDDQIYSEFRERFENL----RVDVLDPEELKSESAKEKWRPFCLKFDGIVEDFNYGTLLRLDCSQGYTEENTIFAPRIQFFAIEIARNREGCN---------------------------------------------------------EPPDVYKSpASDTYIVFGEAKIEDLSQQAqLAAAEKFKVQGEAVSNIQENTQTP-----------------TVQEESEEEEVDETGVEVKDIELVMSQANVSRAKAVRALKNNSNDIVNAIMELT------------------------------------------------------------------KDDGTVIHFNNPKVQASLSANTFAITGHAEAKPITEMLPGILSQLGADSLTSLRKLAEQFPRQEldskAPRPEDIDEEDDDVPDLVE---------
>UPI0003339BF4	UPI0003339302	UPI00033406A0
-----AEHYGNDPDIEMAWAMRAMQHAEVYYKLISSVDPQFLKLTRVDDQIYSEFRKHFEKL----RVDVLDPEELKSESAKEKWRPFCLKFDGIIEDFNYGTLLRLDCSQGYTEENTIFAPRIQFFAIEIARNREGHN--------------------SRSEKKARKAMSKLGLRQVTGLTRVTIRKSKNILFVITKPDVYKSpASDTYIVFGEAKIEDLSQQAqLAAAEKFKVQGEAVSNIQENTQTP-----------------TVQEESEEEEVDETGVEVKDIELVMSQANVSRAKAVRALKNNSNDIVNAIMELT---MNQEKLAKLQ---AQVRIGGKGTARRKKKVVHRTATADDKKLQFSLKKLGVNNISGIEEVNMFTNQGTVIHFNNPKVQASLAANTFTITGHAETKQLTEMLPSILNQLGADSLTSLRRLAEALPKQsvDGKAPlATGEDDDDEVPDLVE---------
>L5KA76	UPI000D533D90	L5K477
-----AESYGNDPDIEMAWAMRAMQHAEVYYKLISSVDPQFLKLTKVDDQIYSEFRKNFENLK----IDVLDPEELKSVSAKEKWRPFCLQFDGVIEDFNYGTLLRLDCSQGYTEENTIFAPRIQFFAIEIARNREGYN--------------------SRSEKKARKAMSKLGLRQVTGVTRVTIRKSKNILFVITKPDVYKSpASDTYIVFGEAKIEDLSQQAqLAAAEKFKVQGETVSNIQENTQTP-----------------TVQEESEEEEVDETGVEVKDIELVMSQANVSRAKAVRALKNNSNDIVNAIM------MNQEKLAKLQ---AQVRIGGKGTARRKKKVVHRTATADDKKLQSSLKKLAVNNIAGIEEVNMIKDDGTVIHFNNPKVQASLSANTFAITGHAEAKPITEMLPGILSQLGADSLTSLRKLAEQFPRQvldsKAPKPEDIDEEDDDVPDLVE---------
>A0A7J8EKU2	A0A7J8D781	A0A7J8K5G9
-----AESYGNDPDIEMAWAMRAMQHAEVYYKLISSVDPQFLKLTKVDDQIYSEFRKNFENLK----IDVLDPEELKSVSAKEKWRPFCLQFDGVIEDFNYGTLLRLDCSQGYTEENTIFAPRIQFFAIEIARNREGYN--------------------SRSEKKARKAMSKLGLRQIHGVTRIAIQKAKDILFVITKPDVFKSpASDTYVVFGEAKIEDLSQQAhrAAAEKfkvPAEPCTLVPES----TPGP---RARLE---------CEETQDEDEEVDEAGLELRDIELVMAQANVSRAKAVRALRDNQSDIVNAIMELT---MNQEKLAKLQ---AQVRIGGKGTARRKKKVVHRTATADDKKLQSSLKKLAVNNIAGIEEVNMIKDDGTVIHFNNPKVQASLSANTFAITGHAEAKPITEMLPGILSQLGADSLTSLRKLAEQFPRQvldsKAPKPEDIDEEDDDVPDLVE---------
>F7IKB4	UPI00159DBB72	UPI00159E5CCB
-----AESYGNDPDIEMAWAMRAMQHAEVYYKLISSVDPQFLKLTKVDDQIYSEFRKNFEKLK----IDVLDPEELKSESAKEKWRPFCLKFNGIVEDFNYGTLLRLDCSQGYTEENTIFAPRIQFFAIEIARNREGCN--------------------SRSEKKARKAMSKQGLRQVTGVTRVTIRKSKNILFVITKPDVYKSpASDIYIVFGEAKIEDLSQQAqLAAAEKFKVQGEAVSNIQENTQTP-----------------TVQEESEEKEVDETGVEVKDIELVMSQANVWRAKAVRALKNSSNDIVNAIMELT---MNQEKLAKLQ---AQVRIGGKGTARRKKKVVHRTATADDKKLQSSLKKLAVNNIAGIEEVNMIKDDGTVIHFNNPKVQASLSANTFAITGHAEAKPITEMLPGILSQLGADSLTSLRKLAEQFPRQvldsKAPKPEDIDEEDDDVPDLVE---------
>A0A2K5M6F4	UPI0005F49B36	UPI0005F3A592
-----AESYGNDPDIEMAWAMRAMQHAEVYYKLISSVDPQFLKLTKVDDQIYSEFRKNF----ETLRIDVLDPEELKSELAKEKWRPFCLKFNGIVEDFNYGTLLRLDCSQGYTEENTIFAPRIQFFAIEIARNREGYN--------------------SRSEKKARKAMSKLGLLQVTGVTRITIRKSKNILFVVTKPDAYKSpASDTYIVFGETKIQDLSQQAqLAAAEKFKVQGEAVSNIQENTQTP-----------------TVQEESEEEEVDETGVEVKDIELVVSQANVSRAKAVQALKNNSNDIVNAIMELT---MNQEKLAKLQ---AQVRIGGKGTARRKKKVVHRTATADDKKLQSSLKKLAVNNIAGIEEVNMIKDDGTVIHFNNPKVQASLSANTFAITGHAEAKPITEMLPGILSQLGADSLTSLRKLAEQFPRQvldsKAPKPEDIDEEDDDVPDLVE---------
>G8F209	UPI0007327723	G7MUA1
-----AESYGNDPDIEMAWAMRAMQHAEVYYKLISSVDPQFLKLTKVDDQIYSEFRKNF----ETLRIDVLDPEELKSESAKEKWRPFCLKFNGIVEDFNYGTLLRLDCSQGYTEENTIFAPRIQFFAIEIARNREGYN--------------------SRSEKKARKXMSKLGLLQVTGVTRITIRKSKNILFVITKPDAYKSpASDTYIVFGEAKIQDLSQQAqLAAAEKFRVQGEAVSNIQENTQTP-----------------TVQEESEEEEVDETGVEVKDIELVMSQANVSRAKAVQALKNNSNDIVNAIMELT---MNQEKLAKLQ---AQVRIGGKGTARRKKKVVHRTATADDKKLQFSLKKLGVNNISGIEEAsvNMFTNQGTVIHFNNTKVQAYLAAHTFTITGHAEKKQPTEMLPGILNQLGADSLTSLRRLAEALPKQsvDGKAPlATGEDDDDEVPDLVE---------
>A0A2K6AY20	UPI0005F5763C	UPI0005F4FA56
-----AESYGNDPDIEMAWAMRAMQHAEVYYKLISSVDPQFLKLTKVDDQIYSEFRKNF----ETLRIDVLDPEELKSESAKEKWRPFCLKFNGIVEDFNYGTLLRLDCSQGYTEENTIFAPRIQFFAIEIARNREGYN--------------------SRSEKKARKXMSKLGLLQVTGVTRITIRKSKNILFVITKPDAYKSpASDTYIVFGEAKIQDLSQQAqLAAAEKFRVQGEAVSNIQENTQTP-----------------TVQEESEEEEVDETGVEVKDIELVMSQANVSRAKAVQALKNNSNDIVNAIMELT---MNQEKLAKLQ---AQVRIGGKGTARRKKKVVYRTATADDKKLQSSLKKLAVNNIAGIEEVNMIKDDGTVIHFNNPKVQASLSANTFAITCHAEAKPITEMFPGILSQLGADSLTSLRKLAEQFPRQvldsKAPKPEDIDEEEDDVPDLVE---------
>A0A096NCT1	UPI0004F20E92	UPI0004F2322C
-----AESYGNDPDIEMAWAMRAMQHAEVYYKLISSVDPQFLKLTKVDDQIYSEFRKNF----ETLRIDVLDPEELKSESAKEKWRPFCLKFNGIVEDFNYGTLLRLDCSQGYTEENTIFAPRIQFFAIEIARNREGYN--------------------SRSEKKARKAMSKLGLRQVTGVTRVTIRKSKNILFVITKPDVYKSpASDTYIVFGEAKIEDLSQQAqLAAAEKFKVQGEAVSNIQENTQTP-----------------TVQEESEEEEVDETGVEVKDIELVMSQANVSRAKAVRALKNNSNDIVNAIMELT---MNQEKLAKLQ---AQVRIGGKGAARRKKKVVHRTATADDKKLQSSLKKLAVNNIAGIEEVNMIKDDGTVIHFNNPKVQASLSANTFAITGHAEAKPITEMLPGILSQLGADSLTSLRKLAEQFPwqvlDSKAPKPEDIDEEDDDVPDLVE---------
>A0A2K5ZD39	UPI0005F5196C	UPI0005F57C03
-----AESYGNDPDIEMAWAMRAMQHAEVYYKLISSVDPQFLKLTKVDDQIYSEFRKNF----EALRIDVLDPEELKSELAKEKWRPFCLKFNGIVEDFNYGTLLRLDCSQGYTEENTIFAPRIQFFAIEIARNREGYN--------------------SRSEKKARKAMSKLGLLQVTGVTGITIRKSKNILFVVTKPDAYKSpASDTYIVFGETKIQDLSQQAqLAAAEKFKVQGEAVSNIQENTQTP-----------------TVQEESEEEEVDETGVEVKDIELVMSQVNVSRAKAVQALKNNSNDIVNAIMELT---MNQEKLAKLQ---AQVWIGGKGTARRKKKVVHRTATADDKKLQSSLKKLAVNNIAGIEEVNMIKDDGTVIHFNNPKVQASLSANTFAITGHAEAKPITEMLPGILSQLGADSLTSLRKLAEQFPRQvldtKAPKPEDIDEEDDDVPDVVE---------
>K7CB72	K7ATY1	UPI0004F027B4
-----AESYGNDPDIEMAWAMRAMQHAEVYYKLISSVDPQFLKLTKVDDQIYSEFRKNF----ETLRIDVLDPEELKSESAKEKWRPFCLKFNGIVEDFNYGTLLRLDCSQGYTEENTIFAPRIQFFAIEIARNREGYN--------------------SRSEKKARKAMSKLGLRQVTGVTRVTIRKSKNILFVITKPDVYKSpASDTYIVFGEAKIEDLSQQAqLAAAEKFKVQGEAVSNIQENTQTP-----------------TVQEESEEEEVDETGVEVKDIELVMSHANVSRAKAVRALKNNSNDIVNAIMELT---MNQEKLAKLQ---AQVRIGGKGTARRKKKVVHRTATADDKKLQSSLKKLAVNNIAGIEEldvtvpcyaeiqirasfVNMIKDDGTVIHFNNPKVQASLSANTFAITGHAEAKPITEMLPGILSQLGADSLTSLRKLAEQFPRQvldsKAPKPEDIDEEDDDVPDLVE---------
>A0A2J8UT29	Q5R9I9	A0A0A0MXM1
-----AESYGNDPDIEMAWAMRAMQHAEVYYKLISSVDPQFLKLTKVDDQIYSEFRKNF----ETLRIDVLDPEELKSESAKEKWRPFCLKFNGIVEDFNYGTLLRLDCSQGYTEENTIFAPRIQFFAIEIARNREGYN--------------------SRSEKKARKAMSKLGLRQVTGVTRVTIRKSKNILFVITKPDVYKSpASDTYIVFGEAKIEDLSQQAqLAAAEKFKVQGEAVSNIQENTQTP-----------------TVQEESEEEEVDETDVEVKDIELVMSQANVSRAKAVRALKNNSNDIVNAIMELT---MNQEKLAKLQ---AQVRIGGKGTARRKKKVVHRTATADDKKLQSSLKKLAVNNIAGIEEVNMIKDDGTVIHFNNPKVQASLSANTFAITGHAEAKPITEMLPGILSQLGADSLTSLRKLAEQFPRQvldsKAPKPEDIDEEDDDVPDLVE---------
>A0A452RE20	A0A452RB12	A0A452R5P1
-----AESYGNDPDIEMAWAMKAMQHAEVYYKLISSVDPQFLKLTKVDDQIYSEFRENFEKL----RIDVLDPEELKSESAKEKWRPFCLKFDGVVEDFNYGTLLRLDCSQGYTEENTIFAPRIQFLAIEIARNREGYN---------------------------------------------TRSESKNILFVITKPDVYKSpASDTYIVFGEAKIEDLSQqaQLAAAEKfKVQGEAVSNIEENTQT-------------------STVQEENEEEEVDETGVEVKDIELVMSQANVSRVKAVRALKNNSNDIVNAIMELT---MNQEKLAKLQ---AQVRIGGRGTARRKKKVVHRTATADDKNLQFSLKKLGVNNISGIEEVNMFTNQGTVIHFNNPKVQASLAGNTFTISGHAETKQLTEMLPSILNQLGADSLTSLQRLAEALPKQpvDGKAPlATREDDNDEVPDLVE---------
>G1LYG0	A0A7N5KN38	A0A7N5JF29
-----AESYGNDPDIEMAWAMKAMQHAEVYYKLISSVDPQLLKLTKVDDQIYSEFRENFEKL----RIDVLDPEELKSESAKEKWRPFCLKFDGVVEDFNYGTLLRLDCSQGYTEENTIFAPRIQFLAIEIARNREGYN--------------------SRSEKKARKAMSKLGLRQVTGVTRVTIRKSKNILFVITKPDVYKSpASDTYIVFGEAKIEDLSQQAqLAAAEKFKVQGEAVSNIQENTQTP-----------------TVQEESEEEEVDEAGVEVKDIELVMSQANVSRAKAVRALKNNSNDIVNAIMELT-------------------------------------ATADDKKLQSSLKKLAVNNIAGIEEVNMIKDDGTVIHFNNPKVQASLSANTFAITGHAEAKPITEMLPGILSQLGADSLTSLRKLAEQFPRQvldsKAPKPEDIDEEDDDVPDLVE---------
>A0A6J2E6G2	A0A6P9FIZ8	A0A6P9FKM1
-----AESYGNDPDIEMAWAMKAMQHAEVYYKLISSVDPQFLKLTKVDDQIYSEFRENFEKLK----IDVLDPEELKSESAKEKWRPFCLKFDGIVEDFNYGTLLRLDCSQGYTEENTIFAPRIQFFAIEIARNREGYN--------------------SRSEKKARKAMSKLGLQQVTGITRVTIRKSKNILFVITKPDVYKSpASDTYIVLGEAKIEDLSQQAqLAAAEKFKVQGEAVSNIQENTQTP-----------------TVQEESEEEEVDETGVEVKDIELVMSQANVSRAKAVRALKNNSNDIVNAIMELT---MNQEKLAKLQ---AQVRIGGKGTARRKKKVVHRTATADDKKLQSSLKRLAVNNIAGIEEVNMIKDDGTVIHFNNPKVQASLSANTFALTGHAEAKPITEMLPGILSPLGADSLTSLRKLAEQFPRQvldsKAPKPEDIDEEDDDVPDLVE---------
>A0A2U3X664	A0A2U3YBJ5	A0A2U3Z9B4
-----AESYGNDPDIEMAWAMKAMQHAEVYYKLISSVDPQFLKLTKVDDQIYSEFRENFEKL----RIDVLDPEELKSESAKEKWRPFCLKFDGIVEDFNYGTLLRLDCSQGYTEENTIFAPRIQFFAIEIARNREGYN--------------------SRSEKKARKAMSKLGLRQVTGVTRVTIRKSKNILFVITKPDVYKSpASDTYIVFGEAKIEDLSQQAqLAAAEKFKVQGEAVSNIQENTQTP-----------------TVQEENEEEEVDETGVEVKDIELVMSQANVSRAKAVRALKNNSNDIVNAIMELT-----------------------------------------------------------IIQVNMIKDDGTVIHFNNPKVQASLSANTFAITGHAEAKPITEMLPGILSQLGADSLTSLRKLAEQFPRQvldsKAPKPEDIDEEDDDVP-------------
>UPI00156C3389	UPI00156C4823	UPI00156C35C8
-----AESYGNDPDIEMAWAMKAMQHAEVYYKLISSVDPQLLKLTKVDDQIYSEFRENFEKL----RIDVLDPEELKSESAKEKWRPFCLKFDGIVEDFNYGTLLRLDCSQGYTEENTIFAPRIQFFAIEIARNREGYN--------------------SRSEKKPGKAMSKLGLRQVTGVTRVTIRKSKNILFVITKPDVYKSpASDTYVVLGEAKIEDLAQqaQLAAAEKfKVQGEGV--SNIQENTQTP-----------------TVQEKSEEEEVDETSVEVKDIELVMSQANVSRAKVIQALKNNGNDIVNAIMELT---MNQEKLAKLQ---AQVRIGGKGTARRKKKVVHRTATADDKQLQSSLKKLAVNNIAGIEEVNMIKDDGTVIHFNNPKVQASLSANTFAITGHAEAKPITEMLPGILSQLGADSLTSLRKLAEQFPwqvlDSKAPKPEDIDEEDDDVPDL--GENFD----
>UPI00139664CB	UPI0013961A58	UPI00139628D5
-----AESYGNDPDIEMAWAMKAMQHAEVYYKLISSVDPQFLKLTKVDDQIYSEFRENFEKL----RIDVLDPEELKSESAKEKWRPFCLKFDGIVEDFNYGTLLRLDCSQGYTEENTIFAPRIQFFAIEIARNREGYN--------------------SQSEKKAQKAMSKLGLRQVTGVTRVTIWKSKNILFVITKPDVYKSrASDTYIVLGEAKIEDLSQQAqLAAAEEFKVHGEAVSNIQENTQTP-----------------PVQEESEEEEVDETGVEVKDIELVMSRANVSRAKAVRALKKNSNDIVNAIMELT---MNQEKLAKLQ---AQVRIGGKGTARRKKKVVHRTATADDKKLQFSLKKLGVNNISGIEEVNMFTNQGTVIHFNNPKVQASLAANTFTITGHAETKQLTEMLPSILNQLGADSLTSLRRLAEALPKQsvDGKAPlATGEEDDDEVPDLVE---------
>UPI0002BCF760	UPI0014421C5D	UPI001441238C
-----AESYGNDPDIEMAWAMRAMQHAEVYYKLISSVDPQFLKLTKVDDQIYSEFRENFKKL----RIDVLDPEELKSEGAKEKWRPFCLKFDGIVEDFNYGTLLRLNCSQGYTEENTIFAPRIQFFAIEIARNREGYN--------------------SRSEKKARKAMSELGLRQVTGVTRVTIRKSKNILFVITKPDAYKSpASDTYIVFGEAKIEDLSQQAqLAAAEKFKVQGEAVSNIQENTQTP-----------------TVQEESEEEEVDETGVEVKDIELVMSQTNVSRAKAV---------------------MNQEKLAKLQ---AQVRIGGKGTARRKKKVVHRTATADDKKLQFSLKKLGVNNISGIEEVNMFTNQGTVIHFNNPKVQASLAANTFTITGHAETKQLTEMLPSILNQLGADSLTSLRRLAEALPKQsvDGKAPlATGEDDDDEVP-------------
>A0A2U4B3H7	A0A6J3RE92	A0A2U4AWS9
-----AESYGNDPDIEMAWAMRAMQHAEVYYKLISSVDPQFLKLTKVDDQIYSEFRENFKKL----RIDVLDPEELKSEGAKEKWRPFCLKFDGIVEDFNYGTLLRLNCSQGYTEENTIFAPRIQFFAIEIARNREGYN--------------------SRSEKKARKAMCELGLRQVTGVTRVTIRKSKNILFVITKPDAYKSpASDTYIVFGEAKIEDLSQQAqLAAAEKFKVQGEAVSNIQENTQTP-----------------TVQEESEEEEVDETGVEVKDIELVMSQTNVSRAKAVRALKNNSNDIVNAIMELT---MNQEKLAKLQ---AQVRIGGKGTARRKKKVVHRTATADDKKLQFSLKKLGVNNISGIEEVNMFTNQGTVIHFNNPKVQASLAANTFTITGHAETKQLTEMLPSILNQLGADSLTSLRRLAEALPKQsvDGKAPlATGEDDDDEVP-------------
>UPI0018760003	UPI0018741990	UPI0018736633
-----AESYGNDPDIEMAWAMRAMQHAEVYYKLISSVDPQFLKLTKVDDQIYSEFRENFKKL----RIDVLDPEDLKSEAAKEKWRPFCLKFDGIVEDFNYGTLLRLNCSQGYTEENTIFAPRIQFFAIEIARNREGYN--------------------SQSEKKAQKDMSKLNLRQVTGVTRVTIRKSKNILFVITKPEVYKSpASDTYIVLGEAKIEDLPQQAqLAAAEKFKVQGEAVSNIQENTQTP-----------------TVQEESEEEETDETGAEVKDTELVMSQANVSRAKAVPALKNNSNDTVNAIMKLT---MNQEKLAKLQ---AQVRMGGKATARRKKKVVHRTATEEDRKLQFPLKKLGENDISGIEGVHMFTNQGTVIHFHNPEVQASLAADTFTLTGHAETKQLTEMLPSILNQLGADSLTSLRRLAEALPKQsvDGKAPlATGELEVDEVPDPVE---------
>L7MRX5	UPI000C9DE7DE	A0A3Q2H1U5
-----AESYSNDPDIEMAWAMRAMQHAEVYYKLISSVDPQFLKLTKVDDQIYSEFRENFEKL----RIDVLDPEELKSESAKEKWRPFCLKFDGIVEDFNYGTLLRLDCSQGYTEENTIFAPRIQFFAIEIARNREGCN--------------------SRSEKKARKAMSKLGLRQVTGVTRVTIRKSKNILFVITKPDVYKSpASDTYIVFGEAKIEDLSQQAqLAAAEKFKVQGEAVSNIQENTQTP-----------------TVQEESEEEEVDETGVEVKDIELVMSQANVSRAKAVRALKNNSNDIVNAIM------MNQEKLAKLQ---AQVRIGGKGTARRKKKVVHRTATADDKKLQSSLKKLAVNNIAGIEEVNMIKDDGTVIHFNNPKVQASLSANTFAITGHAEAKPITEMLPGILSQLGADSLTSLRKLAEQFPRQvldsKAPKPEDIDEEDDDVP-------------
>A0A4X1SM28	A0A480TI81	A0A4X1SMM2
-----AESYGNDPDIEMAWAMRAMQHAEVYYKLISSVDPQFLKLTKVDDQIYSEFRENFEKL----RIDVLDPEELKSESAKEKWRPFCLKFNGIVEDFNYGTLLRLNCSQGYTEENTIFAPRIQFFAIEIARNREGYN--------------------SRSEKKARKAMSKLGLRQVTGVTRVTIRKSKNILFVITKPDVYKSpASDTYIVFGEAKIEDLSQQAqLAAAEKFKVQGEAVSNIQENTQTP-----------------TVQEESEEEEVDETGVEVKDIELVMSQANVSRAKAVRALKNNSNDIVNAIMELT---MNQEKLAKLQ---AQVRIGGKGTARRKKKVVHRTATADDKKLQFSLKKLGVNNISGIEEVNMFTNQGTVIHFNNPKVQASLAANTFTITGHAETKQLTEMLPSILNQLGADSLTSLRRLA-----------------------------------
>A0A5N3X2F4	A0A5N3XCM6	A0A5N3X642
-----AKSYGNDPDIEMAWAMRATQHAEIYYKLISSVDPQFLKLTKVDDQIYSEFRENFKNL----RIDILDPEELKSESAKEKWRPFCLKFDGIVEDFNYGILLRLNCSQGYTAENTIFAPRIQFFAIEIARNREG--------------KNQSVKQNSRSEKKAWKAMSKLGHRQVTWATRVTIRKSKNILFVITKPDVCKSpALDNYIVLGEAKMEDLSQQAqLAAAEKFKLKGEAISNIQENTQTP-----------------TVQEESEKEEVDETGVEVKDIEFVMSQAHVSRAKVVQALKKDSNDTVNAIMELT---MNQEKLAKLQ---AQVRIGGKETARRKKVVHRT-ATADDKKLQSSLKKLGVNNISGIEEVNMFTNQGTVIHFNNPKVQASLAANTFTITGHGETKQLTEMLPSILNQLGANSLTSLRRLAEALPKQsvDGRAPlAPGEEEDDEVPDLVE---------
>A0A5N3UWR6	A0A5N3W472	A0A5N3V0Z5
-----AESYGNDPDIEMAWAMRAMQHAEIYYKLISSVDPQFLKLTKVDDHIYSEFRENFKNL----RIDILDPEELKSESAKEKWRPFCLKFDGIVEDFNYGTLLRLNCSQGYTEENTIFAPRIQFFAIEIARNREGYN------------KNQSVKQSSRSEKKTWKAMSKLGHRQFTWATRVTIRKSKNILFVITKPDVCKSpALDNYIVLGEAKMEDLSQQAqLAAAEKFKLKGEAISNIQENTQTP-----------------TVQEESEKEEVDETGVEVKDIEFVMSQAHVSRAKVVRALKKDSNDTVNAIMELT---MNQEKLAKLQ---AQVRIGGKGTAHRKKKVVHRTATADDKKLQSSLKKLAVNNIAGIEEVNMIKDDGTVIHFNNPKVQASLSANTFAITGHAEAKPITEMLPGILSQLGADSLTSLRKLAEQFPRQvldsKTPKPEDIDEEEDDVPDLVE---------
>A0A452ENR9	A0A452EHK2	A0A452DMJ7
-----AESYGNDPDIEMAWAMRAMQHAEIYYKLISSVDPQFLKLTKVDDQIYSEFRENFKNL----RIDILDPEELKSESAKEKWRPFCLKFDGIVEDFNYGTLLRLNCSQGYTEENTIFAPRIQFFAIEIARNREGYN--------------------SRSEKKARKAESVVGLRVVTGVTRVTIRKSKNILFVITKPDVYKSpASDTYIVFGEAKIEDLSQQAqLAAAEKFKVQGEAVSNIQENTQTP-----------------TVQEESEEEEVDETGVEVKDIELVMSQANVSRAKAVRALKNNSNDIVNAIMELT---MNQEKLAKLQ---AQVRIGGKGTARRKKKVVHRTATADDKKLQFSLKKLGVNNISGIEEVNMFTNQGTVIHFNNRKVQASLAANTFTITGHAETKQLTEMLPSILNQLGADSLTSLRRLAEALPKQsvDGKAPlATGQEDDDEVPDLVE---------
>A0A6P3ESJ9	W5PR74	A0A6P3E7L3
-----AESYGNDPDIEMAWAMRAMQHAEIYYKLISSVDPQFLKLTKVDDQIYSEFRENFKNL----RIDILDPEELKSESAKEKWRPFCLKFDGIVEDFNYGTLLRLNCSQGYTEENTIFAPRIQFFAIEIARNREGYN--------------------SRSEKKARKAMSKLGLRQVTGVTRVTIRKSKNILFVITKPDVYKSpASDTYIVLGEAKIEDLSQQAqLAAAEKFKVQGEAVSNIQENTQTP-----------------TVQEESEEEEVDETGVEVKDIELVMSQANVSRAKAVRALKNNSNDIVNAIMELT---MNQEKLAKLQ---AQVRIGGKGTARRKKKVVHRTATADDKKLQFSLKKLGXNNISGIEEVNMFTNQGTVIHFNNPKVQASLAANTFTITGHAETKQLTEMLPSILNQLGADSLTSLRRLAEALPKQsvDGKAPlATGEEDDDEVPDLVE---------
>UPI000812CFD8	UPI00187A7325	UPI00187A72DC
-----------------------------------------------------------------------------------KWRPFCLKFDGIIEDFNYGTLLRLDCSQGYTEENTIFAPRIQFFAIEIARNREGYN--------------------SRSEKKARKAMSKLGLRQVTGVTRVTIRKSKNILFVITKPDVYKSpASDTYIVFGEAKIEDLSQQAqLAAAEKFKVQGEAVSNIQENTQTP-----------------TVQEESEEEEVDETGVEVKDIELVMSQANVSRAKAVRALKNNSNDIVNAIM------MNQEKLAKLQ---AQVRIGGKGTARRKKKVVHRTATADDKKLQSSLKKLAVNNIAGIEEVNMIKDDGTVIHFNNPKVQASLSANTFAITGHAEAKPITEMLPGILSQLGADSLTSLRKLAEQFPRQvldsKAPKPEDIDEEDDDVPDLVE---------
>G1SEQ2	UPI0007EE6614	U3KMX6
-----AESYGNDPDIEMAWAARAMQHAEVYYKLISSVDPQFLKLTKVDDQIYSEFRKIFEKLK----IDVLDPEELKSESAKETWRPFCLKFEGIVEDFNYGTLLRLDCSQGYTEENTIFAPRIQFLAIEIARNREGYN--------------------SRSEKKARKAMSKLGLRQVTGVTRVTIWKSKNILFVITKPDVYESpASDTYIVFGEAKIEDLSQQAqLAAAEKFKVQGEAVSNIQENTQTP-----------------TVQEESEEEEVDETGVEVKDIELVMSQANVSRAKAVRALKNNSNDIVSAIMELT---MNQEKLAKLQ---AQVRIGGKGTARRKKKVVHRTATADDKKLQFSLKKLGVNNISGIEEVNMFTNQGTVIHFNNPKVQASLAANTFTITGHAETKQLTEMLPSILNQLGADSLTSLRRLAEALPKQsvDGKAPlATGEDDDDEVP-------------
>A0A1S3GWG0	A0A1S3FP86	A0A1S3FW06
------------------------------WQLISSVDPQFLKLTKVDDQIYSEFRKSFEKLK----IDILDPEELKSETAKEMWRPFCLKFEGLVEDFNYGTLLRLDCSKGYTEENTIFAPRIQFFAIEIARNREGYN--------------------SRSEKKARKAMSKLGLRQVTGVTRVTIRKSKNILFVITKPDVYKSpASDTYIVFGEAKIEDLSQQAqLAAAEKFKVQGEAVSNIQENTQTP-----------------TVQEESEEEEVDETGVEVKDIELVMSQANVSRAKAVRALKNNSNDIVNAIMELT---MNQEKLAKLQ---AQVRIGGKGTARRKKKVVHRTATADDKKLQFSLKKLGVNNISGIEEVNMFTNQGTVIHFNNPKVQASLAANTFTITGHAETKQLTEMLPSILNQLGADSLTSLRRLAEALPKQsvDGKAPlATGEDDDDEVPDLVE---------
>G3HUE5	A0A3L7IJN8	A0A3L7I3S0
-----AESYGNDPDIEMAWAIRAMQHAEVYYKLISSVDPQFLKLTKVDDQIYSEFRGNFEKL----RVDVLDPEELKSESAKEKWRPFCLKFEGIVEDYNYGTLLRLDCSQGYTEENTIFAPRIQFFAIEIARNREGYN----------------------------EAMSKLGLRQVTGVTRVTIRKSKNILFVITKPDVYKSpASDTYIVFGEAKIEDLSQQAqLAAAEKFKVQGEAVSNIQENTQTP-----------------TVQEESEEEEVDETGVEVKDIELVMSQANVSRAKAVRALKNNSNDIVNAIMELT---MNQEKLAKLQ---AQVRIGGKGTACRKKKVVHRTATADDKKLQFSLKKLGVNNISGVEEVNMFTNQGTVIYFNNPKVQASLAANTFTITGHAETKQLTEMLPSILNQLGADSLTSLRRLAEALPKQsvDGKGPlATGEDDDDEVLDLVE---------
>UPI0010A1DC03	UPI0018850ACC	UPI00188566D6
-----AESYGNDPDIEMAWAIRAMQHAEVYYKLISSVDPQFLKLTQVDDQIYSEFRENFEKL----RVDVLDPEELKSESAKEKWRPFCLKFEGIVEDYNYGTLLRLDCSQGYTEENTIFAPRIQFFAIEIARNREGYN--------------------SRSEKKARKAMSKLGLRQVTGVTRVTIRKSKNILFVITKPDVYKSpASDTYIVFGEAKIEDLSQQAqLAAAEKFKVQGEAVSNIQENTQTP-----------------TVQEESEEEEVDETGVEVKDIELVMSQANVSRAKAVRALKNNSNDIVNAIMELT---MNQEKLAKLQ---AQVRIGGKGTARRKKKVVLRTATADDKKLQFSLKKSGVNNISGMEEVNMFTNQGTVIHFNNLKVQASLAANTFTITGHGETKQLTEMLPSILNQLGADSLTSLRRLAEALPKQsvDGKAPlATGGDDDDEVPDLVE---------
>Q9D0B6	Q3UK68	Q78IG7
------ESYGNDPDIEMAWAIRAMQHAEVYYKLISSVDPQFLKLTKVDDQIYSEFREIF----ETLRVDVLDPEELKSESAKEKWRPFCLKFEGIVEDYNYGTLLRLDCSQGYTEENTIFAPRIQFFAIEIARNREGYN--------------------SRSEKKARKAMSKLGLRQVTGVTRVTIRKSKNILFVITKPDVYKSpASDTYIVFGEAKIEDLSQQAqLAAAEKFKVQGEAVSNIQENTQTP-----------------TVQEESEEEEVDETGVEVKDIELVMSQANVSRAKAVRALKNNSNNV-----------MNQEKLAKLQ---AQVRIGGKGTARRKKKVVHRTATADDKKLQSSLKKLAVNNIAGIEEVNMIKDDGTVIHFNNPKVQASLSANTFAITGHAEAKPITEMLPGILSQLGADSLTSLRKLAEQFPRQvldsKAPKPEDIDEEDDDVPDLVE---------
>UPI0013F2E23D	UPI0013F3694F	UPI0013F38B4D
--SYPPESYGNDPDIEMAWAIQTMQHAEVYYKLISSVDPQFLKLTKVDDQIYSEFRENF----ETLRVDVLDPEELKSESAKEKWRPFCLKFEGIVEDYNYGTLLRLDCSQGYTEENTIFAPRIQFFAIEIARNREGYN--------------------SRSEKKARKAMSKLGLRQVTGVTRVTIRKSKNILFVITKPDVYKSpASDTYIVFGEAKIEDLSQQAqLAAAEKFKVQGEAVSNIQENTQTP-----------------TVQEESEEEEVDETGVEVKDIELVMSQANVSREKAVRALKNNSNDIVNAIMELT---MNQEKLAKLQ---AQVRNGGTGTAHRKKKVVPRTATADDKQTQLSLKKLGVSNISGIEEVNMFTNQGTVVHFNNSKVQASLAANTFPITGRAETKWLTEMLPSILSQLAADSLTSLRRPAEALPEQsvDGKAPlAPREGADDEVPDLVE---------
>H0V8L2	H0VLX4	H0VMC3
-----AESYGNDPDIEMAWAMRAMQHAEVYYKLISSVDPQFLKLTKVDDQIYSEFREHFEKLK----IDVLDPEELKSELAKEKWRPFCLKFGGIVEDYNYGTLLRLDCSQGYTEENTIFAPRIQFFAIEIARNREGYN--------------------SRSEKKARKAMSKLGLRQVTGVTRVTIRKSKNILFVITKPDVYKSpASDTYIVFGEAKIEDLSQQAqLAAAEKFKVQGEAVSNIQENTQTP-----------------TVQEESEEEEVDETGVEVKDIELVMSQANVSRAKAVRALKNNSNDIVNAIMELT---MNQEKLAKLQ---AQVRIGGKGTARRKKKVVHRTATADDKKLQFSLKKLGVNNISGIEEVNMFTNQGTVIHFNNPKVQASLAANTFTITGHAETKQLTEMLPSILNQLGADSLTSLRRLAEALPKQsvDGKAPlATGEDDDDEVPDLVE---------
>G5BC91	G5ARF8	G5AQN6
-----AESFGNDPDVEMAWAMRAMQHAEVYYKLISSVDPQFLKLTKVDDQIYSEFREHFEKLK----IDVLDPEELKSESAKEKWRPFCLKFDGSVEDFNYGTLLRLDCSQGYTEENTIFAPRIQFYAIEIARNREGYN--------------------SRSEKKARKAMSKLGLQQVTGVTRVVTMKSKNILFVITKPDVHRSpASGTYIVFGEAKIEDLSQQAqLAAAEKFKVQGEAVSNIQENTQSP------------------TVQESEEEEVDETGVEVKDIELVMSQANVSRAKAVRALKNNSNDIVNAIMELT---MNLEKLAKLQ-AQVRMRGQGTARRKKKVVHRTATA--DDKKLQSSLKKLAVNNIDGIEEVNMIKDDGTVIHFNNPKVQ-ASLSNTFAITGHAEAKPITEMLPGIVSQLGADSLTSLRKLAEQFPRQvldsKAPKPEDIDEEDDDVPDLVE---------
>A0A3M7RQK1	A0A3M7PH39	A0A3M7QTR7
--------------IEMQWAMKAFQHAEIHYNLLSAIDPKLLKLTKIDDIIYEEFRQLFKNLK----VDFIDVDFMKSAEQKELWRPFCENFKEKVEDYNMGTLLRVDATGDYNEENTTLVPRIQFFAIEIARNREGHN--------------------SRSEKKARKAIQKLGLKQVPGITRVTMRKSKNIIFVISKPDVYKSpASDTYIVFGEAKVEDLSQqaQMAAAErlkfqqaaQVAQGGESVPAAED---KKPETI---------------VEEEDDGEEVDATGIEEKDIEIVVSQSNVSRKKAIKALKNNNNDIVNAIMELT------EKLKRLQQQASSVVIGGKGVPRRKKKIIHKTASTDDKKLQSSLKKLTVNHIPGIDEVNMFKDNGEVINFVNPKVQASLTSNIFAISGHSETKPLTEMLPTIMQQLGGDNMFNLKNLAKELEKtaQELKVNQGTEaAQDEEIPELVE---------
>A0A7J7JY13	A0A7J7JSD4	A0A7J7JZT3
----------NSEEIEMQWAVKAYGHAETYFNLICAVEPKLLRLTPYDDVIYQKFRAEFPD----DKVAVLNQDIIKSKENKEKWRPFCESFKGIVDEYNFASLIRTDCTGEYSEANTFVVPKIQFLAFEIARNREGHN------------------------------MSKLGLKPIAGVSRVTVRKSKNILFVIIKPDVYKSpASDTYIVFGEAKIEDLNQQ--AQIDAAEKFKAMP--ETISAKPDSSVAQTIQ-----------EESDEEEEVDEGGVEAKDIELVMSQAGVSRAKAIKALKSNNNDIVNAIM------MNPEKLKALQEQVRTGGKGSVRRK--KKVIHRTAAT-DDKKLQTSLKKLGVNNIPGIEEVNMIKEDGTVIHFTNPKVQASLVANTFSITGHAETKQITEMLPGILNQLGPENLASLKKLA-----------------------------------
>UPI0001CBB4E7	UPI0001CBB1CD	UPI0001CBA44D
-----AENYTNDSGLELQWAMKAYHHAETYFNLISSVDPARLRLSKHDDEIYKEFRKDFKDLKiDVINI-----QDLKTDDSKSKWRPFCNHFEGQVDDFNFGTLLRIDCSKEYSEENSLLVTRIQFYAIEIARNREGYN--------------------SRSEKKARKAMSKIGLKSITGVSRVTIRRSKNILFVITRPDVYKSpASDTFIVFGEAKIEDLTQ---AAQMAAAEKFKVP-----------DAGSASMGVSEVPVTATVPEESDEEEVDDTGVEAKDIELVMSQANVSRAKAIKALKNNSNDIVNAIMELT---MNPEKLQRLQAQAAQVRIGGKGSARRKKKVVHRTATNDDKKLQGSLKKLGVNNIPGIEEVNMIKDDGTVIHFNNPKVQASLAANTFAISGQAETKQLAEMLPGILNQLGADSLSNIRKLAEKLPVQETAErilhPSdDIDEDDEDVPDLVE--NFDA---
>UPI00146CBA38	UPI00146A62C9	UPI00108E32F1
-----AEAFGNDPRVELAWAIKAHQHAEIYFNLISSVDPKFLNLTKVDDQIYSEFRATFRDL----RVEVLDPEELKSEPAKEKWRPFCLRFQGLVEDFNYGTLLRLDCRGGYTDDNSIFATRIQFFAIEIARNREGWNSAVYSR--------------SRSEKKARKAMSKLGLRQVTGVTRVTIRKSKNILFVITKPDVYKSpASDTYIVFGEAKIEDLSQQAqLAAAEKFKVQGEAVSNIQENTQTP-----------------TVQEESEEEEVDETGVEVKDIELVMSQANVSRAKAVRALKNNSNDIVNAIMELT---MNQEKLAKLQ---AQVRIGGKGTARRKKKVVHRTATADDKKLQSSLKKLAVNNIAGIEEVNMIKDDGTVIHFNNPKVQASLSANTFAITGHAEAKPITEMLPGILSQLGADSLTSLRKLAEQFPRQvlDSKAPksEDIDEEDDDVPDLVE---------
>UPI000B935AEC	UPI000B930233	UPI000B92FDB1
--------------VEMMWAIKAYEHAEIYFNLICSVDPKLLRLTPHDDKIYKEFRRLFPDL----QIEVLDEEDVKNDSSKIKWRRFCDLY-KNMENYNFGTLIRKDVHGDYNESNSFIVIRIQFYAIELARNREGLND-------------------SRGEKKARKIISKLGLKQIHGVNRVTIRKSKNILFVINNPDVFKNpASDTYIVFGEAKIEDLSQQAqVAAAEKFKSADMMPS------------VLDKDGASRPMVSQPIhEEEEEEGEIDYKGVEEKDVDLVCAQAQVTKRKAIEALLKNNNDIVNAIMDLT----------KLKKLSDQVRIGGKGTPRRKKKVVHTTAATDDKKLQSTLKKLTVNTIPGIEEVNMIKDDGTVIHFNNPKAQASLAANTFAITGHGDTKSMSELLPGILNQLGHEEIGQLKRYA-----------------------------------
>A0A1E1WCV4	A0A1E1W5T5	A0A1E1WC91
-----AEEFGNDETLEHLWAAKAMEHSDIYFNVLCSVDTRWLRLTPHDDLIYTHFRQDFPDL----NVSYIKEHEIKNNINKAKWRVFCEKFKNIVEDYSFGTLMRADTKGDYSEENTMLVPRVQFYAIEIARNREGLNN-------------------SRGEKKARKIMSKLGLKPVSGVNRVTIRKSKNILFVINSPDVYKNPhSDTYIVFGEAKIEDLSQQatMAAAER---------------FKAPESAATGNDAATAGtTVAPIAEEEDEEG-VDESGVDEKDVEIVMSQANVSRARAVRALRNNQSDIVNAIMELT----------KLKKLQSQVRIGGKGTPRRKKKVVHATAATDDKKLQSSLKKLSVNTIPGIEEVNMIKEDGTVIHFNNPKAQASLAANTFAITGHGETKQIAEMLPGILSQLGPEGLNQLKRLASSV-----AAPKPLEEDDE-VPNLV----------
>A0A177VW04	A0A177VKX4	A0A177U1H3
---FDPNTAQNLPEIEKQMAVKCVEHAQVYWNLLEKVKPSALKLTKLDDEIYADFQATFPEYAEPDNkkaVRKIDEDSLKSPEGKERWRSFMTKYEGRVADYNFGTLIRTDASDEYTQYNTTFVMRLQFYVFEIARNRRAYNDWV---------------IQSRTERKSRKALQNLGLKRVTGINRVTMRQPRGRLVVIQNPEVYKSAHSDvYIVFGEAK----NEDMGLAAQQAAMSQQQEAQRHAVSEGFAQQMAQLNAAassgkekADGEGAAAEEEEDDSEPIDEDGVDPKDIELVIAQVGCSRRKAVKALKDSKGELIDAIMNAS-MPVNPEALARLQ---AANRVGGkgtPRRKIVKKKGPGG----DDTKLQGALKKLNVQPLAGIEEVNMFKDDGNVLHFQAPKVHGVHSANTFAIYGRGADKELTDLVPGILSQLGPESLASLRKLA-----------------------------------
>A0A448YIH4	A0A448YNW0	A0A448YSI6
MSTtekFDAENADNMEEIEKQFAVKAVEQMQTYWNLLEAIPGSKLRLTPFDAEIYEEFIKVFPEYSDVNKVAVISEDEMKSKEGKEKWRALFKTFEKKVEDYNFGTLIRVDASEEYTQENSIFGVRLQFYAVEIARNKHGLNDW--------IPAGANVSIVPKHEKKAKEQLLKLGLKPLKDISRVTFRKKGNFILAIDNPEVFRTQGGSYIVFGEAKVEDLNKRYAeavAAQNAAQQAGAQAEGaegaESISTtgAAADAITEDLKKASLEDEEEKKEEEDDDKEEDATGLEQADIDVIVEQTNVSKNKAIRALREHKGDVVNAIMSLTQMPVDPAKLAKLKKQSA-KKIGGSRVKAKKAPKNVEG---DDTKVQNVLKKLNAQVMTGIEEANFFRDNGTVLHFNKVGVQAAPLYNTYAFNGFAQEKSITELIPAILPQLGADNLNMLQKLAEQYQKKQGNVK-EEEEKDEDIPELVEGETFDKDVD
>UPI001901A6B4	UPI001900F4EB	UPI0019026DE6
---FDAEKAENMQEIEQQFSVKAVDQLEAYWKLLGAIPGSKLRLTPFDEEIYDEFIKVFPEYKQTAKVCVISENEIKSKEGKERWRGFLKKFEKKVEDYNFGTMERVDASKEYTEENTILVLRLQFYAFEIARNKLGLNDWACRKK----------------------------------VTRVTFKKKGNFILAIEHPDVYKTQGGSYVVFGEAKVEDLNKRYAeamAAQKVAQEAAKQGEEAEKLTASgsaAEAITEDLkKASLEDDGDEKKDDEDDEKEEDATGLEAGDIDVIVEQTNVSRNKAIKALREHKGDVVNAIMSLTQMPVDPAKLAKLKKQSA-KRVGGSRVKAKKVQKNPEG---DDTKLQNALKKLNAQVLNDVEEANFFKEDGNVLHFNKVGVQAAPIYNTYAFSGFAQEKSVTELIPGILPQLGAENLSMLQKIAQQLQDRQAAAGNKEEEKDEDIPELVEGETFDkADID
>UPI0004433F0D	UPI0004433010	A0A5F8GSR2
-----AEAYGNDPNIEMVWAMKAMQHAEVYYNLISSVDPLFLRLTKVDDQIYSEFRENFGKLK----IDVLDPEELKSEPAKEKWRPFCMKFNGIVEDYNYGTLLRLDCTQGYSEENTIFATRIQFFAIEIARNREGYN-----------------------------------------------QKSKNILFVISKPDVFKSPALNIcFIFGEAKMEDLSQQVhkAAAEKFKVPVELSP----IITETVPDLR-------------AKEESDEEEEVDETGLEVRDFELVMAQANVSRAKAVRALRHNNNDIVNAIMELT---MNQEKLAKLQ---AQVRIGGKGTARRKKKVVHRTATADDKKLQSSLKKLAVNNIAGIEEVNMIKDDGTVIHFNNPKVQASLSANTFAITGHAEAKPITEMLPGILSQLGADSLTSLRKLAEQFPRQvldsKAPKPEDIDEEDDDVPDLVE---------
>A0A1X2HA72	A0A1X2HGB2	A0A1X2HBK9
-----AEDLEQLEDIEKQWAVKAMHHAETYFKLISAIDASKLRLTSIDDEIYEDFEKEFPEID----VKHLNDEHFKTPTAKEKWRNWINKYEKKVNEFNFGTLIRIDCRDDYTEQNTMFGVRMQFYAIEIARNKKGLN----------VPEAAVETPQSRGEKKARKAILGLGLKAVHGINRVTFTRARGIVFAIGRPEVYKSTNSDtYIVFGEVQVEDMRARAQAAAAQQLAAEAAQKESETEANAPSTVAAES--------SAAAEEDDDE-EVDATGIEEKDIELVVSQANVSRNKAVKALKNNNSDIVNAIMELT---MNADKFAKLQSQVRIGGKGTPRRKV-KKVTKSAGG--DDRKLQSSLQKLGVQPLGGIEEVNMFKDDGKVIHFANPRVQAAINANTFAIHGRSVEKELTELVPGILNQLGPDSLASLRKLAEAYQSAQGGAGND---DDDEIPDLVE--SFDkAEVE
>K7FKD4	UPI000703D556	K7FJY8
------------------WAMKAYQHAEVYFNLISSVDPKFLKLTKVDDQIYAEFRKSFGDLK----IDVLDPEELKSEPAKAKWRPFCMQFDGVVEDFNYGTLLRLDCSKDYTEENTIFVTRIQFFAIETARNREGYNNAVYSR--------------SRSEKKARKAMSKLGLRQVTGVTRVTIRKSKNILFVITKPDVYKSpASDTYIVFGEAKIEDLSQQAqLAAAEKFKVQGEAVSNIQENTQTP-----------------TVQEESEEEEVDETGVEVKDIELVMSQANVSRAKAVRALKNNSNDIVNAIMELT---MNQEKLAKLQ---AQVRIGGKGTARRKKKVVHRTATADDKKLQSSLKKLAVNNIAGIEEVNMIKDDGTVIHFNNPKVQASLSANTFAITGHAEAKPITEMLPGILSQLGADSLTSLRKLAEQFPRQvldsKATKSEDIDEEDDDVPDLVE---------
>UPI0014591169	UPI001458C6C6	UPI0014585F32
MSTFNAETADNLEDIEKQFAVVAVEQAETYWKLLTSVPGSKLRLTKFDDEIYENFMERFPEYKDVERVKKFTEEELKTKEAKERWRKFFSIFEKKIEDYNFGTLLRTDASAEYGQFSTCFVVRLQFYAFEIARNKHGLNDWIVGQKMSAIPENANVTVLNKNEKKARELIGKLGLKQIPGIIRVTFRKKDNQIYAIEKPEVFRSAGGNYVVFGEAKVDNFTQKLAAAQQQAQASGIMPSNEDVATKSPEDIQADMQAAAEGSVNAAAEEADEEGEVDAGDLNKDDIELVVQQTNVSKNQAIKALKAHNGDLVNAIMSLSKMPVDQEKLAKLHKLSAANKVGGTRRKINKKGNLSNNNDKDDSILQTELHKLHPMTIENVAEANFFKRNGKILHFNSAVVQIAPQCNLTMIHGQPKENTLNGLYPGVASQLGSQELDYLTGLAHNLE-------------------------------
>A0A0A2K987	A0A0A2K2P3	A0A0A2IHY5
---FNPEEAENLEDMEKQFAVKAVEHLMTYWAILEKVKGSQLRLTKQDDDIYESFMEAFP---DFDPAGTLVEDEMKSKAGKEKWRNWMMKWD-KIEDFNFGTMVRTRADAEYDQDTTIFGVRMQFYAVEIARNRAGLNDWI-------IPAGASVAVHSRGEKKARKAIGKLGLKLVPGITRVTLRRPKNILFVVNQPEVYRSPNSNcWIIFGEAKIEDLnSQAQASAAQQLAASEAAG---DHAGHDHEEILG--KAKAPETEDKKEDEEDDGEEVDESNLESKDIELVMAQANVSRKKAVKALRENDNDIVNSIMALS----------------------GTPRRKVKKVVRNSGA--DDKKLQAALKKLNVQPIQGIEEVNMFKEDGNVIHFANPRVHGAVPSNTFALYGNGEEKELTELVPNILNQLGPDSLASLRKLAesyQNMQKQQGDKKDDDEEDD--IPDLVEGENFE----
>G2WTS8	A0A2J8E1S8	A0A366PEM4
-SNFNAAEADNLEDIEKQFAVKAVQHMETYWSILEKVKGSTLRLTKLDDEIYAHLLKDFPDFDPAETI---DEDKMKSKQGKERWRNFMMAYDKRVDDYNFGTMMRTGPKFEYGQNEVIFVPRMQFYAVEIARNRKGLNDWIYEQ----IPSGSSTTlVQSRNEKKARKLLEKLHLTKIEGITRVTLRRPKNILFVINSPEVYKSPNSNtYIVFGEAKIEdlNASAQQAAAQQLAAAGG---ADHDHAGHS--HGESSKATAAEGKKDEEEEEDDEE-EVDATGIEDKDIELVMTQASVSRNKAIKALKENDNDIVNSIMALS----------RLKKLGAVARTGgkGTPRRTQKRgvAGRSAG---DDKKLQASLKKLNVQPIQAIEEVNMFKSDGNVIHFAAPKVHAAVPANTFAVYGNGEDKELTELVPGILNQLGPDSLASLRKLAESYQNMQ-KGEKDGDEDD--IPDLVEGENFESKVE
>A0A0H2RE64	A0A0H2S3J8	A0A0H2RQG5
MSTiIDASQTQNAVEIEKQFAVKAVEHAQVYWNLLEKIEPKKLRLTKYDDEIFKHLGEAFPELMEepYEKITKIDEDWMKSADGKKRWREYIETYKDKIQDYNFGSLIRTDAGDEYAEMNTIFVTRMQFYAFEIARNRLGLND-----------------IQSRAERKARKALLGLGLKKVTGITRVTLRRPKNVLFVIASPDVYKSPSSEcYIVFGEAKVEDASQQNAFG-----APGAQMPRGPMGQGGP-DIGAglvkDMEKAAEGD-----DDDDDMPELEAPEdldetgLEESDINTVMDQVKCSRQKAVKALKENGGDIINAIMA---MTLDQQKLAKMQAAATANRIGGkgtPRRKVVPK--SRASTAQDDKKLQGALKKLNVQPIPSVEEVNMFREDGNVLHFTTPKVHAAVSANTFAIYGTGAVKDLTELVPGILNQLGPDSLTSLRKLAESYQNiQQQKAPgasAGGDDDDDDVPDLVE---------
>A0A2S4W5U6	A0A0L0VFS3	A0A0L0VXU6
-----------------------IEQAETYWNLLGAIPPSKMRLTKLDEEILSEFKLAFPEMAENKdgKLQKINESDLKSPEGKEAWRKYIKLFEttgaekretdgnmngKSVSDYNFGTLIRTNSMEDYTEKNTMFITRIQFYAIEICRNRLGLND-------------------SRGERKARKALAKLGLKKVPGISRVTMRRsKAQHFFVIANAEVYKSPHSNcYIVFGEAR----TEDAAAGLGNLTGGGGQNNSGGGGGGFQPDMMISNSAAGKQAANKQKNEepEDDEPEDDTG-IEADDIETVMGQVKCSRNRAIRALKSNDGDLINAIIS------------KLKQLQAQTKVGtkgqPRRKEIKRPKGFTAngGPAGDDKKLQAALKKLNVQPMIGMEEVNMFKDEGsKILHFSNPKVHGAANVNTFAIHGNGVEKDLTELVPGILPQLGAESIANLRRLASSLgDLHQAnsmsyKPPnmaVGANNDDDDVPALVD--SFDVD--
>A0A7J8J7A8	A0A7J8FZZ9	A0A7J8IW43
-----AESYGNDPDIEMAWAMRAMQHAEVYYKLISSVDPQYLKLTKVDDQIYSEFRKNFEKL----RIDVLDPEELKSVSAKEKWRPFCLKFDGVIEDFNYGTLLRLDCSQGYTEENTIFAPRIQFFAIEIARNREGHN--------------------SRSEKKARKAMSKLGLRQVTGVTRVTIRKSKNILFVITKPDVYKSpASDTYIVFGEAKIEDLSQQAqLAAAEKFKVQGEAVSNIQENTQTP-----------------TVQEESEEEEVDETGVEVKDIELVMSQANVSRAKAVRALKNNSNDIVNAIMELT---MNQEKLAKLQ---AQVRIGGKGTARRKKKVVHRTATADDKKLQFSLKKLGVNNISGIEEVNMFTNQGTVIHFNNPKVQASLAANTFTITGHAETKQLTEMLPSILNQLGADSLTSLRRLAEALPKQsvDGKAPlATGEDDDDEVPDLVE---------
>UPI00189F98D0	UPI00189ED87B	UPI0018A0176D
-----AESYGNDPDIEIAWAMRAMQHAEVYYKLISSVDPQFLKLTKVDDQIYSEFRENFEKL----RIDVLNPEELKSESAKQKWRPFCLKFDGIVEDFNYGTLLRLDCSQGYTEENTIFAPRIQFFAIEIARNREGYN--------------------SRSEKKARKAMSKLGLRQVTGVTRVTIRKSKNILFVITKPDVYKSpASDTYIVFGEAKIEDLSQQAqLAAAEKFKVQGEAVSNIQENTQTP-----------------TVQEESEEEEVDETGVEVKDIELVMSQANVSRAKAVRALKNNSNDIVNAIM------MNQEKLAKLQ---AQVRIGGKGTARRKKKVVHRTATADDKKLQFSLKKLGVNNISGIEEVNMFTNQGTVIHFNNPKVQVSLAANTFTITGHAETKQLTEMLPSILNQLGADSLTSVRRLAEALPKQsvDGKAPlATGEDDDDEVPDLVE---------
>UPI0010A017B5	UPI0010A0339F	UPI0010A000A4
-----AEAYGNDPQLEMMWAMKAFQHAEIYFNLISSVDPKFLRLTKADDKIYTEFREKFPNL----NIQILDPEALKSEQAKEEWRPFCMQFDGTVEDYNYGTLLRLNSEKDYTEENTIFATRIQFYAIEIARNREGYNNTV-----------------SRSEKKARKAMSKLGLRQVTGVTRVTIRKSKNILFVITKPDVYKSpASDTYIVFGEAKIEDLSQQAqLAAAEKFKVQGEAVSNIQENTQTP-----------------TVQEESEEEEVDETGVEVKDIELVMSQANVSRAKAVRALKNNNNDIVNAIMELT---MNQEKLAKLQ---AQVRIGGKGSARRKKKVVHRTATADDKKLQSSLKKLAVNNIAGIEEVNMIKDDGTVIHFNNPKVQASLSANTFAITGHAETKQLTEMLPGILSQLGADSLTSLRKLAEQFPRQvlDNKAPkaQDIDEEDDDVPDLVE---------
>UPI0018EA662B	UPI0018EDD040	UPI0018EE1E1C
-----AEAYGNDPRLEVMWAMKAYNHAEVYFNLISSVDPKFLKLTKLDDKIYSSFRETF---KDLD-IKLLKPDDLKSDEAKERWRPFCNQFEGLVEDFNYGTLLRLDCEKDYTEENTIFATRVQFFAVEIARNREGFNNTVFMSK-------------SRSEKKARKAMSKLGLRQVTGVTRVTIRKSKNILFVITKPDVYKSpASDTYIVFGEAKIEDLSQQAqLAAAEKFKVQGEAVSNIQENTQTP-----------------TVQEESEEEEVDETGVEVKDIELVMSQANVSRAKAVRALKNNNNDIVNAIMELT---MNQEKLAKLQ---AQVRIGGKGTARRKKKVVHKTATADDKKLQGSLKKLAVNNIAGIEEVNMIKDDGTVIHFNNPKVQASLSANTFAITGHAETKQLTEMLPGILSQLGADSLTSLRKLAEQFPRQsmDMKAVKEeiAEEEDDDVPELVE---------
>A0A3P8H6C6	A0A183B3E3	A0A183BBI7
-----------------------------------------------------------------------------------KWRDFCNKFEDKVDDFNFATLFRLDASKGYNEDNTCIVPRIQFLALEIARNRQGVN--------------------SRSEKKARKAMSKLGLKPIPGICRVTIRKAKTIMFVISQAEVYKsSASDTYIIFGEAKVEDMSaqaQIAAAEKLRTQAmSGTGLGGTGALAKDASAV----------SKTAIAEESEDEEEPDASGLVEKDIELIMQQASVSRSKAIKALRENNNDMVNAIMSLT-MDVDkarQDRLEKLRNMSDQVRIGGKGTARRKKKVVHKNAVVDDKKLQGTLKKLNLNTIPTIEEVNMYKADGTMIHFKNPKVQASPQANVFAVSGQAENKGI----------------------------------------------------------
>UPI0007E3D6D2	UPI0007E39396	UPI0007E418EB
--------------VEEMWASKALEHAEVHFNLITSVHPSQLKLTPYDDQIYATFRQDFPDL----QVGRLSDDILKSAVEKLKWRQFAEKF-NKLDDYSYGTLMRADASKEFSPDNSIFVFRVQFLAIEIARNREGLND-------------------SRGEKKARKIMLKLGLKQIQGVNRVTIRKSKNILFVINNPDVYKNPhSDTYIVFGEAKIEDLSQqaQVAAAEK---------------FKAPEAAGAADSVGATTSVAPIAEEDEE--EVDDTGVDEKDIELVITQANTTRAKAIKALKNNSNDIVNAIMELT----------KLKKLQAQVRIGGKGTPRRKKKIVHSTPATDDKKLQSSLKKLSVNTIPGIEEVNIIKNDGTVIHFNNPKAQASLPTNTFAITGHGENKTITEMVPGILTQLGPQDINQLKKLATEIANKNgaggAAGSSAADAGDDDVPDLVE---------
>UPI000596AA10	A0A0A1WFP3	A0A0A1WPV4
-----AEEFGNDELVEEMWALKAMDHAEVYFNLLTSVHPSCLHLTPYDDQIYQVFREDFPDLK----LELITDDVLKSDDAKIRWRLFAEKF-NKLEDYAYGTLIRADASKEFSPENSLLVVRIQFLAIEIARNREGLND-------------------SRGEKKARKIMLKLGLKQIQGVNRVTIRKSKNILFVINNPDVYKNPhSDTYIVFGEAKIEDLSQqaQVAAAEK---------------FKAPEAASIAETLGTTSSVAPIAEEDEE--EVDETGVDEKDIELVITQANTTRAKAIRALKKHNNDIVNAIMELT----------KLKKLQAHVRIGGKGTPRRKKKIVHSTPATDDKKLQSSLKKLSVNTIPGIEEVNIIKNDGTVIHFNNPKAQASLPTNTFAITGHGENKSISEMLPGILTQLGPQDITQLKKIA-----------------------------------
>UPI0008119CDB	UPI000811720E	UPI000811243A
----------NDELVEEMWALKAMDHAEVYFNLLTSVHPSCLHLTPYDDQIYQVFRQDFPDLK----IELLTDDILKSEDAKIHWRLFAEKF-NKLEDYAYGTLLRADASKEFTPENSLLVVRIQFLAIEIARNREGLND-------------------SRSEKKARKAMSKLGLKPIPGINRVAIRKSKNILFVINKPDVYKSpASDTYIIFGEAKIEDLSQKaqLAAAEKFKN-----PESIGAGVGGVEGAAANLNAAEKLAASAAVEED--EGEVDETGIEAKDIELVISQTGVGRGRAVRALKNNNNDIVNAILELT----------KLKKLQAHVRIGGKGTPRRKKKIVHSTPATDDKKLQSSLKKLSVNTIPGIEEVNIIKNDGTVIHFNNPKAQASLPTNTFAITGHGENKSISEMLPGILTQLGPQDITQLKKIA-----------------------------------
>UPI0003F0BD40	UPI0003F08F5B	UPI0003F07350
-----AESYGNDPGIEMAWAMRAMQHAEIYYKLISSVDPQFLKLTKVDDQIYSEFRENFEKL----RIDVLDPEELKSELAKEKWRPFCLKFDGIVEDFNYGTLLRLDCSLGYTEENTIFAPRIQFLAIEIARNREGYN--------------------SRSEKKARKAMSKLGLRQVTAVTRVTVWKSKNILFVITNPDVNKSpASDTYIIFGEAKIEDLSQQAqLAAAEKFKVQGEAVSNIQENTQTP-----------------SVQEESEEEEVDETGFEVKDIELVMSQTNMSRAKAVRALKNNSNDIVNAIMELT---MNQEKLAKLQ---AQVRIGGKGTARRKKKVVHRTATADDKKLQFSLKKLGVNNISGIEEVNMFTNQGTVIHFNNPKVQASLAANTFTITGHAETKQLTEMLPSILNQLGADSLSSLRRLAEALPKQsvDGKAPlATGEDDDDEVPDLVE---------
>A0A1A8MEE2	A0A1A8LX51	A0A1A8JYT3
-----AEAYGNDPRLEVMWAMKAYNHAEVYFNLISSVDPKFLKLTKLDDNIYSSFRETFKELD----VKQLKEDDLKSEQAKERWRLFCNQFEGLVEDFNYGTLLRLDCEKDYSEENTIFATRVQFFAIEIARNREGYNDTVHRSK-------------SRSEKKARKAMSKLGLRQVTGVTRVTIRKSKNILFVITKPDVYKSpASDTYIVFGEAKIEDLSQQAqLAAAEKFKVQGEAVSNIQENTQTP-----------------TVQEESEEEEVDETGVEVKDIELVMSQANVSRAKAVRALKNNNNDIVNAIMELT---MNQEKLAKLQ---AQVRIGGKGSARRKKKVVHRTATADDKKLQFSLKKLGVNNISGIEEVNMFTNQGTVIHFNNPKVQASLAANTFTITGHAENKQLTEMLPGILNQLGADSLTSLRRLAETLPKpaGENRAPmVTVEEEDDEVPDLVE---------
>A0A4Y8CSD5	A6SB28	A6S6B0
---FDAEKADNFEDIEKQFAVKAVQHMSTYWAILEKVRGSSLRLTKIDNEIYEHLMTDFPE---LDPAATINEDEMKSKTGKERWRNFMMKYEKTVEDYNFGTMLRTSPKSEYEQDATIFVPRMQFYAYEIARNRKGLNDWI----VAGIPAGSQV-AFSRNEKKARKSIAKLGLTRVPGITRVTLRRPKNILFVINQPEVYKSPTSNtYIVFGEAKIEDLnsqAQASAAAQLAAQEShdhaGHDHSGHDHSHDHGKGKAVDTEEKKE-------EEEDDTEEVDATGLEDKDIELVMTQASVSRNKAVKALKENDNDIVNSIMALS---MDMEKLKRMQArggVRTGDGKGTPRRKV-KNVHKSTGM--DDKKLQTSLKKLNVQPIQAIEEVNMFKSDGNVIHFAAPKVHAAVPSNTFAIYGNGEDKELTELVPGILNQLGPDSLASLRKLAesyQSMQKAEgGEDKKDDDEDDDDIPDLVEGENFEDKVE
>Q6CT17	A0A5P2U9D7	Q6CR46
MSTFNAETAENLEDIEKQFAVVAVEQAETYWNLITKVPGSKLRLTKYDDEIYEAFQAHFPEFTDLEKLKKFSEDELKTKEAKERWRKFIVLFEKKIDDFNFGTLLRTDCTQEYGQFNTCFAVRIQFYAFEIARNKNGLNDWAVG--MSEIAQDSNVSIFSKNEKKARELILKLGLKPIQGVSRVTFKKKDGQIFAIDRPEVYKSQGGNFVVFGEAKVDDFTQRLAKAQESLQQNeGVLPAGQDAVSKDPQSIQADMQAAADSATDkPSADDAADDAEVDETGLNADDIELVMQQAGVPRAKAAKALKEHDSDIVNAIMALS-MPIDQEKLAKLQKLSANNKVGGTRRKFAKKSGSSS---KDDSKLQDQLQKLRAVTVDNVQQANFFKDDGTVLHFNKVGVQVAPQHNTSVFYGIPQEKSLQELFPDIIPQMGADAINALTQMASQLQsaqgaNQQAAAP-EAEGKDIDIPELVEGQTFEADVE
>A0A6P4GUZ1	A0A6P4I0R2	A0A6P4HCX3
--------------VEEMWASKALEHAEVHFNLITSIHPSQLKLTPYDDQIYATFRQDFPDL----QVGRLTDDILKSATEKLRWRQFAEKF-NKMDDYSYGTLMRADASKEFSPDNSIFVFRVQFLAIEIARNREGLND-------------------SRSERKARKIMLKLGLKQIQGVNRVTIRKSKNILFVINNPDVFKNPhSDTYIVFGEAKIEDLSQqaQVAAAEK---------------FKAPEAAGAADSVGATTSVAPIAEEDEE--EVDDTGVDEKDIELVITQANTTRAKAIKALKNNSNDIVNAIMELN----------KLKKLQAQVRIGGKGTPRRKKKIVHSTPATDDKKLQSSLKKLSVNTIPGIEEVNIIKNDGTVIHFNNPKAQASLPTNTFAITGHGENKTITEMVPGILTQLGPQDINQLKKLATEIANKSgaggAAGSSAADAGDDDVPDLVE---------
>UPI0006C9E533	UPI0006C9B541	UPI0006C95374
-----AEEFENDPSIEAMWAIKAMEHAEIYFNILCSVDPKILKLTSHDDLIYKTFRETFPDLK----VDVIDENELKSPEGKEKWRPFCEKFKDMVEDYSFGTLLRADCSGEYSPENSILTSRIQFFAIELARNREGFNDQI-------MPIDVSKTKQNRGEKKARKLMSKLGLKPVTGVNRVTIRKSKNILFVINKPDVLKNpASDTYIIFGEAKIEDLSQQAQVAAAEKFKEHPIP----TATE------------ASGSMTAVTtiQEEDEE-EVDETGVEEKDIELVISQASVSRAKAIKALKNNQNDIVNAIMELT----------KLKKLQAQVRIGGKGTPRRKKKVVHATAAADDKKLQSSLKKLAVNTIPGIEEVNMIKDDGTVIHFNNPKTQASLTANTFAITGHGENKQITEMLPSILSQLGPEGLTQLKRLASSVTGSAANKAALEE--DDEVPDLVE---------
>A0A2Y9GUY3	A0A2Y9G4V6	A0A2Y9GQL2
-----AESYGNDPDIEMAWAMKAMQHAEVYYKLISSVDPQFLKLTKVDDQIYSEFRENFEKL----RIDVLDPEELKSESAKEKWRPFCLKFDGIVEDFNYGTLLRLDCSQGYTEENTIFAPRIQFFAIEIARNREGYN----------------------SEKKVQKXMSKLGLRQVTGVTRVTIWKSENILFVITKPDVYKSpASDTYVVLGEATIEDLSQQAqLAAAEKFKVQGEAVSNIQENTQTP-----------------TMQEESEEEEVDETGEKGKDIELVMSQANASRAKAVRALKNNCNDIVNAIMELT---MNQEKLAKLQ---AQVRTGGKGTACRKKVVHRT-ATADDKKLQFSLKKLGVNNICGIEEVNRFTNQGPVIHLNNPKVQALLAANAFTIPSHTETEQLTEMPPSILNQLDAGSLTSLRRLAEALPKQsvDGKAPlATGEEDDDEVPDLI----------
>A0A6J2V035	A0A6J2UYR6	A0A6J2VDD1
-----AEAYGNDERIEAIWAMKAYNHAEIYFNLISSVDPKYLKLTKNDDLIYTKFKETFNDIK----LQILDPEQLKSAEAKEKWRPFCNSFEGAVEDFNYGTLLRLDCSKEYTEENTIFATRIQFFAIEIARNREGFNDAI-----------------SRSEKKARKAMSKLGLRQVTGVTRVTIRKSKNILFVITKPDVYKSpASDTYIVFGEAKIEDLSQQAqLAAAEKFKVQGEAVSNIQENTQTP-----------------TVQEESEEEEVDETGVEVKDIELVMSQANVSRAKAVRALKNNNNDIVNAIMELT---MNQEKLAKLQ---AQVRIGGKGTARRKKKVVHRTATADDKKLQSSLKKLAVNNIAGIEEVNMIKDDGTVIHFNNPKVQASLSANTFAITGHGETKQLTEMLPGILSQLGTDSLSSLRKLAEQLPRQalDSKASkpknADEEEEDDDVPDLVE---------
>UPI0005C3A176	UPI0005C3C9D5	K1R3T3
----------NDENVELQWAMKSYHHAETYFNLISSVDPTALKLTKMDDEIYEEFRKDFPDLK-IDVIK---EDELKSAEAKEKWRPLINRFEKTIEDFNFGTLLRIDCTKDYSEENSILVVRAQFLAIEVARNREGYN--------------------SRSEKKARKAMSKLGLKQIQGVTRVTIRKSKNILFVINRPDVYKSpASDTYIVFGEAKIEDLSQqaQMAAAEK---------------FKTPEN-----PAGLGGEVSSTVsqpipEESEDEGEVDETGVESKDIELVMSQANVSRSKAVKALRNNSNDIVNAIMELT----------KLKQLQEQVRIGGKGTARRKKKVVHRTATTDDKKLQSSLKKLSVNNIPGIEEVNMIKEDGTVIHFNNPKVQASLAANTFAITGQAENKQIAEMLPGILNQLGAESFSSLKKLASTVaaSGDNKQSTEDIDEDDDGVPELV----------
>A0A1V6S0A7	A0A1V6RTD4	A0A1V6RY28
---FNPEEAENLEDMEKQFAVKAVEHLMTYWAILEKVKGSQLRLTKQDDDIYESFMEAFP---DFDPAGTLVEDEMKSKAGKEKWRNWMLQWD-KIEDFNFGTMIRTRADAEYDQDTTIFGVRMQFYAVEIARNRAGLNDWI-------IPAGASVAVHSRGEKKARKAIGKLGLKLVPGITRVTLRRPKNILFVVNQPEVYRSPNSNcWIIFGEAKIEDLnsqaqasaAQQLAASEAAGDHAGHDHDHEEVLGK----------AKAPETEDKNEDEEDDGEEVDESNLESKDIELVMAQANVSRKKAVKALRENDNDIVNSIMALS----------------ANGK--GTPRRKVKKVVRNSGA--DDKKLQAALKKLNVQPIQGIEEVNMFKEDGNVIHFANPRVHGAVPSNTFALYGNGEEKELTELVPNILNQLGPDSLASLRKLA---ESYQNMQKQQGDKKDDEeddIPDLVDGENFE----
>A0A0B7JZ19	A0A0B7K906	A0A0B7JVN9
---FDAENAENNEDMEKQFAVKVVQHMSTYWSILEKVKGSSLRLTKMDDEIYEHLMQTFPDFDPAATV---DEDEMKSKAGKEKWRPFMMAYEKKIDDYNFGTMVRNNAKEEYGEKSTIFVPRMQFYAIEIARNKHGLNDWIYEQ-----PSGTAAVVHSRNEKKARKALEKLHLTRIPGITRVTLRRPKNMLFVINTPEVYKSPNSNtYIVFGEAKIEdiNATAQQAAAAQLAAANAEDHSGHSHAEPS------KAGESSEAKKDEEEEEEDDDEEVDAEGIEDKDIELVMTQANVSRNKAVKALKENDNDIVNSIMALS-----QERLKKLgqgariaLRLTWSNSGKGTPRRKVKRAPARSGA--DDKKLQAALKKLGTQPIQAIEEVNMFKSDGNVIHFAAPKVHAAVPHNTFAIYGNGEDKELTELVPGILNQLGPDSLASLRKLAESYQNMQKGEKGDDE---DDIPDLVEGENFESKVE
>A0A0M3QX20	A0A0M4E422	A0A0M3QUF5
--------------VEEMWAAKALEHAEVYFNLLTSVPPSQLRLTPYDDQIYDTFRQDFPDL----QVAKLSDDTLKSATEKLKWRVFAEKF-NKMDDYSYGTLMRSDAGMEFSPDNSIFVFRVQFLAIEIARNREGCND-------------------SRGEKKARKIMLKLGLKQIQGVNRVTIRKSKNILFVINNPDVYKNPhSDTYIVFGEAKIEDLSQqaQVAAAEK---------------FKAPEAAGAADSVGAATMVAPIAEEDEE--EVDDTGVDEKDIELVIAQANTTRAKAIKALKNNSNDIVNAIMELT----------KLKKLQAQVRIGGKGTPRRKKKIVHSTPATDDKKLQSSLKKLSVNTIPGIEEVNIIKNDGHVIHFNNPKAQASLPTNTFAITGHGENRTISEMLPGILTQLGPQDINQLKKIASEIANKSsaaggAAAGAAADAGDDDVPDLVE---------
>A0A1W4UR84	A0A1W4VCD8	A0A1W4VCM0
--------------VEEMWASKALEHAEVHFNLITSVHPSQLKLTPYDDQIYATFRQDFPDL----QVGRLTDDILKSAVEKLKWRHFAEKF-NKMDDYSYGTLMRADASKEFSPDNSIFVFRVQFLAIEIARNREGLND-------------------SRGEKKARKIMLKLGLKQIQGVNRVTIRKSKNILFVINNPDVYKNPhSDTYIVFGEAKIEDLSQqaQVAAAEK---------------FKAPEAAGAADSVGATTSVAPIAEEDEE--EVDDTGVDEKDIELVITQANTTRAKAITALKRNNNDIVNAIMDLT----------KLKKLQAQVRIGGKGTPRRKKKIVHSTPATDDKKLQSSLKKLSVNTIPGIEEVNIIKNDGTVIHFNNPKAQASLPTNTFAITGHGENKTITEMVPGILTQLGPQDINQLKKLATEIANKSAAGGAagssGADAGDDDVPDLVE---------
>A0A6P4IZB3	A0A6P4IGQ4	A0A6P4IU68
--------------VEEMWAAKALEHAEVHFNLLTSIHPSQLRLTPYDDQIYATFRQDFPDLK----VGQLTDESLKSAAEKLKWRQFAEKF-NKMDDYSYGTLMRADATKEFSPDNSIFVFRVQFLAIEIARNREGLNDAVYKQ--------------SRGEKKARKIMLKLGLKQIQGVNRVTIRKSKNILFVINNPDVYKNPhSDTYIVFGEAKIEDLSQqaQVAAAEK---------------FKAPEAAGAADSVGATTSVAPIAEEDEE--DVDDTGVDEKDIELVITQANTTRAKAIKALKNNSNDIVNAIMELT----------KLKKLQAQVRIGGKGTPRRKKKIVHSTPATDDKKLQSSLKKLSVNTIPGIEEVNIIKNDGTVIHFNNPKAQASLPTNTFAITGHGENKTITEMVPGILTQLGPQDINQLKKLATEIANKSaaggAAGSAGADAGDDDVPDLVE---------
>A0A182XZ41	A0A182YJI8	A0A182Y2J3
--------------VEELWAVKAVDHAEVHFNLLCSVDPRLLRLTPYDDEIYEQFRRMFPDMD----VRVVNENELKNTDAKSKWRAYVEKF-NRLEDFSYGTLLRADAEEEFRPENAILVVRIQFWAIEVARNREGHND-IVRMK-------------SRGEKKARKIMSKLGLKPVQGVNRVTIRKSKNILFVINNPDVYKNPhSDTYIIFGEAKIEDLTQQahVAAAEK---------------FKAPEATPAAGEASSSTNVVTPIAEEDEE-EVDDTGIDDKDIDLVMSQANVKRARAIRALKNNDNDIVNAIMELT----------KLKKMQSEVRIGGKGMPRRKKKIVHTSSAVDDKKLQLSLKKLGVNTIPGIEEVNMIKNDGSVIHFNNPKTQASLGTNTFAITGHSETKMITEMLPNIISQLGPEGLNQLKKLA----------TAAAAEEDDDVPELTE---------
>A0A0A9YVK1	A0A146KNA3	A0A0A9ZJA3
-----AEEFENDPSVEAVWAMKAFEHSEVYFNILCSVDPKVLRLTKHDDSIYTTFREDFPDLD----VKLIDEDSMKSVEGKQKWRAFCEKFKETVEDFSFGTLLRANVEGDYSEKNSILTTRIQFLAIEIARNREGHNNEI-----------------SRGEKKARKLMSKLGLKPIQGVSRVTIRKSKNILFVINKPDVFKNpASDTYIIFGETKIEDLSQQAqVAAAEKFKAPEITQNTDTGAT----------------TVVAPIQEESEEEELDSTGIEEKDIELVMSQANVSRNKAVKALTNNQNDIVNAIMELT---MNQEKLKKLQ---AQVRIGGKGTPRRKKKVLHATAATDDKKLQSSLKKLSVNTIPGIEEVNMIKDDGTVIHFNNPKAQASLAANTFAITGHGETKQITEMLPGILSQLGPEGLNQLKRLATSVAGGAGAGKAAIEEDDE-VPDLVE---------
>H0XCS9	UPI000273FF41	UPI0002741D4B
--SLSAESYGNDPDIEMAWAMRAMQHAEVYYKLISSVDPQFLKLTKVDDQIYSEFRENFEKL----RIDILDPEELKSESAKEKWRPFCLKFDGIVEDFNYGTLLRLDCSQGYTEENTIFAPRIQFFAIEIARNREGYN--------------------SRSEKKARKAMSKLGLRQVTGVTRVTIRKSKNILFVITKPDVYKSpASDTYIVFGEAKIEDLSQQAqLAAAEKFKVQGEAVSNIQENTQTP-----------------TVQEESEEEEvxxxxxxxVDETGVEVKDIELVMSQANVSRAKAVRALKNNSNDIVNAIMELT---MNQEKLAKLQ---AQVWIGGKGTARRKKKVVHRTATADDKKLQSSIKKLAVNNIAGIEEVNMIKDDGTVIHFNNPKVQASLSATTFAITGHAEAKPITEMLPGILSQLGADSLTSLRKLAEQFPQqvldNKAPKPEDIDEEDDDVPDLVE---------
>A0A3B3BFR0	A0A3B3BJ11	A0A3B3CQK0
-----AEAYGNDPRLEAMWAMKAYNHAEVYFNLISSVDPKFLKLTKLDDRIYSSFRESF---KDLD-VKQLKEDDLKSDQAKERWRPFCNQFEGLVEDFNYGTLLRLDSQKGYSEENSIFSTRVQFFAIEIARNREGCNDAVFRSK-------------SRSEKKARKAMSKLGLRQVTGVTRVTIRKSKNILFVITKPDVYKSpASDTYIVFGEAKIEDLSQQAqLAAAEKFKVQGEAVSNIQENTQTP-----------------TVQEESEEEEVDETGVEVKDIELVMSQANVSRAKAVRALKNNNNDIVNAIMELT---MNQEKLAKLQ---AQVRIGGKGTARRKKKVVHKTATADDKKLQGSLKKLAVNNIAGIEEVNMIKDDGTVIHFNNPKVQASLSANTFAITGHAETKQLTEMLPGILSQLGADSLSSLRKLAEQFPRQsmdmKTVKEENAEEEDDDVPDLVE---------
>T1JW66	T1KB87	T1KDA3
MFTRPADEFVNDPDVEKLWSIKAVDQMIVHYNLISSVPPRDLKLTKKDDMIYETFKETFPDFKlDV-----ISTDDLKSEESKNKWRPFCETFKGEVEDYNFASLVRLDCKGDYSEENTVVVPRIQFLAIEIARNRQGLNDTV-----------------SRSEKKARKVMSKLGLKQITGVSRVAIRKSKNILFVINKPDVYKSpASDTYIVFGEAKIEDLSQKaqMAAAEkfKTPDASSILSGAGALG-----EAGAGLGTTGQGTGASATIDDVEDEEVDETGIAEKDIELVMSQANVNKSKAIKALRENNNDIVNAIMDLT----------KLSKLSSQVRIGGKGTARRKKKVIHRTATTDDKKLQNSLKKLAVNPIPGIEEVNMIKEDGTVIHFNNPKVQASLTASTFAITGHGETKKLTDMVPGILTQLRADNLNSLKNLNPSSNPGDA-AAAD----DEEVPELV----------
>B4QK48	B4QDH0	B4QDI1
--------------VEEMWAAKALEHAEVHFNLITSVHPSQLKLTPYDDQIYATFRQDFPDL----HVGRLTDDILKSATEKLKWRQFAEKF-NKLDDYSYGTLMRADASREFSPDNSIFVFRVQFLAIEIARNREGLND-------------------SRGEKKARKIMLKLGLKQIQGVNRVTIRKSKNILFVINNPDVYKNPhSDTYIVFGEAKIEDLSQqaQVAAAEK---------------FKAPEAAGAADSVGATTSVAPIAEEDEE--DVDDTGVDDKDIELVITQANTTRAKAIKALKNNNNDIVNAIMELT----------KLKKLQAQVRIGGKGTPRRKKKIVHSTPATDDKKLQSSLKKLSVNTIPGIEEVNIIKNDGTVIHFNNPKAQASLPTNTFAITGHGENKTITEMVPGILTQLGPQDINQLKKLATEIANKSgaggAAGSSAADAGDDDVPDLVE---------
>Q29DD9	A0A6I8VG77	B4GH33
-----AEEFGNDSMVEEMWAAKALEHAEVHFNLLTSVHPSQLRLTPYDDQIYETFRQDFPDLK----VGLLTDDVLKSAVGKLKWREFAEKF-NKMDDYSYGTLMRADASKEFSPDNSIFVFRVQFLAIEIARNREGLND-------------------SRGEKKARKIMLKLGLKQIHGVNRVTIRKSKNILFVINNPDVYKNPhSDTYIVFGEAKIEDLSQqaQVAAAEK---------------FKAPEAAGAVDSVGATTSVAPIAEEDEE--EVDDTGVDEKDIELVITQANTTRAKAIKALKNNSNDIVNAIMELT----------KLKKLQAQVRIGGKGTPRRKKKIVHSTPATDDKKLQSSLKKLSVNTIPGIEEVNIIKNDGTVIHFNNPKAQASLPTNTFAITGHGENKTITEMVPGILTQLGPQDINQLKKLATEIANKSaaggAAGAAGADAGDDDVPDLVE---------
>A0A3B5MU21	A0A3B5MS96	A0A3B5LZP4
-----AEAYGNDPRLEAMWAMKAYNHAEVYFNLISSVDPKFLKLTKVDDQIYSSFRETF---KDLD-VKRLKEEDLKSDEAKQTWRPFCNQFEGIVEDFNYGTLLRLDCEKDYSEDNTIFATRVQFFAVEIARNREGHNDTVFTSK---------------SSSKLPTAMSKLGLKPVHGVTRITIRKSKSILFVITRPDVFKSPMSDiYIIFGEAKIEDLSQQAHKAAAEKFKVPVSPS--PLAPPVPP------------SLTIKEESEEEEEEVDDGGLEQRDIELVMAQANVSRAKAIRALKHNKNDIVNAIMELT---MNQEKLAKLQ---AQVRIGGKGSARRKKKVVHRTATADDKKLQSSLKKLVVNNIAGIEEVNMIKDDGTVIHFNNPKVQASLSANTFAITGHAETKQLTEMLPSILSQLGGDSLSSLRKLAEHFPRQaldgKPPKPEDIEEEDDEVP-------------
>A0A3Q4GGT2	UPI001643CFB1	A0A3Q4N4Z5
-----AEAYGNDPRLEVMWAMKAYNHAEVYFNLISSVDPKFLKLTKMDDKIYSSFRETF---KDLD-VKLLNADDLKSEKAKETWRPFCNQFEGLVEDFNYGTLLRLDCEKDYTEENTIFATRVQFFAIEITRNREGYNNAVFKSK-------------SRSEKKARKAMSKLGLRQVTGVTRVTIRKSKNILFVITKPDVYKSpASDTYIVFGEAKIEDLSQQAqLAAAEKFKVPGETVSNVQENTQTP-----------------TVQEESEEEEVDETGVEVKDIELVMSQANVSRAKAVRALKNNNNDIVNAIM------MNQEKLAKLQ---AQVRIGGKGSARRKKKVVHRTATADDKKLQFSLKKLGVNNISGIEEVNMFTNHGTVIHFNNPKVQASLAANTFTITGHAENKQITEMLPGILNQLGADSLTSLRRLAENLPKpGDNKAPmVAAEEEDDEVPDLVE---------
>A0A5M3Z0Y8	P0C2C7	A0A5M3Z4Q3
---FDPETAENLEDMEKQFAVKAVQHLETYWEVLKKVPGSNLRLTKIDDEIHEHFKKEFPDFDPAATI---DEDKMKSKEGKEKWRNWINQYEGKINDYNFGTMLRSSPNVEYDRDTTIFAMRMQFYAIEIARNRAGLNDWI-------IPGGAAVAVHSRNEKKARKAIGKLGLKLVPGITRVTFRRPKNILFVINQPEVYRSPSSNtWIIFGEAKIEDLnAQAQASAAQQLAA---QEAAQEHAGHEHEDI---LGKAKEPEAEKKEAEEDDGEEVDESGLEAKDIELVMAQANVSRKKAVKALRENDNDIVNSIMALS---MDQAKLARMQ---ASVRIGigkGTPRRKVKKVHKSSGA--DDKKLQATLKKMNVQPIPAVEEVNMFKEDGNVIHFGNPRVHASVPSNTFALYGNGEEKELTELVPGILNQLGPDSLASLRKLAesyQNMQKNQAGAEGKKDDEEDDIPDLVEGQDFESKVE
>N4XAI3	N4XAB4	W7EXQ3
-TTINPEETENFEEIEKQFAVKVVQHMETYWKILEKVPGSKLRLTKIDDEIYEHLKKDFPEF---DASATLNEDEMKSKEGKERWRKFISEYEHKVEDYNFGTMLRASPKTEYDQEGTIFAVRMQFYAIEIARNREGLNDWI-------VPAGSSVAVHSRNEKKARKAIAKLGLKHIEGITRVTLRRPKNILFVINQPDVYKSPSSNtWIIFGEAKIEdlNSQAQASAAQQLAQAEA---QSHDHAGHD-HDHDHGKGKAVEDKKEEEEEEDDDE-EIDDSGLEGKDIELVMQQASVSRKKAVKALKENDNDIVNSIMALS---------AKLARMQASVRIGtgkGTPRRKVKKV--HRGAGTDDKKLQTALKKLNVQPIQAIEEVNMFKSDGNVIHFSAPKVHASVPANTFAIYGHGEDKELTELVPGILNQLGPDSLASLRKLAESYQSMQKEKGEDGEKKddddedDDDIPDLVAGENFESKAE
>A0A179H6A6	A0A2U3E6K6	A0A179H833
---FNAEEAINMEEVRTEWSI--VQHMQTYWSILEKVKGSTLRLTKMDDDIYEHLTTDFPEFDPAATI---DEDEMKSKTGKERWRKFMMAYDKTIEDYNFGTMVRNNPKVEYEEDTTIF-----------------------------LPAGSTAVVHSRNEKKARKAIEKLHLTRVPGITRVTLRRPKNILFVINNPEVYKSPNSNtYIVFGEAKIEdvNATAQQAAAQQLAAAG----AEGDHAGHN----HGESSKAVEGAEAKKEEEEDDGEEVDAEGLEDKDIELVMTQANVSRKKAIKALKENDNDIVNSIMALS----------------------GTPRRKVKRAPARSGA--DDKKLQQTLKKLNTQPIQAIEEVNMFKSDGNVIHFAAPKVHAAVPSNTFAIYGNGEDKELTELVPGILNQLGPDSLASLRKLA---ESYQNMQKGEKGEDDDEIPDLVEGENFESKVE
>A0A4Y9YXG6	A0A4Y9XKF0	A0A4Y9YLV0
---FDPNNAQNLVEIEKQFAVKAVEHAQTYWNILEKVSPRELKLTKIDDEIFEHTITDFPELKEdnYAKLTVLDEEWMKSKDGKERWRKFIETYEKKVKDYNFGSLIRTDAREEYGERNTIFVTRIQFYAFEIARNRLGLND-----------------IQSRSERKARKALLSLGLKKVQGITRVTLRRPKNVLFVIATPDVYKSPNSDcYIVFGEAKIEDMNQaaQLNAAQQLASGGAGVPSIDASGVADGDDDDDDI---------PELEEVQEEGPVDETGVEPKDIELVMQQVGCSRAKAVRVLKESGGDLINAIMAASE--MDPAKLAKLQAQAAANRIGGkgtMRRKIVRKTKPSTA--QDDKKLQGALKKLNVQPIPGVEEVNMFREDGNVLHFSAPKVHAAVTANTFAVYGTGQVKELTELVPGILNQLGPDSLASLRKLAESyqaIQQNQQRPPNAADDDDDDVPDLVE--NFDA---
>A0A5J4NMU6	A0A5J4P454	A0A5J4P3F3
-------------NIELQWAIKSYEHAETHFRLLCSVTDlTGLRLTRMDDVIYEEFNNTFPDLD----VSVISEEKLKSPESKVIWREFCNKFVDQLEDYNFATLFRLDASKGYDPQNTCIVPRIQFLALEIARNRRGVN--------------------SRSEKKARKAMSKLGLKPIPGICRVTIRKAKTIMFVISQPEVYKsSASDTYIIFGEAKIEDMSaqaQIAAAEKLRNQAMGGTGIGSGPLSKDAGSV----------SKTAIPEESEDEEEPDATGLGEKDIELIMQQASVSRSKAIKALRENNNDMVNAIMN---MDVDQARLDKLQKLrnmSDQVRIGGKGTARRKKKVIHKNAVVDDKKLQSTLKKLDLNNISTIEEVNMYKTDGTMVHFKNPKVQASPQANVFAVTGQAETKPLTDLFPNMLNQLESAKL--------RLSKINETAKADSEGKpedfDEDVPELVE---------
>A0A090MWZ3	A0A090LKH2	A0A090L4R8
--TAPAEDYINDPSIEFAWAMKASERASIHQNLLLNCDTKTLKLNKYQDEIYKAFRETFPDL-NIELV---TEEQLKG-DNKKKWHDFCESF-KEVDDYNMGALMRMDVKTIYTPDNTIIVPRIQFLAIEGARNVEGVNE-------------------SRNEKKSRKLFAKLGLKPITGVSRVCIRKSKNILFVISKPDVYKSPGSDtYIVFGEAKIEDLSQHV-PFQAAERLKPTEPSVSEPTVSKP-----------------ICEEDDSDGEdADATGIEEKDIELVMSQASVSRKKAINALKKTDKDIVNAIMELT------ELLKKLQANADNIRIGGKGTARRKKKVIHKSAATDDKKLQGCLKKISTTNIPGIEEVNMIKDDGSVIHFTNPKVQASVGANTFAISGAGENKQITEMLPSILNQLGPESLAHLKKLA-NNATSQFKAP------EEDVPELVE---------
>A0A4U5P952	A0A4U5PJ00	A0A4V6I792
----NDDPSNYINDPTIEFAWVnkAVERANIHMNLLLKCDTTKLTLHNRQREIYDKFREAFPGM-NIENV---GEAELKG-VTKQKWFEFCEQF-KDVEDYNMGSLFRMSVEGVYNEANTIIVPKIIHMALEISRNLEGINE-------------------SRSEKKARKLFSKLGLRTVTGVSRVCIRKSKNILFVINKPDVYKSPGSDtYVIFGEAKIEDLSQHA----QFAAAERLKPT--ETAT-----------TAAPAAPVVQEEESGDEGEVDATGVEEKDIELVMSQAGVSRSKAIKALKSSNNDIVNAIMELT---MNPEKLKKLQATAAQVRTGGKGTARRKKKVVHKTAASDDKKLQSNLKKLSVTNIPGIEEVNMIKDDGTVIHFNNPKVQASVPANTFSVTGTAENKQITEMLPGILNQLGAESLTHLKKLA-----------------------------------
>UPI00189348F1	UPI001894849F	UPI001893B27F
--------------VESLWAIKAVEHMEVYFNLISAVDPKILKLTPHDEDIYKAFRERFPNLD----VKRLVESEIKSEESKKEWREFCMKFENVVEDFNFATLVRLDSERDYAEENTTLVPRVQFYAIEIARNREGFND-------------------SRSEKKARKLMSKLGLKQVQGVCRVTIRKSKNILFVITKPDVYKSpASDTYIVFGEAKIEDLSQqaQMAAAEK---------------FKAP-DAGAAMGEPAQAAVSQPIEEEsEEEEEVDEAGVEGKDIELVMSQANVSRVKAVRALKNNNNDIVNAIM-------------KLNKLQAQVRIGGKGTARRKKKVVHRTATTDDKKLQSSLKKLTVNNIPGIEEVNMIKEDGSVIHFNNPKVQASLAANTFAVTGHAETKQITEMLPGILNQLGAESLTHLKRLAsvqsAMVSHSEQSGGAGAcagDDEDDDVPDLVE---------
>UPI0002657172	UPI0002658CEC	UPI000870AC46
-----AEEFVNHQEVETLWAIKASEHMEVYFNLLKALDPKVLRLTPVDQLIFDDFSRTFGD-KNI-NLEKLDEAELKSEASKAIWREFCNRFEGSVEDFNFATILRLDTSGDYSPENTTLVPRVQFYAIEIARNRSGLNDSI--------------------EKKARKLMSKLGLKQIVGVRRVSIRKSKNIQFVIAKPDVYKSPNSDtYIVFGEAKIEDLSQqaQMAAAEKFKAAT----------------------AAAEGSFLAGagktlptmAEEDEDDEDFATAGLSENDIDIVADQATVSRAKAAKALRKHKGDMVNAIMELT----------KLKKLADTVRIGGKGAVRRKKKVVHRTANTDEKKLQSSLKKLTVSNIPGIEEVNMIKEDGTVIHFNNPKVQGSLPHNTFAISGHADHRRITEMLPGILSQLGPESLTHLKELA-----------------------------------
>A0A195FFT9	UPI00084F17C2	A0A195FN88
-----AEEFENDPSLEAMWAIKAMEHAEVYFNILCSVDPKLLKLTPHDEQIYKTFKDTFPNMK----VNKVNEDELKSPEGKIKWRFFCEQFKDVVEDYSFGTLLRADCTGDYSEQNSILTTRIQFYAIELARNREGFNDGV-----------------SRGEKKARKLMSKLGLKPVQGVNRVTIRKSKNILFVINKPDVLKNpASDTYIVFGEAKVMKXLXlcNIXXVDHIYXIPYFMMITE---------------------VVAPIQEESEE-EVDETGVEEKDVDLVMCQANVSRGKAIKALKNNQNDIVNAIMELT----------KLKKLQAQVRIGGKGTPRRKKKVVHATAATDDKKLQSCLKKLSVNTIPGIEEVNMIKDDGTVIHFNNPKAQASLSANTFAITGHGENKQITEMLPGILSQLGPEGLTQLKRLA-----------------------------------
>E4XK25	E4X2J9	E4WY62
----DASSYDNTSDVEANWAARAFQQAEIHMKLLLAVGPARMKFSPMDEELYQSFRKEFPDFD----VVKIDEDAMKSKEGKEQWRNWVNQFKDSLKDFNFGSLLRTDPTQDYSAENTIFCLRAQFLAIEIARNREGHNQKIV-----AVPEGDSKS--SRAERKVKKALQKLGLQQVEGINRVVLRKDKSLLFVVPSPEVFRK-GDSWVVLGEARVEDtkqraremAAQKMAESAQQAQA---------------------AKAAAPQTID---EEEEEAEDVDTSGIEEKDIELVVAQAGCSRAKAVAALRKNDNDIVNSIMELT----------KLKALQSSVRVGGKGTVRRKKKIVHKASSTDDKKLQSQLKKLSINPIPGIEEVNMFKDDGSVLHFQNPKVQASPNANTFAISGNAQVKQISEMLPSIVSQMGPEGFASLRKMAMQ------GAEAEAAKKDD-VPEL-----------
>UPI000697B87E	Q6QN10	UPI00038EDBAF
-----AESYGNDPDIEMAWAMRAMQHAEVYYKLISSVDPQFLKLTKVDDQIYSEFREHFEKLK----IDVLDPEELKSDSAKEKWRPFCLKFSGIVEDYNYGTLLRLDCSQGYTEENTIFAPRIQFFAIEIARNREGYN--------------------SRSEKKARKAMSKLGLRQVTGVTRVTIRKSKNILFVITKPDVYKSpASDTYIVFGEAKIEDLSQQAqLAAAEKFKVQGEAVSNIQENTQTP-----------------TVQEESEEEEVDETGVEVKDIEWVMSQANVSRAKAVRALKNNSNNIVNAIMELT---MNQEKLAKLQ---AQVRIGGKGTARRKKKVVHRTATADDKKLQFSLKKLGVNNISGIEEVNMFTNQGTVIHFNNPKVQASLAANTFTITGHAETKQLTEMLPSILNQLGADSLTSLRRLAEALPKQsvDGKAPlATGEDDDDEVPDLVE---------
>A0A3Q7QB33	A0A3Q7MWS0	A0A3Q7PKB7
-----AESYGNDPDIEMAWAMKAMQHAEVYYKLISSVDPQFLKLTKVDDQIYSEFRENFEKL----RIDVLDPEELKSESAKEKWRPFCLKFDGIVEDFNYGTLLRLDCSQGYTEENTIFAPRIQFFAIEIARNREGYN--------------------SRHEKKAWKAMSKLGLRQVTGVTRVTIWKSKNILFVITKQDVYKSpASDTYIVFGEAKIEDLSQQAqLAAAEKFKFQGEAVSNIQEKTQTP-----------------TVQEESEEEEVDETGVEVKDIKLVMCQEQMGQEQ-----------------------MNQEKLAKLQ---AQGRIGGKGTARRKKKVVRRTATADDKKLQFSLKKLGVNNISGIEEVNMFTNQGTVVHFNNPEVQASLAANTFTITGHAETKQLTEMLPSILNQLGADSLTSLRRLAEALPKQsvDGKAPlATGEEDDDEVPDLVE---------
>UPI00137802E5	UPI0013770C49	UPI001377611A
-----AEAFGNDPRLEAAWAERAFQHAHVYFHLLSAADPAGLRLTRADDRIYAAFRRSFPDL----RVDLLDVEALKSEPAKEKWRPFCLQFEGAVEDFNLGTLLRLDCRRGYSEENSVLAPRIQFLAIEIARNREGCN--------------------SRSEKKARKAMSKLGLRQVTGVTRVTIRKSKNILFVITKPDVYKSpASDTYIVFGEAKIEDLSQQAqLAAAEKFKVQGEAISNIQENTQTP-----------------TVQEESEEEEVDETGVEVKDIELVMSQANVSRAKAVRALKNNSNDIVNAIMELT---MNQEKLAKLQ---AQVRIGGKGTARRKKKVVHRTATADDKKLQSSLKKLAVNNIAGIEEVNMIKDDGTVIHFNNPKVQASLSANTFAITGHAEAKPITEMLPGXLSQLGADSLTSLRKLAEQFPRQvlDSKVPksEDIDEEDDDVPDLVE---------
>A0A1I8PT75	A0A1I8PKR6	A0A1I8P1E5
--------------VEEMWAVKAMDHAEVHFNLITSIHPSCIRLTPYDEQIYQTFRQDFPDL----RVDILSDDVLKSPKAKVAWRAFAEKF-NKLDDYSYGTLMRADASKEFSPENSLLVVRIQFLAIEIARNIEGFND-------------------SRGEKKARKIMLKLGLKQIQGVNRVTIRKSKNILFVINNPDVYKNPhSDTYIVFGEAKIEDLSQqaQVAAAEK---------------FKAPEGASAADTIGTTSSVAPIAEEDEE--EVDETGVDEKDIELVINQANTTRAKAIKALKNNNNDIVNAIMELT----------KLKKLQAQVRIGGKGTPRRKKKIVHSTPATDDKKLQSSLKKLSVNTIPGIEEVNIIKNDGTVIHFNNPKAQASLPTNTFAITGHGENKSISDMLPGILTQLGPQDITQLKKIASELANKSGAAagatPA-ANAGDDDVPDLVE---------
>A0A061AQW4	A0A061AN43	A0A061AZ66
-ASFDPEQAENLEDIEKQFAVKAVHQAETYWNLLEKIPGSKLKLSKYDDDIYDQLMLDFPEFRDPSFAKHVDEEWLKSKVGKDRWRPFCEKF-NHIEDYNFGTLLRTDSSAEYGQDTTIFVVRIQFYAIEIVRNRAGLNDWACAKKISEVPQGANVSVFSKNEKKARALIAKLNLREVKGISRVTFKRRGNQIFAIDNPDVYKSAAGTYIVFGEAKLEDFAQRMAEAQAQSDAG----ADEGLAPKDPASITADLEAAS--LLDKPQETEDDDEEVDETGLKEEDINVVIEQANVSRAKAAKALKKHDGDIVNAIMELS-MPIDQDKLAKLQK-KGNTKVGGVRRKAKK---STAAPIADDSKLQATLQKLNVQTLDGVEEANFFKDDGNVLHFNRVGVQAANQHNVHGFYGIPQEKTVTELVPGIIAHLGPENIQALTQIASQMQAQQaaaggaAAAPASGEEED--IPDLVEGENFEAEVE
>A0A376B9F3	A0A376B9U6	A0A376B1U0
VSQFDAENADNLEDIEKQFAVVAVEQAEAYWSLLTKVPGSKLKLTRYDDEIYEKFIEHFPEYSDIEKIKKFEEADLKNKEAKDKWRKFIKLFEKKVDDFNFGTLLRTDASSEYGQFTTCFVVRLQFYCFEIARNRHGLNDWISKSK-------STTTVFNKNEKKARELISKLNLKQVPGVTRVTFRKKDNQIFSIDKPDVYRSPAGNYVVFGECKLDNFQQRLAQAQSLAQE---KPASEEI-SKDPASIQADLAAAANEADNKVHKEVKEEDLIDESELDPESIDLVVQQTKCTKEEAILGLRRNKGDLVNTILALSKMPIDQEKLARLQKLSANNKVGGIRRK--QVNSSSKGQSKDDTKLQSQVSKLNSVNIRDVAEANFFKEDGTVLHFDTVGIQTAPQHNTTVFYGTAKEKQLQDLFPTIIPQMGQDSINALTQMANQIkdmqEKEKSTAGQDAkegdKKEEDGIPTLVEGQTFD-DVE
>A0A1B8AE57	A0A1B8AT72	A0A1B8ATU2
---FDAENAQNNEDIEKQFAVKVVQHMQTYWSILERVKGSSLRLTKIDDEIMEHLKEAFPEFDPAAKV---NEDEMKSKDGKNRWRDFMMKYEKKVDDYNFGTMVRDSPKVEYEENTTIFVPRMQFYAFEIARNRAGLNDWIYEQ--------AGSTVIhNRNEKKARKALEKLHLTRIPGITRVTLRRPKNILFVINTPEVYKSPNSNtYIVFGEAKIEDVN---AAAQQAAAAQLASQNAEDHSghnhGEPSKAVEADEKKEDKDDDDEEDEEEDEE-EVDASGLEDKDIELVMTQANVSRNKAVKALKENDNDIVNSIMALS----------------------GTPRRKVKRAPARSGA--DDKKLQLALKKLNTQPIQAIEEVNMFKQDGNVIHFAAPKVHAAVPSNTFAIYGNGEDKELTELVPGILNQLGPDSLASLRKLAESYQNLQKEKGED----DDEIPDLVEGENFEGE--
>A0A077ZCV2	A0A077ZH89	A0A077Z2S2
--------------------MLAYENADKHMDLISSCDCRFLHLSCCDEEIYSKFREAFPDMP----LDMIDEEAMRSAPMKERWRKFGELFKRKIPDYNFGTLLRCNVEGEYDSPNTilgkslviliyqfaigeiLIVPKIQFLAIEIARNREGFNGRIRG---------------SRSEKKARKLFSKSNLKQVQGITRVCIRKSKSILFVVNNPDVYKNpSSETFIVFGEAKIEDLSQHA----QQAAAEKFKITEPAVLTTTDVTATNDEQPQAE-------SEDEEE---DTTGIEEKDIELVMSQANVTRAKAIKALRKSGNDLVNAIM-------------------------------------------DDKKLHSNLKKLAVTNIPGIEEVNMIKDDGTVIHFNNPKVQASVPANTFAVIGHAENKHLTEMLPGILNQLGAESLGHLKRLADNVV---------AADEDDDVPELV----------
>A0A1B6LTT7	A0A1B6KZF3	A0A1B6MBN0
-----AEEFENDQTIEAMWAMKALEHAEIYFNILCSVDPRLLRLTPNDDAIYKTFREEFPNLD----VKVLNENEMKSPEGKQKWRPFCEKFKNSVENYSFGTLIRIDSEGEYTEENSMFTTRIQFFAVELARNREGCNDGI-----------------SRGEKKARKIMSKLGLKPIQGVSRVTIRKSKNILFVINKPDVFKNpASDTYIVFGEAKIEDLSQ-----QAQVQAAEKF--------KTPE-VTTAADAGGSTTVVAPIQEESEEEEVDETGVEEKDVDLVMSQANVSRAKAVKALRNNQNDIVNAIMELT---MNQEKLKKLQ---AQVRIGGKGTPRRKKKVVHATAATDDKKLQSSLKKLSVNTIPGIEEVNMIKDDGTVIHFNNPKAQASLAANTFAITGHGENKQITEMLPGILSQLGPEGLTQLKRLATSVASSGAGGKTTIEEDDE-VPELVE---------
>T1GKG8	T1GT42	T1H7G5
--------------------------------LISTLDPKTIQLTPFDDVIYNTFRQDFPNL----NVAVLSDEDLKDPNEKVRWRNFIEKF-NKVDDFSFGTLLRADASKENSPENTLLVVRIQFLAIEIARNREGLNDSI-----------------SRGEKKARKIMMKMGLKQIQGVNRVTIRKSKNILFVINNPDVYKNPhSDTYIIFGEAKIEDLSQqaQVAAAEK---------------FKAPESATGALdNIGATTSVAPIAEEDEE--EVDETGVDEKDIELVITQANTTRAKAIKALK------------------------KLKKLQAQVRIGGKGTPRRKKKIVHSTPATDDKKLQSSLKKLSVNTIPGIEEVNIIKNDGTVIHFNNPKAQASLPTNTFAITGHGENKSISE--------------------------------------------------------
>A0A7J5YH13	A0A7J5ZHT8	A0A7J5XDV2
-----------------------------------------LKLTKMDDDIYKMFRETF---KDLD-IKKLNPDDLKSDEMKEVWRPFCNQFQGLIEDFNYGTLLRLDCERDYTEENTIFATRAQFFAVEVARNKEGCNDVVFTSK-------------SRSEKKARKAMSKLGLRQVTGVTRVTIRKSKNILFVITKPDVYKSpASDTYIVFGEAKIEDLSQQAqLAAAEKFKVQGEAVSNIQENTQTP-----------------TVQEESEEEEVDETGVEVKDIELVMSQANVSRAKAVRALKNNNNDIVNAIMELT---MNQEKLAKLQ---AQVRIGGKGSARRKKKVVHRTATADDKKLQSSLKKLAVNNIAGIEEVNMIKDDGTVIHFNNPKVQASLSANTFAITGHAETKQLTEMLPGILSQLGADSLSSLRKLAEQ---------------------------------
>C4Y1W5	C4Y7S2	C4Y4U1
-SQFDAENAENLEDIEKQFAVKAVMQAETYWGLLSKVKGSQLKLTQHDDDIFTALLEDFPEFKDKAKVAEISEAEMKSEVGKARWRTFCEKF-NEIDDYNFGTLLRIKANEEYSQENTIFAVRIQFYAIEIARNRYGLNDW--------IPQGAEVNIISKNEKKARELIKKLNLKQIKGISRVTFKQRGNILYAIDQPDVYRSAAGTYVVFGEAKVDDLNQRLAEAQAAQQSGAEAASTEqETVDKSPEAITADLQKA---SLNeKKEEEEEEEGEVDESGLDSNDIDIIVEQTQVSRAKAVSALRKHKGDMVNAIMDLS-MPIDPEKLAKLQK-AGPKKIGGARIKAKKVVKSEA----DDVKLMESLGKLKAVKVENVEEANFFKDDGKVLHFGRVGVQAASQSNTFAFTGYAQEKDITQMLPNILPQLGVENLDALRQLAAQIQ--AGRAPSDlaaGASGDDDIPDLIAGEKFD----
>A0A6L2PDM4	A0A6L2Q6J1	A0A6L2Q8U2
--------------------------------ILCSVDPKLLKLTPHDDYIYKTFREEFPDF----RVDRLDEDALKSSEAKQKWRPFCEKFNNVVEDYSFGTLLRLDHTGEYSEQNTILVTRIQFYAIELSRNREGLNDCI-----------------SRGEKKARKIMSKLGLKPVQGVSRVTIRKSKNILFVINKPDVYKNpASDTYIVFGEAKIEDLNQQAqVAAAEKFKAPEVSPAAE---------------AGGSTTVVAPIQEESEEEDVDETGVEEKDVDLVMSQANVSRGKAIKALKNNQNDIVNAIM------MNQEKLKKLQ---AQVRIGGKGTPRRKKKVVHATAATDDKKLQSSLKKLSVNTIPGIEEVNMIKDDGTVIHFNNPKAQASLAANTFAITGHGENKQITEMLPGILSQLGPEGLTQLKRLASSVANSATGGKASIEEDDE-VPELVE---------
>A0A1A9WFH0	A0A1A9X4R8	A0A1A9WQP3
--------------VEEMWAVKAMDHAEIYFNLLTSVHPSLLRLTPYDDQIYQTFRQDFP---DLE-VDVLTDDILKSAEAKLSWRQFAEKF-NKLEDYSYGTLLRANASKEFSSENALLVVRIQFLAVEIARNREGCND-------------------SRGEKKARKIMLKLGLKQIQGVNRVTIRKSKNILFVINNPDVYKNPhSDTYIVFGEAKIEDLSQQAQVAAAEKFKAPEATSAADTITTS--------------SVAPIAEEDEE--EVDETGVDEKDIELVINQANTTRAKAIKALKNNNNDIVNAIMELT----------KLKKLQAQVRIGGKGTPRRKKKIVHSTPATDDKKLQSSLKKLSVNTIPGIEEVNIIKNDGTVIHFNNPKAQASLPTNTFAITGHGENKSISEMLPGILTQLGPQDITQLKKIASELANKSASAGASvgagaTSGGDDDVPDLVD---------
>A0A3Q3GGD6	A0A3Q3AI99	UPI0007F9407B
-----AEAYGNDPRLEVMWAMKAYNHAEVYFNLISSVDPKFLKLTKVDDKIYSSFRETFRELD----IKQLKEDNLKSDQAKERWRPFCNQFEGLVEDFNYGTLLRLDCEKDYIEENTIFATRVQFFAVEIARNREGYNDAVYKSK-------------SRSEKKARKAMSKLGLRQVTGVTRVTIRKSKNILFVITKPDVYKSpASDTYIVFGEAKIEDLSQQAqLAAAEKFKVPGENVSNIQENTQTP-----------------TVQEESEEEEVDETGVEVKDIELVMSQANVSRAKAVRALKNNNNDIVNAIMELT---MNQEKLAKLQ---AQVRIGGKGTARRKKKVVHKTATADDKKLQGSLKKLSVNNIAGIEEVNMIKDDGTVIHFNNPKVQASLSANTFAITGHAETKQLTEMLPGILSQLGADSLSSLRKLAEQFPRQsmdmKAVQEENAEEEDDDVPDLVE---------
>A0A673VL65	A0A673TLU0	A0A673TWK3
-----AESYGNDPDIEMAWAMKAMQHAEVYYKLISSVDPQFLKLTKVDDQIYSEFRENFEKL----RIDVLDPEELKSESAKEKWRPFCLKFDGIVEDFNYGTLLRLDCSQGYTEENTIFAPRIQFFAIEIARNREGYN--------------------SRSEKKARKAMSKLGLRQVTGVTRVTIRKSKNILFVITKPDVYKSpASDTYIVFGEAKIEDLSQQAqLAAAEKFKVQGEAVSNIQENTQTP-----------------TVQEESEEEEVDETGVEVKDIELVMSQANVSRAKAVRALKNNSNDIVNAIM----------------------------------------ATADDKKLQSSLKKLAVNNIAGIEEVNMIKDDGTVIHFNNPKVQASLSANTFAITGHAEAKPITEMLPGILSQLGADSLTSLRKLAEQFPRQvldsKAPKPEDIDEEDDDVPDLVE---------
>A0A2K5C126	UPI0006260D55	UPI000625B9B7
-----AESYGNDPDIEMAWAMRAMLHAEVYYKLISSVDPQFLKLTKVDDQIYSEFRKNFEKLK----IDILDPEELKSESAKEKWRPFCLKFNGIVEDFNYGTLLRLDCSQGYTEENTVFVPRIQFFAIEIARNREGYN--------------------SRSEKKARKAMSKLGLRQVTGVTRVTIRKSKNILFVITKPDVYKSpASDTYIVFGEAKIEDLSQQAqLAAAEKFKVQGEAVSNIQENTQTP-----------------TVQEESEEEEVDETGVEVKDIELVMSQANVSRAKAVRALKNNSNDIVNAIMELT---MNQEKLAKLQ---AQVRIGGKGTARRKKKVVHRTATADDKKLQSSLKKLAVNNIAGIEEVNMIKDDGTVIHFNNPKVQASLSANTFAITGHAEAKPITEMLPGILSQLGADSLTSLRKLAEQFPRQvldsKAPKPEDIDEEDDDVPDLVE---------
>UPI000624F762	UPI00062592D4	UPI000626AC39
-----AEEFENDPSVEAMWAMKAFEHAEIYFNILCSVDPKLLRLTPHDDLIYKTFRESFPDFK----VDKINEEDLKSPEGKAKWRPFCEQFKDVVEDYSFGTLVRADCDGEYSEKNSILTSRIQFYAIELARNREGLNDKIRGK--------------SRGEKKARKLMSKLGLKPVQGVNRVTIRKSKNILFVINKPDVYKNpASDTYIVFGEAKIEDLSQQAqVAAAEKFKAPEVIPATE---------------AGGRTTVVVPIQEESEEEEVDETGVEEKDVDLVVSQANVSRGKAIKALKNNQNDIVNAIMELT----------KLKKLQAQVRIGGKGTPRRKKKVVHATAATDDKKLQSSLKKLSVNTIPGIEEVNMIKDDGTVIHFNNPKAQASLSANTFAITGHGENKQITEMLPGILSQLGPEGLTQLKRLASSV-AGSAVGKAALEEDDE-VPDLVE---------
>UPI000719EB2B	UPI000719AE6D	UPI000719B65A
-----AESYINQPELEMEWAMKAYEHAETYFNLLCAVDPKLLRLTPHDDDVYTKLRETFPDL----NVGRLQEDELKSAEAKEKWRPFCNYYEDKIQDFNFGTLLRLDSTSDYSEKNSILVTRIQFFAVEIARNREGYNSKI-----------------SRSEKKARKIMSKLGLKQVTGVSRVMIRKSKNILFVINKPDVYKSpASDTYIVFGEAKIEDLSQqaQMAAAEK---------------FKAP---QAAPAAAAESRVEAPIQEESDEEEVDDTGVEPKDIELVMSQANVSKAKAIKALKNNQNDIVNAIMELT-LEMNQERLS---KLTSQVRIGGKGSARRKKKVVHRTATTDDKKLQSSLKKLAVNNIPGIEEVNMIKDDGTVIHFNNPKVQASLAANTFAITGHAESKQITEMLPGILNQLGAESLTSLKRLSANVQSSAgagAQAPVatdGIDDDDDDVPDLVE---------
>B6QL92	B6Q1W8	A0A7C8LBV4
---FDPETAENLEDMEKQFAVKAVEQLMTYWSILEKVPGSKLRLTKMDDEILEHFKREFPDFDPAATI---NEDDMKSKAGKEKWRNFMKEYEKTISDYNFGTMLRSNPKAEYDQESTIFAMRMQFYAIEIARNRAGLNDWI-------IPGGAAVTIHSRNEKKARKAIGKLGLKHVPGITRVTLRRPKNILFVINQPDVYRSPSSNtWIIFGEAKIEdlNAQSQVNAAQQLAAAEAAASSD----PHAGHDHSHEGKGKAPETEGKKEEEDDDGEEVDDSGLEAKDIELVMAQASVSRKKAVKALKENDNDIVNSIMALS---------AKLAKLQQSVRIGyGTPRRKTKRVHKT--STTDDKKLQTTLKKMNVQPIQAIEEVNMFKEDGNVIHFSNPKVHAAVPSNTFAIYGNGEEKELTELVPGILNQLGPDSLASLRKLAesyqslQKKEAGEGKQDGEDDEDEDDIPDLVEGENFEGTVE
>A0A4Z0YUE6	A0A4Z0YVJ3	A0A4Z0Y6E7
-ANFDAENADNLEDIEKQFAVKAVQHLETYWAILQKVKGSALRLTKMDDDIIEHLKTDMPEFDPAATI---NENEMKSKAGKETWRKFMMAYEKKVGDYNFGTMLRTSPKAEYDQDTTIFVPRMQFYAVEIARNRAGLNDWV--------PTGSSAVIHSRNEKKARKAIEKLHLTRVTGITRVTLRRPKNILFVINNPEVYKSPNSNtYIVFGEAKIED----LNSAAQQAAAQSLAAQGGEHDHAGHDHSHGDTGKAVESAEDKKDDDDDDDDEVDADGLEDKDIELVMTQANVSRTKAIKALQENDNDIVNSIMALS----------------------------------------DDKKLQATLKKLNTQPIQAIEEVNMFKSDGNVIHFSAPKVHAAVPSNTFAIYGAGEDKELTELVPGILNQLGPDSLASLRKLAESYQSM-TKDNKDGDDDDDAIPDLVAGENFESKVE
>A0A1B6C3I6	A0A1B6CX80	A0A1B6C6U5
-----AEEFENDPTVEAMWAIRAYEHAEVYFNILCSVDPQILRLTPHDDLIYRTFRDEFSGMD----VRTLDEDQIKSIEGKKKWRDFCEKFKDIVEDYNFGTLLRINTTGDYSEENSILTTRVQFYAIELARNREGYNDTV-----------------SRGEKKARKIMSKLGLKPIQGVSRVTIRKSKNILFVINKPDVFKNpASDTYIIFGEAKIEDLSQqaQVAAAEK---------------FKAPE-VSTAAEAGGSATVVAPILEEIEE-EVDETGVEEKDVDLVMSQANVSRAKAVNALRNNSNDIVNAIMELT---MNQEKLRKLQ---AQVRIGGKGTPRRKKKVVHATAATDDKKLQSSLKKLSVNTIPGIEEVNMIKDDGSVIHFNNPKAQASLAANTFAITGHGENKQITEMLPGILSQLGPEGLNQLKRLATSVASNAGGGKATIEEDDE-VPELVE---------
>UPI00187DC45F	UPI00187DCDD3	UPI00187DC276
-----AEEFDNDSLVEEMWAMKAFEHAEVYFNLLCSVDPRGLRLTPYDDEIYTTFRQDFPHMD----VKCIDENEIKSAEGKVKWRSFIEKF-NKLDDYSFGSLIRTDASREFGPDNSILVIRIQFWAIEISRNREGLNDYI-----------------SRGEKKARKIMSKLGLKPVQGVNRVTIRKSKNILFVINNPDVYKNPhSDTYIIFGEAKIEDLSQqaQLAAAEK---------------FKGPEPSAGAIDASgANATVAPIAEEDEE--EVDETGVDEKDIELVMSQANVPRTRAIRALKNNSNDIVNAIMELT---MNAEKLKKLQEQVRIGGKGSARRK--KKVVHSTPAT-DDKKLQSSLKKLSVNTIPGIEEVNIIKNDGSVIHFNNPKTQASLSTNTFAITGHGENKQISEMLPGILTQLGPEGLMQLKKIASDMMSTK-KMP-----DDDDVPDLVE---------
>A0A5M9JKH6	A0A5M9JMT8	A0A5M9JQ14
---FDAEKADNFEDIEKQFAVKAVQHMSTYWAILEKVRGSSLRLTKIDNEIYEHLMKDFPEFDPAATI---NEDEMKSKTGKERWRNFLMTYEKKVDDYNFGTMLRANPKWEYGQDETIFVPRMQFYAIEIARNRKGLNDWI-----SGIPAGAGAVVHSRNEKKARKSIAKLGLTRVPGITRVTLRRPKNILFVINNPEVYKSPTSNtYIVFGEAKIEDLnsqAQASAAAQLAAQESHDHAGHDHSGHDHSHD-NGKGKAVDTGDEKKEEEEDDGE-EVDATGLEDKDIELVMTQASVSRNKAVKALKENDNDIVNSIIGI----------------------------------------------RTSLKKLNVQPIQAIEEVNMFKSDGNVIHFAAPKVHAAVPSNTFAIYGNGEDKELTELVPGILNQLGPDSLASLRKLAesyQSMQKAEgGEDKKDDDEDDDDIPDLVEGENFEDKVE
>A0A395IFY6	A0A395J151	A0A395IFV2
---FDAEKADNFEDIEKQFAVKAVQHMSTYWAILEKVRGSSLRLTKIDNEIYEHLMKDFPDFDPAATI---NEDEMKSKTGKERWRNFLMTYEKKVDDYNFGTMLRANPKWEYGQDETIFVPRMQFYA--------------------------------------------------------------------------------YIVFGEAKIEDLnsqAQASAAAQLAAQESHDHAGHDHSGHDHSHD-NGKGKAVDTGDEKKEEEEDDGE-EVDATGLEDKDIELVMTQASVSRNKAVKALKENDNDIVNSIMALS--------------ISANtisNFIGkGTPRRKVKNVHKSTGM--DDKKLQTSLKKLNVQPIQAIEEVNMFKSDGNVIHFAAPKVHAAVPSNTFAIYGNGEDKELTELVPGILNQLGPDSLASLRKLAESYQSMQ-KAEGGEDKKeddedDDDIPDLVEGENFEDKVE
>UPI00167F59C7	UPI00167F74B6	UPI00167FD361
-----AESYGNDPDIEMAWAIRAIQHAEVYYKLISSVDPQFLKLTQVDDQIYSEFRENFEKL----RVDVLDPEELKSESAKEKWRPFCLKFEGIVEDYNYGTLLRLDCSQGYTEENTIFAPRIQFFAIEIARNREGYN--------------------SRNE-KSRKSMSKLGLRQVTGVTRVTIQKSNNIVFVITKPDVYKSpASDTYIVFGEARIENFSQqtQLAATEKFKVQGEVVP-----------NIQENTQ-------TLIVQEESKEKKVDETDVEVKDIELVMXQANVS----XRKLKNISNDIVNAIM------MNQEKLAKLQ---AQVRIGGKGTARRKKKVVHRTATADDKKLQFSLKKLGVNNISGIEEVNMFTNQGTVIHFNNPKVQASLAANTFTITGHAETKQLTEMLPSILNQLGADSLTSLRRLAEALPKQsvDGKAPlATGEDDDDEVPDLVE---------
>A0A452IWA8	A0A452HJC5	A0A452IK89
-------------NIEMIWAMKAYQHAEVYFNLISSVDPKFLKLTKVDDQIYAEFRKSFGDL----RIDVLDPEKLKSEPAKAKWRPFCMQFDGVVEDFNYGTLLRLDCTKDYTEENTIFVTRIQFFAIETARNREGYNN-------------------SRSEKKARKAMSKLGLRQVTGVTRVTIRKSKNILFVITKPDVYKSpASDTYIVFGEAKIEDLSQQAqLAAAEKFKVQGEAVSNIQENTQTP-----------------TVQEESEEEEVDETGVEVKDIELVMSQANVSRAKAVRALKNNSNDIVNAIMELT---MNQEKLAKLQ---AQVRIGGKGTARRKKKVVHRTATADDKKLQSSLKKLAVNNIAGIEEVNMIKDDGTVIHFNNPKVQASLSANTFAITGHAEAKPITEMLPGILSQLGADSLTSLRKLAEQFPRQvldsKATKSEDIDEEDDDVPDLVE---------
>UPI00193E3BAC	A0A2K6V064	UPI00193CFD1A
-----AESYGNDPDIEMAWALRAMQHAEVYYKLISSVDPQFLKLTKVDDQIYSEFRKNFEKLK----IDVLDPEELKSESAKEKWRPFCLKFNGIVEDFNYGTLLRLDCSQGYTEENTIFAPRIQFFAIEIARNREGYN--------------------SRSEKKARKAMSKLGLRQVTGVTRVTIRKSKNIFFVITKPDVYKSpASDTYIVFGEAKIEDLSQQAqLAAAEKFKVQGEAVSNIQENTQTP-----------------TVQEESEEEEVDETGVEVKDIELVMSQANVSRAKAVRALKNNSNDIVNAIM------MNQEKLAKLQ---AQVRIGGKGTARRKKKVVHRTATADDKKLQSSLKKLAVNNIAGIEEVNMIKDDGTVIHFNNPKVQASLSANTFAITGHAEAKPITEMLPGILSQLGADSLTSLRKLAEQFPRQvldsKAPKPEDIDEEDDDVPDLVE---------
>A0A369J720	A0A369JXQ1	A0A369KBU1
---FDANNAQNLMEIEKQFAVKAVEQAQTYWNLLEKIPPRELRLTKLDDEIYTHAMEAFPEFteNDHEKLTKLDEDWMKSDDGKNRWRDFIQAYEKKVKDYNFGSLIRTDARQEYGETNTIFVTRIQFYAIEIARNRLGLND-----------------IQSRSERKARKALLGLGLKKVPDITRVTLRRPKNVLFVLASPDVYKSPNSDcYIVFGEAKIEdmNSQAQVSAAQQLASGGGInATSLEESGAGGDEEDDDDI-------PELEAPEDD--GPVDETGVDPKDIDLVMAQVNCSRAKAVRVLKESGGDLINAIMAASE--MDPAKLAKLQAAAAANRIGGkgtVRRKIVRKAKPSAA--QDDKKLQGALKKLNVQPIPGVEEVNMFREDGNVLHFTAPKVHAAVSANTFAIYGTGHVKELTELVPGILNQLGPDSLASLRKLAESYQAIQQQRPAAGgaaeEDDDDDVPDLVE--NFDVE--
>UPI0010F9D8DC	UPI0010F93FBE	A0A4V5PA01
-----AESYGNDPDIEMAWAMRAMQHAEVYYKLISSVDPQFLKLTKVDDQIYSEFRENFKKL----RIDVLDPEELKSEGAKEKWRPFCLKFDGIVEDFNYGTLLRLNCSQGYTEENTIFAPRIQFFAIEIARNREGYN--------------------SRSEKKARKAMSKLGLRQVTGVTRVTIRKSKNILFVITKPDVYKSpASDTYIVFGEAKIEDLSQQAqLAAAEKFKVQGEAVSNIQENTQTP-----------------TVQEESEEEEVDETGVEVKDIELVMSQANVSRAKAVRALKNNSNDIVNAIM------MNQEKLAKLQ---AQVRIGGKGTARRKKKVVHRTATADDKKLQFSLKKLGVNNISGIEEVNMFTNQGTVIHFNNPKVQASLAANTFTITGHAETKQLTEMLPSILNQLGADSLTSLRRLAEALPKQsvDGKAPlATGEDDDDEVP-------------
>A0A0A2KXT9	A0A0A2KP26	A0A0A2LPC4
---FNPEEAENLEDMEKQFAVKAVEHLMTYWAILEKVKGSQLRLTKQDDDIYESFMEAFP---DFDPAGTLVEDEMKSKAGKEKWRNWMMKWD-KIEDFNFGTMVRTRADVEYDQDTTIFGVRMQFYAVEIARNRAGLNDWI-------IPAGASVAVHSRGEKKARKAIGKLGLKLVPGITRVTLRRPKNILFVVNQPEVYRSPNSNcWIIFGEAKIEDLnSQAQASAAQQLAAS---EATGDHAGHDHEEILGKGK-APETEDKKEDEEDDGE-EVDESNLESKDIELVMAQANVSRKKAVKALRENDNDIVNSIMALS----------------------GTPRRKVKKVVRNSGA--DDKKLQAALKKLNVQPIQGIEEVNMFKEDGNVIHFANPRVHGAVPSNTFALYGNGEEKELTELVPNILNQLGPDSLASLRKLA---ESYQNMQKQQGDKKDDEeddIPDLVEGENFE----
>A0A0D2HFA1	A0A0D2GJG3	A0A0D2G9T7
-NVIDPENAPNYEDMEKQFAVRAVQHMTVYWGILEKIPGSKLRLTRLDDEILEHFKREFPDFDPAEEI---DEDAMKSKEGKEKWRNFAQVYekgEKKIEDYNFGTMLRKSPKTEYGEKETIFVIRVQFYAIEIARNRAGLNDWI-------IPAGSAVAVHSRNEKKARKAIGKLGLKHVPGITRVTLRRPKGILFVISNPDVYRSPTSNtWIIFGEAKIEDLnSQSQAVAAQQlaaAEAANADHSGHDHAAE-------NGKGKAVEDKKAEDEEDDDE-EVDDSGLEAKDIELVMTQASVSRKKAVKALKENGNDIVNSIMALS---MDQEKLKRMQ---AQVRIGTPRRKT-KKVHKSSGT--DDKKLQTTLKKMNVQPIQAIEEVNMFKEDGNVIHFAAPKVHASVPSNTFAIYGNGEDKELTELVPGILNQLGPDSLASLRRLAESYqslqkkeggEKGEGKKEGEDEDDDE-IPDLVEGENFEGKVE
>A0A2P7YDY3	A0A2P7YED4	A0A4U7AW85
----NPEQADNYEEIEKQFAVKVVAHMSTYWSILEKIPGSKLRLTKMDDEIYENFKKEFPDF-DLEAT--INEDEMKSKEGKEKWRNFINQYEKKVEDFNFGTMLRANPKWEYGEKETIFVVRMQFYAIEIARNRAGLNDWI-------IPAGASVAVHSRNEKKARKAIAKLGLKHVEGITRVTLRRPKNILFVISNPDVYKSPSSNtWIIFGEAKIEDLnSQAQAAAAQQLgnEAAGGDHAGHDHGDKG--------KAIDTGDAKKEEEEDDGE-EVDETGLETKDIELVMAQASVSRKKAVKALKENDNDIVNSIMSLS---MDQAKLQRMQNAvrivslelenNADDFLGgkGTPRRKVKKTHKASGT--DDRKLQTALKKMNVQPIQAIEEVNMFKSDGNVIHFSAPKVHASVPSNTFAIYGNGEDKELTELVPGILNQLGPDSLASLRKLAesyQNMQKAQGEAGEGGEKKDEdddDIPDLVEGQSFE----
>A0A397HDJ6	A0A397GEX5	A0A397GEZ1
---FDPETAENLEDMEKQFAVKAVEHLMTYWAILEKVRGSQLRLTKMDDDIYEHFKKEFP---DFDPAAPIDEDNMKSKEGKEKWRKFINEYEKKISDYNFGTMLRTSPGVEYEQDTTIFAMRMQFYAIEIARNRAGLNDWI-----SSIPAGAAVTIHSRNEKKARKAIGKLGLKHVPGITRVTLRRPKNILFVINQPDVYRSPSSNtWIIFGEAKIEDLnsqaqasaAQQLAAAEAAAgEHAGHDHDHDHGKGKAPE-------------TEAKKEEEEDDGeEVDETGLEAKDIELVMAQANVSRKKAVKALRENDNDIVNSIMALS----------------------GTPRRKVKKVHKSSGA--DDKKLQTTLKKMNVQPIQAIEEVNMFKEDGNVIHFAAPKVHASVPSNTFALYGNGEEKELTELVPGILNQLGPDSLASLRKLAESYQNMQKQAGAEGKKDEDEddIPDLVEGENFESNVE
>A0A2I2FGR7	A0A2I2FKD4	A0A2I2FEF4
---FDPETAENFEDMEKQFAVKAVEHLMTYWSILEKVRGSQLRLTKIDDEIYEDFKKEFPDFDPSATI---NEDEMKSKEGKEKWRNWMNKYEEKVADFNFGTMLRANPSVEYEQETTIFALRMQFYAIEIARNRAGLNDWV-------IPAGAAVTVHSRNEKKARKAIGKLGLKHVPGITRVTLRRPKNILFVINQPDVYRSPSSNtWIIFGEAKIEDLNSQAQASAAQQLAAAEASQGEHAGHDHDHDHDHGKGKAPE--VEAKKEEEEDDGeEVDEGGLEAKDIELVMAQANVSRKKAVKALRENDNDIVNSIMALS---MDQAKLARMQ---ASVRIGigkGTPRRKVKKVHKSSGA--DDKKLQATLKKMNVQPIQAIEEVNMFKEDGNVIHFGAPKVHAAVPSNTFALYGHGEEKELTELVPGILNQLGPDSLASLRKLAesyQNMQKSQAGAEGKKDEDDDDIPDLVEGENFENNVE
>UPI001885287C	UPI00188574B9	UPI001884E69F
--------------LEAAWAVKASEHADVYFNIICSVDPKLLRLTPHDDEIYKRFREQFPELP----VQKLTTDQIKNEEAKKEWRAFCNSFEGKVEDFSFATLLRLDSGDEYSQDNTEVVPRVQFYAVELARNREGHND-------------------SRGEKKARKSISKLGLKLVTGVQRVTIRRSKNIMFVINKPEVFKSpASDTYIVFGEAKIEDLSQQAqVAAAEKFKTPEVNPAAEPTAAASVPD--------------AIQEESDEEG-IDETGVEEKDVELVMQQANVTRSKAIKALKNNGNDIVNAIMELT---MNRDKLAKLQE---QVRVGGKGVPRRKRKVVHKTANTDDRKLQNSLKKLPVSNIPGIEEVNMIKDDSTVIHFNNPKVQASLQSNTFAISGHAEMKQITEMLPTILNQLGSESITHLKRLASSVQ--ASGAAGDAADNDEEVPDLVE---------
>A0A182JA62	A0A182JDB5	A0A240PP24
--------------VEELWAVKAVDHAEVHFNLLCSVDPRLLRLTPYDDEIYEQFRRTFPDMD----VREINENELKSSDGKGKWRAYMEKF-NRLEDYSYGTLLRANADEEFRPENAILVVRIQFWAIEIARNREGHNDCI-----------------SRGEKKARKIMSKLGLKPVQGVNRVMIRKSKNILFVINNPDVYKNPhSDTYIIFGEAKIEDLSQqaQVAAAEK---------------FKAPEATQTAGEAS--GSTNVVtpiAEEDEE--EVDDTGIDDKDIDLVMSQANVKRAKAIRALKNNDNDIVNAIMELT----------KLKKMQNEVRIGGKGMPRRKKKIVHTSSAVDDKKLQMSLKKLGVNTIPGIEEVNMIKNDGTVIHFNNPKTQASLATNTFAITGHSETKQITEMLPNIISQLGPEGLNQLKKLATSAVAEE----------DDDVPELTE---------
>UPI000BBF3616	A0A3B4VK03	A0A3B4TTC4
--------------LEVMWAMKAYNHAEVYFNLISSVDPKFLKLTKLDDKIYSTFRETFKELD----IKLLKADDLKSDEAKETWRPFCNQFEGLVEDFNYGTLLRLDCEKDYTEENTIFATRVQFFAIEIARNREGFNNAVYKAK-------------SRSEKKARKAMSKLGLRQVTGVTRVTIRKSKNILFVITKPDVYKSpASDTYIVFGEAKIEDLSQQAqLAAAEKFKVQGEAVSNIQENTQTP-----------------TVQEESEEEEVDETGVEVKDIELVMSQANVSRAKAVRALKNNNNDIVNAIMELT---MNQEKLAKLQ---AQVRIGGKGSARRKKKVVHRTATADDKKLQSSLKKLAVNNIAGIEEVNMIKDDGTVIHFNNPKVQASLSANTFAITGHAETKQLTEMLPGILSQLGADSLSSLRKLAEQ---------------------------------
>A0A2N3NBT2	A0A2N3NI51	A0A2N3N9Q9
---FNAEDADNLEDIERQFAVKAVQHMQTYWSILERVKGSALRLTRWDDEIYAHLKEAFPEFDPAETI---DEDKMKSKEGKERWRNFMMKYEKQVNEFNFGTMLRSNPKFEYGRDETIFVPRMQFYAIEIARNRLGLNDWIWEQ----LPAGSTGLVLSRNEKKARKAIEKLHLTRVPGITRVTLRRPKNGFkcpfhrgYTTLIPVLTHVVS----VFGDAKIED----INAAAQQAAASQL-------AQQAAQEDHSGHNHGESGKGKEVAEddkkEDDDEEEVDAEGIEDKDIELVMTQANVSRNKAIKALKENDNDIVNSIMALS---MDSEVQERLKKLGASARIGngkGTPRRKVKRAPARSGA--DDKKLQATLKKLNVQPIQAIEEVNMFKEDGNVIHFSAPKVHAAVQANTFAIYGNGEDKELTELVPGILNQLGPDSLASLRKLAEsyQLQKK--------DEDDEDIPDLVEGENFESKVE
>UPI0013C50ED1	UPI0013C41727	UPI0013C45C8E
-----AESYGNDPDIEMAWAMRAMQHAEVYYKLISSVDPQFLKLTKVDDQIYSEFRENFKKL----RIDVLDPEELKSEGAKEKWRPFCLKFDGIVEDFNYGTLLRLNCSQGYTEENTIFAHRIQFFAIEIARNREGYN--------------------SQSEKKAQKDMSKLDLRQVTGVTTVTIWKSKNILFVITKPEVYKSlASDTXIVWGEAKIEDLSQQAqLAAAEKFKVQGEAVSNIQENTQTP-----------------TVQEESEEEETDETGAEVKDTELVMSQANVSRAKAVRALKNNSNDTVNAITKLT---MNQEKLAKLQ---AQVRIGGKGTARRKKKVVHRTATADDKKLQFSLKKLGVNNISGIEEVNMFTNQGTVIHFNNPKVQASLAANTFTITGHAETKQLTEMLPSILNQLGADSLTSLRRLAEALPKQsvDGKAPlATGEDDDDEVP-------------
>A0A3P6SS95	A0A3P6UDR9	A0A3P6TLV2
------------------WAIKAAERANIHMSLLLTCNTKELTMHKKFAVIYDKFREIFPEM----NVEKVTELELKG-ENKQRWFTFCEYFKEEVEDYNLATIMRIRVDGVYSESNTIIVPKIIFLAVEIARNKEGLNE-------------------SRSEKKARKLFSKLGLKPVHGVSRVCIRKSKNILFVINKPDVYKSPGSDtYIVFGEAKIEDLSEhaRFAAAER------LKPS--------------DTQLGAQGgrmNVTRAEQEEEsgDDGEVDATGIEEKDIELVCSQANVSRNRAIKALKKADNDIVNAIMELT---MNVEKIKKLQQNAAQVRTGGKGTARRKKKVVHKTAATDDKKLQSNLKKLSVTNIPGIEEVNMIKDDGTVIHFNNPKVQASVPANTFSVTGSAENKQITEMLPGILNQLGAESLTHLKKLA-----------------------------------
>A0A317SQS4	A0A317SYF2	A0A317SYV2
---FKAEEAQNLQDIEKQFAVKAVLHAQTYWSILERRAGTDLRLTRMDQEIYDHLLETFP---DFDPKKQLNEEEMKSKSGKEKWRSFLMKYDKRVEDYNFGTLLRTDAKAEYEKDTTIFVPRMQFYAIEIARNRSGLNDWI-----SGIPAGSSVAVHSRNEKKARKQIAKLGLKHVPGITRVTLRRPKNILFVINQPDVYKSPSSNtWIIFGEAKIEDLN-----SQAQANAAQQLQQHESAA-----NIEADLAAAAVGGVrdkgkDAQAlkkeEEEEEDGeEVDEEGLENKDIELVMTQATVSRKRAVKALKENDNDIVNSIMALS---------AKLAKLQASVRIGgkGTPRRKVKKVHKNAGT--DDKKLQTSLKKLNVQPIQAIEEVNMFKEDGNVIHFAAPKVHASVPANTFAIYGTGEDKELTELVPGILNQLGPDSLASLRKLAESYQSLQKKGE-EGEKKegdsddddDDDIPDLVEGKSFDKD--
>A0A2T6ZDW0	A0A2T6ZLI3	A0A2T6ZLI6
---FKAEEAQNLQDIEKQFAVKAVIHAQTYWSILERRAGTDLRLTRIDQEIYDHLLETFPDFDPKELL---NEDEMKSKSGKEKWRSFLMRYEKRVEDYNFGTLLRTDAKVEYEKDTTIFVPRMQFYAIEIARNRSGLNDWI-----SGIPAGSSVAVHSRNEKKARKQIAKLGLKHVPGITRVTLRRPKNILFVINQPDVYKSPSSNtWIIFGEAKIEDLN-----SQAQTHAAQQLQQHESAAS-----IEAELAAvAAGGGVGGAGdkgkdaqalkkkeEEEDEDGeEVDEEGLENKDIELVMAQATVSRKRAVKALKDNDNDIVNSIMALS---MDQAKLARLQ---ASVRIGgkGTPRRKVKKIHKNAGT--DDKKLQTSLKKLNVQPIQAIEEVNMFKEDGNVIHFAAPKVHASVPANTFAIYGNGEDKELTELVPGILNQLGPDSLASLRKLAESYQSLQKKEGEEGGKKegdsddDDDIPDLVEGKSFDKD--
>UPI00064A2AD3	UPI000331817F	UPI0003316244
-----ADSYGNDPDIEMAWAMRAMQHAEVYYKLISSVDPQFLKLTKVDDQIYSEFRENFEKL----RIDILDPEELKSESAKEKWRPFCLKFDGLVEDYNYGTLLRLDCSQGYTDENTIFAPRIQFFAIEIARNREGYN--------------------SRNEKKARKLISKLNLKQVPGVTRVCIRKSKNILFVVNNPDVYRTASSDtYIVFGEAKIEDLSQHA----QQAAAEKFKIAEPPVLTT------GDVAGAATEQGHGESEEDEDE---DSTGIEEKDIELVMSQANVSRGKAIRALRKENNDLVNAIM------MNQEKLAKLQ---AQVRIGGKGTARRKKKVVHRTATADDKKLQFSLKKLAMDNIAGIEEVNLIKDDGTVIHFNNPKVEASLSANTFAITGHAEAKPITEMLPVILSQLGADSLTSLRKSAEQFPRQvldsKAPKPEDIDEEDDDVPDLVE---------
>A0A4C2EDZ4	A0A4C2DZG5	A0A4C2EEZ3
MSTFNAGEAENLEDIEKQFAVVAVEQAETYWNLISKVPGSRLRLTKYDDEIYNTFMEHFPEFRDVEKLKKFNEQDIKNKEAKDRWRKFCSLYEKTIEDYNFGTLLRTDSTQEYGQFSTCFVVRIQFYAFEIARNKHGLNDWAAAKKMSAIPEEANVSILNRNEKKARDLIIKLGLKQLPGISRVTFRKKDNQIIAIDHPEVYRSAGGNYVVFGEPKVDNFTQKLAAAQQQAQSSGAVPAAGE-ASKSPEDIQKDMHVAASEPEPPAKELGDNE-EVDATGVNPDDIELVAEQANVPKNKATKALKDHNNDIVNAIMSLSKMPIDQEKLAKLQKLSANNKVGGTRRKMGKKTGSLASSNKDDTKLQAQLAKLNAVTVDNVAEANFFKDDGNVMHFNKVGVQVAPQHNTSVFYGLPQEKGLQELFPNIISQMGPEAIQALTQLSAQLQQAQQAQksgaadanAAGAEKKDEGIPELVEGQTFDADVE
>A0A7H9AXD6	A0A7H9B3P2	A0A7H9AZL7
LNTFDPEKADNLEDIERQFAVVAVEQAETYWGLLTKIPGSKLRLTKLDDEIYETFMEHFPEYRDVERIKKFSEEELKTKEAKERWRQFCKVFETKVEDYNFGTLLRTDASEEYGQHSTCFVVRIQFYAFEVARNKHKLNDWAAIKKMSVIPEQSNVTILSKNEKKAREMISKLGLKALPGISRVTFRKKDNQIIAIDQPDVYRTAGGNFVVFGEAKVDNFTQRLAAAQQQAETTGVAPA--DFADKSPEDIQADMQAAAnNGPSDSKIEEADE--EIDAGDIQAEDIELVVEQAGVSKNEAIKALKAHKGDIVNAIMALSKMPVDQEKLAKLQKLSAKNKVGGTRRKMPKKTGSLTSSNKDDTKLQSELAKFRAVTVDGVAEANFFKEDGNVLHFNKVGVQTAPQHNTSVFYGIPQEKGLQELFPGIISQMGPEALQALTQLSAQLQQQQqqkgAEGAENAEAKDESIPELVEGQTFEGEVE
>A0A3B4D196	A0A3B4E1U5	A0A3B4CX00
-----AEAYGNDAQLEVMWAMKAYNHAEVYFNLISSVDPKFLKLTKSDDMIYTKFREDFPDFD----IKILDAELLKSPEAKEKWRPFCNHFEHLVEDFNYGTLLRLDCEKDYTEENTIFATRIQFFAIEIARNREGYN--------------------SRSEKKARKAMSKLGLRQVTGVTRVTIRKSKNILFVITKPDVYKSpASDTYIVFGEAKIEDLSQQAqLAAAEKFKVQGEAASNIQENTQTP-----------------TVQEESEEEEVDETGVEVKDIELVMSQANVSRAKAVRALKNNNNDIVNAIMELT---MNQEKLAKLQ---AQVRIGGKGTARRKKKVVHRTATADDKKLQFSLKKLGVNNISGIEEVNMFTNQGTVIHFNNPKVQASLAANTFTITGHAETKQLTEMLPSILNQLGADSLTSLRKLAEALPKQagEGKAPvAGGEEDDDEVPDLVE---------
>UPI00186541C9	UPI0003CD4D10	UPI00186459FE
-----AEAYGNDAQLEVMWAMKAYNHAEVYFNLISSVDPKFLKLTKSDDMIYTKFREDFPDFD----IKILDPELLKSPEAKEKWRPFCNHFEHLVEDFNYGTLLRLDCEKDYTEENTIFATRIQFFAIEIARNREGYN--------------------SRSEKKARKAMSKLGLRQVTGVTRVTIRKSKNILFVITKPDVYKSpASDTYIVFGEAKIEDLSQQAqLAAAEKFKVQGEAASNIQENTQTP-----------------TVQEESEEEEVDETGVEVKDIELVMSQANVSRAKAVRALKNNNNDIVNAIMELT---MNQEKLAKLQ---AQVRIGGKGTARRKKKVVHRTATADDKKLQFSLKKLGVNNISGIEEVNMFTNQGTVIHFNNPKVQASLAANTFTITGHAETKQLTEMLPSILNQLGADSLTSLRKLAEALPKQagDGKAPvAAGEEDDDEVPDLVE---------
>UPI000EFEAC5B	UPI000EFFB8AC	UPI000F007C15
--------------VEMMWAIKAYEHAEIYFNLICSVDPKLLRLTPHDEKIYKEFRRLFPDL----QIEVLDEENVKDDSSKIKWRRFCDLY-KNMENYNFGTLIRKDVHGDYSESNSFIVIRIQFYAIELARNREGLND-------------------SRGEKKARKIISKLGLKQIHGVNRVTIRKSKNILFVINNPDVFKNpASDTYIVFGEAKIEDLSQQAqVAAAEKFKSADMMPSVLDKDGASRPMVSQPIQ-----------EEEEEEGEIDYKGVEEKDVDLVCAQAQVTKRKAIEALLRNNNDIVNAIMDLT----------KLKKLSDQVRIGGKGTPRRKKKVVHTTAATDDKKLQSTLKKLTVNTIPGIEEVNMIKDDGTVIHFNNPKAQASLAANTFAITGHGDTKSMSELLPGILNQLGHEEIGQLKRYA-----------------------------------
>A0A545W305	A0A545UV63	A0A545UVH6
---FNADEAGNMEDMEKQFAVKAVQHLETYWAILERVRGSALRLTKMDDDIYEHLKTDFPEF-DPEAV--INEDEMKSKAGKERWRKFLMAYEKKVDDYNFGTMLRNSPKVEYEQDTTLFVPRMQFYAVEIARNKNGLNDWI-------LPAGSTAVVHSRNEKKARKALEKLHLTRVPGITRVTLRRPKNILFVINNPEVYKSPNSNtYIVFGEAKIEdiNATAQAAAAQQiaaQAAAEGGEHAGHDHAGHS---------HAQDGDAKKEEEEEDDDEEVDAEGIEDKDIELVMTQANVSRNKAIKALKENDNDIVNSIMALS-----QERLKKLGAQSARSGIGkGTPRRAAKRGPARSGA--DDKKLLQTLKKLNTQPIQAIEEVNMFKEDGNVIHFKAPKVNASVPSNTFAIYGNGEDKELTELVPGILNQLGPDSLASLRKLA---ESYQAMSKAEGGEgdDDDEIPDLVEGENFESKVE
>A0A3Q3IJW9	A0A3Q3KDS0	A0A3Q3K0A5
-----AEAYGNDPQLEVIWAMKAYNHAEVYFNLISSVDPKFLKLTKLDDKIYSSFRESFSKL----NVKLLKVDDLKSDEAKERWRPFCNQFEGAVEDFNYGTLLRLDCEKDYTEENTIFATRVQFFAIEIARNREGYNDTVYNSK-------------SRSEKKARKAMSKLGLRQVTGVTRVTIRKSKNILFVITKPDVYKSpASDTYIVFGEAKIEDLSQQAqLAAAEKFKVQGEAVSNIQENTQTP-----------------TVQEESEEEEVDETGVEVKDIELVMSQANVSRAKAVRALKNNNNDIVNAIMELT---MNQEKLAKLQ---AQVRIGGKGSARRKKKVVHRTATADDKKLQSSLKKLAVNNIAGIEEVNMIKDDGTVIHFNNPKVQASLSANTFTITGHAETKQLTEMLPGILSQLGADSLSSLRKLAEQFPRQaiDSKAPkaEDIEEEDDDVPDLVE---------
>A0A1B0AY99	A0A1A9XPK0	A0A1B0C273
--------------VEEMWAVKAMDHAEIYFNLLTSVHPSLLRLTPYDDQIHQTFRQDFPDLK----IDLLTDDILKSTKAKLSWRQFAEKF-NKLEDYSYGTLLRADASKEFSPENSLLVVRIQFLAIEIARNREGLND-------------------SRGEKKARKIMLKLGLKQIQGVNRVTIRKSKNILFVINNPDVYKNPhSDTYIVFGEAKIEDLSQQAQVAAAEKFKAPEATSAADTITTS--------------SVAPIAEEDEE--EVDETGVDEKDIELVINQANTTRAKAIKALKNNNNDIVNAIMELT----------KLKKLQAQVRIGGKGTPRRKKKIVHSTPATDDKKLQSSLKKLSVNTIPGIEEVNIIKNDGTVIHFNNPKAQASLPTNTFAITGHGENKSISEMLPGILTQLGPQDITQLKKIASELANKSASAGASvgagaTSAGDDDVPDLVD---------
>A0A642V145	A0A642V5L1	A0A642V3D2
---FDAENADNLEEIEKQFAVKAVKQAETYWNLLCKVQASGIKLTKIDDEIYSHMLEEFPELRDAERVISVDEDEMKSAKNKPRWRKFMMAYENLVEDYNFGTLLRRNCRGEYSEANTMFVPRMQFYAIEIYRNKLGLNDWI-------IEAGSGVTVHNRNEKKARKLIEKLNLKKVDGISRVFFKKPRGIIFTIDNPDVYKNpSTGTYIVFGEAKVNNqggdMAQRLAALQQaagggagqadPAAAAAAAAQEGGAASKDPNAIQADLEAAvAKTSINDAEE---DEANVDATGLSEDDIKLVMDQANASRGKAVAALKKNNSDIVNTIMELT---MDAEKLARLQKSVRIGGKGTPRRKV-KRTHKSEG---DDTKLQGALKKINAQPVQGIEQVNMLKDDGKVLSFPRARVQGSVPANTFAVYGNPVEKEMSEILPDVLSTMGPENLEQLKKLSEQMGAGAAGAGAagTKEAEDEQIPDLVSGETFEDKVD
>A0A397V5C1	A0A397TZL9	A0A397UUL7
MSLPSADELEQLPEIEKQWAVKAMHHAETYFKLISSVDGKSLRLTSIDDEIYEDFKKTFPDFSIVD----VDENGMKTPEAKNIWREWIMKYEKSVNDYNFGTLLRKNVNGDYTEENTIFVTRIQFIAIEIARNKQGLNSHLVQKK-------------SRGEKKARKAMQKLGLKVVPGINRVTIRRPKNILFVVSNPDVYKSANSDcYIVFGEAKIEDLnSQAQANAAQQFQAAEAAAAQD---TSKVEDV--------------AVEEDEEDLNIDESNVEAKDIELVMQQANVSRSKAVKALKENNNDIVNAIMALT---------AKLAKIQSQVRIGGkgtPRRKVKKVYKT---ATNDDKKLQSTLKKLGVQPISSIEEVNMFKEDGNVIHFTAPKVHASIHSNTFAIYGQGDEKELTELVPGILNQLGPDSLASLRKLAetyQQINIASQGVQADTGADDDDIPELVE---------
>A0A5N5CZ02	A0A5N5DDH5	UPI0015C3C2C0
----NAEQADNFEDIEKQFAVKVVQHMTTYWSILERMRGSKLRLTKIDDEIYEHFKKEFPDFDPAATI---NEDEMKSKAGKEKWRNFIMAYEKRIDDYNFGTMLRASPATEYSEKETIFAVRMQFYAVEITRNRAGLNDWI-----ASIPAGAQVTVHSRNEKKARKAIAKLGLKHIEGITRVTLRRPKNILFVINNPDVYKSPNSNtWIIFGEAKIEdlNAAAQASAAQQlaQAEAAGDHEGHDHSHGKGKEPATEEKK----------EEEEDDGEEVDETGLEAKDIELVMQQASVSRKKAVKALKENDNDIVNSIMALS---MDQAKLARMQASGTaltdddRDRGKGTPRRKVKKVHKGSGG--DDKKLQATLKKLNVQPIQAIEEVNMFKSDGNVIHFSAPKVHAAVPANTFAIYGNGEDKELTELVPGILNQLGPDSLASLRKLAesyQSMQKEKGEGEKKEDEDDDDIPDLVAGENFEGKAE
>B2WBJ5	A0A2W1G7P4	A0A2W1HMZ8
----NPEETENFEDIEKQFAVKVVQHMETYWKILEKVPGTKLRLTKIDDEIYEHLKKDFPEF---DASATLNEDEMKSKEGKERWRKFIAEYEKKVEDYNFGTMIRANPKEEYSQEGTIFAVRMQFYAIEIARNREGLNDWI--------PAGTSVAVHSRNEKKARKAIAKLGLKHIDGITRVTLRRPKNILFVISQPDVYKSPSSNtWIIFGEAKIEdlNSQAQASAAQQLAQA----------------------EAATHGD-HAGHDHGDEstKGKAKAA----KDIELVMQQASVSRKKAVKALKENDNDIVNSIMALS---MDQAKLARMQ---ASVRIGigkGTPRRKVKKVHKSAGT--DDKKLQTALKKLNVQPIQAIEEVNMFKTDGNVIHFSAPKVHASVPANTFAIYGHGEDKELTELVPGILNQLGPDSLASLRKLA-----------------------------------
>A0A2K3QCC6	A0A2K3QK26	A0A2K3QC88
---FNAEEAINMEEMEKQFAVKVVQHMQTYWSILERVKGSTLRLTKMDEDIYGHLKEAFPEFNPAATI---NEDEMKSKAGKERWRAFMMVYEKKIDDYNFGTMVRNSSKVE---------------------NKNGLNDWIYEQ----LPAGSTAVIHSRNEKKARKALEKLHLTRVPGITRVTLRRPKNILFVINNPEVYKSPNSNtYIVFGEAKIEdvNATAQQAAAQQLA-ASG--------ADSHAGHNHGESSKAIETSEAKKDEEEDDGEEVDAEGLEDKDIELVMTQANVSRKKAVKALKENDNDIVNSIMALS----------------------GTPRRKVKRAPARSGA--DDKKLQQTLKKLNTQPIQAIEEVNMFKSDGNVIHFAAPKVHAAVPANTFAIYGNAEDKELTELVPGILNQLGPDSLASLRKLAESYQNmQKGEKGKDDEEDDDEIPDLVEGENFESKVE
>UPI0010FCBA10	UPI0010FCACB1	UPI0010FC69B6
----------NESGVEIAWAMKAHHHAETYFKLISAIDASRLRLTKFDDDIYRQFKRYFKMLKvDVIRV-----EDFKSEEAKVKWRPFCNMYQGKIDNYNFGTLLRIDCKRGYDEDNTILVTRIQFYAVEIARNRRGLN--------------------SRSEKKARKAMSKLGLKTVAGVKRVTIRKSKNILFVINKPDVFKSpASDTYIVFGEAKIEDLSQQ---AQVQAAEKFKAPQPTPVI---PESKAASMD----------QEEESEEEEVNEAGVEENDIELVMQQANVSRSKAVIALKNNENDIVNAIM------MNPEKLTKLQN---QVRIGGKGTPRRKKKVVRRTATTDDKKLQNVLKKLSVNNIPGIEEVNMIKDDGSVIHFTNPKVQASLGANTFAVVGQAESKTITEMLPGILNQLGNDSLSSLRSLAEKISapdvSHVPSGAVGEDVDDDDVPDLVE---------
>A0A0X8HU11	A0A0X8HVC1	A0A0X8HW48
MSTFNAETADNLEDIEKQFAVVAVEQAETYWNLITKVPGSKLRLTKYDDEIYEAFQSHFPEYTDVNRLAKFNEEELKSPVAKDRWRKFISLFEEKIEDFNFGTLLRTDASQEYGQYTACFVVRIQFYAFEIARNRHKLNDWAVG--MSEIPEDSQVSIFSRNERKAREIIKKLGLKQVTGISRVTFRKKNNQIFAIDHPEVFKSHGGNYVVFGEPKVDDFTRRLAKAQQHAAAASKDEQEIPSSSKDAGSIQADMLAAAEKSSQSPSAEasapsagASETEQVDETGLDADDIDLVMQQANVSRSEAINALRKHDQDIVNAIMSFSRMPIDQEKLAKLQKLSANNKVGGTRRKLAKKSTGGNNSNKDDTKLQSQLAKLKAVTIDNVEEANFFKEDGNVLHFNKVGVQVAPQHNTSVFYGIPQEKSLQEMFPGIIPQMGSESIEALTQLASQLQAtklGENAGNAKDEGKEDDIPDLIEGQGFEADVE
>A7RIJ4	A7RRQ8	A7RTW0
--------------IELDWAVKAHHHGEAHMKIISAFDPATLNFTSYDDDIYRQYSRCFKGLK----IDIINPDDLKSDEARILWKPFCEMFRDRIPHYNFGTLLRLDCNKGYTEENTIFVTKIEFYAIEIARNRQHLN--------------------SRGEKKARKAMQKLSLKSVTGVNRVTIRKSKNILFIINKPDVYKNpASDMYIIFGEAKIEDLSQQ---AQVQAAEKFKAP---NPAPTIPE------------AKPAVEQEEEEEEAIDETGVESKDIELVMQQANVSRNKAIMALKKNENDIVNAIMELT---MNQEKLAKLQK---EVRIGGKGTARRKKKVLHRTATTDDKKLQNTLKKLSVNPIPGIEEVNMIKEDGTVIHFNNPKVQASLGANTFAVNGHAETKSITEMLPGILNQLGGDSLTNLQRLAEKFPPPEMGSGAvNAEDEDDEVPELVE---------
>A0A1L0D636	A0A1L0C0N6	A0A1L0G1J5
---FDAEKAENLEDIEKQFAVKAVKQAETYWTLISTVKASTFKLTKHDDDIFETLLEDFPEFKEPKNVAEISEEEMKSPKGKTRWREFCEKF-KEIDDYNFGTLLRIKADEEYSQDNTIFAVRIQFYAIEIARNRYGLNDWVSSQ----IPQGAEINIISKNEKKARELIKKLNLKQIKGVSRVTFKQRGNLIYAIDQPDVYKSAAGTYVVFGEAKVDDMNQRLAEAQaAQAQAQGqAQAEEEEVADKSPESITADLEKASL-NQNKVEEVVDEEGEVDESGLDASDIAIIVEQTQVSRAKAVAALRKHKGDMVNAIMDLS-MPIDPEKLAKLQK-AGPKKVGGARVKA-KKVKSEA----DDVKLMESLAKLKAVKVENVEEANFFKDNGKVLHFPRVGVQAAHQSNTFAFTGYPQEKDITQLIPNILPHLGADNLNALKQLAEQIQAGKAPSELNADAAgDEDIPDLVAGEKFD-DVE
>A0A2V1B0H4	A0A2V1AXK8	A0A2V1AXU8
---FDAEKAENLEDIEKQFAVKAVHQAEAYWSLISKVKASSLRLTNHDNEIYEALIEQFPEFKEKEAAFQINEDAMKSKEGKAKWRAFCDKF-KEIDDYNFGTLLRVRADDEYSQENSIFAVRIQFYAVEIARNRYGLNDWASG-----IPQGAEVSIISKNEKKARETIKKFNLKQIKGISRVTFKQKGNLIYAIDEPDVYKSAAGTYVVFGEAKVDDMNQRIADAQAQQQAAADSAATEgegkdDVTTdKSPEAITADLEKA---SLNSAKPDEVDENDLNEEGLESSDIDIIVEQTHVSRARAIAALRKHKNDMVNAIMELS-MPIDPEKLAKLQK-SNPKKVGGARVKAKKVV-----KEVDDVKLVEALGKLKATKVEGVEEANFFKDNGKVLHFNRVGVQAASQSNTFAFTGYPQEKDITQLIPGILPQLGAENLEALRKLAEQIQ--GGKAPtelnAGAEGGDEDIPDLVQGEKFD-DVE
>A0A2G9T8P5	A0A2G9TJN6	A0A2G9UPV2
-----------------------------------------LRLNKLQDVIHASFRNTFPDL-DVHKV---TEVELKHGGMKEKWHDFCESFKEVVEDYSLGTLMRIEACKGYSEENTVVVPKIIYLAVEIARNVEGINE-------------------SRSEKKARKLFSKLGLKPVTGVSRVCIRKSKNILFVINKPDVYKSPGSDtYIVFGEAKIEDLSQH----QQLTAIDRIKPS---------EDTPVPL---------ATVQEDEDDGtEEDATGIEEKDIELVMSQANTSRNKAIRALRSADNDIVNAIMSLT------EKIKKLQANAENVQLGgkGTPRRKKKIVFKTAAA--DDKKVQSNLKKLSVTNIPGIEEVNMIKDDGTVIHFNNPKVQASVPANTFSITGAGENKQITDMLPGILNQLGPESLTHLKKLANNVTSQFKPAPAD----------------------
>A0A2T0FP87	A0A2T0FC08	A0A2T0FLA9
--TFNAEEAENLEDIEKQFAVKAVEQAQTYWGLLEKVPGSKLKLTSDDDVIYDHLLREFPEFHEGGIWSKVIDEDmMKTKSGKERWRNFCNVYEKIIDDYNFGTLLRLDPAGEYNEKNTMFALRIQFYAIEILRNKRGMNNWVAAK----IEEGATVNVISRNEKKARKLLKGTGIKKVEGVNRVVLRRRGGSSFVISNPEVYRTPNGSYIVFGTAQVhqQDFAQQLAQLGGQA-AAGAAGADD----KSPEAINADLEAAvSKMHVNGEPEEED-DAEVDVTGLDEEKLTLVMEQANVSKAKAAKALRENNGDLVNSLMALT---MDADKLAKLKASMASSRIGgkGTPRRKVKRVVKGEG---NDQKVQAALAKLNPQTITGIEQVNMFKDDNRVIHISRPAVQNAPDYNTFAIHGYATEKSVEEMLPEMIQSMGPESLEQLRKLTEQIQAAQgANAGANKEAEDSEVPNLVEGETFDREVD
>UPI0018D9E9DD	UPI0018D9BD77	UPI0018DA1819
-----AEEFGNDENLELRWAIKAYHHAETYFNLISSVDNRVLKLTKQDDDIYHSFREHFPDLK----VDVIDQEELKSEAAKLKWRPFCTQYEGVVEDFNFGTLLRLDCKGDYSEQNSIFVTRIQFFAVEIARNREELN--------------------SRGEKKARKLMSKCGLKSVAGIKRVTIRKSKTILFVIQEPDVFKSPGSDlHIIFGEAKIEDLSQ-----QAQVVAAEQFRNQE----QSPA-ITADSNA----TVAQAIQEEDEEDEVDETGVEAKDIELVVQQANVSRSKAVKALKNNDNDIVNAIMELT----------------------------------------DERKVQTQLKKLGVNTIQGIEEVNMIRADNMVIHFNNPKVQASLAANTFAVSGLCETKSLTEMLPGILNQLGHSSLstqdnqDSLRQFTAKMPSMQdamkaGTKPDTIDEDDEHVPDLVE--DFDA---
>A0A3M6TK49	A0A3M6U1C8	A0A3M6UMN4
---------------EMLWAIKAHHHAETYFKLISQVDASRLRLTKYDDDIYRQFKRYFKMLKvDVIKI-----DDLKSEAAKVKWRPFCNMYEGKIDDFNFATLLRIDCAKGYEEENTILVTRIQFYAIEIARNRRGLN--------------------SRGEKKARKSLSKIGLKTVSGVTRVTIRKSKNILFVINKPDVYKSpASDTYIVFGEAKIEDLSQ-----QAQVQAA--------------EKFKAPQPAPAIPEAKAAAmeqEEESEEEEINDSNVEEKDVEIVMQQANVSKSKAIKALKNNENDIVNAIMELT---MNQEKLS---KLKSGVQIGgkGTPRRKKKIVHRTAGA--DDKKLQNTLKKLAVNSIPGIEEVNMIKDDGTVIHFTNPKVQASLQSNTFAVVGQSENKSIAEMLPGILNQLSSEGLTNLRKLAEKFptATDGAHVPTHTEEvDDDDVPELVE---------
>A0A668T3T1	A0A668SUW9	A0A668T4I0
-----AEAYGNDPRLEVMWAMKAYNHAEVYFNLISSVDPKFLKLTKMDDKIYSSFRETF---KDLD-IKLLNADDLKSEKAKETWRPFCNQFEGLVEDFNYGTLLRLDCEKDYTEENTIFATRVQFFAIEIARNREGYNNVVFKSK-------------SRSEKKARKAMSKLGLRQVTGVTRVTIRKSKNILFVITKPDVYKSpASDTYIVFGEAKIEDLSQQAqLAAAEKFKVPGETVSNVQENTQTP-----------------TVQEESEEEEVDETGVEVKDIELVMSQANVSRAKAVRALKNNNNDIVNAIMELT---MNQEKLAKLQ---AQVRIGGKGSARRKKKVVHRTATADDKKLQFSLKKLGVNNISGIEEVNMFTNHGTVIHFNNPKVQASLAANTFTITGHAENKQLTEMLPGILNQLGADSLTSLRRLAENLPKpGDNKAPmVAAEEEDDEVPDLVE---------
>A0A127ZEL1	A0A0F7S8M8	A0A127ZJC8
--TFDANKAQNLPEIEKQMAVRCVEHAQTYWNLLEKIKPSTLRLTKLDDEMYQDFQASFPELaesTDPKSVLKIDEEAMKSSAGKEKWRVFINKYENKVADFNFGTLIRTDASDEYTQFNTTFVTRLQFYVYEIARCRRGLNDWV-----------ASDKVASRAERKSRKALQGIGLKKIGGITRVTMRRPRGHLYVIAQPEVYKSSRSDvYIVFGEAKAEDMSQyaQAQAAQQMAQA----EAQERLLAESLQNSGAGAEKKAE------EEEDDDDSPIDEEGVDAKDIDLVMQQVSCSRRKAVKALKESNGDLINAIMNAS-MVLNPEKLAKLQAASRTGGKGTPRRKVMSKP---RGPGGEDPKLQAALKKLQVEPVSGIEEVNMFKEDGNVLHFAAPKVHGLASSNTFAVYGNGVDKELTELVPGILNQLGPDSLASLRKLAesyqamnAQHAASQAAAGAAGSKDDDDVPDVVE---------
>A0A517KZ35	A0A517L2Q4	A0A517L2K9
------ETADNFEDIEKQFAVKAVQHMLTYWKILEKMRGSTLRLTKHDDEIYEHFMKDFPDFDPAVTI---DEDEMKSKAGKERWRKFSMAYEKTIEDYNFGTMLRKSHAAEYNQEDTIFAVRMQFYAIEIARNRKGLNDWIYEQ------------VHSRNEKKARKAIAKLGLKHIEGITRVTLRRPKGILFVISNPDVYKSPASNtWIIFGEAKIEDLnSQAQASAAQQIVGGEDSHAGHDHGKGKAIDHDHDHEGHDHDHKDEEEEEDDGE-EVDEEGLEGKDIELVMQQASVSRKKAVKALKENDNDIVNSIMALS---MDQAKLAKMQasvrigyvapipyllQLTQYHSGKGTPRRKVKKVTRSTGT--DDKKLQTSLKKLNVQPIQAIEEVNMFKSDGNVIHFSAPKVHASVPANTFAIYGVGEEKELTELVPGILNQLGPDSLASLRKLAESYQSMQQGKGGDGEKadddeDDDDIPDLVAGDTFEgkgADVE
>A0A6P7G658	A0A6P7H162	A0A6P7H430
-----AEEFENDQTVETMWAIKAFEHAEVYFNILCSVDPKLLKLTPVDDLIYKVFREEFPKLE----VEVIIENELKSTKEKSKWRPFCERFKTIVEDYSYGTLLRADAKDDYKEENTILVTRIQFYAIELARNREGVND-------------------SRGEKKARKIMSKLGLKPVQGVNRVTIRKSKNILFVINKPDVYKNpVSDTYIVFGEAKIEDLSQqaQVAAAEKFKE---VSPAGDNAAGTTTTSV-------------APIAEESEDEEVDESGVEEKDVELVMSQANVSRSKAVKALKNNQNDIVNAIMELT----------KLKKMQSQVRIGGKGTPRRKKKVVHSTQATDDKKLQSSLKKLSVNTIPGIEEVNMIKEDGTVIHFNNPKTQASLAANTFAITGHGENKQITDMLPGILSQLGPEGITQLKRLA-----------------------------------
>A0A2B4S5P3	A0A2B4RW91	UPI000C03F6AE
----DADNYKNDSQTEMLWAIKAHHHAETYFKLISQVDASRLHLTKYDDDIYRQFKRYFKTLKvDVIKV-----DDLKSEAAKLKWRPFCNMYEGKIDEFNFATLLRIDCSKGYEEENTILVTRIQFYAVEIARNRRGLN--------------------SRGEKKARKALSKIGLKTVSGVTRVTIRKSKNILFVINKPDVYKSpASDTYIVFGEAKIEDLSQ-----QAQVQAA------EKFKAPQPAPVIPEAKVAA-----IEPEEESEEEEINDSSVEEKDIELVMQQANVSRSKAIKALKNNENDIVNAIMELT---MNQEKVS---KLKSGVQIGgkGTPRRKKKIVRRTAGA--DDKKLQNNLKKLSVNTIPGIEEVNMIKDDGMVIHFTNPKVQASLQSNTFAVVGQSEIKTIAEMLPGILNQLSSEGLTSLRRLA-----------------------------------
>A0A6A5QIC1	A0A6A5QNE9	A0A6A5QLQ6
----NAEDTDNSEQIEQAFAVKVVQHIETYWKILEKVPGSKLRLTKYDDEIYEHFKKEFPDFDPKATI---DEEEMKSKDGKEHWRKFIMAYEKKVDDYNYGTVIRTNPKFEYGEKETIFAVRMQFYAIEIARNREGLNDWI-------IPAGASVAVHSRNEKKARKAIAKLGLKHIDGITRVTLRRPKNILFVINQPDVYKSPSSNtWIIFGEAKIEdlNSQAQASAAQQLAQAEA---ASHDHSGHDHDHDHKGKGKAVEDTKDEDEDEDDDE-EVDDSGLEAKDIELVMQQASVSRNKAVKALKENENDIVNSIMSLS---MDQAKLARMQASVPRRKV----KKVHKSSGT------DDKKLQTALKKLNVQPIQAIEEVNMFKSDGNVIHFSAPKVHASVPSNTFAIYGNGEDKELTELVPGILNQLGPDSLASLRKLAESYQSMQKEKGEDGDKKddddedDDDIPELVAGDNFESKAE
>A0A4Y7QLK2	A0A4Y7QJ71	A0A4Y7PW05
---FDPQNAQNLVEIEKQFAVKAVEHAQVYWNLLEKVPPKELRLTKLDDEIFDDLSKSFPEimQEPYEKLIKLDEDWMKSPDGKERWRKFIEAYEKKVKDYNFGSLIRTDAKEEYGEINTIFVTRMQFYAIEIARNRLGLND-----------------IQSRSERKARKALLGLGLKKVPGITRVTLRRPKNILFVIASPDVYKSPNSDcYLVFGEAKIEdvNSQAQMNAAQ---QLSASNPPAVERANPTSNDDDDDM-------PELEAPEDD--GPVDETGVDPKDIELVMVQVNCSRAKAVRVLKESGGDLINAIMAASE--MDPAKLAKLQAQAAINRIGGkgtVRRKVVKKTKPSTA--QDDKKLQGALKKLNVQPIPGVEEVNMFREDGNVLHFTAPKVHAAVPANTFAIYGTGHVKELTELVPGILNQLGPDSLASLRKLA-----------------------------------
>A0A0N4UVU8	A0A0N4V187	A0A0N4VA78
--TGDASKYQNNPTLEVAWACNAAERASIHMNLLLSCDTRNLSLHKHSRMVYDHFRSLFPDM----NVKTVAEKELKN-ENKKKWFEFCENLKDTIEEYNLGTLLRIRANGVYSEENTIVVPKVIYLAIEAARNFEGINE-------------------SRSEKKARKLFTKLGLKPVHGVSRVCIRKSKNILFVINKPDVYKSPGSDtYIVFGEAKIEDLSEhaRFAAAER------LKPSETPVA----------GQGLHVNPAPQAEEESDNEGDIDASGIEEKDIELVISQAGVSRNKAIKALKKADNDIVNAIMELT---MNTEKVKKLQQNAAQVRTGGKGTARRKKKVVHKTAATDDKKLQSNLKKLSVTNIPGIEEVNMIKEDGTVIHFNNPKVQASVPANTFSVTGSAENKQITEMLPGILNQLGAESLTHLKKLANNVTSQFKNA------EDEDVPELLE---------
>A0A250YC95	UPI000980F0E4	UPI0009825F3D
-----AESYGNDPDIEMAWAMRAMQHAEVYYKLISSVDPQFLKLTKVDDQIYSEFRKHF----ETLRIDVLDPEELKSESAKEKWRPFCLKFEGIVEDFNYGTLLRLDCSQGYTEENTIFAPRIQFFAIEIARNREGYN--------------------SRGEKKARKATSKLGLRQVTGVTRVTIRKSKTILFVITKPDVYKSpASDTYIVFGEAKIEDLSQQAqLAAAEKFKVQGEAVSNIXENTQTP-----------------TVQEESEEEEVDETGVEVKDIELVMSQANVSRAKAVRALKNNSNNIVNAIMELT---MNQEKLAKLQ---AQVRIGGKGTARRKKKVVHRTATADDKKLQSSLKKLAVNNIAGIEEVNMIKDDGTVIHFNNPKVQASLSANTFAITGHAEAKPITEMLPGILSQLGADSLTSLRKLAEQFPRQvldsKAPKPEDIDEEDDDVPDLVE---------
>H2Z069	H2ZGE6	H2ZFP0
--------------IEVSWAMKASDEAEMHYNLITSVDPSQLQLSKEDQLIYTQFRKSFPELD----IGNLQEADLKSPSAKENWRKFCRKFDGVIDDFNYGTLLRLDPLIEYAESNTVFATRIQFLAVEIARNKEGL-------------------------------MSKLGLKLVTGINRVTIRKSKNILFVINRPDIYKSpASDTYIVFGEAKIEDLSQqaQLAAA-------------EKFKNKTP--------TAAESATTVPTVQEDSDEEVDESEVEAKDVELVVQQANVSRSRAVKALKNNSNDIVNAIMELT----------KLNKLQDQVRIGGKGSARRKRKVVHRTATTDDKKLQSSLKKLAVNNIPGIEEVNMIKDDGNVIHFNNPKVQASPSANTFAVTGHAENKHLTEMLPSILNQLNfyTCSLTSLSKLASGISK-PSSGQENQQNEDDDVPDLTD---------
>UPI0005D0B35C	UPI0018D117DC	UPI0018D0294A
-----AEEFGNDETLEHLWASKAMEHSDIYFNVLCSVDTRWLRLTPHDDLIYTHFKQDFPDL-DVSYIQ---ENILKNNTNKAKWRMFCEKFKNIIEDYSFGTLLRADTKGDYSEANTILVPRVQFYAIEIARNRAGLNNQV-----------------SRGEKKARKIMSKLGLKPVSGVNRVTIRKSKNILFVINSPDVYKNpQSDTYIVFGEAKIEDLSQQatMAAAER---------------FKAPETNVAGNDSATTGtTVAPIAEEEDEEG-VDETGVDEKDVEIVMSQANVSRARAVRALRNNQSDIVNAIMELT----------KLKKLQSQVRIGGKGTPRRKKKVVHATAATDDKKLQSSLKKLSVNTIPGIEEVNMIKDDGTVIHFNNPKAQASLAANTFAITGHGENKQIAEMLPGILSQLGPEGLNQLKRLASSV---AAPKPLD---EDDEVPNLV----------
>UPI00146D5029	UPI00146B08F9	UPI00146A5BB8
-----ADAYGNDPQLEVMWAMKAYNHAEVYFNLISSVDPKFLKLTKMDDDIYKIFRDTF---KDLD-IKKMNPDDLKSDEMKEVWRPFCNQFQGLIEDFNYGTLLRLDCERDYTEENTIFATRAQFFAVEIARNKEGCNDVVFTSK-------------SRSEKKARKAMSKLGLRQVTGITRVTIRKSKNILFVITKPDVYKSpASDTYIVFGEAKIEDLSQQAqLAAAEKFKVQGEAVSNIQENTQTP-----------------TVQEESEEEEVDETGVEVKDIELVMSQANVSRAKAVRALKNNNNDIVNAIMELT---MNQEKLAKLQ---AQVRIGGKGSARRKKKVVHRTATADDKKLQFSLKKLGVNNISGIEEVNMFTNQGTVIHFNNPKVQASLAANTFTITGHAENKQLTEMLPGILNQLGADSLTSLRRLAENLPRpaGEDMAPmVDAEEdEDDDVPDLVE---------
>A0A4T0X328	A0A4T0WYW8	A0A4T0WZ73
-ASFDPEHPDNLEDIEKQFAVKAVQHMITYWGLLEAVPPSKLKLTQYDDEIVEEFFKAFPEYNDKEKLIVLNEDELKSKEAKERWRDYIKIFEKKIDDYNFGTMLRKDCRQDYSEENSIFVVRIQFYAFELARNRFGLNDWVYNNK---IPQGAEVTVIPKAEKKAKDALLKLGLKPLKDISRVTFRKKNNTILAIEKPEVYKTQGGSYIIFGEAKVEDLTKRYeeAMAAQEAAAEVNNAVNNLDENNLASSIQEDLKKASLEDKSADAEDDDE--EVDVTGLEESDITVIMEQTNCSRNKAAKALKEHKGDIVNAIMSLS-MPIDPEKLAKLQKSSA-KKVAGKRvaaKKVNK---SSEG---DDSKVQAALAKFNPTTLTDVAEANFFRDDGSVLHFNRVGVQACAANNTYAVTGFGQEKKITELLPGILTQLGAENLDLLKKLAqsfqqnpeslAQLQNQGDHAHSHAH-GDEDIPELVEGETFD-DVE
>A0A132A4A4	A0A132A4U7	A0A131ZYW0
----------NDSSIELAWMSTAVRHMEVYYKLISTVqPTHTIKLSSDDEFIFQEFRKRFPEL----NVECLTEEMIKSTEAKEKWRNFLLEIKDIVEDYNFATLLRLDCHSNYSESNSIVVPRAQFAAIEIARNREGLN--------------------SRGEKKARKAISKLGLKLIPGINRVAIRKSKNILFVVNKPDVYKSPGSDtYIIFGEAKIEDLSQKAqLAAAEKFKTQGDVSNAQDLIGQNATDNVA-------STFPPVEEEDETTEEIDLKGIEEKDIELVVSQTGVSRNKAIKALHNNNNDIVNAILELT----------KLQKLQSQVRIGGKGTARRKKKVVHRTSTTDDKKLQSTLKKMTVNSIPGIEEVNMFKDDGTVIHFNNPKVQAALSSNTFAITGQAENKKVTDMMPGILNQMRPDNLNRLNNLA-----------------------------------
>A0A6A4SLE5	A0F015	A0F005
-----AEAYGNDPRLEAMWAMKAYNHAEVYFNLISSVDPKFLKLTKLDDQLYSSFRDAF---KDLD-IRALDPDQLKTDEAKERWRPFCNQFEGLVEDFNYGTLLRLDCEKDYTEDNTIFATRVQFFAVEIARNREGLNDVVFKSK-------------SRSEKKARKAMSKLGLRQVTGVTSVTIRKSKNILFVITKPDVYKSpASDTYIVFGEAKIEDLSQQAqLAAAEKFKVQGEAVSNIQENTQTP-----------------TVQEESEEEEVDETGVEVKDIELVMSQANVS--------------------------MNQEKLAKLQE---QVRIGGKGSARRKKKVVHRTATADDKKLQFSLKKLGVNNISGIEEVNMFTNQGTVIHFNNPKVQASLAANTFTITGHAENKQLTEMLPGILNQLGADSLTSLRRLAETLPKpaGENKAPmVTVEEEDDEVPDLVE---------
>A0A016UHU6	A0A016SCQ3	A0A016TZN0
--------------IEMAWAVKAAERANVHMNLLMCCDTTALRLNKLQDVIHTSFRNAFPNL-DVHKV---TEVELKQGGMKEKWHDFCEHFKELVEDYSLGTLMRMEACKGYSEENTIVVPKIIYLAVEIARNVEGVNE------------------------QARKLFSKLGLKPVTGVSRVCIRKSKNILFVINKPDVYKSPGSDtYIVFGEAKIEDLSQH----QQLTAIDRIKPS---------EDTPAPL---------ATVQEDEDDGtEEDATGIEEKDIELVMSQANTSRNKAIRALRSADNDIVNAIMSLT------EKIRKLQANAENVQLGgkGTPRRKKKIVFKTAAA--DDKKVQSNLKKLSVTNIPGIEEVNMIKDDGTVIHFNNPKVQASVPANTFSITGAGENKQITDMLPGILNQLGPESLTHLKKLANNVTSQFKPAPA-----DDDVPDLV----------
>A0A5K3F1P9	A0A5K3F3B9	A0A0R3UNS4
--------------LERSWAVAAYGHAETHYNLLCVVPDARyLRLSLIDEKIYGAFREMFPGM----NVDCITEDDIKSDQQKELWRSFCTKFEKIFGDYNFATLLRLDSARGYDEDNTCVVPRIQFLAIEIARNRQGLNNRI------------NTSKQSRSEKKARKAMSKLNLKPVGGICRVTIRKAKAIMFVISNAEVFKAPNvDTYIIFGEAKIEDMsTQAQAAAVEKLRSQTLAGAGKDApLSKENEPV----------SKSPIAEESEDE-EVDDTGLEAKDIELIMEQANVSRSRAINALRKNNNDIVNAIMYLS------ERLQALKSVSEQARIGgkGTARRKRKVVHKTAAT--DDKKLQATLKKLGINVIPSIEEVNMYRADGTMIHFKNPRVQASPQANMFAVSGLAENKTLNDLFPNMMSQLET----AKQRLSKMNETAHFESADNADNDDDDVPDLV----------
>UPI00141AD878	UPI00141AF7E5	UPI00141BEF5C
-----AESYGNDPDIEMAWAMRAMQHAEVYYKLISSVDPQFLKLTKVDDQIYSEFRKNF----ETLRIDVLDPEELKSESAKEKWRPFCLKFNGIVEDFNYGTLLRLDCSQGYTEENTIFAPRIQFFAIEIARNREGYN---------------------RSEKKAREAMFKLGLRQVTGVTRVTIRKSKNIFFVITKPDVYKNpASDSCIVFGEAKIKDLSQQAqLAAAEKFKVQGEAISNIQENTQTP-----------------TVQEESEEEXVDEAGVEIKDVELVMSQANVLRAKAVRALKNSN-DIVNAIMELT---MNQEKLAKLQ---AQVRIGGKGTARRKKKVVHRTATADDKKLQSSLKKLAVNNIAGIEEVNMIKDDGTVIHFNNPKVQASLSANTFAITGHAEAKPITEMLPGILSQLGADSLTSLRKLAEQFPRQvldsKAPKPEDIDEEDDDVPDLVE---------
>A0A1A6GZ48	A0A1A6GXZ1	A0A1A6HQM8
-----AESYGNDPDIEMAWAIRAMQHAEVYYKLISSVDPQFLKLTQVDDQIYSEFRKNFEKL----RVDVLDPEELKSESAKEKWRPFCLKFEGIVEDYNYGTLLRLDCSQGYTEENTIFAPRIQFFAIEIARNREGYN---------------------KNQSVKQNRVGamsKLGLRQVTGVTRVTIRKSKNILFVITKPDVYKSpASDTYIVFGEAKIEDLSQQAqLAAAEKFKVQGEAVSNIQENTQTP-----------------TVQEESEEEEVDETGVEVKDIELVMSQANVSRAKAVRALKNNSNDIVNAIM----------------------------------------ATADDKKLQFSLKKLGVNNISGIEEVNMFTNQGTVIHFNNPKVQASLAANTFTITGHAETKQLTEMLPSILNQLGADSLTSLRRLAEALPKQsvDGKAPlATGEDDDDEVP-------------
>A0A1E5RFB6	A0A1E5RIA3	A0A1E5R7Q2
---FDAENADNLEDIERQFAVVAVEQAETYWNLLSSIPGSKLKLTKFDDEIYNSFIVLFPEYQDVERIKKFTEDELKTKEAKEKWRNWTKLFEEKVADFNFGTLLRTDSSAEYGQDSTIFSFRLQFYAFEIARNRHGLNDWICQKK--------SVEIVDKNEKQAKEMIQKLGLKPVAGISRVTFRKKDNSVFSIDAPKVYRSPAGNYVVFGDCKVDNFQERMAEAQSKVQ-------------KDPASIQADLAAAaadaekAEKSGESKIEEEDDNEPVDESGLDAADIDIIVQQANVSRGKAVKALKAHNGDIVNAIMELTKMPVDPAKLAKLQKMSGTNKVGGIRRKQVSKENTS---KKDDTKLLNTMASLKAVNMSDVAEANFFQENGQVLHFDKVGVQVAAQNNTTAFYGMPKEKQLQELFPNIITQLGDDSLNALTQMAQQMEaakKAQAGAEANpAETADDGIP-SVEGKTFEDDVE
>A0A1Y2EU69	A0A1Y2FW60	A0A1Y2FW71
---FDAENAGNNEEIEKQFAVKAVQHLETYWKLLSLRKGSELKLTSMDDAIYLHLCNALPEYTTKEGVSVIDEDKMKSPGGKKLWREFMMQYEHTVDDYNFGSLLRADVSKGYDEDNSIFVPRMQFLAIEIVRNRLGLNDWV--------------------EQKSRKLILKLGLKQVPSINRVVLRRPKNIMFVIAKPEVYKSPNSDtYIVFGEAKIEDMSQQAAlqqQAQQQAQeqqaasAAGGQSSSEE-SGKKPQ----------------APEEEDE--DVDETGVEAKDIDLVIEQTQCSRGQAVKSLKKNKGDIVNAIMDIT---MDPARLAKLQQSVRIGGKGTPRRKIQKKA---KGSGVDDKKLQATLKKLNVQPIAGIEEVNMFKEDGTVLHFGRPTVHAAVPSNTFAVYGRGEDKDLTELVPGVLNQLGPDSLASLRKLAESYQQMSAAQQAGAaggaaavegaketEGDDDDIPDLVE---------
>A0A5B0NTR2	E3KXD1	E3KD83
---FDAANAPNLPEIEKQFAVRCIEQAETYWNLLGAIPPSKMKLTKHDDEILKEFQAAFPEMaanKDG-ALQRIDEGSLKSPEGKEAWRKYIKLFESTVSDYNFGTLIRTNAAEDYTEKNTMFITRIQFYAIEICRNRLGLND-------------------SRGERKARKALSKLGLKKVPGISRVTMRRsKAQHFFVIANAEVYKSPHSNcYIVFGEARTEDAAAGLGNL-TGGGGGGAMGGGPNAGGGFQPEMMISNSAAGKQAANKQKDEPEDDEPEDATGIDAEDIETVMGQVKCSRNRAIRALKSSDGDLINAIIS------------KLKQLQAQTKVGSkgqPRRKVIKKPkgfTANGGPAGDDKKLQAALKKLNVQPMIGMEEVNMFKDEGsKILHFSNPKVHGAANVNTFAIHGNGQEKDLTELVPGILPQLGAESIANLRRLASSLgDLHQAnsmsyKPPnmaAGANNDDDDVPALVD--SFDVD--
>A0A2L2T362	A0A2L2T087	A0A2L2T6X9
---FDAENAQNNEDIEKQFAVKVVQHMQTYWSILERVKGSSLRLTKIDDEIMEHLKEAFPEFDPAAKV---NEDEMKSKDGKNRWRDFMMKYEKKVDDYNFGTMVRDSAKVEYEENTTIFVPRMQFYAFEIARNRAGLNDWIYEQ--------AGSTVIhNRNEKKARKALEKLHLTRIPGITRVTLRRPKNILFVINTPEVYKSPNSNtYIVFGEAKIEDVN---AAAQQAAAAQLASQNAEDHSghnhGEPSKAVEADEK--KEDKEDDEEEEDEEEEEVDASGLEDKDIELVMTQANVSRNKAVKALKENDNDIVNSIMALS----------------------GTPRRKVKRAPARSGA--DDKKLQLALKKLNTQPIQAIEEVNMFKQDGNVIHFAAPKVHAAVPSNTFAIYGNGEDKELTELVPGILNQLGPDSLASLRKLAESYQNLQKEKGED----DDEIPDLVEGENFEGE--
>A0A6J2PF68	A0A6J2Q0T3	A0A6J2PLW1
--------------LEVMWAMKAYNHAEVYFNLISSVDPKFLKLTKLDDDIYSSFRETFRELD----IKLLQPDDLKSDEAKEVWRPFCNQFEGLIEDFNYGTLLRLDCERDYTEDNTIFATRTQFFAVEIARNREGCNDAVFTSK-------------SRSEKKARKAMSKLGLRQVTGVTRVTIRKSKNILFVITKPDVYKSpASDTYIVFGEAKIEDLSQQAqLAAAEKFKVQGEAVSNIQENTQTP-----------------TVQEESEEEEVDETGVEVKDIELVMSQANVSRAKAVRALKNNNNDIVNAIM----MMIENMNLEKLAKLQAQVRIGGKGSARRKKKVVHRTATADDKKLQSSLKKLAVNNIAGIEEVNMIKDDGTVIHFNNPKVQASLSANTFAITGHAETKQLTEMLPGILSQLGADSLSSLRKLAEQFPRQalDSKAPkaEDIEEEDDDVPDLVE---------
>UPI000CE202F4	UPI000CE1B54B	UPI000CE23A36
----NAEETENFEEIEKQFAVKVVDHMTTYWAILEKMPGSKLRLTKFDDEILEHFNREFPDF-DLKGT--INEDDMKSKAGKERWRNFIQEYEKKVEDYNYGTMLRANAAWEYGEKETIFAVRMQFYAVEIARNRAGLNDWI-----------------SRSEKKSRKAMLKLGMKPVTGVSRVTIKRTKNILFFISKPDVFKSPhSETYVIFGEAKIEDLSSQL---QTQAAQQFRMPDMGSIMAKSEVSPSA-----------AGVQADEEEEEVDETGVEPRDIDLVMTQASVSRSKAVKALKTHSGDIVSAIMELT---MDHEKLARMQNAVRIGAGKGTPRRKVKKVHKNSGT--DDKKLQTALKKMNVQPIQAIEEVNMFKSDGNVIHFSAPKVHASVPSNTFAIYGNGEDKELTELVPGILNQLGPDSLASLRKLAESYQSLQ-KSEGGEDKKdddDDEIPDLVEGENFDstkADVE
>A0A0V1PVV5	A0A0V1PYG4	A0A0V1Q5V2
MSTFKAENAENLEDIEKQFAVKAVMQAETYWSLLEKIPGSKLKLTKYDDRIYDQLLEDFPEFEDPNAAAVIEEASMKSPSGKAKWRTFCDKF-KDIEDYNFGTLLRSKATDEYSQEGTIFAVRIQFYAIEIARNRAGLNDWIASK----IPQGADVSILSKNEKKARELIKKLNLKQIKGITRVTFKQRGNLIYAIDQPDVFRSSAGTYVVFGEAKVDDMNKRIAEAQQQqaqqealAKAAGESgEAGEGQEDKSQDAITADLEKASL-NANKVEEEEADDSEVDESGLDSKDIDIIVEQTQVSRGKAVKALRAHDGDMVNAIMELS-MPVDPEKLAKLQKASAAKKVGGSRVKAKK----NVKTEQDDTKLIEALGKLKAQKIEGIEEANFFREDGKVLHFNRVGVQGAAQHNTFALTGYPQEKDVTQLIPQILPQLGAENLEILRKLAEQIQagkNPELNAGAGAEGAEEEIPDLIEGQKFD-DVE
>A0A316Z4J7	A0A316Z446	A0A316ZID2
-SEFDANRAQNLPEIEKQMAVKCVEHAQTYWNLLEKLDARSLRLTKLDDDIYAHMLDAFPELAEgaagDAAVGKIDEEEMKSESGKTRWREFIARYEGKVTDYNFGTLIRTDASEEYTQFNTTFVTRMQFYVYEIARNRRGLNDWV---------------VTSKPERKARKSLQNIGLKKVQGITRVTMRRPRGHLYVISTPEVYKSASADvYIVFGEAKSED--QSMAA--QQAQAAQI-AQQEAQQDKLLADSFAASQAQSAGAGKEKEEKEEEsDGEIDETGVDAKDIDLVMQQVSCSRRKAVKALKETNGDLINAIMNAS-MVLDQEKLAKLQAASRIGGKGTPRRKVVKRAKGPGGVD-GDKKLSAALKKLDVQPLSGIEEVNMFKEDGNVLHFQAPKVHSAGPANTYSIMGAGQDKELTDLVPGILNQLGPDSLNSLRKLA-----------------------------------
>A0A7J7V6F7	UPI00174F2499	A0A7J8A4B3
-----AESYGNDPDIEMAWAMRAMQHAEVYYKLISSVDPQFLKLTKVDDQIYTEFRKKFEKL----RIDVLDPEELKSISAKEKWRPFCLKFDGVIEDFNYGTLLRLDCSQGYTEENTIFAPRIQFFAIEIARNREGHN--------------------SRSEKKARKAMSKLGLRQVTGVTRVTIRKSKNILFVITKPDVYKSpASDTYIVFGKAKIEDLSQQAqLAAAEKFKVQGEAVSNIQENTQTP-----------------TVQEESEEEEVDETGVEVKDIELVMSQANVSRANAVRALKNNSNDIVNAIMELT---MNQEKLAKLQ---AQVRIGGKGTARRKKKVVHRTATADDKKLQSSLKKLAVNNIAGIEEVNMIKDDGTVIHFNNPKVQASLSANTFAITGHAEAKPITEMLPGILSQLGADSLTSLRKLAEQFPRQvldsKAPKPEDIDEEDDDVPDLVE---------
>A0A7J8AWK7	UPI00140F9B37	A0A671G304
-----AESYGNDPDIEMAWAMRAMQHAEVYYKLISSVDPQFLKLTKVDDQIYSEFRKTFEKL----RIDVLDPDELKSVSAKEKWRPFCLKFDGVVEDFNYGTLLRLDCSQGYTEENTIFAPRIQFFAIEIARNREGHN--------------------SRSEKKARKAMSKLGLRQVTGVTRVTIRKSKNILFVITKPDVYKSpASDTYIVFGEAKIEDLSQQAqLAAAEKFKVQGEAVSNIQENTQTP-----------------TVQEESEEEEVDETGVEVKDIELVMSQANVSRAKAVRALKNNSNDIVNAIMELT---MNQEKLAKLQ---AQVRIGGKGTARRKKKVVHRTATADDKKLQSSLKKLAVNNIAGIEEVNMIKDDGTVIHFNNPKVQASLSANTFAITGHAEAKPITEMLPGILSQLGADSLTSLRKLAEQFPRQvlDSKAP------------------------
>UPI001A9B5694	UPI001A9B84D3	UPI001A9BB005
-----AESYGNDPDIEMAWAMRAMQHAEIYYKLISSVDPQFLKLTKVDDQIYSEFRENFKNL----RIDILDPEELKSESAKEKWRPFCLKFDGIVEDFNYGTLLRLNCSQGYTEENTIFAPRIQFFAIEIARNREGYN--------------------SRSEKKARKAMSKLGLRQVTGVTRVTIQKSKNILFVITKPDVYRSpASDTYIVWGEAKIEDLSQQAqLAAAEKFKVQGEAVSNIQENTQTP-----------------TVQEESEEEEVDETGVEVKDIELAMSQANVSRAKAVRALKNNSNDIVNAIMELT---MSQEKLAKLQ---AQVRIGGKGTARRKKKVVHRTATADDKKLQFSLKKLGVNNISGIEEVNMFTNQGTVIHFNNPKVQASLAANTFTITGHAETKQLTEMLPSILNQLGADSLTSLRRLAEALPKQsvDGKAPlATGEEDDDEVPDLVE---------
>A0A292PPA1	A0A292PSB2	A0A292PQG9
---FKAEGAQNLQDIEKQFAVKAVIHAQTYWSILERRAGTDLRLTRMDQEIYDHLLETFP---DFDPGKQLNEEEMKSKSGKEKWRNFLIKYEKRVEDYNFGTLLRTDAKVEYEKDTTIFgeppLTRL-FYAIEIARNRGGLNDWI-----SGIPAGSSVAVHSRNEKKARKQIAKLGLKHVPGITRVTLRRPKNILFVINQPDVYKSPSSNtwmslsslarsevlmlSSIFGEAKIEDLN-----SQAQANAAQQLQKHESAA-----NIEADFAAAAAGGPGArdkgkdaqalkkKEEEEEEDGeEVDEEGLENKDIELVMAQATVSRKRAVKALKENDNDIVNSIMALS---------AKLAKLQASVRIGGGARNLGwlgeggkgtprrkvKKIHKNAGT--DDKKLQTSLKKLNVQPIQAIEEVNMFKEDGNVIHFaapkasitpvsrtHEPGiiqslkwllnliwclVHASVPANTFAIYGNGEDKELTELVPGILNQLGPDSLASLRKLAESYQSLQKKEGEEGEKKegdsdddDDDIPDLVEGKSFDED--
>A0A6F9DNG6	A0A6F9DMN9	A0A6F9D7A4
----------NSESVEHAWAYKAMGEADTHYNIITSVDPDFLTLSEQDDKIYEEFRSSFPDF-DINMI---NEDEMKSAEGKKKWRTFCNKFD-SMQNFNYGCLVRINPMEDYNANNCTFATHIQYLAIEIARNREGI---------------------SRSEKKARKVfkinmhksivqtwpktnsLSKLGLKPITGINRVTIRKSKNILFVINKPDVLKNpASDTYIVFGEAKIEDLSQqaQLAAAE---KFKNKAPTASETAT----------------TVPTVPEESDE--EVDESEVEAKDIELVMQQANVSRSKAVKALKNNSNDIVNAIMELT----------KLSKLQEQVRIGGKGSARRKRKVIHRTATTDDKKLQSQLKKLAVNNIPGIEEVNMIKDDGTVIHFNNPKVQASPSANTFAVTGHAENKYLTEMLPSILNQLGAENINNLKKLATSVPKSAAISPdaafgdAGDENANEDVPDL-----------
>A0A1V6RHF5	A0A1V6RBD0	A0A1V6QZG3
---FNPEEAENLEDMEKQFAVKAVEHLMTYWAILEKVKGSQLRLTKQDNDIYESFMEAFPDFDPAETL---VEEEMKSKAGKEKWRTWMLKWD-KIEDFNFGTMIRTRADAEYDQDTTIFGVRMQFYAVEIARNRAGLNDWI-------IPAGASVAVHSRGEKKARKAIGKLGLKLVPGITRVTLRRPKNILFVVNQPEVYRSPNSNcWIIFGEAKIEDLnSQAQASAAQQLAAS---EATGDHAGHDHEEILG--KAKAPETEDKKEDEEDDGEEVDESNLESKDIELVMAQANVSRKKAVKALRENDNDIVNSIMALS----------------ANGK--GTPRRKVKKVVRNSGA--DDKKLQAALKKLNVQPIQGIEEVNMFKEDGNVIHFANPRVHGAVPSNTFALYGNGEEKELTELVPNILNQLGPDSLASLRKLA---ESYQNMQKQQGDKKDDEeddIPDLVEGENFE----
>A0A0R3W393	A0A0R3WDI1	A0A0R3W265
------------------WAMAAYDHAETHYNILCVVPDARiLRLSAVDDRICTAFCETFPRL----NVDCVTEDDIKSEEQKELWRSFCNEFDGVVEDYNRGTLLRLDSSR---------VPRVQFLAIEIARNRRGLNNRI-----------------SRSEKKARKAMSKLNLKPVPGICRVTIRKAKAIMFVISNAEVYKAQNvDTYIIFGEAKIEDMsTQAQAAAVEKLRSQTL----------------------------AGVTKEDE--EVDETGLEAKDIELIMEQANVSRSKAVNALRKNNNDIVNAIM---------ERLQALKSVSEQARIGGKGSARRKRKVVHKTAATDDKKLQATLKKLGINVIPSIEEVNMYRADGTMIHFKNPRVQASPQANMFAVSGLAENKTvlaLNDLFPSMMK-------------AAQGENKD-----NAEDDDDDVPELV----------
>A0A0D9REK7	UPI0018B0825D	A0A0D9S7A5
-----AESYGNDPDIEMAWAMRAMQHAEVYYKLISSVDPQFLKLTKVDDQIYSEFRKNF----ETLRIDVLDPEELKSESAKEKWRPFCLKFNGIVEDFNYGTLLRLDCSQGYTEENTIFAPRIQFFAIEIARNREGYN--------------------SRSEKKARKAMSKLGLRQVTGVTRVTIRKSKNILFVITKPDVYKSpASDTYIVFGEAKIEDLSQQAqLAAAEKFKVQGEAVSNIQENTQTP-----------------TVQEESEEEEVDETGVEVKDIELVMSQANVSRAKAVRALKNNSNDIVNAIM------MNQEKLAKLQ---AQVRIGGKGTARRKKKVVHRTATADDKKLQSSLKKLAVNNIAGIEEVNMIKDDGTVIHFNNPKVQASLSANTFAITGHAEAKPITEMLPGILSQLGADSLTSLRKLAEQFPRQvldsKAPKPEDIDEEDDDVPDLVE---------
>UPI0014866AA8	UPI001486C66E	UPI0014868DEB
--SYPPESYGNDPDIEMAWAIRAMQHAEVYYKLISSVDPQFLKLTKVDDQIYSEFREIF----ETLRVDVLDPEELKSESAKEKWRPFCLKFEGIVEDYNYGTLLRLDCSQGYTKENTIFAPRIQFFAIEIARNREGYN--------------------SRSEKKARKAMSKLGLQQVTGVMRVTIRKSKNILFVITKPDVYKSpASDTYIVFGEAKIEDLSQQAqLAAAXQFKVQGEAVSNIQENTQTP-----------------TVQEESEEEEVDETGVEVKDIELVMSQANVSRAKAVRALKNNSNDIVNAIMELT---MNQEKLAKLQ---AQVRIGGKGTARRKKKVVHRTATADDKKLQSSLKKLAVNNIAGIEEVNMIKDDGTVIHFNNPKVQASLSANTFAITGHAEAKPITEMLPGILSQLGADSLTSLRKLAEQFPRQvldsKAPKPEDIDEEDDDVPDLVE---------
>A0A5N6K8J3	A0A5N6JZK8	A0A5N6JZD4
---FDAEKADNFEDIEKQFAVKAVQHMSTYWAILEKVRGSSLRLTKIDNEIYEHLMKDFPDFDPAATI---NEDEMKSKTGKERWRNFLMTYEKKVDDYNFGTMLRANPKWEYGQDETIFVPRMQFYAIEIARNRKGLNDWI-----SGIPAGAGAVVHSRNEKKARKSIAKLGLTRVPGITRVTLRRPKNILFVINNPEVYKSPTSNtYIVFGEAKIEDLnsqAQASAAAQLAAQESHDHAGHDHSGHDHSHD-NGKGKAVDTGDEKKEEEEDDGE-EVDATGLEDKDIELVMTQASVSRNKAVKALKENDNDIVNSIMALS---------------------------------------------RTSLKKLNVQPIQAIEEVNMFKSDGNVIHFAAPKVHAAVPSNTFAIYGNGEDKELTELVPGILNQLGPDSLASLRKLAesyQSMQKAEgGEDKKDDDEDDDDIPDLVEGENFEDKVE
>A0A1Y1WFC3	A0A1Y1WF72	A0A1Y1WI14
MSLPKAEETANMVEMEMQWAVKAMHHAETYMKLLQAVGGKNLKLTPIDDELYEDLKAHFPDLKlDV-----LDEAQFKTEKAKAAWRDFINKYEKRVKDFNFGSLVRIDCKGDYTEENSMFVTRTQFYCVEVARNKEGLND-------------------SRTEKKARKAMAKQGLEQVPGITRVTMRRPKGVIFTIQAPDVYKSStSDTWIVFGEAKVDDMAARAQMAQaQQLQA---LAAEEAAAASSGK----GKEVAAEAAVEEEAEEVDEEG------VENKDIELVMSQANASRAKAVKALKNNNNDIVNAIMELT---MNPEKLAKLQAQVRTGGKGTPRRKV--KAAHKP-AVKEDKKLASTLKQLNVQPISAIEEVNMFHDDGKITNFVAPRVSASIAGNTFVIAGKSQNKGIEEMFPEILSQLGPD--------------------------------------------
>UPI00083C4A7C	UPI00083C4C00	UPI00083C307D
-----AESYGNDPDIEMAWAMRAMQHAEVYYKLISSVDPQFLKLTKVDDQIYSEFRKNF----ETLRIDVLDPEELKSESAKE----------------------------------------------------------------------------SRSEKKARKAMSKMGLLQVTGVTRITIRKFKNILFVVTKPDVYKSpASDTYIVFGEVKIQDLSQQAqLAAAEKFRVQGEAVSNIQENTQTP-----------------TVQEESEEEEVDETGVEVEDIELVMSQANVSRAKAVQALKNSSNDIVNAIMELT---MNQEKLAKLQ---AQVRIGGKGTARRKKKVVHRTATADDKKLQSSLKKLAVNNIAGIEEVNMIKDDGTVIHFNNPKVQASLSANTFAITGHAEAKPITEMLPGILSQLGADSLTSLRKLAEQFPRQvldsKAPKPEDIDEEDDDVPDLVE---------
>A0A3Q0SN01	A0A3Q0QSP0	A0A3Q0SN69
-----AEAYGNDPRLEVMWAMKAYNHAEVYFNLISSVDPKFLKLTKLDDRIYSSFRETF---KDLD-VKLLQADDLKSEEAKERWRPFCNQFEGLVEDFNYGTLLRLDCEKDYTEENTIFATRVQFFAIEIARNREGYNDVVFRSK-------------SRSEKKARKAMSKLGLRQVTGVTRVTIRKSKNILFVITKPDVYKSPSPN----GLSIEDLSQQAQLAAAEKFKVQGEAVSNIQENTQTP-----------------TVQEESEEEEVDETGVEVKDIELVMSQANVSRAKAVRALKNNNNDIVNAIMELT---MNQEKLAKLQ---AQVRIGGKGSARRKKKVVHRTATADDKKLQFSLKKLGVNNISGIEEVNMFTNHGTVIHFNNPKVQASLAANTFTITGHAENKQLTEMLPGILNQLGADSLTSLRRLAENLPKpGENKAPmVAAEEEDDEVPDLVE---------
>G1QK80	UPI00020AA87B	A0A2I3GD03
-----AESYGNDPDIEMAWAMRAMQHAEVYYKLISSVDPQFLKLTKVDDQIYSEFRKNF----ETLRIDVLDPEELKSESAKEKWRPFCLKFNGIVEDFNYGTLLRLDCSQGYTEENTIFAPRIQFFAIEIARNREGYN---------------------RSEKKARKAMFKLGLQQVTGVPRVTIRKSKNILFVIIKPDVYKSpASDTYIVFGEAKMEDLSQQAqRAAAEKFKVQGEAVSN----------IQENTQA-------PIVQEESEEEEVDEAGVEVKDIELVMSQANVPGAKAVQALKNSN-DIVNAIM------MNQEKLAKLQ---AQVRIGGKGTACRKKVVHRT-ATADDKELQSSLKKLAVNNIAGIEEVNMIKDDGTVIHFNNPKVQASLSANTFAITGHAEAKPVTEMLPGILSQLGADSLTSLRKLAEQFPRKAPKSE-DIDEEDDDVPDLVE---------
>A0A4W5ML21	A0A4W5PBV1	A0A4W5R4Q9
-----AEAYGNDPQLEVMWAMKAYNHAEIYFNLISSVDPSNLKLTKVDDRIYTSFRESFSDL----NIKNLDPDMLKTADAKEKWRPFCNQFDGVVEDFNYGTLLRLDCEKDYTEENTIFATRIQFFAIEIARNREGFN--------------------SRSEKKARKAMSKLGLRQVTGVTRVTIRKSKNILFVITKPDVYKSpASDTYIVFGEAKIEDLSQQAqLAAAEKFKVQGEAVSNVQENTQTP-----------------TVQEESEEEEVDETGVEVKDIELVMSQANVSRAKAVRALKNNNNDIVNAIM------MNQEKLAKLQ---AQVRIGGKGSARRKKKVVHRTATADDKKLQSSLKKLAVNNIAGIEEVNMIKDDGSVIHFNNPKVQASLSANTFAITGHAETKQLTEMLPGILSQLGADSLTSLRKLAEQFPRQvlDSKAPkaEDIEEEDDDVPDLVE---------
>A0A544ZS82	A0A545A8K8	A0A544ZR95
---FNPEEAGNMEEMEQQFAVKVVQHLHTYWSILERVPGSSLRLTKLDDEIYEHLKTEFP---DFDPAATLNEDDMKSKAGKERWRKFMMTYEGKVDDYNFGTMLRSSAKSEYDEDTTIFVPRMQFYAIEIARNKNGLNDWISEKK-------SGVIVHSRNEKKARKSIAKLGLVKIPGITRVTLRRPKNLtirfqiLFVINQPEVYKSPSSNtYIVFGEAKIEdlNSQAQASAAQQLAAQEAHSHSGHD--HSHDHSHENGKGKAIEESDDKKDDDEDDSEELDATGLEDKDIELVMTQASVSRNKAIKALKENDNDIVNSIMALS----------------------------------------EDPKLQAALKKLQVEPVSGIEEVNMFKSDGNVIHFNAPKVQGAVPSNTFAIYGNGEDKELTELVPGILNQLGPDSLASPRKLAESYQNMQKTEKGDDD--DGEIPDLVEGENFESKVE
>UPI0011EA05F7	UPI0011EA027A	UPI0011E9F1DF
-----AEAYGNDPRLEVMWAMKAYNHAEVYFNLISSVDPKFLKLTKLDDRIYSSFRETF---KDLD-VKLLQADDLKSEESKERWRPFCNQFEGLVEDFNYGTLLRLDCEKDYTEENTIFATRVQFFAIEIARNREGYNDAVFRSK-------------SRSEKKARKAMSKLGLRQVTGVTRVTIRKSKNILFVITKPDVYKSpASDTYIVFGEAKIEDLSQQAqLAAAEKFKVQGEAVSNIQENTQTP-----------------TVQEESEEEEVDETGVEVKDIELVMSQANVSRAKAVRALKNNNNDIVNAIMELT---MNQEKLAKLQ---AQVRIGGKGTARRKKKVVHRTATADDKKLQSSLKKFAVNNIAGIEEVNMIKDDGTVIHFNNPKVQASLSANTFAITGHAESKQLTEMLPGILSQLGADSLSSLRKLAEQFPRQalDSKAPkaEDIEEEDDDVPDLVE---------
>A0A7N6AN40	A0A7N6B9C9	A0A3Q1K5U6
-----AEAYGNDPRLEVMWAMKAYNHAEVYFNLISSVEPKFLKLTKQDDQIYSAFRETFKDFD----IKLLKEDELKSEEAKERWRPFCNQFEGLVEDFNYGTLLRLDCEKDYTEENTIFATRIQFFAIEIARNREGYNDAVYKSK-------------SRSEKKARKAMSKLGLRQVTGVTRVTIRKSKNILFVITKPDVYKSpASDTYIVFGEAKIEDLSQQAqLAAAEKFKVQGEAVSNIQENTQTP-----------------TVQEESEEEEVDETGVEVKDIELVMSQANVSRAKAVRALKNNNNDIVNAIMELT---MNQEKLAKLQ---AQVRIGGKGTARRKKKVVHKTATADDKKLQGSLKKLAVNNIAGIEEVNMIKDDGTVIHFNNPKVQASLSANTFAITGHAEIKQLTEMLPGILSQLGADSLSSLRKLAEQfprqsIDKKAGKEEIPEEEEDDDVPDLVE---------
>A0A670J366	UPI0010A019F5	A0A670JR04
-----AEAYGNDPTVEMIWAMKAHQHAEVYFNLISSVDPKFLKLTKADDQIYTEFRKDFNRLK----IDVLDPEDLKSEPAKEKWRPFCLQFDGVVEDFNYGTLLRLDCSKGYTEENTVFATRIQFFAIEIARNREGYN--------------------SRSEKKARKAMSKLGLRQVTGVTRVTIRKSKNILFVITKPDVYKSpASDTYIVFGEAKIEDLSQQAqLAAAEKFKVQGEAVSNIQENTQTP-----------------TVQEESEEEEVDETGVEVKDIELVMSQANVSRAKAVRALKNNSNDIVNAIMELT---MNQEKLAKLQ---AQVRIGGKGTARRKKKVVHRTATADDKKLQFSLKKLGVNNISGIEEVNMFTNQGTVIHFNNPKVQASLAANTFTITGHAETKQLTEMLPSILNQLGADSLTSLRRLAEALPKQpvDGKAPlATGEEDDDEVPDLVE---------
>A0A653D3R2	A0A653BGH9	A0A653CW75
-----AEEFENDQSIEAMWAIKAYEHAEIHFNLLCSVDPQSLKLTPLDDLIYKVFREEFPDLK----IDILREDDLKNPKAKEKWRPFCEQFKDIIEDYSFGTLLRIDASEDYSDKNSILVTRIQFFAIEIARNREGINN-------------------SRGEKKARKIMSKLGLKPVQGVSRVTIRKSKNILFVITKPDVYKNpVSDTYIVFGEAKIEDLSQqaQVAAAEKfkeanPAAAGAGVAGGAGVAGAHDGALAAGAAAGATGAAGqvGTIQEESEDEEVDESGVEEKDVELVMSQANVSRVKAVKALKNNNNDIVNAIMELT----------KLKKLQSQVRIGGKGTPRRKKKVVHSTQATDDKKLQSSLKKLSVNTIPGIEEVNMIKDDGSVIHFNNPKTQASLAANTFAITGHGENKQITDMLPGILSQLGPEGITQLKRLA-----------------------------------
>UPI000B929F87	UPI000B926896	UPI000B925993
-----AEEFGNDETLEHLWAARAMEHSDIYFNVLCSVDTRWLKLTPHDDLIYTHFRQDFPDL-DVAYIK---ENEIKNNVNKAKWRAYCEKFKTIVEDYSFGTLMRADTNGDYSESNTILVPRVQFYAIEIARNREGLNN--------------------RGEKKARKIMSKLGLKPVQGVNRVTIRKSKNILFVINSPDVYKNPhSDTYIVFGEAKIEDLSQQatMAAAER---------------FKAPETTTAGNDTATAGtTVAPIAEEEDEEG-VDETGVDEKDVEIVMSQANVSRAKAVRALRNNQSDIVNAIMELT----------KLKKLQSQVRIGGKGTPRRKKKVVHATAATDDKKLQSSLKKLSVNTIPGIEEVNMIKDDGTVIHFNNPKAQASLAANTFAITGHGENKQIAEMLPGILSQLGPEGLTQLKRIASSV---AAPKPID---EDDEVPNLV----------
>A0A1Y2GGL9	A0A1Y2GU42	A0A1Y2GZI8
MSLPSADELEQLEEIEKQWAVKAMHHAETYFSLLQAMDGSKLKLTKIDDEIYNDFISTFgADFKiDVLDENK----DFKSPEMKEKWRNFINKYEgGKVTDYNFGSLLRIDASKEYTEDNSMFVTRMQFLAIEIARNKAGLN------------------VQSRGEIKARKALSKLGLVKVKGVNRVTVRRSGQPILAISGPDVYRSLNSDtYVVFGEGQnedLSSLQSQLQAAQDVLKDSGDAP-----------------EAAAAADADADDADDDDE-EVDEEGLTKEDIELVMAQGNVKRSKAVKALKAHNGDIVNAIMELT---MNPEKLAKLQ-ANQNRSKGAPRRVIKKVHRPVA---QDDRKLQGALEKLSLVPQPYVEEVNMFMDEGTVIHFRQPKVHASSASNTYAIYGRGEEKELTELVPGILNQLGPDSLNSLRKLAESYQKSAAgQAALNAEDDDDEVPALVD---------
>A0A0C9R3C7	UPI0005ACF854	A0A0C9QXV8
-----AEEFGNDELVEEMWALKAMDHAEVYFNLLTSVHPSCLHLTPYDDQIYQAFREDFPDLK----VELITDDTLKSDDAKVRWRTFAEKF-NKLDDYAYGTLIRSDASKEFSPENSLLVVRIQFLAIEIARNREGLND-------------------SRSEKKARKLMSKLGLKLVQGVNRVTIRKSKNILFVINKPDVLKNpASDTYIIFGEAKIEDLSQqaQVAAAEK---------------FKEP-PIMSTAEAGGSTTVVAPIQEESEE-EVDETGVEEKDVDLVMTQANVSRGKAIKALKNNQNDIVNAIMELT----------KLKKLQAQVRIGGKGTPRRKKKVVHATAATDDKKLQSCLKKLSVNTIPGIEEVNMIKDDGTVIHFNNPKAQASLSANTFAITGHGENKQITEMLPGILSQLGPEGLTQLKRLA-----------------------------------
>UPI000678A5F8	I4DJC7	A0A194PKZ9
-----AEEFDNDETLEHLWAAKAMEHSDIYFNVLCSVDTRWLRLTQHDDLIYNHFRQDFPDMD----VKYINENVLKNNVNKSRWRMFCEKFKNIVEDYSFGTLLRADTNGDYSEQNTILVPRVQFYAIEIARNREGLNN-------------------SRGEKKARKIMSKLGLKPVQGVNRVTIRKSKNILFVINSPDVYKNPhSDTYIVFGEAKIEDLSQQatMAAAER---------------FKAPETAASGNDATATGtTVAPIAEEEDEEG-VDESGVDEKDVEIVMTQANVSRARAVRALRNNQSDIVNAIMELT----------KLKKLQSQVRIGGKGTPRRKKKVVHATAATDDKKLQSSLKKLSVNTIPGIEEVNMIKDDGTVIHFNNPKAQASLAANTFAITGHGENKQIAEMLPGILSQLGPEGLSQLKRLASSV---TAPKPLD---EDDEVPNLV----------
>A0A5C3LI96	A0A5C3MC60	A0A5C3LPD2
---FDPNNAQNLLEIEKQFAVKAVEQAQTYWNLLEKVPPKELKLTKIDDEIYDQTMKEFPELAEPphDKLVKLDENWMKTPEGKERWRKFIESYKEKVKDYNFGSLIRTDARDEYGETNTIFVTRIQFYAIEIARNRLGLNE-----------------IQSRSERKARKALLGLGLKKVTGITRVTLRRPKNVLFVLASPEVYKSPNSDcYIVFGEAKIEdmNSQAQMSAAQQLASSGQGAPTleNSGAGEDDGDDDIPDLE----------APEDD--GPVDETGVDPKDIDLVMQQVNCSRAKAVRVLKESGGDLINAIMAASE--MDPAKLAKLQAAAAANRIGGkgtVRRKIVRKAKPSAA--QDDKKLQGALKKLNVQPIPGVEEVNMFQEDGNVLHFTAPKVHAAVSANTFAIYGTGHVKELTELVPGILNQLGPDSLASLRKLAesyqAIQQGQQRGGNAPEEEDDDDVPDLVENFDVEAD--
>A0A182Q0U2	A0A182Q980	A0A182QHQ8
--------------VEELWAVKAVDHAEVHFNLLCSVDPRLLRLTPYDDEIYEQFRRMFPDMD----VRVVNENELKSSEGKTKWRAYMEKF-NRLEDFSYGTLLRSDAEEEFRPENAILVVRIQFWAIEVARNREGHND-------------------SRGEKKARKIMSKLGLKPVQGVNRVTIRKSKNILFVINNPDVYKNPhSDTYIIFGEAKIEDLTQqaQVAAAEK---------------FKAPEATPATGEASSSTNVVTPIAEEDEE-EVDDTGIDDKDIDLVMSQANVKRAKAIRALKNNDNDIVNAIMELT----------KLKKMQSEVRIGGKGMPRRKKKIVHTSSAVDDKKLQLSLKKLGVNTIPGIEEVNMIKNDGTVIHFNNPKTQASLGTNTFAITGHSETKSITEMLPSIISQLGPEGLNQLKKLA----------TAAAAEEDDDVPELTE---------
>G3NAU9	G3P2C7	G3PDY7
--------------LEVMWAMKAYNHAEVYFNLISSVDPQFLKLTKLDNEIYLSFRETF---RDLD-LKLLRAEDLKSDQAKETWRSFCNKFEGLIEDFNYGTLLRLDCEKDYTEENTIFATRTQFFAVEIARNREGFNNAVFLSK-------------SRSEKKARKAMSKLGLKPVHGVTRITIRKSKSILFVISRPDVFKSpASDIYIVFGEAKIEDLSQQ---AHKAAAEKFKVP-----VTSSP------LAPPVPPSLTIKEESEEEEEEVDVGGLEQRDIELVMAQANVSRAKAVRALKNNKNDIVNAIMELT---MNQEKLAKLQ---AQVRIGGKGSARRKKKVVHRTATADDKKLQSSLKKLAVNNIAGIEEVNMIKDDGTVIHFNNPKVQASLSANTFAITGHAENKQLTEMLPGILSQLGADSLSSLRKLAEQFPRQalDSQAPkaEDIEEEDDDVPDLVE---------
>UPI0004CCB5D1	UPI0004CD42AB	UPI0004CCD8FD
-----AEEFENDATVEAMWAMKAFEHAEIYFNILCSVDPKHLKLTAHDDQIYKAFREAFPNLS----VDKINEDEMKSPEGKNKWRQFCEQFKDIVEDYSMGTLLRADCTDEYSEKNSILVTRIQFYAIELARNREGLNDSI------------------RGEKKARKLMSKLGLKLVQGVNRVTIRKAKNILFVINKPDVLKNpASDTYIIFGEAKIEDLSQ-------QAQVAAAEKFKEPPST-------AAAEAGGSTSVVAPIQEESEE-EVDETGVEEKDVELVVAQAQVSRAKAIKALKNNQNDIVNAIMELT----------KLKKLQAQVRIGGKGTPRRKKKVVHATAATDDKKLQSCLKKLSVSTIPGIEEVNMIKDDGTVIHFNNPKAQASLNANTFAITGHGENKQITEMLPGILSQLGPEGLTQLKRLASTV-GGSAVGKATMEEDDE-VPDLVE---------
>A0A1V6P156	A0A1V6PFG2	A0A1V6PFI1
---FDPEQAENLEDMEKQFAVKAVEHLMTYWAILEKVKGSQLRLTKMDDEIYESFMKEFPDFDPAATI---NEDEMKSKAGKEKWRKWVSQFEKKIDDFNFGTIIRTRADQEYEQHNTIFGVRMQFYAIELARNRAGLNDWI-----ASIPAGAAVTIHSRNEKKARKAIAKLGLKHVPGITRVTLRRPKNILFVVNQPDVYKSPNSNtWIIFGEAKIEDLN-----AQAQASAAQQLAAAEAAGDHAGHDHDHDHSDLGKAPEPKKDEEEDDGEEVDESGLEAKDIELVMAQANVSRKKAVKALRENDNDIVNSIMALS----------------------GTPRRKVKKVTRNSGA--DDKKLQATLKKMNVQPIQAIEEVNMFKEDGNVIHFAAPRVHASVPSNTFALYGNGEEKELTELVPGILNQLGPDSLASLRKLAESYQNMQKAQGGDKKDDDEdDIPDLVEGENFESKVE
>A0A5S6QPE3	A0A5S6QRA4	A0A5S6R3T0
--------------VESAWAMLAYENADKHMDLMLSCDCRFLHLSNCDEEIYSKFREMFPDLP----LDMIDEEEMRSKQMKQRWREFGELFKRKVPDCSFGTLLRCNADGEYDSANTILVPKIQFLAIEIARNREGFNSRFRG---------AKVGKQSRSEKKARKLFSKSNLKQVQGITRVCIRKSKSILFVVNNPDVYKNpSSETFIVFGEAKIEDLSQHA----QQAAAEKFKITEPSVLTTT------DVTAA--NDEQPQAESDDE--EEDTTGIEEKDIELVMSQANVTRAKAIRALRKSGNDLVNAIMDLT----------------------------------------DDKKLHSNLKKLAVTNIPGIEEVNMIKDDGTVIHFNNPKVQASVPANTFAVIGHAENKHLTEMLPGILNQLGAESLGHLKRLA-----------------------------------
>A0A183TMK9	A0A0V0JB33	A0A0X3PWV7
--------------IEMSWAIAAYDHAETHFSLICVVPDCRqLRLTSNDSLIYKKFRQAFP---DME-VEHLTEEMLKSPEQKEAsyirsnirmlWRPFCMEFEGVIEDFNQGTLLRLDANKGYDEANTCVVPRIQFLAIEIARNRQGLND-------------------SRSEKKARKAMTKLGLKPIPGICRVTIRKAKTIMFVINNADVYKAPNSDtYVIFGEAKVEDMSaqaQIAAAEKLRSQAlSGTAP--------------AAHTETAETTSKAAIAEESEDEEVDASDLDAKDIELIMQQTNVSRSKAIKALRENGLDVVNAIMNLS------ERLAKLKALGEQVRIGgkGTARRKKKVVHKNAAA--DDKRLQTSLKKLNLSSIPTIEEVNMYKADGTMIHFKNPKVQASVQANIFAVSGQAETKTLSELFPSVMNQL-----------------------------------------------
>A0A4Y7TFB8	A0A4Y7TPV9	A0A4Y7TJ03
---FDPNNAQNLIEIEKQFAVKAVEQAQTYWNLLEKVNPQELKLTKIDDEIHEDAMTTFPEFAEPPHSKlvKLDEDWMKSNDGKKRWREFMervvptsawvgsfgplpDATRRKSRITTLGCLIRTDAEDEYGEKNTIFVTRIQFYCIEIARNKLGLN------------------IQSRSERKARKALLSLGLKKVHGINRVTLRRPKNVLFVLAHPDVYKSPNSDcYIVFGEAKIEdtNSQAQLNAAQQLASANSGAPAIQGEEKDDDDDDIPELEAAPE-----------DDGPVDETGVDPKDIELVIQQVGCSRAKAVKALKDSGGDLINA--------MDKTKLAKLQAAAAANRIGGkgsVRRKVVRKSKPSGA--QDDKKLQGALKKLNVQPIPGVEEVNMFQEDGNVLHFTAPKVHAAISANTFAIYGTGHVKELTELVPGILNQLGPDSLASLRKLAESyqaIQQGQQRPGAADDDDDDDVPDLVE---------
>A0A1Y2AP43	A0A1Y2BKF1	A0A1Y2AZA6
MSSFDPETAQNAQEIEMSFAVKTVEHLEAYEKLITGIPPHKLKLTPLDDELHSHLLEIFPEFKFEDALRNLDEDDMKSARGKERWRSFIMPYEKKLKDYNFGTLVRRDAERGYTEDNAILVTRVQFFGIEIARNRAGLNN--------------NVEIQSKPERKARKALEGLGLKRITGIQRVTLRRPKNVLLVVANPEVYKSPGSDcYIVFGDVTLEdpaSAAQMSAQAQLQASSQAAQKAHsqggfKEGAPQSLEDLLGEGEPEHDphlGSIdnptltHAPPADPDANATPSAGgadvKIDDDDVKLIVAQTGCTEEKAREALKAENGDLINAIMRI----MDKEKIAKLQ---AQVRIGGkgtPRRKVVKK--SVTASQGDDRKVQAALKKLSVQPIVGVEEVNMFKEDGNVIHFNRPQVQGAMNSNTLAVYGAGQTKELTELVPGILNQLGPDSLANLRRLA-----------------------------------
>A0A0F4ZL98	A0A0F4ZDJ8	A0A0F4ZD55
---FNPEETENLEDIEKQFAVKAVQHMEVYWRILQSVPGSTIRLTKIDDEIMEHLAKDFPEFDPAATI---DENEMKSAKGKERWRNFMMAYEKKVDDYNFGTIMRSSPATDYGQHTTIFVPRMQFYAIEIARNRAGLNDWI------SLPVGSQAVVHSRNEKKARKALEKLNLTRVSGITRVTLRRSKNFLFVINNPEVYKSPHSNtYIVFGEAKIEdiNAAAQQAAASQLAAAAAHEHSHDhdhDHDHDHDHDHGHDHE---EKKEEEKKEEEEDEEPADEQGLEAKDIELVMTQANVSRNKAIKALRENDNDIVNSIMALS----------RLKKLGATARTGdgkGTPRRKAKRAPQRSGA--DDQKLQASLKKLNTQPIPNIEEVNMFKADGNVIHFNQPRVHAAVPSNTFAIYGAGQDKELTDLVPGILNQLGPDSLASLRKLAESYQKmQQAKGEGEAEDEEDDIPELVEGENFESKAE
>UPI001AE4A8E2	C1BSG2	C1BUX4
----------NDERVETLWVMKAIEHAEVYFNLLCSIKPSELsRLSPDDDKIHDRFKSEFPNI-DVKVIK---ESLLKSQENKEKWRSFCKEFE-YIEDYNFGTLIRLDSELDYSEENSIITTKIQFFAIEISRNRLGYNDVI-----------------SRGEKKARKIMSKLGLKQVTGVSRVTIRKSKNILFVINKPDIYKNpSSDTYIVFGEAKIEDLSH-----QAQMEAAQKFKAAE---APQPDDLSGGQGTTSRRAVIAEEEEDE---EVDATGVSESDIELVMSQASVSRAKAIKALKNNTNDIVNAIMELT----------KLKQLQAQVRIGGKGTVRRKKKVVHRTATTDDKKLQSCLKKLSVNNIPGIEEVNMIKEDGTVIHFNNPKVQASLGANTFAINGHGENKVITELIPSILNQLGPESLTHLRKLAHNIRSNEdGGAENNNGEDDDDVPDLVE---------
>UPI00189FD843	UPI0018A0ABD7	UPI00189F404D
--------------LEVMWAMKAYNHAEVYFNLISSVDPKFLKLTKLDDDIYSSFRETF---KDLD-VKLLRADDLKSDEAKEVWRSFCNQFEGIIEDFNYGTLLRLDCERDYTDDNTIFATRTQFFAVEIARNREGYNNAVFKPK-------------SRSEKKARKAMSKLGLRQVTGVTRVTIRKSKNILFVITKPDVYKSpASDTYIVFGEAKIEDLSQQAqLAAAEKFKVQGEAVSNIQENTQTP-----------------TVQEESEEEEVDDTGVEVKDIELVMSQANVSRTKAVRALKNNNNDIVNAIM------MNQEKLAKLQ---AQVRIGGKGSARRKKKVVHRTATADDKKLQFSLKKLGVNNISGIEEVNMFTNQGTVIHFNNPKVQASLAANTFTITGHAETKQLTEMLPGILNQLGADSLTSLRRLAEALPKQAAdgKAPiATIEEEDDDVPDLVE---------
>A0A2B7Z605	A0A2B7ZLC0	A0A2B7ZQ27
-NAFDPENAQNLEDMEKQFAVKAVQQMTTYWSLLETTRGSNLRLTKMDDDIYEHFIAVFP---DFDPEKTIDEDEMKSKEGKERWRTFLMAYDKKVDDYNFGTLLRANPKWEYGEHETIFAVRMQFYAIEIARNRAGLNDWI-------IPGGAAVTVHSRNEKKARKAIGKLGLKHVPGITRVTLRRPKNILFVINQPDVYRSPSSNtWIIFGEAKIEDLnSQAQASAAQQLAAADAAGNNEHAGHDHAGHDHGKGKAVESAEKKEEEEEEDDGEEVDDSGLEAKDIELVMAQASVSRNKAVKALKENDNDIVNSIMALS--------------MSAAYRGKGTPRRKTKKVHKSSGT--DDKKLQTSLKKLNVQPIQAIEEVNMFKEDGNVIHFAAPKVHASVPSNTFAIYGNGEDKELTELVPGILNQLGPDSLASLRKLAesyQSMQKREGgeDGKKDDDEDDEDIPDLVDGENFESKVE
>G3JIJ8	G3JAF3	A0A2H4SBM4
----SAEETTNLEDekqMEKQFAVKTVQHLETYWAILERVRGSTLRLTKLDDDIYEHLKTDFPEF-DPAAV--IDEDEMKSKTGKERWRKFMMAYEKKVEDYNFGTMLRNSPKVEYEQDTTLFVPRMQFYAVEIARNKSGLNDWI-------LPAGSTAVVHSRNEKKARKALEKLHLTRVPGITRVTLRRPKNILFVINNPEVYKSPNSNtYIVFGEAKIEdiNATAQAAAAQQiaaQAAGEGGEHAGHDHAGHS---------HAQDGDAKKEEEEeddDDDEEEVDAEGIEDKDIELVMTQANVSRNKAVKALKENDNDIVNSIMALS-----QERLKKLGAQSARSEMlpkiwitlrsgKGTPRRPAKRGPARSGT--DDKKLLQTLKKLNTQPIQGIEEVNMFKEDGNVIHFKGPKVNASVPSNTFAIYGNGEDKELTELVPGILNQLGPDSLASLRKLA---ESYQAMSKAEGGEgdDDDEIPDLVEGENFESKVE
>UPI00144AAF3F	UPI00144A5F87	UPI00144AB82F
----------------------------TYWAILERAPGSKLRLTKLDDEIYESFRTEFPGFDPAETI---NEDEMKSKAGKEKWRNWMKQYEEKVTDFNFGTILRANPKFEYGEKETIFAVRMQFYAIEIARNRAGLNDWVYEQ----IPGGSGVTVLSRNEKKARKAIGKLGLKHVPGITRVTLRRPKNILFVINQPDVYRSPTSNtWIIFGEAKIEdlNSQAQASAAQQLAASESANAAAGESAGQEPIDLGKGKAVEAE----KKEEEDEDDGeEVDDTGLEAKDIELVMAQANVSRKKAVKALKENDNDIVNSIMALS----------------------------------------DDKKLQTALKKMNVQPIQAIEEVNMFKEDGNVIHFAAPKVQASVPSNTFAIYGNGEEKELTELVPGILNQLGPDSLASLRKLAesyqSMQKKEEGKKD---DEDDDDIPELVEGENFDSKVE
>A0A182SMD7	A0A182SGC8	A0A182SD21
--------------VEELWAVKAVDHAEVHFNLLCSVDPRLLRLTPYDDEIYDQFRRMFPDMD----VRVVNETELKNSDAKSKWRAYVEKF-NRLEDFSYGTLLRADAEEEFRPENAILVVRIQFWAIEVARNREGHND-IVRMK-------------SRGEKKARKIMSKLGLKPVQGVNRVTIRKSKNILFVINNPDVYKNPhSDTYIIFGEAKIEDLTQQahVAAAEK---------------FKAPEATPAAGEASSSTNVVTPIAEEDEE-EVDDTGIDDKDIDLVMSQANVKRAKAIRALKNNDNDIVNAIMELT----------------------------------------DDKKLQLSLKKLGVNTIPGIEEVNMIKNDGSVIHFNNPKTQASLGTNTFAITGHSETKMITEMLPNIISQLGPEGLNQLKKLA----------TAAAAEEDDDVPELTE---------
>A0A084VF04	A0A084WLB0	A0A084WGJ8
--------------VEELWAVKAVDHAEVHFNLLCSVDPRLLRLTPYDDEIYEQFRRMFPDM----NVQVINENELKSPEGKAKWRAYMEKF-NRLEDYSYGTLLRANADEEFRPENAILVVRIQFWAIEIARNREGHNDSI-----------------SRGEKKARKIMSKLGLKPVQGVNRVMIRKSKNILFVINQPDVYKNPhSDTYIIFGEAKIEDLSQ-------QAQ----MKAAENFKAPEPTPSAAGEASGSTNVVTPIAEEDEE--EVDDTGIDDKDIELVMSQANVKRAKAIRALKNNENDIVNAIMELT----------KLKKMQNEVRIGGKGMPRRKKKIVHTSSAVDDKKLQMSLKKLGVNTIPGIEEVNMIKADGTVIHFNNPKTQASLATNTFAITGHSESKQIADMLPNIISQLGPEGLQHLKKLA------QAEA---ANEEDDDVPELTE---------
>UPI000D09ED42	UPI000D0A0905	UPI000D09E66E
-----AESYGNDPQLEVMWAMKAYNHAEIYFNLISSVDPSNLKLTTVDDRIYTSFKESFSDL----NIKNLDPDMLKTAEAKEKWRPFCNQFDGVVEDFNYGTLLRLDCVKDYTEENTIFATRIQFFAIEIARNREGFN--------------------SRSEKKARKAMSKLGLRQVMGVTRVTIRKSKNILFVIPKPDVYKsSASDTYIVFGEAKIEDLSQQA----QLAAAEKFKVQGED-----------RMSSIQENTQTPTVQEESEEEEVDETGVEVKDIELVMSQANVSRVKAIRALKNNNTDIVNAIMELT---MNQEKLAKLQ---AQVRIGGKGTARRKKKVVHRTATADDKKLQSSLKKLAVNNIAGIEEVNMIKYDGTVIHFNNPKVQASLSANTFAITGHAENKQLTEMLPGILSQLGADSFTSLRKLAEQFPRQvlttsmSISKPEDIEEEDD-VPDLVE---------
>A0A672SR02	A0A672PR83	A0A672PNA4
-----AEAYGNDAQLEVMWAMKAYNHAEVYYNLISSVDPKFLKLTKSDEQIYTKFREAFPDLS----IQVLDPELLKSVDAKEKWRPFCNQFEGVVEDFNYGTLLRLDCQKDYTEVNTIFATRIQFYAIEIARNREGNNDFV-----------------SRSEKKARKAMSKLGLRQVAGVTRVTIRKSKNILFVITKPDVYKSpASDTYIVFGEAKIEDLSQQAqLAAAEKFKVQGEAVSNIQENTQTP-----------------TVQEESEEEEVDEIGVEVKDIELVMSQANVSRAKAVRALKNNNNDIVNAIMELT---MNQEKLAKLQ---AQVRIGGKGTARRKKKVVHRTATADDKKLQSSLKKLAVNNIAGIEEVNMIKDDGTVIHFNNPKVQASLSANTFAITGHAETKQLTEMLPGILSQLGADSLTSLRKLAEQFPRQvlDNKAPkvEDIDEEDDDVPDLVE---------
>UPI0006EAD499	UPI0006EADCC2	A0A0N1INN8
-----AEEFDNDETLEHLWAAKAMEHSDIYFNVLCSVDTRWLRLTQHDDLIYNHFRQDFPDMD----VKYINENVLKNNVNKSRWRMFCEKFKNIVEDYSFGTLLRADTNGDYSEQNTILVPRVQFYAIEIARNREGLNN-------------------SRGEKKARKIMSKLGLKPVQGVNRVTIRKSKNILFVINSPDVYKNPhSDTYIVFGEAKIEDLSQQatMAAAER---------------FKAPETAASGNDATATGtTVAPIAEEEDEEG-VDESGVDEKDVEIVMMQANVSRARAVRALRNNQSDIVNAIMELT----------KLKKLQSQVRIGGKGTPRRKKKVVHATAATDDKKLQSSLKKLSVNTIPGIEEVNMIKDDGTVIHFNNPKAQASLAANTFAITGHGENKQIAEMLPGILSQLGPEGLSQLKRLASSV---TAPKPLD---EDDEVPNLV----------
>UPI0006766128	I4DM86	I4DN06
-----AEEFDNDATLEQLWAAKAMEHNDVYFNVICSVDTRWLRLTQHDDLIYNHFRQDFPDMD----VKYINENVLKNNVNKARWRMFCEKFKNIVEDYSFGTLLRADTYGDNSEENTILVPRVQFYAIEIARNREGFNN-------------------SRGEKKARKIMSKLGLKPVQGVNRVTIRKSKNILFVINSPDVYKNPhSDTYIVFGEAKIEDLSQQatMAAAER---------------FKAPETAASGNDSTTTGtTVAPIAEEEDEEG-VDESGVDEKDVEIVMTQANVSRARAVRALRNNQSDIVNAIMELT----------KLKKLQSQVRIGGKGTPRRKKKVVHATAATDDKKLQSSLKKLSVNTIPGIEEVNMIKDDGTVIHFNNPKAQASLAANTFAITGHGENKQIAEMLPGILSQLGPEGLSQLKRLASSV---TAPKPLD---EDDEVPNLV----------
>UPI0013F33BB8	UPI0013F35976	UPI0013F303F6
-----AESYGNDPDIEMAWAMKAMQHAEVYYKLISSVDPRFLKLTKVDDQIYSEFRENFEKL----RIDVLDPEELKSESAKEKWRPFCLKFDGIVEDFNYGTLLRLDCSQGYTEENTIFAPRIQFLAIEIARNREGYN--------------------SRSEKKARKAMSKLGLRQVTGVTRVTIWKSKNILFVITKPDVYKSpASDTYIVFGEAKIEDLSQQAqLAAAEKFKVQGEAVSNIQENTQTP-----------------TVQEESEEEEVDETGVEVKDIELVMSQANVSRAKAVRALKNNSNDIVNAIMELT---MNQEKLAKLQ---AQVRIGGKGTARGKKKVVHRTATADDKKLQFSLKKLGVNNISGIEEVNMFTNQGTVIHFNNPKVQASLEANTFTITGHAETKQLTEMLPSILNQLGADSLTSLRRLAEALPKQsvDGKAPlATGEDDDDEVPDLVE---------
>A0A0M8MMC4	A0A0M9VQ88	A0A0M8MW49
LNTFDPNQAQNLPEIEKQIAVRCVEHAQTYWNLLEKVKASALRLTKLDDEIMADFEETFPELaQNDEQIRKIDEDAMKSPQGKEKWRNFINKYEKKVADFNFGTLIRTDASDEYTQSNTIFLTRFQFYVFEIARCRRGMNDWVRDQ------ENGEVSvpdrVQSRAERKSRKALQNIGLKKVSGIQRVTLRRPrgllqivltfEQHLYVVSNPDVYKSPVSDvYMIFGEVKSEDmsaFAQaqaaQLAAAQEKMMAEGM-------GSTEPNFNVSDLTA----NKKIEEEEEDDDSPIDETGVDAKDIDLVMEQVSCSRRKAVKALKENNGDLINAIMSIS-MVVDQEKLAKLQAAARTGGKGAPRRKIVKKpKGAVAGG--EDTKLQGALKKLAVQPITGIEEVNMFKEDGNVLHIANPKVHGAIESNTLAVYGKAQDKELTELVPGILSQLGPESLASLRKLA-----------------------------------
>A0A1S7UM60	A0A1W2TU35	A0A1W2TP75
-ANFDAQNADNLEDIEKQFAVKAVQHLETYWAILQKVKGSALRLTRIDNDILEHLRTDFPEFDPAVTI---NEDEMKSKAGKERWRKFMEAYEKKVDDYNFGTMLRTSPKVEYEQNTTIFVPRMQFYAVEIARNRAGLNDWI--------PTGSSAVIHSRNEKKARKAIEKLHLTRVAGITRVTLRRPKNILFVINNPEVYKSPNSNtYIVFGEAKIEDLnsaaqqaaAQSLAAQGGEHDHAGHDHSHDEAgkAVESAEDKKDD-------------DDDDEDEEVDAEGLEDKDIELVMTQANVSRTKAIKALKENDNDIVNSIMALS----------------------------------------DDKKLQATLKKLNTQPIQAIEEVNMFKSDGNVIHFSAPKVHAAVPSNTFAIYGAGEDKELTELVPGILNQLGPDSLASLRKLAESYQSM-TKDNKDAEADDDDIPDLVAGENFESKVE
>J3JTN8	J3JZJ4	J3JX30
-----AEEFENDQSVEALWAMRAYEHAEIYFNILCSVDPKILRLTPEDDLIYRLFREEFPKL-DVQLI---IEQELKSTKEKAKWRPFCEKFKTIVEDYSYGTLLRSDALKDYSEENTILVTRIQFYAVEIARNREGVND-------------------SRGEKKARKIMSKLGLKPVQGVSRVTIRKSKNILFVINKPDVYKNpVSDTYIVFGEAKIEDLSQqaQVAAAEKFKE---VNPAGD----------------GASGTTTTAvapiAEESDEDEEIDETGVEDKDVELVMSQANVSRVKAVKALKNNQNDIVNAIMELT----------KLKKLQSQVRIGGKGTPRRKKKVVHSTQATDDKKLQSSLKKLSVNTIPGIEEVNMIKDDGTVIHFNNPKTQASLAANTFAITGHGENKQITEMLPGILNQLGPEGISQLKRLA-----------------------------------
>A0A7E4RHN3	A0A7E4RL04	A0A7E4SBJ9
-----AEEFGNDPTVELLWAKKAFEHAEIYFNLLCSVDPKALRLTPHDDLIYTTFRESFPDMD----VKLIIEDEIKSVEGKLKWRDFCEKFKGVVEDYSFGTLVRGDVNEDYSEKNSILVTRIQFYAIEITRNREGLNDGI-----------------SRGEKKARKLMSKLGLKPIVGVSRVTIRKSKNILFVINKPDVFKNpASDTYIIFGETKIEDLSQqaQVAAAEK---------------FKAPPELSqyADVSGATTNQVVPPIQEESEEEELDASGIEEKDIELVMSQANVSRNKAVKALTNNQNDIVNAIMELT---MNQEKLKKLQ---AQVRIGGKGTPRRKKKVVHATAATDDKKLQSCLKKLSVNTIPGIEEVNMIKEDGTVIHFNNPKAQASLAANTFAITGHGETKQITEMLPGILSQLGPEGLNQLKRLA-----------------------------------
>H2KPE5	A0A419QE71	A0A419PR96
-------------NIELQWAIRSYEHAETHFRLLCSVSDlASLRLTRMDDQIYEEFGKVFPDLD----VSILSEDQLKSSESKALWRDFCNKFSEELEDYNLATLFRLDASKAYDEHNTCVVPRIQFLALEIARNRRGDN--------------------SRSEKKARKAMSKLGLKPIPGICRVTIRKAKTIMFVISQAEVYKsSASDTYIIFGEAKVEDMSaqAQIAAAEKlrsQAMAgSGLGASG--VLSKD-----------AGGSITKTAipEESEDEEEPDATGLGEKDIELIMQQASVSRGKAIKALRENNNDMVNAIMSLT------EKLEKLRNMSDQVRIGGKGTARRKKKVIHKNAAVDDKKLQSTLKKLNLNTIPTIEEVNMYKADGTLIHFKNPKVQASPQANVFAVSGQAETKPLTDLFPNMLNQLESAKLR-LSKMS--------EAKNDAEPKpedfDEDVPELVE---------
>A0A3Q1C0E2	A0A3Q1AKR6	A0A3Q1AWG9
-----AEAYGNDPRLEVMWAMKAYNHAEVYFNLISSVDPKFLKLTKLDDKIYSTFRESF---KDLD-LKVLTHDQLKSSNAKERWRLFCNQFEGLVEDFNFGTLLRLDCEKDYVEDNTVFATRIQFFAIEIARNREGLNNTV-----------------SRSEKKARKAMSKLGLRQVTGVTRVTIRKSKNILFVITKPDVYKSpASDTYIVFGEAKIEDLSQQAqLAAAEKFKVQGEAVSNIQENTQTP-----------------TVQEESEEEEVDETGVEVKDIELVMSQANVSRAKAVRALKNNNNDIVNAIMELT---MNQEKLAKLQ---AQVRIGGKGSARRKKKVVHRTATADDKKLQSSLKKLAVNNIAGIEEVNMIKDDGSVIHFNNPKVQASLSANTFAITGHAETKQLTEMLPGILSQLGADSLSSLRKLAEQFPRQalDSKAPkaEDIEEEDDDVP-------------
>UPI0013F1CBD5	UPI0013F22764	UPI001363FB68
-----AESYGNDPDIEMAWAMRAMQHAEVYYKLISSVDPQFLKLTKVDDQIYSEFRKNF----ETLRIDVLDPEELKSESAKEKWRPFCLKFNGIVEDFNYGTLLRLDCSQGYTEENTIFAPRIQFFAIEIARNREGYN---------------------RSEKKARKAVFKLGLQQVTGVTRVTIRKSKNVLFVIIKPDVYKSpASDTYIVFGEAKIEDLSQQAqLAAAEKFKVQGEAVSN----------IQENTQA-------PTVQEESEEEEVDEAGVEVKDIELVMSQANVPGAKAVQALKNSN-DIVNAIM------MNQEKLAKLQ---AQVRIGGKGTARRKKKVVHRTATADDKKLQSSLKKLAVNNIAGIEEVNMIKDDGTVIHFNNPKVQASLSANTFAITGHAEAKPITEMLPGILSQLGADSLTSLRKLAEQFPRQvldsKAPKPEDIDEEDDDVPDLVE---------
>UPI000623B42D	UPI000623068D	UPI000623AD73
----------NEPSLEAVWAIKAMDHAEVYFNILCSVDPKLLRLTPHDEQIYKAFKDTFPNMK----VDKIDENELKSPEGKAKWRPFCEQFKDIVEDYSFGTLLRADCTGDYSEENSILTTRIQFYAIELARNREGFNDGV-----------------SRGEKKARKLMSKLGLKPVQGVNRVTIRKSKNILFVINKPDVLKNpASDTYIVFGEAKIEDLSQQAqVAAAEKFKEPPVIPATD---------------AGGSTTVVAPIQEESEE-EVDETGVEEKDVDLVMCQANVSRGKAIKALKNNQNDIVNAIMELT----------KLKKLQAQVRIGGKGTPRRKKKVVHATAATDDKKLQSCLKKLSVNTIPGIEEVNMIKDDGTVIHFNNPKAQASLSANTFAITGHGENKQITEMLPGILSQLGPEGLTQLKRLASTV-AGSAVGKATLEEDDE-VPDLVE---------
>A0A5C3FBI1	A0A061H4D3	A0A061HAR1
MSTqnFDANKAQNLPEIEKQMAVRCVEHAQTYWNLLEKIKPSTLRLTKLDDEIYEDFQTEFPELaesADPKSVSKIDEDAMKSPAGKEKWRKFIGKYENKVADFNFGTLIRTDASDEYTQFNTTFVTRMQFYVYEIARCRRGLNDWI---------------VQSRAERKSRKALQNLGLQRVPGITRVTMRRPRGHLYVVSQPEVYKSAHSDcYIVFGEAKTEDMSQfaQAQAAQQMAQA------------EAQERMLAEgfaQQGASEEKKKAEEEpEEDDDSPIDETGVDAKDIDLVMQQVSCSRRKAVKALKESNGDLINAIMSAS-MVLNQEKLAKLQAAAQANRIGGkgtPRRKVQKKPRGPGGG--EDTKLQAALKKLQVQPISGVEEVNMFKEDGNVLHFQKAQVHGLTNANTFAVYGQGADKELTELVPGILNQLGPDSLASLRKLAesyqAMNAQHAASqaaaGGADAKDDDDEVPDVVD---------
>A0A0P4W264	A0A0P4WKR6	A0A0P4W372
--------------MEGLWAMKAMEHAEIYFNLLCAVDPKMLKLTPKDDLIYQEFRKEFPDF----NIEKLNEEDLKSPTAKEKWRPFCMKFEKEVEDYSFATLVRIDCQDEYTEPNTILVTRIQFFCIEIARNREGLNDSI-------VTESAKAVKQSRSEKKARKLMSKLGLKQVPGVNRVTIRKSKNILFVINKPDVFKNpASDTYIVFGEAKIEDMNQQ---AQMAAAEKFKEPTTNPAA-----------DTAAHTTVPAAIQEDEEEDdeEVDETGLEEKDIELVVSQANVSRAKAIRALKKNSNDIVNAIMDLT---MNAEKLAKLQQQVRIGGKGSARRKKKVVHRSSA---TDDKKLQNSLKKLTVNNISGIEEVNMIKEDGSVIHFNNPKVQASLNANTFAVSGHAESKQITEMLPGILNHLSAEGFNQLKRLA-----------------------------------
>A0A1C1CBU0	A0A1C1CY04	A0A1C1D2F4
----------NYEDMEKQFAVKAVQHMTVYWSILEKLPGSRLRLTRLDDQIFEHFKREFP---DFDPAQELDEDAMKSKQGKEKWRKFSMAYEKgdnKIEDYNFGTMLRKSPKTEYGEKETIFAVRMQFYAIEIARNRAGLNDWI-------IPAGASVAVHSRNEKKARKAIGKLGLKHVPGITRVTLRRPKGILFVISNPDVYRSPTSNtWIIFGEAKIEdlNSQSQAAAAQQLAAAeatnadhSGHDHAHENGKGKAVEDKKAD-------------EEEDDDEEVDDSGLEAKDIELVMTQASVSRKKAVKALKENGNDIVNSIMALS---MDQEKLKRMQAQvriafwtnDPSNAGGkGTPRRKTKKVHKSSGT--DDKKLQTTLKKMNVQPIQAIEEVNMFKEDGNVIHFAAPKVHASVPSNTFAIYGNGEDKELTELVPGILNQLGPDSLASLRRLAesyQSLQKKEGEGK-EGEKKegggddddDDEIPDLVEGENFEGKVE
>A0A4Z1P045	A0A4Z1P5J9	A0A4Z1PEB9
---FDPEKADNFEDIEKQFAVKAVHHMLTYWKILEKMRGSTLRLTKLDDDIYEHFMKDFPDF-DPEAT--IDEDEMKSKAGKDRWRKFSLVYEKTVEDYNFGTMLRKSPASEYNQEDTIFAVRMQFYAIEIFRNRKGLNDWI-----ASIPAGGAV-VHSRNEKKARKAIAKLGLKHIEGITRVTLRRPKGILFVISNPDVYKSPASNtWIIFGEAKIEDLnSQAQASAAQQIVGGEDSHAGHDHGKG--KAIEHDHDHEGHDHDHKGEEEEEEDGeEVDEEGLEGKDIELVMQQASVSRKKAVKALKENDNDIVNSIMALS---MDQAKLAKMQasvrigMLTNDHSGKGTPRRKIKKVTRSSGT--DDKKLQTSLKKLNVQPIQAIEEVNMFKSDGNVIHFSAPKVHASVPANTFAIYGVGEEKELTELVPGILNQLGPDSLASLRKLAESYQSMQQAKGEDGEKgeddeDDDDIPDLVAGDTFEgkgADVE
>A0A5C3DZG5	A0A5C3EKN8	A0A5C3E0S5
--TFDANKAQNLPEIEKQMAVRCVEHAQTYWNLLEKIKPSTLRLTKLDDEMYEDFQASFPEFaesSDPKSVLKIDEEAMKSPAGKEKWRVFINKYENKVADFNFGTLIRTDASDEYTQFNTTFVTRLQFYVYEIARCRRGLNDWV-----------ASDKVASRAERKSRKALQGIGLKKVGGITRVTMRRPRGHLYVIAQPEVYKSSHSDvYIVFGEAKAEDMSQlaQAQAAQQMAQA----EAQERLLAESLQNSGAGAEKKVE------EEEEDDDSPVDEEGVDAKDIDLVMQQVNCSRRKAVKALKESNGDLINAIMNAS-MVLNQEKLAKLQAASRTGGKGTPRRKM---APKPKGPGGEDPKLQAALKKLQVEPVSGIEEVNMFKEDGNVLHFSAPKVHGLPTSNTFAVYGNGVDKELTELVPGILNQLGPDSLASLRKLAesyqAMNAQHAAsQAAAAGSKDDDDVPDVVE---------
>UPI000C757C80	UPI000C77844F	UPI000C769456
--------------IEQLWAMKAMDHAEVYFNLLCSVEPSRLKLTgsqESDDAIYREFRDTFPNLSLV----KLTEADLKSEDAKAVWR-LFADNHHHIEDFSLGALLRLDASEDYSESNTIISIKIQFLAIEIARNREGLNDGIRGK--------------SRGEKKARKIMSKLGLKQVTGVSRVTIRKSKNILFVINKPDVYKNpASDTYIVFGEAKIEDLSQqaQMEAAQKFKAAEASAPS--------------EMGGSGTTGHPAIPEEDDDDEDVDESGVEAKDIELVMSQANVSRVKAVKALKNNANDIVNAIMELT---MNPEKLKQLQAQVANVRIGGKGTARRKKKVIHRTASTDDKKLQSSLKKLSVNNIPGIEEVNMIKDDGTVIHFNNPQVQASLAANTFAVTGHAENKQITEMLPGILNQLGADSLTHLKRLA-----------------------------------
>A0A6J2MH38	A0A6J2NEK0	A0A6J2M3K1
-----AESYGNDPDIEMAWAMRAMQHAEVYYKLISSVDPQFLKLTKVDDQIYSEFRQNFEKL----RVDVLDPEELKSVSAKEKWRPFCLKFDGVIEDFNYGTLLRLDCSQGYTEENTIFAPRIQFLAIEIARNREGHN--------------------SRSEKKARKAMSKLGLRQVTGVTRVTIRKSKNILFVITKPDVYKSpASDTYIVFGEAKIEDLSQQAqLAAAEKFKVQGEAVSNIQENTQTP-----------------TVQEESEEEEVDETGVEVKDIELVMSQANVSRAKAVRALKNNSNDIVNAIMELT---MNQEKLAKLQ---AQVRIGGKGTARRKKKVVHRTATADDKKLQFSLKKLGVNNISGIEEVNMFTNQGTVIHFNNPKVQASLAANTFTITGHAETKQLTEMLPSILNQLGADSLTSLRRLAEALPKQsvDGKAPlATGEDDDDEVPDLVE---------
>A0A1X2IZD1	A0A1X2J1A8	A0A1X2J1G8
----SADELEQLEDIEKQWAVKAMHHAETYFKLISAMDGSKLRLTSIDDEIYKDFEETFPE---IDVLHLDEQAHFKTPQAKEKWRVWINKYEKRVKEFNFGSLVRIDAREDYTEQNTMFGVRMQFYAIEIARNKKGLNQAVLNK-----------TPQSRGEKKARKAILNNGLKPVAGINRVTFTRAGGVVFAIATPDVYKSVNSDtFIVFGEMQMEDMRARAqeAAAQQLA---------AEAATK------GDEAEAAEGSAAAAVEEDDDE-EVDAGDIEEKDIELVVSQANVSRNKAIKALKNNDKDIVNAIMELT---MNAEKLAKLQQQVRIGGKGTPRRKVKKVTKSNAG---DDRKLQATLQSLKVQPIPGIEEVNMFRDDGKVIHLSAPRIQAAANANTFAIHGRAVEKDLTELVPGILNQLGPDSLASLRKLAEAYQAAQGGAGAEGEDDDE-IPDLVEG--------
>UPI000718BF6F	UPI000718D028	UPI000718BFFC
----SAEEFENDQSVEAMWTMKAIEHAEVYFNILCSVDPKLLRLTPHDDQIYKTFRETFPNLK----VDKIIEDDFKSEEEKQKWRPFCEQFKGTVEDYNFGTLLRADCEGEYSEKNSILTSRIQFYAIELARNREGLNDGI-----------------SRGEKKARKLMSKLGLKPVQGVNRVTIRKSKNILFVINKPDVLKNpASDIYIVFGEAKIEDLSQQAqVAAAEKFKEPPVIPATE---------------AGGSTTVVAPIQEESEE-EVDDTDVEEKDVDLVMCQANVSKGKAIKALRNNKNDIVNAIMELT----------KLKKLQAQVRIGGKGTPRRKKKVVHATAATDDKKLQSCLKKLSVNTIPGIEEVNMIKDDGTVVHFNNPKAQASLSANTFAITGHGENKQITEMLPGILSQLGPEGLTQLKRLASTV-AGSAVGKATLEEDDE-VPDLVE---------
>A0A0D2C1V2	A0A0D1ZTU5	A0A0D2C114
----DAENAPNYEDMEKQFAVKAVQQMTVYWSLLEKIPGSKLRLTRLDDQILEHFKSEFPEFDPAEEI---DEDKMKSKEGKERWRKFAMAYEKgdnKIDDFNFGTMLRKSPKTEYGEKETIFAVRMQFYAIEIARNRAGLNDWI-----ASIPAGSAVAVHSRNEKKARKAIGKLGLKHVPGITRVTLRRPKGVLFVISNPDVYRSPTSNtWIIFGEAKIEdlNSQSQAAAAQQLAAAEAAN------AEHAGHDHSHDHGKGKEPEKKAEEDEDDDE-EVDDSGLEAKDIELVMTQASVSRKKAVKALKENGNDIVNSIMALS--------------------LSGTPRRKTKKVHKSSGT--DDKKLQTSLKKLNVQPIQAIEEVNMFKEDGNVIHFAAPKVHAAVPSNTFAIYGNGEDKELTELVPGILNQLGPDSLASLRRLAesyQSLQKKEGGETKEGDDDDDEIPDLVEGENFEGKVE
>A0A3M6WVV0	A0A3M7F1X2	A0A3M7HMB7
--------ADNFEEIEKQFAVKVVEHMTTYWAILEKMPGSKLRLTKMDDEILDHFKSEFPDY-DLKAT--INEDEMKSKEGKERWRNFINAYEKKIEDYNFGTMLRSNPSFEYGEKESIFAVRMQFYAIEIARNRAGLNDWV-------IPAGASVAVHSRNEKKARKAISKLGLKHVEGITRVTLRRPKNILFVISQPDVYKSPNSNtWIIFGEAKIEDLNSQAqasaaqqLAAQQQAQGEGAQASANG----------ADKGKAVEDKKPAEEEEDDGE-EVDDTGLEAKDIELVMAQASVSRKKAVKALKENDNDIVNSIMALS---MDHEKLARMQNAvrIANNVPGgkGTPRRKMKKVHKSSGT--DDKKLQGALKKLNVQPITAIEEVNMFKQDGNVIHFSAPKVHASVPSNTFALYGNGEDKELTELVPGILNQLGPDSLASLRKLAESYQSMQKGGEGEEGKKeggddDDDIPDLVEGSNFE----
>A0A4R0RDQ3	A0A4R0RK92	A0A4R0R955
---FDPNTAQNAVEIEKQFAVKAVEHAQTYWNLLEKVPPRELRLTKLDDEIFEHTMEIFPELnaEPYDKVTVLDEDWLKSPDGKDRWRNFINSYEKKIKDYNFGSLIRTDSRDEYGEKNTIFVTRMQFYAFEIARNRLGLND-----------------IQSRSERKARKALLGLGLKKVPGITRVTLRRPKNILFVIASPDVYKSQNSDcYIVFGEAKVEdmNSSAQLSAAQQLASGGGAggIPNLEGSGVGGDDDDDDDI---------PELEAVEEEGPVDETGVDPKDIELVIQQVGCSRAKAVKVLKDSGGDLINAIMAASE--MDPAKLAKLQAQAAANRIGGkgtVRRKIVRKTKPSGA--QDDKKLQGALKKLNVQPIQGVEEVNMFREDGNVLHFTAPKVHAAISANTFAVYGTGQVKELTELVPGILNQLGPDSLASLRKLAESyqaIQQNQQRPPnaADDDDDDDDVPDLVE--NFDVEEE
>UPI00103FB477	UPI00103F7AFB	UPI00103DFBB3
-----AEEFGNDETLEHLWAARAMEHSDIYFNVLCSVDTRWLRLTPHDDLIYTHFRQDFPDL-DVSYIK---ENEIKNNANKAKWRVFCEKFKSIVEDYSFGTLMRADAKGDYSEENTMLVPRVQFYAIEIARNRESLNN-------------------SRGEKKARKIMSKLGLKPVQGVNRVTIRKSKNILFVINSPDVYKNPhSDTYIVFGEAKIEDLSQQatMAAAER---------------FKAPESTTTGGDATAAGtTVAPIAEEEDSEGAEEAGaGVDEKDVEIVMSQANVSRARAVRALRNNHSDIVNAIMELT----------KLKKLQSQVRIGGKGTPRRKKKVVHATAATDDKKLQSSLKKLSVNTIPGIEEVNMIKDDGTVIHFNNPKAQASLAANTFAITGHGENKQIAEMLPGILSQLGPEGLNQLKRLASSV-----AAPKPHEEDDE-VPNLV----------
>A0A409VPC6	A0A409VRW3	A0A409WPY4
---FDPNNAQNLMEIEKQFAVKAVEQAQTYWNLLEKVEPKDLKLTKYDDEIFEHMMTTFPElnQEPYDKLVKIDEDWMKSTDGKNRWREFIESYKEKIKDYNFGSLIRTDARDEYGESNTIFVTRIQ-----IARNRLGLNE-----------------IQSRSERKARKALLGLGLKKVPGITRVTLRRPKNVLFVLASPEVYKSPNSDcYIVFGEAKIEdmNSQAQMSAAQQlSSGGAGAAPTLEDSGAGGDDDDDdiPDLEAP------------EEDGPVDETGVDPKDIDLVMQQVNCSRAKAVRVLKESGGDLINAIMAASE--MDPAKLAKFQAAAAANRIGGkgtVRRKIVRKTKPSAA--QDDKKLQGALKKLNVQPIPGVEEVNMFREDGNVLHFTAPKVHAAVTANTFAIYGTGHVKELTELVPGILNQLGPDSLASLRKLAESyqaIQQGQQRQPTGAaeEEDDDDVPDLVENFDVEAD--
>A0A2Z6RLE3	A0A2Z6RVJ1	A0A2Z6R907
MALPSADELEQLPEIEKQWAVKATQYAETYFRLISSIDGKSLRLTPIDDEIYQDFQNTFPNFSLIE----IDEEEMKSTNGKEIWRNWIMKYEKRVNDYNFGTLLRKNVDGDYTEENTMFVTRMQFYAIEIARNKQGLNSHLAQKK-----------IQSRGEKKARKQMQKLGLKVVPGINRVTIRRPKNILLVVTNPDVYKSPNSDcYIVFGEAKVEDLnSQAQANAAQQFQAA------ETAASSAAQDtIKID---------EAAADEDEEEedANMDESNVEAKDVELVMQQANVSRAKAIKALKNHNNDIVDAIMSV--------------------------------------ATNDDKKLQTTLKKLNVQSIQQIEEVNMFKEDGNVIHFTTPKVQASIHANTFAIYGQGEEKELTELVPGILNQLGPDSLASLRKLAesyQQLNLDSQRVQSENPGDDDDIPELVE---------
>A0A2S4KUG0	A0A2S4L3A4	A0A2S4KQV4
---FNAEEAINMEEMEKQFAVKVVQHMQTYWSILEKVKGSTLRLTKMDEDIYGHLNEAFPEFNPAATI---DEDEMKSKAGKERWRAFMMAYEKKIDDYNFGTMVRNSAKAEYGEDTTIFVPRMQFYAIEIARNKNGLNDWIYEQ----LPAGSTAVIHSRNEKKARKALEKLHLTRVPGITRVTLRRPKNILFVINNPEVYKSPNSNtYIVFGEAKIEdvNATAQQAAAQQLAAAGAddHTGHNHGESSKAAE--------------TAEAKKDDEEDdgeEVDAEGLEDKDIELVMTQANVSRKKAVKALKENDNDIVNSIMALS-LPVMADIQERLKKLGQGARIGyaGTPRRKVKRAPARSGA--DDKKLQQTLKKLNTQPIQAIEEVNMFKSDGNVIHFAAPKVHAAVPANTFAIYGNGEDKELTELVPGILNQLGPDSLASLRKLA---ESYQNMQKGEKGEDDDEIPDLVEGENFESKVE
>A0A3Q3WZ61	A0A3Q3X2W1	A0A3Q3VJV0
-----AEAYGNDPRLEAMWAMKAYNHAEVYFNLISSVDPKFLKLTKLDDKIYSLFRETF---KDLD-IKQLKEGDLKSDKAKETWRPFCNQFEGLVEDFNYGTLLRLDCEKGYTEENTIFATRVQFFAMEIARNREGYNDVVFKSK-------------SRSEKKARKAMSKLGLRQVTGVTRVTIRKSKNILFVITKPDVYKSpASDTYIVFGEAKIEDLSQQAqLAAAEKFKVQGETVSNIQENTQTP-----------------TVQEESEEEEVDETGVEVKDIELVMSQANVSRAKAVRALKNNNNDIVNAIMELT---MNQEKLAKLQ---AQVRIGGKGSARRKKKVVHRTATADDKKLQSSLKKLAVNNIAGIEEVNMIKDDGTVIHFNNPKVQASLSANTFAITGHAETKQLTEMLPGILSQLGADSLSSLRKLAEQFPRQlDRGAPkaEDIEEEDDDVP-LVE---------
>UPI001922B7F9	UPI001920A18F	UPI001920762F
-----AESYGNDPDIEMAWAMKAMQHAEVYYKLISSVDPQFLKLTKVDDQIYSEFRENFEKL----RIDVLDPEELKSESAKEKWRPFCLKFDGIVEDFNYGTLLRLDCSQGYTEENTIFAPRIQFFAIEIARNREGYN--------------------SRSEKKARKAMSKLGLRQVTGVTRVTIRKSKNILFVITKPDVYKSpASDTYIVFGEAKIEDLSQQTqLAAAEKFKVQGEAVSNIQENTQTP-----------------TVQEESEEEEVNETGVEVKDIELVMSQANVSRAKAVRALKNNSNDIVNAIMELT---MNQEKLA---KLHAQVRIGGKGTARRKKKVVHRTATADDKKLQFSLKKLGVNNISGIEEVNMFTNQGTVIHFNNPKVQASLAANTFTITGHAETKQLTEMLPSILNQLGADSLTSLRRLAEALPKQsvDGKAPlATGEDDDDEVPDLVE---------
>A0A437A5B0	A0A437A9I8	A0A437A9P4
-SVFNAETAENSEDIEKQFAVKAVMYMQTHWELLTRCRGTDLKLTKIDDEIYEHFKETFPE---IDVSKKLDEDAMKSKDGKERWRNFINGYENKVKDFNFGTMLRTDPGAEYDQDTTIFSVRMQFYAIEIARNKLGLNDWIYNQ----IPAGSAVAVHSRNEKKARKAIAKLGLKHVPGITRVTLRRPKNILFVINNPDVYKSPSSNtWIIFGEAKIEdlNSQAQASAAQQLANVAAS-------ADASGANIEADLAAAAEkgKEVEKKEDDDDDDEEVSEEGLEQKDIELVMAQANVSRKKAVKALTENDHDIVNSIMALS------------------NRGKGTPRRKVKKVHKSSGT--DDKKLQSSLKKLNVQPIQAIEEVNMFKEDGNVIHFSAPKVHASVPANTFAIYGNGEDKELTELVPGILNQLGPDSLASLRKLAESYQSLQKKEGGDDKKEdddDDDIPDLVAGESFDAKTE
>A0A550BZT2	A0A550CAP0	A0A550CFI4
---FDPENAQNLVEIEKQFAVKVVEHAQTYWRLLARVNPRDLRLTAIDDEIYEDVMSSFPELAEPphDKVAVLDEAWIKSDDGKKRWRDFMNRYEKKVKDHSFGCLIRTEAKGEYGELGTIFVPRMQFYAFEIARNRLGLND-----------------VQSRSERKARKALLSLGLKRVDNITRVTLRRPKNMLFVLSNPDVYKSPNSDcYIVFGEAKVEDSNQSGFSAMQQQQGSALASNAPALESNGAEDDNDDIP-----ELEAAEE---EEGEVDETGVEAKDIELVVQQVGCSRAKAVRVLKESNGDLINAIMAASE--MDADKLAKLKAAAAKTQIGGkgtMRRKVVRKTKPSAA--QDDKKLQAALKKLNVQPIAGVEEVNMFREDGHVLHFSAPKVHAAVSANTFAVYGTGHLKELTELVPGILNQLGPDSLASLRKLAesyQSLQQGQQRPNAAAEdDDDDDVPDLVE--NFDVE--
>A0A151GKP1	A0A151GL79	A0A151GRQ3
---FNAEEAINMEEMEKQFAVKAdanasatvVQHMQTYWSILEKMKGSTLRLTKMDDDIYNHLKQEFPEFDPAAVV---DEDEMKSPKGKERWRKFMMAYEKLIDDYNFGTMVRNSAKVEYDEASTIFVPRMQFYAIEIARNKAGLNDWIYEQ----LPAGSTAVVHSRNEKKARKALEKLHLTRVPGITRVTLRRPKNILFVINNPEVYKSPNSNtYIVFGEAKIEdvNATAQQAAAQQLAAAGGDDHAGHNHGESS-------KPAAA---PDAKKEEEEDDGeEIDAEGLEDKDIELVMTQASVSRNKAIKALKENDNDIVNSIMALS----------------------GTPRRKVKRAPARSGA--DDKKLQQTLKKLNTQPIQAIEEVNMFKSDGNVIHFAAPKVHAAVPSNTFAIYGNGEDKELTELVPGILNQLGPDSLASLRKLAESYQNMQKGEKGDDD--DDEIPDLVEGENFESKVE
>A0A4S4KPX5	A0A2R6NNU1	A0A4V3XB77
---FDANNAQNLVDIEKQFAVKAVEHAQTYWNLLEKVDPKDLRLSKLDDDIFDHFKREFPEnfEEPYEHITKLNEESMKSKEGKEKWRKFIESYKDTVKDYNFGSLIRTDARDEYSEKNTIFTTRIQFYAFEIARNRLGLN------------------IQSRSERKARKALLGLGLKRVPGITRVTLRRPKNILFVIASPEVYKSPNSdSYIVFGEAKVEdmNSSAQLNAAQQLASsgAGAGVPALESSGAADDDDI-PELEAV------------EEEGPVDETGVDPKDIELVIQQVGCSRAKAVKVLKESGGDLINAIMAASE--MDPAKLAKLQAAAAANRIGGkgtVRRKIVRK--TKPAAAQDDKKLQGALKKLNVQPIPGVEEVNMFREDGNVLHFSAPKVHAAVSANTFAVYGTGQVKELTELVPGILNQLGPDSLASLRKLAESyqaIQQNQQRPPNAADDDDDDVPDLVD--NFDA---
>A0A7C8M487	A0A7C8IA07	A0A7C8M9T5
-ASLKPEHADNFEDIEKQFAVKVVQHMETYWKILEKVPGSKLRLTKIDDEIYEHFKKEFP---DFDASATINEDDMKSKAGKEQWRNFVNQYENRVDDYNFGTMLRASPTTEYTQTGVIFAVRMQFYAVEVVRNREGLNDWIYEQ--AGIPAGASVAVHSRNEKKARKAIAKLGLKHVDGITRVTLRRPKGILFVINQPDVYKSPSSNtWIIFGEAKIEDLnSQAQASAAQQlanAEASAHDHSGHD------HDHDHGKGKAVEDKKEEEEEDDDE--EVDDSGLEAKDIELVMQQASVSRNKAVKALKENDNDIVNSIMALS---MDQAKLARMQ---ASVRIGgkGTPRRKVKKVHKSAGT--DDKKLQTALKKLNVQPIQAIEEVNMFKSDGNVIHFSAPKVHASVPANTFAIYGNGEDKELTELVPGILNQLGPDSLASLRKLAESYQNLQKEKGEDGDKKDdddddeDDIPDLVAGENFESKAE
>A0A0G4M534	A0A0G4LFK1	A0A0G4MYD5
-SNFNAAEADNLEDIEKQFAVKAVQHMETYWSILEKVKGSTLRLTKFDDEIYAHLLKDFPDFDPAETI---DEDKMKSKQGKERWRNFMMAYDKRVDDYNFGTMMRTGPKFEYGQNEVIFVPRMQFYAVEIARNRKGLNDWIYEQ----IPSGSSTTlVQSRNEKKARKLLEKLHLTKIEGITRVTLRRPKNILFVINSPEVYKSPNSNtYIVFGEAKIEdlNASAQQAAAQQLAAAGG---ADHDHAGHS--HGESSKATAAEGKKDEEEEEDDEE-EVDATGIEDKDIELVMTQASVSRNKAIKALKENDNDIVNSIMALS-----QERLKKLGAVARTGTGKGTPRRTQKRgvAGRSAG---DDKKLQASLKKLNVQPIQAIEEVNMFKSDGNVIHFAAPKVHAAVPANTFAVYGNGEDKELTELVPGILNQLGPDSLASLRKLAESYQNMQ-KGEKDGDEDD--IPDLVEGENFESKVE
>A0A175VSW5	A0A175VTF2	A0A175W7H7
--SFNAEEAENLEDIEKQFAVKVVQHMQTYWAILEKVKGSSI------------------------------EDEMKSKSGKERWRNFMMAYEKKVDDYNFGTILRSNPKFEYGQEETIFVPRMQFYAVEIARNRLGLNDWI-----ASAPAGSTAVIHSRNEKKARKAIEKLHLTRVQGITRVTLRRPKNILFVINNPEVYKSPNSNtYIVFGEAKIEdlNASAQAAAAQQ-------------LASQTAEHDHA-GHAHDHKHEHAKEEEEDDGEEVDAEGIEDKDIELVMTQANVSRKKAIKALKENDNDIVNSIMALS----------RLKKLGASARIGigkGTpRRKVKRAPARSAG---DDKKLQQSLKKLNVQPIQAIEEVNMFKSDGNVIHFAAPKVHAAVPSNTFAIYGNGEEKELTELVPGILNQLGPDSLASLRKLA---ESYQNMQKGEKEADDDDIPDLVAGENFENKVE
>A0A1C7N2M9	A0A1C7NCF3	A0A1C7N1D0
----SADELEQLEDIEKQWAVKAMHHAETYFKLISTIDASQLRLTKIDDEILQDFEETFPEI----NVEHLDESHFKTPAAKEKWRNFINKYEKKVNEYNFGSLIRIDCRDDYTEQNTMFGVRMQFYAIEIARNKKGLN-----------------SIQSRGEQKARKAILSLGLKPVAGINRVTFTRGRTLVYAIANPEVFKSTNSDtHIVFGEMQVEDM---AARAQQAALEQQLAAEAEKTGEAAPE---------AAATSEAAAEEDDE--EVDATGVEEKDIELVVSQANVSRSKAVKALKNNNNDVVNAIMELT----------KLSKLQAQVRIGGkgtPRRKVKRTTGTSSSG--DDRKLSAALTKLNVQPIPGVDEVNMFKEDGSVIHFANPRVSAAANANTYAIHGRSQQKELTELIPNILNQLGPDSMAALKKLAETFQQAQGENAAGAD--DDEIPDLVE--SFDkAEVE
>A0A1X2GY32	A0A1X2GNA2	A0A1X2GVA8
----SADELEQLEDIEKQWAVKAMHHAETYFKLISALDGRKLRLTSIDDEILKDFEETFPEID----VLHLDEQQFKSKDAKEKWRNFINKYEKRVKEFNFGTLIRIDAREDYTEQNTMFGVRMQFYAIEIARNRKGLNDAVRG------------TPQSRGEKKARKAILGQGLKQVPGITRVTFTRAGGIVFAIGKPDVYKSLNSDtYIVFGEMQMEDMrarAQQAAAEQLAAEA-------------------AATEAAGEGSaaTEAAAVEEDDNEEVDATGVEEKDIELVVSQANVSRNKAIKALKNNDNDIVNAIMELT---MNTEKLAKLQSQVRIGGKGTPRRKV-KKSTNRTGSG-DDRKLQSSLQKLNVQPIPGIEEVNMFKDDGKVIHFAHPRIQAAVNSNTFAIHGRSAEKELTELVPNILNQLGPDSLASLRKLA---EAYQAAQGSEdvAGDDDDEIPELVE--SFDkAEIE
>A0A6V8R6N1	A0A6V8R2T5	A0A6V8QRT8
---FDAENAGNMEDMEKQFAVKVVQHMATYWAILEKVKGSSLRLTKIDDEIYEHLKEAFPEFDPAATI---DEDEMKSKTGKERWRAFMMKYEKTVDDFNFGTMVRNNAKAEYEQDTTIFVPRMQFYAVEIARNRNGLNDWI-------LPAGSTAVVHSRQEKKARKALEKLNLIRVPGITRVTLRRPKNILFVINNPEVYKSPNSNtYIVFGEAKIEdiNATAQQAAAAQLAAANAEAEhagHNHD----HDHDHDHDHDHGKEGESSEAKKEEEEEDdgeEVDAEGLEDKDIELVMTQANVSRKKAVKALKENDNDIVNSIMALS---IQLEKLT----LLATHSGKGTPRRPAKRA--PARSNADDKKLQAQLKKLNTQPIQAIEEVNMFKSDGNVIHFAAPKVHAAVQSNTFAIYGNGEDKELTELVPGILNQLGPDSLASLRKLAESYQNMQ-KAGEKGE-DDDDIPDLVEGENFESKVE
>A0A6T6L3H5	A0A7S3E886	A0A7S0BHP8
---------ENAEGLEMSWATEAMGFADRHWELLTGLTEvKKMKVTSADAELYAAFRAAFPDL----AVNVIDEEQMKSKEGKANWRAFLDGFVKRYveEDYNFGTLLRVDSSGKYDEANTTLVPRGQFYVIEIARNLEGFN-----------------------EKKTRKAMSKLGLKPVPGVNRVTLKRKPNTLFVISKPDVFKSpSSDTYVIFGEAKVED----LSAAAQSAAAEQF------------KDVEPQVAPA------AAAAEAEEPVEVDDNisetGLKDGDIELVMAQTDVSRPQAVKALKESDGDIVNAIMALA----------------------------------------DDRRFQATIKKMGMAQITGIEEVNLFRDDGTVTNFMNPTVQAQLHASTYVISGQNQTKPLQDMLPSLINQLGPDNIKNIKNLMEHLVAKEGGENGPAEEGDEEIPELMETENFE----
>A0A0R3T973	A0A0R3TJX0	A0A0R3TLP1
----NAENYVNEESVELSWAIAAYDHAEVHYDILSAVPDAKiLRLSPFDDKIYAAFCKAFPDF-DVDR---FTEDDIKSDEKKVLWREFCDSFEGVVDDFNRGTLLRLDSSQEYSETNTCIVPRVQYLAIEIARNRRGINNQI-----------------SRGEKKARKAMAKLNLKLVPGICRVTIRKAKAIMFVISNAEVYKAPNiDTYIIFGEAKIEDMsTQAQAAAVEKLRSQTLAnAAKENKPAKEGDSV----------AKTAIAElEDDEEIIGDPSGIEDKDVELIMTQANVSRAKAINALLKNDKDIVNAIM---------ERIQALKPLSEQTRIGgkGTARRKRKVVHKTAAT--DDKKLQATLKKLGINCIPSIEEVNMYKADGTMLHFKNPRVQASPQANLFTVTGLAENKSLNDLFPNMMSQF-ETAKQRLSKMSetAQDENEEA---AD----DDDVPDLV----------
>A0A0N5CN39	A0A0N5CNS0	A0A0N5D238
--------------VEVSWALEAAERARIHMSLLLTCNTEELRLHENEDAIYEKFREVFPEMK----IEKVTDVELKGKNNK-FWFEFCEHFKDDVADYNLATIMRIRVNGAYSECNTIIVPKIIFLAIEIARNRECLNE-------------------SRSEKKARRLFSKLGLKPVHGVSRVSIRKSKNILFVINKPDVFKSPGSDtYIVFGEAKIEDLSEhaRFAAAER------LKPSDTQLSSQG-------------GRMNVARTEQEEEsgddGEVDATGIEEKDIELVCSQANVSRNRAIKALKKADNDIVNAIMELT---MNVEKIKKLQQNAAQVRTGGKGTARRKKKVVHKTAATDDKKLQSNLKKLSVTNIPGIEEVNMIKDDGTVIHFNNPKVQASVPANTFSVTGSAENKQITEMLPGILNQLGAESLTHLKKLA-----------------------------------
>A0A7L0F0U9	A0A7L0FR35	A0A7L0FRC1
--------------------------------LISSVDPKFLNLTKVDDQIYSEFRKTFRDLK----IDVLDPEELKSEPAKEKWRPFCLRFEGVVEDFNYGTLLRLDCRKDYTEENTIF---------------------------------------SRSEKKARKAMSKLGLRQIHGVTRITIRKSKNILFVITKPDVFKSPASD-IYIGRGGV-----------------GERPVAGGVTVVSPPRLPMPLQ-------------------VDETGLEVRDIELVMAQANVSRPKAVRALRHNNNDIVNAIM----------------------------------------ATADDKKLQFSLKKLGVNNISGIEEVNMFTSQGTVIHFNNPKVQASLAANTFTITGHAETKQLTEMLPSILSQLGADSLTSLRRLA-----------------------------------
>A0A0F7TI51	A0A0F7TS03	A0A0F7TX94
---FDPEQAENLQDMEKQFAVKAVEHLMTYWAILEKVKGSQLRLTKMDDEIYDSFKADFP---DFDPSAPLNEDEMKSKAGKEKWRNWINKFEKKIEDFNFGTIIRLRPDAEYDEDTTLFGVRMQFYAVEIARNRAGLNDWI-------IPGGAAVTIHSRNEKKARKAIAKLGLKHVPGITRVTLRRPKNILFVVNQPDVYRSPSSNtWIIFGEAKIEdlNAQAQASAAQQLAAAEA---AGEHAGHDHDHDHDHGKGKAPEVEAKKEEEEEDDGEEVDEAGLEAKDIELVMAQASVSRKKAVKALRENDNDIVNSIMALS---MDHAKLAKMQQSVRIGGKGTPRRKV-KKVHRTADA--DDKKLQTALKKLNVQPIQGIEEVNMFKEDGNVIHFGNPRVHASVPSNTFALYGHGEEKELTELVPGILNQLGPDSLASLRKLA---ESYQNMQKAQGDKKDddeDDIPDLVEGENFESKVE
>UPI00059DE5F0	UPI000DC6B656	E2ATF6
-----AEEFDNDPSVEAMWAMKAMEHAQVYFNILCSVDPKILKLTPHDKDIYKAFRENFPNMK----VDKIDEDEFKSPQEKEKWRPFCEQFKDLVEDYSFGTLLRADCTQDYTEKNSILTTRIQFYAIELARNREGFNDGV-----------------SRGEKKARKLMSKLGLKPVQGVNRVTIRKSKNILFVINKPDVLKNpASDTYIVFGEAKIEDLSQQAqVAAAEKFKEPPVIPATE---------------AGGSTTVVAPIQEESEE-EVDETGVEEKDVDLVMCQANVSRGKAIKALKNNQNDIVNAIMELT----------KLKKLQAQVRIGGKGTPRRKKKVVHATAATDDKKLQSCLKKLSVNTIPGIEEVNMIKDDGTVIHFNNPKAQASLSANTFAITGHGENKQITEMLPGILSQLGPEGLTQLKRLASTV-AGSAVGKATLEEDDE-VPDLVE---------
>UPI0006B79CF9	UPI00174D77EE	UPI0006B6E6B6
----------NDELVEEMWALKAMDHAEVYFNLLTSVHPSCLHLTPYDDQIYQAFREDFPDLK----VDVIADDTLKTEDAKIRWRLFAEKF-NKLDDYAYGTLIRADSSKEFTPENSLLVVRIQFLAIEIARNREGLND-------------------SRGEKKARKIMLKLGLKQIQGVNRVTIRKSKNILFVINNPDVYKNPhSDTYIVFGEAKIEDLSQqaQVAAAEK---------------FKAPEAASIAETLGTTSSVAPIAEEDEE--EVDETGVDEKDIELVITQANTTRAKAIRALKKHNNDIVNAIMELT----------KLKKLQAHVRIGGKGTPRRKKKIVHSTPATDDKKLQSSLKKLSVNTIPGIEEVNIIKNDGTVIHFNNPKAQASLPTNTFAITGHGENKSISEMLPGILTQLGPQDITQLKKIA-----------------------------------
>A0A1Y2LQU6	A0A1Y2M349	A0A1Y2M4B8
----DAEHADNFEDIEKQFAVKVVQHMETYWNILEKVKGSTLRLTKQDDEIYEHFKKEFP---DFDAAATINEDEMKSKAGKERWRNFINQYEKTVEDFNFGAMLRASPKTDYTQDGTIFAVRMQFYAVEIARNREGLNDWVYEQ--AVIPQGSSVTVHSRNEKKARKAITKLGLKHIEGITRVTLRRPKNILFVINQPDVYKSPSSNtYIIFGEAKIEdlNSQAQASAAQQLAQAE--QQGHDHAGHDHDHDHDHDHAHGEEKKVEEKAEEEDDGEEVDDSGLEAKDIELVMQQASVSRKKAVKALKENDNDIVNSIMALS-----------------------------------------------------------------FKSDGNVIHFSAPKVHASVPANTFAIYGVGEDKELTELVPGILNQLGPDSLASLRKLAesyqsMQKEKGEGK---DDDEDDDDIPDLVAGDNFES---
>A0A427XLR2	A0A427XQC6	A0A427Y056
INEFDPETAGNSEEIEQQFAVKTVQHLEAYEKLIGSIPPRKIKLTNMDDDIYEDLMTQFPEFKFEEPLRHLDEDAMKSAEGKPRWRKFIMAYEKTLTDYNFGTLIRQDASRGYAEDNCILVTRVQFVALEVARNRTGIND---------------VEIHSRPERKARKALEGLGLKKVPGIQRVTLRRPKNVLLVVAQPEVYKAPGSDcYIVFGEAKIeDPASAAQVAAQQQlqastaaAQAAHAQGGFKDGVPQSLEDLMGgdDAPELEEGEKPAAA--------AGSGKVEDEDVKLVVAQTGCTEEKAREALTAENGDLINAIMRI----------AKLAKLQAQVRIGGkgtpRRKQVKKSVTSSQG---DSTKIQAALKKLGVSPITGVEEVNMFQEDGNVLHFaaPKVAVHAALPSNTLAIYGRGQTKELTELVPGILNQLGPDSLANLRRLAESYQSMTARqAAAAGEKKegevdaDDEIPDLVE---------
>UPI0013F1C7EB	UPI0013F27DC8	UPI0013F1EF2E
-----AEAYGNDPNIEMIWAMKAYQHAEVYFNLISSVDPKFLKLTKVDDQIYAEFRKSFGDL----RIDVLDPEELKSESAKAKWRPFCMQFDGVVEDFNYGTLLRLDCTKDYTEENTIFVTRIQFFAIETARNREGYND-------------------SRSEKKARKAMSKLGLRQVTGVTRVTIRKSKNILFVITKPDVYKSpASDTYIVFGEAKIEDLSQQAqLAAAEKFKVQGEAVSNIQENTQTP-----------------TVQEESEEEEVDETGVEVKDIELVMSQANVSRAKAVRALKNNSNDIVNAIMELT---MNQEKLAKLQ---AQVRIGGKGTARRKKKVVHRTATADDKKLQFSLKKLGVNNISGIEEVNMFTNQGTVIHFNNPKVQASLAANTFTITGHAETKQLTEMLPSILNQLGADSLTSLRRLAEALPKQpvDGKAPlATGEEDDDEVP-------------
>UPI000B98DD9A	UPI00193EAF7F	UPI000B99896D
-----AEEFENDQTVEAMWAMKAFEHAEVYFNILCSVDPKILRLTPHDDSIYKTFREHFPELK----IENIDENEMKSKEGKDKWRPFCEQFKDVVEDYSFGTLLRIDSTGDYSEKNSTLVPRIQFYAIELARNREGHND-------------------SRGEKKARKIMSKLGLKPIQGVSRVTIRKSKNILFVINKPDVFKNpASDTYIVFGEAKIEDLSQQAqVAAAEKFKAPEASPAS-------------DVTGGVTTVVAPIQEESEEEEEVDETGIEDKDVDLVMSQASVSRGKAIKALKNNKNDIVNAIMELT---MNQEKLKKLQ---AQVRIGGKGTPRRKKKVVHATAATDDKKLQSSLKKLSVNTIPGIEEVNMIKDDGTVIHFNNPKAQASLAANTFAITGHGENKPITEMIPGILNQLGPEGLTQLKRLAKTVASNASGGKATIEEDDE-VPELVE---------
>A0A3Q2Z910	A0A3Q2YQ29	A0A3Q3D1M3
-----AEAYGNDERLEVMWAMKAYNHAEVYFNLISSVDPKFLKLTKMDDDIYSTFRETF---EDLD-IKVLHPDQLKSAEAKERWRPFCNRYEGLVEDFNYGTLLRLDCQKDYTEENTIFATRIQFFAVEIARNREGLNDTVFTSK-------------SRSEKKARKAMSKLGLRQVTGVTRVTIRKSKNILFVITKPDVYKSpASDTYIVFGEAKIEDLSQQAqLAAAEKFKVQGEAVSNIQENTQTP-----------------TVQEESEEEEVDETGVEVKDIELVMSQANVSRAKAVRALKNNNNDIVNAIMELT---MNQEKLAKLQ---AQVRIGGKGTARRKKKVVHKTATADDKKLQGSLKKLSVNNIAGIEEVNMIKDDGTVIHFNNPKVQASLSANTFAITGHAETKQLTEMLPGILSQLGADSLSSLRKLAEQFPRQtmDMKAVKEeiAEEDDDAVPDLVE---------
>A0A7M7KM22	A0A7M7MDA6	A0A7M7M8A2
-----AEEFVNHQDVELQWAIKASEHMEIHFSLLKAVDPKFLKLTPVDQQLLEDFNVTFGKQVNLAKIDEIA---LKSEESKALWRDFCNRYQELVEDFNFATILRLDSSEDYSQENTTLVPRVQFLAIEIARNRFGLND----------------------EKKARKIMSKLNLKQVTGINRVAIRKSKNILFIISKPDVYKPPfTDRYIVFGEAKVEDLSQqaQLAAAEKFKAATAAA---------------AELGPSAGRTLPTTADEDEDEEDIDMSGIEVRDVELVCAQASVSKARAVRALRNHNGDIVNAIMELT----------KLNKLGPAVRIGGKGVPRRKKKVVHRTANNEEKKLLSALKKLSVNNIPGIEEVNVIKDDGSVIHFNNPKVQASLAHNTFAIIGRGEERCITEMLPNILPQLGPESLVHLKDLA-----------------------------------
>UPI0003BBD3F0	S7N2Z8	S7MGV5
-----AESYGNDPDIEMAWAMRAMQHAEVYYKLISSVDPQFLKLTKVDDQIYSEFRKNFEKL----RIDILDPEELKSVSAKEKWRPFCLKFDGVIEDFNYGTLLRLDCSQGYTEENTIFAPRIQFFAIEIARNREGHN--------------------SRSEKKARKAMSKLGLRQVTGVTRVTIRKSKNILFVITKPDVYKSpASDTYIVFGEAKIEDLSQQAqLAAAEKFKVQGEAVSNIQENTQTP-----------------TVQEESEEEEVDETGVEVKDIELVMSQANVSRAKAVRALKNNSNDIVNAIM------MNQEKLAKLQ---AQVRIGGKGTARRKKKVVHRTATADDKKLQFSLKKLGVNNISGIEEVNMFTNQGTVIHFNNPKVQASLAANTFTITGHAETKQLTEMLPSILNQLGADSLTSLRRLAEALPKQsvDGKAPlATGEDDDDEVPDLVE---------
>F4NSW6	F4P9B2	F4P2M8
-----AENAENLEDIEKQWAVKSFHHAETYFRLVSSIPPNKIKLTPIDDEIYTAFRAEFPDL-DVGILKEM--EDFKTDKSKAKWREFIMKYEDKVEDFNFGTLLRNRSGEDYGPDNCFFVTRFQFLCIEIARNREGSND------------------ISRGEKKARKALAKLGLKHLKDINRVVLRRPRNVLLVVAKPDVYKSGSSDtYIVFGEVKgEDQYAQAAQAAAAQHQGS--------------VDINKVMEEAAAARANAPPVAEDE--EVDETGLDAKDIELVIQQAGVSRAKAVHALKANSNDIVNAIMELT---MNAEKLAKLQ---AQVRIGgkGTPRRKVKKIVKSSGT--DDKKLQAALKKLNVQPVTGIEEVNMFSGESSVLHFSAPKVQASVACNTFVINGVAETKDITDLIPGILNQLGPESLNSLRKFA---ENFSAQAAAAKGEDDDEVPDLVESENFE----
>UPI00083C18AC	UPI00083C6FD9	UPI00083C4211
-----AEEFENDSQVEAMWAMKAFEHAEVYFNIISSVDPKPLKLTPFDDTIYKIFREEFSDLNIVQ----LNEDEMKSPEGKMKWRSFCERFKKFVEDYSFGTLIRADATKDYTQENSILVSRIQFYAIELARNREGVND-------------------SRGEKKARKIMSKLGLKPVQGVNRVTIRKSKNILFVINKPDVYKNpVSDTYIVFGEAKIEDLSQqaQVAAAEKFKE---VNPAGDGAA------------GTATTSVAPIAEESEDE-DVDDSGVEDKDVELVMTQANVSRSKAVKALKNNQNDIVNAIMELT----------KLKKLQAQVRIGGKGTPRRKKKVVHSTQATDEKKLQSSLKKLSVNTIPGIEEVNMIKDDGTVIHFNNPKTQASLAANTFAITGHGENKQITEMLPGILNQLGPEGLTQLKRLA-----------------------------------
>A0A6J1NBB9	A0A6J1NG01	A0A6J1MJ91
-----AEEFGNDETLEHLWAARAMEHSDIYFNVLCSVDTRWLRLTPHDDLIYNHFRQDFPDL-DVSFIK---EGEIKNNTNKAKWRVFCEKFKNIVEEYSFGTLMRADTKGDYSEQNTILVPRVQFYAIEIARNREGLNN-------------------SRGEKKARKIMSKLGLKPVQGVNRVTIRKSKNILFVINSPDVYKNPhSDTYIVFGEAKIEDLSQQatMAAAER---------------FKAPETQTAGNDAATAGTTVAPIAEEEDEECVDETEIDEKDVEIVMTQANVSRAKAVRALKNNQSDIVNAIMELT----------KLKKLQSQVRIGGKGTPRRKKKVVHATAATDDKKLQSSLKKLSVNTIPGIEEVNMIKDDGTVIHFNNPKAQASLAANTFAITGHGENKQIAEMLPGILSQLGPEGLNQLKKIASSV------APPKPLDEDDEVPNLV----------
>A0A182WIN2	A0A182WI71	A0A182WBQ1
--------------VEELWAVKAVDHAEVHFNLLCSVDPRLLRLTPYDDEIYEQFRRMFPDMD----VRVVNENQLKNSDAKTKWRAYVEKF-NRLEDFSYGTLLRADAEEEFRPENAILVVRIQFWAIEVARNREGLND-------------------SRGEKKARKIMSKLGLKPVQGVNRVTIRKSKNILFVINNPDVYKNPhSDTYIIFGEAKIEDLTQqaQVAAAEK---------------FKAPETTPAAGEASSSTNVVTPIAEEDEE-EVDDTGIDDKDIDLVMSQANVKRAKAIRALKNNENDIVNAIMELT----------KLKKMQSEVRIGGKGMPRRKKKIVHTSSAVDDKKLQLSLKKLGVNTIPGIEEVNMIKNDGSVIHFNNPKTQASLGTNTFAITGHSETKMITEMLPNIISQLGPEGLNQLKKLA----------TAAAAEEDDDVPELTE---------
>A0A2D3V4Q1	A0A2D3UQX3	A0A2D3V686
-----AEDADXYEEIEKQFAVKVVEHMETYWSILEKLPGSKLRLTKFDDEILEHFNREFPDF-DLKGT--IDEDEMKSKAGKEKWRNFINVYENKVDDYNFGTMLRESAASEYGQTGTIFAVRMQFYAVEIARNRAGLNDWI-------IPAGAQVAVHSRNEKKARKAISKLGLKHIDGITRVTLRRPKNILFVISNPDVYKSPNSNtWIIFGEAKIEdlNVQAQASAAQQLAAQSANEASHDHSA-----DGADKGKTIEEGASKPAEEEEDDGEEVDDTGLEAKDIELVMAQASVSRKKAVKALKENDNDIVNSIMALS---MDHEKLARMQNAVRIGGKGTPRRKV-KKVQRNSGT--DDKKLQGALKKMNVQPIQAIEEVNMFKSDGNVIHFSAPKVHASVPSNTFAIYGAGEDKELTELVPGILNQLGPDSLASLRKLAESYQSLQKGAEGEDKKddDDDEIPDLVEGENFE----
>UPI0010FA947E	A0A0P7XPJ5	A0A0P7UPW9
-----AEAYGNDPQLEMMWAMKAYQHAEIYFNLISSVDPKFLKLTKADDKIYTAFRESFPDL----RIQVLDPEDLKSAEAKEKWRPFCNQFEGIVEDFNYGTLLRLDCEKDYTEENTLFATRIQFFAIEIARNREGYNSII-----------------SRSEKKARKAMSKLGLRQVTGVTRVTIRKSKNILFVITKPDVYKSpASDTYIVFGEAKIEDLSQQAqLAAAEKFKVQGETVSNIQENTQTP-----------------TVQEESEEEEVDETGVEVKDIELVMSQANVSRAKAVRALKNNNNDIVNAIMELT---MNQEKLAKLQ---AQVRIGGKGTARRKKKVVHRTATADDKKLQSSLKKLAVNNIAGIEEVNMIKDDGTVIHFNNPKVQASLSANTFAITGHAETKQLTEMLPGILSQLGADSLSSLRKLAEQFPRQvlENKAPkaEDIDEEDDDVPDLVE---------
>R7SLK0	A0A4Q9N5M2	A0A4Q9Q1I7
---FDPNNAQNLVEIEKQFAVKAVEHAQTYWNLLEKVAPRDLKLTKIDDEIFEHAIKEFPELseNDYEKLIKLDEDWMKSESSKKRWRDFIASYEKKVKDYNFGSLIRTDARQEYSETNTIFVTRIQFYVFEIARNRLGLND-----------------IQSRSERKARKALLTLGLKKVPGITRVTLRRPKNVLFVIANPDVYKSPNSDcYIVFGEAKIEdmNSQAQLSAAQQLASGAGAgVPNIQNSGVGGGDDDDDDI---------PELEAVEEDGTVDESGVDPKDIELVIQQVGCSRAKAVRVLKESGGDLINAIMAASE--MDPAKLAKLQAQAAANRIGGkgtVRRKIVRKTKPSTA--QDDKKLQGALKKLNVQPIPGVEEVNMFREDGNVLHFSTPKVHAAVAANTFAVYGAGHVKELTELVPGILNQLGPDSLASLRKLAESyqaIQQSQQRPPAgGADDDDDDVPDLVD--NFDA---
>A0A7K5U5E1	A0A7K5U082	A0A7K5TU55
--------------LELAWAMKAHQHAQVYFNLISSVDPKFLNLTKVDDQIYEEFRKTFRDLK----IDVLDPEELKSEPAKAKWRPFCLRFEGVVEDFNYGTLLRLDSRREYTEENTIF---------------------------------------SRSEKKARKAMSKLGLRQIHGVTRITIRKSKNILFVISKPDVFKSpASDIYIVFGEAKIEDLSQQVHKA--AAEKFKVPLEHSALVTDTAPAL-------------AIKEESEEEEEVDETGLEVRDIELVMAQANVSRPKAVRALRHNNNDIVNAIM----------------------------------------ATADDKKLQFSLKKLGVNNISGIEEVNMFTNQGAVVHFNNPKVQASLAANTFTITGHAETKQLTEMLPSILNQLGADSLTSLRRLA-----------------------------------
>UPI000FCD3CD1	UPI000FCD296A	UPI000FCD46CA
--------------VELAWAMKAHQHAQVYFNLISSVDPKFLNLTKVDDQIYEEFRETFRDLK----IDVLDPEELKSEPAKAKWRPFCLRFEGVVEDFNYGTLLRLDSRREYTEENTIFATRIQFFAIEIARNREGWND-------------------SRSEKKARKAMSKLGLRQVTGVTRVTIRKSKNILFVITKPDVYKSpASDTYIVFGEAKIEDLSQQAqLAAAEKFKVQGEPVSNIQENTQTP-----------------TVQEESEEEEVDETGVEVKDIELVMSQANVSRAKAVRALKNNSNDIVNAIMELT---MNQEKLAKLQ---AQVRIGGKGTARRKKKVVHRTATADDKKLQFSLKKLGVNNISGIEEVNMFTNQGAVIHFNNPKVQAFLAANTFTITGHAETKQLTEMLPSILNQLGADSLTSLRRLAAlPKQPVDGKAPlaTGGDDDDDEVPDLVE---------
>UPI00077FCE26	A0A2L2Y229	UPI00077FA07C
-SLFDAENYDNDPQIALAWAGTAVEHMEIHFNLITSVPTEKLKLTNCDDELYEAFLKEFPDFKlDV-----ISAESLDSKENKQKWREFIERFSDKVEDAKFGTLVRLDSTGEYTEENTKLVLRVQFLAIEIARNRKGLNE-------------------SRGEKKARKLMSKLGLKQVQGVCRVTIRKSKNILFVITKPDVYKSpAGDTYIVFGEAKIEDLSQQ---AQMAAAEKFKAPESAGLGGDGPSQTIASQ---------PIEEESEEEGEIDNSGVESKDIELVMSQANVSRSKAVKALRNNNNDIVNAIMELT----------KLSKLQAQVRIGGKGTARRKKKVVHRTATTDDKKLQSSLKKLAVNNIPGIEEVNMIKEDGSVIHFNNPKVQASLAANTFAITGHAEPKQITEMLPGILNQLGAESLTHLKRLATMQTstgpiSEQTNSGID-EEEDEEVPDLVE---------
>A0A1I8CGS5	A0A1I8CYR3	A0A1I8D2S5
--TSPAEEYVNDDQIELAWAIKASERATVHQNLLVNCDTMTLKLNKHQPEIYEQFRKTFPDF-DIEQV---TETTLKG-TNKHLWHDYCELFKTTVDDYNLGSIMRVDATKIYSQENSIIVPRIQFLAIEGARNIEGVN--------------------SRNEKKARKLFAKLGLKPVPGVSRVCIRKSKNILFVIIKPDVFKSPGSDtYIVFGEPKIEDLSQHASYT-------------------AAENLKKNEPSASESNTKPVQEEDSDGEEGDITGIEEKDIELVMSQASVTRKRAIGALKKSDNDIVNAIMELT---MNAELLKKLQANADNVRIGgrGTARRKKKIVHKSAAG--DDKKLQGSLKKLSTTNIPGIEEVNMIKDDGTVLHFTNPKVQASVPANTFAITGTGELKDITDMLPQILNQLGPESLAHLKKLA-----------------------------------
>UPI0014431239	UPI0014432919	UPI0014436F12
-----AEEFGNDPSVETMWAIKAMEHAEVYFNILCSVDPKLLKLTPHDDQIYKTFRDTYPNLK----VDKLDEDELKSEDAKTGWRPFCEQFKGLVDDYSFGTLLRADCEGDYSEANSILTTRIQFYAIELARNREGHNDGI-----------------SRGEKKARKLMSKLGLKPVQGVNRVTIRKSKNILFVINKPDVLKNpASDTYIVFGEAKIEDLSQQAqVAAAEKFKEPPVIPATE---------------AGGSTTVVAPIQEESEE-EIDETGVEEKDIDLVICQANVSRGKAIKALKNNNNDIVNAIMELT----------KLKKLQAQVRIGGKGTPRRKKKVVHATTATDDKKLQSCLKKLSVNTVPGIEEVNMIKDDGTVIHFNNPKAQASLSANTFAITGHGDNKQITDMLPGIISQLGPEGVTQLKRLASTVSgSTVGKATLE---EDDEVPDLVE---------
>S4P2G1	S4PXV7	S4NN37
-----AEEFGNDETLEHLWAARAMEHSDIYFNVLCSVDTRWLRLTPHDDLIYNHFRQDFPDL-DVSYIK---EGEIKNNTNKAKWRVYCEKFKNIVEDYSFGTLMRADTKGDYSERNTILVPRVQFYAIEIARNREGLNN-------------------SRGEKKARKIMSKLGLKPVQGVNRVTIRKSKNILFVINSPDVYKNPhSDTYIVFGEAKIEDLSQQatMAAAER---------------FKAPETQAAGNDAATAGTTVAPIAEEEDEECVDETEIDEKDVEIVMAQANVSRAKAVRALKNNQSDIVNAIMELT----------KLKKLQSQVRIGGKGTPRRKKKVVHATAATDDKKLQSSLKKLSVNTIPGIEEVNMIKDDGTVIHFNNPKAQASLAANTFAITGHGENKQIAEMLPGILSQLGPEGLNQLKKIASSV------APPKPLDEDDEVPNLV----------
>UPI00096B3599	UPI00096AF4E2	UPI00096B2134
-----AEEFGNDESLEVMWAMKAYDHAHIYFNILCSADPKLLKLTPIDDTIYKIFREEFPTL-DLHVIE---ENELKSTKEKAKWRPFCERFKNLVEDYSFGTLVRGDASEDYKENNTILVTRIQFYAIEIARNKEGVND-------------------SRGEKKARKIMSKLGLKPVTGVSRVTIRKSKNILFVINKPDVYKNpVSDTYIVFGEAKIEDLSQqaQVAAAE---KFKDVNPAGDGAAGSTTT------------SVAPIAEESDEE-EVDETGVEDKDVELVMSQANVSRAKAIKALKNNQNDIVNAIMELT----------KLKKLQSQVRIGGKGTPRRKKKVVHSTQATDDKKLQSSLKKLSVNTIPGIEEVNMIKDDGTVIHFNNPKAQASLAANTFAITGHGENKQITEMLPGILSQLGPEGITQLKRLASTVANAGVNkiAPED----EEDVPDLVE---------
>UPI0018655D74	UPI00186520C9	UPI0018647606
-----AEAYGNDPQLEVMWAMKAYQHAEIYFNLISSVDPKFLKLTKVDDKIYSTFREEFGDL----NIQVLDPEELKSDKAKEKWRPFCNKFEGIVEDFNYGTLLRLDCQKDYTEENTIFATRIQFFAIEIARNREGYNSVVYNSK-------------SRSEKKARKAMSKLGLRQVTGVTRVTIRKSKNILFVITKPDVYKSpASDTYIVFGEAKIEDLSQQAqLAAAEKFKVQGEAVSNIQENTQTP-----------------TVQEESEEEEVDETGVEVKDIELVMSQANVSRAKAVRALKNNNNDIVNAIMELT---MNQEKLAKLQ---AQVRIGGKGTARRKKKVVHRTATADDKKLQSSLKKLAVNNIAGIEEVNMIKDDGTVIHFNNPKVQASLSANTFAITGHAETKQLTEMLPGILSQLGADSLASLRKLAEQFPRQvlDSKAPkaEDIDEEDDDVPDLVE---------
>E0VV41	E0VJX8	E0VHB8
-----AEEFENDAAVELMWAKKAFEHAEIYFNILCSVDSSLLKLTPNDEEIYQLFRQVFPDF----CVSVINEDEMKSTAQKEKWREYCLFFKDKVEDYSFGTLLRKDCTGDYTEENSILVTKIQFLAIELARNREGLND-------TSLPLDVSKAKQSRGEKKARKIMSKLGLKPVQGVNRVTIRKSKNILFVINKPDVYKNpASDTYIVFGEAKIEDLSQqaQVAAAEK---------------FKAP-------QPAASGDNNAAVapiQEESEEEDIDETGIEEKDIELVMSQAMVSRGKAIKALKNNQNDIVNAIMELT----------KLKKLQAQVRIGGKGTPRRKKKVVHATAATDDKKLQSSLKKLSVNTIPGIEEVNMIKDDGTVIHFNNPKAQASLAANTFAITGHGENKQITDMLPGILNQLGPEGLTQLKRLASSV-SGGATGKATIEEDDE-VPVLVE---------
>A0A7H8QI35	A0A7H8QWE1	A0A7H8R2X0
---FDPETAENLDDMEKQFAVKAVEHLMTYWSILEKVPGSKLRLTKMDDEIYEHFKREFPDFNPADKI---NEDDMKSKAGKERWRNFMNEYEETINDYNFGTMLRADAKSEYDQETTIFAMRMQFYAVEIARNRAGLNDWVYEQ--TTIPGGAAVTIHSRNEKKARKAIAKLGLKHVPGITRVTLRRPKNILFVVSQPDVYRSPSSNtWIIFGEAKIEdlNAQSQINAAQQLAAAEG---ANADHAG---HDHSHEGKGKAPETEAKKEEEEDDGEEVDDSGLEAKDIELVMAQASVSRKKAVKALKENDNDIVNSIMALS---MDQAKLAKLQQ---SVRIGkGTPRRKTKRVHKT--STTDDKKLQATLKKMNVQPIQAIEEVNMFKEDGNVIHFSNPKVHAAVPSNTFAIYGNGEEKELTELVPGILNQLGPDSLASLRKLAesyQSLQKKEGEGKKDDEDEDD-IPDLVEGENFEGTVE
>C1G7G6	C1GCK8	C1GCD5
-SSFDPENPQNLEDMEKQFAVKAVQQMTTYWALLESRRGSTLRLTKMDDEIYDNFMKLFPEFNPAETI---DEDQMKSKEGKERWRNFIMPYDKKIDDYNFGTLLRANPKFEYGEKETIFVVRMQFYAIEIARNRAGLNDWI------SIPGGSAVTVHSRNEKKARKAIGKLGLKHVPGITRVTLRRPKGILFVINQPDVYRSPSSNtWIIFGEAKIEdmNSQAQASAAQQLAAAEAV---GNDHAGHDHAHDHDHVKGKTDEAVEKKDDEEDDGEEVDESGLEAKDIELVMAQASVSRKKAIRALKENDNDIVNSIMALS---MDQAKLARLQQ---SVRIGkGTPRRKTKKVHKSSGT--DDKKLQTSLKKLNVQPIQAIEEVNMFKEDGNVIHFAAPKVHASVPSNTFAIYGNGEDKELTELVPGILNQLGPDSLASLRKLAesyQSMQKRESGGDGKnvEEEDDDDIPDLVDGENFESKVE
>A0A2G5IAM2	A0A2G5IAA8	A0A2G5I6Z0
----NAEDADNFEEIEKQFAVKVVEHMSTYWSILEKLPGSKLRLTKYDDEILEHFNKEFPDF-DLKAT--INEDDMKSKEGKEKWRNFINAYEKKIEDYNFGAMVRANPAFEYDEKGTIFAVRMQFYAIEIARNRAGLNDWI-------IPAGASVAVHSRNEKKARKAIAKLGLKHVEGITRVTLRRPKNILFVISNPDVYKSPNSNtWIIFGEAKIEDLNS-------QAQASAAQQLASQAANEAGHDHSAdgDKGKAVEGGADKKAEEEEDDGeEVDDTGLEAKDIELVMAQASVSRKKAVKALKENDNDIVNSIMALS----------------------GTPRRKVKKVNRTGGG--DDKKLQAALKKMNVQPIPAIEEVNMFKQDGNVIHFSAPKVHASVPSNTFAIYGNGEDKELTELVPGILNQLGPDSLASLRKLAESYQSMQKSAEGEDKKddDDDEIPDLVEGENFESknDVE
>A0A3S2PPA1	A0A3S2PDE5	A0A3S2PJ05
-----AEAYGNDPRLEVMWAMKAYNHAEVYFNLISSVDPKFLKLTKLDDQIYRSFRESF---KDLD-VRQLKEDDLKSDPAKERWRPFCNQFEGLVEDFNYGTLLRLDCQKGYSEENSIFSTRVQFFAIEIARNREGCNDAVFRSK-------------SRSEKKARKAMSKLGLRQVTGVTRVTIRKSKNILFVITKPDVYKSpASDTYIVFGEAKIEDLSQQAqLAAAEKFKVQGEAVSNIQENTQTP-----------------TVQEESEEEEVDETGVEVKDIELVMSQANVSRAKAVRALKNNNNDIVNAIMELT---MNQEKLVKLQ---AQVRIGGKGSARRKKKVVHRTATADDKKLQLSLKKLGVNNISGIEEVNMFTNQGTVIHFNNPKVQASLGANTFTITGHAENKQLTEMLPGILSQLGADSLTSLRRLAESLPKavGEHKVPvVAAEEEEDEVPDLVE---------
>A0A7L1LV23	A0A7L1M8P6	A0A7L1MSU2
--------------------------------LISSVEPKFLRLTKVDERIYEEFRGTFRDL----RVAVLDPEELKSEPAKAKWRPFCLRFEGAVEDFNYGTLLRLDCRGGY------------------------------------------------------QAMSKLGLRQIHGVTRITIRKSKNILFVISKPDVFKSpASDIYIVFGEAKIEDLSQQVhkAAAEK---------------FKVPLEHSALVTEAA--PALAIKEESEEEEEVDETGLEVRDIELVMAQANVSRPKAVRALRHNNNDIVNAIM----------------------------------------ATADDKKLQFSLKKLGVNNISGIEEVNMFTNQGTVIHFNNPKVQASLAANTFTITGHAETKQLTEMLPSILNQLGADSLTSLRRLAEALPKQsvDGKAPlAAGEDDDDEVP-------------
>UPI00085424A4	UPI0008546FA5	UPI00085424F6
-----AESYGNDPNVEMVWAMKAYQHAEVYFNLISSVEPRHLKLTRMDDVIYTAFRGDFPEL----RIDVLDPEDLKSPAAKEKWRPFCMKFENEVEDFNYGTLVRMDSSREYTEENTIFATRIQFYAIEIARNREGIND-------------------SRSEKKARKAMSKLGLRQVTGVTRVTIRKSKNILFVITKPDVYKSpASDTYIVFGEAKIEDLSQQAqLAAAEKFKVQGEAVSNIQENTQTP-----------------TVQEESEEEEVDESGVEVKDIELVMSQANVSRAKAVRALKNNSNDIVNAIMELT---MNQEKLAKLQ---AQVRIGGKGTARRKKKVVHRTATADDKKLQFSLKKLGVNNISGIEEVNMFTNQGTVIHFNNPKVQASLAANTFTITGHAETKQLTEMLPSILNQLGADSLTSLRRLAEALPKQsvDGKAPlATAEEEDDEVPELVE---------
>T1IIT6	T1J0D5	T1J7G2
--------------IEALWAMKAYKHAEIYFNLLCSIDVQHLKLTPHDDKIYEEFRKVFP---DIE-VGLLTEAALKNAEAKEIWRPFCNNFQ-HIEDFNFATLLRLNPELDYSEENSILVPRIQFYAIEIARNREGKN--------------------SRSEKKARKIMSKLGLKQVQGVGRVAIRRTKNILFVITKPDVYKSpASDTYIVFGEAKIEDLNQqaQMVAAEK---------------FKTPEAV--SVGEATQAAVSAPIQEESEEEDIDESGVEAKDIELVMSQANVSRSKAIKALKNNNNDIVNAIMELT----------KLSKLQAQVRIGGKGTARRKKKIVHRTAMTDDKKLQSSLKKLSVNMIPGIEEVNMIKDDGTVIHFNNPKVQASLTANTFAISGQNETKQITEMLPSILNQLGADSLTHLRKLA-----------------------------------
>A0A0N4ZX73	A0A0N4ZFB5	A0A0N4ZT37
--------------IEYAWAMKASERASIHQNLLINCDTKTLKLNKYQDIIYEKFREVFPNL-DIEVV---TEEQLKG-DNKKIWHDFCESF-SEVDDYNMGSLMRIDAKTIYSAQNTLIVPRIQFLAIEGARNVEGVN--------------------SRNEKKSRKLFTKLGLKPITGVSRVCIRKSKNILFVISKPDVYKSPGSDtYIVFGEAKIEDLSQHVPF---QA-AERLKPTEPSVAEPTVS--------------KPIAEDDDSDGEdADATGIEEKDIELVMSQASVSRKKAINALKKTDKDIVNAIMELT---MNADLLKKLQANADNIRIGGKGTARRKKKVIHKSAATDDKKLQGCLKKISTTNIPGIEEVNMIKDDGSVIHFTNPKVQASVGANTFAISGTGENKQITEMLPSILNQLGPESLAHLKKLA-------NNATSQFKTTEEDVPELVE---------
>A0A2T9ZDI5	A0A2T9ZG36	A0A2T9Y2J5
----SADDTSNLKEIEMQWAVKAMTHAEIYMNILKSRPAESIQLTPIDDELYKDFREEFP----TLNIKVLDEKnDFKSEAAKRKWRNFMNKYEKRVADFSFGTLMRIDSQDDYTEENSMFTYRLQFLCIEIARLREGYND-------------------SKMEKKARKALEKQGLDPVHGITRVTMKRPKGVIVSIQNPEVYKSSGSNtYIVFGEARVDDMAARM---QQEALAKAQQNAAAKQTPSKPAITQEEIFSGAEQVEEASKQSDDEEVEPLEG-TTEENIGVVMNQANVSRSKAIKALKEKNNDLVEAIMSL----MNPQKLAQLQSQARIGGKGTPRRKVyNKsaKPSEAGGSVSEDKKLGPLLKRLNAQPLSGIEEVNMFRQDGKIVNFAHPNVSATAGANTFVISGNSAVKDISEMFPGILPQLGPENLGILQQL------------------------------------
>A0A1R0H6A5	A0A1R0GRK8	A0A1R0GVJ4
-----AEDAENMPEIEMQWAVLAMNHAEAYWGLLQQRPGRDIRLTKVDDEIYKEFREIFPDL-NVEFLQE--DSDFKSPEMKAKWREFINRYEKKVKDFAFGSLLRINTHEGYEEKNS---------MFEIARNREGFNN-------------------SKTEKKVRKAMEKQGLAPFPGITRVTMRRSRGAIFSINAPEVFKStTSDTYIVFGEAKNDDAASRaqMEALQQmamQAPPAAGSSSHDHTHDHDHDHTHDHDHDHSHEAVQAPAE---PEEAVDSTGVSEEDISMVMKQANVSRSKAVKALKENDNDIVEAIMNL----MNPQKLAQLQSQARIGGKGTPRRKVfksNKPAATEA-AGSDDKKLAATLKKMNAQPLAGVEEVNMFRDDGKVVHFTNPKVSATSGANSFIINGEGQVKEIADLFPGILSQLGPDSLDGLRRLAEEIQAKNPEAFSGKDAAEEDIPDLIE---------
>A0A1R1YSZ2	A0A1R1X5H1	A0A1R1WXG8
-----AEQTENLREIEMQWAVKAMTHAEAYWGLLQAKPGNEIKLTRVDDEIYQEFRELFPDM-NIEFLNE--EEDFKSPAMKEKWRNFITKYEKKVKDYTFGSLLRINCHEGYEEQNTMF---------------------------------------SKTEKKARKAMEKQGLEPFPGITRVTMRRARGGIFSINNPEVFKSStSDTYIVFGEAKNDD-----AASRAQ------MEALQQMAMQAPQQQQPAASASAPTPAAAPATDSNEDDEpVDATGVSEDDINMVMKQANVSRSKAVKALKENDNDLVEAIMNL----MNPQKLAQLQSQARIGGKGTPRRKVYKasKPASDAVAGSDDKKLAATLKKMNAQPLSGIEEVNMFRSDGKVINFSNPRVSATTGANSFIINGDGQVKEIADLFPGILSQLGPDSLAGLRRLAEEFQAKNPEAFKEGAQQEDDIPDLIE---------
>UPI000B91081C	UPI000B911701	UPI000B912F71
-----AEEYGNDENLELQWAIKAYHHAETYFNLVSSVDNRGLKLTQQDDEIYQSFKQSFPNF----RVDIVDPEELKSEASKSKWRTFCNKFEGAVEDFNFGTLLRLDCREDYSEKNSIFVTRIQFFAVEITRNREGLN--------------------SRGEKKARKLLSKCGLKNVTGITRVTIRKSKTILFVIQNPDVFKCAGSDlHIIFGEAKIEDLSQQaqvVAAEQFRTQEPTPTITGESNATTA-----------------QAIQEEDEEEEVDETGVESKDIELVVQQANVSRAKAVKALKNNNNDIVNAIMELT----------------------------------------DDKKVQSQLKKVGVNTIQGIEEVNMIKDDSTVLHFTNPKVQASLAANTFAVSGLCETKPITELLPGIMNQLGntGDLRQFANKMSSPLDAMKGDTKADTiDEDDEHVPDLVE--DFDA---
>A0A6J1THX1	A0A6J1S262	A0A6J1SFX2
----------NDETVEAMWAIKAFKHAEVYFNLLSSVDPKLLRLTPQDDVIYKEFRSKFPDLK-VDLIK---EDEIKSADGKEMWRPFCEQYKDSVEDYSFGTLLRLDCTDEFSEKNTTLVPRIQFYAIEIARNREGFND-------AGLPIDISKAKQTRGEKKARKIMSKLGLKPIQGVSRVTIRKSKNILFVINKPDVFKNpVSDTYIVFGEAKIEDLSQQAqVAAAEKFKAPEISPA-------------ADVGAGT--TAVAPIQEESEEEEVDDTGVEEKDVDLVMLQANVSRAKAIKALRNNGYDLVNAIMALT---MNAEKLRKLQQQSAQVRIGGKGTPRRKKKVVHATAATDDKKLQSSLKKLSVNTIPGIEEVNMIKDDGTVIHFNNPKAQASLAANTFAITGHAESKQITEMLPGILSQLGPEGLTQLKRLASSVASSAGGAKLAIDEEDE-VPELV-GNFDDASKE
>G0MJJ1	G0NV81	G0PIL9
----------NDESIEMAWAMKAGERAEVHMNLIMRCDTKVLRLNKHQDLILTAFRKSFPDLDVVE----VTTSLLKDNGAKEIWREFCEQFKETVDDYSMGTLMRCHAAKAYSPDNTVVVPRIIYLAIEMARNVEGVNE-------------------SRSEKKARKLFSKLGLKQVTGVSRVCIRKSKNILFVINKPDVFKSPGSDtYIIFGEAKIEDLTQHA----QMSAIENMKPTREAPQLKTVE------------------EDENEDVEEDSAGIEEKDIELVISQANTTRNKAIRALKDADNDIVNAIMSLT------ERIKKLQAQQEHVRIGgkGTPRRKKKVIHKTAAA--DDKKLQSNLKKLSVTNIPGIEEVNMIKDDGTVIHFNNPKVQTSVPANTFSVTGAADNKQITEMLPGILNQLGPESLTHLKKLANNVTKLGPEGKGD----DEDVPELV--GDFDA---
>A0A067RBT5	UPI000B8E5653	A0A067RI75
--------------VEIVWAVKAFEHAEVYFNILCSVDPKLLKLTPHDEDIYRAFREEFPDI----RVDKLDEDQLKSPEAKEKWRPFCEKFKDVVEDYSFGTLLRLDHSGEYSEQNSILVTRIQFYAVELSRNREGLNDCI--------------------EKKARKIMSKLGLKPVQGVSRVTIRKSKNILFVINKPDVYKNpASDTYIVFGEAKIEDLNQqaQVAAAEK---------------FKAPEVSQA-AEAGGSTAVVAPIQEESEEEDVDETGVEEKDVDLVMSQANVSRGKAIKALKNNQNDIVNAIMELT---MNQEKLKKLQ---AQVRIGGKGTPRRKKKVVHATAATDDKKLQSSLKKLSVNTIPGIEEVNMIKDDGTVIHFNNPKAQASLAANTFAITGHGENKQITEMLPGILSQLGPEGLTQLKRLASNVANSAAGVRASIEEDDE-VPELVE---------
>A0A5M8PL92	A0A5M8PYK1	A0A5M8PW58
-ASLNPEQAENFEDMEKQFAVKAVQHMSTYWSILEKMKGSKLRLTKIDDEIYEHFKKEFPEFNPRDTI---DEDKMKSKEGKERWRNFMMVYEKRVDDYNFGTMLRANPTFEYGEKETIFAMRMQFYAIEIARNREGLNDWI-----AGIPAGSSVQVHSRNEKKARKSIAKLGLKHVPGITRVTLRRPKNILFVINQPDVYKSPSSNtWIIFGEAKIEdlNSQAQASAVQQLAQQESSSSHSADPHAGHDHSHDGKGKAIDAGDGKKSADDDEDDGeEVDDSGLEAKDIDLVMAQAGVSRKKAVKALNEHDMDIVNAIMSLS--------------VSDKNAIGkGTPRRKMKKVHKTSGT--DDKKLQTSLKKLNVQPIQAIEEVNMFKEDGNVIHFAAPKVHASVPSNTFAIYGNGEDKELTELVPGILNQLGPDSLASLRKLAESYQSLQKKEGEDGEKKgdddDDDIPDLVAGDNFESKVE
>A0A401H5W8	A0A401GI80	A0A401H2S1
---FDPNTAQNLVEIEKQFAVKAVEHAQTYWNLLEKVDPCNLRLTKLDDEIFEHIKSEFPELAEepYDTVLKIDEEWMKSAEGKERWRKFMQAYEKKVQDYNFGSLIRTDARGEYDEKNTMFVTRMQFYAYEIARNRLGLND-----------------IQSRSERKARKALLGLGLKKVPGITRVTLRRPKNVLFVIATPDVYKSPNSDcYIVFGEAKIEDMnSQAQLSAQQLASgaAAGNIPNLESagVGNENEDDDEIPELEAVE-----------EDGPIDETGVEPKDIELVMQQVGCSRAKAVRVLKESGGDLINAIMAASE--MDPAKLAKLQAQAAANRIGGkgtVRRKIVRKAKPSTA--QDDKKLQGALKKLNVQPIPGVEEVNMFREDGNVLHFTAPKVHAAVAANTFAVYGAGHVKELTELVPGILNQLGPDSLASLRKLA-----------------------------------
>UPI0018772D07	UPI001876971E	UPI0018740C2D
-----AESYGNDPDIEMAWAMRAMQHAEVYYKLISSVDPQFLKLTKVDDQIYSEFRENFERL----RVDVLDPEELKSEAAKEKWRPFCLKFDGIIEDFNYGTLLRLDCSQGYTEENTIFAPRIQFFAIEIARNREGYN--------------------SRSEKKARKAMSKLGLRQVTGVTRVTIRKSKNILFVITKPDVYKSpASDTYIVFGEAKIEDLSQQAqLAAAEKFKVQGEAVSNIQENTQTP-----------------TVQEESEEEEVDETGVEVKDIELVMSQANVSRAKAVRALKNNSNDIVNAIM------MNQEKLAKLQ---AQVRIGGKGTARRKKKVVHRTATADDKKLQFSLKKLGVNNISGIEEVNMFTNQGTVIHFNNPKVQASLAANTFTITGHAETKQLTEMLPSILNQLGADSLTSLRRLAEALPKQsvDGKAPlATGEDDDDEVPDLVE---------
>A0A2S2PYN4	A0A2S2QT37	UPI000DCA28FC
--------------VEMMWAIKAYEHAEIYFNLICSVDPKLLRLTPHDDKIYKEFRRLFPDL----QIEVLNEDDIKNDAFKIKWRRFCELY-KNMENYNFGTLIRKDVHGDYTESNSFIVIRIQFYAIELARNREGLND-------------------SRGEKKARKIISKLGLKQIHGVNRVTIRKSKNILFVINNPDVFKNpASDTYIVFGEAKIEDLSQQAqVAAAEKFKSADMMPSVLDKDGGARQMVSQPIQ-----------EEEEEDGEIDYKGVEEKDVDLVCAQAQVTKRKAIEALLKNNNDIVNAIMDLT----------KLKKLSDQVRIGGKGTPRRKKKVVHTTAATDDKKLQSTLKKLAVNTIPGIEEVNMIKDDGTVIHFNNPKAQASLAANTFAITGHGDSKSMSELLPGILNQLGHEEIGQLKRYA-----------------------------------
>UPI000258EF2B	UPI000258EA3F	UPI000258F793
-----AEEFDNDPSVEAMWAIKAMEHAEVYFNILCSVDPKFLKLTPHDDQIYKTFRDVFPDLK----VDKINEDELKSDQGKMKWRPFCEQFKGIVEDYCFGTLLRADCEGDYSEANSVLITRIQFYAIELARNREGLNDGI-----------------SRGEKKARKLMSKLGLKPVQGVNRVTIRKSKNILFVINKPDVLKNpASDTYIVFGEAKIEDLSQQAqVAAAEKFKEPPVIPATE---------------AGGSTTVVAPIQEESEE-EVDETGVEEKDIDLVMCQANVSRGKAIKALKNNQNDIVNAIMELT----------KLKKLQAQVRIGGKGTPRRKKKVVHATAATDDKKLQSCLKKLSVNTIPGIEEVNMIKDDGTVIHFNNPKAQASLSANTFAITGHGENKQITDMLPGIISQLGPEGVTQLKRLA-----------------------------------
>UPI00074FF7E8	UPI00074FEBEF	UPI00074FE903
-----AEAFGNDPAVEMLWAMKAHQHAEVYGNLISAVDPKFLKLTKADDQIYTEFRKSFKDLK----IDVLDPEDLKSEPAKEKWRPFCLQFDGVVEDFNYGTLLRLDCSKGYTEENTVLATRIQFFAIEIARNREGYNSVVYNR--------------SRSEKKARKAMSKLGLRQVTGVTRVTIRKSKNILFVITKPDVYKSpASDTYIVFGEAKIEDLSQQAqLAAAEKFKVQGEAVSNIQENTQTP-----------------TVQEESEEEEVDETGVEVKDIELVMSQANVSRAKAVRALKNNSNDIVNAIMELT-------------------------------------ATADDKKLQSSLKKLAVNNIAGIEEVNMIKDDGTVIHFNNPKVQASLSANTFAITGHAEAKPITEMLPGILSQLGADSLTSLRKLAEQFPRQvlDSKVPksEDIDEEDDDVPDLVE---------
>A0A4S2L935	A0A4S2LFL0	A0A4S2M0S6
-------------NIELQWAIRSYEHAETHFRLLCSVSDlAGLRLTRMDDQIYEEFGKVFPDLD----VSILSEDQLKSPESKALWRDFCNKFSEELEDYNLATLFRLDASKAYDEHNTCVVPRIQFLALEIARNRRGDN--------------------SRSEKKARKAMSKLGLKPIPGICRVTIRKAKTIMFVISQAEVYKsSASDTYIIFGEAKVEDMSaqAQIAAAEKlrsQAMAgSGLGASG--VLSKD-----------AGGSITKTAipEESEDEEEPDATGLGEKDIELIMQQASVSRGKAIKALRENNNDMVNAIMSLT------EKLEKLRNMSDQVRIGGKGTARRKKKVIHKNAAVDDKKLQSTLKKLNLNTIPTIEEVNMYKADGTLIHFKNPKVQASPQANVFAVSGQAETKPLTDLFPNMLNQLESAKLR-LSKMS--------EAKNDAESKpedfDEDVPELVE---------
>A0A6P8BJZ1	A0A6P8AYW3	A0A6P8AZX7
---FDAENAPNHEGIEMAFAEKVIQHMETYWKILKNKRGSQLRLTKIDDEIYEHLKKDFPE---LDPAADIDEDVLKNKENKERWRKFLNFYDKKVEDFNFGTMLRKNPKDDVEvENRIIFVPRMQFYAFEIARNKAGLNDWIYEQE---LPAGSTAVIHSRNEKKARKAIEKLHLIRVDGITRVTLRRPKNILFVINNPEVYKSPNSStYIVFGEAKIEdlNASAQAAAAQQLASSAG---HDHDHAGHS----HGEAGKASEG--DAKKEDDDEDEEVDADGIEDKDIELVMTQAGVSRTKAIKALKENDNDIVNSIMALS----------------------GTPRRKMKRAPARSGG--DDKKLQQTLKKLNVQPIQAIEEVNMFKSDGNVIHFAAPKVHAAVPANTFAIYGNGEDKELTELVPGILNQLGPDSLASLRKLAESYQNMQ-KADGDKEADDDDIPDLVAGENFEDKVE
>A0A194XF80	A0A194XV28	A0A194XU78
-ANFNAEEADNLEDIEKQFAVKAVQHLTTYWAILEKVRGSSLRLTKMDDDIYEHLKTDFPEF---DPAVPLNEDEIKSKTGKERWRKFMMAYEKKIDDYSFGTIVRTSPKTEYDQEGTIFVPRMQFYAIEIARNKNGLNDWI---------------VHSRNEKKARKSIMKLGLQKVPGITRVTLRRPKNILFVINNPEVYKSPSSNtYIVFGEAKIEdlNSQAQASAAQQLAAQEAHDHAGHDHSGHDHSGHDHGKGKAIDTGDDKKDEDEDDGEEVDASGLEDKDIELVMTQASVSRNKAIKALKENDNDIVNSIMALS----------------------GTPRRKVKKVHKSAGM--DDKKLQTALKKLNVQPIQAIEEVNMFKSDGNVIHFAAPKVHAAVPSNTFAIYGNGEDKELTELVPGILNQLGPDSLASLRKLAESYQSMQAKEAGEDKKdddDDDDIPDLVAGENFEDKVE
>A0A0M9VXL2	A0A0M8N563	A0A0M8N206
---FDAENADNMEEacpslpsltskgIEQQFAVKAVQHLETYWAILQKVKGSTLRLTKIDDDIYDHLKKDFPEFDPAATI---NEDEMKSKSGKERWRAFMNAYEKKVDDFNFGTMLRNNPKVEYEQETTIFVPRMQFYAVEIARNKNGLNDWI-----SSLPAGSSAVVHSRNEKKARKALEKLHLTRVHGITRVTLRRPKNILFVIQDPEVYKSPNSNtYIVFGEAKIEdiNATAQAAAAQQLAQVADEHAGHDHSHAEPSKAAEAAEEEKKKEEEEEEEEEDDGE-DVDAEGIEDKDIELVMTQANVKRKKAIKALKENNCDIVNAIMALS-----QERLKKLGKAPARAGLNvlthtggkGTPRRAVKRAPNR--SNADDKKLQATLKKLNTQPIQAIEEVNMFKEDGNVIHFAAPKVHAAVPSNTFAIYGNGEDKELTELVPGILNQLGPDSLASLRKLA---ESYQSLQKAEKAEEDDEIPDLVEGENFESKVE
>UPI001068F8DF	UPI001069B98C	UPI0010696067
--------------VEVAWAMKAYEHAEIYFNLISSINCSDLNFTSCDNEIYDKFKR---EMKDL-KIDNLNLDDLKTAESKDKWRPFCECFKGLVEDYNFGTLLRIDSSKGISDDNTTLVPRIQFWAIEIARNREGLNKQLLSK--------------SRSEKKARKAVQKLGLKAITGVNRVAIRKSKNILFVIAKPDVYKNPNGDtYIVFGEAKIEDLSQT-----EQMRAAKKFEATEKL-----------MSEISEVKESVEQEESDDE-EVDESGVESKDIELVMQQANVSRSKAVKALKNNANDIVNAIMELT----------KLNKLQNQVRIGGKGTPRRKKKVVHKTATTDDKRLQNSLKKLAVNTIPGIEEVNMIKDDGNVIHFLNPKVQASLQANTFAIQGHAETKPLSDLLPGIYNQL-----------------------------------------------
>A0A7K4YIC0	A0A7K4YZK9	A0A7K4YI53
--------------VELAWAMKAHQHAEVYFNLISSVDPKFLNLTKVDDQIYSEFRKTFRDLK----IDVLDPEELKSEPAKEKWRPFCLRFEGVVEDFNYGTLLRLDCRQPYTEENTIF---------------------------------------SRSEKKARKAMSKLGLRQIHGVTRITIRKSKNILFVITKPDVFKSpASDIYIVFGEAKIEDLSQQVHKA--AAEKFKVPMEHSPLITETAPTL-------------TIKEESEEEEEVDETGLEVRDIELVMAQANVSRPKAVRALRHNNNDIVNAIM------MNQEKLAKLQ---AQVRIGGKGTARRKKKVVHRTATADDKKLQFSLKKLGVNNISGIEEVNMFTNQGTVIHFNNPKVQASLAANTFTITGHAETKQLTEMLPNILNQLGADSLTSLRRLA-----------------------------------
>A0A1M2VDM8	A0A1M2VT29	A0A1M2V428
---------------------------ETYWNLLEKVNPRDLKLTKIDDEIFEHATTAFPELleNDHAKLSVIDEEWMKSESGKTRWRDFIQSYEKKVKDYNFGSLIRTDARQEYSETNTIFgeyvarpaplsplRVRLnvrggQFYVFEIARNRLGLND-----------------IQSRSERKARKALITLGLKKVPGITRVTLRRPKNVLFVIANPDVYKSPNSDcYIVFGEAKIEdmNSQAQLSAAQQLASGGGSS------GVPNLEGSGVDREPADDDDI-PELEAVEEDGNVDETGVDPKDIELVIQQVGCTRAKAVRVLKESGGDLINAIMAASE--MDPAKLAKLQAQAASNRIGGkgtVRRKIVRKTKPSTA--QDDKKLQGALKKLNVQPIPGVEEVNMFREDGNVLHFSTPKVHAAVTANTFAVYGTGHVKELTELVPGILNQLGPDSLASLRKLAesyqAIQQSQQRPPAAAADDDDDDVPDLVD---------
>UPI0008408229	UPI00083FDF4B	UPI000840906F
-----ADEFDNDPSVEAMWAMKAMEHAEVYFNILCSVDPKYLKLTPHDELIYKTFREVFPDLK----VDKIKEDELKSPEGKAKWRPFCEQFKDVVEDYSFGTLLRADCEGDYSEENSILTTRIQFYAVELARNREGHND-------------------SRGEKKARKLMSKLGLKPVQGVNRVTIRKSKNILFVINKPDVLKNpASDTYIVFGEAKIEDLSQQAqVAAAEKFKEPPVIPATE---------------AGGSTTVVAPIQEESEE-EVDETGVEEKDIDLVMSQANVSRGKAIKALKNNQNDIVNAIMELT----------KLKKLQAQVRIGGKGTPRRKKKVVHATAATDDKKLQSCLKKLSVNTIPGIEEVNMIKDDGTVIHFNNPKAQASLSANTFAITGHGENKQITDMLPGIISQLGPEGVTQLKRLASSVSgSTVGKATLE---EDDEVPELVE---------
>A0A183W3K1	A0A183WPQ1	A0A183WVV8
MLSYDAEKYVNDPIIEMQWAEKCFRHSEAYFQLLCSAPNlSQLRLTAIDDVIFEEFMKTFSDL----NLSTISEDLLKSTESKKKWWIFCNKFENKVEDFNFGTLLRLDAAKGYCPENTCVVPRIQFLAIEISRNRLHINN-------------------SRSEKKARKAMSKLGLKLVQGVCRVTIRKAKSIMFVISRAEVYKsSASDTYIIFGEAKVEDISaqaQIAAAEKLRSQAMG----GTDLGTSG--SLSKDVVSSV--SKNAIAEESEDEEE--------KDIELIMQQAGVSRSKAIRALRENNNDMVNAIM-------------------------GTARRKKKVVHKNAAA--DDKKLQSSLKKLSLNTIPTIEEVNMYKTDGTMIHFKNPKVQAAPQANVFAVTGQAEYKALNDLFPNMLNQ------------------------------------------------
>A0A0G2DZY2	A0A0G2EHT7	A0A0G2GG18
-AAFDPETAENFEDMEKQFAVKGaskpVQHMATYWAILEKIRGSQLRLTKMDDEIYTHFKETFPDFDPAATV---DEDKMKSKEGKEVWRNFMNQYEKKIEDFNFGTMLRNNPKTEYTEKDTIFAMRMQFYAIEIARNRAGLNDWIYEEK-TSIPGGATVAIHSRNEKKARKAISKLGLKHVPGITRVTLRRPKNVLFVVSNPDVYRSPTSNtWIIFGEAKIEdlNSQAQASAAQQLAaqEAAGVGShaghNHDEGKGKAPEE--------------KKVEEEDDDEEVDESGLEAKDIELVMTQAGVSRKKAVKALKENDNDIVNSIMALS---MDQAKLAKLQ---ASVRIGGkgtPRRKVKKVHRS---TETDDKKLQTTLKKLNVQTIQAIEEVNMFKEDGNVIHFSNPRVQASVPSNTFCITGKGEEKELTELVPGILNQLGPDSLASLRKLAesyQNMKKEEGEKKGDDDEDD--IPDLVEGENFESKVE
>A0A226DMX6	A0A226EVC8	A0A226F517
-----AEEYVNSADVESMWVMKAIEFADVHYNLISSVDPKLLRLTKEDDDrIYHTFKYQFPNF----CIDNITIESLKDDNAKEKWRFFCEAF-KDMEDYSYGTLLRLNSQKEYTEDNSILVTRIQFLAVEIARNRQGFND-------------------SRGEKKARKIMSKLGLKQITGVNRVTIRKSKNILFVITKPDVYKNpASDTYIVFGEAKIEDLSQQAQMAAAEKFKGPEMPSASELNPAS--------------TLASTIQEEDTDEEVDASGVEEKDIELVMSQANVSRAKAVKALKKTENDIVNAIMDLT---MDQEKLARIQ---AQVRIGGKGTARRKKKVVHRSATTDDKKLQSTLKKLAVSTIPGIEEVNMIKDDGTVIHFNNPKVQASLSSNVFAVTGHGETKEVAEMLPAILSQMGPESLEHVKRFaytggqqrsAAQLSgKIDAGEDGDADSDDEDVPDLV----------
>A0A6P7NYD1	A0A6P7MVC6	A0A6P7M7D0
-----AEAYGNDPRLEAMWAMKAYNHAEIYFNLISSVEPKFLKLTKQDDQIYSTFRETF---KDLD-IKVLKEDDLKLAEAKERWRPFCNQFEGLVEDFNYGTLLRLDCEKGYTEENTTFATRVQFFAVEIARNREGYND-------------------SRSEKKARKAMSKLGLRQVTGVTRVTIRKSKNILFVITKPDVYKSpASDTYIVFGEAKIEDLSQQAqLAAAEKFKVPGETVSNIQENTQTP-----------------TVQEESEEEEVDETGVEVKDIELVMSQANVSRAKAVRALKNNNNDIVNAIMELT---MNQEKLAKLQ---AQVRIGGKGSARRKKKVVHRTATADDKKLQSSLKKLAVNNIAGIEEVNMIKDDGTVIHFNNPKVQASLSANTFAITGHAETKQLTEMLPGILSQLGADSLSSLRKLAEQFPRQalDSKAPkaEDIEEEDDDVPDLVE---------
>A0A2P5HE16	A0A2P5IEA6	A0A2P5I9B6
-ANFDAKEADNLEDIEKQFAVKAVQHLETYWAILEKVKGSTLRLTKIDNEIHDHLCKDFPEFDPAETI---DENKLKSPAGKKRWRDFMMAYEKKVDDYSFGTMLRSSPRDEYTQQGTIFVPRMQFYAVEIARNRKGLNDWI-----SSLPAGSSAVIHSRNEKKARKAMEKLHLTRILGITRVTLRRPKNILFVINNPEVYKSPNSNtYIVFGEAKIEdlNASAQAAAAQQLAQAEHDHAGH---------DHGESSKAVEGGEAKKEEEEEEDDGeEVDAEGIEDKDIELVMTQANVTRKKAIKALKENDNDIVNSIMALS----------RLKKLGASSRIGGkgtPRRKMKRAPQRSA---TDDKKLQQALKKLNVQPIQAIEEVNMFKSDGNVIHFAAPKVHAAVPANTFAIYGNGEDKELTELVPGILNQLGPDSLASLRKLAESYQSMQQK-EGDKEADDDEIPDLVAGEDFEGE--
>A0A6P8YVX2	A0A6P9AHK3	A0A6P8YGA0
----------NDETVEAMWAMKAFKHAEVYFNLLSSVDPKLLKLTPQDDKIYKEFRNKFPDLK----VDVIIEDEIKSAAGKELWRPFCEQFKDEVEDYSFGTLLRLNCKDEFSQENTTLVPRIQFYAIEIARNREGLND-------AGLPIDISKAKQTRGEKKARKIMSKLGLKPITGVSRVTIRKSKNILFVINKPDVFKNpVSDTYIVFGEAKIEDLSQQAqVAAAEKFKAPEISPA-------------ADVGAGT--TVVAPIQEESEEEEVDDSGIEDKDVDLVMLQANVSRAKAIKALRNNGCDLVNAIMALT---MNPEKLKKLQQQSAQVRIGGKGTPRRKKKIVHATAATDDKKLQSSLKKLSVNTIPGIEEVNMIKDDGTVIHFNNPKAQASLAANTFAITGHAESKQITEMLPGILSQLGPEGLTQLKRLASSVASSAGGTKMAIDEEDE-VPELV-GNFDDASKE
>UPI001886418A	UPI001885D590	UPI00188607E6
-----AEAYGNDERLEVMWAMKAYNHAEVYYNLISSVDPKFLKLTKMDDQIYSAFRETF---EDLD-VKVLDPEGLKSAEAKERWRPFCHRFEGLVEDFNYGTLLRLDCQKDYTQDNTIFATRIQFFAVEIARNREGLNDMVFASK-------------SRSEKKARKAMSKLGLRQVTGVTRVTIRKSKNILFVITKPDVYKSpASDTYIVFGEAKIEDLSQQAqLAAAEKFKVQGEAVSNIQENTQTP-----------------TVQEESEEEEVDETGVEVKDIELVMSQANVSRAKAVRALKNNNNDIVNAIMELT---MNQEKLAKLQ---AQVRIGGKGSARRKKKVVHRTATADDKKLQSSLKKLAVNNIAGIEEVNMIKDDGTVIHFNNPKVQASLSANTFAVTGHAESKQLTEMLPGILSQLGADSLSSLRKLAEQFPRQalDSKSPkvEDIEEEDDDVPDLVE---------
>A0A7L1WXG1	A0A7L1Y2N6	A0A7L1XHF0
--------------VELAWAMKAHQHAEVYFNLISSVDPKFLNLTKVDDQIYSEFRKTFRDLK----IDLLDPEDLKSEPAKEKWRPFCLRFEGVVEDFNYGTLLRLDCRQGYTEENTIF---------------------------------------SRSEKKARKAMSKLGLRQIHGVTRITIRKSKNILFVITKPDVFKSpASDIYIVFGEAKIEDLSQQVHKA--AAEKFKVPMEHSPLITETAPTL-------------TIKEESEEEEEVDETGLEVRDIELVMAQANVSRPKAVRALRHNNNDIVNAIM-------------------------------------------DDKKLQFSLKKLRVNNISGIEEVNMFTNQGTVIHFNNPKVQASLAANTFTITGHAETKQLTEMLPSILNQLGADSLTSLRRLAEALPKQpvDGKAPlATGEDDDDEVPDLVE---------
>A0A6M2DFE5	A0A6M2DF21	A0A6M2DMV9
----------NDSEVEKLWAVKAMDHFVIYFNILCSVDPKLLKICPQDEAIYRCFRQHFPDMD----VKLLNENTLKSVSAKIQWREFCEKF-KHIEDYSFGTLIRLDCTLDYSEENTILVPRIQFYAIESARNREGCNDCI-----------------SRGEKKARKIMSKLGLKPIQGVSRVTIRKSKNILFVINNPDVFKNPhSDTYIIFGEAKIEDLSQQAqVAAAEKFKVPEVSPAGGDA-------------SGAPTIVAPIAEED--EGEIDESGVEEKDIELVMSQANVPRQKAIRALKNNQNDIVNAIMELT----------KLKKMQAQVRIGGKGTPRRKKKVVHATAATDDKKLQSSLKKLSVNTIPGIEEVNMIKDDGTVIHFNNPKAQASLAANTFAITGHGENKQIAEMLPGILSQLGPEGLTQLKRLA-----------------------------------
>UPI000C204A89	UPI000C200738	UPI000C208D1C
-----ADEFENDQSVEAMWAMKAFEHAEIYFNILCSVDPKLLKLTPLDDTIYKIFREEFPKLD----VKVIDENKLKCPASKAKWRPFCERFKKVVEDYSLGTLMRADATKDYSKENSILVTRIQFLAIELARNKEGIND-------------------SRGEKKARKIMSKLGLKLITGVNRVTIRKSKNILFVINKPDVYKNpVSDTYIIFGEAKIEDLSQqaQVAAAEkfKEAAAEGAASN-------------------ATTSVPPITEESDE--EVDDTGVEDKDIELVMTQANVSRPKAVKALKNNQNDIVNAIMELT----------KLKRMETQVRIGGKGTPRRKKKVVHSTQATDDKKLQSSLKKLGVNTIPGIEEVNMMKDDGTVIHFNNPKAQASLAANTFAITGHGETKQITEMLPGILNQLGSEGINQLKRLA-----------------------------------
>A0A4S4KXU2	A0A4S4L7D2	A0A4S4LJ98
---FDPNTAQNLVDIEKQFAVKAVEHAQVYWNLIEKVKPTELRLTKIDDEIFEDLSAKFPELvtSPYDKLIKLDEEWMKSSDGKKRWRDFIEGYKDKVKDYNFGSLIRMDCRDEYGETNTIFVTRMQ-----IARNRLGLND-----------------IQSRAERKARKALLGLGLKKVPGITRVTLRRPKNILFVIASPDVYKSPNSDcYLVFGEAKIEDVNQqaQISAAQQLAQSggagmgGGAVPSLEKSGAGGDEDDD-DMP-----ELEAA----DEDGPIDETGLDPKEIDLVMAQVNCSRAKAVKVLKENGGDIINAIMA-----MDPAKLLKLQAQAASNRIGaydsygrgawiggkGTvRRKIVKRAKSSTA--QDDKKLQGALKKLNVQPIPGVEEVNMFREDGNVLHFTAPKVHASVPANTFAIYGTGNVKELTELVPGILNQLGPDSLASLRKLA-----------------------------------
>A0A665TJZ6	A0A665T7N8	A0A665UI93
--------------LEVMWAMKAFNHAEVYFNLISSVDPKFLKLTKLDDKIYSTFRETFRELD----IKLLKADDLKSDKAKERWRPFCNQFEGLVEDFNYGTLLRLDCEKDYTEENTIFATRVQFFAVEIARNREGLNNVVFKAK-------------SRSEKKARKAMSKLGLRQVTGVTRVTIRKSKNILFVITKPDVYKSpASDTYIVFGEAKIEDLSQQAqLAAAEKFKVQGEAVSNIQENTQTP-----------------TVQEESEEEEVDETGVEVKDIELVMSQANVSRAKAVRALKNNNNDIVNAIMELT---MNQEKLAKLQ---AQVRIGGKGSARRKKKVVHRTATADDKKLQSSLKKLAVNNIAGIEEVNMIKDDGTVIHFNNPKVQASLSANTFAITGHAETKQLTEMLPGILSQLGADSLSSLRKLAEQFPRQalDSKAPkaADIEEEDDDVPDLVE---------
>A0A7L0M9J1	A0A7L0LY74	A0A7L0MVC6
--------------VELAWAMKAHQHAEIYFNLISAVDPKFLNLTKVDDQIYSDFRATFRDL----RVDVLDPEELKSEPAKEKWRPFCLRFQGLVEDFNYGTLLRLDCRGGYTEDNSIF---------------------------------------SRSEKKARKAMSKLGLRQIHGVTRITIRKSKNILFVITKPDVFKSpASDIYIVFGEAKIEDLSQQVHKA--AAEKFKVPMEHPPLITETAPTL-------------TIKEESEEEEEVDETGLEVRDIELVMAQANVSRPKAVRALRHNNNDIVNAIM-------------------------GTARRKKKVVHRTAAA--DDKKLQFSLKKLGVNNISGIEEVHMFTNQGTVIHFNNPKVQASLAANTFTITGHAETKQLTEMLPSILNQLGADSLTSLRRLAEALPKQsvDGKAPlATGEEDDDEVP-------------
>A0A7K9DZK5	A0A7K9ERB3	A0A7K9EHF3
--------------VELAWAMKAHQHAQVYFNLISSVDPKFLNLTKVDDQIYSEFRKTFGDLK----IDVLDPEELKSEPAKEKWRPFCLRFEGVVEDFNYGTLLRLDSRKDYTEENTIF---------------------------------------SRSEKKARKAMSKLGLRQVTGVTRVTIRKSKNILFVITKPDVYKSpASDTYIVFGEAKIEDLSQQAqLAAAEKFKVQGEAVSNIQENTQTP-----------------TVQEESEEEEVDETGVEVKDIELVMSQANVSRAKAVRALKNNSNDIVNAIM----------------------------------------ATADDKKLQFSLKKLGVNNISGIEEVNMFTNQGTVIHFNNPKVQASLTANTFTITGHAETKQLTEMLPSILNQLGADSLTSLRRLAEALPKQpvDGKAPlATGEDDDDEVPDLVE---------
>A0A420Y044	A0A420Y6U3	A0A420Y5Z3
-ANYNAEEADNLEDIEKQFAVKAVQHMSTYWAILEKVKGSTLRLTKIDDEIYEHLKKDFPEFDPAETI---DEDKMKSKEGKQRWRDFMMKYEKKVDDYNFGTLLRANPKTEYDQEGTIFVPRMQFYAIEIARNRSGLNDWIYEQ----LPSGSTAVVHSRNEKKARKAIEKLHLTRVPGITRVTLRRPKNILFVINNPEVYKSPNSNtYIVFGEAKIEdlNASAQAAAAQQLANS----------ATHDHDHAGHDH---SHGEKPAEEEEDDDE-EVDAEGIEDKDIELVMTQANVSRKKAIKALKENDNDIVNSIMALS---------------------GTPRRKVKRTPARSAG---DDKKLQQSLKKLNVQPIQAIEEVNMFKSDGNVIHFAAPKVHAAVPSNTFAIYGNGEDKELTELVPGILNQLGPDSLASLRKLA---ESYQNMQKGDKEADDDEIPELVAGENFD----
>A0A154PT61	A0A154PG98	A0A154PLM8
-----AEEFSNDPSVEAMWAMKAMEHAEVYFNILCSVDPKLLKLTPHDEQIYKTFREIFPDLK----VDKINEDELKSEEGKVRWRPFCEQFKGLVEDYSFGTLLRADCEGDYSEENSILTTRIQFYAIELTRNREGYNDGI-----------------SRGEKKARKLMSKLGLKPVQGVNRVTIRKSKNILFVINKPDVLKSpASDTYIVFGEAKIEDLSQQAqVAAAEKFKEPPVIPATE---------------AGGSTTVVAPIQEESEE-EVDETGVEEKDIELVMCQANVSRGKAIKALKNNQNDIVNAIMELT----------KLKKLQAQVRIGGKGTPRRKKKVVHATNATDDKKLQGCLKKLSVNTVPGIEEVNMIKDDGTVIHFNNPKAQASLSANTFAITGHGDNKQITDMLPGIISQLGPQGVTQLKRLASTVSgSTVGKATLE---EDDEVPDLVE---------
>A0A1J8QYS7	A0A1J8PZZ5	A0A1J8QCH0
--------------IEKQFAVKAVEHAQTYWNLLEKVSPRALKLTKLDDEIYEHTMSTFPEFSEDEHVKllKLDEDWLKSETGKKRWREFCQVYEKKVKDYNFGSLIRTDARQEYGETNTIFVTRIQFYAIEIARNRLGLND-----------------IQSRPERKARKALLSLGLKKVPNITRVTLRRPKNVLFVLSSPDVYKSQNSDcYIVFGEAKMEdmNSQAQMSTAQHLASAGGAGTGAMNLETSG---------AGGEGDDDddlPELEVPEEDGPLDETGVDAKDIELVMAQVSCSRAKAVKVLKDSGGDLINAIMAASE--MDPAKLAKLQAQAAANRIGGkgtMRRKVVRKTKPSAA--QDDKKLQGALKKLNVQPIPGVEEVNMFREDGNVLHFTAPKVHAALSANTFAIYGTGHVKELTELVPGILNQLGPDSLASLRKLAESyqaIQQGQQRPPnaGAAEDDDEDVPDLVD--NFDVEGE
>A0A672IKJ6	A0A672JET3	A0A672HNF7
-----AEAYGNDPRVEVMWAMKAYNHAEVYFNLISSVDPKFLKLTKMDDQIYSSFRESFPELD----IKLLQADDLKSEQAKERWRPFCSQFEGLVEDFNYGTLLRLDCEKDYTEENTIFVTRVQFFAVEIARNREGFNNAVFTSK-------------SRSEKKARKAMSKLGLRQVTGVTRVTIRKSKNILFVITKPDVYKSpASDTYIVFGEAKIEDLSQQAqLAAAEKFKVQGEAVSNIQENTQTP-----------------TVQEESEEEEVDETGVEIKDIELVMSQANVSRAKAVRALKNNNNDIVNAIMELT---MNQEKLAKLQ---AQVRIGGKGTARRKKKVVHKTATADDKKLQGSLKKLAVNNIAGIEEVNMIKDDGTVIHFNNPKVQASLSANTFAITGHAETKQLTEMLPGILSQLGADSLSNLRKLAEQFPRQsmdlKAVKEENAEEEDDDVPDLVE---------
>A0A409VNN4	A0A409W0S5	A0A409YCL3
----------------RRFAVKAVEHAQTYWNLLEKVEPKELKLTKYDDEIYDHLMQTFPELNEApyDKITKIDEEWMKSADGKKRWREFIESYKEKVKDYNFGSLIRTDARDEYGESNTIFVTRIQFYAYEIARNRLGLNE-----------------IQSRSERKARKALLGLGLKKVPGITRVTLRRPKNILFVLTSPDVYKSQNSDcYIVFGEAKIEdmNSQAQMSAAQQLASGGGAAPQLDEAAiLGGKEDGDDDI---------PELEAVDDDAPVDETGVDPKDIELVMQQVNCTRAKAVRVLKESGGDLINAIMAASE--MDPAKLAKLQAAAAANRIGGkgtPRRKIVRKSKPSGA--QDDKKLQGALKKLNVQPIPGVEEVNMFRDDGNVLHFTAPKVHAAVTANTFAIYGTGHVKELTELVPGILNQLGPDSLASLRKLAesyqAIQQGQRPAASGAAEEDDDDVPDLVENFDVEAD--
>A0A6A5KRP7	A0A6A5KNT7	A0A6A5KAI9
----NPEETENFEEIEKQFAVKVVQHMETYWKILEKVPGTKLRLTKIDDEIYEHLKKDFPEF---DASATLDEDEMKSKEGKERWRKFISEYEKKVDDYNFGTMLRADPKLEYSQEGTIFAVRMQFYAIEIARNREGLNDWI-------IPAGASVAVHSRNEKKARKAIAKLGLKHIEGITRVTLRRPKGILFVINQPDVYKSPSSNtWIIFGEAKIEdlNSQAQASAAQQLADAA----SHGDHAGHDHGDESGKGKAKAVEDKKEDEDDEDDDEEVDDSGLEAKDIELVMQQASVSRKKAVKALKENDNDIVNSIMSLS---MDQAKLARMQ---ASVRIGgkGTPRRKVKKVHKSAGT--DDKKLQTALKKLNVQPIQAIEEVNMFKSDGNVIHFSAPKVHASVPANTFAIYGNGEDKELTELVPGILNQLGPDSLASLRKLAESYQSMQKEKGEDGDKKddddedDDDIPDLVAGENFESKAE
>A0A0S7IER6	A0A0S7I8S6	A0A0S7GLW7
-----AEAYGNDPRLEVMWAMKAYNHAEVYFNLISSVDPKFLKLTKVDDQIYSSFRETF---KDLD-VKRLKEEDLKSDEAKQTWRPFCNQFEGIVEDFNYGTLLRLNCEKDYSEDNTIFATRVQFFAVEIARNREGHNDTV-----------------SRSEKKARKAMSKLGLRQVTGVTRVTIRKSKNILFVITKPDVYKSpASDTYIVFGEAKIEDLSQqaQLAAAEKfkvQGEATAKIQDN----TQTP-----------------TVQEESEEEEVDETGVEVKDIELVMSQANVSRAKAVRALK-----------------MNQEKLAKLQ---AQVRIGgkGTARRKRKVVHKTATA--DDKKLQGSLKKLAVNNIAGIEEVNMIRDDGTVIHFNNPKVQASLSANTFAITGHAETKQLTEMLPGILSQLGADSLSSLRKLAEQFPRQSMELKAvkeeNAEEEDDDVPDLVE---------
>A0A3S1ABT0	A0A433TYF8	A0A3S1BMH7
----------NSADIELQWAMKAMDHATVHYNLISSVDASRLRLTQMDDIIYKHFRETFPDF-DVRSIK---EDDLKTPESKEKWRNFCESFKGHIEDYNLGTLLRLRCEDDYTPETTTFSVRTQFLAIEIARNKEGHNSILLEKK-------------SRSEKKARKAMSKLGLKPVSGITRVAIRKAKNILFVISRPDVFKSpASDTYIVFGEAKIEdlNHQAQVAAANKfKTEASGIPGENTSTVS---QPIQ--------------EESEEEDAEIDETGVEHKDIELVMNQANVSKAKAVKALKSNNNDIVNAIMELT---MNPEKLKQLQAKADVVRIGGKGTARRKKKVIHRTATTDDKKMQYSLKKLSVNSIPGIEEVNMMKEDGQVIHFNNPKVQASLGANTFAITGLAENKEMSDLLPGILNQLGAESLNSLKKLANSVANNagdsNKQTTADVD-DDDDVPELVE---------
>A0A5E4QJB0	A0A5E4PWY9	A0A5E4QYT6
-----AEEYGNDATLEQVWATLAMEHSDIHFNVICSVDTRWLKLTPHDDLIYTHFRQDFPDL----NVASIIENEIKNKVNKAKWRAYCEKFKNTVEDYNFGTLLRADTKGDYSEQNIILVPRVQFYAIEIARNREGLNN-------------------SRGEKKARKIMSKLGLKPVTGVTRVTIRKSKNILFMINSPDVYKNPhSDTYIVFGEAKIEDLSQQatMAAAER---------------FKAPESAATGNDTTTSGtTVAPIAEEEDEEG-VDETGVDEKDVEIVMSQANVSRAKAVRALKNNQSDIVNAIMELT----------KLKKLQSQVRIGGKGTPRRKKKVVHATAATDDKKLQSSLKKLSVNTIPGIEEVNMIKEDGTVIHFNNPKAQASLAANTFAITGHGENKQIVEMLPGILSQLGPEGLNQLKKIA-----------------------------------
>A0A485NF27	A0A485NFI6	A0A485NHY0
-----AESYGNDPDIEMAWAMKAMQHAEVYYKLISSVDPQFLKLTKVDEQIYSEFRKNFEKL----RIDVLDPEELKSESAKEKWRPFCLKFDGIVEDFNYGTLLRLDCSQGYTEENTIFAPRIQFFAIEIARNREGYN--------------------SRSEKKARKAMSKLGLRQVTGVTRVTI------LFVITKPDVHKSpASDTYIVLGEAKIEDLSQQAqLAAAEKFKVQGEAVSNTQENTQTPNCVEV------------------------------KDIELVMSQANVLRAKAVRALKNNSDDIVNAIMELT---MNQEKLAKLQ---AQVRIGGKGTARRKKKVVHRTATADDKKLQSSLKKLAVNNIAGIEEVNMIKDDGTVIHFNNPKVQASLSANTFAITGHAEAKPITEMLPGILSQLGADSLTSLRKLAEQFPRQvlESKApkPEDIDEEDDDVPDLVE---------
>UPI0011280A48	UPI00112D7BF2	UPI00112ADADF
-----AERYGNDSNIEMMWAVKAYQHAEVYFNLISSVDPKLLKLTKVDDLIYTEFKACLXPEIDI-----LDPEELKSEQAKAKWRPFCIRFDGIVEDFNYGTLLRLDCTRDYTEENTIFATRIQFYGIEIARNREGYNSQVFNR--------------SRSEKKARKAMSKLGLRQVTGVTRVTIRKSKNILFVITKPDVYKSpASDTYIVFGEAKIEDLSQQAqLAAAEKFKVQGEAVSNIQENTQTP-----------------TVQEESEEEEVDETGVEVKDIELVMSQANVSRAKAVRALKNNSNDIVNAIMELT---MNQEKLAKLQ---AQVRIGGKGTARRKKKVVHRTATADDKKLQSSLKKLAVNNIAGIEEVNMIKDDGTVIHFNNPKVQASLSANTFAITGHAEAKQITEMLPGILSQLGADSLTSLRKLAEQFPRQvlDSKAPkpeEDIDEEDDDVPDLVE---------
>A0A482XHQ5	A0A482XHM5	A0A482WPB1
-----AEEFENDQTVEAMWAMKAFEHAEVYFNILCSVDPKILRLTPHDDSIYKTFREQFPELK----IENIDEDEMKSKEGKDKWRPFCEQFKDVVEDYSFGTLLRIDSTGDYSEKNSTLVPRIQFYAIELARNREGYND-------------------SRGEKKARKIMSKLGLKPIQGVSRVTIRKSKNILFVINKPDVFKNpASDTYIVFGEAKIEDLSQQAqVAAAEKFKAPEASPATD--ATGGVTTVVAPIQ-----------EESEEEEEVDETGIEDKDVDLVMSQASVSRGKAIKALRNNKNDIVNAIMELT---MNQEKLKKLQ---AQVRIGGKGTPRRKKKVVHATAATDDKKLQSSLKKLSVNTIPGIEEVNMIKDDGTVIHFNNPKAQASLAANTFAITGHGENKPITEMIPGILNQLGPEGLTQLKRLAKTVASNASGGKATIEEDDE-VPELVE---------
>A0A136IPS3	A0A136JAH8	A0A136J9F2
---FDAENADNNEDIEKQFSVKAVQHLETYWAILEKVPGSKLRLTKIDDEILEHLKRDFPEFDPAATI---DEDELKSKSGKERWRKFMMAYEKRVDDYNFGTIVRTAANVEYEEHTTIFVPRMQFYALEIARNRAGLNDWI--------PSGSSTVIHSRNEKKARKAIEKLHLQRIPGITRVTLRRPKNILFVINSPEVYKSPNSNtYIVFGEAKIEdlNSAAQQAAAQQLAAAgaehdhAGHDHSHDD-AGKAVEGADAKKD-------DDDEDEDEDEDEVDASGLEDKDIELVMTQAGVSRSKAVKALKENDNDIVNSIMALS----------------------------------------DDRKLQAALKKLNVQPIQAIEEVNMFKSDGNVIHFAAPKVHAAVPSNTFAIYGNGEDKELTELVPGILNQLGADSLASLRKLAESYQNMSKEGGKDADEDDDDIPDLVAGENFESKVE
>UPI00148D8D1E	UPI00148D8AFC	UPI00148C612F
--------------VEEMWAAKALEHAEVHFNLLTNVHPSQLRLTPYDDQIYATFRQDFPDL----QVSRLSDEILKSATEKLKWRQFAEKF-NKMDDYSYGTLMRADASKEFSPDNSIFVFRVQFLAIEIARNREGCND-------------------SRGEKKARKIMLKLGLKQIQGVNRVTIRKSKNILFVINNPDVYKNPhSDTYIVFGEAKIEDLSQqaQVAAAEK---------------FKAPEAAGGADSVGATTSVAPIAEEDEE--EVDGTGVDEKDIELVVAQANTTRAKAIKALKNNNNDIVNAIMELT----------KLKKLQAQVRIGGKGTPRRKKKIVHSTPATDDKKLQSSLKKLSVNTIPGIEEVNIIKNDGTVIHFNNPKAQASLPTNTFAITGHGENKTISEMLPGILTQLGPQDINQLKKIASEIASKSsaaggigapgiaAAAAAAADAGDDDVPDLVE---------
>A0A182P3Q4	A0A182PEY4	A0A182PMV4
--------------VEELWAIKAVDHAEVHFNLLCSVDPRLLRLTPYDDEIYEQFRRMFPDMD----VRVVNETVLKSSEGKTKWRAYMEKF-NRLEDFSYGTLLRADAEEEFRPENAILVVRIQFWAIEVARNREGHND-IVRMK-------------SRGEKKARKIMSKLGLKPVQGVNRVTIRKSKNILFVINNPDVYKNPhSDTYIIFGEAKIEDLTQqaQVAAAEK---------------FKAPEATPAAGEASSSTNVVTPIAEEDEE-EVDDTGIDDKDIDLVMSQANVKRAKAIRALKNNDNDIVNAIMELT----------KLKKMQSEVRIGGKGMPRRKKKIVHTSSAVDDKKLQLSLKKLGVNTIPGIEEVNMIKNDGTVIHFNNPKTQASLGTNTFAITGHSETKMITEMLPNIISQLGPEGLNQLKKLA----------TAAAAEEDDDVPELTE---------
>A0A2N5TFD9	A0A2N5SWK8	A0A2N5UD89
---FDAANAPNLPEIEKQFAVKCIEQAETYWNLLGALKPSKMKLTKHDDEILQEFQAAFPEMATNQdgKLQKIDEAMMKSPEGKEAWRKYIKLFENTVADYNFGTLIRTNSMEDYTEKNTMFITRIQFYAIEICRNRLGLND-------------------SRGERKARKALSKLGLKKVPGISRVTMRRsKAQHFFVIANAEVYKSPHSNcYIVFGEARTEDAAAGLGNL-TGGGGGGAQPHAGGGGGFQPEMMMSNSAAGKQAAHKHKDEPEDDEPE-DATGIEADDIETVMGQVKCSRNRAIRALKASDGDLINAIIS------------KLKQLQAQTKVGSkgqPRRKVIKKPkgfTANGGPAGDDKKLQAALKKLNVQPMIGMEEVNMFKDEGsKILHFSNPKVHGAANVNTFAIHGNGQEKDLTELVPGILPQLGAESIANLRRLASSLgDLHQAnsmsyKPPnmnAAGNNDDDDVPALVD--SFDVD--
>UPI0015AFE0A6	UPI0015AD0506	UPI0015ACCDBB
---FDAESYQNNPDIELAWAGKAIEHMEVHFNLITSVDPRILKLTPYDNEIYEAFQNDFPDFKlDI-----LDEESLKSTESKKKWHDFCLKFREKMDDATFGTLVRIDSSGEYNKENTIFVLRIQFLAIEIARNRKGLNDSVYKEK-------------SRGEKKARKLMSKLGLKQVQGVCRVTIRKSKNILFVITKPDVYKSpAGDTYIVFGEAKIEDLSQQ---AQMAAAEKFKTPETAGLGSDGPSQTIASQ---------PIEEESEEEGEIDDTGVESKDIELVMSQANVSRSKAIKALRNNSNDIVNAIMELT----------KLSKLQAQVRIGGKGTARRKKKVVHRTATTDDKKLQSSLKKLAVNNIPGIEEVNMIKDDGTVIHFNNPKVQASLAANTFAITGHAEPKQITEMLPGILNQLGSESLTHLKRLatiqsAAGPVSEQTNSGVDEEEEEEEVPDLVE---------
>UPI0006B0BA27	UPI0006B0CB72	UPI0006B07C3B
-----AEAYGNDPNIEMIWAMKAYQHAEVYFNLISSVDPKFLNLTKVDDQIYGEFRKTFSDLK----IDVLDPEELKSEPAKEKWRPFCMQFEGVVEDFNYGTLLRLDCSKDYTEENTIFATRIQFFAIEIARNREGCN--------------------SRSEKKARKAMSKLGLRQVTGVTRVTIRKSKNILFVITKPDVYKSpASDTYIVFGEAKIEDLSQQAqLAAAEKFKVQGEAVSNIQENTQTP-----------------TVQEESEEEEVDETGVEVKDIELVMSQANVSRAKAVRALKNNSNDIVNAIMELT-------------------------------------ATADDKKLQFSLKKLGVNNISGIEEVNMFTNQGTVIHFNNPKVQASLAANTFTITGHAETKQLTEMLPSILNQLGADSLTSLRRLA-----------------------------------
>A0A3Q3MAY4	UPI000E462677	A0A3Q3KXL2
-----AEAYGNDPRLEVMWAMKAYNHAEVYFNLISSVDPKFLKLTKQDDKIYSSFREGFGELD----VKLLNADDLKSDEAKERWRPFCNQFEGVVEDFNYGTLLRLDCEKDYTEENTIFATRVQFFAIEITRNREGYNDAVYKAK-------------SRSEKKARKAMSKLGLRQVTGVTRVTIRKSKNILFVITKPDVYKSpASDTYIVFGEAKIEDLSQQAqLAAAEKFKVQGEAVSNIQENTQTP-----------------TVQEESEEEEVDETGVEVKDIELVMSQANVSRAKAVRALKNNNNDIVNAIMELT---MNQEKLAKLQ---AQVRIGGKGSARRKKKVVHRTATADDKKLQSSLKKLAVNNIAGIEEVNMIKDDGTVIHFNNPKVQASLSANTFAITGHAETKQLTEMLPGILSQLGADSLSSLRKLAEQFPRQalDNKAPkaEDIEEEDDDVPDLVE---------
>A0A4Y9YCL1	A0A4Y9ZC32	A0A4Y9Z8P1
---FDPNTAQNAVEIEKQFAVKAVEQAQTYWNLLEKIPPRELKLTKFDDEIFEHVMKDFTELTEPhEKLVRLDEDWMKSKDGKERWRAFIAAYEKKIKDYNFGSLIRTDAEKEYSETNTIFVTRIQFYAIEIARNRLGLND-----------------IQSRSERKARKALLSLGLKKVPGITRVTLRRPKNFLFVIASPDVYKSQNSDcYIVFGEAKMEdmNAQAQLNAAQHLSQGAGVVPNLESSGAGGEGDDDDDI---------PDLEAPEEEGPVDETGVDPKDIELVMAQVNCSRAKAVRVLKESGGDLINAIMAASE--MDPAKLAKLQAQVAANRIGGkgtMRRKVVKK--TKASSAQDDKKLQGALKKLNVQPIAGVEEVNMFREDGNVLHFTAPKVHAAVSANTFAIYGAGQVKELTELVPGILNQLGPDSLASLRKLAESyqaIQQGQQRQTAGADDDDDDVPDLVE---------
>A0A5N6GEM4	A0A5N7C2E6	A0A5N6FR13
---FDPETAENFEDMEKQFAVKAVEHLMTYWSILQKVRGSQLRLTKMDNEIYESFMKEFP---DFDPAATLNEDEMKSKAGKEKWRNWMNQYEKTIDDFNFGTMLRSNPKFEYDQDTTIFAVRMQFYAIEIARNRAGLNDWI-------IPAGAAVTIHSRNEKKARKAIGKLGLKHVPGITRVTLRRPKNILFVINQPDVYRSPSSNtWIIFGEAKIEDLNSQAQASAAQQLAAAEAAAGEHAGHDHDHDHGKGKAPEAE----AKKEEEEDDGEpVDETGLEAKDIELVMAQANVSRKKAVKALRENDNDIVNSIMALS---MDQAKLARMQ---ASVRIGgkGTPRRKVKKVHKSSGA--DDKKLQTTLKKMNVQPIQAIEEVNMFKEDGNVIHFAAPKVHAAVPSNTFALYGNGEEKELTELVPGILNQLGPDSLASLRKLAesyQNMQKNQAGAEGKKDDDEDDIPDLVEGENFESNVE
>UPI00077192EA	UPI000771A3D6	UPI000771D92B
-----AEEFENDATVEAMWAMKAWEHAEIYFNILCSVDPKLLRLTPHDDQIYKHFREVFPDLK----VDHIDENELKSPESKNKWRPFCEQYKDIVEDYSFGTLLRLDCRGEYLEQNSILVSRIQFYAIELARNREGLNDAI-----------------SRGEKKARKLMSKLGLKPVQGVNRVTIRKSKNILFVINKPDVLKNpASDTYIVFGEAKIEDLSQQAqVAAAEKFKEPAVIPATE---------------AGGSTTVVAPIQEESEE-EVDETGVEEKDIELVMSQANVSRGKAIKALKNNQNDIVNAIMELT----------KLKKLQAQVRIGGKGTPRRKKKVVHATAATDDKKLQSCLKKLSVNTIPGIEEVNMIKDDGTVIHFNNPKAQASLSANTFAITGHGENKQITEMLPGILSQLGPEGLTQLKRLA-----------------------------------
>A0A420HRG1	A0A420HNR5	A0A420HKR5
-ANFDSEQAENLEDIEKQFAVKAVQHMTTYWGLLENVPGSKLKLTKFDDEIYEHLKRDFPEF-DPEAT--INEDEMKSKRGKERWRKFMMAYEKKVDDYNFGTILRSNSKWEYGNEETIFVPRMQFYAVEIARNRNGLNDWI-------------VIVHSRNEKKARKSIAKLGLVKIPGITRVTLRRPKNILFVINQPEVYKSPSSNtHIVFGEAKIEdlNSQAQASAAQQLAAQEAHNHSGHDHSHDHSHDT--GKGKATEGSDEKKDDDDDDDGeELDATGLEDKDIELVMTQASVSRNKAIKALKENDNDIVNSIMALS---MDMEKLKRMQqsvRIVFYSGKGTPRRKV-KKVHKNAGT--DDKKLQTALKKLNVQPIQAIEEVNMFKADGNVIHFAAPKVHAAVPSNTFAIYGNGEDKELTELVPGILNQLGPDSLASLRKLAesyQSLQKQEGK--KDDDDDDDDIPDLVAGENFD----
>A0A0D2A6G9	A0A0D1X880	A0A438N0C7
------ENAQNFEDMEKQFAVKAVQHMTVYWSILEKLPGSKLRLTRLDDEIYEHFKKEFPDFDPAEEL---NEDVMKSKEGKEKWRNFSMVYEkgdKKIEDYNFGTMLRKSPKTEYGEKETIFAVRMQFFAIEIARNRAGLNDWIYEQ----IPAGSAVAVHSRNEKKARKAIGKLGLKHVPGITRVTLRRPKGILFVISNPDVYRSPTSNtWIIFGEAKIEdlNSQSQAAAAQQLAAAEA---ANADHSGHDHEGHDHGKGKAVE--EKKVEEDDDDDEEVDDEGLEAKDIDLVMTQASVSRKKAVKALKENGNDIVNSIMALS----------------------GTPRRKTKKVHKSSGT--DDKKLQASLKKLNVQPIQAIEEVNMFKEDGNVIHFSNPKVHAAVPSNTFAIYGNGEDKELTELVPGILNQLGPDSLASLRRLAesyQNLQKKEGGDKKEGDDDDDEIPDLVEGENFEGKVE
>A0A316YLY2	A0A316YNI5	A0A316YUI6
---FDPNRAQNLPEIEKQMAVKCVEQAQTLWSLYEKVRPSTLRLTKLDDEIYADLEETFPDLRATEQdktggVAKLDEDRMKSEKGKKEWRDFIAKYEGKVSDFNFGTLIRTDVADEYTQFNTTFVTRMQFYAYEIARNRRGLNDWV---------------VSNKAERKARKSLQNIGLKKVQGITRVTMRRPRGHLYVVSSPEVYKSSVSDcYIVFGEAKNEDMSAQAQAAQAQQMAQA--EQQERLLSEQFSQMQQQGQDGGAADKKKEEEEDEDDGSpIDESGVDAKDIDLVMAQVSVSRRKAVKALKESNGDLINAIMACS-MALDQEKLAKLQSASRLGGKGTPRRKVVRKPKGPGGAD-GDKKLQAALKKLNVQPVNGIEEVNMFKEDGNVLHFQAPKVHGLGSSNVHAVYGQGQDKELTELVPSIINQLGPDSLASLRKLA-----------------------------------
>A0A4P9ZLB8	A0A4P9ZSJ6	A0A4V1J5L5
-----AEDLEQLEEIEKQWAVKAMYHAETYYGLLEKVDCTKLRLTPIDNELYSDFRTTFPHI----NVEALDENDFKSPAAKITWRGFIEKYENRVKDYNFGCLLRKHYDQGYTEANTMFVVRTQFYCVEIARNQLGLN-----------PIDPKVPAGSRTEKKARKAMAKQGLNPVEGISRVTLLRPRGIVIAIARPDVYKSSSSDtYIVFGEAKVEDM-----GAQAQMAAAARMRAAQQAQTQQ-EGGAADASSAAaitseDAAAPAAAEEEEDDEEVDETGVEAKDVDLVMTQAHCSRSKAVKALKSNDNDIVNAIMELT---MNADKLSKLQSQARIGGKGTPRRKMKRTTKSTY---VEDKKLTPVLKKLNVSPVSNIEEVNMFREDGKIIHFKAPHVQSSVDANTFVISGKAQEKEMAELIPNILAQMGPDSMASLKKLAEAYQQAQGTAGAEGE---EDIPDLVGDFDENADAE
>UPI00087517C7	V5GCS8	V5GM42
-----AEEFDNDQSIETMWAIKAFEHAEIYFNILCSVDPKHLKLTPMDDTIYKIFREEFPTLD----VKIINENELKSTKEKAKWRPFCERFKTLIEDYSFGTLLRSHAEDDYKEENSILVTRIQFYAIEIARNREGTND-------------------SRGEKKARKIMSKLGLKPVQGVSRVTIRKSKNILFVINKPDVYKNpVSDTYIVFGEAKIEDLsTQAQVAAAEKFKE--VNPAGDSAAGNTTTSV-------------APIAEESEDEEVDETGVEDKDVELVMSQANVSRGKAVKALKNNQNDIVNAIMELT----------KLKKLQSQVRIGGKGTPRRKKKVVHSTQATDDKKLQSSLKKLSVNTIPGIEEVNMIKDDGSVIHFNNPKTQASLAANTFAITGHGENKQITDMLPGILSQLGPEGITQLKRLA-----------------------------------
>UPI00099545D2	UPI000995BE1F	UPI000995CA61
-----AEEFDNDPSVEAMWAMKAMEHAEVYFNILCSVDPKFLKLTPHDEQIYKAFKDSFPTMK----VDKIDEDELKSPEGKAKWRPFCEQFRDIVEDYSFGTLLRADCTGDYSEENSILTTRIQFYAIELARNREGFNDGV-----------------SRGEKKARKLMSKLGLKPVQGVNRVTIRKSKNILFVINKPDVLKNpASDTYIVFGEAKIEDLSQQAqVAAAEKFKEPPVIPATE---------------AGGSTTVVAPIQEESEE-EVDETGVEEKDVDLVMCQANVSRGKAIKALKNNQNDIVNAIMELT----------KLKKLQAQVRIGGKGTPRRKKKVVHATAATDDKKLQSCLKKLSVNTIPGIEEVNMIKDDGTVIHFNNPKAQASLSANTFAITGHGENKQITEMLPGILSQLGPEGLTQLKRLASTV-AGSAVGKATLEEDDE-VPDLVE---------
>UPI0006251077	UPI0006252267	UPI000626E2D1
-----AEEFENDQTVEAMWAMKAWEHAEIYFNILCSVDPKLLRLSPHDDQIYKLFREVFPDLA-VDVIK---EDELKSNEGKHKWRPFCEQFKGIVEDYSFGTLLRADCKGDYSEQNSILTTRIQFYAIELARNREGLNDCI-----------------SRGEKKARKLMSKLGLKPVQGVNRVTIRKSKNILFVINKPDVLKNpASDTYIVFGEAKIEDLSQQAqVAAAEKFKEPPVIPATE-----------------AGGSTTVVApilEESEE--EVDETGVSGKDIDLVMCQANVTRGKAVKALKNNDNDIVNAIMELT----------KLKKLQEQVRIGGKGTPRRKKKVVHATAATDDKKLQSCLKKLSVNTIPGIEEVNMIKDDGTVIHFNNPKAQASLSANTFAITGHGENKQITEMLPGILSQLGPEGLTQLKRLATNVTTKVGKATLE---EDDEVPDLVE---------
>V4A3D9	V3ZKM3	V4CSU6
------------EDVELQWAIQASNHAETYFNIITAVDPTTLKLTKYDDEIYKKFKDEFPDFK----IDVIDTEQLKSPEAKLKWRPFCEEF-KEVEDYNYGSLLRLDATKDYSESNSIFALRIQFLAIEIARNREGLN--------------------SRSEKKARKAMAKLGLKAVGGVTRVTIRKSKNILFVINKPDVFKSpASDTYIVFGEAKIEDLNQ---AAQISAAEKFKAPDSAgglDAGT-----IQPPIQ-----------EESEDDEEIDDTGVEAKDIELVMSQANVSRSKAIKALKNNSNDIVNAIMELT---MNPEKLKLLQNKAEQVRIGGKGSARRKRKVQHRTTITDDKKLQSSLKRLGVNSIPGIEEVNMIKEDGQVIHFNNPKVQASLAANTFAVTGHAEMKQIADMLPGILNQLGAESLSSLKKLASTVAGDTKGTSGDVD-DDDDVPDLIE---------
>A0A2S4PNM1	A0A2S4PM17	A0A2S4PK08
-ANFDSEQAENLEDIEKQFAVKAVQHMTTYWGLLENVPGSRLKLTKFDDEIYEHLKRDFPEFDPKATI---DEDKMKSKRGKERWRKFMMAYEKKVDDYNFGTILRSNPKWEYGNEETIFVPRMQFYAVEIARNRNGLNDWI-------------VIVHSRNEKKARKSIAKLGLVKIPGITRVTLRRPKNILFVINQPEVYKSPSSNtHIVFGEAKIEdlNSQAQASAAQQLAAQEAHNHSGHDHSHDHSHDT--GKGKATESSDEKKDDDDDDDGeELDATGLEDKDIELVMTQASVSRNKAIKALKENDNDIVNSIMALS----------------------GTPRRKVKKVHKNAGT--DDKKLQTALKKLNVQPIQAIEEVNMFKADGNVIHfaapkgtisvfsfFPKISqdlfstiyaeanikcnlVHAAVPSNTFAIYGNGEDKELTELVPGILNQLGPDSLASLRKLAesyQSLQKQEGK--KDDDDDDDDIPDL-----------
>A0A7L1JPH9	A0A7L1KCH6	A0A7L1JEV0
--------------------------------LISSVDPKFLNLTKVDDQIYSEFRKTFKDLK----IDVLDPEELKSEPAKEKWRPFCLRFEGGGEDFNYGTLLRLDCREGYTEENTIF-----------------------------------------------------------GVTRITIRKSKNILFVITKPDVFKSpASDIYIVFGEAKVmvgeiwggREGTPSLVAGGDK-WGDPVSPQIEDLSQQ----------------VHKAAA---EKFKVDETGLEVRDIELVMAQANVSRPKAVRALRHNNNDIVNAIM----------------------------------------ATADDKKLQFSLKKLGVNNISGIEEVNMFTNQGTVIHFNNPKVQASLAANTFTITGHAETKQLTEMLPSILNQLGADSLTSLRRLAEALPKQpvDGKAPlATGEDDDDDVPDLVE---------
>C8VNL1	Q5AYK0	Q5ASI4
---FDPEQAQNLEDMEKQFAVKAVEHLMTYWSILEKVPGSQLRLTKIDDEIYEHFKAEFPDFDPAETI---DEDKMKSKEGKEKWRNWINQYEKKIHDFNFGTMLRANPKTEYERDNTIFAMRMQFYAIEIARNRAGLNDWVYEQ----IPGGAAVTIHSRNEKKARKAIGKLGLKHVPGITRVTLRRPKNILFVINQPDVYRSPSSNtWIIFGEAKIEDLnsqaqasaAQQLAAAEAAGEHAGHDHDHDKGKGKAPE-------------TEAKKEEEEDDGeEVDETGLEPKDIDLVMAQANVSRKKAVKALRENDNDIVNSIMALS---MDQAKLARMQ---ASVRIGgkGTPRRKVKKVHKTSGA--DDKKLQATLKKMNVQPIQAIEEVNMFKEDGNVIHFAapkeeraltvgcEIKVHASVPSNTFALYGNGEEKELTELVPGILNQLGPDSLASLRKLAesyQNMQKNQA-----GEKKDddeDDIPDLVEGENFEKSVD
>C5GPG9	T5BG86	C5GQG5
-SDFDPENAQNLEDIEKQFAVKAVQHMTTYWSLLETTRGSNLRLTKMDDEIYEHFMSVFPEFDPAATI---DEDEMKSKGGKERWRSFLMAYDKKVEDYNFGTLLRANPKWEYGEKETIFSVRMQFYAIEIARNRAGLNDWVYEQ----IPGGAAVTVHSRNEKKARKAIGKLGLKHVPGITRVTLRRPKNILFVINQPDVYRSPSSNtWIIFGEAKIEDLnSQAQASAAQQLAAEAA--SNEH-AGHDHAGHDHGKGKAVEGAEKKEEEEDDGE-EVDDTGLEAKDIELVMAQASVSRKKAVKALKENDNDIVNSIMALS---MDQAKLARLQQ---SVRIGkGTPRRKMKKVHKSSGT--DDKKLQTSLKKLNVQPIQAIEEVNMFKEDGNVIHFAAPKVHASVPSNTFAIYGNGEDKELTELVPGILNQLGPDSLASLRKLAesyQSMQKREGEdDKKDDDEDDDDIPDLVDGENFESKVE
>A0A5C3L693	A0A5C3L3X2	A0A5C3L326
---FDPNNAQNLIEIEKQFAVKAVEQAQTYWNLLEKVEPKGLKLTSIDDEIFEDTIKTFPELGEAPYTKliNIDEEWMKSKDGKTRWREFCERYKEKIKDYNFGSLIRTDAEDEYGEKNTIFVTRIQFYAFEIARNRLGLN------------------IQSRPERKARKALLSLGLKKVHGINRVTLRRPKNVLFVLAHPDVYKSPNSDcYIVFGEAKIEdtNSAAQLSAAQQLASASAAVPSLQD--TKGGDDDEDDIP-----ELEAA----EEEGPVDETGVDPKDIELVIQQVGCSRAKAVRVLKDSGGDLINAIMAASE--MDPAKLAKLQAAAAANRIGGkgtVRRKVVRKAKPSGA--QDDKKLQGALKKLNVQPIPGVEEVNMFREDGNVLHFSAPKVHAAVTANTFAIYGTGHVKELTELVPGILNQLGPDSLASLRKLAESyqaIQQGQQRQAAGVDDDDDDVPDLVE--NFDA---
>A0A409VRB0	A0A409YLN2	A0A409YPD6
-----------------RFAVKAVEQAQTYWNLLEKVEPKDLKLTKYDDEIFDHLMATFPELNEppYEKISKLDEDWMKSPEGKKRWRDFIESYKDKVKDYNFGSLIRTDATDEYGETNTIFVTRIQFYAFEIARNRLGLNE-----------------IQSRSERKARKALLGLGLKKVPGITRVTLRRPKNVLFVIASPDVYKSSNSDcYIVFGEAKIEdmNSQAQMSAAQQLASgAGGGAAQTLEQSGAGGDDDDDDI---------PDLEAPEEEGPVDETGVDPKDIDLVMQQVNCSRAKAVRVLKESGGDLINASMLIS---MDPAKLAKLQAAAAANRIGGkgtVRRKIVRKTKPSGA--QDDKKLQGALKKLNVQPIPGVEEVNMFREDGNVLHFTAPKVHAAISANTFAIYGTGHVKELTELVPGILNQLGPDSLASLRKLaesyqAIQQGQQRQQGGDAAEEDDDDVPDLVENFDVDAD--
>A0A430LG85	A0A430LD95	A0A428UA30
---FDAENAANNEDIEKQFAVKAVQHMQTYWSILERVRGSSLRLTKIDDEIMEHLKEDFPEFDPAATV---DEDEMKSKSGKERWRKFMMKYEKTVDDYNFGTMVRNSPKVEYEEDTAIFVPRMQFYALEIARNRAGLNDWIYEQ----LPAGSTAVIHNRNEKKARKALEKLHLTRIPGITRVTLRRPKNILFVINNPEVYKSPNSNtYIVFGEAKIEdvNAAAQQAAAQQLASANAEADhagHNHGESSKAVESAEAKK----EDDDDDSDEEEDDDEEVDATGLEDKDIELVMTQASVSRNKAIKALKENDNDIVNSIMALS-----QERLKKL-GLGARTGIGkGTPRRKVKRAPARSGA--DDKKLQQTLKKLNTQPIQAIEEVNMFKSDGNVIHFAAPKVHAAVPSNTFAIYGNGEDKELTELVPGILNQLGPDSLASLRKLAESYQNMQKEKGED----EDDIPDLVEGENFESKVE
>A0A0D1E6G1	Q4P341	Q4P9Y9
--TFDANKAQNLPEIEKQMAVRCVEHAQTYWNLLEKIKPSTLRLTKLDDEMYEDFQATFPEFAesgDPKSVLKIDEEAMKSPAGKEKWRLFINKYENKVADFNFGTLIRTDASDEYTQFNTTFVTRLQFYVYEIARCRRGLNDWV-----------ASDKVASRAERKSRKALQGIGLKKVGGITRVTMRRPRGHLYVIAQPEVYKSSHSDvYIVFGEAKAEDMSQlaQAQAAQQMAQA----EAQERLLAES---LQNSSASGAEKKVE--EEEEDDDSPIDEEGVDAKDIDLVMQQVSCSRRKAVKALKESNGDLINAIMNAS-MVLNQEKLAKLQAASRTGGKGTPRRKM---APKPKGPGGEDPKLQAALKKLQVEPVSGVEEVNMFKEDGNVLHFAAPKVHGLPTSNTFAVYGNGVDKELTELVPGILNQLGPDSLASLRKLAesyqAMNAQHAAsQAAAAGTKDDDDVPDVVE---------
>A0A4U5VB79	A0A4U5V431	A0A4U5VA56
--------------LEVMWAMKAYNHAEVYFNLISSVDPKFLKLTKLDDRIYSSFRETFRELD----IKLLKEEDLKSEQAKETWRPFCNQFEGLIEDFNYGTLLRLDCEKDYTEENTIFATRAQFFAVEIARNREGYNN------ISSADEGLNRPKQSRSEKKARKAMSKLGLKPVHGVTRITIRKSKSILFVISRPDVFKSpASDIYIVFGEAKIEDLSQQ---AHKAAAEKFKVP-----VTSSP------LAPPVPPSLTIKEESEEEEEEVDEGGLEQRDIELVMAQANVSRAKAVRALKHNKNDIVNAIM----------------------------------------ATADDKKLQFSLKKLGVNNISGIEEVNMFTNQGTVIHFNNPKVQASLAANTFTITGHAETKQLTEMLPGILNQLGADSLTSLRRLAEALPKQAAdgKAPiATVEEEDDDVPDLVE---------
>A8PDN2	A8NH82	A8NC95
---FDPNTAQNLIEIEKQFAVKAVEQAQTYWNLLEKVPPRELRLTKLDDEIFDDLMKTFPELAEPPHTKliKIDEEWMKNSQGKKKWREFCERYKDRVKDYNFGSLIRTDAEDEYGERNTIFVTRIQFYGFEIARNRLGLND-----------------IQSRSERKARKALLSLGLKKVHGINRVTLRRPKNVLFVLAHPEVYKSPNSDcYIVFGEAKIEDngGAGPLAAAQQLASASAASQQvLQDAAKDNDDDDDIPELEAAE-----------EEGPVDETGVDPKDIELVIQQVGCSRAKAVRVLKESGGDLINAIMAASE--MDPAKLAKLQAAAAANRIGGkgsVRRKIVRKTKPSGA--QDDKKLQGALKKLNVQPIPGVEEVNMFREDGNVLHFTAPKVHAAVTANTFAIYGTGHVKELTELVPGILNQLGPDSLASLRKLAESyqaIQQGQQRAAAGEDEDDDDVPDLVE---------
>A0A3P8WM42	A0A3P8X0X7	A0A3P8X6J8
-----AEAYGNDSRLEAMWAMKAYNHAEVYFNLISSVDPKFLKLTKHDDNIYSSFREAF---KDLD-IKVLNTDDVKSNEAKERWRPFCNKFEGTVEDFNYGTLLRLDCEKDYTEENTIFATRIQFFAIEIARNREGYNTAVYKSK-------------SRSEKKARKAMSKLGLRQVTGVTRVTIRKSKNILFVITKPDVYKSpASDTYIVFGEAKIEDLSQQAqLAAAEKFKVQGEAVSN----------IQENAQ-------TPTVQEESEEEEVDETGVEVKDIELVMSQANVSRAKAVRALKNNNNDIVNAIMELT---MNQEKLA---KLKAEVRIGGKGTPRRKKKVVHKTASADDKKLQGSLKKLSVSTITGIEEVNMIKNDGTVIHFNNPKVQASLSANTFSISGHAETKQLTEMLPGILSQLGADSITNLRKLAEQFPRQamDSKSVKEeiAEEEDDDVPDLVE---------
>A0A507ELL9	A0A507FMD1	A0A507F7C3
--------------VEKIWSVKALHHAETYFKLISSIDAKKMRLTKIDDDIYCEFKETFPEI-DVENLQEI--EQFKSDQAKDKWRNWIPKFEAKVQDFNYGTLLRNRAAEDYGPDNAFFgvytfilslisqvavsdevfaVTRIQFLAIEIARNKEGYN-----------------TAQSKGERKARKALSKVGLQRVQGITRVTMKKR-NTLFVVAKPDVFKAASDTYIVFGEIKIED--QNAIAAQAQAAA-----SQQQMAT----DI-----------MNGAGADDEmpeltDEAAVDESGVEEKDIELVMSQANVTRTKAVKALKANDNDIVNAIMELT---MNPEKLAKLQAASAAARIGGkgtPRRKVNKVVKTSG---SDDKKLQATLKKLNTQSILGIEEVNMFKQDGSVLHFPTAKVQAATLNNTIIITGTGQKKDLTELVPGILTQMGAESLAQLRRLAEAYQQAAAAGagpSASASADDEDVPELVE---------
>I1CNC0	I1BMF5	I1BGK8
----SADELEQLEDIEKQWAVKAMHHAETYFKLISAIDPRQLRLTNIDDEILKDFEETFPEID----VVHLDEEQFKSPAGKEKWRNFVNKYEKRVNEFNFGSLIRIDCREDYTEQNTMFGVRMQFYAIEIARNKKGLNDSLRQKKMSA--ENPQVSAQSRAEQKARKSLLSLGLKPVNGITRVTFTRGRGMVFAIDKPEVFKSTNSDtHIVFGEMTVDDM---AARAQQAALEEQLAADAEKTEEKPAEEAQAE----------------EEEEEVDAEGVEDKDIELVVSQANVSRTKAIKALKNNNNDVVNAIMELT---MNADKLAKLQNQVRIGGKGTPRRKVKKVNAKSSG---DDRKLSAALQSLKVQPIAGVDEVNMFKEDGKVIHFSNPRVQAAANANTFAIHGRSTEKELAELIPSILNQLGPDSMAALKKLAESFKQAQGEEAAAGGDDDDEIPDLVE--SFD----
>A0A6A4J5U0	A0A6A4JEK2	A0A6A4J302
-----AEEFVNDPSIEAQWAMKAFEHSEVYFNILCSVDPKVLRLTKYDDSIYTTFREDFPDLD----VKLIDEDEMKSVEGKQKWRAFCEKFKETVEDYSFGTLLRANVDGDYSEKNSILTTRIQFLAIEIARNREGHNNEI-----------------SRGEKKARKLMSKLGLKPIQGVSRVTIRKSKNILFVINKPDVFKNpASDTYIIFGETKIEDLSQQAqVAAAEKFKAPEITQNTDTGAT----------------TVVAPIQEESEEEELDSTGIEEKDIELVISQANVSRNKAVKALTNNQNDIVNAIMELT---MNQEKLKKLQ---AQVRIGGKGTPRRKKKVLHATAATDDKKLQSSLKKLSVNTIPGIEEVNMIKDDGTVIHFNNPKAQASLAANTFAITGHGETKQITEMLPGILSQLGPEGLNQLKRLA-----------------------------------
>A0A6P8R835	A0A6P8QHF4	A0A6P8N9I2
-------------NIEMIWAMKAYQHAEVYFNLISSVDPKLLRLTKVDDLIYTEFKANFGDMK----IDVVDPEELKSEQAKEKWRPFCMQFDGVVEDFNYGTLLRLDCTRDYTEENTIFATRIQFYAIEIARNRDGYNSQI-----------------SRSEKKARKAMSKLGLRQVTGVTRVTIRKSKNILFVITKPDVYKSpASDTYIVFGEAKIEDLSQQAqLAAAEKFKVQGEAVSNIQENTQTP-----------------TVQEESEEEEVDETGVEVKDIELVMSQANVSRAKAVRALKNNSNDIVNAIMELT---MNQEKLAKLQ---AQVRIGGKGTARRKKKVVHRTATADDKKLQSSLKKLAVNNIAGIEEVNMIKDDGSVIHFNNPKVQASLSANTFAITGHAESKQITEMLPGILSQLGADSLTSLRKLAEQFPRQvlDSKAPkpeEDIDEEDDDVPDLVE---------
>A0A0F7SPU2	A0A0F7SJD4	A0A0F7SK58
---FDAEKADNLQDIEKQFAVAVVEHMIAYEKLISSIPPSKIRLTKVDDMMLAHLVRDFPALvspeNDYAALRVLNEDEMKSVKGKEAWRNYVKEYENLVPDYNFGTLVRTDASGDYAQENTTLVLRAQFFAIEIARNRFGLND-----------ESEDSGVQSRSERKARKALANLGLKKVAGITRVTIRRPKNVLYVINNPEVFKSGSADvHIVFGEAKIEDQSHqaQMAAAQQLAQSSGLTgeeEEGEDIPEL--EGIQPKEPSSAPASSTVPYEVDDK------------DVEILMSQANCTREKAEEALKKSNGDLINAILEASE--MDQAKLARLQ---AAVKIGGkgtPRRKVIKKSASSSQA--DDVKLHNALKKLQVATIGPVDEVNMFQEDGKVLHFQTPQVHAALPSNTTVVYGVGKPKEITELLPNILSQLGPESLRKLADSYQQiMEQRKQMEGADAEKaEDEGVPSQVE---------
>A0A443I1W6	A0A443HQI2	A0A443HHF6
---FDPEKAENLDDIEKQFAVKAVEHLMTYWSILEKVRGSQLRLTKMDDEIYEHLKKEFPDFDPAATI---NEDDMKSKEGKEKWRNFMNQYEKKVADFNFGTILRANPKFEYEQDTTIFVPRMQFYAVEIARNRAGLNDWI-------IPGGAAVTIHSRNEKKARKAIGKLGLKHVPGITRVTLRRPKNILFVINQPDVYRSPSSNtWIIFGEAKIEDLNSQAQASAAQQLAAAEAAGNGDAHAGHDHDHDHDHGKGKAPETEAKKEEEEDDGeEVDDSGLEAKDIELVMAQANVSRKKAVKALKENDNDIVNSIMALS---MDQAKLARLQ---ASVRIGtgkGTPRRKTKRVHKSSGA--DDKKLQTTLKKMNVQPIQAIEEVNMFKEDGNVIHFSAPRVHASVPSNTFALYGNGEEKELTELVPGILNQLGPDSLASLRKLAESYQNLQKKEGAEKKEDDDEddIPDLVEGENFESKVE
>UPI0012D3B832	UPI0012D48802	UPI0012D435C2
-----AEEFGNDESVEAMWAMRAFEHAEIHFNLLCSVDPKLLKLTPFDDQIYQTFREEFPNF----NVAKITETELKNPSAKHKWRSFIEKF-NKLDDYSYGTLMRADAGLDFGPHNSILVVRIQFWAIEIARNREGYNDKI-----------------SRGEKKARKIMSKLGLKPVSGVNRVTIRKSKNILFVINSPDVYKNPhSDTYIVFGEAKIEDLSQqaQLAAAEK---------------FKGPEPTVGADSSGTNATVAPIAEEDEE--EVDETGVDEKDIELVMSQANVARARAIRALKNNSNDIVNAIMELT---MNQEKLKKLQ---AQVRIGgkGTPRRKKKVIHQTPGT--DDKKLQSVLKKLAVNQIPGIEEVNMIKNDGTVIHFNNPKAQASLAANTFAITGHSEQKEIAEMLPSILTQLGPDGLKHLKRLASDVVANKLSAGAAA---DDDVPDLVE---------
>A0A2A9PN47	A0A2A9PIC3	A0A2A9P5W8
---FDAEQAINMEEMEQQFAVKAVQQMQTYWSLLETVKGSTLRLTKMDDDIYAHLTEAFP---DFDAAATINEDEMKSKAGKERWRAFMMVYEKKIDDYNFGTMVRDSPRAEYEEKTTIFVPRMQFYAIEIARNKKALNDWI-------LPAGSTAVIHSRNEKKARKALEKLHLTRITGITRVTLRRPKNILFVINQPEVYKSPNSNtYIVFGEAKIEdvNATAQQAAAQQLAAAGAegdHAGHNHGESSKAAE------------ATEAKKEDDDDDGeEVDAEGLEDKDIELVMTQANVSRKKAVKALKENDNDIVNSIMALS----------------------GTPRRKVKRTPARSGA--DDKKLQQTLKKLNTQPIQAIEEVNMFKADGNVIHFAAPKVHAAVPANTFAIYGNGEDKELTELVPGILNQLGRDSLASLRKLAesyQNMQKGE-----KGEEDDDEIPDLVDGENFESKVE
>A0A238F7E7	A0A238FIY9	A0A238FDP8
---FDADEAENDEKIEQQFAVACFEQAETYMGLIQTIKGSTLkRLTKHDDEIHDEFVKRFPELQSDERLSKLDEDELKSTEGKRRWREFMMPFESKVDDYNFGTLIRADVGEDYTEKNSIFGYRTQFYAIEIARNRRKLND-------------------SKGETKSRKALSKLGLVAVPGIKRVVMRRHRQQLLVVADAQVFKSPSSDcYIVFGEGKYEETGARDSEFARAMQQQEMLERQQQKSAAFPPSSEA-GQIAGDGSEDPEGEEglDADESESCSRELlfVMRGFKVVMEQANCSRAKAVQALRSTKGDLVQAII------FDPEALKKLQDKTAALRLGG-KGTVRRKVVAKPRAGGSDQKLQAALKKLNVQPMQGVEEVNMFKADGGVLHFSAPKVHHAIAANTFAIYGQGKDKEITELVPGVLSQLGPDAMANLRRIAESYQASQGQAASmgpssvvpEADDDDDAVPDLVD---------
>A0A4V6EUV8	A0A4U7KU46	A0A4U7L018
--TFDANKAQNLPEIEKQMAVRCVEHAQTYWNLLEKIKPSTLRLTKLDDEMYEDFQASFPEFaesTDPKSVVKIDEEAMKSPAGKEKWRLFINKYENKVADFNFGTLIRTDATDEYTQFNTTFVTRLQFYVYEIARCRRGLNDWV-----------ASDKVSSRAERKSRKALQGLGLKKVGGITRVTMRRPRGHLYVIAQPEVYKSSHSDvYIVFGEAKTEDMSQlaQAQAAQQMAQA----EAQERLLAESLQNSGAG--AGAEKKVE--EEEEDDDSPIDEEGVDAKDIDLVMQQVSCSRRKAVKALKESNGDLINAIMNAS-MVLNQEKLAKLQAASRTGGKGTPRRKV---APKPKGPGGEDPKLQAALKKLQVEPVSGIEEVNMFKEDGNVLHFAAPKVHGLPTSNTFAVYGNGVDKELTELVPGILNQLGPDSLASLRKLAesyqamnAQHAASQAATAGDAGKDDDDVPDVVE---------
>A0A179FDK2	A0A179FN85	A0A179FTS7
-ANFNAEDAGNMEDMEKQFAVKVVQHMQTYWSILEKVKGSTLRLTKMDDDIYNHLKEAFPDFDPAATV---DEDEMKSKDGKERWRNFMMAYEKKVDDYNFGTMVRNNAKSEYEENTTIFVPRMQFYAIEIARNKNGLNDWIYEQ----LPAGSTAVIHNRNEKKARKAIEKLHLTRVPGITRVTLRRPKNILFVINNPEVYKSPNSNtYIVFGEAKIEdvNATAQQAAAAQMAAANAEAEhagHNHGESSKAVE------------SGDAKKDDDDDDGeEVDAEGLEDKDIELVMTQANVSRKKAIKALKENDNDIVNSIMALS----------RLKKLGQAGRIGdgkGTPRRKVKRAPARSGA--DDKKLQQTLKKLNTQPIQAIEEVNMFKSDGNVIHFSAPKVHAAVPSNTFAIYGNGEDKELTELVPGILNQLGPDSLASLRKLA---ESYQSMQKAEKGEDDDEIPDLVEGENFESKVE
>A0A2H2IBJ8	A0A1D5RMW1	A0A2H2IDZ9
----------NDESIEMAWAIKAGERSEVHMNLIMRCDTKSLRLNKHQDSILAAFRESFPDL----NVEEVTPSLLKDNGAKEKWREFCEKFKEIVDDYSLGTLMRIHAAKAYSPDNTVVVPRIIYLAVEMARNVEGVNE-------------------SRSEKKARKLFSKLGLKQVTGVSRVCIRKSKNILFVINKPDVFKSPGSDtYIIFGEAKIEDLTQHA----QMSAIENMKPTREAPQLKTVE------------------EDDNEDVEEDSTGIEEKDIDLVISQANTSRNKAIRALKEADNDIVNAIMSLT------ERIKKLQAQQEHVRIGgkGTPRRKKKVIHKTAAA--DDKKLQSNLKKLSVTNIPGIEEVNMIKDDGTVIHFNNPKVQTSVPANTFSVTGSADNKQITEMLPGILNQLGPESLTHLKKLA----NNVTKLGPDGKGDDEDVPELV--GDFDA---
>A0A267G217	A0A1I8I5I7	A0A267E5I4
----NAENYVNDASVEQAWLYKACRHASTHWNLlrLMSADPAKLRLTPQDDAIYAEFRARFP----CLAVGKLVESELKSEDSKSAWRQFCQLFEDTVGEYNFGTLLRLDSAGDYSEANTTLVPRIQFLAVEVARNREGFN--------------------SRSEKKARKAMSKLGLKQVSGVNRVTIRKSKNLLFVISQPDVFKAPSADiYVVFGEAKIED----LSAQAQIAAAEKLREGAQSIGG----DAKAAGAAGASGGGTDLAkeaiveEESDDDEEVDATGVEEKEIDLVMQQASVSRKKAINALKKNNNDIVNAIMELT------DRQAKIEKLKAqvdSVRIGGKGSARRKKKVLHKNTGTDERKVTATLKKLGVNSIPGIEEVNMFKDDNEVIHFNNPKVQASLQANTFAITGQSETKRLTELLPTVWNQMGPDNFANLKRLA-----------------------------------
>R7TI68	R7U9H7	R7UPI2
----------NDEALECQWAMKAFQHAETYFNLIKAVDTSVLRLTPIDDAIYIVFREEFPDLK----IDVLDLGEMKSTDGKAKWRDLLYKFEGQVNDWNMGTLLRVDCTDEVNEKNTTLVPRIQFLAIEVARNREGFNK-IIREK---LPSKAKQT---RSEKKARKAMSKLGLKQVAGVTRVTIRKSKNILFVINRPDVYKSpASDTYIVFGEAKIEDLSQ-----QAQMAAAEKFKSTEPTA------------AGATGTTGAISqpiqEEEEDEEEVDETGIEAKDIELVMSQAYVSRGKAVKALKNNSNDIVNAIMELT----------KLKQLQAQVRIGGKGSARRKKKVVHRTATTDDKKLQTSLKKLSVNNIPGIEEVNMIKEDGQVIHFNNPKVQASLAANTFAITGHAETKQITEMLPGILNQLGAESLSNLKKLATSVSGEANKPTTDnIDEEEDELPELVE---------
>Q6BZB8	Q6BSN9	Q6BLV1
MGKFKAEEAENLEDIEKQFAVKAVMQAETYWGLLEKIPGSKLKLTKYDDRIYDQLLEDFPEFKDPSAAAVIEEAYMKSPSGKAKWRAFCDKF-KDIEDYNFGTLLRSKATDEYSQEGTIFAVRIQFYAVEIARNRYGLNDWIANK----IPQGADVSILSKNEKKARELIKKLNLKQIKGITRVTFKQRGNLIYAIDQPDVFRSSAGTYVVFGEAKVDDMNKRIAeAQQQQAQQDALSKAAGETGEAGEEDksqdaITADLEKASL-NTNKIEEEEADDGEVDESGLDAKDIDIIVEQTQVSRAKAVKALRVHDGDMVNAIMELS-MPVDPEKLAKLQKASVAKKVGGSRVKAKK----NVKTEQDDTKLIEALGKLKAQKIEGIEEANFFKEDGKVLHFNRVGVQGAAQHNTFALTGYPQEKDVTQLIPQILPQLGAENLEILRKLAEQIQagKNPELNAGGAEGAEEDIPDLIEGQKFD-DVE
>Q755F2	Q756T5	Q751F1
MSTFNAETADNLEDIEKQFAVVAVEQAETYWGLISKVPGSKLRLTKYDDEIYETFMEHFPEYRDIERVARFQEEELKTKEAKERWRKFIGLFEKKIDDFNFGTLLRTDARQEYGQFTTCFVVRLQFYAFEIARNKHGLNDWAVG--MSEIPENSKVSIYSKNEKKARELIQKFSMKPMPGITRVTFRKKNNQIFAIDNPDVYKTQGGNYVVFGEPKVDDFTRRLARAQQQAAS----------AAKDPQSIQADMAAAAAApaapAAPAAAPEEDEAGQVDESGLDGQDIELVMQQANVSRNKAVKALREHNSDIVNAIMSLSKMPIDQEKLAKLQKLSANNKVGGTRRKLAKKSG-TASANKDDSKLQAQLAKLKAVTMDQVEEANFFKDDGSVLHFNKVGVQVAPQHNTSVFYGIPQEKSLQDLFPSIIPQLGSESIDALTQLATQLQNAQAAAPATegheaGEKKDNDIPELIEGQSFDADVE
>O59727	P87147	Q92371
----DAENAENAAEIEMQFAVKAVEQAQIYWSLLEMRKGSELKLTKYDDEIFEDLINTFPEFKDPKTASFVNEDEMKSAKGKAAWRPFLMRYEKKVDDYNFGTLLRIKNTDEYEQETTIFVPRMQFLAYEIARNRYGLNDWI----ISELPAGSTTVV---HAEKAQKLIQKLGLKRVEGITRVAMRRPKNILLIINEPIVYKSSNNAYIVLGKVTVEDMAAQ-ARAFNESQKQATETKEEAAITEESGDAQPADTAKIEESF-------EQEKAVDETGVDAKDIELVMAQANVSRAKAVTALKENNSDVVNAIMSLT---MDPSKLAKLQ---AGARIGgkGTPRRKVKKPSKSAMSAADDKKVQGALKKLNMQNLAGIQEVNMFKEDGGVINFRAPTVHSSLPNETTAIYGKAEEKTLSEILPGILNNLGPESLTALRQMAEQLKVSEGEKGADAQADDGEIPDLVE---------
>A0A6H0XS81	A0A6H0Y2C0	A0A6H0XZ68
----NPEHADNFEEIEKQFAVKAVAHMTTYWSILEKIPGSKLKLTKFDDEIYDHFKKTFPDF-DLKAT--INEDEMKSKQGKEQWREFINSYEKKIEDFNFGTIVRSNPAFEYGEKESIFVVRMQFYALEIARNREGLNDWIYEQ--SGIPAGAAVTVHSRNEKKARKAISKLGLKHVEGITRVTLRRPKNILFVISQPEVYKSPNSNtWIIFGEAKIEDLnsaAQASAAQQLAAQSAGDHAGH---------DHDHDHKGkAIEGDAKKADEDEDDGEEVDDTGLEAKDIELVMTQASVSRKKAVKALKENDNDIVNSIMALS---------------------------------------------------MNVQPIQAIEEVNMFKSDGNVIHFSAPKVHASVPSNTFAIYGNGEDKELTELVPGILNQLGPDSLASLRRLAESYQSMQKGADGEDKKdddDDDDIPDLVEGQNFgdenKADVE
>UPI0006D4C8E7	UPI0006D4D16E	UPI0006D5269E
-----AEEFDNDPTVEAMWAVKTIEHARIYFDLLCSVDPQGLRLTRHDDKIYETFRKQFPELK----LDMLNEDELKSEEGKKEWREFCEKFHDIVEDYNFGTLIRTDCTDEYSEKNSFIVPRVMFYALEIARNREGFNNSI-----------------SRGEKKARKLMSKLGLKPIQGVSRVTIRKSKNILFVINKPDVFKNpASDTYIIFGETKIEDLSQqaQMAAAEK---------------FKAPELSQATDTGAT--TVVAPIQEESEEEELDATGIEEKDIELVMSQANVSRNKAVKALTNNQNDIVNAIMELT---MNQEKLKKLQ---AQVRIGGKGTPRRKKKVLHATAATDDKKLQSSLKKLSVNTIPGIEEVNMIKDDGTVIHFNNPKAQASLAANTFAVTGHGETKQITEMLPGILSQLGPEGLNQLKRLATSVAGNTAgKATIE---EDDEVPDLVE---------
>A0A2X0KFX4	A0A2X0KKC8	A0A2X0MSJ4
-ASFDASEAENDEKIEQQFAVACFEQAETYMGLISTIKGSSLkRLTQHDDEIHDEFVKQFPELQSDARLSKLSEHELKSAEGKRRWREFMMPFEKKVDDYNFGTLIRADVNEDYTESNSIFGYRTQFYAIEIARNRRGLND-------------------SKGETKSRKALSKLGLVAVPGIKRVVMRRHRQQLLVVADAQVFKSPSSDcYIVFGEGKYEETGTRDSEFARAMQQTEMLERQQHKSAALPPSSEA-GQVAGDGS-------GDPEGE---NGLDAEEIKVVMEQANCSRAKAVQALRSTKGDLVQAII------FDPEALKKLQDKTAALRLGG-KGTVRRKVVAKPRAGGSDQKLQAALKKLNVQPMQGVEEVNMFKADGGVLHFSAPKVHHAIAANTFAIYGQGKDKEITELVPGVLSQLGPDAMANLRRIAESYQTSQGQAASmgpnavvpEADDDDDAVPDLVDTAAGEPSIE
>A0A6A0GQV5	A0A6A0GX72	UPI00084BB72E
--------------MEGMWAMKAMEHAEIHFNILCVVDPKSLKLTQKDQMLYDAFREEFPNF----NVECLDENALKSKEAKEKWRPFMNNLKTEVEDFSFATLVRIKASGEYNEENTILVTRIQFLCIEIARNREGFND----------------------------MMSKLGLKHVAGVNRVTIRKSKNILFVINKPDVYKNpVSDTYIVFGEAKIEDMSQQA----QMAAAEKLKESSSSVAGGG-GDLSISTGLPGVPAAPAIPEDDEEEdGEVDYSGLEEKDIELVVSQANVSRAKACKALRANNNDIVNAIMDLT----------KLSKLQSQVRIGGKGSARRKKKIVRKVTTTDDKKIQSHLKKLSVNSISGIEEVNMIKDDGRVINFNNPTVQASLGANTFAITGHSEDKHFTELLPGILNHLGAEGFSHIKRHASSMAQGMGAAI-----DDEDVPDLVE---------
>A5DE95	A5DGN9	A5DF06
--SFDAETADNLEDIEKQFAVKAVMQAETYFSLLEKIPGSKLKLTQHDDDIYEQFLEAFPEYSTPESVAVINEEDMKSKSGKERWRAFCEKF-NEIEDYNFGTLLRTKASSEYDQEGTIFVVRIQFYAIEIARNRAGLNDWI-------IPQGADVTILSKNEKKARELIKKLHLKPVPGITRVTFKQKGNLIYAIEQPDVFKSAAGTYVVFGEAKVDDMNKRIAEAQaQQEQQEALTKAAADAETadKSPESITNDLQ-------NASLEDktvEEDEGEVDETGLDSKDIEIIVEQTQVSRAKAVKALRAHKGDMVNAIMELS-MPVDPEKLAKLQQ-GAAKKVGGQRVKAKK-----VKSEQDDTKLMEALGKLKATKVNAVEEANFFKEDGKVLHFKRVGVQSAAQHNVCAFTGYPQEKDVTQLIPQILPQLGAENLEILRQLAEQIQ--AGKTPSmggENAGADEDIPDLIEGQKFD----
>C5MIL7	C5M307	C5MBN8
---FDAEQADNLEEIEMQFAVKAVEQAETYYSLLEKVKGSTLRLTKHDDDIFNQLLEDFPEYKEPKNVSVISEEEMKSPSGKAKWRAFCEKF-NEIADYNFGTLLRLKANEEYSQENTMFAVRIQFYAIEIARNRYGLNDWI-------IPQGADVNVIPKNEKKARELIKKLNLKQIKGISRVTFKQKGNLIYAIDSPDVYRSAAGTYVVFGEAKVDDMNQRIAEAQaQQAQQEALQKAAADAGNtedKSPEAITADLEKASLDD-KPAAEEDDEEGEVDESGLDPKDIEIVVEQTQVSRAKAVKALRKHDGDMVNAIMDLS-MPIDPEKLAKLQKSSA-KKVGGSRVKAKK----VIKTEQDDTKLIEALGKLKATKIEGVQEANFFKDDGKVLHFNRVGVQGAPASNCFSFTGYPVEKPITQLIPQILPQLGAENLQILKQLAEQIQAGKtpkdfntgADAEADADIPD--IPELVD---------
>UPI0013CE6BAB	UPI0013CED158	UPI0013CEED96
-----AEAFGNDPRVELAWAMKAHQHAQVYFNLISSVDPKFLNLTKVDDQIYEEFRKTFRDLK----IDVLDPEELKSEPAKAKWRPFCLRFEGVVEDFNYGTLLRLDSRREYTEENTIFATRIQFFAIEIARNREGWNDAVYRGK----------------EKKARKAMSKLGLRQVTGVTRVTIRKSKNILFVITKPDVYKSpASDTYIVFGEAKIEDLSQQAqLAAAEKFKVQGEPVSNIQENTQTP-----------------TVQEESEEEEVDETGVEVKDIELVMSQANVSRAKAVRALKNNSNDIVNAIMELT---MNQEKLAKLQ---AQVRIGGKGTARRKKKVVHRTATADDKKLQFSLKKLGVNNISGIEEVNMFTNQGAVIHFNNPKVQASLAANTFTITGHAETKQLTEMLPNILNQLGADSLTSLRRLAEALPKQsvDGKAPlaTGGGDDDDEVPDLVE---------
>UPI0010A37493	UPI0010A2C9E7	UPI0010A3781C
-----AEAYGNDPQLEVMWAMKAYNHAEVYFNLISSVDPKFLKLTKSDDNIYSAFIETFSDLD----LQMLDPDKLKSSDAKEKWRPFCNQFEGIVEDFNYGTLLRLDSRKDYTEENTIFATRIQFFAIEIARNRQGHNDSI-----------------SRSEKKARKAMSKLGLRQVTGVTRVTIRKSKNILFVITKPDVYKSpASDTYIVFGEAKIEDLSQQAqLAAAEKFKVQGEAVSNVQENTQTP-----------------TVQEESEEEEVDDTGVEVKDIELVMSQANVSRAKAVRALKNNNNDIVNAIMELT---MNQEKLAKLQ---AQVRIGGKGTARRKKKVVHRTATADDKKLQFSLKKLGVNNISGIEEVNMFTNQGTVIHFNNPKVQASLAANTFTITGHAETKQLTEMLPSILNQLGADSLTSLRRLAEALPKQagDGKAPtAIGEEEDDEVPDLVE---------
>A0A443SPM4	A0A443S5A5	A0A443SVF3
-----AEDFVNDPEIEQLWAIKAVEQMTVYFNLIKSVSTKELKLTPQDDLIYSEFRTEFPDFK----VDVIDLESLKSEEAKSKWRPFCNKFENLVADFNFATFVRLDCGGDYDESNSVVVPRIQFLAIEIARNREGFNEKLREKK-------------SRSEKKARKVMSKLGLKQVTGVNRVAIRKSKNILFVINKPDVYKSpASDTYIVFGEAKIEDLSQK---AQMAAAEKFKAPDGTSVlgGTGALGEAAAGL-AQNANAKGAIAEESEDDEDIDETGVESKDIELVMSQANVTRNKAIKALKNNNNDIVNAIMELT----------KLNKLSSQVRIGGKGTARRKKKVIHRTATTDDKKLQNSLKKLAVNPIPGIEEVNMIKDDGTVIHFNNPKVQASLAANTFAITGHAENKRITDMVPGILSQLRAENFTHLKQLA-----------------------------------
>A0A6A6GDI5	A0A6A6GCU8	A0A6A6GP06
----NPEEADNYEEIEKQFAVKVVSHMTTYWSILEKIPGSKLRLTKMDDEIHEHFKKEFPDFDPAATI---VEDEMKSKEGKERWRNFINQYDKKVEDFNFGTMLRADPKWEYGEKETIFVVRMQFYAIEIARNRAGLNDWI-------IPAGSSVTVHSRNEKKARKAIAKLGLKHIEGITRVTLRRPKNILFVISNPDVYKSPNSNtYIIFGEAKIEDLNSQAQAA--AAQQLGNDHAGHDHAGHD----HGDKGKAIE-TGDAKKDEDEDDGeEVDETGLESKDIELVMTQASVSRKKAVKALKENDNDIVNSIMSLS---MDQAKLQRMQNAVRIGDGKGTPRRKVKKVHKSSGT--DDKKLQTTLKKMNVQPIQAIEEVNMFKSDGNVIHFSAPKVHASVPSNTFAVYGNGEDKELTELVPGILNQLGPDSLASLRKLAesyQQMQKAQGEA-GEGDKKDEdddDIPDLVEGQNFE----
>A0A1V6T7D0	A0A1V6T795	A0A1V6SV18
--TFDAENAENFEDMEKQFAVKAVEHLMTYWAILEKVKGSQLRLTKMDDEIYESFMKEFPEFDPAATI---NEDDMKSKAGKEKWRNWVNQFEKKIEDFNFGTIIRTRADKEYDQDTTIFGVRMQFYAVEIARNRAGLNDWI-------IPAGASVAIHSRNEKKARKAIAKLGLKHVPGINRVTLRRPKNILFVVSQPDVYKSPSSNtWIIFGEAKIEDLnaqaqasaAQQLAAAEASGEHAGHDHDHDHDHGKGKEPV-TDL-----GSKKEEQEEEDDGEEVDESGLEAKDIDLVMAQASVSRKKAVKALRENDNDIVNSIMALS---MDQAKLAKMQ---ASVRIGkGTPRRKVKKVTRTAGA--DDKKLQAALKKMNVQPIQGIEEVNMFKEDGNVIHFANPRVHASVPSNTFALYGNGEEKELTELVPGILNQLGPDSLASLRKLA---ESYQNMQKAQGEKKDddeDDIPDLVEGENFE----
>A0A0K8TR86	A0A0K8TP91	A0A0K8TQG2
-----AEEFENDSLVEEMWAMKAMEHVEVYFNLISTVDTKLLKLTPYDDQIYYEFRQDFPNLK----VELLTDDDLKSPQEKIKWRAFIEKF-NKLEDYSYGTLLRADASKDFTPDNSILVIRVQFLAIEIARNREGHNN-------------------SRGEKKARKIMLKLGLKQIQGVNRVTIRKSKNILFVINNPDVYKNPhSDTYIIFGEAKIEDLSQqaQVAAAEKFKAPESTPGASDTVGTTT--------------SVAPIAEEDEE--EIDETGVDEKDIELVMSQANTSRAKAIRALKNNSNDIVNAIMELT---MNQEKLKKLQ---SQIRIGgkGTPRRKKKIVHQSKGA--DDKKIQGLLKKLNVNTVTGTEEANMIKNDGTVIHFKAPKVQASLATNTFVISGTNETKRITDLLPGILTQLGSTSLSNWSRLAKELANQQKLAEAE----DDDVPKLV----------
>Q2GQD3	Q2H4Z2	Q2H4X9
--TFNAEEADNLEDIEKQFAVKVVQHMQTYWSILERVKGSSLRLTRMDDDIYEHLKRDFPEFDPAETI---DEDQMKSKEGKERWRNFMMVYEKKVDDYNFGTMMRSNPKWEYGREETIFVPRMQFYAVEIARNRAGLNDWVYEQ--ASLPAGSTAVIHSRNEKKARKAIEKLHLTRVPGITRVTLRRPKNILFVINNPEVYKSPNSNtYIVFGEAKIEdlNASAQAAAAQQLANQtaehdhAGHTHDHKHEAAKEEE------------------EEEDDGEEVDAEGIEDKDIELVMTQANVSRKKAIKALKENDNDIVNSIMALS----------RLKKLGASARIGtgkGTPRRKVKRAPARSGA--DDKKLQQSLKKLNVQPIQAIEEVNMFKSDGNVIHFAAPKVHAAVPSNTFAIYGNGEDKELTELVPGILNQLGPDSLASLRKLAESYQNMQQK-----KDDDDEIPDLVAGESFENKVE
>UPI00063FBA6C	UPI00063EE2E1	UPI00063F9F79
-----AEEFENDPSLEAMWAMKAMEHAEVYFNILCSVDPKFLKLTPHDEQIYKTFKDTFPDLK----VDKVNEDELKSSEGKIKWRFFCEQFKDLVEDYSFGTLLRADCSGDYSEQNSILTSRIQFYAIELARNREGFNDGV-----------------SRGEKKARKLMSKLGLKPVQGVNRVTIRKSKNILFVINKPDVLKNpASDTYIVFGEAKIEDLSQQAqVAAAEKFKEPPVIPATE---------------AGGSTTVVAPIQEESEE-EVDETGVEEKDVDLVMGQANVSRGKAIKALKNNQNDIVNAIMELT----------KLKKLQAQVRIGGKGTPRRKKKVVHATAATDDKKLQSCLKKLSVNTIPGIEEVNMIKDDGTVIHFNNPKAQASLSANTFAITGHGENKQITEMLPGILSQLGPEGLTQLKRLA-----------------------------------
>A0A1K0FZ68	A0A1K0GCX8	A0A1K0HD31
--TFDANKTQNLPEIEKQMAVRCVEHAQTYWNLLEKIKPSTLRLTKLDDEMYEDFQATFPEFAEsagPQSVAKIDEEAMKSPAGKEKWRLFINKYENKVADYNFGTLIRTDASDEYTQFNTTFVTRLQFYVYEIARCRRGLNDWV-----------ASDKVASRSERKSRKALQGIGLKKVGGITRVTMRRPRGHLYVIAQPEVYKSSHSDvYIVFGEAKAEDMSQlaQAQAAQQMAQA----EAQERLLAES---LQS---SGAEKKVEEEEEEEQDDSPVDEEGVDAKDIDLVMQQVSCSRRKAVKALKESNGDLINAIMNAS-MVLNQEKLAKLQAASRTGGKGTPRRKM---APKPKGPGGEDPKLQAALKKLQVEPVSGVEEVNMFKEDGNVLHFSAPKVHGLPSSNTFAVYGNGVDKELTELVPGILNQLGPDSLASLRKLAESYQTMNAQhtasqaAAGGASKDDDDVPDVVE---------
>A0A673H4P5	A0A673HW76	A0A673J434
-----AEAYGNDAQLEVMWAMKAYNHAEVYYNLISSVDPKLLKLTKSDEQIYTKFREAFPDLS----IEVLDPELLKSADAKEKWRPFCNQFEGVVEDFNYGTLLRLDCQKDYTEVNTIFATRIQFYAIEIARNREGYND-----------------------------MSKLGLRQVAGVTRVTIRKSKNILFVITKPDVYKSpASDTYIVFGEAKIEDLSQqaQLAAAE----------------------------------------------------------------------------------------------MNQEKLAKLQ---AQVRIGGKGTARRKKKVVHRTATADDKKLQSSLKKLAVNNIAGIEEVNMIKDDGTVIHFNNPKVQASLSANTFAITGHAETKQLTEMLPGILSQLGADSLTSLRKLAEQFPRQvlDNKAPkaEDIDEEDDDVPDLVE---------
>A0A2G8LLQ1	A0A2G8KV24	A0A2G8LHK3
--------------------------------LISSVDSRILKLSDWDDLILEDFRKDFPNF-EISLVK---EDHLKKPSAKVKWRTVCNRYKEEIKDFNQGLLIRLDCKKDYSEENT--------------------------------------TKQNRSEKRARKGLSRLGLKPMTGITRVTIRKSKNILFVISKPDVYKSpASDTYIVFGEAKTSASRLKW---PQQKQFRPQEPPNQVVSE-------------SEASVNQAVEEESDDEEVDDGGLEEKDIDIVKQQANVSRAKAIKALKNNNNDIVNAIM-------------------------------------------DDKKLGNVLRRLAVNSIHGIEEVNMVKSDGSIIHFTNPKVQASAAANTFAISGHPEMKRIEDMLPGMLNQLGVDMVKDL--------KRSAMAEADAagamqptiEEEDEDVPNLV--GNFDA---
>UPI000E1C9CEF	UPI000E1DA40C	UPI000E1DBE7D
-----AEAYGNDPNIEMIWAMKAYQHAEVYFNLISSVDPKFLNLTKVDDQIYGEFRKTFSDLK----IDVLDPEELKSEPAKEKWRPFCMQFEGVVEDFNYGTLLRLDCSKDYTEENTIFATRIQFFAIEIARNREGCN--------------------SRSEKKARKAMSKLGLRQVTGVTRVTIRKSKNILFVITKPDVYKSpASDTYIVFGEAKIEDLSQQAqLAAAEKFKVQGEAVSNIQENTQTP-----------------TVQEESEEEEVDETGVEVKDIELVMSQANVSRAKAVRALKNNSNDIVNAIMELT---MNQEKLAKLQ---AQVRIGGKGTARRKKKVVHRTATADDKKLQFSLKKLGVNNISGIEEVNMFTNQGTVIHFNNPKVQASLAANTFTITGHAETKQLTEMLPSILNQLGADSLTSLRRLAEALPKQHA---------------------------
>A0A6A6JFD2	A0A6A6JM29	A0A6A6K1Z7
------EQQENFEDIEKQFAVKVVQHMETYWNILEKVRGSQLRLTKIDDEIYKHFKETFPEF---DASATINEDEMKSKEGKEKWRNFINQYEKKIDDFNFGTMLRASPKTEYGEKETIFAVRMQFYAIEIARNKEGLNDWI-----ATIPAGSSVAVHSRNEKKARKAIAKLGLKHVEGITRVTLRRPKNILFVINNPDVYKSPSSNtYIIFGEAKIEDLNSQAQASAAQQLAAAEAAAHEHAGHD-------HDHGHGKGKAEEKKEEEEDEGeEVDDSGLEAKDIELVMQQANVSRKKAVKALKENDNDIVNSIMALS---MDQAKLARMQ---ASVRIGgkGTPRRKVKKVHKSAGT--DDKKLQTTLKKLNVQPIQAIEEVNMFKSDGNVIHFSAPKVHASVPSNTFAIYGAGEDKELTELVPGILNQLGPDSLASLRKLAesyQSMQKEKGEGEDKKEEDDEdDIPDLVAGENFES---
>L7JGZ8	A4RC89	L7J8T4
--------------------LAVIQHMETYWKILKNKRGSQLRLTKIDDEIYEHLKKDFPE---LDPAVDIDEDVMKNKENKERWRKFLNFYDKKVEDFNFGTMLRKNPKDDVEvENRIIFVPRMQFYAFEIARNKAGLNDWIYEQE---LPAGSTAVIHSRNEKKARKAIEKLHLIRVDGITRVTLRRPKNILFVINNPEVYKSPnSGTYIVFGEAKIEdlNASAQAAAAQQLASSAG---HDHDHAGHSHGEAK-----ASEG--DAKKEEEDDDEEVDADGIEDKDIELVMTQAGVSRTKAIKALKENDNDIVNSIMALS----------RLKKLGASARIGGkgtPRRKMKRAPARSGG---DDKKLQQTLKKLNVQPIQAIEEVNMFKSDGNVIHFAAPKVHAAVPANTFAIYGNGEDKELTELVPGILNQLGPDSLASLRKLAESYQNMQ-KADGDKEADDDDIPDLVAGENFEDKVE
>A0A7U2EQK7	Q0UKB5	A0A7U2F009
----NAEDTDNSEQVEQAFAVKVVQHIETYWKILEKVPGSKLRLTKFDDEIYEHFKKEFPDFDPKATI---DEDEMKSKEGKEKWRNFINVYEKKIDDYNFGTVIRTNPKFEYGQDETIFAVRMQFYAIEIVRNREGLNDWI-------IPAGASVAVHSRNEKKARKAIAKLGLKHIDGITRVTLRRPKNILFVINQPDVYKSPSSNtWIIFGEAKIEdlNSQAQASAAQQLAQAEAA--SHDHSGHDHDHDHKGKGKAVEDKKDDEEDEEEEEEDdeEVDDSGLEAKDIELVMQQASVSRKKAVKALKENDNDIVNSIMALS---MDQAKLARMQ---ASVRIGkGTPRRKVKKVHKSSGT--DDKKLQTALKKLNVQPIQAIEEVNMFKSDGNVIHFSAPKVHASVPSNTFAIYGNGEDKELTELVPGILNQLGPDSLASLRKLAESYQSMQKEKGEDGDKKddddedDDDIPELVAGDNFESKTE
>A3LS40	A3GHD3	A3GHR2
-SQFDADNADNLEEIEKQFAVKAVNQAETYWGLLEKIPGSTLKLTKHDDDIFESLLQDFPEFKEPAKVAEIRESEMKSPEGKKRWRDFCEKF-NEIEDYNFGTLLRTKSNEFYTQEGTIFAVRIQFYAIEIARNRYGLNDWAVLKK---IPQGADVNVIPKNEKKARELIKKLNLKQIKGITRVTFKQRGNLIYAIDAPDVYRSAAGTYVVFGEAKVDDMNQRIAdaqaaqAAETDAHAGHTHSHGEE--DKSPEAITADLEKA---SLTEKIEEEEEEGEVDESGLDAKDIDIIVEQTQVSRAKAVKALRKHDGDMVNAIMELS-MPVDPEKLAKLQKAAA-KKVGGSRVKAKK----VVKTEQDDTKLIEALGKLKATKIENVEEANFFREDGKVLHFNRVGVQGAAASNTFAFTGYPQEKNVTQLIPQILPQLGAENLEILRQLAEQLQAGKAPtelnagAPAGG---DEGIPDLIDGEKFD----
>A0A7L4DJP8	A0A7L4D591	A0A7L4D006
--------------VELAWAMKAHQHAQVYFNLISSVDPKFLNLTKVDDQIYSEFRKTFKDLK----IDVLDPEELKSEPAKEKWRPFCLRFEGVVEDFNYGTLLRLDCRKGYTEENTIF---------------------------------------SRSEKKARKAMSKLGLRQIHGVTRITIRKSKNILFVITKPDVFKSpASDIYIVFGEAKIEDLSQQVHKA--AAEKFKVPMEHSPLITETAPTL-------------TIKEESEEEEEVDETGLEVRDIELVMAQANVSRPKAVRALRHNNNDIVNAIM----------------------------------------ATADDKKLQFSLKKLGVNNISGIEEVNMFTNQGTVIHFNNPKVQASLAANTFTVTGHAETKQLTEMLPSILNQLGADSLTSLRRLAEALPKQplDGKAPlATGEDDDDEVPDLVE---------
>UPI0005CE9A29	UPI0005CDCFE9	UPI0005CF5051
------ENFENDQSIEAMWVVKAVEHAEIYFNILCSVDPKLLRLTPHDDKIYKTFREFFPDIK----VDFINEDELKSEAGKQKWRPFCEQFKYSVEDYSFGTLLRSDCNDDYLEENSILTTRIQFYAIELARNREGFND-------------------SRGEKKARKLMSKLGLKFVPGVNRVTIRKSKNILFVINKPDVLKNpASDTYIIFGEAKIEDLSQqaQVAAAEK---------------FKEPPVISA-AEAGGSTTVVAPIQEESEE-EVDETGVDENDIELVMSQATASRGKAIKALKHNKNDIVNAIMELT----------KLKKLQAQVRIGGKGTPRRKKKVVHATAATDDKKLQSCLKKLSVNTIPGIEEVNMIKDDGCVIHFNNPKAQASLSANTFAITGHGEIKQITEMLPGILSQLGPEGLTQLKRLASSVAgSGVSKAVLD---EDDEVPDLVE---------
>A0A1Y2CUU0	A0A1Y2BR36	A0A1Y2CMJ0
---FSAETAENHEDVEKIWVVKAMHHAETYFKLISSLDASKIRLTKVDDEIYADFKATFPEI----NVASLNEmDDFKTDAAKEKWRNWIKKFEAKVQDFNYGTLLRNRAAEDYGPDNTFFVTRVQFYAIEIARNKEGHN--------------------SKGERKARKALSKHGLKRVEGVTRVTMKRARNMFSTNHQPPTTSA----YVVFGEIKVEDMAQTMAQAQR--------------------DFAAQQQSSmADDILNGAGADDDDipdlvDEPVDESGLEEKDIELVMSQANVARPKAVKALKANDGDIVNAIMELT---MNPEKLAKLQAQSA-ARIGGkgtPRRKVNKPV---KVPGSDGKKLEATLKKLNAQSLAGIEEINMFKADGSVLHFVAPKVSASVENNTAVITGTPTKKDLTEL-------------------------------------------------------
>A0A4U0XWL6	A0A4U0WES0	A0A4U0XMG8
------EKADNFEEIEKQFAVKVVEHMTTYWAILEKMPGSKLRLTKYDDEILEHFNREFPDF-DLKAT--INEDDMKSKEGKEQWRNFINAYENKVEDYNFGTMLRANPMWEYGQKETIFAVRMQFYAVEIARNRGGLNDWIHEQ----IPAGATVAVHNRNEKKARKAIAKLGLKHVEGITRVTLRRPKNILFVISQPDVYKSPSSNtWIIFGEAKIEdlNSQAQASAAQQLAAQSASNDSSSGAANGGSSTGGDNKGKAVEDSKKPAEEEEDDGEEVDETGLEGKDIELVMAQASVSRKKAVKALKENDNDIVNSIMALS---MDHEKLARMQNAvrIADKCIGgkGTPRRKVKKVHKSSGT--DDKKLQTTLKKMNVQPITQIEEVNMFKSDGNVIHFSAPKVHASVPSNTFALYGNGEDKELTELVPGILNQLGPDSLASLRKLAESYqslqkggEGEEGGKKAGGDDDDEEIPDLVEGEEF-----
>A0A4U0UJ71	A0A4U0TUG7	A0A4U0U1T9
------EKADNFEDIEKQFAVKVVEHMTTYWAILEKMPGSKLRLTKYDDEILEHFKAEFPDF-DLRAT--INEDDMKSKEGKERWRNFINAYENKVEDYNFGTMLRANPTWEYGQKETIFAVRMQFYAVEIARNRESLNDWVYEQ----IPAGATVAVHNRNEKKARKAIAKLGLKHVEGITRVTLRRPKNILFVISQPDVYKSPSSNtWIIFGEAKIEdlNSQAQASAAQQLAAQSASNDASSGGAANGSSSTGGDGKGkAVEDSKKPAEEEEDDGEEVDETGLEGKDIELVMAQASVSRKKAVKALKENDNDIVNSIMALS----------------------GTPRRKIKKVHKSSGT--DDKKLQTVLKKMNVQPITQIEEVNMFKSDGNVIHFSAPKVHASVPSNTFALYGNGEDKELTELVPGILNQLGPDSLASLRKLAesyqslqkgGEGEEGGKKAGGADDDDDEEIPDLVEGEEF-----
>A0A1L8DC41	A0A1L8DIG5	A0A1L8DI84
---------ENDHSLELLWAEKAYEHAEVYFNILCSVDPRFLNLTPHDDVIYRTFRKEFPEF-DVAYV---NEDELKSTAEKAKWRIFIEKF-NKLENFSYGTLLRPKSSEEFSADNAILVVRIQFLAIEIARNREGHND-------------------SRGEKKARKIMSKLGLKPIQGVNRVTIRKSKNILFVINNPDVYKNPhSDTYIIFGEAKIEDLSQqaQVAAAEK---------------FKAPETSSAPGDAAGTTATVAPIAEEDEE-EVDETGVDEKDIDLVMSQANVPRGKAIRALKNNSNDIVNAIMELT----------KLKKLQESVRIGGKGTPRRKKKVIHQTATTDDKKLQASLKKLAVNTIPGIEEVNMIKNDGSVIHFNNPKAQASLAANTFAISGHGENKQIVDMLPGILTQLGPEGLNHLKRLA-----------------------------------
>A0A4U0XPS3	A0A4V5NK44	A0A4U0X098
----NPEQADNFEDIEKQFAVKTVQHMTTYWAILEKVRGSKLRLTKLDDEIYEHFKKEFPDFDPTVTI---DEDQMKSKEGKEKWRNFMMPYEKKVDDYNFGTMLRSNPKFEYGEKETIFAVRMQFYAIEIVRNREGLNDWI-----ASIPAGASVAVHSRNEKKARKAIAKLGLKHVEGITRVTLRRPKNVskswffeqrrqiagyeeqaadslsrtlderrieadryvpqiLFVINQPDVYKSPSSNtWIIFGEAKIEDLN-----SQAQASAAQQLANAEQGADSHAGHDHGDKGKAIDTGDAKKEEEDDDGEEVDDSGLEAKDIELVMAQASVSRKKAVKALKENDNDIVNSIMALS----------------------GTPRRKVKKVHKSAGT--DDKKLQTTLKKMNVQPIQAIEEVNMFKADGNVIHFSAPKVHASVPANTFAIYGNGEDKELTELVPGILNQLGPDSLASLRKLAESYQSMQ-KGKDDEGKKddddDDDIPDLVAGENFES---
>UPI000E779F9D	UPI000E775E91	UPI000E779C28
-----AEEFGNDETLEHLWAARAMEHSDIYFNVLCSVDTRWLRLTPHDDLIYSHFRQDFPDL----NISYIKEDEIKNNVNKAKWRMFCEKFKNIVEDYSFGTLMRADTKGDYSEQNTILVPRVQFYAVEIARNREGINN-------------------SRGEKKARKIMSKLGLKPVQGVNRVTIRKSKNILFVINSPDVYKNPhSDTYIVFGEAKIEDLSQQatMAAAER---------------FKAPETAAAGNDTATAGtTVAPIAEEEDEEG-VDETEVDEKDVEIVMTQANVSRAKAVRALKNNQSDIVNAIMELT----------KLKKLQSQVRIGGKGTPRRKKKVVHATAATDDKKLQSSLKKLSVNTIPGIEEVNMIKDDGTVIHFNNPKAQASLAANTFAITGHGENKQIAEMLPGILSQLGPEGLNQLKKIASSV------APPKPLDEDDEVPNLV----------
>A0A0R3PJJ8	A0A0R3PL73	A0A0R3PZP3
-----------------EMAWAAAERANIHMNLLMCCDTKLLKLNKQQDIIYTTFKRTFPDL-DVHKV---TEVDLKHGGMKEKWHDFCEIFREIVEDYSLGTLMRIEACKGYSEENTIVVPKIIYLAVEIARNIEGINE-------------------SRSEKKARKLFSKLGLKPVTGVSRVCIRKSKNILFVINKPDVYKSPGSDtYIVFGEAKIEDLSQH----QQLTAIDRIKPS---------EDTPAPL---------ATVQEDEDDGtEEDATGIEEKDIELVMSQANTSRNKAIRALRSADNDIVNAIMSLT------EKIKKLQANAENVQLGgkGTPRRKKKIVFKTAAA--DDKKVQSNLKKLSVTNIPGIEEVNMIKDDGTVIHFNNPKVQASVPANTFSITGAGENKQITDMLPGILNQLGPESLTHLKKLA-----------------------------------
>UPI0005F36238	UPI0005F5589F	UPI0005F4874D
-----AESYGNDPDIEMAWAMRAMQHAEVYYKLISSVDPQFLKLTKVDDQIYSEFRKNF----ETLRIDVLDPEELKSESAKEKWRPFCLKFNGIVEDFNYGTLLRLDCSQGYTEENTIFAPRIQFFAIEIARNREGYN--------------------SRSEKKARKAMSKLGLRQVTGVTRVTIRKSKNILFVITKPDVYKSpASDTYIVFGEAKIEDLSQQAqLAAAEKFKVQGEAVSNIQENTQTP-----------------TVQEESEEEEVDETGVEVKDIELVMSQANVSRAKAVRALKNNSNDIVNAIM------MNQEKLAKLQ---AQVRIGGKGTARRKKKVVHRTATADDKKLQFSLKKLGVNNISGIEEVNMFTNQGTVIHFNNPKVQASLAANTFTITGHAETKQLTEMLPSILNQLGADSLTSLRRLAEALPKQsvDGKAP------------------------
>A6RBQ7	A6R641	A6R5Z3
---FDPENAQNLEDMEKQFAVKAVQQMTTYWSLLETRRGSSLRLTKMDDEIYEHFMETFPEFDPAATI---NEDEMKSKEGKERWRSFLMAYDKKVEDYNFGTLLRTNPKFEYGEKETIFSVRMQFYAIEIARNRAGLNDWV-------IPGGAAVTVHSRNEKKARKAIGKLGLKHVPGITRVTLRRPKGILFVINQPDVYRSPSSNtWIIFGEAKIEDLnSQAQASAAQQLAAAEAAGSNEHAGHDHASHDHGKGKAVE--SADKKDEEEDDEEVFDASGLEAKDIELVMAQASVSRNKAIKALKENDNDIVNSIMALS---MDQAKLARLQQSVRIGKGKGTPRRKTKKVHKSSGT--DDKKLQTSLKKLNVQPIQAIEEVNMFKEDGNVIHFAAPKVHASVPSNTFAIYGNGEDKELTELVPGILNQLGPDSLASLRKLAesyQSMQKGEGgeDAKKDDDDDDDEIPDLVEGENFESKVE
>A0A4S2N3N7	A0A4V6RHG2	A0A4S2N076
---FNAEEAENLEDIEKQFAVKAVLHAQTYWSILQMRRGSQLRLTKIDDEILTHLYAEFPDFDPAETI---DEDKMKSKSGKERWRKFMMVYEKKVDDYNFGTLLRRNPRDEYEEATTMFAPRMQFYAVEIARNRRGLNDWI--------PAGSSVAVHSRNEKKARKQIAKLGLKHVPGITRVTLRRPKNILFVINNPDVYKSPASNtWIIFGEAKIEDLN-----SQAQAAAAKDLQSVDTAA-----QIEADMAAAASEKAAAGaadskkAEEEDDGEEVDDQGLESKDIELVMAQANVSRKKAVKALKENDNDIVNSIMALS----------------------GTPRRKVKKVHKTPGM--DDKKLQTTLKKMNVQPIQAIEEVNMFKEDGNVIHFAAPKVHASVPSNTFAIYGNGEDKELTELVPGILNQLGPDSLASLRKLAESYQSLQKKELDEGNKKDESdddddIPELVEGKDFE----
>A0A7R8UIB9	A0A7R8U9W7	A0A7R8UN70
---------DNL--VEEMWAMKAFEHAEVYFNLICSVDPRFLKLTPYDDQIYTTFRQDFPDLK----VSVLSDDDLKTPHEKVRWRSFTEKF-NKLEDYSYGTLLRADASKEFGQDNAIFVPRIQFLAIEIARNREGCND-------------------SRGEKKARKIMLKLGLKQIQGVNRVTIRKSKNILFVINNPDVYKNPhSDTYIIFGEAKIEDLSQqaQLAAAEKLKETA---PGASDT-------------AGATTFVPPIAEEDEE--EVDETGVDEKDIELVISQANTTRAKAIRALKNNNNDIVNAIMELT----------KLKKLQAQVRIGgkGTPRRKKKVVHQAAGA--DDKKLQGVLKKINISPIAGIEEANMIKNDGTVIHFNNPKVQASLSANTFAITGHGETKRAQDFLPGILSQLGTSDFRSWGQLATELAAKTKLAAAE----DDDVPDLVE---------
>A1CHJ1	A1CMF8	A1CMP1
---FDPETADNLEDIEKQFAVKAVEQLMTYWSILEKVRGSQLRLTKMDDDIYEHFKKEFP---DFDPSATLDENEMKSKEGKEKWREFMNTYENSIADYNFGTMLRARADVEYDQETTIFAMRMQFYAIEIARNRAGLNDWI-----SSIPSGAAVTIHSRNEKKARKAIGKLGLKHVPGITRVTLRRPKNILFVINQPDVYRSPTSNtWIIFGEAKIEDLnsqaqasaAQQLAAAEAAAgEHAGHDHDHDHGKGKAPE-------------TEAKKEEEEDDGeEVDETGLEAKDIELVMAQANVSRKKAVKALRENDNDIVNSIMALS---MDQAKLARMQasvridKSATNpiNRGKGTPRRKVKKVHKSSGA--DDKKLQTTLKKMNVQPIQAIEEVNMFKEDGNVIHFAAPKVHASVPSNTFALYGNGEEKELTELVPGILNQLGPDSLASLRKLAesyQNMQKSQAGAEGKKDEDEDDIPDLVEGENFESNVE
>A0A0D2FNV0	A0A0D2CHF3	A0A0D2BXM4
------ENAPNYEDMEKQFAVKAVQQMTVYWNILEKLPGSKLRLTRLDDQILEHFKSEFPDFDPAEEI---DEDKMKSKEGKEKWRKFAMAYEKgenKIDDYNFGTMLRKSPKMEYGEKETIFVIRMQFYAIEIARNRAGLNDWI-----ATIPAGSAVAVHSRNEKKARKAIGKLGLKHVPGITRVTLRRPKGVLFVISNPDVYRSPTSNtWIIFGEAKIEdlNSQSQAAAAQQLAAAeaasgdhAGHDHSTENGKGKEPE--------------KKAEEEEDDDEEVDDSGLEAKDIELVMTQASVSRKKAVKALKENGNDIVNSIMALS---MDQEKLKRMQ---AQVRIGTPRRKT-KKVHKSSGT--DDKKLQTSLKKLNVQPIQAIEEVNMFKEDGNVIHFAAPKVHASVPSNTFAIYGNGEDKELTELVPGILNQLGPDSLASLRRLAESyqtLQKKEGGEKKEGEDDDDEIPDLVEGENFEGKVE
>A0A6H5H568	A0A6H5GY68	A0A6H5GFI2
--------------------------------ILCSVDPKALRLTKHDDLIYTKFREMFPDL-DVQSI---NEDEMKSDQGKAKWRPFCEQFKEVVEDYSFGTLLRADVTMDYSEKNSILTSRIQFLAIEIARNREGHNN-------------------SRGEKKARKLMSKLGLKPIQGVSRVTIRKSKNILFVINKPDVFKNpASDTYIIFGDTKIEDLSQQAqVAAAEKFKAPEITTATDTGAT----------------TVVAPIQEESEEEELDSTGIEEKDIELVMSQANVSRNKAVKALANNQNDIVNAIM-------------KLKKLQAQVRIGGKGTPRRKKKVLHATAATDDKKLQSSLKKLSVNTIPGIEEVNMIKDDGTVIHFNNPKAQASLAANTFAITGHGETKQITEMLPGILSQLGPEGLNQLKRLATSVAGGAGAGKATIEEDDE-VPDLVE---------
>A0A7K5ZZI8	A0A7K6A8U9	A0A7K6AD27
--------------VELAWAMKAHQHAQVYFNLISSVDPKFLNLTKVDDQIYEEFRKTFGDLK----IDVLDPEELKSEPAKAKWRPFCLRFEGVVEDFNYGTLLRLDSRREYTEENTIF---------------------------------------SRSEKKARKAMSKLGLRQIHGVTRITIRKSKNILFVISKPDVFKSpASDIYIVFGEAKIEDLSQQVHKA--AAEKFKVPLEHSALVTDTAPAL-------------AIKEESEEEEEVDETGLEVRDIELVMAQANVSRPKAVRALRHNNNDIVNAIM----------------------------------------ATADDKKLQFSLKKLGVNNISGIEEVNMFTNQGTVIHFNNPKVQASLAANTFTVTGHAETKQLTEMLPSILNQLGADSLTNLRRLA-----------------------------------
>A0A673B009	A0A673CDF5	A0A673BMW3
-----AEAYGNDPRLEVMWAMKAYNHAEVYFNLISSVDPKFLKLTKMDDKIYSSFRETFKEL----NIKLLDPEDLKSEEAKERWRPFCNQFEGLVEDFNYGTLLRLDCEKDYTEENTIFATRVQFFAVEIARNREGFNETVYKSK-------------SRSEKKARKAMSKLGLRQVTGVTRVTIRKSKNILFVITKPDVYKSpASDTYIVFGEAKIEDLSQQAqLAAAEKFKVQGEAVSNIQENTQTP-----------------TVQEESEEEEVDETGVEVKDIELVMSQANVSRAKAVRALKNNNNDIVNAIMELT---MNQEKLAKLQ---AQVRIGGKGTARRKKKVVHKTATADDKKLQGSLKKLAVNNIAGIEEVNMMKDDGTVIHFNNPKVQASLSANTFAITGHAETKQLTEMLPGILSQLGADSLSSLRKLAEQFPRQsmDMKAVKEeiAEEEDDDVPDLVE---------
>A5E6X9	A5DXK7	A5DT59
----NAENADNLEEIEMQFAVKAVQQAEVYWSLLEKVPGSQLRLTKHDDQIFEQLLEDFPEFKEKSAVAVISEDEMKSPLGKTKWREFCEKF-KDIEDYNFGTLLRLKADLEYDQDTTMFAVRIQFYGIEIARNRYGLNDWI-------IPQGADVSIVpNKNEKKAKELIKKLGLKQIKGISRVTFKQRGNLIYAIDAPEVYRSQAGTYVVFGEAKVDDMNQRIAEAQaQQAQQEALQKAAADAGAagddKSPEAITADLEKASlqGGESNADAAEDDNE-EVDETGINPKDIDLIVEQTRVSRGSAVKALKKHDGDMVNALMELS-MPVDPEKLAKLQKSTA-KKVGGSRVKAKK----GVKTEQDDTKLIETLGKLKATKIEGVEEANFFKDDGKVLHFNRVGVQGAPAANTFAFTGYPQEKNITQLIPQILPQLGAENLEILRQLAEQIQ--AGKNPKDfgaageagaTEEANEDIPDLVD-QKFD-DVE
>A0A2K6F356	A0A2K6GFQ6	UPI00063F3584
------ESYGNDPDIEMAWAMRAMQHAEVYYKLISSVDPQFLKLTKVDDQIYSEFRENFEKL----RIDILDPEELKSESAKEKWRPFCLKFDGIVEDFNYGTLLRLDCSQGYTEENTIFAPRIQFFAIEIARNREGYN--------------------SRSEKKARKAMSKLGLRQVTGVTRVTIRKSKNILFVITKPDVYKSpASDTYIVFGEAKIEDLSQQAqLAAAEKFKVQGEAVSNIQENTQTP-----------------TVQEESEEEEVDETGVEVKDIELVMSQANVSRAKAVRALKNNSNDIVNAIM------MNQEKLAKLQ---AQVRIGGKGTARRKKKVVHRTATADDKKLQSSLKKLAVNNIAGIEEVNMIKDDGTVIHFNNPKVQASLSANTFAITGHAEAKPITEMLPGILSQLGADSLTSLRKLAEQFPRQvldsKAPKPEDIDEEDDDVPDLVE---------
>A0A6V7WPH0	A0A6V7TN69	A0A6V7Y8X3
-------------NIEIAWAIKASEYSSVHMNILMSVETTKLKLNKFQDDVYKYFREVFPDM-DV-----FEINEVKLKgENKEKWRQFCEHFKETVDDYNFGTMLRIKADGIYDEANTIITQKVIFIAIEGARNIEGINE-------------------SRSEKKARKLFSKLGLKQVHGVSRVCIRKSKNILFVINKPDVYKSPGSDtYIVFGEAKIEDLAQHAQIT--------------DVENLKPPSIIRDVR-----NRMAQPEEESDEEEVDATGIEEKDIELVMSQANVSRNKAIKALRKADNDLVNAIMELT---MNPEKIKKLQQNAEHVRTGGKGTARRKKKVVHKTTALDDKKLQSNLKKLSVTNIPGIEEVNMIKEDGTVIHFNNPKVQASVPANTFSITGTAENKRITDMLPGILNQLGAESLAHLKKLA-----------------------------------
>A0A6A6RBC0	A0A6A6R4C8	A0A6A6R3Z1
VDSLTAEQQENFEDIEKQFAVKVVQHMEAYWSILEKMRGSTLRLTKLDNEIYEHFKEEFP---DFDAKATINEDEMKSKAGKERWRNFINTYEEKVADYNFGTMVRANPKFEYAEkDEVIFAVRMQFYAIEIVRNREGLNDWI-----SGIPAGASVAVHSRNEKKARKAIAKLGLKHVEGITRVTLRRPKNILFVINQPDVYKSPTSNtWIIFGEAKIEdlNSQAQASAAQQLAQAE------------------------AQGHDHSGHDHDHDHGK-------GKDIELVMQQASVSRKKAVKALKENDNDIVNSIMALS---MDQAKLARMQ---ASVRIGdgkGTPRRKVKKVHKSAGT--DDKKLQTSLKKLNVQPIQAIEEVNMFKSDGNVIHFSAPKVHASVPANTFAIYGQGEDKELTELVPGILNQLGPDSLASLRKLAESYQSMQKEKGEDGEKgeddDDDDIPELVEGDNFES---
>A0A2Y9L271	A0A2Y9JPW8	A0A2Y9JLV0
-----AESYGNDPDIEMAWAMKAMQHAEVYYKLISSVDPQFLKLTKVDDQIYSEFRENFEKL----RIDVLDPEELKSESAKEKWRPFCLKFDGIVEDFNYGTLLRLDCSQGYTEENTIFAPRIQFLAIEIARNREGYN--------------------SRSEKKARKAMSKLGLRQVTGVTRVTIRKSKNILFVITKPDVYKSpASDTYIVFGEAKIEDLSQQAqLAAAEKFKVQGEAVSNIQENTQTP-----------------TVQEESEEEEVGETDVEVKDIELVMSQANVSRAKAVRALKNNSNDIVNAIMELT---MNQEKLAKLQ---AQVRIGGKGTARRKKKVVHRTATADDKKLQFSLKKLGVNNISGIEEVNMFTNQGTVIHFNNPKVQASLAANTFTITGHAETKQLTEMLPSILNQLGADSLTSLRRLAEALPKQsvDGKAPlATGEDDDDEVPDLVE---------
>A0A0W7VW07	A0A0W7VCB5	A0A2P4ZZ91
---FDAENAANMEDMEKQFAVKVVQHMATYWAILEKVKGSSLRLTKIDDEIYDHLKEAFPEFDPAATI---DEDEMKSKSGKERWRAFMMKYEKTVDDFNFGTMVRNNAKAEYEQDTTIFVPRMQFYAVEIARNRNGLNDWI-------LPAGSTAVVHSRQEKKARKALEKLNLIRVPGITRVTLRRPKNILFVINNPDVYKSPNSNtYIVFGEAKIEdiNATAQQAAAAQLAAANAEAEhaghnHDHDHDHDHDHDHDHDHDHGKEGESSEAKKEEEEEDdgeEVDAEGLEDKDIELVMTQANVSRKKAVKALKENDNDIVNSIMALS----------------------GTPRRPAKRA--PARSNADDKKLQAQLKKLNTQPIQAIEEVNMFKSDGNVIHFAAPKVHAAVQSNTFAIYGNGEDKELTELVPGILNQLGPDSLASLRKLAESYQNMQ-KAGEKGE-DDDDIPDLVEGENFESKVE
>A0A1X7VQ16	UPI00021A45C7	A0A1X7UD35
----NAENYTNNPMIEQLWAIKAIKYAETHMRLLKAADAKSLSLTKYDDEMYQKLQE---DFSDID-VKCLDPDSIKSAEAKERWRPFCNSYEEMIQDFNFGTLLRIDPSKDYSEDNTILVPRAQFIAIEVARNRLGLN-----------PEGASKSKQSRSEKKARKAIVKLGLKQTTGITRVTIRKSKNILFVIAKPEVFKSpASETYIVFGEAKIEDLSNqaQIAAAEK---------------FKAPETSSATTKDTGKETVEVEADESDSE-EVDETGIQEKDIKLVMQQASVSRKAAVTALKNHKNDIVNAIMHLT-MPINTAKLAKIQQQSEKARLGgkGTQRRKRKVVHKTA---TDDKKLQNTLKRLSVNSIQAVEEVNMIKDDGYVIHFVNPKVQASLAANTFAITGNCEQKSLTELLPGIFNQLGADSLAHFQKLA-----------------------------------
>A0A2T7P9P9	UPI000D72FB17	A0A2T7NS27
-STLTSENLGNNSDIELRWAMKASDHAEVYFNLITSVEPRILRLTALDNEIYTKFRETFPDLK----VDVLDEKELKSAESKEKWREFCEYFKEKVEDYNFGTLLRLNCKEDYSQENSIFCVRVQFLAIEIARNREGYND-------------------SRSEKKARKAMSKLGLKPVTGVTRVTIRKSKNILFVINRPDVFKSpASDTYIVFGEAKIEDLNQqaQMAAAEK----------FRDKPPAGPGDLPSTVS-------QPIPEESEEEEEEDETGVEQKDIELVMSQANVSKAKAIRALKNNNNDIVNAIMELT---MNPEKLKQLQAKADQVRIGGKGSARRKKKVIHRTATTDDKKLQSSLKKLSVNSIPGIEEVNMIKEDGQVIHFNNPKVQASLAANTFAITGHAEMKQIAEMLPGILNQLGAESLSSLKKLASSV--ASGMAAGDTSKQnagdiddDDEVPELV----------
>B6JZJ0	B6JYI0	B6JYR6
MSTkFDAEKAENAAEIEMQFAVKAVEHAQIYWNLLQLRKGSELRLTKLDDEIFEDLLKTIPEFKNPEYAKSVNENEMKSAKGKAVWRPFMMRYEKKIDDYNFGTLLRIKNTDEYEQDTTIFVPRIQFLAVEIARNRYGLNDWVFEQKVSELPAGTTTVV---RAEKAQKLISKLNLKRVEGITRVVMRRPKNILLVVNDPIVYKSSNNAYIVLGQVTVEdmNAQARAFAAAQNAAKDG----DETEESKAEETAEA-----------PAAEEkaDEPEEAVDETGVDPKDIDLVMAQANVSRANAVKALKENDSDVVNAIMSLT---------AKLSKLQAGVRIGgkGTPRRKVKKPSKAALSAADEKKVQTSLKKLNMQALAGIQEVNMFKEDGNVINFQAPTVHASLPNETVAIYGKPQEKSFAEILPGVLNNLGPESLAALRKMAEQLKVSEGKADGEAGKdADGDIPDLVE---------
>A0A060TAK1	A0A060T643	A0A060TF31
-STFDPEKAQNLDDIEKQFAVKAVNQAQTYWGLLEKIPGSKLRLTKLDDEIYEHLLTEFPELKDPTKAVKVDEDEMKSAKNKPRWRKFMNAYENTVDDYNFGTLLRTNCMGEYSELNTIFVPRMQFYAFEIYRNKAGLNDWV-------VQSGSGVTIHNRNEKKARKLIAKLNLKKVEGINRVFFKRAQGVVFTISDPEVYRNpATGTYVVFGEAKVDtqsaNMAAQLAGLQQQA-AAGQAPEAAAAagaqADKDPASIQKDLEAA----VASTSLEDKEvdDANVDTSGLSEEDIKLVMDQANVTKSKAVNALRKNNSDIVNTIMELT---MDADKLARLQKSVRIGGKGTPRRKVKRTAHKATG---DDTKLQSTMSKLNAQTIPGIEQVNMLREDGKVLHFPRARVQGSVPANTFAVYGNPQEKEMTEFLPEVLSSMSPENIEQLRRLTEQMK--AGGVPGAAEAEDEAIPDLVEGENFEDKVD
>UPI00145B27D0	A0A3B4A720	A0A3B4AV36
-----AEAYGNDPRLEAMWAIKASDHAEVYFNLISSVDPKFLKLTKVDDKLYTLFRESF---KDLD-IKLLKTEDLKSDEAKGRWRPFCNQFEGIVEDFNYGTLLRLDTEKEYTEENTIFATRVQFYAIEIARNREGLNDKVFKSK-------------SRSEKKARKAMSKLGLRQVTGVTRVTIRKSKNILFVITKPDVYKSpASDTYIVFGEAKIEDLSQQAqLAAAEKFKVQGEAVSNIQENTQTP-----------------TVQEESEEEEVDETGVEVKDIELVMSQANVSRAKAVRALKNNNNDIVNAIMELT---MNQEKLAKLQ---AQVRIGGKGSARRKKKVVHRTATADDKKLQSSLKKLAVNNIAGIEEVNMIKDDGTVIHFNNPKVQASLSANTFAITGHAETKQLTEMLPGILSQLGADSLSSLRKLAEQFPRQaldsKAPKPEDIEEEDDDVP-------------
>UPI0005F366B7	UPI0005F4A46F	UPI0005F44560
-----AEEFENDPSLEAMWAMKAMEHAEVYFNILCSVDPKLLKLTPHDEQIYKTFKDTFPTMK----VDKVDEDELKSPEGKIKWRFFCEQFKDVVEDYSFGTLLRADCTGDYSEQNSILTTRIQFYAIELARNREGFNDGV-----------------SRGEKKARKLMSKLGLKPVQGVNRVTIRKSKNILFVINKPDVLKNpASDTYIVFGEAKIEDLSQQAqVAAAEKFKEPPVIPATE---------------AGGSTTVVAPIQEESEE-EVDETGVEEKDVDLVMCQANVSRGKAIKALKNNQNDIVNAIMELT----------KLKKLQAQVRIGGKGTPRRKKKVVHATAATDDKKLQSCLKKLSVNTIPGIEEVNMIKDDGTVIHFNNPKAQASLSANTFAITGHGENKQITEMLPGILSQLGPEGLTQLKRLA-----------------------------------
>A0A1V6PW73	A0A1V6QA68	A0A1V6Q3J4
---FNPEEAENLEDMEKQFAVKAVEHLMTYWAILEKVKGSQLRLTKQDNEIYESFMEAFP---DFDPAGELNEDQMKSKAGKEKWRTWMMQWE-KIDDFNFGTIIRTRANAEYDQDTTIFGVRMQFYAVEIARNRAGLNDWI-------IPAGASVAVHSRGEKKARKAIGKLGLKLVPGITRVTLRRPKNILFVVNQPEVYRSPNSNcWIIFGEAKIEDLnSQAQASAAQQLAASEAAG---DHAGHNHEEEILGKGKAPEAEAKKEEEEDDGE-EVDESGLESKDIELVMAQANVSRKKAVKALRENDNDIVNSIMALS----------------------GTPRRKVKKVVRNSGA--DDKKLQAALKKLNVQPIQGIEEVNMFKEDGNVIHFANPRVHGAVPSNTFALYGNGEEKELTELVPNILNQLGPDSLASLRKLA---ESYQNMQKQQGDKKDDEeddIPDLVEGENFENKVE
>A0A2P7YLV0	A0A2P7YKF7	A0A2P7YKJ2
---FDAEKAENLEDIEKQFAVKAVHQAEAYWKLISKVKASSLRLTNHDNEIFDALVEEFPEFKTKEAAFQINEDAMKSKEGKAKWRAFCEKF-KDIDDYNFGTLLRVKADDEYSQENSIFAVRIQFYAVEIARNRYGLNDWASG-----IPQGSEVSIISKNEKKAREIIKKFNLKQIKGISRVTFKQKGNLIYAIDEPDVYKSAAGTYVVFGEAKVDDMNQRIAEAQAQQQaaaASSEVDAAEGSTDKSPEAITADLEKA---SLNSAKPEEIDENDVNEDGLESSDIDIIVEQTHVSRAKAIAALRKHKNDMVNAIMELS-MPIDPEKLAKLQK-SNPKKVGGARVKAKKVV-----KEVDDVKLVETLGKLKATKVEGVEEANFFKDNGKVLHFNRVGVQAASQSNTFAFTGYPQEKDITQLIPGILPQLGAENLEALRKLAEQIQ--GGKAPtelnAGAEGADEDIPDLVQGEKFD-DVE
>S9XIR8	T0M966	S9X1J0
-----AESYGNDPDIEMAWAMRAMQHAEVYYRLISSVDPQLLKLTKVDDQIYSEFRENFEKL----RIDVLDPEELKSESAKEKWRPFCLKFDGIVEDFNYGTLLRLNCSQGYTEENTIF------------------------------------------------------------------KRNHGRLYVYKSP-----ASDTYIVFGEAKIEDLSQQA----QLAAAEKLKVQGEAVS-----DIQENTQA-------PAVQEESEEEEVDETGVEVKDLELVKSQANVLRAKAAPALKNNSNDIVNASMELT---MNQEKLAKLQ---AQVRIGGKGTARRKKKVVHRTATADDKKLQSSLKKLAVNNIAGIEEVNMIKDDGTVIHFNNPKVQASLSANTFAITGHAEAKPITEMLPGILSQLGADSLTSLRKLAEQFPRQvldsKAPKPEDIDEEDDDVPDLVE---------
>A0A0G2GDV6	A0A0G2DRU5	A0A0G2GFP8
----NAEQADNFEDIEKQFAVKVVQHMTTYWAILERMRGSKLRLTKIDDEIHEHFRAEFPDFDPAATI---DEDEMKSKAGKERWRNFIMAYEKRVDDYNFGTMLRASHATEYSEKETIFAVRMQFYAVEIARNRAGLNDWI-----ASIPAGAQVTVHSRNEKKARKAIAKLGLKHIEGITRVTLRRPKNILFVINNPDVYKSPNSNtWIIFGEAKIEdlNAAAQASAAQQlaQAEAAGEHEGHDHGKGKEP-------------AVEEKKEEEEDDGeEVDESGLEAKDIELVMQQASVSRKKAVKALKENDNDIVNSIMALS---MDQAKLARMQ---ASVRIGkGTPRRKVKKVHKGSGG--DDKKLQGALKKLNVQPIQAIEEVNMFKSDGNVIHFAAPKVHAAVPANTFAIYGNGEDKELTELVPGILNQLGPDSLASLRKLAesyQSMQKEKGEGEKKEDEDDDDIPDLVAGENFEgkADVE
>A0A3G2S859	A0A3G2SAV6	A0A3G2S202
LSTFDPNQAQNLPEIEKQIAVRCVEHAQTYWSLLQKVRGSALRLTKLDNDIYSDFEQTFPELaSSDDAIRKIDEDAMKSPAGKEKWRNFIMKYEKTVADYNFGTLIRTDASDEYTQDNTIFLTRFQFYVFEIARCRRGMNDWVFHQ-----------------ERRSRKLMQGVGLKKVEGIQRVTLRRPRGHLYVVAKPEVFKSAVSDcYVIFGEVKSEDMSAfAQAQAAQMAQAQKSVSDDAGTASSAPSFNLNDLTSSKKVEDD---EEEDENAPIDETGVDQKDIDLVMEQVSCSRRKAVKALKENDGDLINAIMSVS-MPIDQEKLAKLQSAQRVGGKGAPRRKVVKKpKGAVAGG--DDPKLQAAMKKLAVQPLTGIEEVNMFKADGNVLHIDAPKVHGDVGSNTLAVYGKAQNKELTELLPGILSQLGPESLASLRKLAESYQAISAQ-QAEAQKaaENEGVPEV-----------
>A8Q7A7	A8Q5K3	A8PT14
MSTFDPNQAQNLPEIEKQIAVRCVEHAQTYWSLLEKVRGSALRLTKLDQEIYTDFEETFPEVaSNDEAVRKIDEDAMKSPAGKEKWRNFIMKYEKKVADFNFGTLIRMDASDEYTQNNTIFLTRFQFYVFEIARCRRGMNDWVFEQ---------------------------VGLKKVEGIQRVTLRRPRGHLYVVAKPEVFKSSVSDcYVIFGEVKSEDmsaFAQAQAAQLAQAQ----KQAGEDTAASTNEPGFNINDFTSSKKVDDDEEEDD--APIDESGVDQKDIDLVMEQVSCSRRKAVKALKDNNGDLINAIMSVS-MVVDQEKLAKLQSAVRTGGKGAPRRKVVKKpKGAVAGG--EDPKLQAALKKLAVQPLTGIEEVNMFKADGNVLHIEAPKVHGAVASNTVVVHGKAQSKELTELVPGILSQLGPESLASLRKLA-----------------------------------
>A0A1G4K5B5	A0A1G4JNX2	A0A1G4JDM8
MSTFNPETAENLEDLEKQFAVVAVEQAETYWNLITKVAGSKLRLTKHDDEIYEKFQEHFPEYKDLNRLSKFTEDELKTKEAKERWRKFIKLFEEKIDDFNFGTLLRTDSSQEYGQFSTCFVVRLQFYAFEIARNKNKLNDWAVGHQMSEIPADANVSIFAKNEQKARELIGQLGLKQVPGISRVTFRKKNNQIYAIERPEVYRSHGGNFVVFGEAKIDDFPQRLAKAQQEAQTAgpGVSTAGADAISKDPQSIQADMVAAAD-EKKVSEVTNDDEGVADETGLNADDIELVMQQTNCARGKAAKALRDNNSDIVNAIMSLS-MPIDQEKLAKLQKLSAANKVGGTRRKFAKKTGSSAGGNKDDTKLQAQLAKLRAVTIDQVEEANFFKEDGKVLHFNKVGVQNAPQHNTSVFYGIPQEKTLNELFPSIIPQLGEDSINALTQLASQMQGNQAAQEAAAgagsdDKSDADIPELT-GQKFDTDVE
>UPI0010567786	UPI001055D25F	UPI0010547BBC
-----AEAYGNDPRLEAMWAMKAYNHAEVYFNLISSVEPSFLRLTKMDDHIYSSFREMFSELD----VKLLKEEDLKSEPAKERWRPFCEQFQGLVEDFNFGTLLRLNAEKDYSEENSIFATRVQFFAVEIARNREGHNNAVFTSK-------------SRSEKKARKAMSKLGLRQVTGVTRVTIRKSKNILFVITKPDVYKSpASDTYIVFGEAKIEDLSQQAqLAAAEKFKVQGEAVSNIQENTQTP-----------------TVQEESEEEEVDDTGVEVKDIELVMSQANVSRAKAVRALKNNKNDIVNAIMELT---MNQEKLAKLQ---AQVRIGGKGTARRKKKVVHKTATADDKKLQGSLKKLAVNNIAGIEEVNMIKDDGTVIHFNNPKVQASLSANTFAITGHAETKQLTEMLPGILSQLGADSLSSLRKLAEQLPRQSMDLKAVKEENaeeddDDDVPDLVE---------
>A0A6J0CA67	A0A6J0CC04	A0A6J0CBP0
-----AEEFDNDPSVEAMWAIKAYEHAEIYFNILCSVDPKLLRLTPHDDLIYKSFRESFPDFK----VDKINEDELKSPEGKAKWRPFCEQFKEVVEDYSFGTLVRADCDGEYSEQNSILTSRIQFYAIELARNREGLNDNIRGK--------------SRGEKKARKLMSKLGLKPVQGVNRVTIRKSKNILFVINKPDVYKNpASDTYIVFGEAKIEDLSQQAqVAAAEKFKAPEVIPATE---------------AGGSTTVVAPIQEESEEEEVDETGVEEKDVDLVMSQANVSRGKAIKALKNNQNDIVNAIMELT----------KLKKLQAQVRIGGKGTPRRKKKVVHATAATDDKKLQSSLKKLSVNTIPGIEEVNMIKDDGTVIHFNNPKAQASLSANTFAITGHGENKQITEMLPGILSQLGPEGLTQLKRLASSV-AGSAVGKAALEEDDE-VPDLVE---------
>B8ME50	B8M4Q4	B8MKL1
---FDPETAENLEDMEKQFAVKAVEHLMTYWSILEKVPGSKLRLTKMDDEIYEHFKRDFPDFDPNETI---NEDEMKSKAGKEKWRKFMMEYEKKISDYNFGTMLRSNPKSEYDQETTIFAMRMQFYAVEIARNRAGLNDWIYEQ----IPGGAAVTIHSRNEKKARKAIGKLGLKHVPGITRVTLRRPKNILFVINQPDVYRSPSSNtWIIFGEAKIEdlNAQSQVNAAQQLAAAEAAASS----------DAHAGHDHSHEGkgkapETEAKKEEEEDDGeEVDDSGLEAKDIELVMAQASVSRKKAVKALKENDNDIVNSIMALS----------------------------------------DDKKLQTTLKKMNVQPIQAIEEVNMFKEDGNVIHFSNPKVHAAVPSNTFAIYGNGEEKELTELVPGILNQLGPDSLASLRKLAESYQSLQKKEAGEGKEDDDEddIPDLVEGENFEGTVE
>A0A0N5A7M1	A0A0N5A995	A0A0N5AHI3
--------------LEVAWACNAAERASIHMNLLLSCDTRNLSLHKHSRLVYDHFREKFPEM-NVEKVSVqfliVSEKELK-EENKVKWFEFCESVKDSIEEYNLGTLLRIRSNGAYSEENTIVVPKVIYLAIEAARNFEGVNE-------------------SRSEKKARKLFSKLGLKPVHGVSRVCIRKSKNILFVINKPDVYKSPGSDtYIVFGEAKIEDLNEhaRFAAAER------LKPSEAPVASQGLH-------------VNPApqtEEESDNEGDIDATGIEEKDIELVMSQATVSRNKAIRALQKADNDIVNAIMELT---MNSEKIKKLQQNAAQVRTGGKGTARRKKKVVHKTAATDDKKLQSNLKKLSVTNIPGIEEVNMIKDDGTVIHFNNPKVQASVPANTFSVTGSAENKQITEMLPGILNQLGAESLTHLKKLA-----------------------------------
>UPI00189896C4	UPI001899D801	UPI0018995FFC
-----AEAYGNDPRLEVMWAMKAYNHAEVYFNLISSVDPKFLKLTKVDDKLYSSFRETFKELD----IKQLKEDDLKSDQAKERWRPFCNQFEGLVEDFNYGTLLRLDCEKDYNEENTIFATRVQFFAIEIARNREGYNNGVYMSK-------------SRSEKKARKAMSKLGLRQVTGVTRVTIRKSKNILFVITKPDVYKSpASDTYIVFGEAKIEDLSQQAqLAAAEKFKVPGENVSNIQENTQTP-----------------TVQEESEEEEVDETGVEVKDIELVMSQANVSRAKAVRALKNNNNDIVNAIMELT---MNQEKLAKLQ---AQVRIGGKGTARRKKKVVHKTATADDKKLQGSLKKLAVNNIAGIEEVNMIKDDGTVIHFNNPKVQASLSANTFAITGHAETKQLTEMLPGILSQLGADSLSSLRKLAEQFPRQSAmdmKAVKEehAEEEDDDVPDLVE---------
>A0A0U5GIH3	A0A0U5FQF2	A0A0U5FRQ1
---FDPEQAQNLDDMEKQFAVKAVEHLMTYWSILEKVPGSQLRLTKIDDEIYEHFKAEFPDFDPAATI---DEDQMKSKEGKEKWRNWINQYEKKIDDFNFGTMLRANPKTEYEQDNTIFAMRMQFYAVEIARNRAGLNDWVYEQ----IPGGAAVTIHSRNEKKARKAIGKLGLKHVPGITRVTLRRPKNILFVINQPDVYRSPSSNtWIIFGEAKIEdlNSQAQASAAQQLAAAEAA------AGDHAGHDHEHDKGKGKAAETEAKKEEEEDDGeEVDESGLEPKDIELVMAQANVSRKKAVKALRENDNDIVNSIMALS---MDQAKLARMQ---ASVRIGgkGTPRRKVKKVHKTSGA--DDKKLQATLKKMNVQPIQAIEEVNMFKEDGNVIHFAAPKVHASVPSNTFALYGNGEEKELTELVPGILNQLGPDSLASLRKLAesyQNMQKNQA-----GEKKDddeDDIPDLVEGENFESNVE
>UPI000738278A	UPI0007384A8F	UPI0007382B0B
-----AEEFENDASVEALWAMKAFEHAEIYFNILCSLDPKILRLTPHDDAIYKTFREIFPDLK----VDVINEDEMKSPEGKNKWRPFCEQFKDLVEDYSMGTLLRVDCTDEYSEKNSILVTRIQFYAIELARNREGFNDCI-----------------SRSEKKARKLMSKLGLKLVQGVNRVTIRKSKNILFVINKPDVLKNpASDTYIIFGEAKIEDLSQqaQVAAAEK---------------FKEPPTL-STAEAGGSTTIVAPIQEESEE-EVDETGVEEKDVDLVMTQANVSRGKAIKALKNNQNDIVNAIMELT----------KLKKLQAQVRIGGKGTPRRKKKVVHATAATDDKKLQSCLKKLSVNTIPGIEEVNMIKDDGTVIHFNNPKAQASLSANTFAITGHGENKQITEMLPGILSQLGPEGLTQLKRLA-----------------------------------
>A0A7K4QH81	A0A7K4RBA2	A0A7K4REI2
--------------VELAWAMKAHQHAQVYFNLISSVDPKFLSLTKVDDQIYEEFRKTFRDLK----IDVLDPEELKSEPAKAKWRPFCLRFEGVVEDFNYGTLLRLDSRREYTEENTIF---------------------------------------SRSEKKARKAMSKLGLRQIHGVTRITIRKSKNILFVISKPDVFKSpASDIYIVFGEAKIEDLSQQVhkAAAEK---------------FKVPLEHSALVTDAA--PALAIKEESEEEEEVDETGLEVRDIELVMAQANVSRPKAVRALRHNNNDIVNAIM----------------------------------------ATADDKKLQFSLKKLGVNNISGIEEVNMFTNQGAVIHFNNPKVQASLAANTFTVTGHAETKQLTEMLPSILNQLGADSLTSLRRLAEALPKQsvDGKAPlATGEDDDDEVP-------------
>A0A151IFI3	A0A195D413	A0A151IIM6
-----AEEFENDPSLEAMWAMKAMEHAEVYFNILCSVDPKFLKLTPHDEQIYKTFKDTFPNMK----VDTVDEEELKSPEGKIKWRFFCEQFKDVVEDYSFGTLLRADCTGDYSEQNSILTTRIQFYAIELARNREGFNDGV-----------------SRGEKKARKLMSKLGLKPVQGVNRVTIRKSKNILFVINKPDVLKNpASDTYIVFGEAKIEDLSQQAqVAAAEKFKEPPVIPATE---------------AGGSTTVVAPIQEESEE-EVDETGVEEKDVDLVMCQANVSRGKAIKALKNNQNDIVNAIMVSSE---------KLKKLQAQVRIGGKGTPRRKKKVVHATAATDDKKLQSCLKKLSVNTIPGIEEVNMIKDDGTVIHFNNPKAQASLSANTFAITGHGENKQITEMLPGILSQLGPEGLTQLKRLA-----------------------------------
>A0A1B7SBX9	A0A1B7SCY7	A0A1B7SLM4
LNTFDAETADNLEDIEKQFAVKAVQQMETYWNLLQSIPGSKLKLTKYDDEIVEEVLKDFPEFGSPEGVAKVSEDDMKSAAGKARWRNFLKKFENKVQDYNFGTLLRSDASKEYDQHGTIFVVRLQFYAIEILRNRYGLNDWVCQKK---IPDGAEVHVLSKNEKKARQMILKLGLKQVKGITRVTFRKKGNFILAIDNPEVYRSVAGSYVVFGEAKVEDLNKRYaeAAAAQEAAQQAAAAVKEGDAPKDPESITADLQAASLADKTAPAEDDDE--EVDETGLDSGDIEIIVEQTNVSRAKAVKALKEHNGDMVNAIMSLT-MPIDPEKLAKLQKASA-KKVGGQRIKA-KKVNKSAEA--DDTQLQNTLKKLNAEVLTGIEEANFFKEDGKVLHFNRVGVQAAAAYNTYTFSGFAQEKTLPELIPNILPQLGAENLSMLQKLAEQFQGSQAGA-STASKEEEDVPELTEGETFENDVE
>UPI00158BD670	UPI00158AF13D	UPI00158F13B4
-----AEEFENDQTIEALWAMKAGEHAEIYFNILCSVDPRILKISPHDDQIYKAFREQFPNLS----VAIINEDEMKSPEGKSQWRPFCEHFKNIVENYSMGTLLRIDCTGDYSEANSMLTTRIQFLAIEIARNREGYNDGI-----------------SRSEKKARKLMSKLGLKLVQGVNRVTIRKSKNILFVINKPDVLKNpASDTYIIFGEAKIEDLSQqaQVAAAEK---------------FKEPPVI-STAEAGGSTTVVAPIQEESEE-EVDESGVEEKDVELVMAQANVSRGKAIKALKNNQNDIVNAIMELT----------KLKKLQAQVRIGGKGTPRRKKKVVHATAATDDKKLQSCLKKLSVNTIPGIEEVNMIKDDGTVIHFNNPKAQASLSANTFAITGHGENKQITEMLPGILSQLGPEGLTQLKRLASTV-AGSAVGKATMEEDDE-VPELVE---------
>A0A6A6VYD2	A0A6A6VVK9	A0A6A6VVM8
----------NFEDIEKQFAVKVVQHMSTYWGILEKVRGSKLKLTKIDDEIYEHFKQEFPEFDPTATI---NEDDMKSKAGKEKWRNFIMQYEKKVDDFNFGTMLRANPKFDYGEKETIFAVRMQFYAVEIVRNKEGLNDWI-------IPAGASVAVHSRNEKKARKAIAKLGLKHIEGITRVTLRRPKNILFVINQPDVYKSPSSNtWIIFGEAKIEdlNSQAQANAAQQLAASEG---AGGDHAGHDHGDKGKSIDLG--GEEKKEEEEEDDGEEVDDSGLEAKDIELVMQQASVSRKKAVKALKENDNDIVNSIMALS---MDQAKLAKMQ---ASVRIGgkGTPRRKVKKVSRTGGT--DDKKLQGALKKLNVQPIQAIEEVNMFKSDGNVIHFSAPKVHASVPSNTFAIYGNGEDKELTELVPGILNQLGPDSLASLRKLAesyqsMQKEKGEGKDDDD----DDDIPDLVAGETFE----
>A0A2J5HYZ8	A0A2J5I1E2	A0A2J5I7V3
---FDPETAENFEDMEKQFAVKAVEHLMTYWSILEKVRGSQLRLTKIDDEIYEDFKKEFPDFDPKATI---NEDEMKSKEGKEKWRNWMNKYEKKVADFNFGTMLRASPDVEYEQETTIFAMRMQFYAIEIARNRAGLNDWI-------IPAGAAVTVHSRNEKKARKAIGKLGLKHVPGITRVTLRRPKNILFVINQPDVYRSPSSNtWIIFGEAKIEDLnsqaqasaAQQLAAAEaAQGEHAGHDHEHDHGKGKAPE-------------AEAKKEEEEDDGeEVDEAGLEAKDIELVMAQANVSRKKAVKALRENDNDIVNSIMALS---MDQAKLARMQAsvriANKSNRGKGTPRRKVKKVHKSSGA--DDKKLQATLKKMNVQPIQAIEEVNMFKEDGNVIHFGAPKVHAAVPSNTFALYGHGEEKELTELVPGILNQLGPDSLASLRKLAesyQNMQKSQAGAEGKKDEDDDDIPDLVEGENFENNVE
>S9RJ98	S9PT84	S9PUZ7
-TNIDAQQAENAAEIEMQFAVKAVEQAQIYWSLLGMRKGSELRLTKYDDEIFEDLKKTFPEFENPKTVEYVNEEEMKSPKGKAAWRPFMMRYQKKIDDYNFGTLLRVRNTDEYEQDTTIFVPRMQFFAFEIARNKYGLNDWV----VSQLPEGSTTVV---HAEKAQKLVQKLGLKRVEGITRVAMRRPKNVLLIVNDPIVYKSSNNAFVVLGKVTVEDMAAQARAFSEAQKKNG----------EAGEGAAATEEAAPAKEEPAKIEEAEE--PVDDSGVDAKDVELVMAQANVNRAKAVQALKENNSDVVNAIMSLT---MDPSKLAKLQ---AGARIGGkgtPRRKVKKPAKSSAGAG-DDKKVQGALQKLNMQTLPGIQEVNMFKEDGGVINFRSPAVQASLPNETVAVYGRPEEKSLTDILPGILNNLGPESLTALRQMAEQLKVSEGnEKGAAGESGDNAdIPDLVE---------
>B0DMN8	B0D3P4	B0DBP2
---FDANNAQNLVEIEKQFAVKAVEQAQTYWNLLEIMNPRDLKLTKLDDEIYAHAQSSFPElfVPPYDKLIKLDEEWMKSPQGKERWRVFIESYKDKIQDYNFGSLIRTNAEDEYGETNTIFVTRIQFYAFEIARNKLGLNE-----------------IQSRSERKARKALLSLGLKKVPGITRVTLRRPKNVLVVLASPDVYKSPNSDcYIVFGEAKIEdmNSQAQLSAAQQLATGGNAgAAALEESGAGGDDDDDDDI-------PDLEAPEDD--GPVDETGVDPKDIDLVMQQVNCSRAKAVRVLKESGGDLINAIMAASE--MDPAKLAKLQAAAAANRIGGkgtVRRKIVRKTKPSAA--QDDKKLQGALKKLNVQPIAGVEEVNMFREDGNVLHFtapkarciplsscDKARVHAAAPANTFAIYGTGHVKELTELVPGILNQLGPDSLASLRKLAesyqaiQQGQQRPAQEEAD-DDDDDDVPDLVENFDVEADV-
>A0A395NTK1	A0A395NFV5	A0A395NFX7
---FNGEDATNMEDMEKQFAVKVVQHMATYWAILEKVKGSSLRLTKIDDEIYEHLKEAFPEFDPAATI---DEDEMKSKTGKERWRAFMMKYEKKVDDYNFGTMVRNNAKAEYEQDTTIFVPRMQFYAIEIARNRNGLNDWV------SLPAGSTAVVHSRYEKKARKALEKLHLVRVPGITRVTLRRPKNILFVINNPEVYKSPNSNtYIVFGEAKIEdiNATAQQAAAAQLAQANAEAEhagHNHDHDHDHDHDHDHDHGKEGESAEAKKEEEEEDDGeEVDAEGLEDKDIELVMTQANVSRKKAIKALKENDNDIVNSIMALS-----------------------------------ARSNNDDKKLQQQLKKLNTQPIQAIEEVNMFKSDGNVIHFAAPKVHAAVQANTFAIYGNGEDKELTELVPGILNQLGPDSLASLRKLA---ESYQNMQKAEKGEDDDEIPDLVEGENFESKVE
>A0A2H0ZGP0	A0A0L0NU72	A0A2H0ZV04
---FDAEKAENLEDIEKQFAVKAVQQAEAYWNLISKVKASSLRLTNYDNEIYEALIEDFPEFKEKDAAFEISEDKMKSKEGKAKWRAFCEKF-KEIDDYNFGTLLRVKADDEYSQENSIFVVRIQFYAIEIARNRYGLNDWASG-----IPQGAEVNIISKNEKKSREIVKKFNLKQVKGISRVTFKQKGNVIYAIDEPDVYKSAAGTYVVFGEAKVDDMTQRLAAqAQQQAASStGDSQTTEDsVVDKSPESITADLEKASL-NTNKADEVVDEE-DVNEDGLDPSDIDIIVEQTQVSRAKAIAALRKHKNDMVNAIMELS-MPIDPEKLAKLQK-SNPKKVGGARVKAKKVV-----KEVDDVKLVEALGKLKATKVEGVEEANFFKDNGKVLHFNRVGVQAASQSNTFAFTGYPQEKDITQLIPGILPQLGSENLEALRQLAAQLQagkaPEELNAGAGAQGADEDIPDLVQGEKFD-DVE
>A0A7D5Z4K0	A0A7D5UY11	A0A7D5V0R2
-ANFNAEDAGNMEDMEKQFAVKVVQHMQTYWSILEKVKGSTLRLTKMDDEIYSHLKEAFPEFDPAAIV---DEDEMKSKDGKERWRNFMMAYEKKVDDYNFGTMVRNNAKAEYEENTTIFVPRMQFYAIEIARNKNGLNDWIYEQ----LPAGSTAVIHNRNEKKARKAIEKLHLTRVPGITRVTLRRPKNILFVINNPEVYKSPNSNtYIVFGEAKIEdvNATAQQAAAAQMAAANAEAEhagHNHGEPSKAVE------------SGEAKKDEDEDDGeEVDAEGLEDKDIELVMTQANVSRKKAIKALKENDNDIVNSIMALS----------RLKKLGQAGRIGTPRRKV-KRAPARSGA--DDKKLQQTLKKLNTQPIQAIEEVNMFKSDGNVIHFSAPKVHAAVPSNTFAIYGNGEDKELTELVPGILNQLGPDSLASLRKLAESYQNMQKE--AEKGEDDDEIPDLVEGENFESKVE
>C1GXW4	C1H1C7	C1H152
-SSFDPENPQNLEDMEKQFAVKAVQQMTTYWALLESRRGSTLRLTKMDDEIYDNFMKLFPEFNPAETI---DEDQMKSREGKERWRNFIMPYDKKIDDYNFGTLLRANPKFEYGEKETIFVVRMQFYAIEIARNRAGLNDWI------SIPGGSAVTVHSRNEKKARKAIGKLGLKHVPGITRVTLRRPKGILFVINQPDVYRSPSSNtWIIFGEAKIEdmNSQAQASAAQQLAAAEAV--GNDHAGHDHAHDHD-----HVKGKTDEAAEkKDDEEDdgeEVDESGLEAKDIELVMAQASVSRKKAIRALKENDNDIVNSIMALS----------------------GTPRRKTKKVHKSSGT--DDKKLQTSLKKLNVQPIQAIEEVNMFKEDGNVIHFAAPKVHASVPSNTFAIYGNGEDKELTELVPGILNQLGPDSLASLRKLAesyQSMQKREGGEDgknAD-EEDDDDIPDLVEGENFESRVE
>A0A218Z0H4	A0A218ZER4	A0A218YSB5
-ANFDPSKAENLEDIEKQFAVKVVQHMETYWAILEKVRGSTLRLTKIDEDIYTHLKADFPDFDPAATI---DEDQMKSKTGKERWRKFLMAYEKKVDDYNFGTMLRNSAKAEYDQDTTIFVPRMQFYAVEIARNRNGLNDWIYedGQK-SGIPAEGQI-VHSRNEKKARKSILKLGLVKVHGITRVTLRRPKNILFVINQPEVYKSPNSNtYIVFGEAKIEdlNSQAQASAAQQLAAQESHDHAGHDHSGHDHSGHDHGKGKAIETGDDKKDDDEDDAEDVDASGLEDKDIELVMTQASVSRNKAIKALKENDNDIVNSIMALS---MDLEKLKKMQ-----HGKGTPRRKV-KKTHKTGGV--DDKKLQTALKKLNVQPIQAIEEVNMFKSDGNVIHFAAPKVHAAVPSNTFAIYGNGEDKELTELVPGILNQLGPDSLASLRKLAESYQSMQ-KAEGGEDKKdgddDDDIPDLVAGESFEEKVE
>A0A5E4MZG3	A0A5E4MQQ7	A0A5E4M975
----------NDEKVEMLWAIKAFEHAEIYFNLICSVDPKLLKLTPHDDKIYNEFRRLFPDLQlDI-----LDENDVKSDVSKIKWRRFSDLY-KNMENYNVGTLIRKDIRGGYDDANSFIVVRIQFYAIELARNREGLND-------------------SRGEKKARKIISKLGLKQIHGVNRVTIRKSKNILFVINNPDVFKNpASDTYIIFGEAKIEDLSQQAqVAAAEKFKSADMMPSLLDKENATRPMVSQPIQ-----------EEEEEDGEIDYKGVEEKDVDLVCAQAQVTKRKAIEALLRNNNDIVNAIMDLT----------KLKKLGDQVRIGGKGTPRRKKKVVHTTAATDDKKLQSTLKKLAVNTIPGIEEVNMIKDDGTVIHFNNPKAQASLAANTFAITGHGDTKSMSELLPGILNQLGHEEIGQLKRYA-----------------------------------
>UPI00083C7649	A0A310SKF8	UPI00083C7220
-----AEEFDNDPSVEAMWAMKAMDHAEVYFNILCSVDPKFLKLTPHDEQIYKTFRDVFPDFK----VDKINEEELKSPEGKMKWRPFCEQFKGLVEDYSFGTLLRADCEGDYSEANSILTTRIQFYAIELARNREGFNDGIRQQ--------------SRGEKKARKLMSKLGLKPVQGVNRVTIRKSKNILFVINKPDVLKNpASDTYIVFGEAKIEDLSQqaQVAAAEKFKEPSAI-PATE---------------AGGSTTIVAPIQEESEE-EVDETGVTEKDIDLVMCQANVSRGKAIKALKNNQNDIVNAIM-------------KLKKLQAQVRIGGKGTPRRKKKVVHATAATDDKKLQSCLKKLSVNTIPGIEEVNMIKDDGSVIHFNNPKAQAGLSANTFAITGHGENKQITDMIPGIISQLGPESVTQLKRLA-----------------------------------
>E4V5I1	E5QYE0	E5R3Q5
LGSFDPEKAENLEDMEKQFAVKAVQQMATYWAILERAPGSKLRLTKLDDEIYESFKTEFPEFDPAATI---NEDEMKSKAGKEKWRNWMKQYEEKVADYNFGTLLRANPKFEYGEKETIFVVRMQFYAIEIARNRAGLNDWVYEQ----IPGGSGVTILSRNEKKARKAIGKLGLKHVPGITRVTLRRPKNILFVINQPDVYRSPTSNtWIIFGEAKIEdlNSQAQASAAQQLAASESANAAAGESAGQEAIDLGKGKAAETE---KKEEEDDDDDEEVDDDGLEPKDIELVMAQANVSRKKAVKALQENDNDIVNSIMALS-----------------------------KKVHKSSGT--DDKKLQTALKKMNVQPIQAIEEVNMFKEDGNVIHFAAPKVHASVPSNTFAIYGNGEEKELTELVPGILNQLGPDSLASLRKLAesyqSMQKKEEGKKD---DEDDDDIPDLVEGENFDSKVE
>A0A2K6RHC7	A0A2K6QPL7	A0A2K6RWJ7
-----AESYGNDPDIEMAWAMRAMQHAEVYYKLISSVDPQFLKLTKVDDQIYSEFRKNF----ETLRIDVLDPEELKSESAKEKWRPFCLKFNGIVEDFNYGTLLRLDCSQGYTEENTIFAPRIQFFAIEIARNREGCN--------------------SRSEKKARKAMSKLGLRQVTGVTRVTIRKSKNILFVITKPDVYKSpASDTYIVFGEAKIEDLSQQAqLAAAEKFKVQGEAVSNIQENTQTPtvqEENSGDSKELLELFLPLIYCFFPLLSQVDETGVEVKDIELVMSQANVSRAKAVRALKNNSNDIVNAIM------MNQEKLAKLQ---AQVRIGGKGTARRKKAVHRT-VTADDKNLQFSLKKLGVNNISGIEEVNMFTNQGTVIHFNNPKVQASPAANAFTITGHAETKQLTETLPSTVNQLGADSLTRLRRLAEALPKQsvDGKAPlATGEDDDDEVPDLVE---------
>N1J9P1	N1JHC7	N1JJV5
--TFKAEEADNLEDIEKQFAVKAVQQMATYWGILEKVPGSSLRLTKIDDEIYDHLMRDFPEFDPAVTI---NEDEMKSKVGKERWRKFMMAYNNRVDDYSFGTIVRSNPKWEYGNEETIFVPRMQFYAIEIARNRHGLNDWI-------------LVVHSRNEKKARKSIAKLGLVKVPGITRVTLRRPKNILFVINQPEVYKSPSSNtYIVFGEAKIEDLNSQVqpTAAHQHVSAESYEHSGHD---HSGHDHSHDsgKGKSSESDDKKDNDDDDDDGeEIDETGLEIKDIELVMTQANVSRKKAVKALKENDNDIVNSIMALS------------QKLTFSGGKGTPRRKV-KKVHKSAGM--DDKKLQTALKKLNVQPIQAIEEVNMFKSDGNVIHFAAPKVHAAVPSNTFAIYGNGEDKELTELVPGILNQLGPDSLASLRKLAesyQSLQKQEEKKDDD---DDDDIPELVEGENFE----
>C5FGD7	C5FKR7	C5FKK9
----------------------------TYWAILERAPGSKLRLTKLDDEIYESFKTEFPDFDPAATI---NEDEMKSKAGKEKWRNWMKQYEEKVTDYNFGTLLRANPKFEYGEKETIFVVRMQFYAIEIARNRAGLNDW--------IPGGSGVTVLSRNEKKARKAIGKLGLKHVPGITRVTLRRPKNILFVINQPDVYRSPTSNtWIIFGEAKIEdlNSQAQASAAQQLAASEGANAAAGESAGQ--EAIDLGKGKAVE--TEKKEEEDEDDGeEVDDTGLEAKDIELVMAQANVSRKKAVKALKENDNDIVNSIMALS-------------------KIGkGTPRRKMKKVHKSSGT--DDKKLQTALKKMNVQPIQAIEEVNMFKEDGNVIHFAAPKVQASVPSNTFAIYGNGEEKELTELVPGILNQLGPDSLASLRKLAesyqSMQKKEEGKKD---DEDDDDIPDLVEGENFDSKVE
>C5E2A4	C5DFT7	C5DIB9
-NTFNAETAENLEDMEKQFAVLAVEQAETYWNLISKVPGSKLRLTKFDDEIYEKFQEHFPEYKDLSRLAKFTEEELKTKEAKERWRKFIKLFEKKVDDFNFGTLLRTDASAEYGQFTTCFVVRLQFYAFEIARNKSKLNDWAAGQ-MSEIPENSNVSIFSKNEKKAREAILKLGLKQVPGISRVTFRKKNNQIFAIERPEVYRSHGGNFVVFGEAKVDDFPQRLAKAQQEAQLAgpGVAAAGADAISKDPQSIQADMEAAAAANENKVAEvEEESSGPVDETGLNQDDIELVMQQANVPRQKAAKALREHNSDIVNAIMSLS-MPIDQEKLAKLQKLSAANKVGGTRRKFAKKTGSSAGGNKDDTKLQAQLAKLRAVTVDQVEEANFFKEDGKVLHFSKVGVQNAPQHNTSVFYGIPQEKSLNELFPSIIPQLGEESINALTQLASQLQGAQgAQGAAGAteggdEKADADIPELT-GQDFEADVE
>G8YED4	G8YTE7	G8YAD6
-SSFDAEKAENLEDIEKQFAVKAVVQAETYWGLLEKIPGSKLKLTKHDDDILEQFFEDFPEYKNPENVANIKEEDMKSPTGKARWREFCEKF-KEIEDYNFGTLLRAKASDEYTQEGTIFAVRIQFYAIELARNKFGLNDWV-------IPQGADVSILSKNEKKARELIKKLNLKEIKGITRVTFKQRGNLIYAIDQPDVYRSAAGTYVVFGEAKVDDMNKRIAeAQQQQAQQEALTKAAENKEDKSPDSITADLQNASISEGQKAEEEDDK--DVDETGLDPKDIDIIVEQTQVSRGKAVNALRKHDGDMVNAIMELS-MPVDPEKLAKLQKASAAKRVGGSRVKAKKNVKS----EQDDTKLIEALGKLKAQKIDGIEEANFFKEDGKVLHFNRVGVQGSAQHNTFAFTGYPQEKDVTQLIPQILPQLGAENLEILRKLAEQIQAGRApdvNPQASGSAGDEDIPDLIEGQKFD-DVE
>A0A084G4P4	A0A084G6T3	A0A084G1X3
---FDAENADNLEDIERQFAVKAVQHMQTYWSILERVKGSALRLTRWDDEIYEHLKEAFPEFDPAETI---DEDKMKSKEGKERWRNFMMKYDKKVGEFNFGTMLRSNPKFEYGREETIFVPRMQFYAIEIARNRHGLNDWIWEQ----LPAGSTGLVLSRNEKKARKAIEKLHLTRVPGITRVTLRRPKNILFVINQPEVYKSPNSNtYIVFGDAKIEDIN---AAAQQAAAAQlSHAAAQEDHTGHNHGESSKGKEVAED-----KKDEEDEE-EVDADGIEDKDIELVMTQANVSRNKAIKALKENDNDIVNSIMALS----------------------------------------DDKKLQATLKKLNVQPIQAIEEVNMFKEDGNVIHFSAPRVHAAVQANTFAIYGNGEDKELTELVPGILNQLGPDSLASLRKLAEsyQLQKK--------DEDDEDIPDLVEGENFESKVE
>R9XHG1	R9XF54	R9XJH0
MSTFNAETADNLQDIEKQFAVVAVEQAETYWGLISKVPGSKLRLTKYDDEIYEAFMEHFPEYRDVERVARFQEEELKTKEAKERWRKFIALFEKKIDDFNFGTLLRTDARQEYGQFSTCFVVRLQFYAFEIARNKHGLNDWAVG--MSEIPENSNVSIYSKNEKKARELIQKFSMKPMPGISRVTFRKKNNQIFAIDNPEVYKTQGGNYVVFGEPKVDDFTRRLARAQQQAAS----------AAKDPQSIQADMAAAAaapaapAAPAAVAAPEEEEAGQVDESGLDGQDIELVMQQANVSRNKAVKALREHNSDIVNAIMSLSKMPIDQEKLAKLQKLSANNKVGGTRRKLAKKSG-TASANKDDSKLQAQLAKLKAVTMDQVEEANFFKDDGSVLHFNKVGVQVAPQHNTSVFYGIPQEKSLQDLFPSIIPQLGAESINALTQLAAQLQNAQAAAPATedqeaGEKKDNDIPELIEGQSFDADVE
>A0A1J1HYJ4	A0A1J1J2V8	A0A1J1IXA6
-----AEEFGNDSMLEELWAKKAFEHAETHFNLLCSVDPRLLKLSPFDDIIFTAFRDEFPDLK----VDVLNEDDLKNDLSKMKWRNFIERF-NKLEDYSFGTLIRADASKEFSPENSIFVVRLQFLAIEIARNREGFNDSI-----------------SRGEKKARKIMSKLGLKPVTGVTRVTIRKSKNILFVINNPDVYKNPhSDTYIIFGEAKIEDLSQqaQVAAAEK---------------FKAPETTPADT--ASTKVVAPIAEED--EDEVDEAGVDEKDIELVVTQANVPRARAVRALKNNNNDIVNAIMELT---MNPEKLKKLQAQAELVRIGGKGTPRRKKKIVHQTAATDDKKLQSSLKKLGVNNIPGIEEVNLIKNDGSVIHFNNPKTQASLASNVFAITGHGEQKQIAELLPGILTQLGSEGLSHLKRLANNVVGSKILSSVQEEGKEEDIPDLVE---------
>A0A0A1V4D8	E9EJ65	A0A014PRW0
-ANFNAEDAGNMEDMEKQFAVKVVQHMQTYWSILEKVKGSTLRLTKMDDEIYSHLKEAFPEFDPAATV---DEDEMKSKDGKERWRNFMMAYEKKVDDYNFGTMVRNNAKAEYEENTTIFdkagrwadsavsyiVPRMQFYAIEIARNKNGLNDWIYEQ----LPAGSTAVIHNRNEKKARKAIEKLHLTRVPGITRVTLRRPKNILFVINNPEVYKSPNSNtYIVFGEAKIEdvNATAQQAAAAQMAAANAEAEhagHNHGEPSKAVE------------SGEAKKDDDEDDGeEVDAEGLEDKDIELVMTQANVSRKKAIKALKENDNDIVNSIMALS----------RLKKLGQAGRIGgkGTPRRKVKRAPARSGA--DDKKLQQTLKKLNTQPIQAIEEVNMFKSDGNVIHFSAPKVHAAVPSNTFAIYGNGEDKELTELVPGILNQLGPDSLASLRKLA---ESYQNMQKAEKGEDDDEIPDLVEGENFESKVE
>A0A0M9F2H5	Q4I2J8	Q4I283
---FDAENAQNNEDIEKQFAVKVVQHMQTYWSILERVKGSTLRLTKIDDEIMEHLKEAFPEFDPAAKV---NEDEMKSKDGKNRWREFMMKYEKKVDDYNFGTMVRDSPKVEYEENTTIFVPRMQFYAFEIARNRAGLNDWIYEQ--------AGSTVIhNRNEKKARKALEKLHLTRIPGITRVTLRRPKNILFVINTPEVYKSPNSNtYIVFGEAKIEDVN---AAAQQAAAAQLASQNAEDHSghnhGEPSKAVEADEK--KEDKEDDEDEEEEEEEEVDASGLEDKDIELVMTQANVSRNKAVKALKENDNDIVNSIMALS-----QERLKKL-GLGARTGTGkGTPRRKVKRAPARSGA--DDKKLQLALKKLNTQPIQAIEEVNMFKQDGNVIHFAAPKVHAAVPSNTFAIYGNGEDKELTELVPGILNQLGPDSLASLRKLAESYQNLQKEKGED----DDEIPDLVEGENFEGE--
>A0A1E3BS34	A0A1E3BH40	A0A1E3BJC4
---FNPEEAQNLEDMEKQFAVKAVEHLMTYWAILEKVPGSKLRLTKMDDEIYAHFKEEFP---DFDPAATLIEDEMKSKAGKEKWRNWMMKYEKTIHDFNFGTIIRTNPKCEYDQDTTIFGVRMQFYAIEIARNRAGLNDWI-------IPGGAAVTIHSRNEKKARKAIGKLGLKHVPGITRVTLRRPKNILFVVNQPDVYKSPSSNtWIIFGEAKIEDLnSQAQASAAQQLAAAEAAAGGEHAGHDHEHDHGKGKAPETEG---KKEEEEDDGEEVDEAGLEAKDIDLVMAQANVSRKKAIKALRENDNDIVNSIMALS---MDQAKLARMQ---ASVRIGgkGTPRRKVKKVHKSSGA--DDKKLQATLKKMNVQPIQAIEEVNMFKEDGNVIHFGAPRVHASVPSNTFALYGNGEEKELTELVPGILNQLGPDSLASLRKLAesyQNMQKNQAGGEGKKDDEEDDIPDLVEGENFESNVE
>G2QJR9	G2Q611	G2Q621
-NTFQAEQADNLEDIEKQFAVKVVQHMQTYWSILERVKGSSLRLTKLDDEIYEHLKRDFPDFDPAETI---DEDKMKSKEGKERWRNFMMAYEKKVDDYNFGTMLRANPKWEYGKDETIFVPRMQFYAVEIARNKLGLNDWIYEQ--TSIPAGSTAVIHSRNEKKARKAIEKLHLTRVPGITRVTLRRPKNILFVINNPEVYKSPNSNtYIVFGEAKIEdlNASAQAAAAQQ-------------LASQTAEHDHAGH--AHDHKQEAAKEEEEDDGeEVDAEGIEDKDIELVMTQANVSRKKAIKALKENDNDIVNSIMALS----------RLKKLGASARIGGkgtPRRKVKRAPARSAG---DDKKLQQTLKKLNVQPIQAIEEVNMFKSDGNVIHFSAPKVHAAVPANTFAIYGNGEEKELTELVPGILNQLGPDSLASLRKLAesyQNMQKNEKEAD------DDEIPDLVAGENFENKVE
>B9WMU0	B9WE09	B9W9G6
---FNAENADNLEEIEMQFAVKAVQQAETYWSLLEKIPGSKLKLTKHDDDIFNQLLEDFPEFKEPSNVAVIREEDMKSTTGKAKWRTFCEKF-NEIEDYNFGTLLRLKANEEYSQDGTIFAVRIQFYAIEIARNRYGLNDWI-------IPQGADVNVIPKNEKKARELIKKLNLKQIKGISRVTFKQRGNLIYAIDSPDVYRSAAGTYVVFGEAKVDDMNQRIAEAQaQQAQQEALQKAAADAGkteDKSPEAITADLEKASLADKKAEEEEED-EGEVDETGLDPKDIEIVVEQTQVSRAKAVKALRNHDGDMVNAIMDLS-MPVDPEKLAKLQKSSA-KKVGGSRIKAKK----NIKTEQDDTKLIEALGKLKATKIEGVEEANFFREDGKVLHFNRVGVQGAPASNTFAFTGYPQEKNITQLIPQILPQLGAENLEILRQLAEQIQ--AGKTPKDfntgsadaaaADAGGEDIPDLVD-QKFD-DVE
>A0A1L7WT44	A0A1L7WFH3	A0A1L7WG83
-ANFNPEEADNLEDIEKQFAVKAVQHMSTYWAILEKVRGSALRLTKIDDDIYEHLKTDFPEFDPAATI---NEDEMKSKAGKERWRKFMMAYEKKVDDYNFGTIVRLGPKMEYDQDTTMFVPRMQFYAIEIARNKSGLNDWI---------------VHSRNEKKARKSIAKLGLQKVPGITRVTLRRPKNILFVINNPEVYKSPSSNtYIVFGEAKIEdlNSQAQASAAQQLAQQEAHDHAGHDHSGHDHSHDHGKGKAIDTGDDKKDDDEDDGE-EVDASGLEDKDIELVMTQASVSRNKAIKALKENDNDIVNSIMALS---MDMEKLKKMQ-----HGKGTPRRKV-KKVHKSAGM--DDKKLQTALKKLNVQPIQAIEEVNMFKSDGNVIHFAAPKVHAAVPSNTFAIYGNGEDKELTELVPGILNQLGPDSLASLRKLAESYQSMQ-KAEGGDDKKdddDDDIPDLVAGENFEDKVE
>G8BK63	G8B701	G8BGJ6
------EKAENMEEIEMQFAVKAVHQAETYWSLLEKVPGSQLRLTKYDDDIFSKLLLDFPEFKEKSAAASINEDEMKSSQGKAKWRSFIESF-SDIEEFNFGTLLRLKADQEYGQDTTMFAVRMQFYAIEIARNRYGLNDWI-------IPQGADVNIIsNKNEKKARELIKKLNLKQIKGISRVTFKQKGNLIYAIDNPDVYRSAAGTYVVFGEAKVDDMNQRIAEAQaQQAQqealsnAAGAAP---DASTatedKSPEAITADMEKASL-SENKVEEVDDDDEEVDESEFDPKDIALIVEQTHVSRSKAVKALKNHNGDMVNALMELS-MPVDPEKLAKLQKSTA-KKVGGSRVKAKK----GVKTEQDDTKLIETLGKLKATKIEGVQEANFFKEDGKVLHFNRVGVQGAPASNTFAFTGYPQEKNITQLIPQILPQLGAENLEILRQLAEQIQ--AGKTPNDIntgaaaanEEGNEDIPDLVD-QKFD-DVE
>D8QM87	D8PWT9	D8QH86
---FDPQNAQNLVEIEKQFAVKVVEHAQTYWRLLARVNPRDLRLTSIDDEIYNDLMETFPElnQEPYEKLAKIDEEWMKNPEGKKRWAEFMNRYEKKVKDYNFGCLIRTEASGEYSELGTIFVQRMQFYAFEIARNRLGLND-----------------VQSRSERKARKALITLGLKKVDNITRVTLRRPKNVLFVLSNPDVYKSPNSDcYIVFGEAKVEDTNASGFSAMQQAAAASAnnAPAVEKPGADDDEDI-------------PELEAPEEEGEVDETGVDAKDIELVVQQVGCSRAKAVRVLKESNGDLINAIMAASE--MDADKLAKLKAAAAKTQIGGkgtMRRKVVRKP--KASAAQDDKKLQAALKKLNVQPIAGVEEVNMFREDGHVLHFSAPKVHAAVSANTFAIYGTGHLKELTELVPGILNQLGPDSLASLRKLA-----------------------------------
>A0A194SEU8	A0A194S383	A0A0P9ELE9
-SNFDAANAQNDEGIEMAFAVSCMEQAETYFNLITKVkPSSLKRLTKWDEEIVEAFLQNFPEYNFADKLKVLNEDEIKSANGKRRWREFMMPFEKKVDEYNFGTLIRLDCTKDYSQENSMFGYRLQFYAIEILRNRKGLNDAVWQQ------ENGNTvadanSALGRGETKARRALSKLGLKKVEGINRVVIKKPKGALVAISSPEVFKSPISDcYIVFGEGKpEDPSANPFAQINQMAQQEQFQQ----------QQAQLQQQQAGEGSVaegKAPATDAADEGDVDESGLEEDDINVVMSQANCDRAKAVKALKTAQGDIVQAIL-----------------------TGGNKAPIRRKVVPKQATSQDDSKLRNQLKKLNIQGVGAVDEVNMFKEDG-ILHFQRPTVHCSTGSNTYAVYGHGVHKDLTELMPSVLNQLGPDAMAVIQRLAEQMKagpggagAQEGGAPTgiEGEADEEDVPELVE---------
>A0A667ZZF2	A0A667ZV71	A0A667X6B7
-----ADAYGNDPQLEVMWAMKAYNHAEVYFNLISSVDPKFLKLTKVDDKIYSSFRETF---KDL-NIKLLNPDDLKSDEAKEKWRPFCNEFQGVIEDFNYGTLLRLDCEKDYTEENTIFATRIQFFAVEVARNREGFN--------------------SRSEKKARKAMSKLGLRQVTGVTRVTIRKSKNILFVITKPDVYKSpASDTYIVFGEAKIEDLSQQAqLAAAEKFKVQGEAVSNIQENTQTP-----------------TVQEESEEEEVDETGVEVKDIELVMSQANVSRAKAVRALKNNNNDIVNAIMELT---MNQEKLAKLQ---AQVRIGGKGSARRKKKVVHRTATADDKKLQSSLKKLAVNNIAGIEEVNMIKDDGTVIHFNNPKVQASLSANTFAITGHAETKQLTEMLPGILSQLGADSLTSLRKLAEQFPRQalDSKAPkaEDIEEEDDDVPDLVE---------
>A0A2H5RGI5	U9U332	A0A2N1P121
MALPSADELEQLPEIEKQWAVKATQYAETYFRLISSIDGKSLRLTPIDDEIYQDFQNTFPNFSLIE----IDEEEMKSTNGKEIWRNWIMKYEKRVSDYNFGTLLRKNVDGDYTEENTMFVTRMQFYAIEIARNKQGLNSHLAQKK-----------IQSRGEKKARKQMQKLGLKVVPGINRVTIRRPKNILLVVSNPDVYKSPNSDcYIVFGEAKVEDLnSQAQANAAQQFQAA------ETAASSAAQDtIKID---------EAAADEDDDEEDlnMDESNVEAKDVELVMQQANVSRAKAIKALKNHNNDIVDAIMSV----MNPEKLAKLQSQVRIGGKGTPRRKVKKVYKT---ATNDDKKLQTTLKKLNVQSIPSIEEVNMFKEDGNVIHFTTPKVQVSIHANTFAIYGQGEDKELTELVPGILNQLGPDSLASLRKLAesyQQLNLDSQRVQSENTGDDDDIPELVE---------
>G3AYW8	G3BA01	G3BEJ6
-SKFDAEKAENLGDIEMQFAVKAVTQAETYWGLLEKIPGSKLKLTKFDDDIFEQLLIDFPEFKDPSNVVEVQEEEMKSKEGKEKWRAFCEKF-NEIEDYNFGTLLRTKCTDEYTQHGTIFVVRIQFYAFEIARNRYGLNDWV-------IPQGADIQVISKNEKKARDAIKKFNLKQIKGISRVTFKQRGNLIYAIDTPEVYKSVSGTYIVFGEAKVDDINQRFA--------------DQAAADKSPESITADLEKASLG--GATVEEEDDDEEVDDTGLDPKDIEIIIEQTKVSRAKAVKALRKHDGDMVNAIMEFA-MPIDPEKLAKLQK-SSSKKVGGSRIKAKKVI-----KEQDDVKLMETLGKFKATKIQNVTEANFFKDDGKVLHFKRVGVQGANDYNTFAFTGYPQEVEVTKLIPDILPQLGAENLEILSQLAKQIQEgrtpqldKEGNLAAD----DEEIPDLTEGQKFD----
>K5WSA6	K5X5B6	K5XPW2
---FDPNTAQNLLEIEKQFAVKAVEQAQTYWNLLEKIQPRELKLTKLDDEIYEHTMRVFPEFSEAphEKLVKLDEDWMKSVEGKKRWRGFIEEYKEKMKEYNFGSLIRMDANGEYGEANTIFVTRIQFYAIEIARNRLGLND-----------------IQSRSERKARKALLSLGLKKVPGITRVTIRRPKNILFVMAAPDVYKSPNSDcYIVFGEAKVEdmNSHAQLSAAQQLASSTANTTALESAAagTTGDDDEPPEL------------KEVEDDGPVDETGVDPKDIDLVMQQVNCSRAKAVRALRDSGGDLINAIMAASE--MDPAKLAKLQAASAVNRIGGkgtVRRKVVRKP--KASTAQDDKKLQGALKKLNVQPVTGVEEVNMFREDGNVLHFTAPKVHAAVTANTFAVYGQGHVKELTELVPGILNQLGPDSLASLRKLAESyqaIQQSQQRPAGAADDDDDDVPDLVE--NFEAEPE
>A0A0L7QLT9	UPI00083E5611	A0A0L7QUX5
-----ADEFDNDPSVEAMWAMKAMEHAEVYFNILCSVDPKLLKLTPHDEQIYKTFRDVFPDLK----VDKINEDELKSSEGKMKWRPFCEQFKGVVEDYSFGTLLRAECEGDYSEENSILTTRIQFYAIELARNKEGFNDGI-----------------SRGEKKARKLMSKLGLKPVQGVNRVTIRKSKNILFVINKPDVLKNpVSDTFIVFGEAKIEDLSQqaQVAAAEK---------------FKEPPAIPA-TEAGGSTTVVAPIQEESEE-EVDETGVEEKDVELVMCQANVTRWKAIKALKNNQNDIVNAIMELT----------KLKKLQAQVRIGGKGTPRRKKKVVHATAATDDKKLQSCLKKLSVNTIPGIEEVNMIKDDGTVIHFNNPKAQASLSANTFAITGHGENKQITDMLPGIISQLGPEGVTQLKRLASTVSgSTVGKATLE---EDDEVPDLVE---------
>J4IBY7	J4GPC5	J4G134
---------------------------QTYWNLLEKVEPSNLKLTKIDDEIFEHTMNEFPELKEdsYAKVIKLDEEWMKSPEVD--VVEQMHSYEKKVKDYNFGSLIRTDAREEYGEMNTIFVTRIQFYAFEIARNRLGLN------------------IQSRSERKARKALLGLGLKKVHGITRVTLRRPKNVLFVIASPDVYKSPNSDcYIVFGEAKIEdmNSQAQLSAAQQ-------------LATGAPTGVPSLETSGAGGD----QEDDDdipeleavEEGPVDETGVDPKDIELVIQQVGCSRAKAVRVLKESGGDLINAIMAASE--MDPAKLAKLQAQAAANRIGGkgtVRRKIVRKTKPSTA--QDDKKLQGALKKLNVQPIPGVEEVNMFREDGNVLHFtapkgcllafsltcttshnadmspssNHFAVHAAVAANTFAVYGAGHVKELTELVPGILNQLGPDSLASLRKLAESyqaIQQNQQRPPnAAADDDDDDVPDLVE--NFDA---
>A0A1R3RU29	A0A1R3R9P3	A0A1R3RG96
---FDPETAENFEDMEKQFAVKAVEHLMTYWSILEKVPGSKLRLTKMDDEILESFMKEFPDFNPAETL---DEDKMKSKEGKEKWRNWINQYEKTIEDFNFGTMLRASPKVEYERETTIFAMRMQFYAVEIARNRAGLNDWI-------IPGGAAVTIHSRNEKKARKAIGKLGLKHVPGITRVTLRRPKNILFVINQPDVYRSPSSNtWIIFGEAKIEdlNATAQATAAQQLAEAAANEHAGHD------HDHDHGKGKAPEAEAKKEEEEDDGE-EVDESGLEAKDIELVMAQANVSRKKAVKALRENDNDIVNSIMALS---MDQAKLAKMQ---ASVRIGigkGTPRRKVKKVHKSSGA--DDKKLQATLKKMNVQPIQAIEEVNMFKEDGNVIHFGAPKVHASVPSNTFALYGNGEEKELTELVPGILNQLGPDSLASLRKLAesyQNMQKNQAGADGKKDDDEDDIPDLVEGENFESNVE
>A0A6P3XKN7	A0A6P3WTA4	A0A6P3WYF9
-----AEEFVNDPSVERMWAMKAMEHAEVYFNILCSVDPKLLRLTPHDDLIYKTFRETFPDMK----VDKINEEELKSHEQKEKWRPFCQQFKDTVEDYSFGTLMRADCTGEYSEENSILTTRIQFYAVELARNKEGLND-------------------SRGEKKARKLMSKLGLKPVQGVNRVTIRKSKNILFVINKPDVLKNpASDTYIVFGEAKIEDLSQQAqVAAAEKFKEPPVVPATE---------------AGGSTTVVAPIQEESEE-EVDETGVEEKDIDLVMCQANVSRGKAIKALKNNQNDIVNAIMELT----------KLKKLQAQVRIGGKGTPRRKKKVVHATAATDDKKLQSCLKKLSVNTIPGIEEVNMIKDDGTVIHFNNPKAQASLSANTFAITGHGENKQITEMLPGILSQLGPEGLTQLKRLASTV-AGSAVGKATLEEDDE-VPDLVE---------
>E2BX13	E2BHN8	E2B7L0
-----AEEFVNDPSVERMWAMKAMEHAEVYFNILCSVDPKLLRLTPHDDIIYKTFRETFPDMK----VDKISEEDLKSHEQKEKWRPFCQQFKNIVEDYSFGTLMRADCTGEYSEENSILTTRIQFYAIELARNKEGLND-------------------SRGEKKARKLMSKLGLKPVQGVNRVTIRKSKNILFVINKPDVLKNpASDTYIVFGEAKIEDLSQQAqVAAAEKFKEPPVVPATE---------------AGGSTTVVAPIQEESEE-EVDETGVEEKDVDLVMCQANVSRGKAIKALKNNQNDIVNAIMELT----------KLKKLQAQVRIGGKGTPRRKKKVVHATAATDDKKLQSCLKKLSVNTIPGIEEVNMIKDDGTVIHFNNPKAQASLSANTFAITGHGENKQITEMLPGILSQLGPEGLTQLKRLASTV-AGSAVGKATLEEDDE-VPDLVE---------
>UPI0010FB08BB	UPI0010FB1FF1	UPI0010FBBE6C
-----AEEFGNDPSVEVMWAKKAMEHAEVYFNILCSVDPKFLKLTPHDEEIYKVFRENFPNMK----IDKINEDELKSLTEKAKWRPFCEQFKDLVEDYSFGTLLRADCTENYTEENSILTTRIQFYAIELARNREGFNDGV-----------------SRGEKKARKLMSKLGLKPVQGVNRVTIRKSKNILFVINKPDVLKNpASDTYIVFGEAKIEDLSQQAqVAAAEKFKEPPVIPATE---------------AGGSTTVVAPIQEESEE-EVDETGVEEKDVDLVMCQANVSRGKAIKALKNNQNDIVNAIMELT----------KLKKLQAQVRIGGKGTPRRKKKVVHATAATDDKKLQSCLKKLSVNTIPGIEEVNMIKDDGTVIHFNNPKAQASLSANTFAITGHGENKQITEMLPGILSQLGPEGLTQLKRLASTV-AGSAVGKATLEEDDE-VPDLVE---------
>G3AIZ0	G3AQL2	G3AN24
---FDADNADNLGEIEMQFAVKAVQQAETYWSLLEKIPGSKLKLTKFDDDIFTCLLEAFPEFKEPANVAQISEEDMKSAAGKTKWREFCEQF-KDIEDYNFGTLLRLKASEEYTQEGTIFAVRIQFYAIEIARNRYGLNDW--------IPQGADVNVIPKNEKKARELIKKLNLKQIKGISRVTFKQKGNLIYAIDAPDVYRSAAGTYVVFGEAKVDDMNKRIAEAQaQQAQQEALQKAAADAATadKSPEDITADLEKATL-EENKEEEADDEEGEVDASGLDEKDIDIIIEQTQVSRAKAVKALRKHDGDMVNAIMDLS-MPVDPEKLAKLQKATA-KKVGGSRIKAKK----NVKTEQDDTKLLEALGKLKATKIEGIEEANFFRDDGKVLHFNRVGVQGAPASNTFAFTGYPQEKNITQLIPQILPQLGAENLEILRQLAEQIQ--AGKTPrdfntgaeaAEAAEAEADIPDLVEGQNFD-DVE
>A0A0C4EZI4	A0A0C4EPJ4	A0A0C4F4Y8
---FDAANAPNLPEIEKQFAVRCIEQAETYWNLLGAKKPSNMKLTKYDDEIFKAFQEAFPDMASNKdgKLQKIDEAVLKSPEGKEAWRKYIKLFESTVTDYNFGTLIRTNSLEDYTEKNTMFITRIQFYAIEICRNRLGLND-------------------SRGERKARKALAKLGLKKVPGISRVTMRRsKAQHFFVIANAEVYKSPHSNcYIVFGEARTEDAAAGLGNL---TGGGGAQPNAGGGGGFQPEMMMSNSAAGKQAANKQKDEPEDAEPE-DAEGIDPDDIETVMGQVKCSRNRAIRALKSSDGDLINAIIS------------KLKQLQAQTKVGSkgqpRRKEIKKPKGFTAngGPAGDDKKLQAALKKLNVQPMIGMEEVNMFKDEGsKILHFSNPKVHGAANVNTFAIHGNGQEKDLTELVPGILPQLGAESIANLRRLASSLgDLHQAnsmsyKPPnmaAGANNDDDDVPALVD--SFDVD--
>J3PB14	J3PD39	J3PDE7
-AAFDAENAPNHENIEMAFAQKVIQHMETYWKILKNKRGSQLRLTKMDDEIYEHLKADFPELDPAEDI---VEDKLKSKEGKERWRKFMMVYEKKVEDFNFGTMLRVSPKDDVDtEERVIFVPRMQFYAFEIARNRAGLNDWVYEQ--TSLPAGSTAVIHSRNEKKARKAMEKLHLIRVDGITRVTLRRPKNILFVINNPEVYKSPnSGTYIVFGEAKIEdlNASAQAAAAQQLAQhghdhdhASGAHSHGE-----SSKAVEADAKKEEE-------EEDDDDEEVDADGIEDKDIELVMTQAGVSRTKAIKALKENDNDIVNSIMALS----------------------GTPRRKVKRAPARSGG--DDKKLQQTLKKLNVQPIQAIEEVNMFKSDGNVIHFAAPKVHAAVPANTFAIYGNGEDKELTELVPGILNQLGPDSLASLRKLAESYQNMQ-KTEGDKDADDDDIPELVAGENFEDKVE
>A0A0C4EC17	A0A0C4DRE6	A0A0C4DR52
---FDAENAPNHEGIEMAFAQKVIQHMETYWKILKNKRGSQLRLTKMDDEIYEHLKADFPE---LDPAKDIVEDELKSKEGKERWRKFMMAYEKRVEDFNFGTMLRVSPRDDVDtEERVIFVPRMQFYAFEIARNKAGLNDWVYEQ--TSLPAGSTAVIHSRNEKKARKAMEKLHLIRVEGITRVTLRRPKNILFVINNPEVYKSPNSSTYIHGE------SSKAVEAD---------------AKKEEED----------------DDDDDDDDEVDADGIEDKDIELVMTQAGVSRAKAIKALKENDNDIVNSIMALS----------------------GTPRRKVKRAPARSGG--DDKKLQQTLKKLNVQPIQAIEEVNMFKSDGNVIHFAAPKVHAAVPANTFAIYGNGEDKELTELVPGILNQLGPDSLASLRKLAESYQNMQ-KTEGDKEADDDDIPELVAGENFEDKVE
>E3QM75	E3QFF7	E3QFD4
-TNFNAQDADNLEDIEKQFAVKVVQHMETYWNILEKVKGSSLRLTKIDDEIYEHLQKDFPEFDPSATI---NEDEMKSKDGKERWRKFMMAYEKKVDDYNFGTMVRANPKFEYGQNEVIFVPRMQFYAVEIARNRKGLNDWI-------LPSGSTAIIHSRNEKKARKALEKLHLTRVQGITRVTLRRPKNILFVINNPEVYKSPNSNtYIVFGEAKIEdlNATAQQAAAQQLAAAGG----EHDHAGHS----HAEPSKAADAETKKDEEEDDGE-EVDAEGIEDKDIELVMTQANVSRKKAIKALKENDNDIVNSIMALS----------RLKKLGASARIGyvgkGTPRRKMKRAPARSAA--DDKKLQAALKKLNVQPIQAIEEVNMFKSDGNVIHFAAPKVHAAVPANTFAIYGHGEDKELTELVPGILNQLGPDSLASLRKLAESYQNMQ-KEGKDGEEDD--IPDLVEGENFESKVE
>K5V3G3	K5W9E5	K5WFH4
----------------------AQNMAETYWNLIEKVNPRDLKLTKQDDEIFEHFKNDFPElfVEPYDKIQTLDESLMKSKDGKERWRKFIESYKDTIKDYNFGSLIRTNAHGEYSETNTIFSTR----------------------------------IQSRSERKARKALISLGLKKVPGITRVTLRRPKNVLFVIAVPDVYKSQNSDcYIVFGEAKIEdvNSAAQLSAAQSLASSGATTVPNLESSSAANDDDIPELEAV------------EEEGPVDETGVDPKDIELVIQQVGCSRAKAVKVLKESGGDLINAIMAASE--MDPAKLAKLQAQAAANRIGGkgtVRRKVVRKTKTSGA--QDDKKLQGALKKLNVQPIPGVEEVNMFREDGNVLHFSTPKVHAAVSANTFAIYGAGQVKELTELVPGILNQLGPDSLASLRKLaesyqAIQQSQQRPSGGAD-DDDDDDVPDLVE---------
>S9W5N7	S9VWS0	S9X5W0
MSTnIEAEKAENAAEIEMQFAVKAVEQAQIYWSLLGMRKGTELRLTKYDDEIFEDLKKTFPEFEDPKTAEFVNEEEMKSAKGKAAWRPFMMRYQKKIDDYNFGTLLRVRNTDEYEQDTTIFVPRMQFFAFEIARNKYGLNDWI----VSELPAGSTTVV---HAEKAQKLIQKLGLKRVEGITRVAMRRPKNILLIVNDPIVYKSSNNAFVVLGKITVEDMAAQARAFSENQKKSGA-EGAEGAATEEPAPAKEEP-----AKIEEAEEPVDETG-VDA-----KDVELVVAQANVNRAKAVKALKENNSDVVNAIMSLT---------AKLAKLQAGARIGgkGTPRRKAKKPAKSATSATDDKKVQGALKKLNMQTLPGIQEVNMFKEDGGVINFRTPAVQASLPNETVAVYGKPEEKSLTDILPGILNNLGPESLTALRQMAEQLKVSEGnEKGAAGESGDGEIPDLVE---------
>F0XIS9	F0XTA1	F0XJY9
-SNFDAENADNFEDIEKQFAVKAVQHMETYWAILERVRGSTLRLTKMDDDIHEHLAKDFPDFDPSETV---DEDNMKSKEGKERWRKFMMAYEKKVDDYNFGTMLRSNPKWEYDQDTTIFVPRMQFYAVEIARNRKGLNDWI------APPAGSTTVVHSRNEKKARKALEKLHLIRVEGITRVTLRRPKNVLFVINNPEVYKSPnSGTYIVFGEAKVEdlNATAQAAAAQQLASHD---HDHDHAGHDHDHDHDHDHDHGAEgGDEKKEEEEEDEEEEVDATGIEDKDIELVQTQAGVSRNKAIKALKENDNDIVNSIMSLS--------------LAAHSGKGTPRRKVKRTPGRSAA---DDKKLQLSLKKLNVQPINQIEEVNMFKSDGNVIHFAAPKVHASVPSNTFAIYGNGEDKELTDLVPGILNQLGPDSLASLRKLAESYQNMQ-KAGEDAEKdgaadaeDDDAIPDLVD-RTFEDKVE
>A0A177AHB1	A0A177AG93	A0A176ZZQ3
---FNAEEADNLEDIEKQFAVKAVQHMSTYWAILEKVKGSSLKLTKMDDDIYEHLRKDLPEFDPAATI---NEDEMKSKLGKEKWRNFMMFYDKKIDDYNFGTMLRTSPTEEYTQDGTIFVPRMQFYAVEIARNRNGLNDWI------SIPAGATAVVHSRNEKKARKSIAKLGLVRVPGITRVTLRRPKNILFVINQPEVYKSPNSNtYIVFGEAKIEdlNSQAQASAAQQLAAADTNDQTGNDHTTHDYSHDHGKGKAVEAADEKKEEEEDDE--EVDAEGLEDKDIELVMTQANVSRNKAVKALKENDSDIVNSIMALS----------------------------------------DDKKLQTALKKINVQPIQAIEEVNMFKADGNVIHFAAPKVHAAVPSNTFAIYGNGEDKELTELVPGILNQLGPDSLASLRKLA---ESYQSMQKKEGEEKedDDDIPDLVAGETFDEKVD
>D5GBD0	D5GQ68	D5GQ67
---FRAEQAQNLQDIEKQFAVKAVIHAQTYWSILERRAGTDLRLTRMDQEIYDHFFETFP---DFDPKKPLSEDEMKGKAGKEKWRNFLMKYERRVGDYNFGTLLRTDAKVEYEKDTTIFVPRMQFYAIEIARNRSGLNDWI-----SGIPAGSSVAVHSRNEKKARKQIAKLGLKHVPGITRVTLRRPKNILFVINQPDVYKSPSSNtWIIFGEAKIEDLnSQAQANAAQQLQ------------------------------------------------------------------------------------------MDQAKLARLQ---ASVRIGmllslayAIVKKVHKNAGT------DDKKLQTSLKKLNVQPIQAIEEVNMFKEDGNVIHFAAPKVHASVPANTFAIYGNGEDKELTELVPGILNQLGPDSLASLRKLAESYQSLQKKEGEEGEKKegdsddddddDNDIPELVEGKNFDKD--
>A0A397TGW6	A0A397SZZ5	A0A397T8B8
MALPSADELEQLPEIEKQWAVKATQYAETYFNLISSTDGKSLRLTPIDKEIYQDFQNTFPNFSLIE----INETEMKSTEGKEIWRNWIMKYEKRVNDYNFGTLLRRNVNGDYTEENTMFGKSI-FYAIEIARNKQGLNSHLFRKK-----------IQSRGEKKARKAMQKLGLKVVPGINRVTIRRPKNILLVVSNPDVYKSPNSDcYIVFGEAKVEDLN-----SQAQANAAQQFQAVEAAATSAAQDaIKVDEE---------AAEEEDEEEDltVDESNVEAKDVELVMQQANVSRAKAIKALKNHNNDIVDAIMSV-----------KLEKLQSQVRIGGkgtPRRKVKKVYKT---ATNDDKKLQSTLKKLNVQPIQSIEEVNMFKEDGNVIHFTAPKIQASIQANTFAIYGSGEEKELTELVPGILNQLGPDSLASLRKLAesyQQLNLDSQRVQSENAGEDDDIPELVE---------
>A0A146I8V9	A0A146H5E2	A0A146IJA1
-STFDPHTAQNHIDVRLPLCLgssrsltatppdreTAVEQAQTYWNLLEKVPPTELKLTRLDDEIYEDTINTFPELSEnnYAGLIKLNEEWMKSPDGKERWRAFIERYKKKVKDYNFGSLIRTNSKEEYGEKNTIFVTRIQ--------------------------------IQSRAERKSRKALLGLGLKRVPNITRVTLRRPKNVLFVIASPDVFKASNSDcYIVFGEAKIEDMSQQGAglGAAQQPYAGGNVTGLQQVADADDDD---DDEV-------PALEAIEDDGVLDETGVEAKDIELVMAQVNCSRAKAVRALKDSGGDLINAIMAASE--FDPAKLAKLQAQSAAARIGGkgtVRRKVVKKAKPS--SVQDDKKLQAALKKLNVQPIAGVEEVNMFREDGNVLHFTAPKVHAALSANTFAIYGTGHVKELTELVPGILNQLGPDSLASLRKLAESYQAIQGQTgaggggggrPAADDDDDDDVPDLVE--NFDS---
>C7ZDA9	C7YMI0	C7YMD1
---FDAENAGNNEDIEKQFAVKAVQHMQTYWAILERVRGSTLRLTKIDDDIMEHLKEAFPEFDPAATV---NEDEMKSKAGKERWRKFMMAYEKTVDDYNFGTMVRNSPKVEYEEDTAIFVPRMQFYALEIARNRAGLNDWIYEQ----LPAGSTAVIHNRNEKKARKALEKLHLTRIPGITRVTLRRPKNILFVINNPEVYKSPNSNtYIVFGEAKIEdvNAAAQQAAAQQLASANAEADhagHNHGESSKAVESAEAKK----EDNDDDSDEEEDDDEEVDATGLEDKDIELVMTQASVSRNKAIKALKENDNDIVNSIMALS-----QERLKKL-GLGARTGIGkGTPRRKVKRAPARSGA--DDKKLQQALKKLNTQPIQAIEEVNMFKSDGNVIHFAAPKVHAAVPANTFAIYGNGEDKELTELVPGILNQLGPDSLASLRKLAESYQNMQKEKGED----EDDIPDLVEGENFESKVE
>A7EBH2	A7EIZ1	A7F9B8
---FDAEKADNFEDIEKQFAVKAVQHMSTYWAILEKVRGSSLRLTKIDNEIYEHLMKDFPDFDPAATI---NEDEMKSKAGKEKWRSFMMTYEKKVDDYNFGTMLRTNPKFEYGQDETIFVPRMQFYAYEIARNRKGLNDWI-----SGIPAGAGAVVHSRNEKKARKSIAKLGLTRVPGITRVTLRRPKNILFVINNPEVYKSPTSNtYIVFGEAKIEDLnsqAQASAAAQLAAQESHDHAGHDHSGHDHSHD-HGKGKAVDTGDEKKEEEEDDTE-EVDATGLEDKDIELVMTQASVSRNKAVKALKENDNDIVNSIMALS---MDMEKLKRMQArggVRTGDGKGTPRRKV-KNVHKSTGM--DDKKLQTSLKKLNVQPIQAIEEVNMFKSDGNVIHFAAPKVHAAVPSNTFAIYGNGEDKELTELVPGILNQLGPDSLASLRKLAesyQSMQKAEgGEEKKDDEEDDDDIPDLVEGENFEDKVE
>A0A1E4TPD2	A0A1E4TV88	A0A1E4TR57
LSTFNAETAENSEDIEKQFAVVAVEQAETYWKLISKIPGSRLKLTSYDDEIFDELIKHFPEFEDPNYVKVINENDLKNNVAKNKWRNYLKLFEKKIEDYNFGTLMRISSDGEYDQEGTIFVLRLQFYAIEICRNRYGLNDWIV------IPAGAEVSILSKNEKKAKKLILKLGLKQITGISRVTFKKKGNFVFAIDRPEVYKSQGGAYVVFGECKVEDLNKRyqqaaaAAAAAEEGSAANANATGSEIPSKDPASITADLEASAALKENAKNEDDnDDDGEpVDETGLDSADIDIVVEQTNVSRKKAVKALKDHKGDMVNAIMSLS-MPIDPEKLAKLQKASS-KKVGGSRvkaKKVNKT------SSEDDSKLQAALQKLHPQTLDHIEEANFFKDDGKVLHFNRVGVQAAMEHNTFSFTGYAQEKEITELIPQILPQLGTENLQMLQQLAQQLSLQQqadgGAAGASGEKVEETagddIPELTEGEKFD----
>S7RE77	S7QEF1	S7RDE6
---FDPNNAQNLIEIEKQFAVKAVEHAQTYWNLLEKIPPRQLKLTQYDDEIFEHVMKDFPElaQEPYDKLTKIDEDWLKSKEGKDRWRKFIAPYEKKIKDYNFGSLIRTDAREEYAELNTIFVTRIQFYAYEICRNRLGLND-----------------IQSRAERKARKALLSLGLKKVPGITRVTLRRPKNVLFVLASPDVYKSPNSDcYIVFGEAKIEdmNSQAQLSAAQQLASSGGGAPALE----KS-------------GAGEEAEDEDDipeleAPEEVDETGVDPKDIDLVMAQVNCSRAKAVRALKDSGGDLINAIMAASE--MDPAKLAKLQAAAANNRIGGkgtMRRKVVRKSKPSTA--QDDKKLQGALKKLNVQPIPGVEEVNMFREDGNVLHFTAPKVHAAVSANTFAIYGAGQVKELTELVPGILNQLGPDSLASLRKLAESyqaIQQNQQRPPnAGADDDDDDVPDLVE--NFDA---
>R0I7I4	R0KNG6	R0J2A5
-ASINPEETENLEDIEKQFAVKVVQHMETYWKILEKVPGSKLRLTKIDDEIYEHLKKDFPEF---DAAATLNEDEMKSKQGKERWRKFITEYEKKIEDYNFGTMLRADPKTEYSQEGTIFAVRMQFYAIEIARNREGLNDWIYEQ----VPAGSSVAVHSRNEKKARKAIAKLGLKHIDGITRVTLRRPKNILFVINQPDVYKSPSSNtWIIFGEAKIEdlNSQAQASAAQQLAQAEA--HSHDHAGHDHGDESGKGKGKAAEDKKEEEEEDDDE--EVDDSGLEGKDIELVMQQASVSRKKAVKALKENDNDIVNSIMALS---MDQAKLARMQ---ASVRIGGkgtPRRKVKK---VHRGAGTDDKKLQTALKKLNVQPIQAIEEVNMFKSDGNVIHFSAPKVHASVPANTFAIYGHGEDKELTELVPGILNQLGPDSLASLRKLAESYQSMQKEKGEDGEKKddddedDDDIPELVAGENFESKAE
>A0A1E3Q8D0	A0A1E3PUF6	A0A1E3Q2Q1
---FDAENAENLEDvshfddqcaqIEKQFAVKAVMQAQTYWNILEKVKGSTLRLTRLDDEIYHHFIKDFPEYDSAGAVAEINEDDMKSPKGKERWRTFMNTYEKTIHDFNFGTLLRTGSKDEYEEKTTIFVPRMQFLAVEIARNKHGLNDWI-------IPPGASVAVYSRNEKKARKAVVKLGLKQVPGITRVTLRRSKNILFVISNPDVYRSAsSGVYIVFGEAKIEdlsssaqaNIAQQLQAAEAASQATAAEATSEERGKGKEKEIEA---------APEVAEEPEEEGDVDDTGMEQKDIELVMTQAGVSRAKAIKALRQNNFDIVSRLVPVSR--------AKLAKLQQSVRIGkGTPRRKTKKAHKSSGT--DDKKLQASLKKLNVQPIQGIEEVNMFKDDGKVIHFAAPKVQASVAANTFAIYGNGEEKDLPELLPGILNQLGPDSLASLRRLAesyksLQLDKKE------GEEDDDEIPDLVSGEDFDSknDVE
>UPI00067B69CF	UPI00067DD55A	UPI00067C8D4E
----------NDETLEHMWAARAMEHSDIYFNMLCSVDTRWLRLTPHDDLIYTHFRQDFPDL-DVKYIK---ENEIKNSTNKARWRLFCEKFKMTVEDYSFGTLLRADTNGDYSEENTILVPRVQFYAIEIARNREGLNN-------------------SRGEKKARKIMSKLGLKPVQGVNRVTIRKSKNILFVINSPDVYKNPhSDTYIVFGEAKIEDLSQQatMAAAER---------------FKAPESAAAGNDAAATGtTVAPIAEEEDEEG-VDESGVDEKDVEIVMSQANVSRARAVRALRNNHSDIVNAIMELT----------KLKKLQSQVRIGGKGTPRRKKKVVHATAATDDKKLQSSLKKLSVNTIPGIEEVNMIKDDGTVIHFNNPKAQASLAANTFAITGHGENKQIAEMLPGILSQLGPEGLNQLKRLASSV-----AAPKPLEEDDE-VPNLV----------
>A0A1E3NY28	A0A1E3NUK7	A0A1E3PBX3
MSTFNAETAENLEDIEKQFAVKAVHQAETYWNLLTKIKGSKLKLTKYDDDIYDLLVEKFPEFKDPEYARSINEDEMKSKTGKERWRLFCEEF-KHIEDYNFGTLLRTKSDSEYDQETTIFVVRIQFYAIEIVRNRAGQNDWIYGK----IPQGAQVSVFSRNEKKARALIAKLNLRKVEGISRVTFRRRGNQIFAIDNPDVFKSAAGTFIVFGEAKLEDLTQRLQQAQAGAdpSAAGHEGHDHGAAPTDPASITADLQAASLNDKKEDAEED--EGEVDESGLKAGDIELVVEQAGVSRAKAVKALRKHDSDIVNAIMELS-MPIDQEKLAKLQKQS-NNKVGGIRRKAKKPTQKPSA---DDSKLQATLQKLNVQTLDGVEEANFFKDDGKVLHFNRVGVQAADQHNTYGFYGIPQEKEITELIPNIIPQLGAENLDILSKLAAQLQQQKGAAPEGKAEGDDEIPDLVEGENFESQVE
>A0A067T167	A0A067TPK7	A0A067TA71
---FDPNNAQNLMEIEKQFAVKAVEQAQTYWNLLEKVDPKDLKLTKIDDEIFEHTMTLFPELNEppYDKLVKIDEDWMKSADGKKRWREFSESYKDKVMEYNFGSLIRTDARDEYGEANTIFVTRIQFYAFEIARNKLGLNE-----------------IQSRSERKARKALLGLGLKKVSGITRVTLRRPKNVLFVLASPEVYKSPNSDcYIVFGEAKIEdmNSQAQMSAAQQlsSAGAGGAAPALEESGAGGDDDD--------DDIPDLEGPEDD--GPLDETGVDPKDIDLVMQQVNCSRAKAVRVLKESGGDLINAIMAASE--------------------GTVRRKIVRKTKPSAA--QDDKKLQGALKKLNVQPIPGVEEVNMFQEDGNVLHFTAPKVHAAVSANTFAIYGTGHVKELTELVPGILNQLGPDSLASLRKLA---ESYQAiqqgqQRPADAggaeEDDDDDVPDLVE--NFDVDAE
>A0A0C3CAJ0	A0A0C3CZ92	A0A0C3CDL3
---FDPNNAQNLMEIEKQFAVKAVEQAQTYWNLLEKINPKDLKLTKYDDEIFEHMMKTFPELSEApyDKLVQLDEDWMKSAEGKTKWRNFIESYKDKVKDYNFGSLIRTDARDEYGEKNTIFVTRIQFYAFEIARNRLGLNE-----------------IQSRSERKARKALLGLGLKKVPGITRVTLRRPKNVLFVLASPDVYKSPNSDcYIVFGEAKIEdmNSQAQLSAAQQLSGGAGAAQTLEESGAGGAED---------DDDEPPELEATEEEGPLDETGVDPKDIDLVMQQVNCSRAKAVRVLKESGGDLINAIMAASE--MDPAKLAKLQAAAAANRIGGkgtVRRKIVRKTKPSAA--QDDKKLQGALKKLNVQPIPGVEEVNMFREDGNVLHFTAPKVHAAISANTFAIYGTGHVKELTELVPGILNQLGPDSLASLRKLAesyqaiqqgQQRQPNAGGAPEDDD--DDDVPDLVENFDVDAD--
>A0A077WWS5	A0A077W8E5	A0A077X0X5
-----AEDLEQLEDIEKQWAVKAMHHAETYYKLITSVDMRKFPLTKIDDEIYEDFEATFPEID----VKHLNDEHFKTPKAKEKWRNWVNKYEKRVNEFNFGSLIRIDYREDYLEQNTMFGVRMQFYAIEIARNKKGLNE----------------TPQSRGEKKARKAILGLGLKPVPGITRVTFTRARGIVFAIGRPEVFKSNNSDtYIVFGEVQIEDMRARAqqAAAQQLA---------AEAAAKA-EETEANAPSTAAAAESAAAAEDDDE-EVDATGIEEKDIDLVVSQANVSRNKAVKALKNNNNDIVNAIMELT----------KLSKLQAQVRIGGkgtPRRKMKKTTKSSAGA--DDRKLQSALQKLGVQPLGGIEEVNMFKEDGKVIHFGAPRVQAAVNSNTFAIHGRSVEKELTELVPNILSQLGPDSLASLRKLA---EAYTAgQAGAAGEDDDDEIPDLVE---------
>A0A1L9X662	A0A1L9WMW9	A0A1L9X0Y5
---FDPETAENLDDMEKQFAVKAVEHLMTYWAILEKVRGSQLRLTKMDDEIYESFMKEFPDFDPAETL---NEDTMKSKEGKEKWRNWMNQYEKTVTDFNFGTMLRSNPKFEYDQETTIFAMRMQFYAIEIARNRAGLNDWI-------IPGGAAVTIHSRNEKKARKAIGKLGLKHVPGITRVTLRRPKNILFVINQPDVYRSPTSNtWIIFGEAKIEdlNSQAQASAAQQLAEAaanehAGHDHEHDHAQGKAPE-------------AEAKKEEEEDDGeEVDESGLEAKDIELVMAQANVSRKKAVKALRENDNDIVNSIMALS---MDQAKLARMQ---ASVRIGkGTPRRKVKKVHKSSGA--DDKKLQATLKKMNVQPIQAIEEVNMFKEDGNVIHFGAPKVHASVPSNTFALYGNGEEKELTELVPGILNQLGPDSLASLRKLAESYQNMQKAQGAEGKKDDEEddIPDLVEGENFESNVE
>UPI0004408AB9	UPI0004407EC0	UPI0004407C3A
MSTqFDPNNAQNLVEIEKQFAVKAVEHAQVYWNLLEKVQPRELRLTKIDDEIFNDLSEKFPELvkEPYDGLIKLNEEWMKSPDGKKRWREFIEAYNDKVKDYNFGSLIRTDCRDEYGEKNTIFVTRMQFCAIEIARNRLGLND-----------------IQSRAERKARKALLGLGLKKVAGITRVTLRRPKNILFVIASPDVYKSPNSDcYVVFGEAKIEDVNQqaQLNAAQQLAQTgsglGGAIPA-------------AEKAAAADNDEEApALEPVDEEGPVDETGLDPKEIELVMAQVSCSRAKAVKVLKENGGDIINAIMA-----MDPAKLAKLQAQSS-NRIGGkgtVRRKVVKKAKTSTA--HDDKKLQGALKKLNVQPIPGVEEVNMFREDGNVLHFTAPKVHASVPANTFAIYGAGNVKELTELVPGILNQLGPDSLASLRKLA-----------------------------------
>A0A194UW17	A0A194V184	A0A194VEB2
-TNFNAEEADNLEDIEKQFAVKAVQHLETYWSILEKVKGSILRLTKLDDEIYEHLLKDFPEFDPAETI---DEAKMKSPQGKKRWRDFLMAYENKVDDYSFGTMLRTSPKEEYTQEGTIFVPRMQFYAVEIARNRKGLNDWIYEQ----LPAGSSAVVHSRNEKKARKAIEKLHLTRIPGITRVTLRRPKNILFVINNPEVYKSPNSNtYIVFGEAKIEdlNASAQAAAAQQLAQAEHDHAGHD----------HGESSKAVEGGEAKKEEEEDDGEEVDAEGIEDKDIELVMTQANVSRKKAIKALKENDNDIVNSIMALS--PISKE---RLKKLGASARIGgkGTPRRKMKRAPARSGT--DDKKLQQALKKLNVQPIQAIEEVNMFKSDGNVIHFAAPKVHAAVPANTFAIYGNGEDKELTELVPGILNQLGPDSLASLRKLAESYQSMQQK-EGDKEADDDEIPDLVAGENFEGE--
>A0A0E9NIK4	A0A0E9NNS1	A0A0E9ND96
---FDAETADNLEEIEKQFAVKAIEHAQVYWNILEKMPGSQLKLTRLDDEIIEHLKEVFPDLV-ASNGATIDENEMKSHAGKNKWRPFLMKYEKLVDDYNFGTLLRTDAKAEYEEHTTIFVPRMQFFAIEILRNRAGLNDWICQKK-STIPTN----VASRTESKARKALSKLGLVQVPGITRVTFRRPKNVLFVISSPAVYKSPNSNcYIVFGEAKVEdlNAQAQFASAAQQLQAEAA----------AQEAVKASQGEEAIEEKKEEAQPEEEEGEVDASGIEEKDIELVMQQANVSRGKAVKALRENSMDIVNSILSCSE--MDHAKLARLQ-ASARTGGKGTPRRVVKKKGASTGG--DDKKLSAALKKLNVQPITGIEEVNMFKEDGNVIHFTAPKVHAAVPSNTFAIYGKGEDKELTELVPGILNQLGPDSLASLRKLAesyQQMNAAAAAAGAGAEGEDD-VPDLVENFDEQAKVE
>A0A2A9NIK9	A0A2A9NVX8	A0A2A9NNV0
---FDPQNAQNLVEIEKQFAVKAVEHAQTYWNLLEKVPPKELKLTKFDDEIFEHTMKTFPEMAEPphDKLVKLDEDWMKSPDGKKRWRDFIQEYEKKIKDFNFGSLIRTDSREEYGEANTIFVTRIQFYAIEISRNRLGLND-----------------IQSRAERKARKALLALGLKKVPGITRVTLRRPKNILFVLASPDVYKSPNSDcYIVFGEAKIEdmNSQAQLSAAQQLA-TGGTGAAN-------IEDTGAGRTGDDEKAPELEAPEDD--GPVDETGVDPKDIDLVMAQVNCSRAKAVRVLKESGGDLINAIMAASE--MDPAKLAKLQAAAAANRIGGkgtVRRKVVRKTKPSAA--QDDKKLQGALKKLNVQPIPGVEEVNMFREDGNVLHFTAPKVHAAVAANTFAVYGAGQVKELTELVPGILNQLGPDSLASLRKLAESyqaIQQGQQRANAGEEEDDDEVPDLVE--NFDTE--
>A0A6A6U277	A0A6A6UCV8	A0A6A6UCC9
---FDAENADNFEDIEKQFAVKTVQHMMTYWQLLENIPGSKLRLTKFDDEIHEHLKTAFPDFDPAATI---DEDKMKSKGGKELWRNFMNEYENKIEDYNFGTMLRSNAKFEYGEKETIFAMRMQFYAIEIARNKLGLNDWI-----ASIPAGAQVAIHSRNEKKARKQIAKLGLKQVEGITRVTLRRPKGILFVINSPDVYKSPSSNtYIIFGEAKIEdlNSQAQAAAAQQMA--------NVDAGH---EGHDHSHKGKAIDAAEAKKDEDEDDGeEVDEEGLEDKDISLVMAQASVSRKKAVKALKENDNDIVNSIMALS---MDTEKLARMQaQVRIGNGKGTVRRKI-KKVHKSSGT--DEKKLQQSLKKLNVQPIQAIEEVNMFKSDGNVIHFSAPKVHSAISSNLFAIYGNAEEKELTELVPGILNQLGPDSLASLRKLAESYQSMQKAGEGKDGDDDDDIPELVDNETFES---
>A0A6G1I3R9	A0A6G1I8Z1	A0A6G1I8R8
-ANFNAAEAPNLEDMEKQFAVKTVQQMMTYWKILEAVPGSTLTLTKIDDEIHEEFRKDFPEFDPAATI---NEDEMKNKENKERWRKFIAKFEKRVDDYNFGTMLRSNPKFEYGEDETIFAVRMQFYAIEIARNHAGLNDWINQQ--AVIPAGSSVAVHSRNEKKARKAIAKLGLKHIEGITRVTLRRPKNILFVINNPDVYKSPSSNtYIIFGEAKIEdlNSQAQASAAQQIAQEAAGDHAGHDHAGHS----HGKGKAVDHGDEKKEEEEDDGE-EVDEEGLEGKDIELVMQQAGVSRKKAVKALKENDNDIVNSIMALS---MDQAKLARMQ---ANVRIGgkGTPRRKVKKVHKSAGT--DDKKLQGALKKLNVQPIQAIEEVNMFKSDGNVIHFAAPKVHASVPANTFAIYGNGEDKELTELVPGILNQLGPDSLASLRKLAESYQNMQKKEGGEGEKKDDEdddddIPDLVAGENFEgkGDVE
>A0A4U0UDR0	A0A4U0TK18	A0A4U0TZL2
---------DNFEEIEKQFAVKVVEHMTTYWAILEKMPGSKLRLTKFDDDILDHFKREFPDY-DLKAT--IDEDSMKSKEGKERWRNFINEYEKKVDDYNFGTMLRANPAWEYGEKESIFAVRMQFYAIEIARNRAGLNDWI-------IPAGAQVAVHSRNEKKARKAISKLGLKQVEGITRVTLRRPKNILFVISQPEVYKSPNSNtWIIFGEAKIEDLNSQAqasaaqqLAAQQQAQGEGTQAAANG----------ADKGKAVEDKKPAEEEEDDGE-EVDDTGLEAKDIELVMAQASVTRKKAVKALKENDNDIVNSIMALS---------------STGNMAGkGTPRRKMKKVHKSSGT--DDKKLQTTLKKLNVQPITAIEEVNMFKSDGNVIHFSAPKVHASVPSNTFALYGNGEDKELTELVPGILNQLGPDSLASLRKLAESYQSMQKGGEGEEGKKeggddDDEIPDLVEGSNFEtkGDVE
>A0A1Q8S6B5	A0A1Q8RQH7	A0A1Q8RP39
-ANFNAEEADNLEDIEKQFAVKVVQHMETYWNILEKVKGSTLRLTKIDDEIYEHLMTDFPEFDPAATI---NEDEMKSKVGKERWRKFMMAYEKKVDDYNFGTMVRANPKFEYGQNDVIFVPRMQFYAIEIARNRKGLNDWI-------LPSGSTAVIHSRNEKKARKALEKLHLTRVQGITRVTLRRPKNILFVINTPEVYKSPNSNtYIVFGEAKIEdlNATAQQAAAQQLAAAGG----EHDHAGHS----HAEPSKAVEADAKKEEEEDDGE-EVDAEGIEDKDIELVMTQANVSRKKAIKALKENDNDIVNSIMALS----------RLKKLGASARIGigkGTPRRKVKRAPARSAA--DDKKLQAALKKLNVQPIQAIEEVNMFKSDGNVIHFAAPKVHAAVPANTFAIYGNGEDKELTELVPGILNQLGPDSLASLRKLAESYQNMQ-KEGKDGEEDD--IPDLVEGENFESKVE
>M2MDR6	M2MDE6	M2N6T5
----NPEEADNFEEIEKQFAVKVVEHMSTYWSILEKLPGSKLRLTKYDDDILEHFRREFPDF-DLKAT--INEDEMKSKEGKERWRNFINEYEKKVEDYNFGTMLRANPAWEYGEKETIFAVRMQFYAVEIARNRAGLNDWI-------IPAGATVTVHSRNEKKARKAIAKLGLKHIEGITRVTLRRPKNILFVISQPDVYKSPSSNtWIIFGEAKIEdlNSQAQASAAQQLAAQSAHEASGQ-------ENGAADKGKAVE-DKKPADDDDDDNEEVDETGLEAKDIELVMAQASVSRKKAVKALQENDKDIVNSIMALS---MDHEKLARMQNAVRIGGKGTPRRKV-KKVHKSSGT--DDKKLQTTLKKMNVQPITGIEEVNMFKSDGNVIHFSAPKVHASVPSNTFALYGNGEDKELTELVPGILNQLGPDSLASLRKLAESYQSLQKGGEGEEGKKgdddDEEIPDLVEGEEF-----
>A0A6A6FG26	A0A6A6F768	A0A6A6FG72
----NAEDADNFEEIEKQFAVKVVEHMSTYWSILEKMPGSKLRLTKYDDEILEHFTKEFPDF-DLKAT--INEDDMKSKEGKEKWRNFINAYEKKIEDYNFGAMVRANPAFEYDEKGTIFAVRMQFYALEIARNRAGLNDWI-------IPAGASVAVHSRNEKKARKAIAKLGLKHVEGITRVTLRRPKNILFVISNPDVYKSPNSNtWIIFGEAKIEDLNS-------QAQASAAQQLASQAANEAGHDHSAdgDKGKSVEGGADKKAEEEEDDGeEVDDTGLEAKDIELVMAQASVSRKKAVKALKENDNDIVNSIMALS----------------------GTPRRKVKKVHKSGGG--DDKKLQAALKKMNVQPIPAIEEVNMFKQDGNVIHFSAPKVHASVPSNTFAIYGNGEDKELTELVPGILNQLGPDSLASLRKLAESYQSMQKSAEGEDKKddDDDEIPDLVEGENFESknDVE
>UPI0004623399	R7S9S8	UPI000462168D
---FDANNAQNLVEIEKQFAVKAVEHAQTYWNLLEKVNPRDLKLTKIDDEIFEHATTAFPELleNDHAKLSVIDEEWMKSESGKTRWRDFIQSYEKKIKDYNFGSLIRTDARQEYSETNTIFVTRIQFYVFEIARNRLGLND-----------------IQSRSERKARKALITLGLKKVPGITRVTLRRPKNVLFVIASPDVYKSPNSDcYIVFGEAKIEdmNSQAQLSAAQQLASGGGSS------GVPNLEGSSIDREPADDDDI-PELEAVEEDGNVDETGVDPKDIELVIQQVGCTRAKAVRVLKESGGDLINAIMAASE--MDPAKLAKLQAQAASNRIGGkgtVRRKIVRKTKPSTA--QDDKKLQGALKKLNVQPIPGVEEVNMFREDGNVLHFSTPKVHAAVTANTFAVYGAGHVKELTELVPGILNQLGPDSLASLRKLAESyqaIQQSQQRPPAAAadDDDDDDVPDLVD---------
>A0A5E3XK51	A0A5E3WAU1	A0A5E3X3M1
---FDPNTAENHQDIEKQFAVKAVEHAQTYWNLLEKVQPRELRLTQYDDAIFDHAKTDFPELfeNDFAKLRKMDEDWMKSKEGKERWRKFMAQYEKTIKDHNFGSLIRTDADGEYSERNTIFVMRMQFYVFEIARNRLGLND-----------------IQSRSERKARKALISLGLQKVPNITRVTVKRPKNFLLVLTAPDVYKSQNSDtYIVFGEAKMEDANQ-LNAAQQFAQGGGAgALSNFGGAGAGADDDDDDDDI-------PELEEPEEEGTVDETGVDAKDIELVMQQVNCTRAKAVKALRESGGDLINAIMAASE--MDHAKLAKLQAQAAANRIGGkgsMRRKVVHKPKAAGG---DDKKLSAALKKLNVQPITGVEEVNMFREDGNVLHFASPKLHAAVNANTYAIYGAGQVKELTELMPSILNQLGPDSLASLRKLAESYQSVQGqQGGAEEDDDDDDVPDLVE---------
>A0A7K6GJ66	A0A7K6GPL1	A0A7K6G994
--------------------------------LISSVDPKFLNLTKVDDRIYEEFRKTFRDL----RVDVLDPEELKSEPAKAKWRPFCLGFEGVVEDFNYGTLLRLDSRREYTEENTIF---------------------------------------SRSEKKARKAMSKLGLRQIHGVTRITIRKSKNILFVISKPDVFKSpASDIYIVFGEAKIEDLSQQVHKA--AAEKFKVPLEHSALVTDTAPAL-------------AIKEESEEEEE---ARLEVRDIELVMAQANVSRPKAVRALRHNNNDIVNAIM------MNQEKLAKLQ---AQVRIGGKGTARRKKKVVHRTATADDKKLQSSLKKLAVNNIAGIEEVNMIKDDGTVIHFNNPKVQASLSANTFAITGHAEAKPITEMLPGILSQLGADSLTSLRKLAEQFPRQvlDSKAPKsdDIDEEDDDVPDLVE---------
>UPI000440D37B	UPI000440FC6C	UPI000440AF9F
-SKFDPNNAQNAVEIEKQFAVKAVEQAQTYWNLLEKISPRELRLTKLDDEIYEHTMKTFPEFEEEGHAKliRLDEDAMKSKDGKEKWRTFINSYEKKVKDHNFGSLIRMNCEDEYSETNTIFVTRIQFYAIEIARNRLGLND-----------------IQSRSERKARKALISLGLKKVPGITRVTIRRPKNFLFVIASPDVYKSQNSDcYIVFGEAKAEDGNQQAAamnAAQSVAQgGGGSIPNLSGAGAAADDDDDDDI---------PDLEAPEEEGPVDETGVEAKDIELVMQQVNCSRAKAVRVLKESGGDLINAIMAASE--MDAAKLAKLQAQAASNRIGGkgtMRRKVVRK--TKAGSAQDDKKLQGALKKLNVQPIQGVEEVNMFREDSNVLHFTAPKVHAALNSNTLAIYGAGQVKELTELVPGILNQLGPDSLASLRKLAESYQSLQGQqrpgVPAADDDDDDDVPDLVE--NFDVE--
>A0A2S5B5L4	A0A2S5BCW4	A0A2S5BGI2
---FNPEEAQNDELIEQQFAVMCFEQAEAYFNLITKMKPSELkRLTKWDDEIMEAFEKHFPDYQSDEKLRVLNEDEMKSAAGKKRWREFMLPFEKKIDEYNFGTLIRTSCEEDYSQENSIFGYRLQFYAIEIARNRRGLNDGV----------------------KAKETLSKLGLKKVEGVQRVVIKKPKGVLVAIQEPEVFKSPVSDcYIVFGEAKQEDappFPNFAQMGQQQAQA------------------QAQAQAQQAGASAGGADEADDGEDADETGIEKDDIDVVMKQANCSRSRAVKALRKTDGDIVQAIV-----------------LSLRHAPGGAKAPIRRKVAPKQPSAQDDKKLQTALKKLNVQGVGAVEEVNMFMDDGKVLNFNRPTVHAAAGSNTYAVYGHGVAKEITELMPGIIQQLGPDTMASLQKLAEQYSRGQqgpdgAAGIAEADEEDddaDDIPELVE---------
>A0A5M3MKL8	A0A5M3N1B1	A0A5M3MGM8
---FDPNNAQNLIEIEKQFAVKAVEQAQTYWHLLEKVHPSDLKLTKLDDEIYEHTMSTFPEFAENDHAKliKLDEDFLKSEDGKKRWRDFIQSYEKKVKDYNFGSLIRTDARNEYSETNTIFVTRIQFYAVEISRNRLGLND-----------------IQSRSERKARKALLSLGLKKVPSITRVTLRRPKNLLFVLSAPDVYKSTNSDtYIVFGEARVEDMnSQAQMSAAQQLASGGAAPGGVSALENSGAGADGDDD---EDIPDLEAPEDD--SPVDETGVDPKDIELVMAQVNCSRAKAVRVLKETGGDLINAIMAASE--MDPAKLAKLQAQAAANRIGGkgtPRRKIVRKPKAAGGG--DDKKLQAALKKLNVQPIAGVEEVNMFREDGNVLHFSapkdhcllcelslRVLVHAAVSANTYAIFGNGQLKELTELVPGILNQLGPDSLASLRKLAesyqAIQQGQQARQAAGAEDDDDDVPDLVE--NFDVEAE
>A0A2H8TFV8	A0A2H8TJM7	UPI000DC14C80
--------------VEMMWAIKAYEHAEIYFNLICSVDPKLLKLTPHDEKIYKEFRRLFPDL----QIEVLDEEDVKNDSSKIKWRRFCDLY-KNMENYNFGTLIRKDVHGDYSESNSFIVIRIQFYAIELARNREGLND-------------------SRGEKKARKIISKLGLKQIHGVNRVTIRKSKNILFVINNPDVFKNpASDTYIVFGEAKIEDLSQQAqVAAAEKFKSADMMPSVLDKDSASRPMVSQPIQ-----------EEEEEEGEIDYKGVEEKDVDLVCAQAGVTKRKAIDALLRNNNDIVNAIMDLT----------KLKKLSDQVRIGGKGTPRRKKKVVHTTAATDDKKLQSTLKKLTVNTIPGIEEVNMIKDDGTVIHFNNPKAQASLAANTFAITGHGDTKSMSELLPGILNQLGHEEIGQLKRYA-----------------------------------
>S8EBF7	S8EMD4	S8E661
---FDPNNAQNLVEIEKQFAVKAVEHAQTYWNLLEKVPPRDLKLTKIDDEIFEHTMSDFPELKDSDHAKitVLDEEWMKSKDGKERWRKFIQSYEEKVKDYNFGSLIRTDAREEYGEKNTIFVTRIQFYAFEIARNRLGLND-----------------IQSRSERKARKALLSLGLKNVQGITRVTLRRPKNVLFVIATPDVYKSPNSDcYIVFGEAKIEDMNQaaQLSAAQQLASSgAGGVPNIESSGAAGGDDDDDDI---------PELEEVQEEGPVDETGVEPKDIELVMQQVGCTRAKAVRVLKESGGDLINAIMAASE--MDPTKLAKLQAQAAANRIGGkgtVRRKIVRKTKPSTA--QDDKKLQGALKKLNVQPIPGVEEVNMFREDGNVLHFSAPKVHAAVAANTFAVYGTGQVKELTELVPGILNQLGPDSLASLRKLAESyqaIQQNQQRPPnAADDDDDDDVPDLVE--NFDA---
>A0A0C3SCD1	A0A0C3PR01	A0A0C3S6Y3
---FDPNKAQNLAEIEKQFAVKAVEHAQTYWNLLEKVPPANLKLTKQDDEIYEHFKRDFPEifVEPYERITKLDEDMMKSKEGKEKWRKFIESYKDTVKDYNFGSLIRTNARDEYSETNTIFTTRIQFYAYEIARNRLGLND-----------------IQSRSERKARKALISLGLKKVPGITRVTLRRPKNVLFVIATPDVYKSQNSDcYIVFGEAKIEdvNSTAQLSAAQQLASSgTSAVPTLESSGAADEDDI-PELEAV------------EEEGPVDETGVDPKDIDLVIQQVGCSRAKAVKVLKESGGDLINAIMAASE--MDPAKLAKLQAAAAANRIGGkgtVRRKVVRKT-KATGA-QDDKKLQGALKKLNVQPIPGVEEVNMFREDGNVLHFSAPKVHAAVSANTFAIYGAGQVKELTELVPGILNQLGPDSLASLRKLAESyqaIQQSQQRPSGAADEDDDDVPDLVE--NFDA---
>W4JXH0	W4KLR5	W4JWW4
---FDPNNAQNLVEIEKQFAVKAVEHAQTYWNLLEKIHPSQLKLTRLDDEIFEHMMKTFPEIsQEHQKLTVLDEDWMKSKDGKERWRQFMAAYEKKVQDYNFGSLIRTNATKEYSETNTIFVTRIQFYAIEISRNRLGLND-----------------IQSRSERKARKALLSLGLKKVPGITRVTLRRPKNFLFVIASPDVYKSQNSDcYIVFGEAKMEdmNAQAQLNAAQQLAQSGGSLPNLENSGAGGDGDDDDDI---------PDLEAPEDEGPVDETGIDPKDIELVMAQVNCSRAKAVRVLKESGGDLINAIMAASE--MDTAKLAKLQAQAAANRIGGkgtMRRKVVRKTKPSNA--QDDKKLQGALKKLNVQPIQGVEEVNMFREDGNVLHFNAPKVHAAVSANTFAIYGAGQVKELTELVPGILNQLGPDSLASLRKLAesyqAIQQGQQRQANAGADDDDDDVPDLVE--NFDVE--
>F4RGM2	F4RKK6	F4S579
---FDAANAPNLPEIEKQFAVKCIEQAETYWNLLGAIEPKSMKLTKYDDTLMEEFKEHFPdlyENKD-NRLQKLDENEIKSPASKEIWRKYIAKFEKLVVDYNFGTLIRSNSTEDYTESNTIFITRIQFYAIEICRNRLGLND----------------SILNKSERKARKTLAKLGLKKVLGINRVTMRKfKSQQFFVIANAEVFKSATANvYIVFGEAKTEETAPGLNLGGGGGGGGGFGAESM---------VSAGKQVA--GKITDVNEDDQE--PADETGIDPSDIETVMTQVNCSRNKAVKALKENDGDLINAIISAS---MNAEKLKQLQAQTKTASKGQPRRKeIKRPKGLGMGAGSgEDKKLQAALKKLNVQSMAGIEEVNMFKEEGsKILHFANPRVHGAANMNTFAIHGAGQDKDLTELVPGILPQLGPESIANLRRLASslgdlpnhNLNKNSNVVPTD---DDDDVPDLVE--NFDVE--
>G0S2Q9	G0S1Q9	G0S1Q0
--TFNPDEAENLEDIEKQFAVKAVQHMVTYWSILEKVRGSTLRLTRLDDEIYEHLKRDFPEFDPAETI---DEDKMKSKEGKERWRNFMMAYEKKVDDYNFGTLLRANPKWEYGKDETIFVPRMQFYAIEIARNKLGLNDWI-----TSVPAGAPAVIHSRNEKKARKAIEKLHLTRVPGITRVTFRRPKNILFVINNPEVYKSPNSNtYIVFGEAKIEdlNATAQAAAAQQLASQTA-----EHDHTGHAHDHKHE---------ETKEEEEDDGEEIDATGIEDKDIELVMTQANVSRKKAIKALKENDNDIVNSIMALS----------------------GTPRRKVKRAPARSGG--DDKKLQQTLKKLNVQPIQAIEEVNMFKSDGNVIHFSAPKVHAAVPANTFAIYGAGEEKELTELVPGILNQLGPDSLASLRKLAESyqaMQKNSEK-----EADDDEIPDLVAGENFES---
>A0A1E3NND7	A0A1E3NJN2	A0A1E3NK94
LANFDPENPDNLEDIEKQFAVKAVQQMSTYWSLLSAVPPAKLKLTKYDDEILEEFYKTFPEY-DEKKVAFLDEDELKSKEGKEKWREFIKNFEEKVEDYNFGTLVRKDVTKDYSEENTIFVVRIQFYAIELVRNKLGLNDWV-------IPQGAEVTIVPKAEKKAKDALLKLGLKPLKEISRVTFRKKNNTILAIDKPEVYRTLGGSYIIFGEAKVEDLNkryQEAMAAQQAAQEvnDAVNTPKDDLAAS----IQDDLKKAS--LDDKPAEADAEDGEpADATGLEESDISVIMEQTNASRNKAIKALKEHNGDIVNAIMSLS-MPIDPEKLAKLQKQSS-KKIGGQRIKAKKVNKSSEG---DDSKVQAALQKFNPTTLTDVAEANFFRDNGTVLHFNRVGVQAAAANNTYAVTGFAQEKQITELLPGILTQLGAENLELLQKLAQSFQKNpESLAQLSNQakgEKEEDIPELVEGETFD----
>A0A163AM02	A0A163A5Z6	A0A162ZZB3
----SADELEQLEDIEKQWAVKAMHHAETYFKLISAMDCSKLRLTSIDDEIYKDFIENFPHID----VKHLDEKDFKSPESKDKWRHWINKYEKRVNEFNFGCLIRIDPSKDYTEENTMFGVRMQFYAIEIARNKLGLN------------EEEEVTVdspQSRGEKKARKAILGLGLKRVAGINRVTFTRARGIIYAIAKPEVYQSMNSDtFIVFGEMQVEDM-----AARAQAAAA------EQLAT---EAASGEVEAPA---ADAVAEVEEEEEEVSAEGVEEKDIELVVSQANVSRNKAIKALKGNNNDIVNAIMELT---MNADKLAKLQ---AQVRIGGkgtPRRKTKKvvKVSSSG----DDRKLSAALTKLGVQPIAGVEEVNMFRDDGKVIHFGAPKVQAAANCNTFAIHGRAAEKDLAELVPGILSQMGPDSLASLRKLA---EAYQAQQGAPAGEDDDEIPDLVE--SFDkAEIE
>A0A2G5BHD5	A0A2G5B1D6	A0A2G5B730
MSLPAAEETGNMVEMEMQWAVKAMHHAETYMKLLRSVGPGKFRLCPIEDELYKDFRKNFPTLK----IAHLNVDDFKTEASKAKWREFINKYENRVTDFNFGSLVRIDCKGDYTEENTMFVMRTQFLCVEIARNKEGLNKQIT-------------------ERKARKAMLKKGFEQVTGITNISVIRRKSPMFSIYAPDVYKNAGSDtWIVFGEARVDNLGRMMnPGAQRAAKAAA-------AATGATE-------TGSSATPAAATKVEEVEEKVDETGVESNDIELVMAQANCSRAMAVKALKDKGNDVVNAIMELT---MNPEKLAKLQAQVRTGGKGTPRRKVIKKPTKSVA--KEDPKIASTLRQLGVQPIPDIETINMFMDGGKVMAFNVPRLSANINANTFVISGKAEEKSPEQALTEMISRMGSFGPESLSQLAKMTE--GLQTGTDAGDVDDDIPELI----------
>G7DY53	UPI0004A54D80	G7E0A2
---FDPENAGNAPEIEKQFAVKVIEQAQTHHKLITTIPPSSLKLTKHDDELYEMFKELFPEnfENDLALVKVIDEDRMKNKDSKTRWQKYSKAFEKTVEDFSSGCLLRLNSEEDYTESNAIFAVRIQFLAYEITRNRHGLNN---------------VKVPTRGEAKAKKALLKLGLKPIPGISRVTLKKARG-----AKPE---------------DVNAMQNSMQALQQPSEG---MPS--DAATRAQmaalGNLGRAQQASGGGARSATADAPaEEEGEVDETGVEAKDVELVMQQVGCSRAKAVRALKENNNDLV----------MDTAKLARMQAAARQGSKGTPRRKQPVKAKTTSG---DDKKLQAALNKLPVQTLAGIEEVNMFKDDdsGTVLHFAQPKVHASAPSNTYAIYGHGQEKDLTDLLPGILSQMGPEALSNLNSLA-----------------------------------
>A0A0C9ZD65	A0A0C9Z0G9	A0A0C9ZDE6
-------------------------------------------------------MSAFPELsgNDHEKLVKLDEDWLKSEDGKKRWRAFVNAYEKKVKDFNFGSLIRTDARLEYSETNTIFVTRMQFYAIEIARNRLGLNDTI---------------IQSRSERKARKALLGLGLKRVPGITRVTIRRPKNTLYVISSPDVYKSHNSDcYIVFGEAKFEDMnAQAQLSAAQHLSSSAAAANNITTLESSGSTVEADD----DDIPNLEAPDDD--GPIDDTGVDAKDVDLVMNQVGCSRAKAIRVLKESGGDLINAIMAASE--MDPAKLAKLQAAAVANRLGGkgtMRRKVVRKAKPSSA--QDDKKLQGALKKLNVQSIPGVEEVNMFREDGNVLHFTTPKVHAAAPANTFAIYGVGHVKELTELVPGILNQLGPDSLASLRKLaesyqAIQQGQQRPTAAGAAEDDDDDVPDLVENfdvegeQAAGADVE
>A0A0C3FE70	A0A0C3F7U2	A0A0C3G7U5
MSTqkFDPNSAQNLLEIEKQFAVKAVEHAQTYWNLLEKISPRGLKLTRLDDEIYADTMSSFPELSvdGYAKLIKLDEDWLKSESGKKRWRTFINAYEKTVKDFNFGSLIRTDARREYAETNTIFgaSVFLRFYAIEIARNRLGLND-----------------IQSRSERKARKALLSLGLKRVPNITRVTLRRPKNVLFVLASPDVYKSSNSDcYIVFGEAKIEdmNSQAQMSTAQQLAQGGGA--GGDDI-----PDLEAP----------------DEEGPVDETGVDPKDIDLVVAQVNCSRAKAVRVLKESGGDLINAIMAASE--MDPAKLAKLQAQAAANRIGGkgtMRRKIVRKTKPSAA--QDDKKLQGALKKLNVQPIPGVEEVNMFREDGNVLHFTAPKVHAAISANTFAIYGTGQVKELTELVPGILNQLGHDSLASLRKLAESyqtVQPGQQKPPnaggADDDDDDDDVPDLVE--NFDVEAE
>A0A178EKV2	A0A178E3R5	A0A178E622
----NPEDTENFEDIEKQFAVKVVQHMETYWNILEKLPGSKLRLTKFDDEIYEHFKKEFPEF---DASATINEDDMKSKEGKERWRKFIGEYEKKVEDYNFGAMLRASPKTEYSETGTIFAVRMQFYAVEIARNRAGLNDWI-------IPAGASVAVHSRNEKKARKAISKLGLKHIDGITRVTLRRPKNILFVINQPDVYKSPSSNtWIIFGEAKIEdlNSQAQASAAQQLAQAEAA--SHDHSGHDHDHDHDHDHSGHSHGKGKAVedkkddEEEDDDDEEVDDSGLEAKDIELVMQQASVSRKKAVKALKENDNDIVNSIMALS---MDQAKLARMQ---ASVRIGgkGTPRRKVKKVHKSAGT--DDKKLQTALKKLNVQPIQAIEEVNMFKSDGNVIHFSAPKVHASVPANTFAIYGHGEDKELTELVPGILNQLGPDSLASLRKLAESYQSMQKEKGEDGDKKdddddDDDIPDLVAGDNFESKAE
>A0A178B8E9	A0A178AKD3	A0A178AKR3
----NAEDTDNSEQIEQAFAVKVVQHIETYWKILEKVPGSKLRLTKLDDEIYEHFKKDFPEFDPKATI---DEDEMKSKEGKERWRKFINAYEKRIDDYNYGTVIRTNPKFEYGENETIFAVRMQFYAIEIVRNREGLNDWI-------IPAGASVAVHSRNEKKARKAIAKLGLKHIDGITRVTLRRPKNILFVINQPDVYKSPSSNtWIIFGEAKIEdlNSQAQASAAQQLAQAEAA--SHDHSGHDHDHDHKGKGKAVEDKKDDEEEEEDDDE-EVDDSGLEAKDIELVMQQASVSRKKAVKALKENDNDIVNSIMALS---MDQAKLARMQ---ASVRIGgkGTPRRKVKKVHKSSGT--DDKKLQTALKKLNVQPIQAIEEVNMFKSDGNVIHFSAPKVHASVPSNTFAIYGHGEDKELTELVPGILNQLGPDSLASLRKLAESYQSMQKEKGEDGDKKddddedDDDIPDLVAGDNFESKTE
>A0A1Y2HQ74	A0A1Y2HXP1	A0A1Y2I048
-----------------EWAKRVIKLAERYTNRIGNTGPEGMRLTRVDDELYTRFRGDFPTF----NVKIISQDELTGAGFAEKWQTLHADFADKLPAVYAHHLMRRVATREYADDNTMMVTAAQFYAIEIARNREGAN---------------SLAAASRGERKAKKAFEGLGLTPISGINRVVFKRPRNELIVIQDPEVYKSSTADvYIVYGQAtmaknQLPGLNPLAAGAGAAKPGAHVHDANckhdeDDPADALPELIE-DMDV----SDDAAAPE----------GISEKEIDMVIKQSGASRGQAISAIRSNGGDVAAAIMQLTE--MNPEKLAQLRE---NVRIGgkGTPRRKAKKQPASAKAASDDKKVHAALKKLNVTAIPNIEEVNMFRDDGKVMHFPNPKIQASVQSQTFAVYGKPVVKDMLEM-PELMGQMGNQQMmiqQLLQQL------------------------------------
>A0A150V5M2	A0A150VDD2	A0A150VFS0
----NPADADNFEEIEKQFAVKVVDQMSTYWGLLENVPGSKLRLTNYDDEILAHFQRDFPDF-DLNGT--IDEDEMKSKEGKARWRAFCDAYsgdkekggreDLKVEDYNFGTMLRANPAWEYGEKETIFAVRMQFYAIEIARNRAGLNDWI-----ASIPAGASVAVHSRNEKKARKAIAKLGLKHVEGITRVTLRRPKNILFVISNPDVYKSPSSNtWIIFGEAKIEDLnSQAQASAAQQLAAQSANDAAQGDATNG-----AGKGKAVED--KKQEEEEDDGEEVDDTGLEAKDIELVMAQANVSKKKAVKALKENDNDIVNSIMALS----------------------GTPRRKVKKVHKSSGT--DDKKLQTTLKKLNVQPITAIEEVNMFKSDGNVIHFSAPKVHASVPSNTFALYGNGEDKELTELVPGILNQLGPDSLASLRKLAESYQSLQ-KGSEEGEKKdggddDDEIPDLVEGENFES---
>A0A1E4TKM9	A0A1E4TBQ1	A0A1E4TG37
---FDPENAQNIEDLEKQFAVKAVLHAQTFWNLLEKKKGSEMKLTKMDDQLLEDFIKTFPKYADPKELSNISEDEMKSPEGKKQWREFMNRYEKTLNDYNFGTLLRKSASDEYAEETTIFVPRVQFLVFEIARNRNKLNDWI-----STIPEGSSIAIHSRNAKKAMQAVQKLGLKKVDGILRLVMRRSRTILFTISRPEVYQTPAGGYIVFGEIRVEDLgapnmqnmqAAAAAAAAQQGAGEGGAP-----------DVLAD---AAEG--LKIQEEPEEEGEIDETGLSGEDIETVMGQANCSRAKAVKALKSNDGDIVSAIM--------EEKLAKLQ---AGSRIGGkgtPRRKVKKAPKTSSVA---EQKVMATLKKFNMQPSQDIEEVNMFRDDGKVINITRPRVQVSIPSQTTAIYGNAKTKSIAEMLPDALTQVGTSDRELLQVVIKELEKVAPKTDKGKEsaEGDEEIPNLVEGETFENDVE
>A0A1L9UHN0	A0A1L9UBL5	A0A1L9UEA5
---FDPETAENFEDMEKQFAVKAVEHLMTYWSILEKVPGSQLRLTKMDDDILESFQKEFPDFDPAATI---NEDEMKSKAGKEKWRNWINQYEKTIEDFNFGTMLRASPNVEYDRDTTIFAMRMQFYAIEIARNRAGLNDWI-------IPGGAAVTIHSRNEKKARKAIGKLGLKHVPGITRVTLRRPKNILFVINQPDVYRSPSSNtWIIFGEAKIEdlNATAQATAAQQLAEAAANEHAGHD------HDHDHGKGKAAEAETKKEEEEDDGE-EVDESGLEAKDIELVMAQANVSRKKAVKALRENDNDIVNSIMALS---MDQAKLARMQQ-SVRIGIGkGTPRRKVKKVHKSSGA--DDKKLQATLKKMNVQPIQAIEEVNMFKEDGNVIHFGAPKVHASVPSNTFALYGNGEEKELTELVPGILNQLGPDSLASLRKLAesyQNMQKNQAGADGKNDEEDD-IPDLVEGENFESNVE
>F7WAD5	F7VQH1	F7VXQ7
---FDAENADNFEDIEKQFAVKAVQQMATYWAILEKVPGSKLRLTKMDDDIYEHLKKDFPDF-------------------------------------------------------------------------------------SSLPAGSQAVIHSRNEKKARQAIAKLHLQPVPGITRVTLRRPKNILFVINNPEVYKSPNSNtYIVFGEAKIEdlNASAQAAAAQQLASQS----AEHDHAGHSHEHEE-------EGKAKEEEEEDDGE-EVDAEGIEDKDIELVMTQANVSRKKAIKALKENDNDIVNSIMALS----------RLKKLGASARIGmlspvgkGTpRRKVKRAPARSAG---DDKKLQATLKKVNVQPIQAIEEVNMFKSDGNVIHFAAPKVHAAVPANTFAIYGNGEDKELTELVPGILNQLGPDSLASLRKLAesyQNMQKNE----KDAEEDD--IPDLVAGENFESKVE
>A0A167CJ58	A0A167EIA7	A0A161HKE4
---------------------------ETYWNLLEKVPASSLRLTKIDDEIYEHLLKDFPEFENTEYGLIINEDEMKSVTGKARWRKFMNTYENTVDDFNFGTLLRTNSKGEYSEENTIFVPRMQFYAVEIFRNKRGLNDWV-------VADGAGVTVVSRGEKKARKLILKLGLQKIEGVNRVVLKRTRNAVFIIENPEVYKNpSSGTYIVFGEAKVDNQATNIASqiAQLAAQggAAGAPAGAEAAsgpASKDPASIQADLAAAVKDvSLNekAAAEPEVADEDVDASGLNEDDIRIVQEQANTSRAKAVAGLRANKGDIVNTIMELT---MDADKLARLQKSVRIGGKGTPRRKVKRTAKNTEG---DDKKLQAALQKVQVQPITGIESVNMFKDDGTVLHFPRASVQASVPSNTFAITGNPVEKTMSEMLPEVLSSMGPESLEQLRQLTEQL-----KAGTGAkEAEDDDIPELVEGENFE----
>A0A086SV86	A0A086TC92	A0A086T2I5
---FNAEQAENMEDVEKQFAVKVVQHMGTYWSILEKVKGSSLRLTKMDQDIYDHLMETFPDFDPAATI---NEDEMKSKAGKDKWRPFMMAYEKKIEDFNFGTMLRNSPKVEYEEDNTIFVPRMQFYAIEIARNRHGLNDWI-------LPAGSTAVVHSRNEKKARKALEKLNLTRVTGITRVTLRRPKNMLFVINNPEVYKSPNSNtYIVFGEAKIEDInasAQQAAAAQLAAQG-----AEGDHAGHS----HAEPSKAAESSEAKKDEDEDDGEEVDAEGLEDKDIELVMTQANVSRKKAVKALKENDNDIVNSIMALS----------RLKKLGQGARIG--MRKV-KRAPARSGA--DDKKLQQTLKKLGTQPIQAIEEVNMFKSDGNVIHFAAPKVHAAVPHNTFAIYGNGEDKELTELVPGILNQLGPDSLASLRKLAesyQNMQKGE-----KGEEDDGEIPDLVEGENFESKVE
>A0A2T3AYS1	A0A2T3B5H5	A0A2T3B592
---FNPEEADNLEDIEKQFAVKVVQHMSTYWAILEKVRGSTLRLTKIDDEIYEHLKADFPEFDPAQTI---DEDEMKSKTGKERWRKFMMAYEKKVDDYNFGTMLRSNPKWEYGKDETIFVPRMQFYAVEIARNRQGLNDWI-------LPAGAGAVVHSRNEKKARKSIAKLGLTKVPGITRVTLRRPKNILFVINNPEVYKSPNSNtYIVFGEAKIEdlNSQAQASAAQQLAAQESHDHAGHDHAGHDHAHDHGKGKAVDTG--DKKDEDEDEGEEVDATGLEDKDIELVMTQASVSRNKAIKALKENDNDIVNSIMALS---MDMEKLKKMQQSvrigcdadSAMNSGKGTPRRKVKKVHKSAGA--DDKKLQTSLKKLNVQPIQAIEEVNMFKSDGNVIHFAAPKVHAAVPANTFAIYGNGEDKELTELVPGILNQLGPDSLASLRKLAESYQSMQ-KAEGGDDKKdddDDDIPDLVAGENFEDKVE
>A0A1E3PFC5	A0A1E3PG51	A0A1E3PS35
---FKAEEAENLEDIEKQFAVKAVMQAQTYWGLLEKIEGSKLRLTKYDNEIYEHLLKDFPEFSDPSFATTINEDEMKSVKGKDRWRKFMNVYEEQVDDYNFGTLLRVNSNGEYDEANTIFVPRMQFYAYEIFRNRHGLNDWI-----SEIPQGSDVSVVGaAGEKKAKKIILKLGLVKVEGITRVTMKRTGNVIFAIDQPEVYKNpTNGAYVVFGEAKVSDLGAMARAAAAQNQAGAGAPLAKDAGS-----IQADMQAAADSAASGAAqvsdDNDNEDGPVDETGLSTSDIELVMDQTNASRAKVVKALRANDNDIVNTVMELT-MPVDQEKLAKLQKATRIGGKGTPRRKAKRapKVDNSVQVAAENQKLQQALQKLNAQTVPGIEEVNMFQEDGKVLNFNRVQVQGSVPDNTFAVFGNSKEKELTDLMPGILAQMGPESLSQLQKIVEQL-KLGQEGPA-GEAGDE-VPELVEGETFEDNVE
>H6BNY1	H6C217	H6C1A2
------ENAPNYEDMEKQFAVRAVQHMSVYWSILEKLPGSKLRLTRLDDEILDHFKQEFPDFDPAEEI---DEDQMKSKEGKEKWRNFAMVYekgEKKIEDYNFGTMLRKSPKTEYGEKETIFVIRMQFYAIEIARNRAGLNDWI-------IPAGSAVAVHSRNEKKARKAIGKLGLKHVPGITRVTLRRPKGILFVISNPDVYRSPTSNtWIIFGEAKIEdlNSQSQAAAAQQLAAAEA---ANADHSGHDHGDEEGKGKAAEE---KKAEEEDDDDEEVDDSGLEAKDIELVMTQASVSRKKAVKALKENGNDIVNSIMALS---MDTEKLKRMQAQAvplsdeTNIETGgkGTPRRKTKKVHKSSGT--DDKKLQTALKKMNVQPIQAIEEVNMFKEDGNVIHFAAPKVHASVPSNTFAIYGNGEDKELTELVPGILNQLGPDSLASLRRLAesyQSLQKKEGGEKKEGEDDDDEIPDLVEGENFEGKVE
>A0A1A0HGI6	A0A1A0HHX0	A0A1A0HFH8
---FNAETADNLEDIEKQFAVKAVVQAETYWGLISKVKASALKLTQHDDDIFEALMEDFPEFKEKANVAQISENEMKSPQGKTRWRNFCEKF-KEIDDYNFGTLLRTKASDEYSQENTIFAVRIQFYAIEIARNRYGLNDWASG-----IPQGAEVNIISKNEKKAREAIKKLNLKQVKGISRVTFKQRGNLIYAIDLPDVYKSPAGTYVVFGEAKVDDMNQRLAEAQaaqtaaAQAQAAGA--DADAPADKSPESITADLEKA---SLNAKVEEaDEEDGDVDESGLDASDIAIIVEQTQVSRAKAVSALRRNKGDMVNAIMELS-MPIDQEKLAKLQK-AGPRKVGGARVKAKKVKSES-----DDVKLMETLGKFKAIKVENVEEANFFKDDGKVLHFPRVGVQAASASNTFAFSGYPQEKDITQLIPNILPHLGAENLDVLRNLAEQIQ--AGKAPTELNaggAGEDDIPDLVAGEKFD-DVE
>A0A0C3PRA7	A0A0C3PHR7	A0A0C3JYZ9
-------------------------------------------------------MSAFPELsgNDHEKLVKLDEDWLKSEDGKKRWRAFVNAYEKKVKDFNFGSLIRTDAKLEYSETNTIF-------------------------------------IQSRSERKARKALLSLGLKKVPGITRVTLRRPKNVLFVLSSPDVYKSHNSDcYIVFGEAKIEDMNSQAQLSAAQHLSSGAAAAN-NVSTL--ESSGAAVEADEDDIPNLEAPEDD--GPVDETGVDVKDIELVMNQVGCSRAKAVRVLKESEGDLINAIMAAS---MDPAKLAKLQAAAAANRLGGkgtMRRKVVRKAKPSSA--QDDKKLQGALKKLNVQPIPGVEEVNMFREDGHVLHFTTpkgslcvPTVHAAVPANTFAIYGIGHVKELTELVPGILNQLGPDSLASLRKLaesyqAIQQGQQRPAAGGNAEDDDDDVPDLVE--NFDVEGE
>W1QKE4	W1QJK1	W1QCA8
LNTFDAETADNLEDIEKQFAVKAVQQMETYWNLLQSIPGSKLKLTKYDDEIVEEVLKDFPEFASPEGVAKVSEDDMKSAAGKARWRNFLKKFEDKVQDYNFGTLLRSDASKEYDQHGTIFVVRLQFYAIEILRNRYGLNDWVCQKK---IPDGAEVHVLSKNEKKARQMILKLGLKQVKGITRVTFRKKGNFILAIDNPEVYRSVAGSYVVFGEAKVEDLNKRYaeAAAAQEAAQQAAAAVKEGDAPKDPESITADLQAASLADKSAPAEDDDE--EVDETGLDSGDIEIIVEQTNVSRAKAVKALKEHNGDMVNAIMSLT-MPIDPEKLAKLQKASA-KKVGGQRIKA-KKVNKSAEA--DDTQLQNTLKKLNAEVLTGIEEANFFKEDGKVLHFNRVGVQAAAAYNTYTFSGFAQEKTLPELIPNILPQLGAENLSMLQKLAEQFQGSQAGA-APAAKEEEDVPELTEGETFENDVE
>A0A0J0XPE4	A0A0J0XXR2	A0A0J0XN30
LNEFNPEEAGNMQEIEMQFAVKTVEHLEAYEKLITGIPPSKIKLTSMDDDIVADLYTRFPEYKEnPGLLLHINEDEFKSPANKVRWREFIQGYQESLTEYNFGTLVRKDADRGYSEENSMLVTRAQFVAIEIVRNRNGLND---------IEDGASVEIHSRPERKARKALEGLGLKKVPGIQRVTLRRAKNILVVVANPEVYKSPGSDcYIVFGEPKVEdpNSAAQIAAAQQ---------------------------------------------------------------------------------------------MDKDKLAKLQ---AQVRIGGkgtPRRKQVKKSVTSAQG--DDRKLQAALKKLGVSPITGVEEVNMFKEDGNVLHFGapKVAVHAALPSNTLAVYGPGQTKELTELVPGILNQLGPDSLANLRRLAesyqslTQRQAEASKGKKDGEVGDEdDIPDLVE---------
>A0A0C3CTI2	A0A0C3H041	A0A0C3H849
-ANFNPEEADNLEDIEKQFAVKVVQHMSTYWAILEKVPGSSLRLTKIDDEIYEHLKTDFPE---LDVSKTIDEDEMKSKSGKERWRKFMMAYEKKVDDYNFGTMLRVNPRLEYGKEETIFVPRMQFYAIEIARNRLGLNDWI-------IPAGAGAVVHSRNEKKARKSIAKLGLTRVPGITRVTLRRPKNILFVINNPEVYKSPSSNtYIVFGEAKIEdlNSQAQISAAQQLAAQEAHDHAGHDHAGHDHTHDHGKGKAVDTSDAKKEEEEDDGE-EVDATGLEDKDIELVMTQASVSRNKAIKALKENDNDIVNSIMALS---MDMEKLKRMQQSA---RIGtcfgkGTPRRKVKKVHKSAGA--DDKKLQTSLKKLNVQPIQAIEEVNMFKSDGNVIHFAAPKVHAAVPANTFAIYGNGEDKELTELVPGILNQLGPDSLASLRKLAESYQSMQ-KAEGGEDKRDEdddDIPDLVAGENFEDKVE
>A0A1E1LGD4	A0A1E1KPE3	A0A1E1LC66
-STFDPEKADNLEDIEKQFAVKVVQHMSTYWSILEKVRGSTLRLTKLDDEIYTQLKADFPEFDPAAPI---DEDEMKSKTGKERWRKFMMAYEKKVDDYNFGTMLRANAKGEYEEKETIFVPRMQFYAIEIARNRDGLNDWI---------------VHSRNEKKARKSILKLGLVKVPGITRVTLRRPKNILFVINQPEVYKSPSSNtYIVFGEAKIEdlNSQAQASAAQQLAAADSHDHAGHDHSGHDHAGHDNGKGKAIETSEDKKDDDEDDAEEVDATGLEDKDIELVMTQASVSRNKAVKALKENDNDIVNSIMALS---MDMEKLKKMQQSEADSGKGTPRRKV-KKTHKTGGV--DDKKLQTALKKLNVQPIQAIEEVNMFKSDGNVIHFAAPKVHAAVPSNTFAIYGNGEDKELTELVPGILNQLGPDSLASLRKLAesyQSMQKQEgGEDKKDDDEDDDDIPDLVPGETFEDKVE
>W6Z1C7	W6ZES6	W7A373
-TTINPEETENFEEIEKQFAVKVVQHMETYWKILEKVPGSKLRLTKIDDEIYEHLKKDFPEF---DASATLNEDEMKSKEGKERWRKFITEYEHKVEDYNFGTMLRASHKTEYDQEGTIFAVRMQFYAIEIARNREGLNDWI-------VPAGSSVAVHSRNEKKARKAIAKLGLKHIEGITRVTLRRPKNILFVINQPDVYKSPSSNtWIIFGEAKIEdlNSQAQASAAQQLAQAEA--QSHDHAGHDHDHDHGKGKGKAVEDKKEEEEEEDDDE-EIDDSGLEGKDIELVMQQASVSRKKAVKALKENDNDIVNSIMALS---------AKLARMQASVRIGtgkGTPRRKVKKV--HRGAGTDDKKLQTALKKLNVQPIQAIEEANMFKSDGNVIHFSAPKVHASVPANTFAIYGHGEDKELTELVPGILNQLGPDSLASLRKLAESYQSMQKEKGEDGEKKedddedDDDIPDLVAGENFESKAE
>A0A067M490	A0A067MLH5	A0A067LXF9
---FDPEKAENLGEIEKQFAVVAVEHAQAYWNLLEKVQPSTLRLTKIDDEIFEDLSRTFPElVSNPSQLERLDEDIMKSAANKKRWREFIMPYEKKVTDYNFGTLIRTDSREEYGEVNSLFVTRMQFFAIEIARNRLGLNNLVheIAQK-----------VQSRAERKARKALIATGLKRVPDITRVTLRRAKNVLFVVATPDVYKSPNSDcYIVFGEVKTEDSNSQAQAHIPAAQASHAEHTADD---DDDDDIPA-LEAPVE-----------EEGEIDETGVDPKDIDLIMAQVGCSRAKAVKVLKESEGDLINAIMAAS---MDPAKLAKLQAAAAANRLGGkgtPRKKIVRKP--KAAGSGDDKKLQAALKKINVQAVAGIEEVNMFREDGNVLHFSAPKVHAAIPSNTFAIYGAGQVKELTELVPGILNQLGPDSLASLRKLA-----------------------------------
>A0A0D0DZN4	A0A0D0DWK2	A0A0D0DN80
MSTqaFDPNKAQNLVEIEKQFAVKAVEHAQIYWNLLEKVPPRTLKLSKLDDEIFEHTLSTFPEFntEGHEKLVKLDEDWLKSEEGKKKWRDFINQYEKKVKDFNFGSLIRTDARQEYSEINTIFVTRMQFYAIEISRNRLGLND-----------------IQSRSERKARKALLGLGLKKVPNITRVTLRRPKNVLFVLSSPDVYKSPNSDcYIVFGEAKIEdvNSQAQLSAAQQLASGGGAgagVPSLED-SGFAPEGDEDDI---------PELETPDDDGPVDESGVDPKDIELVMAQVNCSRAKAVRVLRESGGDLINAIMAASE--MDPAKLAKLQAAAAANRIGGkgtMRRKVVRKTKPSAA--QDDKKLQGALKKLNVQPIPGVEEVNMFKEDGNVLHFTAPKVHAAVPANTFAIYGTGHVKELTELVPGILNQLGPDSLASLRKLAesyqaiQQGQRSAAGAPED---DDDDVPDLVENFDVEAAV-
>A0A0D0BS79	A0A0D0BUV2	A0A0D0BMF6
MSTqgFDPNNAQNLVEIEKQFAVKAVEHAQTYWNLLEKVSPRALKLTKLDDEIYEHTMSAFPEFNEENhgHLVKLDEDWLKSDVGKKKWREFCQVYEKKVKDYNFGSLIRTDARKEYGETNTIFVTRIQFYAIEIARNRLGLND-----------------IQSRSERKARKALLGLGLKKVPSITRVTLRRPKNVLFVLSSPDVYKSQNSDcYIVFGEAKIEdmNSQAQMSTAQQLASAGGAGAGVMNLETSG---------AGGEGDDDddiPELEAPEDDGPVDETGVDPKDIELVMTQVNCSRAKAVRVLKESGGDLINAIMAASE--MDPTKLAKLQAQAAANRIGGkgtMRRKIVRKTKPSAA--QDDKKLQGALKKLNVQPIPGVEEVNMFREDGNVLHFTAPKVHAAVSANTFAIYGTGHVKELTELVPGILNQLGPDSLASLRKLAESyqaIQQGQQRPPTGaAEDDDDDVPDLVE--NFDVEGE
>G8JNK2	I6ND05	G8JQ97
MSAFNAETADNLEDIEKQFAVVAVEQAETYWSLINKIPGSKLRLTQYDDEIYEAFKSHFPEYTDLDRLTKFDEAELKTKEAKERWRKFIALFEKKIDDFNFGTLLRTDSTKEYGQFTTCFAVRIQFYAFEIARNKNGLNDWAVGCKMSEIAEDSKISILNRNERKAREIIQKLGLKQIPDISRVTFRKKNNQIFAIEKPEVYKSHGGNYVVFGEAKVDDFTRRLARAQQQAA----------TASKDPQSIQADMVAAAAASESqepsasaAAGTEEEDVGQVDESGLDVADIELVMQQANVSRDKAVKALREHNSDIVNAIMSLSKMPIDQEKLAKLQKLSANNKVGGTRRKLAKKAGSSGSSSKDDTKLQSQLSKLKAVTIDHVEEANFFKEDGNVLHFNKVGVQVAPQHNTSVFYGIPQEKSLQDLFPGIIPQLGAESINALTQMAAQLQGGQAgqqhgDLDSIGNKKDEDIPELVQGQSFDADVE
>S7ZPJ0	S7ZD43	S7ZCX2
---FDPEQAENLEDMEKQFAVKAVEHLMTYSAILEKVKGSQLRLTKMDDEIYESFVTEFPEFDPAATI---NEDEMKSKAGKEKWRNWINKFDKKIEDFNFGTIIRTRADVEYDQDTTVFGVRMQFYAIEIARNRAGLNDWI-------IPGGAAVTIHSRNEKKARKAIAKLGLKHVPGITRVTLRRPKNILFVVNQPDVYRSPSSNtWIIFGEAKIEdlNAQAQASAAQQLAAAEA---SGEHAGHDHDHDHDHGKGKAPETEAKKEEEEEDDGEEVDESGLEAKDIELVMAQASVSRKKAVKALRENDNDIVNSIMALS---MDHAKLAKMQQ---SVRIGkGTPRRKVKKVHRTADA--DDKKLQATLKKLNVQPVQGIEEVNMFKEDGNVIHFGAPRVHGSVPSNTFALYGHGEEKELTELVPGILNQLGPDSLASLRKLAESYQNMQ-KAQGQKDDEEDDIPDLVEGENFESKVE
>A0A0D2PN56	A0A0D2PG05	A0A0D2L7H0
---FDPANAQNLMEIEKQFAVKAVEQAQTYWNLLEKVEPKDLKLTKYDDEIFDHLMKTFPELatEPYEKLTKIDEDWMKSNDGKKRWREFIESYKEKVKDYNFGSLIRTDARDEYGESNTIFVTRIQFYAFEIARNRLGLNE-----------------IQSRSERKARKALLGLGLKKVPGITRVTLRRPKNVLFVLAAPEVYKSPNSDcYIVFGEAKIEdmNSQAQLSASQQlQSSGAGVAPTLEDSGAGADDDDDdiPDLEAA------------EEDGPLDETGVDPKDIDLVMQQVNCSRAKAVRVLKESGGDLINAIMAASE--MDPAKLAKLQALSAANRIGGkgtVRRKIVRK--TKASGAQDDKKLQGALKKLNVQPIPGVEEVNMFREDGNVLHFTAPKVHAAISANTFAIYGTGHVKELTELVPGILNQLGPDSLASLRKLAesyqaiQQGQQRQASGTAD-EEDDDDVPDLVE--NFDVDAE
>A0A0C2XCU4	A0A0C2X350	A0A0C2X9G1
---FDPQNAQNLAEIEKQFAVKAVEHAQTYWNLLGKVNPRVLKLTKYDDEIYEHTMRAFPELAEPphDKINQIDENWMKSPDGKTRWRQFIQEYEKKIQDHNFGSLIRTNARGEYGETNTIFVTRIQFYAIEIARNRLGLND-----------------IQSRAERKARKALLALGLKKVPGITRVTLRRPKNIMFVLASPDVYKSPNSDcYIVFGEAKIEdmNSQAQLSAAHQLATSSG--PGSASLRDSG-------VGHAEEEEKTPELETPEDDGPVDETGVDPKDIDLVMAQVNCSRAKAVRVLRESGGDLINAIMAASE--MDQAKLEKLKAAAAANRIGGkgtVRRKVVRKTKPSGA--QDDKKLQGALKKLNVQPIPGVEEVNMFREDGNVLHFTAPKVHAAVTANTFAIYGAGQVKELTELVPGILNQLGPDSLASLRKLAESYQAIQAgqqKVSGAEEDDDDEVPDLVENFEAAAD--
>A0A0D2K3D4	A0A0D2HF35	A0A178BQ89
-NVIDAENAPNYEDMEKQFAVKAVQQMTVYWSILEKLPGSKLRLTRLDDEILEHFKREFPDFDPAEEI---DEDAMKSKEGKEKWREFAKVYekgEKKIEDYNFGTMLRKSPKTEYGEKETIFVIRVQFYAIEIARNRAGLNDWI-------IPAGSAVAVHSRNEKKARKAIGKLGLKHVPGITRVTLRRPKGILFVISNPDVYRSPTSNtWIIFGEAKIEdlNSQSQAAAAQQLAAAesanadhSGHDHAAENGKGKAVED-------------KKAEDEEDDDEEVDDSGLEAKDIELVMTQASVSRKKAVKALKENGNDIVNSIMALS---MDQEKLKRMQ---AQVRIGkGTPRRKTKKVHKSSGT--DDKKLQTTLKKMNVQPIQAIEEVNMFKEDGNVIHFAAPKVHASVPSNTFAIYGNGEDKELTELVPGILNQLGPDSLASLRRLAesyQSLQKKEgekgegGKKEGGEDEDDDEIPDLVEGENFEGKVE
>A0A0H5C888	A0A0H5C7G8	A0A0H5BYP4
LSNFDAENADNLEDIEKQFAVKAVHQAETYWTLLTKIPGSKIKLTKYDDEIYDKLLEEFPEFKDPDYARSIDEEKMKSPEGKAKWRKFCDSF-NKIEDYNFGTLLRTSSSDEYGQETTIFVVRIQFYAVEIARNRAGLNDWILGKE---IPQGAEVTVISKNEKKARALIAKLNLRPVKGIARVTFRKAGNQIYAIDRPDVYKSAAGTYIVFGEAKLEDLTERLQQAQQQVGA------EEELAPKDPASITADLEAAAI-SGPAAEEEDDE--EVDETGLSEENLKVVMEQAGVSRAKAAKALKKHDNDLVNAIMEFT-MPIDQEKLAKLQK-QGNTKIGGIRRKA-KKSGAKPTA--DDSKLQATLQKLNVQTLDGVQEANFFREDGKVLHFNRVGIQASAANNTYGFYGIPQEKEIQELLPNIIPQLGAENLDFLTKLAQQMRQNPGAAAAAAEaagADDEDIPDLVEGENFEAEVE
>A0A1E4SZR2	A0A1E4T3S4	A0A1E4SYK3
----NAEDTDNLEDVEKAFSIKA--------------------LTKYDDEIFEQLINDFPEFAIPANVAKINEDDMKSGLGKERWRAFMKKFETLIDDYNFGTLLRDDSATEYTEHGTIFAVRMQFYAIEIARNKYGLNDWVCKKK---IPEGSEVSILSKNEKKARDLIKKLGLKEIKGISRVTLKRKGNFILAIEKPEVYRSVAGTYVVFGEAKVEDLNKRYAeamAAQQAAQAAAGV-SQEGGAPKDPASITADLQAASLTEKKEEEEEEDVDAVVDESGLEASDIELVIQQADVSRAKAVKALREYNGDMVSAIMSLTEMPIDPEKLAKLQKASA-KKVGGQRIKA-KKVNKSAEA--DDTQLQNTLKKLNAQTLDGVEEANFFKDDGTVLHFNRVGVQAAAAHNTYTFSGFAQQKNITELIPGILPQLGAENLSLLQKIAESFQQNQGamdalKASAGGEAADEEIPELVEGETFEDDVE
>A0A1E4RFD2	A0A1E4RQK5	A0A1E4RRS0
MSTFNAESAENLEDIEKQFAVKAVMQAETYWGLLEKIPGSKLKLTKQDDFILETLLEDFPEFKEPGNVAVIDEASMKSPSGKAKWRTFCEKF-KEMEDYNFGTLLRTKASDEYSQDGTIFAVRIQFYAIEIARNKYGLNDWAAAK----IPQGANVEIISKNEKKARELVKKLNLKQIKGITRVTFKQRGNLIYAIDQPDVYRSAAGTYVVFGEAKVDDLNKRIAesqAAQEQAAAAqQAASSNKTTEDKSPEAITADLEQASLQPKVEEAEEDD--GEVDESGLEAKDIDIIVDQTGTSRAKAVKALRKHDGDMVNAIMELS-MPVDPEKLAKLQK-AGPKKVGGARVKAKK----NVRTEQDDTKLIEALGKLKSEKVEGIEEANFFKEDGKVLHFNRVGVQAAHQHNTFAFTGYPQEKDVTQLIPQILPQLGAENLEILRKLAEQLQagktPAELRAAAGASAgNDEDIPELT-TEKFD-DVE
>A0A1E3QYY4	A0A1E3R119	A0A1E3QX64
MASFDAETADNLEDIERQFAVKAVQHVEAYWNLLSAIPGSKLKLTPHDNEIFETLLQDFPEFLNPEYVKNVNEAEMKGALGKERWRKFMAKFEGKVEDYNFGTIMRTKSDEEYTQDGTIFVLRLQFYAVEICRNRYGLNEWECAKK---IPQGADVAVFAQNESKARKAIVKLGLKQVKGISRVTFKRKGGFIVAIDNPDVYRSPAGSYVVFGEAKVDDLNKRFAqASQLQAQAQAAAAVNQEPVDKSQEAILADFEAA---SLQDKVEEVDSSAPVDESGLEAGDIEVIVEQTGASRANAVKALRDHNGDMVNAIMALT-MPVDPAKLAKLQQASA-TKIGGTRRAAKKVV---KNVEQDDTKLQAALKKMNAEKFDGVEEANFFREDGKVLHFNRVGVQGSVQDNTFVFTGIAQEKEITQLIPNILPQLGAENLEILRKLAEDIQARGGlnAATATAAASGEDIPNLVEGETFEDDVE
>A0A1E4SNQ1	A0A1E4SNI3	A0A1E4SEK0
---FSAETADNLEDIEKQFAVKAVMQAETYWGLLEKIPGSKLKLTQHDDEIFETLLTDFPEFKDPAVAARVDESQMKSVAGKAKWRTFCEKFD-EIEDYNFGTLLRVNANDEYSQDGTIFVVRIQFYAIEIARNRYGLNDW--------IPQGADVNVLPKNEKKARELIKKLGLKQIKGITRVTFKQRGNLIYAIDSPDVYRSNAGTYVVFGEAKVDDMNKRIAEAQaAQASQEALAKSAANAAAqdddKSPEAITADLQKASLLDKSEEAEEED-DGEVDESGLDPKDIDIIVEQTQVPRAKAVKALRAHKGDMVNAIMDLS-MPVDPEKLAKLQKATA-KKVGGSRVKAKKNIKS----EQDDTKLIEALGKLKATKVEGVEEANFFREDGKVLHFNRVGVQGAAAHNTFAFTGYPQEKDVTQLIPQILPQLGAENLEILRKLAEQIQAGRAPTELNA---DEDIPDLTD-QKFD-DVE
>E4ZTJ8	E4ZNG8	E4ZPN4
----NPEETENFEDIEKQFAVKVVQHMETYWKILEKIPGSKLRLTKFDDEIYAHLKKDFPEF---DASATLNEDEMKSKEGKERWRNFINEYEKKVDDYNFGAMVRASPKTDYTQEGTIFAVRMQFYAIEIARNREGLNDWIYEQ----IPTGASVAVHSRNEKKARKAIAKLGLKHIEGITRVTLRRPKNILFVINQPDVYKSPSSNtWIIFGEAKIEdlNSQAQASAAQQIAQAEAASHDHSGHDHDHDHDHGKGKGKAVED--KKEEEEEDDDDEVDDSGIEAKDIELVMQQASVSRKKAVKALKENDNDIVNSIMALS---MDQAKLARMQaSVRIGTRVGgkGTPRRKVKKVHKNSGT--DDKKLQTALKKLNVQPIQAIEEVNMFKSDGNVIHFSAPKVHASVPSNTFAIYGNGEDKELTELVPGILNQLGPDSLASLRKLAesyqsMQKEKGEEgdKKDDDEEDDDEDIPDLVAGDNFESKTE
>A0A0C9V005	A0A0C9VBG0	A0A0C9V3T3
MSKFDPQNAQNLVEIEKQFAVVAVEQAQTYWNLLASVEPKDLRLTKLDDEIFEHLKAAFPElvQEPYDQLKKIDENFMKNESGKKRWHEFILQYEKTVKDYNFGSLIRVDADDEYSQTNSIFVTRLQFYAIEIARNRLGLNDVI---------------IQSRAERKARKALIALGLKKVPGITRVTLRRPKNVLFVIASPDVYKSPNSDcYIVFGEAKVEDMNAQAQLSQHLAQssaaagnlkSSGGVPGGDDDDDDIPE-----------------LEAPEEEGEVDETGVDAKDIELVMQQVNCSRAKAVRALKESNGDLINAIMAASE--MDPAKLAKLQALAASNRIGGkgtVRRKVVRKSKPSTA--QDDKKLQTALKKLNVQPIPGVEEVNMFREDGNVLHFTAPKVHATLPANTLAVYGTGHVKELTELVPGILNQLGPDSLASLRKLAESyqaIQQGQQRPAADAEEDDDDVPDLVE---------
>A0A433QKM9	A0A433DD06	A0A433Q1L0
-----------------------MHHAETYFKLISSYDASKLRLTKIDDEIYEDFTTTFPEI-DVTHLK---EDDFKSTAAKDKWRPWINKYEKRVNEYNFGSLLRIDPAQDYTEANTMFVLR------------------------------------SRGEKKARKAMSKLGLKTIPGITRVTIRRPKGILLVLSNPDVYKSGNSDtYIVFGEAKVEdlNSQAQATAAQQFAAA----------------EAAASAAAQSDSAVGAIEGADEEEGEVDDSGVEQKDIELVISQANVSRAKAVKALKNNNNDIVNAIMELT----------KLAKLKSQVRIGgkGTPRRKHKTVHKSSST--DDKKLQATLKKLNVQSVIGVEEVNMFKEDGNVIHFAAPKVHTAVGANTFAIYGQGEEKEL--------TELGPDSLASLRKLA---ESYQAVHAARKEDDDDEIPDLVENFDQSAKIE
>A0A1Y2W181	A0A1Y2W4U3	A0A1Y2W260
---FDAEKADNLEDIEKQFAVKAVQHLETYWAILQRVKGSALRLTKMDDDIYEHLKSDFPEFDPAATI---NENELKSKSGKERWRKFMMAYDKKVDDYNFGTMLRTSPKVEYEQDTTIFVPRMQFYAVEIARNRAGLNDWI-----------STAVVHSRNEKKARKAIEKLHLTRVTGITRVTLRRPKNILFVINNPEVYKSPNSNtYIVFGEAKIEdlNSAAQQAAAQQLAAQGG----EHDHAG---HDHSHDHGKEIEDAEDKKDDDDDDEEEVDAEGLEDKDIELVMTQANVKRNKAIKALKENDNDIVNSIMALS----------------------------------------DDKKLQATLKKLNTQPIQAIEEVNMFKSDGNVIHFSAPKVHAAVPSNTFAIYGAGEDKELTELVPGILNQLGPDSLASLRKLA---ESYQSMSKENKDADDDDIPDLVAGENFESKVE
>W0TFC3	W0TAU2	W0TFT3
MSTFKAEEAENLEDIEKQFAVVAVEQAETYWNLITKVPGSKLRLTKYDDEIYEAFQEHFPEFKDIEKLKKFNEDELKTKEAKDRWRRFITLFEKKIDDFNFGTLLRTDCTQEYGQFNTCFAVRIQFYAFEIARNKHGLNDWAVG--MSEIPQGSNVSIFSKNEKKAKEQILKLGLKPVPGISRVTFKKKDNQIFAIDRPEVYKSQGGNYVVFGEAKIDDFPQRLAKAQEAAQAEGVLPAGQDAVSKDPQSIQADMQAAADNAGKEAPADDDDE-EVDESDLKADDIEIVMQQANVTRAKAAKALKAHNGDIVNAIMSLS-MPIDQEKLAKLQKLSANNKVGGTRRKLAKKTGTSS---KDDTKLQAQLQKLRAVTIDNVAEANFFKDDGTVLHFNKVGVQVAPQHNTSVFYGIPQTKGLQELFPGIISQMGAEAISALTQMASQLQSAEAQkaaAPEADEGKDIDIPNLVEGQTFEEDVE
>A0A0B6ZJV3	A0A0B6YAM5	A0A0B7BWS2
----------NSSGIEMSWAMKAMDHATVHYNLISSVDASRLRLTQTDDKIYQQFRAQFPDLNTALLI----EDDLKTPEAKEKWRNFCESFKEEIADYNMGTLLRLNCEGDYTPENTTLSIRTQFLAIEIARNKEGLNSCLLRNK-------------SRSEKKARKAMSKLGLKPVPGVTRVTIRKAKNILFVISRPDVYKSpASDTYIVFGEAKIEDLNQqaQVAAANKFKTFDSISAAGEQASTVS-QPIQ--------------EESEEEEEEIDEAGVEQKDIELVMSQANVSKVKAVKALRNNNNDIVNAIMELT---MNTELLKKLQANPESYRLGGKGTARRKKKVVHKSAATDDKKLQSTLKKLSTTNIPGIEEANMIKDDGTVIHFTNPKVQASVIANTFAISGNPEEKPITDLLPNILNQLGPESLAHLKKLA-NTATTQFKAP------DDDVPELVE---------
>A0A1L9P996	A0A1L9PTE9	A0A1L9PTL3
---FDPEQAQNLDDMEKQFAVKAVEHLMTYWSILEKVPGSQLRLTKFDDEIYEHFKQEFPDFDPAATI---DEDSMKSKAGKEKWRNWINQYEKKIHDFNFGTMLRANPKTEYEKDNTIFAMRMQFYAIEISRNRAGLNDWVYEQ--ATIPGGAAVTIHSRNEKKARKAIGKLGLKHVPGITRVTLRRPKNILFVVNQPDVYRSPSSNtWIIFGEAKIEDLNSQAQASAAQQLAAAEAAGGDHAGHDHEHDHDKGKGKAPETEAKKEEEEDDGE-EVDETGLEPKDIDLVVAQANVSRKKAVKALRENDNDIVNSIMALS---------AKLAKMQASVRIGigkGTPRRKVKKVHKSSGA--DDKKLQATLKKMNVQPIQAIEEVNMFKEDGNVIHFaapkdETIPVHASVPSNTFALYGNGEEKELTELVPGILNQLGPDSLASLRKLAESYQNMQKNQGGDKKDEDEdDIPDLVEGENFENTVE
>A0A1L9TX96	A0A1L9T8W5	A0A1L9T8X6
---FDPNKAENLDDMEKQFAVKAVEHLMTYWSILEKVPGSQLRLTKIDDEIYEHFKQEFPEFDPAATI---DENSMKSKEGKEKWRNWINQYEKKVHDFNFGTMLRANPKTEYEKDNTIFAMRMQFYAVEISRNRAGLNDWVYEQ--ATIPGGAAVTIHSRNEKKARKAIGKLGLKHVPGITRVTLRRPKNILFVVNQPDVYRSPSSNtwISIFGEAKIEDLnSQAQASAAQQlaaAEAAGGEHAGHD------HDHDKGKGKAPETEAKKEEEEDDGE-EVDEAGLEPKDIDLVMAQANVSRKKAVKALRENDNDIVNSIMALS---------AKLAKMQASVRIGgkGTPRRKVKKVHKSSGA--DDKKLQATLKKMNVQPIQAIEEVNMFKEDGNVIHFAAPKVHASVPSNTFALYGNGEEKELTELVPGILNQLGPDSLASLRKLAESYQNMQKSQGGDKKDEDEdDIPDLVEGENFENTVE
>A0A0C3E4H8	A0A0C3E0Q5	A0A0C3AAF4
---FDPNQAENLADIEKQFAVKAVEHAQTYWALLEKVPPRQLKLSKLDDEIYDHVISEFPELVENEHEKliKLDEDWLKSEDGKKRWRAFINAYEKKVKDFNFGSLIRTDARGEYSESNTIFVTRMQFYAIEIARNRLGLNDTI---------------VQSRSERKARKALLGLSLKKVLGITRVTLRRPKNVLFVLSSPDVYKSPNSDcYIVFGEAKIEdmNAQAQLSAAQQLASNSAATPNTATLESAG---------ATVEGDEDDIPELEvpDDDGPVDESGVDPKDIELVINQVGCSRAKAVRVLKESGGDLINAIMAASE--MDPAKLAKLQAAAAANRLGGkgtMRRKvvVRKSKQSSA---QDDKKLQGALKKLNVQPIPGVEEVNMFREDGNVLHFSAPKVHAAVTANTFAIYGTGHVKELTELVPGILNQLGPDSLASLRKLAESyqaIQQQRPSATGAADDDDDDVPDLVE--NFDA---
>A0A066WCI3	A0A066VEU9	A0A066VX07
LGTFDANQAQNLPEIEKQMAVKCVEHAQTYWNLLEKIKPSTLKLTKLDDEIYTDFTQSFPEYSEESRpksVQKIDEDEMKSAKGKERWRKFSERYEGKVADFNQGTLIRTDSSDEYTQNNTIFVLRLQFYCFEIARCRRGLNDWI------AIPD----RVQSRAERKSRKALQGLGLKKIDGITRVTMRRPRGHLYVVEKPDVYKSAITDvYIVFGEAKSEDMSAALQA--QQAQMAAMQAQQQEMqGLGDGSDFAAQAAAlAGAGTSEKKEEEEEEDGEpIDETGLDTKDIELIIQQTNCSRRKAVKSLKASDGDLINAIMAAS-MPLDQEKLAKLQAASRIGGKGTPRRKVVRKPKAPGG---DDTKLQAALKKLNVQPVSGIEEVNMFKEDGNVLHFQAPKVHGATGANTFAIYGQGADKELTELVPGIINQLGPDSLASLRKLA-----------------------------------
>A0A6P4EXM3	A0A6P4FAM2	A0A6P4FAN6
--------------VEEMWASKALEHAEVHFNLITSVHPSLLKLTPYDDQIYATFRQDFP---DLE-VGRLSDDILKSAVEKLKWRQFAEKF-NKMDDYSYGTLMRADASKEFSPDNSIFVFRVQFLAIEIARNREGLND-------------------SRGEKKARKIMLKLGLKQIQGVNRVTIRKSKNILFVINNPDVYKNPhSDTYIVFGEAKIEDLSQqaQVAAAEK---------------FKAPEAASAADSVGATTSVAPIAEEDEE--DVDDTGVDEKDIELVITQANTTRAKAIKALKNNSNDIVNAIMELT----------KLKKLQAQVRIGGKGTPRRKKKIVHSTPATDDKKLQSSLKKLSVNTIPGIEEVNIIKNDGTVIHFNNPKAQASLPTNTFAITGHGENKTITEMVPGILTQLGPQDINQLKKLATEIANKSAAGGAagssAVDAGDDDVPDLVE---------
>A0A074WXQ3	A0A074WSL0	A0A074XB13
--SLTAEQQDNFEDIEKQFAVKAVQHMTTYWSILEKVPGSKLRLTKIDDEIYEHFKKEFPDYDPKATI---NEDEMKSKAGKERWRNFINQYEKKVDDYNFGTLLRSNPAFEYGQDETIFAVRMQFYALEILRNREGLNDWVYekaqGQK---IPAGSSVTVHSRNEKKARKAIAKLGLKKIEGITRVTLRRPKNILFVISQPDVYKSPNSNtYIIFGEAKIEdlNSQAQAAAAQQLSQQEGAAEHTHD---------HSDKGKAPEVEAKKEEEEEDDGEEVDETGLEAKDIELVMAQASVSRKKAVKALKENDNDIVNSIMALS---MDQAKLQRLQNAVRIGGKGTPRRKV-KKVNRSGGG--DDKKLQAALKKMNVQPIPAIEEVNMFKSDGNVIHFAAPKVHAAIPSNTFAIYGNGEDKELTELVPGILNQLGPDSLASLRKLAESYQSMQKGVEGEDKKEdDDDIPDLVEGENFEgkADVE
>A0A074YL71	A0A074YX84	A0A074YVM1
--SLTAEQQDNFEDIEKQFAVKAVQHMTTYWSILEKVPGSKLRLTKIDDEIYEHFKKEFPDY-DAKAT--INEDEMKSKAGKDRWRNFINQYENKVDDYNFGTLLRSNPAFEYGQDETIFadaktsAVRMQFYALEILRNREGLNDWIYekaqGQK---IPAGSSVTVHSRNEKKARKAIAKLGLKKIEGITRVTLRRPKNILFVISQPDVYKSPNSNtYIIFGEAKIEdlNSQAQAAAAQQLSQQEDSAEHTHD---------RSDKGKAPEVEAKKEEEEEDDGEEVDETGLEAKDIELVMAQASVSRKKAVKALKENDNDIVNSIMALS---MDQAKLQRLQnavRIGMNSRIGkGTPRRKVKKVNRSGGG--DDKKLQAALKKMNVQPIPAIEEVNMFKSDGNVIHFAAPKVHAAIPSNTFAIYGNGEDKELTELVPGILNQLGPDSLASLRKLAESYQSMQKGVEGEDKKEdDDDIPDLVEGENFEgkADVE
>A0A0F7ZKM2	A0A0F8A151	A0A0F7ZJF4
---FNAEEAVNMEEMEKQFAVKVVQHMQTYWSILEKVKGSSLRLTKMDDDIYNHLLEAFPEFDPAATV---DEDQMKSKSGKERWRAFMMAYEKKVDDYNFGTMVRNNAKVEYEEHTTIFVPRMQFYAIEIARNKKGLNDWIYEQ----LPAGSTAVIHSRNEKKARKALEKLHLTRVPGITRVTLRRPKNILFVINNPEVYKSPNSNtYIVFGEAKIEdvNATAQQAAAQQLAAAGA---EGEHAGHNHGESSKvAD-------SADAKKDEEEDDGeEVDAEGLEDKDIELVMTQANVSRKKAVKALKENDNDIVNSIMALS----------RLKKLGQGARIGdgkGTPRRKVKRAPARSGA--DDKKLQQTLKKLNTQPIQAIEEVNMFKADGNVIHFAAPKVHAAVPANTFAIYGNGEDKELTELVPGILNQLGPDSLASLRKLA---ESYQNMQKGEKGEDDDEIPDLVEGENFESKVE
>UPI0018E3454C	UPI0018E2C374	UPI0018E30AEF
-----AESYGNDPDIEMAWAIRAMQHAEVYYKLISSVDPQFLKLTKVDDQIYSEFRENF----ETLRVDVLDPEELKSESAKEKWRPFCLKFEGIVEDYNYGTLLRLDCSQGYTEENTIFAPRIQFFAIEIARNREGYNKAVSG---------------SRSEKKAQKAMSKLGLRQVTGVTRVTIRKSKNILFVITKPDVYKSpASATYIVFGEAKIEDLSwQVQLAAAEKFKVQGEAVSNIQENTQTP----------------IVQEESEEEEDDEAGGEGK-DIELVMSQVNVSRAKAVRALRNNTDDIVKVIMELT---MNQEKLAKLQ---AQVRIGGKGTARRKKKVVHRTATADDKKLQSSLKKLAVNNIAGIEEVNMIKDDGTVIHFNNPKVQASLSTNTFAITGHAEAKPITEMLPGILSQLGADSLTSLRKLAEQFPRQvldsKAPKPEDIDEEDDDVPDLVE---------
>A0A6L5D5J2	A0A6L5CLA6	A0A6L5D5H7
--------------VEAMWAIKAMDHAEVYFNILCSVDPVLLRLTHSDDEVYQAFREEFPDLK----VDSISEDELKSANAKE----------------------------------------------------------------------------SRGEKKARKIMSKLGLKPVTGVNRVTIRKSKSILFVINKPDVYKNpASDTYIVFGEAKIEDLSQQAqVAAAEKFKAPEVSPSGE---------------AGGSTTVPAPIQEESEEEEVDETGVDPKDVDLVISQANVSRAKAIKALKNNQNDI-----------MNEEKLRKLKAQAAQVRIGGKGTPRRKKKVVHATAATDDKKLQSSLKKLSVNTIPGIEEVNMIKEDGSVIHFNNPKAQASLAANTFAITGHAENKQISDLLPGILNQLGPDGLTQLKRLASSVANSTAAAAAavkgSAIEEDDYVPEL-----------
>A0A3N4LLG4	A0A3N4M3G8	A0A3N4M3F6
-ANFDPKNAQNHQDIERQFAVKAVLHAQTYWNILEKVKGSDLRLTKLDKEIYEHFQKDFPEV-DVSKI--IDEGAMKSKAGKERWRNFMQTYEKRVEDFNFGTLMRNDPKAEYTETTTIFVQRMQFYAIEIARNKLGLNDWI-----------SSVTIHSRNEKRARKQIGKLGLKHVPGITRVTLRRPKNILFVINNPDVFKSASSNtWIIFGEAKIEdhNSTAQASAAQQLAAA---------------ENVEADHAATAAASKEKAAekeEEEDETEEIDDSGLEQKDIELVMAQAGVTRRKAVKALKENDNDIVNSIMALS---MDPAKLAKLQQSVRIGGKGTPRRKV-KKAQKTSGS--DDKKLQTVLKKLNVQPIQAIEEVNMFKEDGNVIHFAAPKVHAAAPSNTFAIYGNGEEKELTELVPGILNQLGPDSLASLRKLAesyqSMQKKDEDDKKDEADEDDEDIPDLVSGENFES---
>G0VEI6	G0V6U2	G0VBK7
---FDAETADNLEDIEKQFAVVAVEQAETYWNILTKVPGSKLRLTNIDDEIYDTFMLSFPEYENPDRLKTFSEEELKTKEAKEKWRKFCALFEKKVEDYNFGTLLRTDSNAEYGQDTTCFVVRIQFYAFEIARNRHKLNDWIVG--MSAIPANSNVTILNKNEKKARELIGKLGLKQIPGIIRVAFRKKNNEIIAIEKPEVYRSAGGNYVVFGEPKVDDFTQKLAAAQQQAQDTGILPSASDVATKSPEDIQADMQAAA---ASGPVEEVEEEGEVDATGLSEADIDLVMQQTNTTKNKAVKALKDHNGDIVNAIMSLSKMPIDQEKLAKLQKLSIKNKVGGTRRKQTKKSGSSANANKDDTKLQAQLAKLHAVTIDNVAEANFFKADGNVMHFNKVGIQVAPQHNTSVFYGLPQEKGLQELFPGIISQMGPESIQALTQLASQLQKQKEKGAAteEEEKKDDAIPDLVEGQTFDEEVE
>M7PDS8	M7NUI9	M7NVV8
---------ENVEDIEKQFAVKAVEHAQVYWKLLTRTKGSTLRLTRVDHEIYNHFIREFQEYASKESVSLIDENKIKSSENKARWRKFMMIYENKIEDYNFGTLLRIDSHGEYEEKTTIFVPRIQFYAFEIARNQHGLNDWI-----------SNTQVFSRLEAKARKQILKHGLKQVSGVVRVTLSRPKNILILICNPEVYKHPNSNtYIVFGQVKIEDISsqEQLNAAQQLAH-STIQNTKESI-----------ISCTTANSKEASSIE--EVIDLDETGLQSKDIELVMDQTKVSRSQAIKALKENNGDIVNAIMSIA---------SKLSKLQTNVRIGgkGTPRRKKKVVHRSSG---DDKKLQSSLKKLNVQPVGGVTEANFFKTDGIVTHFSAPKVLASIPSNMFVISGLSEDKELTDLVPGILNQLGRDSLASLRKLTGNYTNLHKTKTGDPNEDDDYIPDLVE--VFDA---
>G0WFV3	G0WA33	G0W8R8
LSTFDAENADNFEDIERQFAVVAVEQAETYWNLITKVPGSKLRLTKFDDEIYETFIEHFPEYKDAERVRKFEEDELKTKEAKEKWRKFCALFEKKIEDFNFGTLLRTDANEEYGQNTTCFVVRIQFYCFEIARNKHKLNDWAVG----SIPANSNVTILNKNEKKARELIGKLGLRLVPGIIRVAFRKKNNEIVAIEKPEVYRSVGGNYVVFGEAKVDDFTQKLAAAQQQAASSGILPSNEDIATKSPQDIQADMEAAATGALDeaiAAVEEDD--AEVDAGDLSKEDIDLVIQQTNVTKNKAIKALKEHNGDIVNAIMSLSKMPVDQEKLAKLQKLSAKNKVGGTRRKLTKKTGSTANANKDDTKLQAQLAKLNAITVDNVAEANFFKADGKVLHFNRVGVQMASQSNTSVFYGLPQEKNLQDLFPNIISQMGEESIQALTQLASQIQGSQKNgkeaAEEETEIKDDSIPELTEGQTFD----
>I2GW90	I2H582	I2GUN2
MSTFNAETADNLEDIEKQFAVAAVEQAETYWSLLSKVPGSKLRLTPIDDKIYNTFIEHFPEYKDVEKIKSFKEEDLKSKAAKDKWRKFCELFEEEVEDYNFGTLLRTDSSEEYGQFTTIFAVRIQFYAFEIARNKFGLNDWAAAKK-------SNVTVVNKNEKKAREMISKLNLKRVPGIARVTFRKKDNQIVAIENPEVYRSQGGNYVVFGEPKVDDFTQKLAAAQAQAEASGILPTTD---AKDPKNIQLDMEAAAAADKKDASDAPAEvADDADAGDLSEEDIKLIMEQANVPRGKAIAALTEHKGDLVNAIMSLSKMPIDQEKLAKLQKMSANNKVGG-RRKFTKKPSSSSSSNKDDTKLVAEMAKMNAVTVDNVAEANFFKDDGNVIHFNRVGVQTAEKFNTSVFYGAPQTKPLQQMFPQILSQMGPEALQALTQLASQLEKNDAAKKAGSEEKaDEAIPELVEGKTFDADVE
>G8BTY2	G8BZQ7	G8C008
MSTFDAENADNLEDIEKQFAVVAVEQAETYWKLLTKIPGSKLKLTSMDDEIYTNFMEKFPEYKDLERLRKFEESELKSKDAKERWRLFCNEYEKSVEDYNFGTLLRTDASQEYGQFSTIFAVRIQFYAFEIARNRHGLNDWIVGK---------NVTILQKNEQKAREIISKFQLKKVPAINRVTFRKKNNQIYAIENPEVYRTQGGNYVVFGEPKVDNFTEKLAAAQQSMQ--------EQTGDKSPMDIQNDMKLQAEANANAPVEEDD-DAPVDAGDLAADDIELVASQANVSKNKAIKALKEHKGDIVNAIMSLSKMPVDQEKLAKLQKLSAKNKVGGTRRKQVKK---SAGGNKDDSKLQVELGKYKAVTIDNVAEANFFKNDGNVLHFNKVGVQVADKYNTSVFYGLPQEKSLQDLFPNIISQLGSDSINALTQLASQLQvAEQAKAAAGAENgdvKDESIPELVEGQSFDADVE
>H2AP41	H2ARI3	H2AVP1
MNTFDAETADNLEDIERQFAVIAVEQAETYWNLLIKLQGSKLRLTKYDDEIYSLFIEHFPEYKDVERIKKFTEDELKTPAAKDRWRKYCTLFEGKVEDYNFGTLLRTDANAEYGQDTAIFVVRIQFYAFEIARNRQKLNDWIYGK-MSAIPQNANVTILSKNEKKAREAILKLGLKKVAGIIRVTFRRKNNEIVAIDNPEVFRSAGGNYVVFGEPKIDDFTQKLAAAQQQAQASGILPSEKDIATKSPEDIQADMQAAAAANDNATAANDNDDEEVDAGDLAKEDIDLVMQQANVTKNKAVKALKEHNGDIVNAIMSLSKMPIDQEKLAKLQKASANNKVGGTRRKMTKKTGSSAGAQKDDTKLQAQLAKLHAVTIDNVAEANFFKDDGNVLHFNKVGIQTAPQHNTSVFYGIPQEKSLQELFPGIISQMGAESINALTQLANQIQAQQqagEKTEGAEEAKDDAIPELVEGQTFDADVE
>J7S793	J7RSI7	J7REU7
---FDAETADNLEDIEKQFAVVAVEQAETYWSLLTKVPGSKLRLTQIDDEIYDTFVERFPEYKDPQRVKKFTEEELKTKAAKENWRKFCALFEKKVEDYNFGTLLRTSSDEEYGQEGTIFSVRIQFYAFEIARNRYKLNDWICAGK--SIPANANVTVLNKNEKKAREMISKFSLKRVPGIVRVAFRKKNNEIIAVDKPDVYRTVGGNYVVFGEAKVDDFTKKLADAQQQMEKSGISDVSGD---KSPADIQKDMQAAAaetegEAGAEAGAAEDE---EVDSGDLSNDDVVLVMEQASVSKAKAVKALKEHGGDIVNAIMSLSKMPIDQEKLAKLQKLSAKNKVGGTRRKLAKKPSSTAGAQKDDTKLQAQLAKFNAVTVDNVAEANFFKDDGNVLHFNRVGVQVAPQHNTSVFYGIPQEKNLQELFPGIISQMGPESIQALTQLASQLQAQQQKGGdiANAEgaeaKKDEAIPELVEGQTFDAEVE
>A0A1G4JMG0	A0A1G4IQP8	A0A1G4J610
-SSFNPETAQNLEDMEKQFAVVAVEQAETYWNLITKVAGSKLRLTKYDDEIYEKFQEHFPEYKDLQRLGKFTEDELKTKEAKERWRNFIKLFEEKVADFNFGTLLRTDASAEYGQFTACFVVRLQFYAFEIARNKNKLNDWAVGHQMSEIPANANVSIFAKNEQKARELISQLGLKQVPGISRVTFRKKNNQIYAIEKPEVYRSHGGNFVVFGEAKIDDFPQRLAQAQQEAqlagegQGEGVAPAGADAISKDPQSIQNDMLAAAKENKLSEVKEEDSESADESG-LNQDDIELVVQQANCSRAKAVKALRDNNSDIVNAIMSLS-MPIDQEKLAKLQKLSAANKVGGTRRKFAKKTGSSAGGNKDDTKLQAQLAKLRAVTIDQVEEANFFKDDGKVLHFNRVGVQNAPQHNTSVFYGIPQEKSLNELFPSIIPQLGEESINALTQLASQMQGAQGGAPGAAgseEKADGDIPELT-GQSFDADVE
>K1W8Y8	K1WB83	K1WHF2
-ANFNPNKAENLEDIEKQFAVKVVQHMETYWAILEKVRGSTLRLTKIDEEIYTHLKTDFPEFDPAATI---DEDQMKSKTGKERWRKFLMAYEKKVDDYNFGTMLRNSPKVEYGEKETIFVPRMQFYAVEIARNRNGLNDWI-----SGIPAEGQI-VHSRNEKKARKSILKLGLTRVPGITRVTLRRPKNILFVINQPEVYKSPNSNtYIVFGEAKIEdlNSQAQASAAQQLAAQESHDHAGHDHAGHDHSGHDHGKGKAIEADDKKDDEEDDGE-EVDASGLEDKDIELVMTQANVSRNKAVKALKENDNDIVNSIMALS---MDMEKLKKMQQSVRIGDGKGTPRRKVKKVHKTGGI--DDKKLQTALKKLNVQPIQAIEEVNMFKADGNVIHFAAPKVHAAVPSNTFAIYGNGEDKELTELVPGILNQLGPDSLASLRKLAESYQSMQ-KAEGGDEKKdddddDDDIPELVAGENFEDKVE
>A0A1L9S1B6	A0A1L9RTX7	A0A1L9RTP2
---FDPEKAENFEDMEKQFAVKAVEHLMTYWAILEKVPGSKLRLTKMDDQIYEHFMKEFPDFDPAATI---NEDSMKSKAGKEKWRNWMNQYEKTVADFNFGTIIRSNPKFEYDQDTTIFGMRMQFYAIEIARNRAGLNDWV-------IPGGAAVTIHSRNEKKARKAIGKLGLKHVPGITRVTLRRPKNILFVVNQPDVYRSPSSNtWIIFGEAKIEdlnsqaqaNAAQQLAAAEAAGDHAGHDHEHEPLGkAKAPE-------------TEAKKEEEEDDGeEVDETGLEAKDIDLVVAQANVSRKKAVKALKENDNDIVNSIMALS---MDQAKLARMQ---ASVRIGgkGTPRRKVKKVHKNSGA--DDKKLQATLKKMNVQPIQAIEEVNMFKEDGNVIHFGAPKVHASVPSNTFALYGHGEEKELTELVPGILNQLGPDSLASLRKLAESYQNMQKQ--AGGEKKDDEeddIPELVEGENFEKNVE
>A0A1L9SBR5	A0A1L9S9L9	A0A1L9S7B7
---FDPEKAENLEDMEKQFAVKAVEHLMTYWAILEKVRGSQLRLTRMDDEIYEHFKKEFP---DFDPAATLSEDEMKSKEGKEKWRNFMNQYEKTINDFNFGTIIRNSPKVEYEQDTTIFGLRMQFYAIEIARNRAGLNDWI-----TTIPGGSAVTIHSRNEKKARKAIAKLGLKHVPGITRVTLRRPKNILFVINQPDVYRSPTSNtWIIFGEAKIEdlNAQAQLAAAQQMAaqEAAGEHAGHDhDHDHDHDHDHDHDHGKGKAPEAEEKKEEEEEDGEqVDETGLEAKDIELVMAQANVSRNKAVKALRENDNDIVNSIMALS---MDQAKLARMQ---ASVRIGgkGTPRRKVKKVHKSSGA--DDKKLQTTLKKMNVQPIQAIEEVNMFKEDGNVIHFSAPKVHAAVPSNTFAIYGNGEEKELTELVPGILNQLGPDSLASLRKLAESYQNLQKKEGAD--KKDDEdeddIPDLVEGENFESKVE
>G8ZWK6	G8ZSP7	G8ZNT6
MSTFNAETADNLEDIEKQFAVVAVEQAETYWSLLTKVKGSKLRLTQYDDEIYDAFMEMFPEYQDIEKLKKFNENDLKTKQAKEDWRKFCALFEKKIEDYNFGTLLRTDSSAEYGQYSTCFVVRIQFYAFEVARNRHGLNDWAVGK-MSFLPEQSNVSMLSKNEQKAKELISKLGLKPLPGISRVTFRKKDNQIIAIDHPEVYRTAGGNYVVFGEPKVDNFTQKLAAAQQQAQTTDVAPAAGDV-SNSPDAIQADMQAAAESSAPASKIEDTE--DLDAGDLAADDIDLVVEQANVSKGQAIKALKEHNGDIVNAIMSLSKMPVDQEKLAKLQKLSAKNKVGGTRRKMTKKTGSLSSSNKDDTKLQAQLAKFHAVTVDNVAEANFFKDDGNVMHFNKVGVQVAPQHNTSVFYGIPQEKGLQELFPNIISQMGPESIQALTQLSAQLQQAQqaqkgAQGGEEAGNKDESIPELVEGQTFEGEVE
>A0A2G8S5E3	A0A2G8RRC1	A0A2G8RPK2
---FDPNNAQNLVEIEKQFAVKAVEHAQTYWNLLEKVHPSELKLTKIDDEIFEHAMKEFPELaeDDHAKVTKLDEDWMKSESGKKRWHDFIASYEKKVKDYNFGSLIRTDARQEYSETNTIFVTRIQFYVFEIARNRLGLND-----------------IQSRSERKARKALLTLGLKRVPGITRVTLRRPKNVLFVIANPDVYKSPNSDcYIVFGEAKIEdmNSQAQLSAAQHLASGAGAgVPNLQSSGVGGGDDDDDDI---------PELEAVEEDGNVDETGVDPKDIELVIQQVGCSRAKAVRVLKESGGDLINAIMAASE--MDPAKLAKLQAQAAANRIGGkgtVRRKIVRKTKPSTA--QDDKKLQGALKKLNVQPIPGVEEVNMFREDGNVLHFSTPKVHAAVSANTFAVYGAGHVKELTELVPGILNQLGPDSLASLRKLAESyqaIQQSQQRPPVGGaeDDDDDDVPDLVE--NFDA---
>A0A6A6C2M7	A0A6A6D4R7	A0A6A6D1W0
----NPEDTENNEEIEKQFAVKAVEQMSVYWAVLEKIKGSQLRLTKYDDEILAHFNREFPDF-DLHGT--IDEDEMKSKAGKEKWRTFIQEYEKKVEDYNFGTLVRKNAGWEYGEKETIFAVRMQFYAIEIARNRAGLNDWV-------IPAGAQVAVHSRNEKKARKAIAKLGLKHVEGITRVTLRRPKNILFVISQPDVYKSPSSNtWIIFGEAKIEDLnSQAQASAAQQLAAQSANEAGHDHSADG-----ADKGKAIEGdaSKKAAEEEEDDGEEVDDTGLEAKDIELVMAQASVSRKKAVKALKENDNDIVNSIMALS---------AKLQRMQNAVRIGigkGTPRRKVKKVHKSSGT--DDKKLQTTLKKMNVQPITAIEEVNMFKSDGNVIHFSAPKVHASVPANTFAIYGAGEDKELTELVPGILNQLGPDSLASLRKLAESYQSLQKSGEGEEGKKdddDDEIPDLVEGENFEtkGDVE
>A0A167R8Q2	A0A167UIJ7	A0A167VB74
---------------------------ETYWAILERVRGSSLRLTKIDDDIYAHLQKDFPDFDPAETI---DEDKMKSKEGKERWRAFMMAYEKKIDDYNFGTMLRSNPKWEYGQEETIFgegttritkyaqrkpaanrtVPRMQFYAVEIARNRHGLNDWIFEQ-----PAGSTTVIHSRNEKKARKALEKLHLIRVEGITRVTLRRPKNVLFVINNPEVYKSPnSGTYIVFGEAKVEdlNASAQAAAAQQLA---GHDHDHDHAGHSHEHEHEHDQ--GAEGSEAKKEEEEDDDEEVDATGIEDKDIELVQMQAGVSRKKAIKALKENDNDIVNSIMSLS----------RLKKLGAVSRIGGkgtPRRKVKRAPARSAA---DDKKLQASLKKLNVQPITQIEEVNMFKSDGNVIHFAAPKVHASVPSNTFAIYGNGEDKELTELVPGILNQLGPDSLASLRKLAESYqnmqkagegagEEGEGGAAPEAE-DDDAIPDLVD-RTFEDKVE
>A0A0B2WPP2	A0A0B2WR08	A0A0B2WRW6
[truncated: 6,941,832 more chars]
