# Supplementary material for: Chp1 is a dedicated chaperone at the ribosome that safeguards eEF1A biogenesis
Source: Nat Commun. 2024 Feb 15;15:1382. doi: 10.1038/s41467-024-45645-w (PMC10869706; doi:10.1038/s41467-024-45645-w)
Supplement: Supplementary file 5 — Supplementary Data 2 [file 41467_2024_45645_MOESM5_ESM.zip › Supplmentary Data 2/Chp1_NAC/Chp1Egd2Egd1_bc1be.result/Chp1Egd2Egd1_bc1be_unrelaxed_rank_1_model_4.pdb]

MODEL     1                                                                     
ATOM      1  N   MET B   1      25.829 -13.837  22.440  1.00 21.78           N  
ATOM      2  CA  MET B   1      24.748 -14.815  22.355  1.00 21.78           C  
ATOM      3  C   MET B   1      23.394 -14.122  22.255  1.00 21.78           C  
ATOM      4  CB  MET B   1      24.770 -15.747  23.568  1.00 21.78           C  
ATOM      5  O   MET B   1      22.968 -13.443  23.190  1.00 21.78           O  
ATOM      6  CG  MET B   1      25.611 -16.997  23.365  1.00 21.78           C  
ATOM      7  SD  MET B   1      25.520 -18.146  24.793  1.00 21.78           S  
ATOM      8  CE  MET B   1      26.842 -19.308  24.354  1.00 21.78           C  
ATOM      9  N   SER B   2      23.106 -13.637  21.006  1.00 23.19           N  
ATOM     10  CA  SER B   2      22.103 -12.646  20.631  1.00 23.19           C  
ATOM     11  C   SER B   2      20.693 -13.149  20.924  1.00 23.19           C  
ATOM     12  CB  SER B   2      22.228 -12.290  19.149  1.00 23.19           C  
ATOM     13  O   SER B   2      20.327 -14.256  20.523  1.00 23.19           O  
ATOM     14  OG  SER B   2      21.276 -13.004  18.378  1.00 23.19           O  
ATOM     15  N   THR B   3      20.142 -12.898  22.192  1.00 24.94           N  
ATOM     16  CA  THR B   3      18.950 -13.404  22.864  1.00 24.94           C  
ATOM     17  C   THR B   3      17.698 -13.099  22.046  1.00 24.94           C  
ATOM     18  CB  THR B   3      18.805 -12.801  24.273  1.00 24.94           C  
ATOM     19  O   THR B   3      17.409 -11.937  21.754  1.00 24.94           O  
ATOM     20  CG2 THR B   3      17.805 -13.592  25.110  1.00 24.94           C  
ATOM     21  OG1 THR B   3      20.080 -12.819  24.928  1.00 24.94           O  
ATOM     22  N   PHE B   4      17.390 -14.033  21.128  1.00 31.54           N  
ATOM     23  CA  PHE B   4      16.145 -13.943  20.375  1.00 31.54           C  
ATOM     24  C   PHE B   4      14.948 -13.866  21.315  1.00 31.54           C  
ATOM     25  CB  PHE B   4      15.996 -15.143  19.434  1.00 31.54           C  
ATOM     26  O   PHE B   4      14.777 -14.723  22.183  1.00 31.54           O  
ATOM     27  CG  PHE B   4      15.019 -14.918  18.312  1.00 31.54           C  
ATOM     28  CD1 PHE B   4      13.708 -15.367  18.412  1.00 31.54           C  
ATOM     29  CD2 PHE B   4      15.412 -14.256  17.156  1.00 31.54           C  
ATOM     30  CE1 PHE B   4      12.801 -15.159  17.375  1.00 31.54           C  
ATOM     31  CE2 PHE B   4      14.512 -14.045  16.115  1.00 31.54           C  
ATOM     32  CZ  PHE B   4      13.207 -14.498  16.227  1.00 31.54           C  
ATOM     33  N   ASN B   5      14.619 -12.671  21.915  1.00 32.50           N  
ATOM     34  CA  ASN B   5      13.498 -12.439  22.820  1.00 32.50           C  
ATOM     35  C   ASN B   5      12.171 -12.848  22.185  1.00 32.50           C  
ATOM     36  CB  ASN B   5      13.450 -10.971  23.249  1.00 32.50           C  
ATOM     37  O   ASN B   5      11.793 -12.325  21.136  1.00 32.50           O  
ATOM     38  CG  ASN B   5      13.306 -10.806  24.750  1.00 32.50           C  
ATOM     39  ND2 ASN B   5      13.636  -9.622  25.250  1.00 32.50           N  
ATOM     40  OD1 ASN B   5      12.903 -11.737  25.453  1.00 32.50           O  
ATOM     41  N   ALA B   6      11.639 -14.032  22.564  1.00 32.35           N  
ATOM     42  CA  ALA B   6      10.340 -14.574  22.172  1.00 32.35           C  
ATOM     43  C   ALA B   6       9.254 -13.506  22.250  1.00 32.35           C  
ATOM     44  CB  ALA B   6       9.974 -15.766  23.052  1.00 32.35           C  
ATOM     45  O   ALA B   6       8.219 -13.614  21.587  1.00 32.35           O  
ATOM     46  N   GLU B   7       9.551 -12.507  23.194  1.00 36.23           N  
ATOM     47  CA  GLU B   7       8.539 -11.474  23.397  1.00 36.23           C  
ATOM     48  C   GLU B   7       8.330 -10.651  22.129  1.00 36.23           C  
ATOM     49  CB  GLU B   7       8.930 -10.559  24.560  1.00 36.23           C  
ATOM     50  O   GLU B   7       7.375  -9.877  22.035  1.00 36.23           O  
ATOM     51  CG  GLU B   7       8.341 -10.980  25.898  1.00 36.23           C  
ATOM     52  CD  GLU B   7       8.663 -10.012  27.026  1.00 36.23           C  
ATOM     53  OE1 GLU B   7       8.014 -10.088  28.094  1.00 36.23           O  
ATOM     54  OE2 GLU B   7       9.571  -9.171  26.840  1.00 36.23           O  
ATOM     55  N   THR B   8       9.322 -10.654  21.319  1.00 39.19           N  
ATOM     56  CA  THR B   8       9.069  -9.903  20.094  1.00 39.19           C  
ATOM     57  C   THR B   8       8.260 -10.739  19.106  1.00 39.19           C  
ATOM     58  CB  THR B   8      10.384  -9.452  19.433  1.00 39.19           C  
ATOM     59  O   THR B   8       8.383 -10.564  17.891  1.00 39.19           O  
ATOM     60  CG2 THR B   8      10.877  -8.138  20.030  1.00 39.19           C  
ATOM     61  OG1 THR B   8      11.383 -10.459  19.634  1.00 39.19           O  
ATOM     62  N   ALA B   9       7.505 -11.802  19.524  1.00 38.17           N  
ATOM     63  CA  ALA B   9       6.486 -12.574  18.817  1.00 38.17           C  
ATOM     64  C   ALA B   9       5.464 -11.655  18.153  1.00 38.17           C  
ATOM     65  CB  ALA B   9       5.789 -13.537  19.774  1.00 38.17           C  
ATOM     66  O   ALA B   9       4.884 -12.004  17.122  1.00 38.17           O  
ATOM     67  N   ASP B  10       5.281 -10.485  18.748  1.00 39.26           N  
ATOM     68  CA  ASP B  10       4.379  -9.500  18.158  1.00 39.26           C  
ATOM     69  C   ASP B  10       4.838  -9.106  16.756  1.00 39.26           C  
ATOM     70  CB  ASP B  10       4.284  -8.259  19.048  1.00 39.26           C  
ATOM     71  O   ASP B  10       4.014  -8.888  15.866  1.00 39.26           O  
ATOM     72  CG  ASP B  10       3.482  -8.499  20.315  1.00 39.26           C  
ATOM     73  OD1 ASP B  10       2.517  -9.293  20.285  1.00 39.26           O  
ATOM     74  OD2 ASP B  10       3.816  -7.886  21.352  1.00 39.26           O  
ATOM     75  N   ASN B  11       6.199  -9.149  16.654  1.00 40.37           N  
ATOM     76  CA  ASN B  11       6.721  -8.825  15.331  1.00 40.37           C  
ATOM     77  C   ASN B  11       6.413  -9.928  14.322  1.00 40.37           C  
ATOM     78  CB  ASN B  11       8.229  -8.572  15.396  1.00 40.37           C  
ATOM     79  O   ASN B  11       6.059  -9.645  13.176  1.00 40.37           O  
ATOM     80  CG  ASN B  11       8.579  -7.101  15.291  1.00 40.37           C  
ATOM     81  ND2 ASN B  11       9.848  -6.776  15.506  1.00 40.37           N  
ATOM     82  OD1 ASN B  11       7.715  -6.263  15.019  1.00 40.37           O  
ATOM     83  N   LEU B  12       6.481 -11.224  14.878  1.00 45.97           N  
ATOM     84  CA  LEU B  12       6.136 -12.342  14.007  1.00 45.97           C  
ATOM     85  C   LEU B  12       4.662 -12.293  13.618  1.00 45.97           C  
ATOM     86  CB  LEU B  12       6.452 -13.673  14.693  1.00 45.97           C  
ATOM     87  O   LEU B  12       4.312 -12.539  12.462  1.00 45.97           O  
ATOM     88  CG  LEU B  12       7.903 -14.149  14.614  1.00 45.97           C  
ATOM     89  CD1 LEU B  12       8.173 -15.205  15.681  1.00 45.97           C  
ATOM     90  CD2 LEU B  12       8.213 -14.695  13.224  1.00 45.97           C  
ATOM     91  N   GLU B  13       3.905 -12.043  14.610  1.00 46.82           N  
ATOM     92  CA  GLU B  13       2.479 -11.904  14.330  1.00 46.82           C  
ATOM     93  C   GLU B  13       2.215 -10.754  13.363  1.00 46.82           C  
ATOM     94  CB  GLU B  13       1.694 -11.691  15.628  1.00 46.82           C  
ATOM     95  O   GLU B  13       1.359 -10.860  12.482  1.00 46.82           O  
ATOM     96  CG  GLU B  13       0.414 -12.509  15.714  1.00 46.82           C  
ATOM     97  CD  GLU B  13      -0.274 -12.406  17.065  1.00 46.82           C  
ATOM     98  OE1 GLU B  13      -1.392 -12.948  17.221  1.00 46.82           O  
ATOM     99  OE2 GLU B  13       0.308 -11.776  17.976  1.00 46.82           O  
ATOM    100  N   ASP B  14       3.013  -9.750  13.586  1.00 49.35           N  
ATOM    101  CA  ASP B  14       2.895  -8.604  12.689  1.00 49.35           C  
ATOM    102  C   ASP B  14       3.403  -8.947  11.291  1.00 49.35           C  
ATOM    103  CB  ASP B  14       3.662  -7.404  13.248  1.00 49.35           C  
ATOM    104  O   ASP B  14       2.794  -8.561  10.291  1.00 49.35           O  
ATOM    105  CG  ASP B  14       2.834  -6.565  14.205  1.00 49.35           C  
ATOM    106  OD1 ASP B  14       1.589  -6.675  14.192  1.00 49.35           O  
ATOM    107  OD2 ASP B  14       3.432  -5.783  14.976  1.00 49.35           O  
ATOM    108  N   ILE B  15       4.482  -9.645  11.203  1.00 49.34           N  
ATOM    109  CA  ILE B  15       5.047 -10.072   9.927  1.00 49.34           C  
ATOM    110  C   ILE B  15       4.086 -11.036   9.235  1.00 49.34           C  
ATOM    111  CB  ILE B  15       6.429 -10.735  10.116  1.00 49.34           C  
ATOM    112  O   ILE B  15       3.840 -10.921   8.032  1.00 49.34           O  
ATOM    113  CG1 ILE B  15       7.444  -9.714  10.641  1.00 49.34           C  
ATOM    114  CG2 ILE B  15       6.911 -11.361   8.803  1.00 49.34           C  
ATOM    115  CD1 ILE B  15       8.824 -10.297  10.917  1.00 49.34           C  
ATOM    116  N   GLU B  16       3.614 -11.945  10.104  1.00 57.32           N  
ATOM    117  CA  GLU B  16       2.643 -12.890   9.560  1.00 57.32           C  
ATOM    118  C   GLU B  16       1.404 -12.168   9.039  1.00 57.32           C  
ATOM    119  CB  GLU B  16       2.245 -13.922  10.618  1.00 57.32           C  
ATOM    120  O   GLU B  16       0.884 -12.506   7.974  1.00 57.32           O  
ATOM    121  CG  GLU B  16       3.257 -15.046  10.792  1.00 57.32           C  
ATOM    122  CD  GLU B  16       2.837 -16.076  11.828  1.00 57.32           C  
ATOM    123  OE1 GLU B  16       3.575 -17.065  12.034  1.00 57.32           O  
ATOM    124  OE2 GLU B  16       1.760 -15.892  12.439  1.00 57.32           O  
ATOM    125  N   LYS B  17       1.128 -11.211   9.839  1.00 58.58           N  
ATOM    126  CA  LYS B  17      -0.039 -10.436   9.427  1.00 58.58           C  
ATOM    127  C   LYS B  17       0.239  -9.665   8.140  1.00 58.58           C  
ATOM    128  CB  LYS B  17      -0.462  -9.471  10.536  1.00 58.58           C  
ATOM    129  O   LYS B  17      -0.616  -9.594   7.255  1.00 58.58           O  
ATOM    130  CG  LYS B  17      -1.285 -10.119  11.640  1.00 58.58           C  
ATOM    131  CD  LYS B  17      -1.757  -9.092  12.661  1.00 58.58           C  
ATOM    132  CE  LYS B  17      -2.486  -9.752  13.823  1.00 58.58           C  
ATOM    133  NZ  LYS B  17      -2.922  -8.752  14.844  1.00 58.58           N  
ATOM    134  N   GLN B  18       1.430  -9.323   8.096  1.00 62.63           N  
ATOM    135  CA  GLN B  18       1.773  -8.526   6.924  1.00 62.63           C  
ATOM    136  C   GLN B  18       1.824  -9.389   5.667  1.00 62.63           C  
ATOM    137  CB  GLN B  18       3.114  -7.818   7.129  1.00 62.63           C  
ATOM    138  O   GLN B  18       1.333  -8.986   4.610  1.00 62.63           O  
ATOM    139  CG  GLN B  18       3.046  -6.638   8.090  1.00 62.63           C  
ATOM    140  CD  GLN B  18       4.387  -5.954   8.275  1.00 62.63           C  
ATOM    141  NE2 GLN B  18       4.380  -4.807   8.945  1.00 62.63           N  
ATOM    142  OE1 GLN B  18       5.421  -6.453   7.820  1.00 62.63           O  
ATOM    143  N   PHE B  19       2.336 -10.631   5.809  1.00 72.69           N  
ATOM    144  CA  PHE B  19       2.417 -11.463   4.615  1.00 72.69           C  
ATOM    145  C   PHE B  19       1.029 -11.916   4.177  1.00 72.69           C  
ATOM    146  CB  PHE B  19       3.312 -12.681   4.865  1.00 72.69           C  
ATOM    147  O   PHE B  19       0.756 -12.028   2.980  1.00 72.69           O  
ATOM    148  CG  PHE B  19       2.624 -13.799   5.600  1.00 72.69           C  
ATOM    149  CD1 PHE B  19       2.724 -13.908   6.981  1.00 72.69           C  
ATOM    150  CD2 PHE B  19       1.875 -14.743   4.908  1.00 72.69           C  
ATOM    151  CE1 PHE B  19       2.088 -14.943   7.664  1.00 72.69           C  
ATOM    152  CE2 PHE B  19       1.237 -15.779   5.583  1.00 72.69           C  
ATOM    153  CZ  PHE B  19       1.345 -15.878   6.960  1.00 72.69           C  
ATOM    154  N   ALA B  20       0.182 -12.143   5.212  1.00 75.28           N  
ATOM    155  CA  ALA B  20      -1.181 -12.558   4.890  1.00 75.28           C  
ATOM    156  C   ALA B  20      -1.902 -11.488   4.075  1.00 75.28           C  
ATOM    157  CB  ALA B  20      -1.959 -12.864   6.167  1.00 75.28           C  
ATOM    158  O   ALA B  20      -2.588 -11.799   3.099  1.00 75.28           O  
ATOM    159  N   VAL B  21      -1.671 -10.283   4.445  1.00 74.07           N  
ATOM    160  CA  VAL B  21      -2.317  -9.174   3.751  1.00 74.07           C  
ATOM    161  C   VAL B  21      -1.827  -9.113   2.306  1.00 74.07           C  
ATOM    162  CB  VAL B  21      -2.051  -7.827   4.461  1.00 74.07           C  
ATOM    163  O   VAL B  21      -2.627  -8.974   1.378  1.00 74.07           O  
ATOM    164  CG1 VAL B  21      -2.573  -6.662   3.622  1.00 74.07           C  
ATOM    165  CG2 VAL B  21      -2.691  -7.821   5.848  1.00 74.07           C  
ATOM    166  N   VAL B  22      -0.532  -9.290   2.157  1.00 79.66           N  
ATOM    167  CA  VAL B  22       0.058  -9.224   0.825  1.00 79.66           C  
ATOM    168  C   VAL B  22      -0.407 -10.417  -0.007  1.00 79.66           C  
ATOM    169  CB  VAL B  22       1.601  -9.188   0.889  1.00 79.66           C  
ATOM    170  O   VAL B  22      -0.684 -10.280  -1.201  1.00 79.66           O  
ATOM    171  CG1 VAL B  22       2.201  -9.223  -0.516  1.00 79.66           C  
ATOM    172  CG2 VAL B  22       2.075  -7.948   1.645  1.00 79.66           C  
ATOM    173  N   ALA B  23      -0.535 -11.555   0.598  1.00 86.73           N  
ATOM    174  CA  ALA B  23      -0.993 -12.755  -0.097  1.00 86.73           C  
ATOM    175  C   ALA B  23      -2.426 -12.588  -0.595  1.00 86.73           C  
ATOM    176  CB  ALA B  23      -0.889 -13.972   0.818  1.00 86.73           C  
ATOM    177  O   ALA B  23      -2.746 -12.971  -1.723  1.00 86.73           O  
ATOM    178  N   VAL B  24      -3.213 -12.038   0.187  1.00 87.08           N  
ATOM    179  CA  VAL B  24      -4.608 -11.819  -0.182  1.00 87.08           C  
ATOM    180  C   VAL B  24      -4.689 -10.794  -1.311  1.00 87.08           C  
ATOM    181  CB  VAL B  24      -5.447 -11.348   1.027  1.00 87.08           C  
ATOM    182  O   VAL B  24      -5.457 -10.966  -2.260  1.00 87.08           O  
ATOM    183  CG1 VAL B  24      -6.843 -10.918   0.581  1.00 87.08           C  
ATOM    184  CG2 VAL B  24      -5.534 -12.453   2.078  1.00 87.08           C  
ATOM    185  N   GLU B  25      -3.893  -9.741  -1.194  1.00 85.11           N  
ATOM    186  CA  GLU B  25      -3.843  -8.735  -2.250  1.00 85.11           C  
ATOM    187  C   GLU B  25      -3.412  -9.350  -3.578  1.00 85.11           C  
ATOM    188  CB  GLU B  25      -2.895  -7.597  -1.865  1.00 85.11           C  
ATOM    189  O   GLU B  25      -3.965  -9.021  -4.630  1.00 85.11           O  
ATOM    190  CG  GLU B  25      -3.457  -6.660  -0.806  1.00 85.11           C  
ATOM    191  CD  GLU B  25      -2.522  -5.511  -0.464  1.00 85.11           C  
ATOM    192  OE1 GLU B  25      -2.900  -4.644   0.357  1.00 85.11           O  
ATOM    193  OE2 GLU B  25      -1.403  -5.475  -1.023  1.00 85.11           O  
ATOM    194  N   GLN B  26      -2.449 -10.226  -3.447  1.00 92.03           N  
ATOM    195  CA  GLN B  26      -1.987 -10.920  -4.644  1.00 92.03           C  
ATOM    196  C   GLN B  26      -3.104 -11.757  -5.261  1.00 92.03           C  
ATOM    197  CB  GLN B  26      -0.784 -11.808  -4.319  1.00 92.03           C  
ATOM    198  O   GLN B  26      -3.311 -11.725  -6.476  1.00 92.03           O  
ATOM    199  CG  GLN B  26      -0.188 -12.505  -5.535  1.00 92.03           C  
ATOM    200  CD  GLN B  26       1.036 -13.335  -5.194  1.00 92.03           C  
ATOM    201  NE2 GLN B  26       1.549 -14.065  -6.178  1.00 92.03           N  
ATOM    202  OE1 GLN B  26       1.516 -13.318  -4.056  1.00 92.03           O  
ATOM    203  N   ALA B  27      -3.804 -12.476  -4.470  1.00 92.10           N  
ATOM    204  CA  ALA B  27      -4.901 -13.318  -4.943  1.00 92.10           C  
ATOM    205  C   ALA B  27      -5.995 -12.477  -5.595  1.00 92.10           C  
ATOM    206  CB  ALA B  27      -5.478 -14.137  -3.792  1.00 92.10           C  
ATOM    207  O   ALA B  27      -6.509 -12.833  -6.658  1.00 92.10           O  
ATOM    208  N   GLU B  28      -6.303 -11.379  -5.028  1.00 88.45           N  
ATOM    209  CA  GLU B  28      -7.326 -10.490  -5.570  1.00 88.45           C  
ATOM    210  C   GLU B  28      -6.891  -9.899  -6.908  1.00 88.45           C  
ATOM    211  CB  GLU B  28      -7.645  -9.368  -4.578  1.00 88.45           C  
ATOM    212  O   GLU B  28      -7.690  -9.811  -7.843  1.00 88.45           O  
ATOM    213  CG  GLU B  28      -8.430  -9.830  -3.359  1.00 88.45           C  
ATOM    214  CD  GLU B  28      -8.725  -8.709  -2.375  1.00 88.45           C  
ATOM    215  OE1 GLU B  28      -9.574  -8.899  -1.475  1.00 88.45           O  
ATOM    216  OE2 GLU B  28      -8.102  -7.632  -2.506  1.00 88.45           O  
ATOM    217  N   THR B  29      -5.653  -9.526  -6.913  1.00 91.17           N  
ATOM    218  CA  THR B  29      -5.116  -8.948  -8.140  1.00 91.17           C  
ATOM    219  C   THR B  29      -5.136  -9.970  -9.273  1.00 91.17           C  
ATOM    220  CB  THR B  29      -3.678  -8.436  -7.933  1.00 91.17           C  
ATOM    221  O   THR B  29      -5.584  -9.667 -10.381  1.00 91.17           O  
ATOM    222  CG2 THR B  29      -3.119  -7.834  -9.218  1.00 91.17           C  
ATOM    223  OG1 THR B  29      -3.678  -7.433  -6.909  1.00 91.17           O  
ATOM    224  N   TYR B  30      -4.711 -11.170  -9.001  1.00 94.94           N  
ATOM    225  CA  TYR B  30      -4.708 -12.224 -10.010  1.00 94.94           C  
ATOM    226  C   TYR B  30      -6.125 -12.545 -10.468  1.00 94.94           C  
ATOM    227  CB  TYR B  30      -4.037 -13.488  -9.465  1.00 94.94           C  
ATOM    228  O   TYR B  30      -6.382 -12.676 -11.667  1.00 94.94           O  
ATOM    229  CG  TYR B  30      -4.003 -14.631 -10.451  1.00 94.94           C  
ATOM    230  CD1 TYR B  30      -4.546 -15.872 -10.127  1.00 94.94           C  
ATOM    231  CD2 TYR B  30      -3.428 -14.472 -11.707  1.00 94.94           C  
ATOM    232  CE1 TYR B  30      -4.516 -16.928 -11.031  1.00 94.94           C  
ATOM    233  CE2 TYR B  30      -3.392 -15.521 -12.619  1.00 94.94           C  
ATOM    234  OH  TYR B  30      -3.905 -17.786 -13.172  1.00 94.94           O  
ATOM    235  CZ  TYR B  30      -3.938 -16.743 -12.273  1.00 94.94           C  
ATOM    236  N   TRP B  31      -6.981 -12.656  -9.512  1.00 92.94           N  
ATOM    237  CA  TRP B  31      -8.372 -12.940  -9.847  1.00 92.94           C  
ATOM    238  C   TRP B  31      -8.945 -11.860 -10.759  1.00 92.94           C  
ATOM    239  CB  TRP B  31      -9.219 -13.055  -8.577  1.00 92.94           C  
ATOM    240  O   TRP B  31      -9.631 -12.164 -11.737  1.00 92.94           O  
ATOM    241  CG  TRP B  31     -10.606 -13.571  -8.814  1.00 92.94           C  
ATOM    242  CD1 TRP B  31     -11.746 -12.831  -8.964  1.00 92.94           C  
ATOM    243  CD2 TRP B  31     -11.001 -14.942  -8.924  1.00 92.94           C  
ATOM    244  CE2 TRP B  31     -12.396 -14.959  -9.141  1.00 92.94           C  
ATOM    245  CE3 TRP B  31     -10.309 -16.159  -8.861  1.00 92.94           C  
ATOM    246  NE1 TRP B  31     -12.826 -13.660  -9.161  1.00 92.94           N  
ATOM    247  CH2 TRP B  31     -12.412 -17.324  -9.230  1.00 92.94           C  
ATOM    248  CZ2 TRP B  31     -13.113 -16.148  -9.296  1.00 92.94           C  
ATOM    249  CZ3 TRP B  31     -11.024 -17.341  -9.015  1.00 92.94           C  
ATOM    250  N   LYS B  32      -8.730 -10.638 -10.488  1.00 90.32           N  
ATOM    251  CA  LYS B  32      -9.194  -9.531 -11.320  1.00 90.32           C  
ATOM    252  C   LYS B  32      -8.642  -9.641 -12.739  1.00 90.32           C  
ATOM    253  CB  LYS B  32      -8.792  -8.190 -10.704  1.00 90.32           C  
ATOM    254  O   LYS B  32      -9.350  -9.366 -13.709  1.00 90.32           O  
ATOM    255  CG  LYS B  32      -9.449  -6.986 -11.362  1.00 90.32           C  
ATOM    256  CD  LYS B  32      -9.099  -5.693 -10.637  1.00 90.32           C  
ATOM    257  CE  LYS B  32      -9.655  -4.475 -11.362  1.00 90.32           C  
ATOM    258  NZ  LYS B  32      -9.293  -3.203 -10.668  1.00 90.32           N  
ATOM    259  N   LEU B  33      -7.438 -10.039 -12.768  1.00 92.76           N  
ATOM    260  CA  LEU B  33      -6.825 -10.231 -14.077  1.00 92.76           C  
ATOM    261  C   LEU B  33      -7.544 -11.325 -14.859  1.00 92.76           C  
ATOM    262  CB  LEU B  33      -5.342 -10.583 -13.929  1.00 92.76           C  
ATOM    263  O   LEU B  33      -7.826 -11.161 -16.048  1.00 92.76           O  
ATOM    264  CG  LEU B  33      -4.358  -9.721 -14.721  1.00 92.76           C  
ATOM    265  CD1 LEU B  33      -3.498  -8.892 -13.773  1.00 92.76           C  
ATOM    266  CD2 LEU B  33      -3.485 -10.593 -15.618  1.00 92.76           C  
ATOM    267  N   LEU B  34      -7.864 -12.333 -14.208  1.00 94.43           N  
ATOM    268  CA  LEU B  34      -8.531 -13.458 -14.853  1.00 94.43           C  
ATOM    269  C   LEU B  34      -9.934 -13.070 -15.309  1.00 94.43           C  
ATOM    270  CB  LEU B  34      -8.604 -14.656 -13.902  1.00 94.43           C  
ATOM    271  O   LEU B  34     -10.472 -13.661 -16.248  1.00 94.43           O  
ATOM    272  CG  LEU B  34      -7.302 -15.428 -13.684  1.00 94.43           C  
ATOM    273  CD1 LEU B  34      -7.489 -16.487 -12.602  1.00 94.43           C  
ATOM    274  CD2 LEU B  34      -6.833 -16.065 -14.988  1.00 94.43           C  
ATOM    275  N   THR B  35     -10.524 -12.149 -14.683  1.00 91.64           N  
ATOM    276  CA  THR B  35     -11.851 -11.675 -15.064  1.00 91.64           C  
ATOM    277  C   THR B  35     -11.776 -10.805 -16.315  1.00 91.64           C  
ATOM    278  CB  THR B  35     -12.509 -10.881 -13.921  1.00 91.64           C  
ATOM    279  O   THR B  35     -12.762 -10.669 -17.043  1.00 91.64           O  
ATOM    280  CG2 THR B  35     -12.706 -11.754 -12.686  1.00 91.64           C  
ATOM    281  OG1 THR B  35     -11.674  -9.768 -13.578  1.00 91.64           O  
ATOM    282  N   SER B  36     -10.705 -10.262 -16.632  1.00 89.58           N  
ATOM    283  CA  SER B  36     -10.552  -9.328 -17.743  1.00 89.58           C  
ATOM    284  C   SER B  36      -9.971 -10.020 -18.971  1.00 89.58           C  
ATOM    285  CB  SER B  36      -9.657  -8.155 -17.338  1.00 89.58           C  
ATOM    286  O   SER B  36     -10.345  -9.703 -20.103  1.00 89.58           O  
ATOM    287  OG  SER B  36      -8.361  -8.608 -16.989  1.00 89.58           O  
ATOM    288  N   VAL B  37      -9.057 -10.929 -18.715  1.00 91.76           N  
ATOM    289  CA  VAL B  37      -8.385 -11.623 -19.809  1.00 91.76           C  
ATOM    290  C   VAL B  37      -8.393 -13.128 -19.548  1.00 91.76           C  
ATOM    291  CB  VAL B  37      -6.936 -11.122 -19.994  1.00 91.76           C  
ATOM    292  O   VAL B  37      -8.215 -13.568 -18.410  1.00 91.76           O  
ATOM    293  CG1 VAL B  37      -6.263 -11.836 -21.165  1.00 91.76           C  
ATOM    294  CG2 VAL B  37      -6.918  -9.609 -20.205  1.00 91.76           C  
ATOM    295  N   PRO B  38      -8.639 -13.844 -20.638  1.00 93.78           N  
ATOM    296  CA  PRO B  38      -8.575 -15.296 -20.458  1.00 93.78           C  
ATOM    297  C   PRO B  38      -7.205 -15.771 -19.978  1.00 93.78           C  
ATOM    298  CB  PRO B  38      -8.881 -15.838 -21.857  1.00 93.78           C  
ATOM    299  O   PRO B  38      -6.177 -15.282 -20.452  1.00 93.78           O  
ATOM    300  CG  PRO B  38      -8.589 -14.700 -22.780  1.00 93.78           C  
ATOM    301  CD  PRO B  38      -8.729 -13.416 -22.013  1.00 93.78           C  
ATOM    302  N   GLY B  39      -7.248 -16.656 -19.064  1.00 92.93           N  
ATOM    303  CA  GLY B  39      -6.008 -17.177 -18.510  1.00 92.93           C  
ATOM    304  C   GLY B  39      -5.064 -17.719 -19.566  1.00 92.93           C  
ATOM    305  O   GLY B  39      -3.844 -17.649 -19.410  1.00 92.93           O  
ATOM    306  N   SER B  40      -5.577 -18.291 -20.544  1.00 94.40           N  
ATOM    307  CA  SER B  40      -4.786 -18.897 -21.610  1.00 94.40           C  
ATOM    308  C   SER B  40      -3.939 -17.854 -22.331  1.00 94.40           C  
ATOM    309  CB  SER B  40      -5.695 -19.610 -22.613  1.00 94.40           C  
ATOM    310  O   SER B  40      -2.930 -18.190 -22.955  1.00 94.40           O  
ATOM    311  OG  SER B  40      -6.672 -18.721 -23.126  1.00 94.40           O  
ATOM    312  N   LYS B  41      -4.278 -16.658 -22.203  1.00 92.54           N  
ATOM    313  CA  LYS B  41      -3.560 -15.585 -22.885  1.00 92.54           C  
ATOM    314  C   LYS B  41      -2.684 -14.804 -21.911  1.00 92.54           C  
ATOM    315  CB  LYS B  41      -4.542 -14.640 -23.580  1.00 92.54           C  
ATOM    316  O   LYS B  41      -1.999 -13.857 -22.305  1.00 92.54           O  
ATOM    317  CG  LYS B  41      -5.304 -15.277 -24.733  1.00 92.54           C  
ATOM    318  CD  LYS B  41      -6.175 -14.259 -25.458  1.00 92.54           C  
ATOM    319  CE  LYS B  41      -6.942 -14.897 -26.608  1.00 92.54           C  
ATOM    320  NZ  LYS B  41      -7.856 -13.921 -27.273  1.00 92.54           N  
ATOM    321  N   LEU B  42      -2.692 -15.270 -20.754  1.00 92.40           N  
ATOM    322  CA  LEU B  42      -1.972 -14.539 -19.718  1.00 92.40           C  
ATOM    323  C   LEU B  42      -0.562 -15.093 -19.542  1.00 92.40           C  
ATOM    324  CB  LEU B  42      -2.729 -14.605 -18.389  1.00 92.40           C  
ATOM    325  O   LEU B  42      -0.364 -16.310 -19.548  1.00 92.40           O  
ATOM    326  CG  LEU B  42      -3.937 -13.678 -18.250  1.00 92.40           C  
ATOM    327  CD1 LEU B  42      -4.711 -14.003 -16.977  1.00 92.40           C  
ATOM    328  CD2 LEU B  42      -3.495 -12.219 -18.255  1.00 92.40           C  
ATOM    329  N   ARG B  43       0.370 -14.186 -19.471  1.00 90.99           N  
ATOM    330  CA  ARG B  43       1.739 -14.510 -19.083  1.00 90.99           C  
ATOM    331  C   ARG B  43       2.080 -13.911 -17.723  1.00 90.99           C  
ATOM    332  CB  ARG B  43       2.730 -14.013 -20.138  1.00 90.99           C  
ATOM    333  O   ARG B  43       2.201 -12.691 -17.589  1.00 90.99           O  
ATOM    334  CG  ARG B  43       4.098 -14.672 -20.057  1.00 90.99           C  
ATOM    335  CD  ARG B  43       5.023 -14.187 -21.164  1.00 90.99           C  
ATOM    336  NE  ARG B  43       6.421 -14.492 -20.871  1.00 90.99           N  
ATOM    337  NH1 ARG B  43       7.283 -12.831 -22.224  1.00 90.99           N  
ATOM    338  NH2 ARG B  43       8.692 -14.202 -21.046  1.00 90.99           N  
ATOM    339  CZ  ARG B  43       7.462 -13.841 -21.381  1.00 90.99           C  
ATOM    340  N   LEU B  44       2.358 -14.785 -16.771  1.00 92.13           N  
ATOM    341  CA  LEU B  44       2.548 -14.318 -15.401  1.00 92.13           C  
ATOM    342  C   LEU B  44       3.975 -13.825 -15.188  1.00 92.13           C  
ATOM    343  CB  LEU B  44       2.227 -15.435 -14.405  1.00 92.13           C  
ATOM    344  O   LEU B  44       4.197 -12.840 -14.480  1.00 92.13           O  
ATOM    345  CG  LEU B  44       0.768 -15.891 -14.345  1.00 92.13           C  
ATOM    346  CD1 LEU B  44       0.613 -17.041 -13.354  1.00 92.13           C  
ATOM    347  CD2 LEU B  44      -0.141 -14.727 -13.967  1.00 92.13           C  
ATOM    348  N   THR B  45       4.978 -14.520 -15.749  1.00 89.60           N  
ATOM    349  CA  THR B  45       6.383 -14.140 -15.643  1.00 89.60           C  
ATOM    350  C   THR B  45       7.083 -14.275 -16.992  1.00 89.60           C  
ATOM    351  CB  THR B  45       7.115 -14.996 -14.593  1.00 89.60           C  
ATOM    352  O   THR B  45       6.531 -14.857 -17.928  1.00 89.60           O  
ATOM    353  CG2 THR B  45       6.273 -15.159 -13.332  1.00 89.60           C  
ATOM    354  OG1 THR B  45       7.385 -16.291 -15.145  1.00 89.60           O  
ATOM    355  N   LYS B  46       8.297 -13.805 -17.049  1.00 87.52           N  
ATOM    356  CA  LYS B  46       9.099 -13.932 -18.263  1.00 87.52           C  
ATOM    357  C   LYS B  46       9.574 -15.368 -18.460  1.00 87.52           C  
ATOM    358  CB  LYS B  46      10.299 -12.985 -18.213  1.00 87.52           C  
ATOM    359  O   LYS B  46       9.970 -15.750 -19.564  1.00 87.52           O  
ATOM    360  CG  LYS B  46       9.926 -11.510 -18.244  1.00 87.52           C  
ATOM    361  CD  LYS B  46      11.162 -10.620 -18.214  1.00 87.52           C  
ATOM    362  CE  LYS B  46      10.789  -9.144 -18.233  1.00 87.52           C  
ATOM    363  NZ  LYS B  46      11.997  -8.267 -18.186  1.00 87.52           N  
ATOM    364  N   PHE B  47       9.439 -16.162 -17.416  1.00 92.87           N  
ATOM    365  CA  PHE B  47       9.985 -17.513 -17.450  1.00 92.87           C  
ATOM    366  C   PHE B  47       8.866 -18.549 -17.433  1.00 92.87           C  
ATOM    367  CB  PHE B  47      10.930 -17.743 -16.266  1.00 92.87           C  
ATOM    368  O   PHE B  47       9.055 -19.666 -16.947  1.00 92.87           O  
ATOM    369  CG  PHE B  47      12.048 -16.739 -16.179  1.00 92.87           C  
ATOM    370  CD1 PHE B  47      13.118 -16.792 -17.065  1.00 92.87           C  
ATOM    371  CD2 PHE B  47      12.030 -15.743 -15.212  1.00 92.87           C  
ATOM    372  CE1 PHE B  47      14.155 -15.865 -16.987  1.00 92.87           C  
ATOM    373  CE2 PHE B  47      13.062 -14.813 -15.128  1.00 92.87           C  
ATOM    374  CZ  PHE B  47      14.124 -14.876 -16.016  1.00 92.87           C  
ATOM    375  N   ASP B  48       7.695 -18.142 -17.916  1.00 94.99           N  
ATOM    376  CA  ASP B  48       6.542 -19.035 -17.857  1.00 94.99           C  
ATOM    377  C   ASP B  48       6.842 -20.365 -18.546  1.00 94.99           C  
ATOM    378  CB  ASP B  48       5.318 -18.376 -18.497  1.00 94.99           C  
ATOM    379  O   ASP B  48       6.568 -21.432 -17.993  1.00 94.99           O  
ATOM    380  CG  ASP B  48       4.611 -17.407 -17.565  1.00 94.99           C  
ATOM    381  OD1 ASP B  48       5.190 -17.031 -16.523  1.00 94.99           O  
ATOM    382  OD2 ASP B  48       3.464 -17.019 -17.874  1.00 94.99           O  
ATOM    383  N   ASP B  49       7.397 -20.344 -19.700  1.00 95.87           N  
ATOM    384  CA  ASP B  49       7.667 -21.556 -20.468  1.00 95.87           C  
ATOM    385  C   ASP B  49       8.691 -22.439 -19.758  1.00 95.87           C  
ATOM    386  CB  ASP B  49       8.161 -21.202 -21.872  1.00 95.87           C  
ATOM    387  O   ASP B  49       8.513 -23.655 -19.669  1.00 95.87           O  
ATOM    388  CG  ASP B  49       7.090 -20.556 -22.732  1.00 95.87           C  
ATOM    389  OD1 ASP B  49       5.889 -20.834 -22.522  1.00 95.87           O  
ATOM    390  OD2 ASP B  49       7.449 -19.765 -23.631  1.00 95.87           O  
ATOM    391  N   GLU B  50       9.720 -21.841 -19.297  1.00 96.50           N  
ATOM    392  CA  GLU B  50      10.751 -22.573 -18.568  1.00 96.50           C  
ATOM    393  C   GLU B  50      10.187 -23.204 -17.298  1.00 96.50           C  
ATOM    394  CB  GLU B  50      11.923 -21.651 -18.222  1.00 96.50           C  
ATOM    395  O   GLU B  50      10.489 -24.358 -16.985  1.00 96.50           O  
ATOM    396  CG  GLU B  50      13.130 -22.379 -17.650  1.00 96.50           C  
ATOM    397  CD  GLU B  50      14.312 -21.462 -17.380  1.00 96.50           C  
ATOM    398  OE1 GLU B  50      15.283 -21.900 -16.722  1.00 96.50           O  
ATOM    399  OE2 GLU B  50      14.266 -20.295 -17.829  1.00 96.50           O  
ATOM    400  N   ILE B  51       9.364 -22.430 -16.606  1.00 96.92           N  
ATOM    401  CA  ILE B  51       8.754 -22.932 -15.380  1.00 96.92           C  
ATOM    402  C   ILE B  51       7.850 -24.120 -15.701  1.00 96.92           C  
ATOM    403  CB  ILE B  51       7.951 -21.828 -14.655  1.00 96.92           C  
ATOM    404  O   ILE B  51       7.921 -25.158 -15.040  1.00 96.92           O  
ATOM    405  CG1 ILE B  51       8.896 -20.745 -14.121  1.00 96.92           C  
ATOM    406  CG2 ILE B  51       7.109 -22.427 -13.525  1.00 96.92           C  
ATOM    407  CD1 ILE B  51       8.181 -19.524 -13.558  1.00 96.92           C  
ATOM    408  N   TYR B  52       7.094 -23.980 -16.710  1.00 97.80           N  
ATOM    409  CA  TYR B  52       6.164 -25.034 -17.101  1.00 97.80           C  
ATOM    410  C   TYR B  52       6.911 -26.306 -17.483  1.00 97.80           C  
ATOM    411  CB  TYR B  52       5.289 -24.572 -18.270  1.00 97.80           C  
ATOM    412  O   TYR B  52       6.582 -27.394 -17.004  1.00 97.80           O  
ATOM    413  CG  TYR B  52       4.337 -25.631 -18.771  1.00 97.80           C  
ATOM    414  CD1 TYR B  52       4.619 -26.359 -19.925  1.00 97.80           C  
ATOM    415  CD2 TYR B  52       3.155 -25.905 -18.093  1.00 97.80           C  
ATOM    416  CE1 TYR B  52       3.745 -27.335 -20.392  1.00 97.80           C  
ATOM    417  CE2 TYR B  52       2.272 -26.878 -18.551  1.00 97.80           C  
ATOM    418  OH  TYR B  52       1.706 -28.552 -20.156  1.00 97.80           O  
ATOM    419  CZ  TYR B  52       2.576 -27.587 -19.699  1.00 97.80           C  
ATOM    420  N   GLU B  53       7.861 -26.254 -18.314  1.00 97.55           N  
ATOM    421  CA  GLU B  53       8.618 -27.412 -18.781  1.00 97.55           C  
ATOM    422  C   GLU B  53       9.289 -28.137 -17.618  1.00 97.55           C  
ATOM    423  CB  GLU B  53       9.667 -26.989 -19.813  1.00 97.55           C  
ATOM    424  O   GLU B  53       9.218 -29.364 -17.521  1.00 97.55           O  
ATOM    425  CG  GLU B  53       9.077 -26.564 -21.150  1.00 97.55           C  
ATOM    426  CD  GLU B  53      10.119 -26.037 -22.125  1.00 97.55           C  
ATOM    427  OE1 GLU B  53       9.737 -25.512 -23.195  1.00 97.55           O  
ATOM    428  OE2 GLU B  53      11.326 -26.151 -21.815  1.00 97.55           O  
ATOM    429  N   ASN B  54       9.915 -27.374 -16.761  1.00 97.36           N  
ATOM    430  CA  ASN B  54      10.566 -27.971 -15.599  1.00 97.36           C  
ATOM    431  C   ASN B  54       9.550 -28.593 -14.646  1.00 97.36           C  
ATOM    432  CB  ASN B  54      11.414 -26.930 -14.866  1.00 97.36           C  
ATOM    433  O   ASN B  54       9.814 -29.636 -14.044  1.00 97.36           O  
ATOM    434  CG  ASN B  54      12.795 -26.770 -15.471  1.00 97.36           C  
ATOM    435  ND2 ASN B  54      12.973 -25.729 -16.276  1.00 97.36           N  
ATOM    436  OD1 ASN B  54      13.694 -27.577 -15.218  1.00 97.36           O  
ATOM    437  N   PHE B  55       8.400 -27.952 -14.518  1.00 97.18           N  
ATOM    438  CA  PHE B  55       7.323 -28.467 -13.681  1.00 97.18           C  
ATOM    439  C   PHE B  55       6.847 -29.824 -14.185  1.00 97.18           C  
ATOM    440  CB  PHE B  55       6.152 -27.480 -13.643  1.00 97.18           C  
ATOM    441  O   PHE B  55       6.772 -30.786 -13.417  1.00 97.18           O  
ATOM    442  CG  PHE B  55       5.008 -27.929 -12.774  1.00 97.18           C  
ATOM    443  CD1 PHE B  55       3.701 -27.878 -13.240  1.00 97.18           C  
ATOM    444  CD2 PHE B  55       5.241 -28.403 -11.489  1.00 97.18           C  
ATOM    445  CE1 PHE B  55       2.640 -28.293 -12.438  1.00 97.18           C  
ATOM    446  CE2 PHE B  55       4.187 -28.819 -10.681  1.00 97.18           C  
ATOM    447  CZ  PHE B  55       2.887 -28.762 -11.158  1.00 97.18           C  
ATOM    448  N   MET B  56       6.675 -29.952 -15.449  1.00 96.48           N  
ATOM    449  CA  MET B  56       6.196 -31.193 -16.051  1.00 96.48           C  
ATOM    450  C   MET B  56       7.263 -32.281 -15.977  1.00 96.48           C  
ATOM    451  CB  MET B  56       5.785 -30.962 -17.506  1.00 96.48           C  
ATOM    452  O   MET B  56       6.943 -33.459 -15.811  1.00 96.48           O  
ATOM    453  CG  MET B  56       4.590 -30.036 -17.666  1.00 96.48           C  
ATOM    454  SD  MET B  56       3.115 -30.626 -16.747  1.00 96.48           S  
ATOM    455  CE  MET B  56       2.475 -29.048 -16.122  1.00 96.48           C  
ATOM    456  N   GLU B  57       8.489 -31.987 -16.163  1.00 95.92           N  
ATOM    457  CA  GLU B  57       9.594 -32.940 -16.129  1.00 95.92           C  
ATOM    458  C   GLU B  57       9.805 -33.491 -14.722  1.00 95.92           C  
ATOM    459  CB  GLU B  57      10.883 -32.289 -16.637  1.00 95.92           C  
ATOM    460  O   GLU B  57       9.987 -34.697 -14.543  1.00 95.92           O  
ATOM    461  CG  GLU B  57      12.055 -33.252 -16.751  1.00 95.92           C  
ATOM    462  CD  GLU B  57      13.327 -32.592 -17.259  1.00 95.92           C  
ATOM    463  OE1 GLU B  57      14.391 -33.253 -17.273  1.00 95.92           O  
ATOM    464  OE2 GLU B  57      13.260 -31.403 -17.645  1.00 95.92           O  
ATOM    465  N   ARG B  58       9.692 -32.672 -13.763  1.00 95.28           N  
ATOM    466  CA  ARG B  58      10.038 -33.057 -12.398  1.00 95.28           C  
ATOM    467  C   ARG B  58       8.812 -33.560 -11.644  1.00 95.28           C  
ATOM    468  CB  ARG B  58      10.667 -31.879 -11.651  1.00 95.28           C  
ATOM    469  O   ARG B  58       8.940 -34.268 -10.643  1.00 95.28           O  
ATOM    470  CG  ARG B  58      12.078 -31.543 -12.106  1.00 95.28           C  
ATOM    471  CD  ARG B  58      12.634 -30.331 -11.371  1.00 95.28           C  
ATOM    472  NE  ARG B  58      14.026 -30.074 -11.732  1.00 95.28           N  
ATOM    473  NH1 ARG B  58      14.228 -28.175 -10.432  1.00 95.28           N  
ATOM    474  NH2 ARG B  58      16.008 -28.916 -11.670  1.00 95.28           N  
ATOM    475  CZ  ARG B  58      14.751 -29.056 -11.277  1.00 95.28           C  
ATOM    476  N   PHE B  59       7.610 -33.133 -12.073  1.00 96.32           N  
ATOM    477  CA  PHE B  59       6.359 -33.593 -11.482  1.00 96.32           C  
ATOM    478  C   PHE B  59       5.441 -34.180 -12.547  1.00 96.32           C  
ATOM    479  CB  PHE B  59       5.653 -32.446 -10.753  1.00 96.32           C  
ATOM    480  O   PHE B  59       4.393 -33.608 -12.854  1.00 96.32           O  
ATOM    481  CG  PHE B  59       6.475 -31.824  -9.657  1.00 96.32           C  
ATOM    482  CD1 PHE B  59       6.428 -32.328  -8.363  1.00 96.32           C  
ATOM    483  CD2 PHE B  59       7.297 -30.736  -9.921  1.00 96.32           C  
ATOM    484  CE1 PHE B  59       7.188 -31.755  -7.346  1.00 96.32           C  
ATOM    485  CE2 PHE B  59       8.060 -30.158  -8.911  1.00 96.32           C  
ATOM    486  CZ  PHE B  59       8.003 -30.668  -7.624  1.00 96.32           C  
ATOM    487  N   PRO B  60       5.751 -35.426 -12.959  1.00 95.02           N  
ATOM    488  CA  PRO B  60       5.033 -36.040 -14.078  1.00 95.02           C  
ATOM    489  C   PRO B  60       3.562 -36.301 -13.764  1.00 95.02           C  
ATOM    490  CB  PRO B  60       5.785 -37.355 -14.300  1.00 95.02           C  
ATOM    491  O   PRO B  60       2.738 -36.395 -14.677  1.00 95.02           O  
ATOM    492  CG  PRO B  60       6.578 -37.557 -13.050  1.00 95.02           C  
ATOM    493  CD  PRO B  60       6.775 -36.223 -12.389  1.00 95.02           C  
ATOM    494  N   GLU B  61       3.263 -36.451 -12.552  1.00 93.76           N  
ATOM    495  CA  GLU B  61       1.870 -36.666 -12.172  1.00 93.76           C  
ATOM    496  C   GLU B  61       0.989 -35.507 -12.628  1.00 93.76           C  
ATOM    497  CB  GLU B  61       1.749 -36.855 -10.658  1.00 93.76           C  
ATOM    498  O   GLU B  61      -0.217 -35.677 -12.824  1.00 93.76           O  
ATOM    499  CG  GLU B  61       2.291 -35.688  -9.847  1.00 93.76           C  
ATOM    500  CD  GLU B  61       3.745 -35.865  -9.438  1.00 93.76           C  
ATOM    501  OE1 GLU B  61       4.116 -35.445  -8.318  1.00 93.76           O  
ATOM    502  OE2 GLU B  61       4.519 -36.428 -10.244  1.00 93.76           O  
ATOM    503  N   TYR B  62       1.566 -34.326 -12.802  1.00 95.05           N  
ATOM    504  CA  TYR B  62       0.794 -33.139 -13.155  1.00 95.05           C  
ATOM    505  C   TYR B  62       0.718 -32.968 -14.667  1.00 95.05           C  
ATOM    506  CB  TYR B  62       1.409 -31.889 -12.518  1.00 95.05           C  
ATOM    507  O   TYR B  62       0.201 -31.962 -15.159  1.00 95.05           O  
ATOM    508  CG  TYR B  62       1.272 -31.843 -11.016  1.00 95.05           C  
ATOM    509  CD1 TYR B  62       0.017 -31.790 -10.413  1.00 95.05           C  
ATOM    510  CD2 TYR B  62       2.396 -31.851 -10.197  1.00 95.05           C  
ATOM    511  CE1 TYR B  62      -0.114 -31.746  -9.029  1.00 95.05           C  
ATOM    512  CE2 TYR B  62       2.276 -31.807  -8.812  1.00 95.05           C  
ATOM    513  OH  TYR B  62       0.895 -31.711  -6.867  1.00 95.05           O  
ATOM    514  CZ  TYR B  62       1.019 -31.755  -8.238  1.00 95.05           C  
ATOM    515  N   LYS B  63       1.230 -33.927 -15.411  1.00 95.22           N  
ATOM    516  CA  LYS B  63       0.982 -33.959 -16.849  1.00 95.22           C  
ATOM    517  C   LYS B  63      -0.487 -34.244 -17.148  1.00 95.22           C  
ATOM    518  CB  LYS B  63       1.867 -35.008 -17.524  1.00 95.22           C  
ATOM    519  O   LYS B  63      -0.987 -33.894 -18.219  1.00 95.22           O  
ATOM    520  CG  LYS B  63       3.334 -34.613 -17.617  1.00 95.22           C  
ATOM    521  CD  LYS B  63       4.144 -35.651 -18.384  1.00 95.22           C  
ATOM    522  CE  LYS B  63       5.619 -35.277 -18.443  1.00 95.22           C  
ATOM    523  NZ  LYS B  63       6.422 -36.305 -19.171  1.00 95.22           N  
ATOM    524  N   ASP B  64      -0.981 -34.925 -16.159  1.00 95.20           N  
ATOM    525  CA  ASP B  64      -2.426 -35.122 -16.221  1.00 95.20           C  
ATOM    526  C   ASP B  64      -3.172 -33.834 -15.878  1.00 95.20           C  
ATOM    527  CB  ASP B  64      -2.856 -36.246 -15.276  1.00 95.20           C  
ATOM    528  O   ASP B  64      -3.129 -33.371 -14.737  1.00 95.20           O  
ATOM    529  CG  ASP B  64      -4.323 -36.612 -15.419  1.00 95.20           C  
ATOM    530  OD1 ASP B  64      -5.034 -35.978 -16.228  1.00 95.20           O  
ATOM    531  OD2 ASP B  64      -4.773 -37.541 -14.713  1.00 95.20           O  
ATOM    532  N   VAL B  65      -3.916 -33.335 -16.799  1.00 94.81           N  
ATOM    533  CA  VAL B  65      -4.585 -32.044 -16.684  1.00 94.81           C  
ATOM    534  C   VAL B  65      -5.559 -32.070 -15.507  1.00 94.81           C  
ATOM    535  CB  VAL B  65      -5.331 -31.673 -17.985  1.00 94.81           C  
ATOM    536  O   VAL B  65      -5.769 -31.051 -14.845  1.00 94.81           O  
ATOM    537  CG1 VAL B  65      -6.114 -30.373 -17.807  1.00 94.81           C  
ATOM    538  CG2 VAL B  65      -4.348 -31.554 -19.147  1.00 94.81           C  
ATOM    539  N   GLU B  66      -6.085 -33.213 -15.239  1.00 95.25           N  
ATOM    540  CA  GLU B  66      -7.041 -33.337 -14.142  1.00 95.25           C  
ATOM    541  C   GLU B  66      -6.363 -33.121 -12.792  1.00 95.25           C  
ATOM    542  CB  GLU B  66      -7.722 -34.708 -14.175  1.00 95.25           C  
ATOM    543  O   GLU B  66      -6.975 -32.592 -11.862  1.00 95.25           O  
ATOM    544  CG  GLU B  66      -8.696 -34.883 -15.331  1.00 95.25           C  
ATOM    545  CD  GLU B  66      -9.828 -33.868 -15.320  1.00 95.25           C  
ATOM    546  OE1 GLU B  66     -10.124 -33.277 -16.383  1.00 95.25           O  
ATOM    547  OE2 GLU B  66     -10.424 -33.662 -14.239  1.00 95.25           O  
ATOM    548  N   ARG B  67      -5.111 -33.465 -12.768  1.00 95.25           N  
ATOM    549  CA  ARG B  67      -4.370 -33.315 -11.520  1.00 95.25           C  
ATOM    550  C   ARG B  67      -3.949 -31.865 -11.304  1.00 95.25           C  
ATOM    551  CB  ARG B  67      -3.139 -34.224 -11.512  1.00 95.25           C  
ATOM    552  O   ARG B  67      -3.753 -31.433 -10.166  1.00 95.25           O  
ATOM    553  CG  ARG B  67      -3.468 -35.705 -11.407  1.00 95.25           C  
ATOM    554  CD  ARG B  67      -3.881 -36.092  -9.993  1.00 95.25           C  
ATOM    555  NE  ARG B  67      -2.772 -35.959  -9.053  1.00 95.25           N  
ATOM    556  NH1 ARG B  67      -4.055 -36.333  -7.168  1.00 95.25           N  
ATOM    557  NH2 ARG B  67      -1.806 -35.937  -6.969  1.00 95.25           N  
ATOM    558  CZ  ARG B  67      -2.880 -36.076  -7.732  1.00 95.25           C  
ATOM    559  N   VAL B  68      -3.773 -31.167 -12.373  1.00 96.16           N  
ATOM    560  CA  VAL B  68      -3.456 -29.746 -12.276  1.00 96.16           C  
ATOM    561  C   VAL B  68      -4.718 -28.957 -11.935  1.00 96.16           C  
ATOM    562  CB  VAL B  68      -2.832 -29.213 -13.586  1.00 96.16           C  
ATOM    563  O   VAL B  68      -4.650 -27.927 -11.259  1.00 96.16           O  
ATOM    564  CG1 VAL B  68      -2.595 -27.707 -13.497  1.00 96.16           C  
ATOM    565  CG2 VAL B  68      -1.527 -29.946 -13.891  1.00 96.16           C  
ATOM    566  N   LYS B  69      -5.851 -29.509 -12.389  1.00 96.71           N  
ATOM    567  CA  LYS B  69      -7.140 -28.866 -12.148  1.00 96.71           C  
ATOM    568  C   LYS B  69      -7.521 -28.935 -10.672  1.00 96.71           C  
ATOM    569  CB  LYS B  69      -8.231 -29.514 -13.001  1.00 96.71           C  
ATOM    570  O   LYS B  69      -8.005 -27.954 -10.104  1.00 96.71           O  
ATOM    571  CG  LYS B  69      -9.592 -28.845 -12.877  1.00 96.71           C  
ATOM    572  CD  LYS B  69     -10.626 -29.510 -13.778  1.00 96.71           C  
ATOM    573  CE  LYS B  69     -11.995 -28.861 -13.632  1.00 96.71           C  
ATOM    574  NZ  LYS B  69     -13.006 -29.491 -14.534  1.00 96.71           N  
ATOM    575  N   LYS B  70      -7.298 -30.118 -10.159  1.00 96.46           N  
ATOM    576  CA  LYS B  70      -7.675 -30.342  -8.766  1.00 96.46           C  
ATOM    577  C   LYS B  70      -6.633 -31.192  -8.044  1.00 96.46           C  
ATOM    578  CB  LYS B  70      -9.047 -31.014  -8.683  1.00 96.46           C  
ATOM    579  O   LYS B  70      -6.188 -32.216  -8.568  1.00 96.46           O  
ATOM    580  CG  LYS B  70      -9.618 -31.082  -7.274  1.00 96.46           C  
ATOM    581  CD  LYS B  70     -11.013 -31.693  -7.265  1.00 96.46           C  
ATOM    582  CE  LYS B  70     -11.579 -31.777  -5.854  1.00 96.46           C  
ATOM    583  NZ  LYS B  70     -12.961 -32.343  -5.844  1.00 96.46           N  
ATOM    584  N   PHE B  71      -6.120 -30.671  -6.879  1.00 94.12           N  
ATOM    585  CA  PHE B  71      -5.182 -31.402  -6.034  1.00 94.12           C  
ATOM    586  C   PHE B  71      -5.478 -31.155  -4.559  1.00 94.12           C  
ATOM    587  CB  PHE B  71      -3.740 -30.997  -6.355  1.00 94.12           C  
ATOM    588  O   PHE B  71      -6.291 -30.294  -4.219  1.00 94.12           O  
ATOM    589  CG  PHE B  71      -3.410 -29.577  -5.982  1.00 94.12           C  
ATOM    590  CD1 PHE B  71      -3.611 -28.542  -6.887  1.00 94.12           C  
ATOM    591  CD2 PHE B  71      -2.899 -29.278  -4.726  1.00 94.12           C  
ATOM    592  CE1 PHE B  71      -3.307 -27.226  -6.544  1.00 94.12           C  
ATOM    593  CE2 PHE B  71      -2.592 -27.965  -4.377  1.00 94.12           C  
ATOM    594  CZ  PHE B  71      -2.796 -26.941  -5.288  1.00 94.12           C  
ATOM    595  N   THR B  72      -4.882 -32.015  -3.779  1.00 92.22           N  
ATOM    596  CA  THR B  72      -5.044 -31.826  -2.342  1.00 92.22           C  
ATOM    597  C   THR B  72      -3.782 -31.223  -1.730  1.00 92.22           C  
ATOM    598  CB  THR B  72      -5.375 -33.154  -1.637  1.00 92.22           C  
ATOM    599  O   THR B  72      -2.671 -31.506  -2.182  1.00 92.22           O  
ATOM    600  CG2 THR B  72      -6.673 -33.752  -2.170  1.00 92.22           C  
ATOM    601  OG1 THR B  72      -4.307 -34.084  -1.858  1.00 92.22           O  
ATOM    602  N   GLU B  73      -3.977 -30.411  -0.731  1.00 89.68           N  
ATOM    603  CA  GLU B  73      -2.867 -29.751  -0.050  1.00 89.68           C  
ATOM    604  C   GLU B  73      -1.897 -30.770   0.540  1.00 89.68           C  
ATOM    605  CB  GLU B  73      -3.386 -28.821   1.049  1.00 89.68           C  
ATOM    606  O   GLU B  73      -0.684 -30.550   0.545  1.00 89.68           O  
ATOM    607  CG  GLU B  73      -2.287 -28.086   1.803  1.00 89.68           C  
ATOM    608  CD  GLU B  73      -2.820 -27.129   2.857  1.00 89.68           C  
ATOM    609  OE1 GLU B  73      -2.009 -26.540   3.608  1.00 89.68           O  
ATOM    610  OE2 GLU B  73      -4.058 -26.966   2.933  1.00 89.68           O  
ATOM    611  N   GLU B  74      -2.418 -31.885   1.012  1.00 89.97           N  
ATOM    612  CA  GLU B  74      -1.613 -32.910   1.669  1.00 89.97           C  
ATOM    613  C   GLU B  74      -0.586 -33.505   0.710  1.00 89.97           C  
ATOM    614  CB  GLU B  74      -2.508 -34.016   2.234  1.00 89.97           C  
ATOM    615  O   GLU B  74       0.518 -33.869   1.121  1.00 89.97           O  
ATOM    616  CG  GLU B  74      -3.353 -33.577   3.421  1.00 89.97           C  
ATOM    617  CD  GLU B  74      -4.136 -34.717   4.054  1.00 89.97           C  
ATOM    618  OE1 GLU B  74      -4.752 -34.509   5.124  1.00 89.97           O  
ATOM    619  OE2 GLU B  74      -4.132 -35.827   3.476  1.00 89.97           O  
ATOM    620  N   GLU B  75      -0.922 -33.438  -0.525  1.00 89.98           N  
ATOM    621  CA  GLU B  75      -0.022 -33.997  -1.529  1.00 89.98           C  
ATOM    622  C   GLU B  75       1.239 -33.149  -1.673  1.00 89.98           C  
ATOM    623  CB  GLU B  75      -0.732 -34.117  -2.880  1.00 89.98           C  
ATOM    624  O   GLU B  75       2.293 -33.656  -2.064  1.00 89.98           O  
ATOM    625  CG  GLU B  75      -1.900 -35.092  -2.876  1.00 89.98           C  
ATOM    626  CD  GLU B  75      -2.623 -35.167  -4.212  1.00 89.98           C  
ATOM    627  OE1 GLU B  75      -3.822 -35.526  -4.233  1.00 89.98           O  
ATOM    628  OE2 GLU B  75      -1.985 -34.865  -5.245  1.00 89.98           O  
ATOM    629  N   LEU B  76       1.113 -31.924  -1.374  1.00 89.32           N  
ATOM    630  CA  LEU B  76       2.248 -31.017  -1.507  1.00 89.32           C  
ATOM    631  C   LEU B  76       3.102 -31.026  -0.243  1.00 89.32           C  
ATOM    632  CB  LEU B  76       1.764 -29.594  -1.799  1.00 89.32           C  
ATOM    633  O   LEU B  76       4.231 -30.531  -0.249  1.00 89.32           O  
ATOM    634  CG  LEU B  76       1.030 -29.386  -3.125  1.00 89.32           C  
ATOM    635  CD1 LEU B  76       0.550 -27.944  -3.244  1.00 89.32           C  
ATOM    636  CD2 LEU B  76       1.931 -29.754  -4.299  1.00 89.32           C  
ATOM    637  N   LYS B  77       2.653 -31.746   0.802  1.00 85.56           N  
ATOM    638  CA  LYS B  77       3.309 -31.628   2.101  1.00 85.56           C  
ATOM    639  C   LYS B  77       3.970 -32.943   2.505  1.00 85.56           C  
ATOM    640  CB  LYS B  77       2.306 -31.196   3.172  1.00 85.56           C  
ATOM    641  O   LYS B  77       4.428 -33.091   3.640  1.00 85.56           O  
ATOM    642  CG  LYS B  77       1.741 -29.799   2.962  1.00 85.56           C  
ATOM    643  CD  LYS B  77       0.785 -29.409   4.082  1.00 85.56           C  
ATOM    644  CE  LYS B  77       0.257 -27.992   3.900  1.00 85.56           C  
ATOM    645  NZ  LYS B  77      -0.703 -27.615   4.980  1.00 85.56           N  
ATOM    646  N   THR B  78       4.035 -33.817   1.634  1.00 90.36           N  
ATOM    647  CA  THR B  78       4.731 -35.064   1.930  1.00 90.36           C  
ATOM    648  C   THR B  78       6.242 -34.852   1.938  1.00 90.36           C  
ATOM    649  CB  THR B  78       4.369 -36.161   0.911  1.00 90.36           C  
ATOM    650  O   THR B  78       6.747 -33.918   1.312  1.00 90.36           O  
ATOM    651  CG2 THR B  78       2.864 -36.403   0.875  1.00 90.36           C  
ATOM    652  OG1 THR B  78       4.808 -35.757  -0.392  1.00 90.36           O  
ATOM    653  N   LYS B  79       6.930 -35.694   2.642  1.00 90.80           N  
ATOM    654  CA  LYS B  79       8.384 -35.587   2.721  1.00 90.80           C  
ATOM    655  C   LYS B  79       9.017 -35.665   1.334  1.00 90.80           C  
ATOM    656  CB  LYS B  79       8.956 -36.684   3.620  1.00 90.80           C  
ATOM    657  O   LYS B  79       9.909 -34.879   1.008  1.00 90.80           O  
ATOM    658  CG  LYS B  79      10.413 -36.473   4.004  1.00 90.80           C  
ATOM    659  CD  LYS B  79      10.901 -37.553   4.960  1.00 90.80           C  
ATOM    660  CE  LYS B  79      12.387 -37.406   5.261  1.00 90.80           C  
ATOM    661  NZ  LYS B  79      12.879 -38.488   6.164  1.00 90.80           N  
ATOM    662  N   GLU B  80       8.507 -36.634   0.609  1.00 92.42           N  
ATOM    663  CA  GLU B  80       9.024 -36.810  -0.745  1.00 92.42           C  
ATOM    664  C   GLU B  80       8.740 -35.584  -1.608  1.00 92.42           C  
ATOM    665  CB  GLU B  80       8.423 -38.059  -1.392  1.00 92.42           C  
ATOM    666  O   GLU B  80       9.614 -35.119  -2.343  1.00 92.42           O  
ATOM    667  CG  GLU B  80       9.061 -38.431  -2.723  1.00 92.42           C  
ATOM    668  CD  GLU B  80       8.420 -39.643  -3.378  1.00 92.42           C  
ATOM    669  OE1 GLU B  80       8.738 -39.937  -4.553  1.00 92.42           O  
ATOM    670  OE2 GLU B  80       7.593 -40.304  -2.712  1.00 92.42           O  
ATOM    671  N   ALA B  81       7.550 -35.078  -1.545  1.00 91.80           N  
ATOM    672  CA  ALA B  81       7.147 -33.917  -2.334  1.00 91.80           C  
ATOM    673  C   ALA B  81       7.970 -32.687  -1.960  1.00 91.80           C  
ATOM    674  CB  ALA B  81       5.659 -33.636  -2.145  1.00 91.80           C  
ATOM    675  O   ALA B  81       8.420 -31.944  -2.835  1.00 91.80           O  
ATOM    676  N   LYS B  82       8.246 -32.532  -0.691  1.00 90.78           N  
ATOM    677  CA  LYS B  82       9.009 -31.378  -0.224  1.00 90.78           C  
ATOM    678  C   LYS B  82      10.427 -31.391  -0.787  1.00 90.78           C  
ATOM    679  CB  LYS B  82       9.052 -31.346   1.305  1.00 90.78           C  
ATOM    680  O   LYS B  82      10.958 -30.347  -1.172  1.00 90.78           O  
ATOM    681  CG  LYS B  82       7.734 -30.950   1.953  1.00 90.78           C  
ATOM    682  CD  LYS B  82       7.857 -30.873   3.470  1.00 90.78           C  
ATOM    683  CE  LYS B  82       6.526 -30.527   4.123  1.00 90.78           C  
ATOM    684  NZ  LYS B  82       6.637 -30.477   5.612  1.00 90.78           N  
ATOM    685  N   GLU B  83      10.998 -32.564  -0.844  1.00 92.83           N  
ATOM    686  CA  GLU B  83      12.345 -32.695  -1.391  1.00 92.83           C  
ATOM    687  C   GLU B  83      12.372 -32.355  -2.878  1.00 92.83           C  
ATOM    688  CB  GLU B  83      12.883 -34.110  -1.165  1.00 92.83           C  
ATOM    689  O   GLU B  83      13.275 -31.657  -3.345  1.00 92.83           O  
ATOM    690  CG  GLU B  83      13.284 -34.393   0.275  1.00 92.83           C  
ATOM    691  CD  GLU B  83      13.757 -35.821   0.497  1.00 92.83           C  
ATOM    692  OE1 GLU B  83      14.117 -36.171   1.644  1.00 92.83           O  
ATOM    693  OE2 GLU B  83      13.769 -36.597  -0.485  1.00 92.83           O  
ATOM    694  N   ARG B  84      11.314 -32.800  -3.541  1.00 94.92           N  
ATOM    695  CA  ARG B  84      11.233 -32.529  -4.972  1.00 94.92           C  
ATOM    696  C   ARG B  84      11.035 -31.041  -5.238  1.00 94.92           C  
ATOM    697  CB  ARG B  84      10.096 -33.331  -5.608  1.00 94.92           C  
ATOM    698  O   ARG B  84      11.654 -30.479  -6.143  1.00 94.92           O  
ATOM    699  CG  ARG B  84      10.379 -34.821  -5.719  1.00 94.92           C  
ATOM    700  CD  ARG B  84       9.190 -35.580  -6.290  1.00 94.92           C  
ATOM    701  NE  ARG B  84       8.959 -35.245  -7.692  1.00 94.92           N  
ATOM    702  NH1 ARG B  84       7.045 -36.522  -7.897  1.00 94.92           N  
ATOM    703  NH2 ARG B  84       7.830 -35.330  -9.691  1.00 94.92           N  
ATOM    704  CZ  ARG B  84       7.945 -35.700  -8.423  1.00 94.92           C  
ATOM    705  N   TRP B  85      10.231 -30.392  -4.515  1.00 94.91           N  
ATOM    706  CA  TRP B  85       9.979 -28.963  -4.669  1.00 94.91           C  
ATOM    707  C   TRP B  85      11.224 -28.151  -4.328  1.00 94.91           C  
ATOM    708  CB  TRP B  85       8.810 -28.524  -3.783  1.00 94.91           C  
ATOM    709  O   TRP B  85      11.509 -27.140  -4.973  1.00 94.91           O  
ATOM    710  CG  TRP B  85       7.460 -28.842  -4.354  1.00 94.91           C  
ATOM    711  CD1 TRP B  85       6.546 -29.731  -3.861  1.00 94.91           C  
ATOM    712  CD2 TRP B  85       6.876 -28.275  -5.530  1.00 94.91           C  
ATOM    713  CE2 TRP B  85       5.603 -28.867  -5.691  1.00 94.91           C  
ATOM    714  CE3 TRP B  85       7.304 -27.323  -6.464  1.00 94.91           C  
ATOM    715  NE1 TRP B  85       5.427 -29.751  -4.661  1.00 94.91           N  
ATOM    716  CH2 TRP B  85       5.198 -27.602  -7.650  1.00 94.91           C  
ATOM    717  CZ2 TRP B  85       4.755 -28.536  -6.751  1.00 94.91           C  
ATOM    718  CZ3 TRP B  85       6.458 -26.995  -7.518  1.00 94.91           C  
ATOM    719  N   ARG B  86      12.013 -28.616  -3.339  1.00 93.64           N  
ATOM    720  CA  ARG B  86      13.247 -27.926  -2.979  1.00 93.64           C  
ATOM    721  C   ARG B  86      14.211 -27.875  -4.159  1.00 93.64           C  
ATOM    722  CB  ARG B  86      13.916 -28.609  -1.784  1.00 93.64           C  
ATOM    723  O   ARG B  86      14.848 -26.848  -4.404  1.00 93.64           O  
ATOM    724  CG  ARG B  86      13.271 -28.282  -0.447  1.00 93.64           C  
ATOM    725  CD  ARG B  86      14.017 -28.930   0.712  1.00 93.64           C  
ATOM    726  NE  ARG B  86      13.282 -28.798   1.967  1.00 93.64           N  
ATOM    727  NH1 ARG B  86      14.499 -30.409   3.089  1.00 93.64           N  
ATOM    728  NH2 ARG B  86      12.797 -29.302   4.154  1.00 93.64           N  
ATOM    729  CZ  ARG B  86      13.528 -29.503   3.067  1.00 93.64           C  
ATOM    730  N   LYS B  87      14.317 -28.991  -4.843  1.00 94.51           N  
ATOM    731  CA  LYS B  87      15.165 -29.031  -6.032  1.00 94.51           C  
ATOM    732  C   LYS B  87      14.640 -28.090  -7.113  1.00 94.51           C  
ATOM    733  CB  LYS B  87      15.257 -30.456  -6.578  1.00 94.51           C  
ATOM    734  O   LYS B  87      15.421 -27.429  -7.800  1.00 94.51           O  
ATOM    735  CG  LYS B  87      16.031 -31.413  -5.683  1.00 94.51           C  
ATOM    736  CD  LYS B  87      16.098 -32.811  -6.284  1.00 94.51           C  
ATOM    737  CE  LYS B  87      16.793 -33.791  -5.349  1.00 94.51           C  
ATOM    738  NZ  LYS B  87      16.776 -35.182  -5.891  1.00 94.51           N  
ATOM    739  N   PHE B  88      13.324 -28.069  -7.165  1.00 95.01           N  
ATOM    740  CA  PHE B  88      12.669 -27.201  -8.136  1.00 95.01           C  
ATOM    741  C   PHE B  88      12.943 -25.735  -7.824  1.00 95.01           C  
ATOM    742  CB  PHE B  88      11.159 -27.460  -8.158  1.00 95.01           C  
ATOM    743  O   PHE B  88      13.233 -24.946  -8.725  1.00 95.01           O  
ATOM    744  CG  PHE B  88      10.424 -26.676  -9.212  1.00 95.01           C  
ATOM    745  CD1 PHE B  88       9.685 -25.550  -8.871  1.00 95.01           C  
ATOM    746  CD2 PHE B  88      10.472 -27.066 -10.544  1.00 95.01           C  
ATOM    747  CE1 PHE B  88       9.004 -24.823  -9.844  1.00 95.01           C  
ATOM    748  CE2 PHE B  88       9.794 -26.345 -11.522  1.00 95.01           C  
ATOM    749  CZ  PHE B  88       9.059 -25.224 -11.170  1.00 95.01           C  
ATOM    750  N   PHE B  89      12.975 -25.389  -6.635  1.00 92.86           N  
ATOM    751  CA  PHE B  89      13.214 -24.018  -6.200  1.00 92.86           C  
ATOM    752  C   PHE B  89      14.629 -23.576  -6.555  1.00 92.86           C  
ATOM    753  CB  PHE B  89      12.985 -23.883  -4.692  1.00 92.86           C  
ATOM    754  O   PHE B  89      14.847 -22.425  -6.940  1.00 92.86           O  
ATOM    755  CG  PHE B  89      11.572 -24.171  -4.264  1.00 92.86           C  
ATOM    756  CD1 PHE B  89      10.510 -23.959  -5.135  1.00 92.86           C  
ATOM    757  CD2 PHE B  89      11.304 -24.655  -2.990  1.00 92.86           C  
ATOM    758  CE1 PHE B  89       9.200 -24.224  -4.742  1.00 92.86           C  
ATOM    759  CE2 PHE B  89       9.998 -24.923  -2.590  1.00 92.86           C  
ATOM    760  CZ  PHE B  89       8.948 -24.706  -3.467  1.00 92.86           C  
ATOM    761  N   THR B  90      15.579 -24.464  -6.450  1.00 93.54           N  
ATOM    762  CA  THR B  90      16.984 -24.155  -6.687  1.00 93.54           C  
ATOM    763  C   THR B  90      17.203 -23.700  -8.126  1.00 93.54           C  
ATOM    764  CB  THR B  90      17.881 -25.371  -6.388  1.00 93.54           C  
ATOM    765  O   THR B  90      18.081 -22.878  -8.397  1.00 93.54           O  
ATOM    766  CG2 THR B  90      19.358 -25.008  -6.509  1.00 93.54           C  
ATOM    767  OG1 THR B  90      17.622 -25.834  -5.057  1.00 93.54           O  
ATOM    768  N   ILE B  91      16.333 -24.121  -8.962  1.00 94.21           N  
ATOM    769  CA  ILE B  91      16.478 -23.814 -10.381  1.00 94.21           C  
ATOM    770  C   ILE B  91      16.107 -22.355 -10.635  1.00 94.21           C  
ATOM    771  CB  ILE B  91      15.609 -24.748 -11.253  1.00 94.21           C  
ATOM    772  O   ILE B  91      16.702 -21.697 -11.491  1.00 94.21           O  
ATOM    773  CG1 ILE B  91      16.000 -26.212 -11.021  1.00 94.21           C  
ATOM    774  CG2 ILE B  91      15.733 -24.376 -12.733  1.00 94.21           C  
ATOM    775  CD1 ILE B  91      15.035 -27.216 -11.639  1.00 94.21           C  
ATOM    776  N   PHE B  92      15.167 -21.850  -9.870  1.00 93.92           N  
ATOM    777  CA  PHE B  92      14.581 -20.562 -10.222  1.00 93.92           C  
ATOM    778  C   PHE B  92      14.881 -19.521  -9.151  1.00 93.92           C  
ATOM    779  CB  PHE B  92      13.068 -20.694 -10.417  1.00 93.92           C  
ATOM    780  O   PHE B  92      14.489 -18.359  -9.280  1.00 93.92           O  
ATOM    781  CG  PHE B  92      12.679 -21.505 -11.624  1.00 93.92           C  
ATOM    782  CD1 PHE B  92      12.690 -20.938 -12.892  1.00 93.92           C  
ATOM    783  CD2 PHE B  92      12.303 -22.835 -11.489  1.00 93.92           C  
ATOM    784  CE1 PHE B  92      12.331 -21.686 -14.011  1.00 93.92           C  
ATOM    785  CE2 PHE B  92      11.943 -23.589 -12.602  1.00 93.92           C  
ATOM    786  CZ  PHE B  92      11.957 -23.013 -13.862  1.00 93.92           C  
ATOM    787  N   GLU B  93      15.629 -19.921  -8.147  1.00 89.97           N  
ATOM    788  CA  GLU B  93      15.845 -19.031  -7.011  1.00 89.97           C  
ATOM    789  C   GLU B  93      16.583 -17.764  -7.435  1.00 89.97           C  
ATOM    790  CB  GLU B  93      16.625 -19.748  -5.906  1.00 89.97           C  
ATOM    791  O   GLU B  93      16.372 -16.694  -6.859  1.00 89.97           O  
ATOM    792  CG  GLU B  93      18.053 -20.105  -6.293  1.00 89.97           C  
ATOM    793  CD  GLU B  93      18.818 -20.805  -5.182  1.00 89.97           C  
ATOM    794  OE1 GLU B  93      20.030 -21.069  -5.352  1.00 89.97           O  
ATOM    795  OE2 GLU B  93      18.201 -21.093  -4.132  1.00 89.97           O  
ATOM    796  N   LYS B  94      17.353 -17.869  -8.502  1.00 89.39           N  
ATOM    797  CA  LYS B  94      18.113 -16.709  -8.961  1.00 89.39           C  
ATOM    798  C   LYS B  94      17.345 -15.939 -10.032  1.00 89.39           C  
ATOM    799  CB  LYS B  94      19.477 -17.141  -9.502  1.00 89.39           C  
ATOM    800  O   LYS B  94      17.659 -14.781 -10.316  1.00 89.39           O  
ATOM    801  CG  LYS B  94      20.405 -17.723  -8.446  1.00 89.39           C  
ATOM    802  CD  LYS B  94      21.763 -18.085  -9.034  1.00 89.39           C  
ATOM    803  CE  LYS B  94      22.680 -18.702  -7.987  1.00 89.39           C  
ATOM    804  NZ  LYS B  94      23.996 -19.101  -8.569  1.00 89.39           N  
ATOM    805  N   LYS B  95      16.309 -16.518 -10.507  1.00 90.35           N  
ATOM    806  CA  LYS B  95      15.579 -15.917 -11.619  1.00 90.35           C  
ATOM    807  C   LYS B  95      14.322 -15.203 -11.130  1.00 90.35           C  
ATOM    808  CB  LYS B  95      15.209 -16.979 -12.655  1.00 90.35           C  
ATOM    809  O   LYS B  95      13.969 -14.137 -11.639  1.00 90.35           O  
ATOM    810  CG  LYS B  95      16.401 -17.558 -13.401  1.00 90.35           C  
ATOM    811  CD  LYS B  95      15.963 -18.541 -14.480  1.00 90.35           C  
ATOM    812  CE  LYS B  95      17.155 -19.111 -15.236  1.00 90.35           C  
ATOM    813  NZ  LYS B  95      16.730 -20.081 -16.290  1.00 90.35           N  
ATOM    814  N   ILE B  96      13.614 -15.708 -10.193  1.00 88.70           N  
ATOM    815  CA  ILE B  96      12.352 -15.174  -9.695  1.00 88.70           C  
ATOM    816  C   ILE B  96      12.562 -14.555  -8.314  1.00 88.70           C  
ATOM    817  CB  ILE B  96      11.261 -16.266  -9.632  1.00 88.70           C  
ATOM    818  O   ILE B  96      12.929 -15.251  -7.365  1.00 88.70           O  
ATOM    819  CG1 ILE B  96      11.032 -16.873 -11.021  1.00 88.70           C  
ATOM    820  CG2 ILE B  96       9.958 -15.696  -9.062  1.00 88.70           C  
ATOM    821  CD1 ILE B  96      10.019 -18.009 -11.041  1.00 88.70           C  
ATOM    822  N   GLU B  97      12.239 -13.283  -8.383  1.00 80.09           N  
ATOM    823  CA  GLU B  97      12.323 -12.581  -7.106  1.00 80.09           C  
ATOM    824  C   GLU B  97      11.227 -13.041  -6.150  1.00 80.09           C  
ATOM    825  CB  GLU B  97      12.236 -11.067  -7.318  1.00 80.09           C  
ATOM    826  O   GLU B  97      10.129 -13.400  -6.582  1.00 80.09           O  
ATOM    827  CG  GLU B  97      13.472 -10.465  -7.970  1.00 80.09           C  
ATOM    828  CD  GLU B  97      13.385  -8.957  -8.142  1.00 80.09           C  
ATOM    829  OE1 GLU B  97      14.337  -8.352  -8.686  1.00 80.09           O  
ATOM    830  OE2 GLU B  97      12.357  -8.375  -7.729  1.00 80.09           O  
ATOM    831  N   ASP B  98      11.437 -13.250  -4.892  1.00 81.67           N  
ATOM    832  CA  ASP B  98      10.472 -13.594  -3.852  1.00 81.67           C  
ATOM    833  C   ASP B  98       9.837 -14.956  -4.121  1.00 81.67           C  
ATOM    834  CB  ASP B  98       9.388 -12.519  -3.749  1.00 81.67           C  
ATOM    835  O   ASP B  98       8.650 -15.156  -3.855  1.00 81.67           O  
ATOM    836  CG  ASP B  98       9.926 -11.177  -3.285  1.00 81.67           C  
ATOM    837  OD1 ASP B  98      10.888 -11.148  -2.487  1.00 81.67           O  
ATOM    838  OD2 ASP B  98       9.382 -10.138  -3.718  1.00 81.67           O  
ATOM    839  N   TYR B  99      10.504 -15.817  -4.847  1.00 88.55           N  
ATOM    840  CA  TYR B  99      10.025 -17.144  -5.218  1.00 88.55           C  
ATOM    841  C   TYR B  99       9.471 -17.883  -4.006  1.00 88.55           C  
ATOM    842  CB  TYR B  99      11.151 -17.962  -5.859  1.00 88.55           C  
ATOM    843  O   TYR B  99       8.592 -18.737  -4.141  1.00 88.55           O  
ATOM    844  CG  TYR B  99      12.191 -18.439  -4.874  1.00 88.55           C  
ATOM    845  CD1 TYR B  99      13.293 -17.648  -4.557  1.00 88.55           C  
ATOM    846  CD2 TYR B  99      12.073 -19.681  -4.259  1.00 88.55           C  
ATOM    847  CE1 TYR B  99      14.255 -18.085  -3.651  1.00 88.55           C  
ATOM    848  CE2 TYR B  99      13.029 -20.127  -3.352  1.00 88.55           C  
ATOM    849  OH  TYR B  99      15.063 -19.760  -2.158  1.00 88.55           O  
ATOM    850  CZ  TYR B  99      14.114 -19.323  -3.055  1.00 88.55           C  
ATOM    851  N   ASN B 100      10.013 -17.564  -2.819  1.00 88.84           N  
ATOM    852  CA  ASN B 100       9.658 -18.289  -1.603  1.00 88.84           C  
ATOM    853  C   ASN B 100       8.591 -17.549  -0.801  1.00 88.84           C  
ATOM    854  CB  ASN B 100      10.898 -18.532  -0.741  1.00 88.84           C  
ATOM    855  O   ASN B 100       8.322 -17.896   0.350  1.00 88.84           O  
ATOM    856  CG  ASN B 100      11.508 -17.246  -0.220  1.00 88.84           C  
ATOM    857  ND2 ASN B 100      12.393 -17.364   0.763  1.00 88.84           N  
ATOM    858  OD1 ASN B 100      11.185 -16.154  -0.696  1.00 88.84           O  
ATOM    859  N   PHE B 101       7.943 -16.482  -1.380  1.00 86.44           N  
ATOM    860  CA  PHE B 101       6.917 -15.707  -0.692  1.00 86.44           C  
ATOM    861  C   PHE B 101       5.628 -16.509  -0.564  1.00 86.44           C  
ATOM    862  CB  PHE B 101       6.648 -14.393  -1.432  1.00 86.44           C  
ATOM    863  O   PHE B 101       5.251 -17.239  -1.484  1.00 86.44           O  
ATOM    864  CG  PHE B 101       5.669 -13.491  -0.730  1.00 86.44           C  
ATOM    865  CD1 PHE B 101       4.339 -13.442  -1.129  1.00 86.44           C  
ATOM    866  CD2 PHE B 101       6.079 -12.692   0.329  1.00 86.44           C  
ATOM    867  CE1 PHE B 101       3.430 -12.608  -0.481  1.00 86.44           C  
ATOM    868  CE2 PHE B 101       5.178 -11.856   0.981  1.00 86.44           C  
ATOM    869  CZ  PHE B 101       3.854 -11.815   0.574  1.00 86.44           C  
ATOM    870  N   GLY B 102       5.049 -16.443   0.656  1.00 87.43           N  
ATOM    871  CA  GLY B 102       3.769 -17.105   0.855  1.00 87.43           C  
ATOM    872  C   GLY B 102       2.667 -16.550  -0.028  1.00 87.43           C  
ATOM    873  O   GLY B 102       2.383 -15.351   0.006  1.00 87.43           O  
ATOM    874  N   THR B 103       1.943 -17.487  -0.724  1.00 91.04           N  
ATOM    875  CA  THR B 103       0.938 -17.103  -1.709  1.00 91.04           C  
ATOM    876  C   THR B 103      -0.276 -18.024  -1.630  1.00 91.04           C  
ATOM    877  CB  THR B 103       1.515 -17.131  -3.136  1.00 91.04           C  
ATOM    878  O   THR B 103      -0.138 -19.221  -1.372  1.00 91.04           O  
ATOM    879  CG2 THR B 103       0.502 -16.610  -4.150  1.00 91.04           C  
ATOM    880  OG1 THR B 103       2.689 -16.311  -3.187  1.00 91.04           O  
ATOM    881  N   LEU B 104      -1.431 -17.466  -1.868  1.00 92.92           N  
ATOM    882  CA  LEU B 104      -2.658 -18.255  -1.865  1.00 92.92           C  
ATOM    883  C   LEU B 104      -2.872 -18.935  -3.213  1.00 92.92           C  
ATOM    884  CB  LEU B 104      -3.863 -17.371  -1.529  1.00 92.92           C  
ATOM    885  O   LEU B 104      -2.725 -18.302  -4.262  1.00 92.92           O  
ATOM    886  CG  LEU B 104      -3.960 -16.877  -0.085  1.00 92.92           C  
ATOM    887  CD1 LEU B 104      -5.071 -15.840   0.047  1.00 92.92           C  
ATOM    888  CD2 LEU B 104      -4.197 -18.046   0.866  1.00 92.92           C  
ATOM    889  N   LEU B 105      -3.188 -20.203  -3.121  1.00 95.65           N  
ATOM    890  CA  LEU B 105      -3.462 -20.984  -4.322  1.00 95.65           C  
ATOM    891  C   LEU B 105      -4.776 -21.745  -4.188  1.00 95.65           C  
ATOM    892  CB  LEU B 105      -2.317 -21.963  -4.597  1.00 95.65           C  
ATOM    893  O   LEU B 105      -5.054 -22.332  -3.140  1.00 95.65           O  
ATOM    894  CG  LEU B 105      -2.520 -22.931  -5.764  1.00 95.65           C  
ATOM    895  CD1 LEU B 105      -2.538 -22.172  -7.086  1.00 95.65           C  
ATOM    896  CD2 LEU B 105      -1.430 -23.998  -5.768  1.00 95.65           C  
ATOM    897  N   ARG B 106      -5.550 -21.697  -5.231  1.00 95.61           N  
ATOM    898  CA  ARG B 106      -6.775 -22.489  -5.253  1.00 95.61           C  
ATOM    899  C   ARG B 106      -6.466 -23.972  -5.427  1.00 95.61           C  
ATOM    900  CB  ARG B 106      -7.704 -22.012  -6.371  1.00 95.61           C  
ATOM    901  O   ARG B 106      -5.665 -24.347  -6.286  1.00 95.61           O  
ATOM    902  CG  ARG B 106      -8.293 -20.630  -6.137  1.00 95.61           C  
ATOM    903  CD  ARG B 106      -9.225 -20.215  -7.267  1.00 95.61           C  
ATOM    904  NE  ARG B 106      -8.506 -20.064  -8.529  1.00 95.61           N  
ATOM    905  NH1 ARG B 106     -10.388 -20.236  -9.858  1.00 95.61           N  
ATOM    906  NH2 ARG B 106      -8.327 -19.931 -10.815  1.00 95.61           N  
ATOM    907  CZ  ARG B 106      -9.076 -20.077  -9.731  1.00 95.61           C  
ATOM    908  N   THR B 107      -7.041 -24.881  -4.660  1.00 95.24           N  
ATOM    909  CA  THR B 107      -6.835 -26.321  -4.775  1.00 95.24           C  
ATOM    910  C   THR B 107      -7.660 -26.894  -5.924  1.00 95.24           C  
ATOM    911  CB  THR B 107      -7.201 -27.044  -3.466  1.00 95.24           C  
ATOM    912  O   THR B 107      -7.379 -27.992  -6.410  1.00 95.24           O  
ATOM    913  CG2 THR B 107      -6.232 -26.678  -2.346  1.00 95.24           C  
ATOM    914  OG1 THR B 107      -8.528 -26.672  -3.076  1.00 95.24           O  
ATOM    915  N   ASP B 108      -8.607 -26.105  -6.329  1.00 94.51           N  
ATOM    916  CA  ASP B 108      -9.484 -26.462  -7.439  1.00 94.51           C  
ATOM    917  C   ASP B 108      -9.655 -25.291  -8.404  1.00 94.51           C  
ATOM    918  CB  ASP B 108     -10.849 -26.919  -6.920  1.00 94.51           C  
ATOM    919  O   ASP B 108     -10.243 -24.268  -8.047  1.00 94.51           O  
ATOM    920  CG  ASP B 108     -11.742 -27.481  -8.012  1.00 94.51           C  
ATOM    921  OD1 ASP B 108     -11.388 -27.371  -9.206  1.00 94.51           O  
ATOM    922  OD2 ASP B 108     -12.810 -28.036  -7.676  1.00 94.51           O  
ATOM    923  N   ALA B 109      -9.292 -25.498  -9.663  1.00 95.15           N  
ATOM    924  CA  ALA B 109      -9.284 -24.422 -10.651  1.00 95.15           C  
ATOM    925  C   ALA B 109     -10.700 -24.094 -11.116  1.00 95.15           C  
ATOM    926  CB  ALA B 109      -8.410 -24.801 -11.844  1.00 95.15           C  
ATOM    927  O   ALA B 109     -10.934 -23.043 -11.718  1.00 95.15           O  
ATOM    928  N   SER B 110     -11.595 -24.998 -10.811  1.00 94.05           N  
ATOM    929  CA  SER B 110     -12.977 -24.773 -11.223  1.00 94.05           C  
ATOM    930  C   SER B 110     -13.752 -24.002 -10.159  1.00 94.05           C  
ATOM    931  CB  SER B 110     -13.675 -26.102 -11.511  1.00 94.05           C  
ATOM    932  O   SER B 110     -14.916 -23.652 -10.364  1.00 94.05           O  
ATOM    933  OG  SER B 110     -13.739 -26.901 -10.342  1.00 94.05           O  
ATOM    934  N   ALA B 111     -13.085 -23.692  -9.074  1.00 91.65           N  
ATOM    935  CA  ALA B 111     -13.731 -22.998  -7.962  1.00 91.65           C  
ATOM    936  C   ALA B 111     -13.038 -21.671  -7.666  1.00 91.65           C  
ATOM    937  CB  ALA B 111     -13.737 -23.881  -6.716  1.00 91.65           C  
ATOM    938  O   ALA B 111     -11.894 -21.457  -8.074  1.00 91.65           O  
ATOM    939  N   GLU B 112     -13.763 -20.809  -7.038  1.00 89.88           N  
ATOM    940  CA  GLU B 112     -13.179 -19.555  -6.573  1.00 89.88           C  
ATOM    941  C   GLU B 112     -12.372 -19.762  -5.294  1.00 89.88           C  
ATOM    942  CB  GLU B 112     -14.270 -18.506  -6.342  1.00 89.88           C  
ATOM    943  O   GLU B 112     -12.363 -20.859  -4.731  1.00 89.88           O  
ATOM    944  CG  GLU B 112     -15.076 -18.173  -7.589  1.00 89.88           C  
ATOM    945  CD  GLU B 112     -16.169 -17.146  -7.340  1.00 89.88           C  
ATOM    946  OE1 GLU B 112     -17.027 -16.945  -8.229  1.00 89.88           O  
ATOM    947  OE2 GLU B 112     -16.167 -16.537  -6.247  1.00 89.88           O  
ATOM    948  N   TYR B 113     -11.649 -18.670  -4.947  1.00 89.29           N  
ATOM    949  CA  TYR B 113     -10.948 -18.728  -3.669  1.00 89.29           C  
ATOM    950  C   TYR B 113     -11.927 -18.929  -2.519  1.00 89.29           C  
ATOM    951  CB  TYR B 113     -10.135 -17.449  -3.444  1.00 89.29           C  
ATOM    952  O   TYR B 113     -12.923 -18.210  -2.409  1.00 89.29           O  
ATOM    953  CG  TYR B 113      -8.910 -17.348  -4.320  1.00 89.29           C  
ATOM    954  CD1 TYR B 113      -7.707 -17.938  -3.939  1.00 89.29           C  
ATOM    955  CD2 TYR B 113      -8.952 -16.661  -5.528  1.00 89.29           C  
ATOM    956  CE1 TYR B 113      -6.574 -17.845  -4.741  1.00 89.29           C  
ATOM    957  CE2 TYR B 113      -7.826 -16.562  -6.339  1.00 89.29           C  
ATOM    958  OH  TYR B 113      -5.526 -17.062  -6.736  1.00 89.29           O  
ATOM    959  CZ  TYR B 113      -6.644 -17.157  -5.938  1.00 89.29           C  
ATOM    960  N   GLY B 114     -11.737 -20.007  -1.751  1.00 81.65           N  
ATOM    961  CA  GLY B 114     -12.593 -20.316  -0.617  1.00 81.65           C  
ATOM    962  C   GLY B 114     -11.841 -20.933   0.547  1.00 81.65           C  
ATOM    963  O   GLY B 114     -10.644 -21.212   0.442  1.00 81.65           O  
ATOM    964  N   GLN B 115     -12.569 -21.125   1.577  1.00 77.21           N  
ATOM    965  CA  GLN B 115     -11.981 -21.686   2.789  1.00 77.21           C  
ATOM    966  C   GLN B 115     -11.458 -23.098   2.544  1.00 77.21           C  
ATOM    967  CB  GLN B 115     -13.001 -21.693   3.928  1.00 77.21           C  
ATOM    968  O   GLN B 115     -10.406 -23.475   3.065  1.00 77.21           O  
ATOM    969  CG  GLN B 115     -12.435 -22.172   5.258  1.00 77.21           C  
ATOM    970  CD  GLN B 115     -13.456 -22.130   6.380  1.00 77.21           C  
ATOM    971  NE2 GLN B 115     -13.012 -22.425   7.597  1.00 77.21           N  
ATOM    972  OE1 GLN B 115     -14.634 -21.833   6.154  1.00 77.21           O  
ATOM    973  N   PHE B 116     -12.147 -23.802   1.775  1.00 81.72           N  
ATOM    974  CA  PHE B 116     -11.791 -25.203   1.583  1.00 81.72           C  
ATOM    975  C   PHE B 116     -11.241 -25.434   0.181  1.00 81.72           C  
ATOM    976  CB  PHE B 116     -13.005 -26.105   1.826  1.00 81.72           C  
ATOM    977  O   PHE B 116     -10.966 -26.572  -0.204  1.00 81.72           O  
ATOM    978  CG  PHE B 116     -13.601 -25.964   3.200  1.00 81.72           C  
ATOM    979  CD1 PHE B 116     -12.943 -26.472   4.314  1.00 81.72           C  
ATOM    980  CD2 PHE B 116     -14.820 -25.322   3.378  1.00 81.72           C  
ATOM    981  CE1 PHE B 116     -13.493 -26.343   5.587  1.00 81.72           C  
ATOM    982  CE2 PHE B 116     -15.375 -25.189   4.648  1.00 81.72           C  
ATOM    983  CZ  PHE B 116     -14.711 -25.701   5.751  1.00 81.72           C  
ATOM    984  N   THR B 117     -11.100 -24.372  -0.521  1.00 88.20           N  
ATOM    985  CA  THR B 117     -10.633 -24.542  -1.892  1.00 88.20           C  
ATOM    986  C   THR B 117      -9.348 -23.752  -2.127  1.00 88.20           C  
ATOM    987  CB  THR B 117     -11.703 -24.098  -2.906  1.00 88.20           C  
ATOM    988  O   THR B 117      -8.970 -23.498  -3.273  1.00 88.20           O  
ATOM    989  CG2 THR B 117     -12.928 -25.005  -2.845  1.00 88.20           C  
ATOM    990  OG1 THR B 117     -12.103 -22.754  -2.613  1.00 88.20           O  
ATOM    991  N   THR B 118      -8.814 -23.340  -1.063  1.00 89.81           N  
ATOM    992  CA  THR B 118      -7.600 -22.535  -1.157  1.00 89.81           C  
ATOM    993  C   THR B 118      -6.551 -23.021  -0.162  1.00 89.81           C  
ATOM    994  CB  THR B 118      -7.897 -21.045  -0.908  1.00 89.81           C  
ATOM    995  O   THR B 118      -6.890 -23.492   0.926  1.00 89.81           O  
ATOM    996  CG2 THR B 118      -6.648 -20.194  -1.111  1.00 89.81           C  
ATOM    997  OG1 THR B 118      -8.913 -20.607  -1.818  1.00 89.81           O  
ATOM    998  N   CYS B 119      -5.323 -22.976  -0.479  1.00 88.30           N  
ATOM    999  CA  CYS B 119      -4.229 -23.316   0.424  1.00 88.30           C  
ATOM   1000  C   CYS B 119      -3.059 -22.356   0.249  1.00 88.30           C  
ATOM   1001  CB  CYS B 119      -3.763 -24.752   0.185  1.00 88.30           C  
ATOM   1002  O   CYS B 119      -3.018 -21.589  -0.715  1.00 88.30           O  
ATOM   1003  SG  CYS B 119      -2.993 -25.007  -1.429  1.00 88.30           S  
ATOM   1004  N   PHE B 120      -2.143 -22.394   1.279  1.00 90.10           N  
ATOM   1005  CA  PHE B 120      -0.950 -21.558   1.215  1.00 90.10           C  
ATOM   1006  C   PHE B 120       0.210 -22.318   0.583  1.00 90.10           C  
ATOM   1007  CB  PHE B 120      -0.558 -21.069   2.613  1.00 90.10           C  
ATOM   1008  O   PHE B 120       0.502 -23.451   0.971  1.00 90.10           O  
ATOM   1009  CG  PHE B 120      -1.239 -19.792   3.022  1.00 90.10           C  
ATOM   1010  CD1 PHE B 120      -0.758 -18.562   2.590  1.00 90.10           C  
ATOM   1011  CD2 PHE B 120      -2.361 -19.820   3.840  1.00 90.10           C  
ATOM   1012  CE1 PHE B 120      -1.387 -17.377   2.968  1.00 90.10           C  
ATOM   1013  CE2 PHE B 120      -2.995 -18.641   4.221  1.00 90.10           C  
ATOM   1014  CZ  PHE B 120      -2.505 -17.420   3.785  1.00 90.10           C  
ATOM   1015  N   VAL B 121       0.810 -21.677  -0.388  1.00 91.13           N  
ATOM   1016  CA  VAL B 121       1.991 -22.232  -1.043  1.00 91.13           C  
ATOM   1017  C   VAL B 121       3.024 -21.131  -1.265  1.00 91.13           C  
ATOM   1018  CB  VAL B 121       1.631 -22.906  -2.386  1.00 91.13           C  
ATOM   1019  O   VAL B 121       2.738 -19.950  -1.052  1.00 91.13           O  
ATOM   1020  CG1 VAL B 121       0.716 -24.107  -2.160  1.00 91.13           C  
ATOM   1021  CG2 VAL B 121       0.974 -21.898  -3.328  1.00 91.13           C  
ATOM   1022  N   VAL B 122       4.217 -21.561  -1.624  1.00 90.81           N  
ATOM   1023  CA  VAL B 122       5.218 -20.565  -1.995  1.00 90.81           C  
ATOM   1024  C   VAL B 122       4.939 -20.054  -3.407  1.00 90.81           C  
ATOM   1025  CB  VAL B 122       6.649 -21.140  -1.909  1.00 90.81           C  
ATOM   1026  O   VAL B 122       4.322 -20.751  -4.216  1.00 90.81           O  
ATOM   1027  CG1 VAL B 122       7.027 -21.433  -0.458  1.00 90.81           C  
ATOM   1028  CG2 VAL B 122       6.770 -22.401  -2.762  1.00 90.81           C  
ATOM   1029  N   ARG B 123       5.367 -18.906  -3.743  1.00 93.75           N  
ATOM   1030  CA  ARG B 123       5.062 -18.208  -4.988  1.00 93.75           C  
ATOM   1031  C   ARG B 123       5.431 -19.059  -6.198  1.00 93.75           C  
ATOM   1032  CB  ARG B 123       5.796 -16.867  -5.047  1.00 93.75           C  
ATOM   1033  O   ARG B 123       4.688 -19.105  -7.181  1.00 93.75           O  
ATOM   1034  CG  ARG B 123       5.473 -16.041  -6.281  1.00 93.75           C  
ATOM   1035  CD  ARG B 123       4.076 -15.441  -6.208  1.00 93.75           C  
ATOM   1036  NE  ARG B 123       3.968 -14.455  -5.137  1.00 93.75           N  
ATOM   1037  NH1 ARG B 123       3.318 -12.720  -6.518  1.00 93.75           N  
ATOM   1038  NH2 ARG B 123       3.546 -12.373  -4.263  1.00 93.75           N  
ATOM   1039  CZ  ARG B 123       3.611 -13.185  -5.309  1.00 93.75           C  
ATOM   1040  N   LEU B 124       6.563 -19.669  -6.148  1.00 95.92           N  
ATOM   1041  CA  LEU B 124       6.995 -20.481  -7.280  1.00 95.92           C  
ATOM   1042  C   LEU B 124       6.037 -21.646  -7.510  1.00 95.92           C  
ATOM   1043  CB  LEU B 124       8.413 -21.009  -7.052  1.00 95.92           C  
ATOM   1044  O   LEU B 124       5.786 -22.031  -8.654  1.00 95.92           O  
ATOM   1045  CG  LEU B 124       9.130 -21.581  -8.276  1.00 95.92           C  
ATOM   1046  CD1 LEU B 124       9.227 -20.526  -9.373  1.00 95.92           C  
ATOM   1047  CD2 LEU B 124      10.515 -22.093  -7.895  1.00 95.92           C  
ATOM   1048  N   GLN B 125       5.562 -22.263  -6.467  1.00 95.81           N  
ATOM   1049  CA  GLN B 125       4.535 -23.289  -6.614  1.00 95.81           C  
ATOM   1050  C   GLN B 125       3.280 -22.722  -7.271  1.00 95.81           C  
ATOM   1051  CB  GLN B 125       4.187 -23.898  -5.255  1.00 95.81           C  
ATOM   1052  O   GLN B 125       2.675 -23.370  -8.128  1.00 95.81           O  
ATOM   1053  CG  GLN B 125       5.263 -24.822  -4.701  1.00 95.81           C  
ATOM   1054  CD  GLN B 125       4.930 -25.348  -3.317  1.00 95.81           C  
ATOM   1055  NE2 GLN B 125       5.343 -26.578  -3.035  1.00 95.81           N  
ATOM   1056  OE1 GLN B 125       4.307 -24.652  -2.508  1.00 95.81           O  
ATOM   1057  N   PHE B 126       2.922 -21.538  -6.785  1.00 96.76           N  
ATOM   1058  CA  PHE B 126       1.786 -20.841  -7.377  1.00 96.76           C  
ATOM   1059  C   PHE B 126       1.976 -20.675  -8.880  1.00 96.76           C  
ATOM   1060  CB  PHE B 126       1.589 -19.473  -6.717  1.00 96.76           C  
ATOM   1061  O   PHE B 126       1.090 -21.018  -9.665  1.00 96.76           O  
ATOM   1062  CG  PHE B 126       0.562 -18.611  -7.401  1.00 96.76           C  
ATOM   1063  CD1 PHE B 126       0.942 -17.684  -8.363  1.00 96.76           C  
ATOM   1064  CD2 PHE B 126      -0.784 -18.729  -7.080  1.00 96.76           C  
ATOM   1065  CE1 PHE B 126      -0.007 -16.885  -8.998  1.00 96.76           C  
ATOM   1066  CE2 PHE B 126      -1.738 -17.935  -7.710  1.00 96.76           C  
ATOM   1067  CZ  PHE B 126      -1.347 -17.012  -8.667  1.00 96.76           C  
ATOM   1068  N   TYR B 127       3.131 -20.256  -9.256  1.00 96.96           N  
ATOM   1069  CA  TYR B 127       3.428 -20.074 -10.672  1.00 96.96           C  
ATOM   1070  C   TYR B 127       3.338 -21.398 -11.422  1.00 96.96           C  
ATOM   1071  CB  TYR B 127       4.820 -19.463 -10.856  1.00 96.96           C  
ATOM   1072  O   TYR B 127       2.752 -21.466 -12.505  1.00 96.96           O  
ATOM   1073  CG  TYR B 127       4.878 -17.984 -10.561  1.00 96.96           C  
ATOM   1074  CD1 TYR B 127       3.788 -17.158 -10.828  1.00 96.96           C  
ATOM   1075  CD2 TYR B 127       6.021 -17.409 -10.017  1.00 96.96           C  
ATOM   1076  CE1 TYR B 127       3.837 -15.794 -10.561  1.00 96.96           C  
ATOM   1077  CE2 TYR B 127       6.081 -16.046  -9.746  1.00 96.96           C  
ATOM   1078  OH  TYR B 127       5.040 -13.898  -9.753  1.00 96.96           O  
ATOM   1079  CZ  TYR B 127       4.986 -15.248 -10.020  1.00 96.96           C  
ATOM   1080  N   ALA B 128       3.905 -22.363 -10.866  1.00 97.56           N  
ATOM   1081  CA  ALA B 128       3.905 -23.671 -11.518  1.00 97.56           C  
ATOM   1082  C   ALA B 128       2.483 -24.130 -11.827  1.00 97.56           C  
ATOM   1083  CB  ALA B 128       4.615 -24.701 -10.642  1.00 97.56           C  
ATOM   1084  O   ALA B 128       2.169 -24.468 -12.971  1.00 97.56           O  
ATOM   1085  N   PHE B 129       1.646 -24.021 -10.829  1.00 97.78           N  
ATOM   1086  CA  PHE B 129       0.280 -24.506 -10.988  1.00 97.78           C  
ATOM   1087  C   PHE B 129      -0.530 -23.563 -11.870  1.00 97.78           C  
ATOM   1088  CB  PHE B 129      -0.399 -24.660  -9.623  1.00 97.78           C  
ATOM   1089  O   PHE B 129      -1.213 -24.005 -12.796  1.00 97.78           O  
ATOM   1090  CG  PHE B 129      -0.098 -25.966  -8.940  1.00 97.78           C  
ATOM   1091  CD1 PHE B 129      -0.799 -27.119  -9.274  1.00 97.78           C  
ATOM   1092  CD2 PHE B 129       0.886 -26.042  -7.963  1.00 97.78           C  
ATOM   1093  CE1 PHE B 129      -0.523 -28.330  -8.643  1.00 97.78           C  
ATOM   1094  CE2 PHE B 129       1.167 -27.249  -7.328  1.00 97.78           C  
ATOM   1095  CZ  PHE B 129       0.461 -28.391  -7.669  1.00 97.78           C  
ATOM   1096  N   GLU B 130      -0.457 -22.282 -11.658  1.00 97.46           N  
ATOM   1097  CA  GLU B 130      -1.307 -21.323 -12.357  1.00 97.46           C  
ATOM   1098  C   GLU B 130      -0.877 -21.163 -13.813  1.00 97.46           C  
ATOM   1099  CB  GLU B 130      -1.282 -19.966 -11.649  1.00 97.46           C  
ATOM   1100  O   GLU B 130      -1.716 -20.982 -14.697  1.00 97.46           O  
ATOM   1101  CG  GLU B 130      -2.113 -19.922 -10.375  1.00 97.46           C  
ATOM   1102  CD  GLU B 130      -3.592 -20.182 -10.613  1.00 97.46           C  
ATOM   1103  OE1 GLU B 130      -4.232 -20.855  -9.774  1.00 97.46           O  
ATOM   1104  OE2 GLU B 130      -4.114 -19.710 -11.647  1.00 97.46           O  
ATOM   1105  N   ILE B 131       0.387 -21.273 -14.016  1.00 97.66           N  
ATOM   1106  CA  ILE B 131       0.856 -21.236 -15.396  1.00 97.66           C  
ATOM   1107  C   ILE B 131       0.330 -22.453 -16.153  1.00 97.66           C  
ATOM   1108  CB  ILE B 131       2.399 -21.186 -15.468  1.00 97.66           C  
ATOM   1109  O   ILE B 131      -0.164 -22.327 -17.277  1.00 97.66           O  
ATOM   1110  CG1 ILE B 131       2.911 -19.815 -15.012  1.00 97.66           C  
ATOM   1111  CG2 ILE B 131       2.885 -21.509 -16.884  1.00 97.66           C  
ATOM   1112  CD1 ILE B 131       4.418 -19.755 -14.802  1.00 97.66           C  
ATOM   1113  N   ALA B 132       0.458 -23.619 -15.544  1.00 98.13           N  
ATOM   1114  CA  ALA B 132      -0.077 -24.833 -16.156  1.00 98.13           C  
ATOM   1115  C   ALA B 132      -1.580 -24.712 -16.392  1.00 98.13           C  
ATOM   1116  CB  ALA B 132       0.225 -26.048 -15.283  1.00 98.13           C  
ATOM   1117  O   ALA B 132      -2.077 -25.063 -17.465  1.00 98.13           O  
ATOM   1118  N   ARG B 133      -2.282 -24.226 -15.439  1.00 98.01           N  
ATOM   1119  CA  ARG B 133      -3.726 -24.054 -15.554  1.00 98.01           C  
ATOM   1120  C   ARG B 133      -4.076 -23.092 -16.684  1.00 98.01           C  
ATOM   1121  CB  ARG B 133      -4.314 -23.549 -14.234  1.00 98.01           C  
ATOM   1122  O   ARG B 133      -4.998 -23.347 -17.461  1.00 98.01           O  
ATOM   1123  CG  ARG B 133      -4.364 -24.602 -13.139  1.00 98.01           C  
ATOM   1124  CD  ARG B 133      -4.913 -24.036 -11.837  1.00 98.01           C  
ATOM   1125  NE  ARG B 133      -5.046 -25.069 -10.813  1.00 98.01           N  
ATOM   1126  NH1 ARG B 133      -5.517 -23.598  -9.096  1.00 98.01           N  
ATOM   1127  NH2 ARG B 133      -5.427 -25.852  -8.688  1.00 98.01           N  
ATOM   1128  CZ  ARG B 133      -5.330 -24.837  -9.535  1.00 98.01           C  
ATOM   1129  N   ASN B 134      -3.361 -22.026 -16.794  1.00 97.02           N  
ATOM   1130  CA  ASN B 134      -3.599 -21.042 -17.844  1.00 97.02           C  
ATOM   1131  C   ASN B 134      -3.320 -21.620 -19.228  1.00 97.02           C  
ATOM   1132  CB  ASN B 134      -2.749 -19.791 -17.610  1.00 97.02           C  
ATOM   1133  O   ASN B 134      -4.095 -21.408 -20.162  1.00 97.02           O  
ATOM   1134  CG  ASN B 134      -3.246 -18.956 -16.446  1.00 97.02           C  
ATOM   1135  ND2 ASN B 134      -2.420 -18.022 -15.991  1.00 97.02           N  
ATOM   1136  OD1 ASN B 134      -4.364 -19.150 -15.960  1.00 97.02           O  
ATOM   1137  N   LYS B 135      -2.271 -22.403 -19.332  1.00 96.49           N  
ATOM   1138  CA  LYS B 135      -1.907 -23.008 -20.611  1.00 96.49           C  
ATOM   1139  C   LYS B 135      -2.963 -24.012 -21.064  1.00 96.49           C  
ATOM   1140  CB  LYS B 135      -0.542 -23.690 -20.513  1.00 96.49           C  
ATOM   1141  O   LYS B 135      -3.219 -24.154 -22.261  1.00 96.49           O  
ATOM   1142  CG  LYS B 135       0.634 -22.725 -20.523  1.00 96.49           C  
ATOM   1143  CD  LYS B 135       1.963 -23.465 -20.613  1.00 96.49           C  
ATOM   1144  CE  LYS B 135       3.129 -22.502 -20.795  1.00 96.49           C  
ATOM   1145  NZ  LYS B 135       3.349 -22.162 -22.232  1.00 96.49           N  
ATOM   1146  N   HIS B 136      -3.547 -24.656 -20.124  1.00 97.23           N  
ATOM   1147  CA  HIS B 136      -4.547 -25.666 -20.452  1.00 97.23           C  
ATOM   1148  C   HIS B 136      -5.948 -25.065 -20.481  1.00 97.23           C  
ATOM   1149  CB  HIS B 136      -4.491 -26.820 -19.449  1.00 97.23           C  
ATOM   1150  O   HIS B 136      -6.935 -25.788 -20.633  1.00 97.23           O  
ATOM   1151  CG  HIS B 136      -3.249 -27.646 -19.553  1.00 97.23           C  
ATOM   1152  CD2 HIS B 136      -2.233 -27.839 -18.679  1.00 97.23           C  
ATOM   1153  ND1 HIS B 136      -2.944 -28.394 -20.670  1.00 97.23           N  
ATOM   1154  CE1 HIS B 136      -1.792 -29.013 -20.476  1.00 97.23           C  
ATOM   1155  NE2 HIS B 136      -1.339 -28.693 -19.276  1.00 97.23           N  
ATOM   1156  N   GLY B 137      -6.063 -23.805 -20.230  1.00 96.63           N  
ATOM   1157  CA  GLY B 137      -7.328 -23.093 -20.316  1.00 96.63           C  
ATOM   1158  C   GLY B 137      -8.255 -23.378 -19.150  1.00 96.63           C  
ATOM   1159  O   GLY B 137      -9.475 -23.250 -19.274  1.00 96.63           O  
ATOM   1160  N   LEU B 138      -7.733 -23.773 -18.156  1.00 97.07           N  
ATOM   1161  CA  LEU B 138      -8.540 -24.160 -17.004  1.00 97.07           C  
ATOM   1162  C   LEU B 138      -9.077 -22.930 -16.279  1.00 97.07           C  
ATOM   1163  CB  LEU B 138      -7.719 -25.018 -16.038  1.00 97.07           C  
ATOM   1164  O   LEU B 138     -10.035 -23.027 -15.510  1.00 97.07           O  
ATOM   1165  CG  LEU B 138      -7.252 -26.375 -16.566  1.00 97.07           C  
ATOM   1166  CD1 LEU B 138      -6.394 -27.083 -15.522  1.00 97.07           C  
ATOM   1167  CD2 LEU B 138      -8.447 -27.237 -16.957  1.00 97.07           C  
ATOM   1168  N   ASN B 139      -8.451 -21.806 -16.515  1.00 96.13           N  
ATOM   1169  CA  ASN B 139      -8.879 -20.579 -15.852  1.00 96.13           C  
ATOM   1170  C   ASN B 139      -9.742 -19.718 -16.771  1.00 96.13           C  
ATOM   1171  CB  ASN B 139      -7.668 -19.783 -15.362  1.00 96.13           C  
ATOM   1172  O   ASN B 139     -10.230 -18.663 -16.362  1.00 96.13           O  
ATOM   1173  CG  ASN B 139      -7.010 -20.409 -14.148  1.00 96.13           C  
ATOM   1174  ND2 ASN B 139      -5.694 -20.265 -14.046  1.00 96.13           N  
ATOM   1175  OD1 ASN B 139      -7.679 -21.018 -13.309  1.00 96.13           O  
ATOM   1176  N   ASP B 140     -10.047 -20.126 -17.927  1.00 96.07           N  
ATOM   1177  CA  ASP B 140     -10.733 -19.333 -18.943  1.00 96.07           C  
ATOM   1178  C   ASP B 140     -12.194 -19.102 -18.565  1.00 96.07           C  
ATOM   1179  CB  ASP B 140     -10.644 -20.016 -20.309  1.00 96.07           C  
ATOM   1180  O   ASP B 140     -12.805 -18.121 -18.994  1.00 96.07           O  
ATOM   1181  CG  ASP B 140      -9.266 -19.910 -20.937  1.00 96.07           C  
ATOM   1182  OD1 ASP B 140      -8.372 -19.270 -20.342  1.00 96.07           O  
ATOM   1183  OD2 ASP B 140      -9.073 -20.468 -22.039  1.00 96.07           O  
ATOM   1184  N   TRP B 141     -12.710 -19.962 -17.756  1.00 95.13           N  
ATOM   1185  CA  TRP B 141     -14.110 -19.840 -17.362  1.00 95.13           C  
ATOM   1186  C   TRP B 141     -14.335 -18.579 -16.534  1.00 95.13           C  
ATOM   1187  CB  TRP B 141     -14.555 -21.073 -16.570  1.00 95.13           C  
ATOM   1188  O   TRP B 141     -15.466 -18.103 -16.413  1.00 95.13           O  
ATOM   1189  CG  TRP B 141     -13.836 -21.251 -15.267  1.00 95.13           C  
ATOM   1190  CD1 TRP B 141     -12.684 -21.954 -15.051  1.00 95.13           C  
ATOM   1191  CD2 TRP B 141     -14.226 -20.720 -13.996  1.00 95.13           C  
ATOM   1192  CE2 TRP B 141     -13.262 -21.141 -13.054  1.00 95.13           C  
ATOM   1193  CE3 TRP B 141     -15.298 -19.928 -13.564  1.00 95.13           C  
ATOM   1194  NE1 TRP B 141     -12.333 -21.892 -13.722  1.00 95.13           N  
ATOM   1195  CH2 TRP B 141     -14.397 -20.020 -11.305  1.00 95.13           C  
ATOM   1196  CZ2 TRP B 141     -13.339 -20.795 -11.702  1.00 95.13           C  
ATOM   1197  CZ3 TRP B 141     -15.372 -19.585 -12.218  1.00 95.13           C  
ATOM   1198  N   ILE B 142     -13.314 -17.927 -16.023  1.00 92.96           N  
ATOM   1199  CA  ILE B 142     -13.405 -16.816 -15.081  1.00 92.96           C  
ATOM   1200  C   ILE B 142     -13.605 -15.508 -15.843  1.00 92.96           C  
ATOM   1201  CB  ILE B 142     -12.148 -16.729 -14.186  1.00 92.96           C  
ATOM   1202  O   ILE B 142     -14.250 -14.583 -15.343  1.00 92.96           O  
ATOM   1203  CG1 ILE B 142     -11.984 -18.015 -13.368  1.00 92.96           C  
ATOM   1204  CG2 ILE B 142     -12.221 -15.503 -13.271  1.00 92.96           C  
ATOM   1205  CD1 ILE B 142     -10.654 -18.116 -12.635  1.00 92.96           C  
ATOM   1206  N   VAL B 143     -13.119 -15.567 -17.022  1.00 92.41           N  
ATOM   1207  CA  VAL B 143     -13.172 -14.344 -17.815  1.00 92.41           C  
ATOM   1208  C   VAL B 143     -14.620 -13.881 -17.957  1.00 92.41           C  
ATOM   1209  CB  VAL B 143     -12.538 -14.544 -19.210  1.00 92.41           C  
ATOM   1210  O   VAL B 143     -15.510 -14.686 -18.243  1.00 92.41           O  
ATOM   1211  CG1 VAL B 143     -12.803 -13.333 -20.103  1.00 92.41           C  
ATOM   1212  CG2 VAL B 143     -11.037 -14.799 -19.082  1.00 92.41           C  
ATOM   1213  N   GLY B 144     -14.891 -12.605 -17.568  1.00 86.25           N  
ATOM   1214  CA  GLY B 144     -16.220 -12.032 -17.705  1.00 86.25           C  
ATOM   1215  C   GLY B 144     -17.049 -12.138 -16.439  1.00 86.25           C  
ATOM   1216  O   GLY B 144     -18.144 -11.577 -16.359  1.00 86.25           O  
ATOM   1217  N   GLN B 145     -16.629 -12.959 -15.563  1.00 73.06           N  
ATOM   1218  CA  GLN B 145     -17.363 -13.143 -14.315  1.00 73.06           C  
ATOM   1219  C   GLN B 145     -17.226 -11.922 -13.411  1.00 73.06           C  
ATOM   1220  CB  GLN B 145     -16.875 -14.395 -13.584  1.00 73.06           C  
ATOM   1221  O   GLN B 145     -16.115 -11.455 -13.153  1.00 73.06           O  
ATOM   1222  CG  GLN B 145     -17.335 -15.699 -14.222  1.00 73.06           C  
ATOM   1223  CD  GLN B 145     -18.348 -16.443 -13.373  1.00 73.06           C  
ATOM   1224  NE2 GLN B 145     -18.884 -17.534 -13.908  1.00 73.06           N  
ATOM   1225  OE1 GLN B 145     -18.646 -16.040 -12.244  1.00 73.06           O  
ATOM   1226  N   LYS B 146     -17.904 -10.712 -13.672  1.00 62.02           N  
ATOM   1227  CA  LYS B 146     -17.803  -9.511 -12.849  1.00 62.02           C  
ATOM   1228  C   LYS B 146     -18.589  -9.667 -11.550  1.00 62.02           C  
ATOM   1229  CB  LYS B 146     -18.303  -8.288 -13.620  1.00 62.02           C  
ATOM   1230  O   LYS B 146     -19.638 -10.315 -11.527  1.00 62.02           O  
ATOM   1231  CG  LYS B 146     -17.301  -7.739 -14.625  1.00 62.02           C  
ATOM   1232  CD  LYS B 146     -17.787  -6.433 -15.242  1.00 62.02           C  
ATOM   1233  CE  LYS B 146     -16.785  -5.881 -16.247  1.00 62.02           C  
ATOM   1234  NZ  LYS B 146     -17.265  -4.610 -16.867  1.00 62.02           N  
TER    1235      LYS B 146                                                      
ATOM   1236  N   MET C   1       6.389  56.110  15.830  1.00 30.98           N  
ATOM   1237  CA  MET C   1       5.516  54.940  15.855  1.00 30.98           C  
ATOM   1238  C   MET C   1       6.076  53.824  14.979  1.00 30.98           C  
ATOM   1239  CB  MET C   1       4.106  55.310  15.392  1.00 30.98           C  
ATOM   1240  O   MET C   1       6.103  53.946  13.753  1.00 30.98           O  
ATOM   1241  CG  MET C   1       3.257  55.961  16.473  1.00 30.98           C  
ATOM   1242  SD  MET C   1       1.460  55.711  16.201  1.00 30.98           S  
ATOM   1243  CE  MET C   1       0.867  57.415  16.390  1.00 30.98           C  
ATOM   1244  N   SER C   2       7.108  52.929  15.493  1.00 31.52           N  
ATOM   1245  CA  SER C   2       8.072  52.067  14.818  1.00 31.52           C  
ATOM   1246  C   SER C   2       7.390  50.850  14.202  1.00 31.52           C  
ATOM   1247  CB  SER C   2       9.160  51.613  15.791  1.00 31.52           C  
ATOM   1248  O   SER C   2       6.551  50.212  14.841  1.00 31.52           O  
ATOM   1249  OG  SER C   2       9.892  52.723  16.282  1.00 31.52           O  
ATOM   1250  N   ALA C   3       7.181  50.677  12.906  1.00 28.93           N  
ATOM   1251  CA  ALA C   3       6.485  49.727  12.043  1.00 28.93           C  
ATOM   1252  C   ALA C   3       7.070  48.325  12.187  1.00 28.93           C  
ATOM   1253  CB  ALA C   3       6.553  50.182  10.587  1.00 28.93           C  
ATOM   1254  O   ALA C   3       8.282  48.135  12.059  1.00 28.93           O  
ATOM   1255  N   ILE C   4       6.511  47.389  13.182  1.00 37.04           N  
ATOM   1256  CA  ILE C   4       6.979  46.028  13.420  1.00 37.04           C  
ATOM   1257  C   ILE C   4       6.882  45.216  12.130  1.00 37.04           C  
ATOM   1258  CB  ILE C   4       6.174  45.343  14.547  1.00 37.04           C  
ATOM   1259  O   ILE C   4       5.815  45.138  11.517  1.00 37.04           O  
ATOM   1260  CG1 ILE C   4       6.233  46.180  15.830  1.00 37.04           C  
ATOM   1261  CG2 ILE C   4       6.693  43.924  14.794  1.00 37.04           C  
ATOM   1262  CD1 ILE C   4       5.322  45.675  16.940  1.00 37.04           C  
ATOM   1263  N   PRO C   5       7.963  44.893  11.437  1.00 35.33           N  
ATOM   1264  CA  PRO C   5       7.879  44.134  10.186  1.00 35.33           C  
ATOM   1265  C   PRO C   5       7.041  42.865  10.322  1.00 35.33           C  
ATOM   1266  CB  PRO C   5       9.340  43.794   9.881  1.00 35.33           C  
ATOM   1267  O   PRO C   5       6.962  42.286  11.408  1.00 35.33           O  
ATOM   1268  CG  PRO C   5      10.085  44.163  11.123  1.00 35.33           C  
ATOM   1269  CD  PRO C   5       9.116  44.765  12.100  1.00 35.33           C  
ATOM   1270  N   GLU C   6       5.969  42.672   9.652  1.00 34.67           N  
ATOM   1271  CA  GLU C   6       4.990  41.589   9.624  1.00 34.67           C  
ATOM   1272  C   GLU C   6       5.674  40.226   9.687  1.00 34.67           C  
ATOM   1273  CB  GLU C   6       4.119  41.683   8.369  1.00 34.67           C  
ATOM   1274  O   GLU C   6       5.164  39.299  10.319  1.00 34.67           O  
ATOM   1275  CG  GLU C   6       2.673  42.064   8.651  1.00 34.67           C  
ATOM   1276  CD  GLU C   6       1.824  42.169   7.395  1.00 34.67           C  
ATOM   1277  OE1 GLU C   6       0.577  42.115   7.498  1.00 34.67           O  
ATOM   1278  OE2 GLU C   6       2.410  42.306   6.297  1.00 34.67           O  
ATOM   1279  N   ASN C   7       6.675  39.879   8.795  1.00 35.28           N  
ATOM   1280  CA  ASN C   7       7.208  38.542   8.560  1.00 35.28           C  
ATOM   1281  C   ASN C   7       8.131  38.099   9.691  1.00 35.28           C  
ATOM   1282  CB  ASN C   7       7.947  38.487   7.220  1.00 35.28           C  
ATOM   1283  O   ASN C   7       8.883  37.134   9.543  1.00 35.28           O  
ATOM   1284  CG  ASN C   7       7.011  38.275   6.046  1.00 35.28           C  
ATOM   1285  ND2 ASN C   7       7.566  38.268   4.840  1.00 35.28           N  
ATOM   1286  OD1 ASN C   7       5.800  38.120   6.222  1.00 35.28           O  
ATOM   1287  N   ALA C   8       8.591  38.922  10.633  1.00 35.33           N  
ATOM   1288  CA  ALA C   8       9.475  38.328  11.632  1.00 35.33           C  
ATOM   1289  C   ALA C   8       8.791  37.169  12.351  1.00 35.33           C  
ATOM   1290  CB  ALA C   8       9.926  39.383  12.640  1.00 35.33           C  
ATOM   1291  O   ALA C   8       7.768  37.358  13.013  1.00 35.33           O  
ATOM   1292  N   ASN C   9       8.581  35.988  11.691  1.00 37.56           N  
ATOM   1293  CA  ASN C   9       8.153  34.783  12.392  1.00 37.56           C  
ATOM   1294  C   ASN C   9       8.910  34.598  13.704  1.00 37.56           C  
ATOM   1295  CB  ASN C   9       8.328  33.551  11.501  1.00 37.56           C  
ATOM   1296  O   ASN C   9      10.012  34.047  13.718  1.00 37.56           O  
ATOM   1297  CG  ASN C   9       7.023  33.084  10.887  1.00 37.56           C  
ATOM   1298  ND2 ASN C   9       7.110  32.435   9.732  1.00 37.56           N  
ATOM   1299  OD1 ASN C   9       5.946  33.305  11.446  1.00 37.56           O  
ATOM   1300  N   VAL C  10       9.269  35.571  14.444  1.00 39.80           N  
ATOM   1301  CA  VAL C  10       9.807  35.189  15.746  1.00 39.80           C  
ATOM   1302  C   VAL C  10       8.848  34.223  16.438  1.00 39.80           C  
ATOM   1303  CB  VAL C  10      10.059  36.423  16.641  1.00 39.80           C  
ATOM   1304  O   VAL C  10       7.698  34.572  16.714  1.00 39.80           O  
ATOM   1305  CG1 VAL C  10      10.747  36.016  17.942  1.00 39.80           C  
ATOM   1306  CG2 VAL C  10      10.893  37.462  15.894  1.00 39.80           C  
ATOM   1307  N   THR C  11       8.794  32.920  15.905  1.00 47.03           N  
ATOM   1308  CA  THR C  11       7.976  32.056  16.749  1.00 47.03           C  
ATOM   1309  C   THR C  11       8.370  32.203  18.216  1.00 47.03           C  
ATOM   1310  CB  THR C  11       8.100  30.581  16.326  1.00 47.03           C  
ATOM   1311  O   THR C  11       9.526  31.974  18.579  1.00 47.03           O  
ATOM   1312  CG2 THR C  11       7.238  30.285  15.104  1.00 47.03           C  
ATOM   1313  OG1 THR C  11       9.469  30.293  16.013  1.00 47.03           O  
ATOM   1314  N   VAL C  12       7.970  33.162  18.931  1.00 51.46           N  
ATOM   1315  CA  VAL C  12       8.240  33.249  20.363  1.00 51.46           C  
ATOM   1316  C   VAL C  12       7.868  31.932  21.040  1.00 51.46           C  
ATOM   1317  CB  VAL C  12       7.472  34.420  21.016  1.00 51.46           C  
ATOM   1318  O   VAL C  12       6.714  31.502  20.983  1.00 51.46           O  
ATOM   1319  CG1 VAL C  12       7.869  34.575  22.483  1.00 51.46           C  
ATOM   1320  CG2 VAL C  12       7.725  35.717  20.250  1.00 51.46           C  
ATOM   1321  N   LEU C  13       8.876  31.109  21.081  1.00 65.37           N  
ATOM   1322  CA  LEU C  13       8.622  29.920  21.887  1.00 65.37           C  
ATOM   1323  C   LEU C  13       8.169  30.302  23.292  1.00 65.37           C  
ATOM   1324  CB  LEU C  13       9.877  29.046  21.964  1.00 65.37           C  
ATOM   1325  O   LEU C  13       8.728  31.216  23.902  1.00 65.37           O  
ATOM   1326  CG  LEU C  13      10.323  28.385  20.658  1.00 65.37           C  
ATOM   1327  CD1 LEU C  13      11.836  28.190  20.653  1.00 65.37           C  
ATOM   1328  CD2 LEU C  13       9.607  27.054  20.460  1.00 65.37           C  
ATOM   1329  N   ASN C  14       7.118  29.667  23.660  1.00 74.22           N  
ATOM   1330  CA  ASN C  14       6.696  29.855  25.044  1.00 74.22           C  
ATOM   1331  C   ASN C  14       7.732  29.311  26.025  1.00 74.22           C  
ATOM   1332  CB  ASN C  14       5.338  29.194  25.286  1.00 74.22           C  
ATOM   1333  O   ASN C  14       8.512  28.422  25.681  1.00 74.22           O  
ATOM   1334  CG  ASN C  14       4.748  29.547  26.637  1.00 74.22           C  
ATOM   1335  ND2 ASN C  14       3.538  29.068  26.900  1.00 74.22           N  
ATOM   1336  OD1 ASN C  14       5.375  30.246  27.438  1.00 74.22           O  
ATOM   1337  N   LYS C  15       7.909  29.980  27.127  1.00 83.80           N  
ATOM   1338  CA  LYS C  15       8.838  29.581  28.180  1.00 83.80           C  
ATOM   1339  C   LYS C  15       8.711  28.093  28.492  1.00 83.80           C  
ATOM   1340  CB  LYS C  15       8.599  30.404  29.447  1.00 83.80           C  
ATOM   1341  O   LYS C  15       9.716  27.405  28.683  1.00 83.80           O  
ATOM   1342  CG  LYS C  15       9.203  31.800  29.401  1.00 83.80           C  
ATOM   1343  CD  LYS C  15       8.973  32.551  30.706  1.00 83.80           C  
ATOM   1344  CE  LYS C  15       9.465  33.990  30.618  1.00 83.80           C  
ATOM   1345  NZ  LYS C  15       9.192  34.747  31.877  1.00 83.80           N  
ATOM   1346  N   ASN C  16       7.540  27.617  28.388  1.00 90.21           N  
ATOM   1347  CA  ASN C  16       7.285  26.220  28.723  1.00 90.21           C  
ATOM   1348  C   ASN C  16       7.820  25.279  27.647  1.00 90.21           C  
ATOM   1349  CB  ASN C  16       5.789  25.984  28.939  1.00 90.21           C  
ATOM   1350  O   ASN C  16       8.329  24.200  27.957  1.00 90.21           O  
ATOM   1351  CG  ASN C  16       5.267  26.656  30.194  1.00 90.21           C  
ATOM   1352  ND2 ASN C  16       3.956  26.860  30.256  1.00 90.21           N  
ATOM   1353  OD1 ASN C  16       6.035  26.990  31.099  1.00 90.21           O  
ATOM   1354  N   GLU C  17       7.717  25.667  26.457  1.00 89.87           N  
ATOM   1355  CA  GLU C  17       8.230  24.842  25.368  1.00 89.87           C  
ATOM   1356  C   GLU C  17       9.752  24.741  25.422  1.00 89.87           C  
ATOM   1357  CB  GLU C  17       7.788  25.403  24.014  1.00 89.87           C  
ATOM   1358  O   GLU C  17      10.319  23.679  25.155  1.00 89.87           O  
ATOM   1359  CG  GLU C  17       8.192  24.539  22.828  1.00 89.87           C  
ATOM   1360  CD  GLU C  17       7.672  25.063  21.499  1.00 89.87           C  
ATOM   1361  OE1 GLU C  17       8.187  24.643  20.438  1.00 89.87           O  
ATOM   1362  OE2 GLU C  17       6.743  25.902  21.519  1.00 89.87           O  
ATOM   1363  N   LYS C  18      10.391  25.852  25.743  1.00 90.44           N  
ATOM   1364  CA  LYS C  18      11.844  25.855  25.889  1.00 90.44           C  
ATOM   1365  C   LYS C  18      12.292  24.857  26.952  1.00 90.44           C  
ATOM   1366  CB  LYS C  18      12.345  27.256  26.241  1.00 90.44           C  
ATOM   1367  O   LYS C  18      13.263  24.123  26.753  1.00 90.44           O  
ATOM   1368  CG  LYS C  18      13.852  27.425  26.114  1.00 90.44           C  
ATOM   1369  CD  LYS C  18      14.279  28.861  26.389  1.00 90.44           C  
ATOM   1370  CE  LYS C  18      15.792  29.018  26.324  1.00 90.44           C  
ATOM   1371  NZ  LYS C  18      16.216  30.422  26.604  1.00 90.44           N  
ATOM   1372  N   LYS C  19      11.556  24.828  28.026  1.00 90.91           N  
ATOM   1373  CA  LYS C  19      11.850  23.876  29.094  1.00 90.91           C  
ATOM   1374  C   LYS C  19      11.711  22.438  28.602  1.00 90.91           C  
ATOM   1375  CB  LYS C  19      10.928  24.112  30.291  1.00 90.91           C  
ATOM   1376  O   LYS C  19      12.563  21.594  28.889  1.00 90.91           O  
ATOM   1377  CG  LYS C  19      11.283  25.342  31.113  1.00 90.91           C  
ATOM   1378  CD  LYS C  19      10.387  25.474  32.338  1.00 90.91           C  
ATOM   1379  CE  LYS C  19      10.644  26.778  33.082  1.00 90.91           C  
ATOM   1380  NZ  LYS C  19       9.721  26.943  34.244  1.00 90.91           N  
ATOM   1381  N   ALA C  20      10.697  22.211  27.863  1.00 92.45           N  
ATOM   1382  CA  ALA C  20      10.461  20.873  27.329  1.00 92.45           C  
ATOM   1383  C   ALA C  20      11.572  20.461  26.367  1.00 92.45           C  
ATOM   1384  CB  ALA C  20       9.105  20.811  26.629  1.00 92.45           C  
ATOM   1385  O   ALA C  20      12.051  19.326  26.411  1.00 92.45           O  
ATOM   1386  N   ARG C  21      11.989  21.334  25.535  1.00 92.15           N  
ATOM   1387  CA  ARG C  21      13.047  21.061  24.567  1.00 92.15           C  
ATOM   1388  C   ARG C  21      14.359  20.727  25.270  1.00 92.15           C  
ATOM   1389  CB  ARG C  21      13.243  22.256  23.632  1.00 92.15           C  
ATOM   1390  O   ARG C  21      15.093  19.837  24.835  1.00 92.15           O  
ATOM   1391  CG  ARG C  21      12.117  22.443  22.628  1.00 92.15           C  
ATOM   1392  CD  ARG C  21      12.435  23.542  21.623  1.00 92.15           C  
ATOM   1393  NE  ARG C  21      11.336  23.746  20.683  1.00 92.15           N  
ATOM   1394  NH1 ARG C  21      11.364  26.052  20.833  1.00 92.15           N  
ATOM   1395  NH2 ARG C  21       9.851  25.005  19.465  1.00 92.15           N  
ATOM   1396  CZ  ARG C  21      10.853  24.934  20.329  1.00 92.15           C  
ATOM   1397  N   GLU C  22      14.671  21.385  26.340  1.00 90.80           N  
ATOM   1398  CA  GLU C  22      15.891  21.136  27.102  1.00 90.80           C  
ATOM   1399  C   GLU C  22      15.837  19.782  27.804  1.00 90.80           C  
ATOM   1400  CB  GLU C  22      16.124  22.251  28.125  1.00 90.80           C  
ATOM   1401  O   GLU C  22      16.803  19.018  27.766  1.00 90.80           O  
ATOM   1402  CG  GLU C  22      16.563  23.570  27.508  1.00 90.80           C  
ATOM   1403  CD  GLU C  22      16.802  24.664  28.537  1.00 90.80           C  
ATOM   1404  OE1 GLU C  22      17.239  25.773  28.153  1.00 90.80           O  
ATOM   1405  OE2 GLU C  22      16.550  24.410  29.736  1.00 90.80           O  
ATOM   1406  N   LEU C  23      14.717  19.492  28.384  1.00 90.46           N  
ATOM   1407  CA  LEU C  23      14.557  18.256  29.142  1.00 90.46           C  
ATOM   1408  C   LEU C  23      14.605  17.043  28.219  1.00 90.46           C  
ATOM   1409  CB  LEU C  23      13.237  18.270  29.918  1.00 90.46           C  
ATOM   1410  O   LEU C  23      15.315  16.074  28.498  1.00 90.46           O  
ATOM   1411  CG  LEU C  23      13.193  19.155  31.165  1.00 90.46           C  
ATOM   1412  CD1 LEU C  23      11.765  19.258  31.691  1.00 90.46           C  
ATOM   1413  CD2 LEU C  23      14.127  18.612  32.240  1.00 90.46           C  
ATOM   1414  N   ILE C  24      13.833  17.128  27.115  1.00 88.55           N  
ATOM   1415  CA  ILE C  24      13.701  15.987  26.216  1.00 88.55           C  
ATOM   1416  C   ILE C  24      14.933  15.891  25.320  1.00 88.55           C  
ATOM   1417  CB  ILE C  24      12.420  16.090  25.357  1.00 88.55           C  
ATOM   1418  O   ILE C  24      15.343  14.794  24.932  1.00 88.55           O  
ATOM   1419  CG1 ILE C  24      11.175  16.054  26.249  1.00 88.55           C  
ATOM   1420  CG2 ILE C  24      12.379  14.970  24.313  1.00 88.55           C  
ATOM   1421  CD1 ILE C  24       9.862  16.153  25.484  1.00 88.55           C  
ATOM   1422  N   GLY C  25      15.526  16.959  25.045  1.00 87.39           N  
ATOM   1423  CA  GLY C  25      16.727  17.002  24.228  1.00 87.39           C  
ATOM   1424  C   GLY C  25      17.893  16.249  24.841  1.00 87.39           C  
ATOM   1425  O   GLY C  25      18.777  15.774  24.125  1.00 87.39           O  
ATOM   1426  N   LYS C  26      17.928  16.110  26.128  1.00 88.36           N  
ATOM   1427  CA  LYS C  26      18.995  15.418  26.846  1.00 88.36           C  
ATOM   1428  C   LYS C  26      18.932  13.912  26.607  1.00 88.36           C  
ATOM   1429  CB  LYS C  26      18.913  15.714  28.344  1.00 88.36           C  
ATOM   1430  O   LYS C  26      19.895  13.194  26.882  1.00 88.36           O  
ATOM   1431  CG  LYS C  26      19.241  17.155  28.709  1.00 88.36           C  
ATOM   1432  CD  LYS C  26      19.116  17.394  30.208  1.00 88.36           C  
ATOM   1433  CE  LYS C  26      19.382  18.850  30.567  1.00 88.36           C  
ATOM   1434  NZ  LYS C  26      19.115  19.123  32.011  1.00 88.36           N  
ATOM   1435  N   LEU C  27      17.892  13.473  25.993  1.00 90.17           N  
ATOM   1436  CA  LEU C  27      17.690  12.043  25.790  1.00 90.17           C  
ATOM   1437  C   LEU C  27      18.358  11.576  24.501  1.00 90.17           C  
ATOM   1438  CB  LEU C  27      16.196  11.713  25.752  1.00 90.17           C  
ATOM   1439  O   LEU C  27      18.359  10.382  24.194  1.00 90.17           O  
ATOM   1440  CG  LEU C  27      15.407  11.993  27.033  1.00 90.17           C  
ATOM   1441  CD1 LEU C  27      13.919  11.748  26.803  1.00 90.17           C  
ATOM   1442  CD2 LEU C  27      15.924  11.131  28.179  1.00 90.17           C  
ATOM   1443  N   GLY C  28      19.028  12.445  23.770  1.00 87.61           N  
ATOM   1444  CA  GLY C  28      19.742  12.075  22.559  1.00 87.61           C  
ATOM   1445  C   GLY C  28      18.820  11.724  21.406  1.00 87.61           C  
ATOM   1446  O   GLY C  28      19.030  10.722  20.719  1.00 87.61           O  
ATOM   1447  N   LEU C  29      17.816  12.505  21.182  1.00 90.93           N  
ATOM   1448  CA  LEU C  29      16.864  12.297  20.096  1.00 90.93           C  
ATOM   1449  C   LEU C  29      17.490  12.645  18.750  1.00 90.93           C  
ATOM   1450  CB  LEU C  29      15.604  13.138  20.319  1.00 90.93           C  
ATOM   1451  O   LEU C  29      18.394  13.480  18.678  1.00 90.93           O  
ATOM   1452  CG  LEU C  29      14.888  12.945  21.657  1.00 90.93           C  
ATOM   1453  CD1 LEU C  29      13.898  14.080  21.897  1.00 90.93           C  
ATOM   1454  CD2 LEU C  29      14.180  11.595  21.694  1.00 90.93           C  
ATOM   1455  N   LYS C  30      17.147  11.907  17.716  1.00 92.74           N  
ATOM   1456  CA  LYS C  30      17.589  12.179  16.351  1.00 92.74           C  
ATOM   1457  C   LYS C  30      16.572  13.037  15.604  1.00 92.74           C  
ATOM   1458  CB  LYS C  30      17.829  10.871  15.595  1.00 92.74           C  
ATOM   1459  O   LYS C  30      15.401  12.669  15.498  1.00 92.74           O  
ATOM   1460  CG  LYS C  30      19.058  10.104  16.059  1.00 92.74           C  
ATOM   1461  CD  LYS C  30      19.274   8.842  15.233  1.00 92.74           C  
ATOM   1462  CE  LYS C  30      20.424   8.006  15.778  1.00 92.74           C  
ATOM   1463  NZ  LYS C  30      20.584   6.726  15.026  1.00 92.74           N  
ATOM   1464  N   GLN C  31      17.012  14.113  15.038  1.00 94.96           N  
ATOM   1465  CA  GLN C  31      16.127  15.033  14.330  1.00 94.96           C  
ATOM   1466  C   GLN C  31      15.707  14.462  12.979  1.00 94.96           C  
ATOM   1467  CB  GLN C  31      16.806  16.390  14.139  1.00 94.96           C  
ATOM   1468  O   GLN C  31      16.521  13.864  12.271  1.00 94.96           O  
ATOM   1469  CG  GLN C  31      15.894  17.455  13.544  1.00 94.96           C  
ATOM   1470  CD  GLN C  31      16.557  18.817  13.464  1.00 94.96           C  
ATOM   1471  NE2 GLN C  31      15.774  19.839  13.137  1.00 94.96           N  
ATOM   1472  OE1 GLN C  31      17.763  18.950  13.695  1.00 94.96           O  
ATOM   1473  N   ILE C  32      14.405  14.589  12.731  1.00 94.25           N  
ATOM   1474  CA  ILE C  32      13.869  14.240  11.420  1.00 94.25           C  
ATOM   1475  C   ILE C  32      13.467  15.510  10.673  1.00 94.25           C  
ATOM   1476  CB  ILE C  32      12.662  13.283  11.539  1.00 94.25           C  
ATOM   1477  O   ILE C  32      12.344  15.997  10.824  1.00 94.25           O  
ATOM   1478  CG1 ILE C  32      13.036  12.055  12.377  1.00 94.25           C  
ATOM   1479  CG2 ILE C  32      12.163  12.868  10.152  1.00 94.25           C  
ATOM   1480  CD1 ILE C  32      11.863  11.131  12.679  1.00 94.25           C  
ATOM   1481  N   PRO C  33      14.373  15.864   9.712  1.00 93.69           N  
ATOM   1482  CA  PRO C  33      14.109  17.113   8.993  1.00 93.69           C  
ATOM   1483  C   PRO C  33      13.108  16.937   7.853  1.00 93.69           C  
ATOM   1484  CB  PRO C  33      15.486  17.508   8.455  1.00 93.69           C  
ATOM   1485  O   PRO C  33      12.817  15.808   7.451  1.00 93.69           O  
ATOM   1486  CG  PRO C  33      16.217  16.214   8.290  1.00 93.69           C  
ATOM   1487  CD  PRO C  33      15.703  15.242   9.312  1.00 93.69           C  
ATOM   1488  N   GLY C  34      12.505  18.039   7.457  1.00 93.84           N  
ATOM   1489  CA  GLY C  34      11.692  18.018   6.251  1.00 93.84           C  
ATOM   1490  C   GLY C  34      10.207  17.899   6.534  1.00 93.84           C  
ATOM   1491  O   GLY C  34       9.394  17.857   5.608  1.00 93.84           O  
ATOM   1492  N   ILE C  35       9.835  17.778   7.804  1.00 96.45           N  
ATOM   1493  CA  ILE C  35       8.419  17.691   8.144  1.00 96.45           C  
ATOM   1494  C   ILE C  35       7.836  19.095   8.289  1.00 96.45           C  
ATOM   1495  CB  ILE C  35       8.199  16.882   9.442  1.00 96.45           C  
ATOM   1496  O   ILE C  35       8.312  19.891   9.102  1.00 96.45           O  
ATOM   1497  CG1 ILE C  35       8.741  15.457   9.282  1.00 96.45           C  
ATOM   1498  CG2 ILE C  35       6.716  16.864   9.822  1.00 96.45           C  
ATOM   1499  CD1 ILE C  35       8.696  14.631  10.560  1.00 96.45           C  
ATOM   1500  N   ILE C  36       6.767  19.349   7.543  1.00 95.43           N  
ATOM   1501  CA  ILE C  36       6.241  20.709   7.505  1.00 95.43           C  
ATOM   1502  C   ILE C  36       4.929  20.777   8.284  1.00 95.43           C  
ATOM   1503  CB  ILE C  36       6.028  21.193   6.053  1.00 95.43           C  
ATOM   1504  O   ILE C  36       4.513  21.854   8.719  1.00 95.43           O  
ATOM   1505  CG1 ILE C  36       5.210  20.165   5.263  1.00 95.43           C  
ATOM   1506  CG2 ILE C  36       7.372  21.465   5.372  1.00 95.43           C  
ATOM   1507  CD1 ILE C  36       4.765  20.652   3.890  1.00 95.43           C  
ATOM   1508  N   ARG C  37       4.245  19.693   8.430  1.00 96.23           N  
ATOM   1509  CA  ARG C  37       2.955  19.660   9.112  1.00 96.23           C  
ATOM   1510  C   ARG C  37       2.674  18.275   9.684  1.00 96.23           C  
ATOM   1511  CB  ARG C  37       1.832  20.071   8.157  1.00 96.23           C  
ATOM   1512  O   ARG C  37       2.998  17.262   9.059  1.00 96.23           O  
ATOM   1513  CG  ARG C  37       0.451  20.062   8.792  1.00 96.23           C  
ATOM   1514  CD  ARG C  37      -0.621  20.531   7.817  1.00 96.23           C  
ATOM   1515  NE  ARG C  37      -1.938  20.575   8.445  1.00 96.23           N  
ATOM   1516  NH1 ARG C  37      -1.858  22.831   8.935  1.00 96.23           N  
ATOM   1517  NH2 ARG C  37      -3.700  21.594   9.509  1.00 96.23           N  
ATOM   1518  CZ  ARG C  37      -2.496  21.666   8.962  1.00 96.23           C  
ATOM   1519  N   VAL C  38       2.156  18.167  10.881  1.00 98.13           N  
ATOM   1520  CA  VAL C  38       1.758  16.924  11.534  1.00 98.13           C  
ATOM   1521  C   VAL C  38       0.283  16.994  11.922  1.00 98.13           C  
ATOM   1522  CB  VAL C  38       2.624  16.636  12.781  1.00 98.13           C  
ATOM   1523  O   VAL C  38      -0.176  18.002  12.464  1.00 98.13           O  
ATOM   1524  CG1 VAL C  38       2.098  15.414  13.532  1.00 98.13           C  
ATOM   1525  CG2 VAL C  38       4.084  16.433  12.380  1.00 98.13           C  
ATOM   1526  N   THR C  39      -0.451  15.936  11.546  1.00 97.74           N  
ATOM   1527  CA  THR C  39      -1.868  15.879  11.889  1.00 97.74           C  
ATOM   1528  C   THR C  39      -2.218  14.533  12.518  1.00 97.74           C  
ATOM   1529  CB  THR C  39      -2.752  16.116  10.651  1.00 97.74           C  
ATOM   1530  O   THR C  39      -1.572  13.522  12.234  1.00 97.74           O  
ATOM   1531  CG2 THR C  39      -2.475  17.481  10.030  1.00 97.74           C  
ATOM   1532  OG1 THR C  39      -2.486  15.097   9.679  1.00 97.74           O  
ATOM   1533  N   PHE C  40      -3.130  14.498  13.369  1.00 96.77           N  
ATOM   1534  CA  PHE C  40      -3.743  13.263  13.845  1.00 96.77           C  
ATOM   1535  C   PHE C  40      -5.249  13.431  14.001  1.00 96.77           C  
ATOM   1536  CB  PHE C  40      -3.121  12.832  15.177  1.00 96.77           C  
ATOM   1537  O   PHE C  40      -5.724  14.506  14.375  1.00 96.77           O  
ATOM   1538  CG  PHE C  40      -3.269  13.851  16.274  1.00 96.77           C  
ATOM   1539  CD1 PHE C  40      -2.328  14.860  16.437  1.00 96.77           C  
ATOM   1540  CD2 PHE C  40      -4.351  13.801  17.144  1.00 96.77           C  
ATOM   1541  CE1 PHE C  40      -2.462  15.805  17.451  1.00 96.77           C  
ATOM   1542  CE2 PHE C  40      -4.492  14.742  18.160  1.00 96.77           C  
ATOM   1543  CZ  PHE C  40      -3.546  15.742  18.312  1.00 96.77           C  
ATOM   1544  N   ARG C  41      -5.976  12.469  13.603  1.00 95.45           N  
ATOM   1545  CA  ARG C  41      -7.435  12.466  13.613  1.00 95.45           C  
ATOM   1546  C   ARG C  41      -7.975  11.470  14.633  1.00 95.45           C  
ATOM   1547  CB  ARG C  41      -7.982  12.140  12.221  1.00 95.45           C  
ATOM   1548  O   ARG C  41      -7.539  10.317  14.673  1.00 95.45           O  
ATOM   1549  CG  ARG C  41      -9.496  12.230  12.117  1.00 95.45           C  
ATOM   1550  CD  ARG C  41      -9.979  11.980  10.696  1.00 95.45           C  
ATOM   1551  NE  ARG C  41      -9.723  10.606  10.273  1.00 95.45           N  
ATOM   1552  NH1 ARG C  41     -10.688  10.848   8.188  1.00 95.45           N  
ATOM   1553  NH2 ARG C  41      -9.784   8.836   8.811  1.00 95.45           N  
ATOM   1554  CZ  ARG C  41     -10.065  10.100   9.092  1.00 95.45           C  
ATOM   1555  N   LYS C  42      -8.893  11.998  15.407  1.00 94.80           N  
ATOM   1556  CA  LYS C  42      -9.575  11.120  16.353  1.00 94.80           C  
ATOM   1557  C   LYS C  42     -10.714  10.362  15.677  1.00 94.80           C  
ATOM   1558  CB  LYS C  42     -10.110  11.921  17.541  1.00 94.80           C  
ATOM   1559  O   LYS C  42     -11.100  10.685  14.552  1.00 94.80           O  
ATOM   1560  CG  LYS C  42      -9.026  12.505  18.434  1.00 94.80           C  
ATOM   1561  CD  LYS C  42      -9.620  13.250  19.621  1.00 94.80           C  
ATOM   1562  CE  LYS C  42     -10.160  12.289  20.672  1.00 94.80           C  
ATOM   1563  NZ  LYS C  42     -10.702  13.014  21.860  1.00 94.80           N  
ATOM   1564  N   LYS C  43     -11.254   9.430  16.330  1.00 92.69           N  
ATOM   1565  CA  LYS C  43     -12.335   8.605  15.799  1.00 92.69           C  
ATOM   1566  C   LYS C  43     -13.615   9.418  15.629  1.00 92.69           C  
ATOM   1567  CB  LYS C  43     -12.593   7.406  16.713  1.00 92.69           C  
ATOM   1568  O   LYS C  43     -14.459   9.089  14.793  1.00 92.69           O  
ATOM   1569  CG  LYS C  43     -11.497   6.351  16.675  1.00 92.69           C  
ATOM   1570  CD  LYS C  43     -11.875   5.122  17.492  1.00 92.69           C  
ATOM   1571  CE  LYS C  43     -10.785   4.061  17.444  1.00 92.69           C  
ATOM   1572  NZ  LYS C  43     -11.116   2.887  18.306  1.00 92.69           N  
ATOM   1573  N   ASP C  44     -13.693  10.517  16.350  1.00 92.46           N  
ATOM   1574  CA  ASP C  44     -14.852  11.397  16.236  1.00 92.46           C  
ATOM   1575  C   ASP C  44     -14.672  12.398  15.097  1.00 92.46           C  
ATOM   1576  CB  ASP C  44     -15.096  12.137  17.553  1.00 92.46           C  
ATOM   1577  O   ASP C  44     -15.455  13.341  14.962  1.00 92.46           O  
ATOM   1578  CG  ASP C  44     -13.908  12.975  17.992  1.00 92.46           C  
ATOM   1579  OD1 ASP C  44     -12.876  12.985  17.287  1.00 92.46           O  
ATOM   1580  OD2 ASP C  44     -14.004  13.628  19.053  1.00 92.46           O  
ATOM   1581  N   ASN C  45     -13.607  12.260  14.354  1.00 90.77           N  
ATOM   1582  CA  ASN C  45     -13.313  13.047  13.161  1.00 90.77           C  
ATOM   1583  C   ASN C  45     -12.761  14.424  13.519  1.00 90.77           C  
ATOM   1584  CB  ASN C  45     -14.562  13.186  12.288  1.00 90.77           C  
ATOM   1585  O   ASN C  45     -12.654  15.298  12.657  1.00 90.77           O  
ATOM   1586  CG  ASN C  45     -14.598  12.180  11.154  1.00 90.77           C  
ATOM   1587  ND2 ASN C  45     -15.403  12.462  10.137  1.00 90.77           N  
ATOM   1588  OD1 ASN C  45     -13.907  11.159  11.193  1.00 90.77           O  
ATOM   1589  N   GLN C  46     -12.438  14.534  14.707  1.00 94.02           N  
ATOM   1590  CA  GLN C  46     -11.719  15.741  15.100  1.00 94.02           C  
ATOM   1591  C   GLN C  46     -10.251  15.664  14.692  1.00 94.02           C  
ATOM   1592  CB  GLN C  46     -11.834  15.968  16.609  1.00 94.02           C  
ATOM   1593  O   GLN C  46      -9.580  14.662  14.952  1.00 94.02           O  
ATOM   1594  CG  GLN C  46     -13.109  16.687  17.027  1.00 94.02           C  
ATOM   1595  CD  GLN C  46     -13.132  17.029  18.505  1.00 94.02           C  
ATOM   1596  NE2 GLN C  46     -14.316  16.985  19.106  1.00 94.02           N  
ATOM   1597  OE1 GLN C  46     -12.093  17.331  19.102  1.00 94.02           O  
ATOM   1598  N   ILE C  47      -9.810  16.709  14.099  1.00 96.07           N  
ATOM   1599  CA  ILE C  47      -8.450  16.706  13.572  1.00 96.07           C  
ATOM   1600  C   ILE C  47      -7.608  17.744  14.311  1.00 96.07           C  
ATOM   1601  CB  ILE C  47      -8.432  16.986  12.052  1.00 96.07           C  
ATOM   1602  O   ILE C  47      -8.065  18.862  14.558  1.00 96.07           O  
ATOM   1603  CG1 ILE C  47      -9.241  15.920  11.304  1.00 96.07           C  
ATOM   1604  CG2 ILE C  47      -6.993  17.047  11.531  1.00 96.07           C  
ATOM   1605  CD1 ILE C  47      -9.458  16.230   9.829  1.00 96.07           C  
ATOM   1606  N   TYR C  48      -6.448  17.349  14.703  1.00 96.50           N  
ATOM   1607  CA  TYR C  48      -5.452  18.239  15.288  1.00 96.50           C  
ATOM   1608  C   TYR C  48      -4.258  18.410  14.356  1.00 96.50           C  
ATOM   1609  CB  TYR C  48      -4.982  17.703  16.644  1.00 96.50           C  
ATOM   1610  O   TYR C  48      -3.872  17.473  13.653  1.00 96.50           O  
ATOM   1611  CG  TYR C  48      -6.062  17.689  17.698  1.00 96.50           C  
ATOM   1612  CD1 TYR C  48      -6.171  18.722  18.627  1.00 96.50           C  
ATOM   1613  CD2 TYR C  48      -6.976  16.643  17.769  1.00 96.50           C  
ATOM   1614  CE1 TYR C  48      -7.163  18.712  19.601  1.00 96.50           C  
ATOM   1615  CE2 TYR C  48      -7.973  16.622  18.739  1.00 96.50           C  
ATOM   1616  OH  TYR C  48      -9.043  17.645  20.611  1.00 96.50           O  
ATOM   1617  CZ  TYR C  48      -8.059  17.660  19.649  1.00 96.50           C  
ATOM   1618  N   ALA C  49      -3.762  19.634  14.388  1.00 97.11           N  
ATOM   1619  CA  ALA C  49      -2.648  19.887  13.478  1.00 97.11           C  
ATOM   1620  C   ALA C  49      -1.552  20.696  14.165  1.00 97.11           C  
ATOM   1621  CB  ALA C  49      -3.137  20.614  12.228  1.00 97.11           C  
ATOM   1622  O   ALA C  49      -1.837  21.546  15.013  1.00 97.11           O  
ATOM   1623  N   ILE C  50      -0.326  20.326  13.819  1.00 95.70           N  
ATOM   1624  CA  ILE C  50       0.862  21.068  14.227  1.00 95.70           C  
ATOM   1625  C   ILE C  50       1.554  21.651  12.998  1.00 95.70           C  
ATOM   1626  CB  ILE C  50       1.841  20.174  15.021  1.00 95.70           C  
ATOM   1627  O   ILE C  50       2.089  20.910  12.169  1.00 95.70           O  
ATOM   1628  CG1 ILE C  50       1.106  19.452  16.156  1.00 95.70           C  
ATOM   1629  CG2 ILE C  50       3.009  21.002  15.565  1.00 95.70           C  
ATOM   1630  CD1 ILE C  50       1.921  18.351  16.820  1.00 95.70           C  
ATOM   1631  N   GLU C  51       1.528  22.980  12.958  1.00 93.47           N  
ATOM   1632  CA  GLU C  51       2.139  23.651  11.814  1.00 93.47           C  
ATOM   1633  C   GLU C  51       3.620  23.924  12.061  1.00 93.47           C  
ATOM   1634  CB  GLU C  51       1.407  24.960  11.506  1.00 93.47           C  
ATOM   1635  O   GLU C  51       4.009  24.314  13.163  1.00 93.47           O  
ATOM   1636  CG  GLU C  51      -0.061  24.774  11.151  1.00 93.47           C  
ATOM   1637  CD  GLU C  51      -0.274  24.184   9.766  1.00 93.47           C  
ATOM   1638  OE1 GLU C  51      -1.419  23.795   9.441  1.00 93.47           O  
ATOM   1639  OE2 GLU C  51       0.712  24.109   9.000  1.00 93.47           O  
ATOM   1640  N   LYS C  52       4.498  23.625  11.000  1.00 91.35           N  
ATOM   1641  CA  LYS C  52       5.941  23.839  11.050  1.00 91.35           C  
ATOM   1642  C   LYS C  52       6.545  23.222  12.308  1.00 91.35           C  
ATOM   1643  CB  LYS C  52       6.265  25.332  10.991  1.00 91.35           C  
ATOM   1644  O   LYS C  52       7.217  23.908  13.081  1.00 91.35           O  
ATOM   1645  CG  LYS C  52       5.834  26.009   9.698  1.00 91.35           C  
ATOM   1646  CD  LYS C  52       6.191  27.490   9.696  1.00 91.35           C  
ATOM   1647  CE  LYS C  52       5.683  28.186   8.441  1.00 91.35           C  
ATOM   1648  NZ  LYS C  52       5.987  29.649   8.458  1.00 91.35           N  
ATOM   1649  N   PRO C  53       6.333  21.945  12.532  1.00 94.72           N  
ATOM   1650  CA  PRO C  53       6.851  21.252  13.714  1.00 94.72           C  
ATOM   1651  C   PRO C  53       8.339  20.928  13.603  1.00 94.72           C  
ATOM   1652  CB  PRO C  53       6.016  19.970  13.766  1.00 94.72           C  
ATOM   1653  O   PRO C  53       8.897  20.943  12.502  1.00 94.72           O  
ATOM   1654  CG  PRO C  53       5.704  19.660  12.337  1.00 94.72           C  
ATOM   1655  CD  PRO C  53       5.542  20.954  11.592  1.00 94.72           C  
ATOM   1656  N   GLU C  54       8.948  20.791  14.718  1.00 95.53           N  
ATOM   1657  CA  GLU C  54      10.249  20.135  14.811  1.00 95.53           C  
ATOM   1658  C   GLU C  54      10.110  18.704  15.324  1.00 95.53           C  
ATOM   1659  CB  GLU C  54      11.189  20.931  15.720  1.00 95.53           C  
ATOM   1660  O   GLU C  54       9.665  18.484  16.452  1.00 95.53           O  
ATOM   1661  CG  GLU C  54      11.681  22.234  15.106  1.00 95.53           C  
ATOM   1662  CD  GLU C  54      12.711  22.950  15.964  1.00 95.53           C  
ATOM   1663  OE1 GLU C  54      13.086  24.097  15.632  1.00 95.53           O  
ATOM   1664  OE2 GLU C  54      13.149  22.358  16.976  1.00 95.53           O  
ATOM   1665  N   VAL C  55      10.545  17.770  14.486  1.00 97.17           N  
ATOM   1666  CA  VAL C  55      10.270  16.368  14.782  1.00 97.17           C  
ATOM   1667  C   VAL C  55      11.578  15.633  15.067  1.00 97.17           C  
ATOM   1668  CB  VAL C  55       9.514  15.681  13.623  1.00 97.17           C  
ATOM   1669  O   VAL C  55      12.577  15.842  14.375  1.00 97.17           O  
ATOM   1670  CG1 VAL C  55       9.183  14.232  13.977  1.00 97.17           C  
ATOM   1671  CG2 VAL C  55       8.241  16.455  13.284  1.00 97.17           C  
ATOM   1672  N   PHE C  56      11.522  14.775  16.102  1.00 95.75           N  
ATOM   1673  CA  PHE C  56      12.661  13.959  16.508  1.00 95.75           C  
ATOM   1674  C   PHE C  56      12.249  12.503  16.684  1.00 95.75           C  
ATOM   1675  CB  PHE C  56      13.270  14.494  17.808  1.00 95.75           C  
ATOM   1676  O   PHE C  56      11.071  12.207  16.895  1.00 95.75           O  
ATOM   1677  CG  PHE C  56      13.818  15.891  17.692  1.00 95.75           C  
ATOM   1678  CD1 PHE C  56      15.175  16.106  17.488  1.00 95.75           C  
ATOM   1679  CD2 PHE C  56      12.974  16.990  17.789  1.00 95.75           C  
ATOM   1680  CE1 PHE C  56      15.684  17.398  17.381  1.00 95.75           C  
ATOM   1681  CE2 PHE C  56      13.475  18.284  17.683  1.00 95.75           C  
ATOM   1682  CZ  PHE C  56      14.831  18.486  17.480  1.00 95.75           C  
ATOM   1683  N   ARG C  57      13.213  11.645  16.524  1.00 93.49           N  
ATOM   1684  CA  ARG C  57      13.005  10.224  16.783  1.00 93.49           C  
ATOM   1685  C   ARG C  57      13.756   9.780  18.034  1.00 93.49           C  
ATOM   1686  CB  ARG C  57      13.449   9.387  15.581  1.00 93.49           C  
ATOM   1687  O   ARG C  57      14.927  10.118  18.214  1.00 93.49           O  
ATOM   1688  CG  ARG C  57      12.977   7.943  15.628  1.00 93.49           C  
ATOM   1689  CD  ARG C  57      13.347   7.187  14.360  1.00 93.49           C  
ATOM   1690  NE  ARG C  57      12.852   5.813  14.387  1.00 93.49           N  
ATOM   1691  NH1 ARG C  57      13.792   5.216  12.362  1.00 93.49           N  
ATOM   1692  NH2 ARG C  57      12.577   3.687  13.563  1.00 93.49           N  
ATOM   1693  CZ  ARG C  57      13.075   4.909  13.437  1.00 93.49           C  
ATOM   1694  N   SER C  58      13.114   9.091  18.968  1.00 90.05           N  
ATOM   1695  CA  SER C  58      13.731   8.606  20.199  1.00 90.05           C  
ATOM   1696  C   SER C  58      14.522   7.326  19.953  1.00 90.05           C  
ATOM   1697  CB  SER C  58      12.669   8.362  21.271  1.00 90.05           C  
ATOM   1698  O   SER C  58      14.404   6.711  18.892  1.00 90.05           O  
ATOM   1699  OG  SER C  58      11.968   7.156  21.019  1.00 90.05           O  
ATOM   1700  N   ALA C  59      15.217   6.936  20.960  1.00 82.83           N  
ATOM   1701  CA  ALA C  59      16.006   5.708  20.899  1.00 82.83           C  
ATOM   1702  C   ALA C  59      15.105   4.482  20.779  1.00 82.83           C  
ATOM   1703  CB  ALA C  59      16.900   5.589  22.131  1.00 82.83           C  
ATOM   1704  O   ALA C  59      15.484   3.484  20.162  1.00 82.83           O  
ATOM   1705  N   GLY C  60      13.895   4.603  21.290  1.00 81.12           N  
ATOM   1706  CA  GLY C  60      12.928   3.519  21.240  1.00 81.12           C  
ATOM   1707  C   GLY C  60      12.154   3.469  19.937  1.00 81.12           C  
ATOM   1708  O   GLY C  60      11.368   2.547  19.710  1.00 81.12           O  
ATOM   1709  N   GLY C  61      12.378   4.432  19.083  1.00 85.65           N  
ATOM   1710  CA  GLY C  61      11.732   4.447  17.781  1.00 85.65           C  
ATOM   1711  C   GLY C  61      10.452   5.261  17.760  1.00 85.65           C  
ATOM   1712  O   GLY C  61       9.681   5.192  16.800  1.00 85.65           O  
ATOM   1713  N   ASN C  62      10.190   6.057  18.799  1.00 90.67           N  
ATOM   1714  CA  ASN C  62       9.005   6.906  18.867  1.00 90.67           C  
ATOM   1715  C   ASN C  62       9.298   8.318  18.368  1.00 90.67           C  
ATOM   1716  CB  ASN C  62       8.458   6.951  20.296  1.00 90.67           C  
ATOM   1717  O   ASN C  62      10.460   8.708  18.241  1.00 90.67           O  
ATOM   1718  CG  ASN C  62       8.148   5.573  20.846  1.00 90.67           C  
ATOM   1719  ND2 ASN C  62       8.634   5.291  22.049  1.00 90.67           N  
ATOM   1720  OD1 ASN C  62       7.478   4.767  20.194  1.00 90.67           O  
ATOM   1721  N   TYR C  63       8.255   9.073  17.982  1.00 94.71           N  
ATOM   1722  CA  TYR C  63       8.433  10.386  17.371  1.00 94.71           C  
ATOM   1723  C   TYR C  63       8.011  11.494  18.329  1.00 94.71           C  
ATOM   1724  CB  TYR C  63       7.632  10.487  16.070  1.00 94.71           C  
ATOM   1725  O   TYR C  63       6.886  11.492  18.833  1.00 94.71           O  
ATOM   1726  CG  TYR C  63       8.104   9.542  14.992  1.00 94.71           C  
ATOM   1727  CD1 TYR C  63       9.042   9.948  14.045  1.00 94.71           C  
ATOM   1728  CD2 TYR C  63       7.613   8.243  14.917  1.00 94.71           C  
ATOM   1729  CE1 TYR C  63       9.478   9.082  13.048  1.00 94.71           C  
ATOM   1730  CE2 TYR C  63       8.042   7.369  13.924  1.00 94.71           C  
ATOM   1731  OH  TYR C  63       9.403   6.934  12.011  1.00 94.71           O  
ATOM   1732  CZ  TYR C  63       8.974   7.796  12.996  1.00 94.71           C  
ATOM   1733  N   VAL C  64       8.895  12.322  18.584  1.00 96.58           N  
ATOM   1734  CA  VAL C  64       8.645  13.482  19.433  1.00 96.58           C  
ATOM   1735  C   VAL C  64       8.482  14.730  18.568  1.00 96.58           C  
ATOM   1736  CB  VAL C  64       9.781  13.690  20.459  1.00 96.58           C  
ATOM   1737  O   VAL C  64       9.359  15.055  17.764  1.00 96.58           O  
ATOM   1738  CG1 VAL C  64       9.485  14.890  21.357  1.00 96.58           C  
ATOM   1739  CG2 VAL C  64       9.979  12.428  21.297  1.00 96.58           C  
ATOM   1740  N   VAL C  65       7.389  15.411  18.778  1.00 97.29           N  
ATOM   1741  CA  VAL C  65       7.062  16.553  17.932  1.00 97.29           C  
ATOM   1742  C   VAL C  65       6.916  17.808  18.790  1.00 97.29           C  
ATOM   1743  CB  VAL C  65       5.769  16.308  17.122  1.00 97.29           C  
ATOM   1744  O   VAL C  65       6.123  17.834  19.733  1.00 97.29           O  
ATOM   1745  CG1 VAL C  65       5.467  17.499  16.214  1.00 97.29           C  
ATOM   1746  CG2 VAL C  65       5.888  15.024  16.303  1.00 97.29           C  
ATOM   1747  N   PHE C  66       7.714  18.810  18.431  1.00 96.32           N  
ATOM   1748  CA  PHE C  66       7.594  20.113  19.075  1.00 96.32           C  
ATOM   1749  C   PHE C  66       6.808  21.080  18.197  1.00 96.32           C  
ATOM   1750  CB  PHE C  66       8.978  20.690  19.384  1.00 96.32           C  
ATOM   1751  O   PHE C  66       7.094  21.218  17.006  1.00 96.32           O  
ATOM   1752  CG  PHE C  66       9.759  19.889  20.391  1.00 96.32           C  
ATOM   1753  CD1 PHE C  66       9.404  19.899  21.734  1.00 96.32           C  
ATOM   1754  CD2 PHE C  66      10.849  19.125  19.993  1.00 96.32           C  
ATOM   1755  CE1 PHE C  66      10.125  19.159  22.668  1.00 96.32           C  
ATOM   1756  CE2 PHE C  66      11.574  18.382  20.920  1.00 96.32           C  
ATOM   1757  CZ  PHE C  66      11.211  18.401  22.258  1.00 96.32           C  
ATOM   1758  N   GLY C  67       5.831  21.651  18.814  1.00 94.17           N  
ATOM   1759  CA  GLY C  67       4.908  22.565  18.160  1.00 94.17           C  
ATOM   1760  C   GLY C  67       3.529  22.574  18.793  1.00 94.17           C  
ATOM   1761  O   GLY C  67       3.140  21.613  19.460  1.00 94.17           O  
ATOM   1762  N   GLU C  68       2.888  23.601  18.641  1.00 92.89           N  
ATOM   1763  CA  GLU C  68       1.569  23.751  19.247  1.00 92.89           C  
ATOM   1764  C   GLU C  68       0.511  22.974  18.468  1.00 92.89           C  
ATOM   1765  CB  GLU C  68       1.180  25.230  19.331  1.00 92.89           C  
ATOM   1766  O   GLU C  68       0.291  23.233  17.283  1.00 92.89           O  
ATOM   1767  CG  GLU C  68      -0.120  25.483  20.080  1.00 92.89           C  
ATOM   1768  CD  GLU C  68      -0.523  26.948  20.104  1.00 92.89           C  
ATOM   1769  OE1 GLU C  68      -1.587  27.276  20.676  1.00 92.89           O  
ATOM   1770  OE2 GLU C  68       0.231  27.776  19.545  1.00 92.89           O  
ATOM   1771  N   ALA C  69      -0.100  22.064  19.144  1.00 93.33           N  
ATOM   1772  CA  ALA C  69      -1.206  21.307  18.565  1.00 93.33           C  
ATOM   1773  C   ALA C  69      -2.525  22.061  18.715  1.00 93.33           C  
ATOM   1774  CB  ALA C  69      -1.307  19.930  19.216  1.00 93.33           C  
ATOM   1775  O   ALA C  69      -2.901  22.451  19.823  1.00 93.33           O  
ATOM   1776  N   LYS C  70      -3.109  22.310  17.568  1.00 93.01           N  
ATOM   1777  CA  LYS C  70      -4.391  23.009  17.559  1.00 93.01           C  
ATOM   1778  C   LYS C  70      -5.445  22.216  16.792  1.00 93.01           C  
ATOM   1779  CB  LYS C  70      -4.237  24.403  16.949  1.00 93.01           C  
ATOM   1780  O   LYS C  70      -5.113  21.437  15.896  1.00 93.01           O  
ATOM   1781  CG  LYS C  70      -3.324  25.328  17.740  1.00 93.01           C  
ATOM   1782  CD  LYS C  70      -3.209  26.697  17.082  1.00 93.01           C  
ATOM   1783  CE  LYS C  70      -2.284  27.619  17.865  1.00 93.01           C  
ATOM   1784  NZ  LYS C  70      -2.150  28.955  17.211  1.00 93.01           N  
ATOM   1785  N   VAL C  71      -6.648  22.410  17.237  1.00 94.19           N  
ATOM   1786  CA  VAL C  71      -7.752  21.792  16.510  1.00 94.19           C  
ATOM   1787  C   VAL C  71      -7.817  22.356  15.092  1.00 94.19           C  
ATOM   1788  CB  VAL C  71      -9.100  22.010  17.233  1.00 94.19           C  
ATOM   1789  O   VAL C  71      -7.756  23.572  14.898  1.00 94.19           O  
ATOM   1790  CG1 VAL C  71     -10.248  21.405  16.427  1.00 94.19           C  
ATOM   1791  CG2 VAL C  71      -9.055  21.410  18.637  1.00 94.19           C  
ATOM   1792  N   ASP C  72      -7.774  21.472  14.161  1.00 93.40           N  
ATOM   1793  CA  ASP C  72      -7.828  21.850  12.753  1.00 93.40           C  
ATOM   1794  C   ASP C  72      -9.258  21.785  12.221  1.00 93.40           C  
ATOM   1795  CB  ASP C  72      -6.915  20.948  11.919  1.00 93.40           C  
ATOM   1796  O   ASP C  72      -9.894  20.730  12.262  1.00 93.40           O  
ATOM   1797  CG  ASP C  72      -6.654  21.493  10.526  1.00 93.40           C  
ATOM   1798  OD1 ASP C  72      -6.605  22.731  10.355  1.00 93.40           O  
ATOM   1799  OD2 ASP C  72      -6.498  20.679   9.591  1.00 93.40           O  
ATOM   1800  N   ASN C  73      -9.788  22.908  11.799  1.00 89.55           N  
ATOM   1801  CA  ASN C  73     -11.127  22.990  11.227  1.00 89.55           C  
ATOM   1802  C   ASN C  73     -11.081  23.149   9.711  1.00 89.55           C  
ATOM   1803  CB  ASN C  73     -11.911  24.143  11.859  1.00 89.55           C  
ATOM   1804  O   ASN C  73     -10.773  24.230   9.205  1.00 89.55           O  
ATOM   1805  CG  ASN C  73     -13.400  24.055  11.586  1.00 89.55           C  
ATOM   1806  ND2 ASN C  73     -14.206  24.324  12.607  1.00 89.55           N  
ATOM   1807  OD1 ASN C  73     -13.822  23.747  10.469  1.00 89.55           O  
ATOM   1808  N   PHE C  74     -11.474  22.166   9.082  1.00 87.58           N  
ATOM   1809  CA  PHE C  74     -11.400  22.134   7.626  1.00 87.58           C  
ATOM   1810  C   PHE C  74     -12.330  23.175   7.013  1.00 87.58           C  
ATOM   1811  CB  PHE C  74     -11.752  20.740   7.099  1.00 87.58           C  
ATOM   1812  O   PHE C  74     -11.952  23.875   6.071  1.00 87.58           O  
ATOM   1813  CG  PHE C  74     -11.806  20.654   5.598  1.00 87.58           C  
ATOM   1814  CD1 PHE C  74     -13.013  20.444   4.942  1.00 87.58           C  
ATOM   1815  CD2 PHE C  74     -10.649  20.782   4.841  1.00 87.58           C  
ATOM   1816  CE1 PHE C  74     -13.066  20.364   3.553  1.00 87.58           C  
ATOM   1817  CE2 PHE C  74     -10.693  20.704   3.452  1.00 87.58           C  
ATOM   1818  CZ  PHE C  74     -11.903  20.493   2.810  1.00 87.58           C  
ATOM   1819  N   THR C  75     -13.529  23.315   7.489  1.00 85.51           N  
ATOM   1820  CA  THR C  75     -14.521  24.253   6.973  1.00 85.51           C  
ATOM   1821  C   THR C  75     -14.000  25.685   7.046  1.00 85.51           C  
ATOM   1822  CB  THR C  75     -15.847  24.146   7.748  1.00 85.51           C  
ATOM   1823  O   THR C  75     -14.158  26.457   6.098  1.00 85.51           O  
ATOM   1824  CG2 THR C  75     -16.950  24.947   7.064  1.00 85.51           C  
ATOM   1825  OG1 THR C  75     -16.244  22.770   7.816  1.00 85.51           O  
ATOM   1826  N   GLN C  76     -13.362  25.925   8.147  1.00 86.46           N  
ATOM   1827  CA  GLN C  76     -12.786  27.253   8.329  1.00 86.46           C  
ATOM   1828  C   GLN C  76     -11.624  27.486   7.368  1.00 86.46           C  
ATOM   1829  CB  GLN C  76     -12.320  27.443   9.773  1.00 86.46           C  
ATOM   1830  O   GLN C  76     -11.510  28.558   6.772  1.00 86.46           O  
ATOM   1831  CG  GLN C  76     -11.918  28.874  10.106  1.00 86.46           C  
ATOM   1832  CD  GLN C  76     -11.571  29.060  11.571  1.00 86.46           C  
ATOM   1833  NE2 GLN C  76     -11.800  30.263  12.087  1.00 86.46           N  
ATOM   1834  OE1 GLN C  76     -11.101  28.130  12.235  1.00 86.46           O  
ATOM   1835  N   LYS C  77     -10.814  26.606   7.130  1.00 87.52           N  
ATOM   1836  CA  LYS C  77      -9.672  26.705   6.226  1.00 87.52           C  
ATOM   1837  C   LYS C  77     -10.129  26.837   4.776  1.00 87.52           C  
ATOM   1838  CB  LYS C  77      -8.759  25.488   6.379  1.00 87.52           C  
ATOM   1839  O   LYS C  77      -9.560  27.617   4.009  1.00 87.52           O  
ATOM   1840  CG  LYS C  77      -7.838  25.553   7.589  1.00 87.52           C  
ATOM   1841  CD  LYS C  77      -6.806  24.433   7.566  1.00 87.52           C  
ATOM   1842  CE  LYS C  77      -7.452  23.072   7.783  1.00 87.52           C  
ATOM   1843  NZ  LYS C  77      -6.445  21.970   7.757  1.00 87.52           N  
ATOM   1844  N   LEU C  78     -11.105  26.071   4.568  1.00 84.00           N  
ATOM   1845  CA  LEU C  78     -11.653  26.126   3.217  1.00 84.00           C  
ATOM   1846  C   LEU C  78     -12.237  27.504   2.924  1.00 84.00           C  
ATOM   1847  CB  LEU C  78     -12.728  25.052   3.031  1.00 84.00           C  
ATOM   1848  O   LEU C  78     -12.005  28.065   1.851  1.00 84.00           O  
ATOM   1849  CG  LEU C  78     -13.346  24.947   1.635  1.00 84.00           C  
ATOM   1850  CD1 LEU C  78     -12.311  24.446   0.634  1.00 84.00           C  
ATOM   1851  CD2 LEU C  78     -14.564  24.030   1.657  1.00 84.00           C  
ATOM   1852  N   ALA C  79     -13.014  28.019   3.827  1.00 83.36           N  
ATOM   1853  CA  ALA C  79     -13.608  29.346   3.686  1.00 83.36           C  
ATOM   1854  C   ALA C  79     -12.531  30.416   3.530  1.00 83.36           C  
ATOM   1855  CB  ALA C  79     -14.497  29.661   4.887  1.00 83.36           C  
ATOM   1856  O   ALA C  79     -12.664  31.323   2.706  1.00 83.36           O  
ATOM   1857  N   ALA C  80     -11.445  30.263   4.321  1.00 84.07           N  
ATOM   1858  CA  ALA C  80     -10.334  31.209   4.255  1.00 84.07           C  
ATOM   1859  C   ALA C  80      -9.628  31.132   2.904  1.00 84.07           C  
ATOM   1860  CB  ALA C  80      -9.343  30.946   5.386  1.00 84.07           C  
ATOM   1861  O   ALA C  80      -9.237  32.158   2.342  1.00 84.07           O  
ATOM   1862  N   ALA C  81      -9.511  29.967   2.428  1.00 81.35           N  
ATOM   1863  CA  ALA C  81      -8.867  29.765   1.133  1.00 81.35           C  
ATOM   1864  C   ALA C  81      -9.706  30.357   0.004  1.00 81.35           C  
ATOM   1865  CB  ALA C  81      -8.623  28.278   0.886  1.00 81.35           C  
ATOM   1866  O   ALA C  81      -9.166  30.931  -0.945  1.00 81.35           O  
ATOM   1867  N   GLN C  82     -10.990  30.207   0.121  1.00 78.39           N  
ATOM   1868  CA  GLN C  82     -11.902  30.744  -0.882  1.00 78.39           C  
ATOM   1869  C   GLN C  82     -11.901  32.270  -0.865  1.00 78.39           C  
ATOM   1870  CB  GLN C  82     -13.320  30.218  -0.657  1.00 78.39           C  
ATOM   1871  O   GLN C  82     -11.941  32.908  -1.919  1.00 78.39           O  
ATOM   1872  CG  GLN C  82     -13.479  28.733  -0.957  1.00 78.39           C  
ATOM   1873  CD  GLN C  82     -14.888  28.231  -0.703  1.00 78.39           C  
ATOM   1874  NE2 GLN C  82     -15.282  27.183  -1.418  1.00 78.39           N  
ATOM   1875  OE1 GLN C  82     -15.617  28.781   0.129  1.00 78.39           O  
ATOM   1876  N   GLN C  83     -11.938  32.844   0.327  1.00 79.96           N  
ATOM   1877  CA  GLN C  83     -11.913  34.296   0.469  1.00 79.96           C  
ATOM   1878  C   GLN C  83     -10.632  34.885  -0.116  1.00 79.96           C  
ATOM   1879  CB  GLN C  83     -12.049  34.695   1.939  1.00 79.96           C  
ATOM   1880  O   GLN C  83     -10.665  35.929  -0.771  1.00 79.96           O  
ATOM   1881  CG  GLN C  83     -13.478  34.637   2.462  1.00 79.96           C  
ATOM   1882  CD  GLN C  83     -13.574  34.940   3.945  1.00 79.96           C  
ATOM   1883  NE2 GLN C  83     -14.742  34.693   4.527  1.00 79.96           N  
ATOM   1884  OE1 GLN C  83     -12.605  35.391   4.564  1.00 79.96           O  
ATOM   1885  N   GLN C  84      -9.526  34.177   0.102  1.00 78.46           N  
ATOM   1886  CA  GLN C  84      -8.246  34.630  -0.431  1.00 78.46           C  
ATOM   1887  C   GLN C  84      -8.206  34.503  -1.951  1.00 78.46           C  
ATOM   1888  CB  GLN C  84      -7.094  33.840   0.192  1.00 78.46           C  
ATOM   1889  O   GLN C  84      -7.609  35.339  -2.633  1.00 78.46           O  
ATOM   1890  CG  GLN C  84      -5.786  34.615   0.268  1.00 78.46           C  
ATOM   1891  CD  GLN C  84      -4.766  33.959   1.179  1.00 78.46           C  
ATOM   1892  NE2 GLN C  84      -3.597  34.577   1.303  1.00 78.46           N  
ATOM   1893  OE1 GLN C  84      -5.028  32.905   1.768  1.00 78.46           O  
ATOM   1894  N   ALA C  85      -8.784  33.527  -2.450  1.00 74.18           N  
ATOM   1895  CA  ALA C  85      -8.848  33.314  -3.893  1.00 74.18           C  
ATOM   1896  C   ALA C  85      -9.678  34.399  -4.572  1.00 74.18           C  
ATOM   1897  CB  ALA C  85      -9.426  31.935  -4.202  1.00 74.18           C  
ATOM   1898  O   ALA C  85      -9.353  34.839  -5.677  1.00 74.18           O  
ATOM   1899  N   GLN C  86     -10.728  34.854  -3.970  1.00 73.49           N  
ATOM   1900  CA  GLN C  86     -11.566  35.929  -4.490  1.00 73.49           C  
ATOM   1901  C   GLN C  86     -10.831  37.266  -4.450  1.00 73.49           C  
ATOM   1902  CB  GLN C  86     -12.872  36.023  -3.699  1.00 73.49           C  
ATOM   1903  O   GLN C  86     -10.938  38.068  -5.381  1.00 73.49           O  
ATOM   1904  CG  GLN C  86     -13.830  34.868  -3.956  1.00 73.49           C  
ATOM   1905  CD  GLN C  86     -15.075  34.935  -3.091  1.00 73.49           C  
ATOM   1906  NE2 GLN C  86     -16.021  34.037  -3.342  1.00 73.49           N  
ATOM   1907  OE1 GLN C  86     -15.184  35.786  -2.202  1.00 73.49           O  
ATOM   1908  N   ALA C  87     -10.053  37.417  -3.388  1.00 76.11           N  
ATOM   1909  CA  ALA C  87      -9.321  38.668  -3.204  1.00 76.11           C  
ATOM   1910  C   ALA C  87      -8.174  38.784  -4.203  1.00 76.11           C  
ATOM   1911  CB  ALA C  87      -8.792  38.770  -1.776  1.00 76.11           C  
ATOM   1912  O   ALA C  87      -7.802  39.889  -4.606  1.00 76.11           O  
ATOM   1913  N   SER C  88      -7.576  37.684  -4.643  1.00 72.68           N  
ATOM   1914  CA  SER C  88      -6.451  37.676  -5.572  1.00 72.68           C  
ATOM   1915  C   SER C  88      -6.930  37.694  -7.020  1.00 72.68           C  
ATOM   1916  CB  SER C  88      -5.566  36.451  -5.334  1.00 72.68           C  
ATOM   1917  O   SER C  88      -6.126  37.839  -7.943  1.00 72.68           O  
ATOM   1918  OG  SER C  88      -5.098  36.422  -3.997  1.00 72.68           O  
ATOM   1919  N   GLY C  89      -8.220  37.848  -7.378  1.00 65.06           N  
ATOM   1920  CA  GLY C  89      -8.796  37.928  -8.710  1.00 65.06           C  
ATOM   1921  C   GLY C  89      -8.766  36.606  -9.454  1.00 65.06           C  
ATOM   1922  O   GLY C  89      -8.974  36.566 -10.668  1.00 65.06           O  
ATOM   1923  N   ILE C  90      -8.299  35.433  -8.895  1.00 59.49           N  
ATOM   1924  CA  ILE C  90      -8.176  34.117  -9.512  1.00 59.49           C  
ATOM   1925  C   ILE C  90      -9.559  33.489  -9.668  1.00 59.49           C  
ATOM   1926  CB  ILE C  90      -7.256  33.190  -8.686  1.00 59.49           C  
ATOM   1927  O   ILE C  90      -9.822  32.787 -10.647  1.00 59.49           O  
ATOM   1928  CG1 ILE C  90      -5.853  33.796  -8.569  1.00 59.49           C  
ATOM   1929  CG2 ILE C  90      -7.199  31.792  -9.309  1.00 59.49           C  
ATOM   1930  CD1 ILE C  90      -4.940  33.061  -7.597  1.00 59.49           C  
ATOM   1931  N   MET C  91     -10.518  33.771  -8.734  1.00 58.00           N  
ATOM   1932  CA  MET C  91     -11.891  33.283  -8.829  1.00 58.00           C  
ATOM   1933  C   MET C  91     -12.842  34.407  -9.228  1.00 58.00           C  
ATOM   1934  CB  MET C  91     -12.336  32.669  -7.501  1.00 58.00           C  
ATOM   1935  O   MET C  91     -12.687  35.545  -8.782  1.00 58.00           O  
ATOM   1936  CG  MET C  91     -12.209  31.155  -7.453  1.00 58.00           C  
ATOM   1937  SD  MET C  91     -13.145  30.414  -6.059  1.00 58.00           S  
ATOM   1938  CE  MET C  91     -12.592  28.691  -6.181  1.00 58.00           C  
ATOM   1939  N   PRO C  92     -13.648  34.258 -10.454  1.00 51.01           N  
ATOM   1940  CA  PRO C  92     -14.564  35.321 -10.875  1.00 51.01           C  
ATOM   1941  C   PRO C  92     -15.450  35.820  -9.736  1.00 51.01           C  
ATOM   1942  CB  PRO C  92     -15.402  34.652 -11.967  1.00 51.01           C  
ATOM   1943  O   PRO C  92     -15.717  35.080  -8.786  1.00 51.01           O  
ATOM   1944  CG  PRO C  92     -15.066  33.199 -11.871  1.00 51.01           C  
ATOM   1945  CD  PRO C  92     -13.941  33.034 -10.890  1.00 51.01           C  
ATOM   1946  N   SER C  93     -15.372  37.096  -9.488  1.00 47.50           N  
ATOM   1947  CA  SER C  93     -16.292  37.731  -8.551  1.00 47.50           C  
ATOM   1948  C   SER C  93     -17.726  37.271  -8.786  1.00 47.50           C  
ATOM   1949  CB  SER C  93     -16.210  39.254  -8.668  1.00 47.50           C  
ATOM   1950  O   SER C  93     -18.673  37.906  -8.315  1.00 47.50           O  
ATOM   1951  OG  SER C  93     -16.120  39.650 -10.026  1.00 47.50           O  
ATOM   1952  N   ASN C  94     -17.983  36.272  -9.656  1.00 46.77           N  
ATOM   1953  CA  ASN C  94     -19.388  36.032  -9.970  1.00 46.77           C  
ATOM   1954  C   ASN C  94     -20.168  35.581  -8.738  1.00 46.77           C  
ATOM   1955  CB  ASN C  94     -19.518  34.996 -11.089  1.00 46.77           C  
ATOM   1956  O   ASN C  94     -19.630  34.877  -7.881  1.00 46.77           O  
ATOM   1957  CG  ASN C  94     -19.490  35.622 -12.470  1.00 46.77           C  
ATOM   1958  ND2 ASN C  94     -19.434  34.786 -13.499  1.00 46.77           N  
ATOM   1959  OD1 ASN C  94     -19.516  36.848 -12.610  1.00 46.77           O  
ATOM   1960  N   GLU C  95     -21.305  36.187  -8.406  1.00 47.30           N  
ATOM   1961  CA  GLU C  95     -22.374  35.815  -7.483  1.00 47.30           C  
ATOM   1962  C   GLU C  95     -22.554  34.300  -7.431  1.00 47.30           C  
ATOM   1963  CB  GLU C  95     -23.689  36.488  -7.883  1.00 47.30           C  
ATOM   1964  O   GLU C  95     -23.069  33.765  -6.447  1.00 47.30           O  
ATOM   1965  CG  GLU C  95     -23.819  37.923  -7.396  1.00 47.30           C  
ATOM   1966  CD  GLU C  95     -25.187  38.528  -7.666  1.00 47.30           C  
ATOM   1967  OE1 GLU C  95     -25.615  39.426  -6.906  1.00 47.30           O  
ATOM   1968  OE2 GLU C  95     -25.837  38.099  -8.646  1.00 47.30           O  
ATOM   1969  N   ASP C  96     -22.044  33.506  -8.457  1.00 46.21           N  
ATOM   1970  CA  ASP C  96     -22.380  32.086  -8.476  1.00 46.21           C  
ATOM   1971  C   ASP C  96     -21.429  31.284  -7.591  1.00 46.21           C  
ATOM   1972  CB  ASP C  96     -22.348  31.547  -9.908  1.00 46.21           C  
ATOM   1973  O   ASP C  96     -21.794  30.225  -7.078  1.00 46.21           O  
ATOM   1974  CG  ASP C  96     -23.636  31.807 -10.669  1.00 46.21           C  
ATOM   1975  OD1 ASP C  96     -24.702  31.953 -10.033  1.00 46.21           O  
ATOM   1976  OD2 ASP C  96     -23.585  31.864 -11.917  1.00 46.21           O  
ATOM   1977  N   VAL C  97     -20.173  31.642  -7.418  1.00 46.99           N  
ATOM   1978  CA  VAL C  97     -19.275  30.904  -6.535  1.00 46.99           C  
ATOM   1979  C   VAL C  97     -19.709  31.091  -5.083  1.00 46.99           C  
ATOM   1980  CB  VAL C  97     -17.808  31.353  -6.715  1.00 46.99           C  
ATOM   1981  O   VAL C  97     -19.546  30.188  -4.259  1.00 46.99           O  
ATOM   1982  CG1 VAL C  97     -16.853  30.346  -6.076  1.00 46.99           C  
ATOM   1983  CG2 VAL C  97     -17.484  31.536  -8.197  1.00 46.99           C  
ATOM   1984  N   ALA C  98     -20.245  32.240  -4.654  1.00 47.93           N  
ATOM   1985  CA  ALA C  98     -20.787  32.476  -3.318  1.00 47.93           C  
ATOM   1986  C   ALA C  98     -21.962  31.545  -3.031  1.00 47.93           C  
ATOM   1987  CB  ALA C  98     -21.219  33.933  -3.169  1.00 47.93           C  
ATOM   1988  O   ALA C  98     -22.344  31.357  -1.874  1.00 47.93           O  
ATOM   1989  N   THR C  99     -22.333  30.723  -4.087  1.00 51.45           N  
ATOM   1990  CA  THR C  99     -23.475  29.849  -3.840  1.00 51.45           C  
ATOM   1991  C   THR C  99     -23.026  28.397  -3.706  1.00 51.45           C  
ATOM   1992  CB  THR C  99     -24.520  29.964  -4.965  1.00 51.45           C  
ATOM   1993  O   THR C  99     -23.851  27.502  -3.509  1.00 51.45           O  
ATOM   1994  CG2 THR C  99     -25.402  31.194  -4.772  1.00 51.45           C  
ATOM   1995  OG1 THR C  99     -23.847  30.066  -6.226  1.00 51.45           O  
ATOM   1996  N   LYS C 100     -21.715  28.103  -3.928  1.00 58.83           N  
ATOM   1997  CA  LYS C 100     -21.401  26.686  -3.771  1.00 58.83           C  
ATOM   1998  C   LYS C 100     -21.182  26.330  -2.303  1.00 58.83           C  
ATOM   1999  CB  LYS C 100     -20.162  26.317  -4.590  1.00 58.83           C  
ATOM   2000  O   LYS C 100     -20.577  27.101  -1.556  1.00 58.83           O  
ATOM   2001  CG  LYS C 100     -20.450  26.043  -6.058  1.00 58.83           C  
ATOM   2002  CD  LYS C 100     -19.207  25.555  -6.790  1.00 58.83           C  
ATOM   2003  CE  LYS C 100     -19.473  25.355  -8.276  1.00 58.83           C  
ATOM   2004  NZ  LYS C 100     -18.232  24.976  -9.016  1.00 58.83           N  
ATOM   2005  N   SER C 101     -21.955  25.359  -1.783  1.00 65.32           N  
ATOM   2006  CA  SER C 101     -21.833  24.826  -0.430  1.00 65.32           C  
ATOM   2007  C   SER C 101     -20.446  24.242  -0.189  1.00 65.32           C  
ATOM   2008  CB  SER C 101     -22.897  23.757  -0.176  1.00 65.32           C  
ATOM   2009  O   SER C 101     -19.753  23.862  -1.135  1.00 65.32           O  
ATOM   2010  OG  SER C 101     -22.569  22.553  -0.848  1.00 65.32           O  
ATOM   2011  N   PRO C 102     -19.819  24.532   0.948  1.00 67.90           N  
ATOM   2012  CA  PRO C 102     -18.544  23.912   1.317  1.00 67.90           C  
ATOM   2013  C   PRO C 102     -18.430  22.468   0.835  1.00 67.90           C  
ATOM   2014  CB  PRO C 102     -18.549  23.979   2.846  1.00 67.90           C  
ATOM   2015  O   PRO C 102     -17.348  22.031   0.434  1.00 67.90           O  
ATOM   2016  CG  PRO C 102     -19.700  24.869   3.186  1.00 67.90           C  
ATOM   2017  CD  PRO C 102     -20.554  25.033   1.962  1.00 67.90           C  
ATOM   2018  N   GLU C 103     -19.476  21.869   0.823  1.00 72.19           N  
ATOM   2019  CA  GLU C 103     -19.491  20.472   0.398  1.00 72.19           C  
ATOM   2020  C   GLU C 103     -19.225  20.347  -1.099  1.00 72.19           C  
ATOM   2021  CB  GLU C 103     -20.830  19.818   0.751  1.00 72.19           C  
ATOM   2022  O   GLU C 103     -18.528  19.430  -1.537  1.00 72.19           O  
ATOM   2023  CG  GLU C 103     -21.030  19.593   2.243  1.00 72.19           C  
ATOM   2024  CD  GLU C 103     -22.387  18.998   2.583  1.00 72.19           C  
ATOM   2025  OE1 GLU C 103     -22.637  18.696   3.772  1.00 72.19           O  
ATOM   2026  OE2 GLU C 103     -23.207  18.831   1.652  1.00 72.19           O  
ATOM   2027  N   ASP C 104     -19.722  21.253  -1.823  1.00 76.15           N  
ATOM   2028  CA  ASP C 104     -19.532  21.233  -3.271  1.00 76.15           C  
ATOM   2029  C   ASP C 104     -18.095  21.590  -3.641  1.00 76.15           C  
ATOM   2030  CB  ASP C 104     -20.506  22.197  -3.953  1.00 76.15           C  
ATOM   2031  O   ASP C 104     -17.523  21.005  -4.563  1.00 76.15           O  
ATOM   2032  CG  ASP C 104     -21.939  21.695  -3.948  1.00 76.15           C  
ATOM   2033  OD1 ASP C 104     -22.153  20.464  -3.940  1.00 76.15           O  
ATOM   2034  OD2 ASP C 104     -22.862  22.538  -3.956  1.00 76.15           O  
ATOM   2035  N   ILE C 105     -17.491  22.446  -2.912  1.00 73.28           N  
ATOM   2036  CA  ILE C 105     -16.105  22.842  -3.135  1.00 73.28           C  
ATOM   2037  C   ILE C 105     -15.177  21.669  -2.830  1.00 73.28           C  
ATOM   2038  CB  ILE C 105     -15.722  24.066  -2.273  1.00 73.28           C  
ATOM   2039  O   ILE C 105     -14.227  21.411  -3.574  1.00 73.28           O  
ATOM   2040  CG1 ILE C 105     -16.578  25.279  -2.657  1.00 73.28           C  
ATOM   2041  CG2 ILE C 105     -14.230  24.382  -2.416  1.00 73.28           C  
ATOM   2042  CD1 ILE C 105     -16.370  26.492  -1.760  1.00 73.28           C  
ATOM   2043  N   GLN C 106     -15.571  21.000  -1.706  1.00 73.88           N  
ATOM   2044  CA  GLN C 106     -14.798  19.819  -1.335  1.00 73.88           C  
ATOM   2045  C   GLN C 106     -14.859  18.756  -2.427  1.00 73.88           C  
ATOM   2046  CB  GLN C 106     -15.301  19.242  -0.011  1.00 73.88           C  
ATOM   2047  O   GLN C 106     -13.857  18.101  -2.721  1.00 73.88           O  
ATOM   2048  CG  GLN C 106     -14.331  18.265   0.642  1.00 73.88           C  
ATOM   2049  CD  GLN C 106     -14.800  17.796   2.006  1.00 73.88           C  
ATOM   2050  NE2 GLN C 106     -13.953  17.040   2.696  1.00 73.88           N  
ATOM   2051  OE1 GLN C 106     -15.914  18.111   2.437  1.00 73.88           O  
ATOM   2052  N   ALA C 107     -16.014  18.693  -3.005  1.00 77.26           N  
ATOM   2053  CA  ALA C 107     -16.197  17.729  -4.087  1.00 77.26           C  
ATOM   2054  C   ALA C 107     -15.375  18.116  -5.312  1.00 77.26           C  
ATOM   2055  CB  ALA C 107     -17.675  17.617  -4.454  1.00 77.26           C  
ATOM   2056  O   ALA C 107     -14.794  17.254  -5.976  1.00 77.26           O  
ATOM   2057  N   ASP C 108     -15.317  19.364  -5.587  1.00 78.17           N  
ATOM   2058  CA  ASP C 108     -14.520  19.855  -6.706  1.00 78.17           C  
ATOM   2059  C   ASP C 108     -13.029  19.639  -6.455  1.00 78.17           C  
ATOM   2060  CB  ASP C 108     -14.801  21.338  -6.956  1.00 78.17           C  
ATOM   2061  O   ASP C 108     -12.284  19.292  -7.374  1.00 78.17           O  
ATOM   2062  CG  ASP C 108     -16.070  21.575  -7.757  1.00 78.17           C  
ATOM   2063  OD1 ASP C 108     -16.624  20.607  -8.321  1.00 78.17           O  
ATOM   2064  OD2 ASP C 108     -16.517  22.740  -7.826  1.00 78.17           O  
ATOM   2065  N   MET C 109     -12.642  19.830  -5.206  1.00 77.28           N  
ATOM   2066  CA  MET C 109     -11.248  19.612  -4.832  1.00 77.28           C  
ATOM   2067  C   MET C 109     -10.878  18.136  -4.946  1.00 77.28           C  
ATOM   2068  CB  MET C 109     -10.988  20.107  -3.408  1.00 77.28           C  
ATOM   2069  O   MET C 109      -9.774  17.800  -5.377  1.00 77.28           O  
ATOM   2070  CG  MET C 109     -11.009  21.621  -3.273  1.00 77.28           C  
ATOM   2071  SD  MET C 109     -10.733  22.176  -1.546  1.00 77.28           S  
ATOM   2072  CE  MET C 109      -8.943  21.914  -1.407  1.00 77.28           C  
ATOM   2073  N   GLN C 110     -11.872  17.421  -4.519  1.00 76.63           N  
ATOM   2074  CA  GLN C 110     -11.678  15.980  -4.638  1.00 76.63           C  
ATOM   2075  C   GLN C 110     -11.497  15.568  -6.096  1.00 76.63           C  
ATOM   2076  CB  GLN C 110     -12.857  15.226  -4.021  1.00 76.63           C  
ATOM   2077  O   GLN C 110     -10.633  14.748  -6.412  1.00 76.63           O  
ATOM   2078  CG  GLN C 110     -12.446  14.152  -3.023  1.00 76.63           C  
ATOM   2079  CD  GLN C 110     -13.618  13.613  -2.225  1.00 76.63           C  
ATOM   2080  NE2 GLN C 110     -13.322  12.849  -1.179  1.00 76.63           N  
ATOM   2081  OE1 GLN C 110     -14.780  13.883  -2.545  1.00 76.63           O  
ATOM   2082  N   ALA C 111     -12.311  16.139  -6.974  1.00 75.41           N  
ATOM   2083  CA  ALA C 111     -12.224  15.846  -8.403  1.00 75.41           C  
ATOM   2084  C   ALA C 111     -10.900  16.335  -8.983  1.00 75.41           C  
ATOM   2085  CB  ALA C 111     -13.395  16.480  -9.149  1.00 75.41           C  
ATOM   2086  O   ALA C 111     -10.294  15.661  -9.819  1.00 75.41           O  
ATOM   2087  N   ALA C 112     -10.426  17.412  -8.528  1.00 73.87           N  
ATOM   2088  CA  ALA C 112      -9.148  17.963  -8.970  1.00 73.87           C  
ATOM   2089  C   ALA C 112      -7.984  17.097  -8.495  1.00 73.87           C  
ATOM   2090  CB  ALA C 112      -8.982  19.394  -8.466  1.00 73.87           C  
ATOM   2091  O   ALA C 112      -7.027  16.870  -9.239  1.00 73.87           O  
ATOM   2092  N   ALA C 113      -8.130  16.698  -7.250  1.00 71.43           N  
ATOM   2093  CA  ALA C 113      -7.093  15.835  -6.691  1.00 71.43           C  
ATOM   2094  C   ALA C 113      -7.002  14.519  -7.458  1.00 71.43           C  
ATOM   2095  CB  ALA C 113      -7.363  15.567  -5.212  1.00 71.43           C  
ATOM   2096  O   ALA C 113      -5.904  14.032  -7.740  1.00 71.43           O  
ATOM   2097  N   GLU C 114      -8.215  14.052  -7.728  1.00 67.87           N  
ATOM   2098  CA  GLU C 114      -8.265  12.800  -8.476  1.00 67.87           C  
ATOM   2099  C   GLU C 114      -7.767  12.991  -9.906  1.00 67.87           C  
ATOM   2100  CB  GLU C 114      -9.688  12.235  -8.486  1.00 67.87           C  
ATOM   2101  O   GLU C 114      -7.113  12.109 -10.465  1.00 67.87           O  
ATOM   2102  CG  GLU C 114     -10.118  11.628  -7.158  1.00 67.87           C  
ATOM   2103  CD  GLU C 114     -11.542  11.097  -7.174  1.00 67.87           C  
ATOM   2104  OE1 GLU C 114     -11.980  10.504  -6.163  1.00 67.87           O  
ATOM   2105  OE2 GLU C 114     -12.225  11.275  -8.208  1.00 67.87           O  
ATOM   2106  N   GLY C 115      -8.138  14.119 -10.564  1.00 62.31           N  
ATOM   2107  CA  GLY C 115      -7.692  14.445 -11.910  1.00 62.31           C  
ATOM   2108  C   GLY C 115      -6.196  14.677 -12.003  1.00 62.31           C  
ATOM   2109  O   GLY C 115      -5.581  14.391 -13.032  1.00 62.31           O  
ATOM   2110  N   SER C 116      -5.591  15.296 -10.995  1.00 59.15           N  
ATOM   2111  CA  SER C 116      -4.150  15.525 -10.951  1.00 59.15           C  
ATOM   2112  C   SER C 116      -3.384  14.208 -10.878  1.00 59.15           C  
ATOM   2113  CB  SER C 116      -3.783  16.404  -9.755  1.00 59.15           C  
ATOM   2114  O   SER C 116      -2.326  14.065 -11.495  1.00 59.15           O  
ATOM   2115  OG  SER C 116      -2.380  16.421  -9.555  1.00 59.15           O  
ATOM   2116  N   VAL C 117      -3.927  13.257 -10.156  1.00 55.94           N  
ATOM   2117  CA  VAL C 117      -3.316  11.933 -10.104  1.00 55.94           C  
ATOM   2118  C   VAL C 117      -3.344  11.295 -11.491  1.00 55.94           C  
ATOM   2119  CB  VAL C 117      -4.028  11.019  -9.082  1.00 55.94           C  
ATOM   2120  O   VAL C 117      -2.364  10.680 -11.919  1.00 55.94           O  
ATOM   2121  CG1 VAL C 117      -3.175   9.790  -8.770  1.00 55.94           C  
ATOM   2122  CG2 VAL C 117      -4.344  11.793  -7.804  1.00 55.94           C  
ATOM   2123  N   ASN C 118      -4.464  11.473 -12.185  1.00 52.00           N  
ATOM   2124  CA  ASN C 118      -4.618  10.914 -13.524  1.00 52.00           C  
ATOM   2125  C   ASN C 118      -3.833  11.715 -14.560  1.00 52.00           C  
ATOM   2126  CB  ASN C 118      -6.096  10.848 -13.913  1.00 52.00           C  
ATOM   2127  O   ASN C 118      -3.287  11.147 -15.506  1.00 52.00           O  
ATOM   2128  CG  ASN C 118      -6.706   9.483 -13.661  1.00 52.00           C  
ATOM   2129  ND2 ASN C 118      -8.028   9.399 -13.750  1.00 52.00           N  
ATOM   2130  OD1 ASN C 118      -5.995   8.513 -13.387  1.00 52.00           O  
ATOM   2131  N   ALA C 119      -3.759  13.053 -14.497  1.00 48.90           N  
ATOM   2132  CA  ALA C 119      -3.000  13.907 -15.407  1.00 48.90           C  
ATOM   2133  C   ALA C 119      -1.500  13.675 -15.254  1.00 48.90           C  
ATOM   2134  CB  ALA C 119      -3.336  15.376 -15.162  1.00 48.90           C  
ATOM   2135  O   ALA C 119      -0.750  13.759 -16.229  1.00 48.90           O  
ATOM   2136  N   ALA C 120      -0.962  13.465 -14.049  1.00 48.36           N  
ATOM   2137  CA  ALA C 120       0.447  13.134 -13.858  1.00 48.36           C  
ATOM   2138  C   ALA C 120       0.819  11.862 -14.613  1.00 48.36           C  
ATOM   2139  CB  ALA C 120       0.761  12.979 -12.372  1.00 48.36           C  
ATOM   2140  O   ALA C 120       1.939  11.735 -15.116  1.00 48.36           O  
ATOM   2141  N   ALA C 121      -0.098  10.964 -14.795  1.00 48.97           N  
ATOM   2142  CA  ALA C 121       0.110   9.748 -15.577  1.00 48.97           C  
ATOM   2143  C   ALA C 121       0.248  10.069 -17.063  1.00 48.97           C  
ATOM   2144  CB  ALA C 121      -1.039   8.768 -15.353  1.00 48.97           C  
ATOM   2145  O   ALA C 121       1.038   9.439 -17.769  1.00 48.97           O  
ATOM   2146  N   GLU C 122      -0.506  11.008 -17.594  1.00 47.24           N  
ATOM   2147  CA  GLU C 122      -0.442  11.389 -19.001  1.00 47.24           C  
ATOM   2148  C   GLU C 122       0.817  12.199 -19.297  1.00 47.24           C  
ATOM   2149  CB  GLU C 122      -1.686  12.188 -19.399  1.00 47.24           C  
ATOM   2150  O   GLU C 122       1.365  12.124 -20.398  1.00 47.24           O  
ATOM   2151  CG  GLU C 122      -2.950  11.346 -19.503  1.00 47.24           C  
ATOM   2152  CD  GLU C 122      -4.077  12.046 -20.246  1.00 47.24           C  
ATOM   2153  OE1 GLU C 122      -5.109  11.397 -20.533  1.00 47.24           O  
ATOM   2154  OE2 GLU C 122      -3.927  13.252 -20.544  1.00 47.24           O  
ATOM   2155  N   GLU C 123       1.277  13.037 -18.398  1.00 47.61           N  
ATOM   2156  CA  GLU C 123       2.457  13.863 -18.637  1.00 47.61           C  
ATOM   2157  C   GLU C 123       3.714  13.006 -18.761  1.00 47.61           C  
ATOM   2158  CB  GLU C 123       2.630  14.891 -17.516  1.00 47.61           C  
ATOM   2159  O   GLU C 123       4.682  13.405 -19.413  1.00 47.61           O  
ATOM   2160  CG  GLU C 123       1.755  16.126 -17.674  1.00 47.61           C  
ATOM   2161  CD  GLU C 123       2.211  17.298 -16.820  1.00 47.61           C  
ATOM   2162  OE1 GLU C 123       1.602  18.389 -16.911  1.00 47.61           O  
ATOM   2163  OE2 GLU C 123       3.186  17.125 -16.055  1.00 47.61           O  
ATOM   2164  N   ASP C 124       3.785  11.861 -18.088  1.00 51.05           N  
ATOM   2165  CA  ASP C 124       4.958  11.002 -18.216  1.00 51.05           C  
ATOM   2166  C   ASP C 124       5.087  10.457 -19.637  1.00 51.05           C  
ATOM   2167  CB  ASP C 124       4.890   9.848 -17.214  1.00 51.05           C  
ATOM   2168  O   ASP C 124       6.185  10.106 -20.075  1.00 51.05           O  
ATOM   2169  CG  ASP C 124       5.816  10.040 -16.025  1.00 51.05           C  
ATOM   2170  OD1 ASP C 124       6.758  10.856 -16.111  1.00 51.05           O  
ATOM   2171  OD2 ASP C 124       5.602   9.366 -14.994  1.00 51.05           O  
ATOM   2172  N   ASP C 125       3.997  10.505 -20.442  1.00 51.62           N  
ATOM   2173  CA  ASP C 125       4.039  10.021 -21.819  1.00 51.62           C  
ATOM   2174  C   ASP C 125       4.846  10.965 -22.708  1.00 51.62           C  
ATOM   2175  CB  ASP C 125       2.623   9.857 -22.374  1.00 51.62           C  
ATOM   2176  O   ASP C 125       5.383  10.549 -23.737  1.00 51.62           O  
ATOM   2177  CG  ASP C 125       1.989   8.529 -21.999  1.00 51.62           C  
ATOM   2178  OD1 ASP C 125       2.725   7.543 -21.779  1.00 51.62           O  
ATOM   2179  OD2 ASP C 125       0.743   8.467 -21.927  1.00 51.62           O  
ATOM   2180  N   GLU C 126       4.954  12.240 -22.334  1.00 50.06           N  
ATOM   2181  CA  GLU C 126       5.741  13.180 -23.127  1.00 50.06           C  
ATOM   2182  C   GLU C 126       7.236  12.977 -22.900  1.00 50.06           C  
ATOM   2183  CB  GLU C 126       5.349  14.622 -22.796  1.00 50.06           C  
ATOM   2184  O   GLU C 126       8.062  13.573 -23.595  1.00 50.06           O  
ATOM   2185  CG  GLU C 126       4.032  15.061 -23.419  1.00 50.06           C  
ATOM   2186  CD  GLU C 126       3.880  16.571 -23.501  1.00 50.06           C  
ATOM   2187  OE1 GLU C 126       2.914  17.051 -24.137  1.00 50.06           O  
ATOM   2188  OE2 GLU C 126       4.735  17.281 -22.926  1.00 50.06           O  
ATOM   2189  N   GLU C 127       7.689  12.359 -21.764  1.00 52.07           N  
ATOM   2190  CA  GLU C 127       9.097  11.995 -21.639  1.00 52.07           C  
ATOM   2191  C   GLU C 127       9.465  10.875 -22.608  1.00 52.07           C  
ATOM   2192  CB  GLU C 127       9.418  11.575 -20.203  1.00 52.07           C  
ATOM   2193  O   GLU C 127       8.590  10.164 -23.105  1.00 52.07           O  
ATOM   2194  CG  GLU C 127       9.820  12.731 -19.299  1.00 52.07           C  
ATOM   2195  CD  GLU C 127      10.173  12.294 -17.886  1.00 52.07           C  
ATOM   2196  OE1 GLU C 127      10.508  13.162 -17.048  1.00 52.07           O  
ATOM   2197  OE2 GLU C 127      10.114  11.074 -17.615  1.00 52.07           O  
ATOM   2198  N   GLY C 128      10.532  10.953 -23.479  1.00 58.34           N  
ATOM   2199  CA  GLY C 128      11.012   9.966 -24.433  1.00 58.34           C  
ATOM   2200  C   GLY C 128      10.555   8.555 -24.113  1.00 58.34           C  
ATOM   2201  O   GLY C 128      10.103   8.281 -22.999  1.00 58.34           O  
ATOM   2202  N   GLU C 129       9.827   7.847 -25.085  1.00 60.36           N  
ATOM   2203  CA  GLU C 129       9.382   6.457 -25.037  1.00 60.36           C  
ATOM   2204  C   GLU C 129      10.371   5.587 -24.267  1.00 60.36           C  
ATOM   2205  CB  GLU C 129       9.187   5.906 -26.452  1.00 60.36           C  
ATOM   2206  O   GLU C 129      11.569   5.597 -24.554  1.00 60.36           O  
ATOM   2207  CG  GLU C 129       7.760   5.469 -26.750  1.00 60.36           C  
ATOM   2208  CD  GLU C 129       7.550   5.055 -28.198  1.00 60.36           C  
ATOM   2209  OE1 GLU C 129       6.425   4.632 -28.551  1.00 60.36           O  
ATOM   2210  OE2 GLU C 129       8.518   5.152 -28.985  1.00 60.36           O  
ATOM   2211  N   VAL C 130      10.092   5.289 -22.978  1.00 69.79           N  
ATOM   2212  CA  VAL C 130      10.899   4.308 -22.260  1.00 69.79           C  
ATOM   2213  C   VAL C 130      10.967   3.010 -23.060  1.00 69.79           C  
ATOM   2214  CB  VAL C 130      10.337   4.035 -20.847  1.00 69.79           C  
ATOM   2215  O   VAL C 130       9.997   2.626 -23.717  1.00 69.79           O  
ATOM   2216  CG1 VAL C 130      11.281   3.131 -20.056  1.00 69.79           C  
ATOM   2217  CG2 VAL C 130      10.101   5.348 -20.104  1.00 69.79           C  
ATOM   2218  N   ASP C 131      12.117   2.473 -23.259  1.00 76.74           N  
ATOM   2219  CA  ASP C 131      12.360   1.247 -24.012  1.00 76.74           C  
ATOM   2220  C   ASP C 131      11.742   0.039 -23.312  1.00 76.74           C  
ATOM   2221  CB  ASP C 131      13.862   1.028 -24.211  1.00 76.74           C  
ATOM   2222  O   ASP C 131      12.094  -0.271 -22.172  1.00 76.74           O  
ATOM   2223  CG  ASP C 131      14.174  -0.060 -25.223  1.00 76.74           C  
ATOM   2224  OD1 ASP C 131      13.260  -0.487 -25.961  1.00 76.74           O  
ATOM   2225  OD2 ASP C 131      15.344  -0.496 -25.282  1.00 76.74           O  
ATOM   2226  N   ALA C 132      10.711  -0.447 -23.858  1.00 77.01           N  
ATOM   2227  CA  ALA C 132      10.034  -1.639 -23.354  1.00 77.01           C  
ATOM   2228  C   ALA C 132      10.967  -2.846 -23.366  1.00 77.01           C  
ATOM   2229  CB  ALA C 132       8.782  -1.929 -24.179  1.00 77.01           C  
ATOM   2230  O   ALA C 132      10.733  -3.826 -22.655  1.00 77.01           O  
ATOM   2231  N   GLY C 133      12.173  -2.646 -23.760  1.00 77.48           N  
ATOM   2232  CA  GLY C 133      13.123  -3.743 -23.858  1.00 77.48           C  
ATOM   2233  C   GLY C 133      12.488  -5.044 -24.310  1.00 77.48           C  
ATOM   2234  O   GLY C 133      11.851  -5.096 -25.365  1.00 77.48           O  
ATOM   2235  N   ASP C 134      12.541  -6.009 -23.405  1.00 82.27           N  
ATOM   2236  CA  ASP C 134      12.079  -7.366 -23.684  1.00 82.27           C  
ATOM   2237  C   ASP C 134      10.683  -7.599 -23.112  1.00 82.27           C  
ATOM   2238  CB  ASP C 134      13.059  -8.394 -23.116  1.00 82.27           C  
ATOM   2239  O   ASP C 134      10.223  -8.740 -23.030  1.00 82.27           O  
ATOM   2240  CG  ASP C 134      13.394  -9.501 -24.100  1.00 82.27           C  
ATOM   2241  OD1 ASP C 134      12.784  -9.554 -25.190  1.00 82.27           O  
ATOM   2242  OD2 ASP C 134      14.273 -10.331 -23.781  1.00 82.27           O  
ATOM   2243  N   LEU C 135      10.012  -6.588 -22.813  1.00 87.30           N  
ATOM   2244  CA  LEU C 135       8.694  -6.762 -22.214  1.00 87.30           C  
ATOM   2245  C   LEU C 135       7.632  -6.973 -23.288  1.00 87.30           C  
ATOM   2246  CB  LEU C 135       8.331  -5.549 -21.353  1.00 87.30           C  
ATOM   2247  O   LEU C 135       7.726  -6.407 -24.379  1.00 87.30           O  
ATOM   2248  CG  LEU C 135       9.177  -5.331 -20.097  1.00 87.30           C  
ATOM   2249  CD1 LEU C 135       8.903  -3.953 -19.506  1.00 87.30           C  
ATOM   2250  CD2 LEU C 135       8.901  -6.424 -19.070  1.00 87.30           C  
ATOM   2251  N   ASN C 136       6.729  -7.829 -22.978  1.00 86.40           N  
ATOM   2252  CA  ASN C 136       5.618  -8.118 -23.880  1.00 86.40           C  
ATOM   2253  C   ASN C 136       4.645  -6.945 -23.964  1.00 86.40           C  
ATOM   2254  CB  ASN C 136       4.884  -9.386 -23.438  1.00 86.40           C  
ATOM   2255  O   ASN C 136       4.213  -6.416 -22.939  1.00 86.40           O  
ATOM   2256  CG  ASN C 136       3.915  -9.894 -24.487  1.00 86.40           C  
ATOM   2257  ND2 ASN C 136       3.804 -11.213 -24.603  1.00 86.40           N  
ATOM   2258  OD1 ASN C 136       3.272  -9.109 -25.188  1.00 86.40           O  
ATOM   2259  N   LYS C 137       4.368  -6.556 -25.208  1.00 87.76           N  
ATOM   2260  CA  LYS C 137       3.469  -5.434 -25.465  1.00 87.76           C  
ATOM   2261  C   LYS C 137       2.093  -5.681 -24.850  1.00 87.76           C  
ATOM   2262  CB  LYS C 137       3.334  -5.187 -26.968  1.00 87.76           C  
ATOM   2263  O   LYS C 137       1.464  -4.756 -24.333  1.00 87.76           O  
ATOM   2264  CG  LYS C 137       4.535  -4.490 -27.590  1.00 87.76           C  
ATOM   2265  CD  LYS C 137       4.346  -4.279 -29.087  1.00 87.76           C  
ATOM   2266  CE  LYS C 137       5.581  -3.659 -29.726  1.00 87.76           C  
ATOM   2267  NZ  LYS C 137       5.393  -3.434 -31.190  1.00 87.76           N  
ATOM   2268  N   ASP C 138       1.700  -6.846 -24.913  1.00 88.05           N  
ATOM   2269  CA  ASP C 138       0.389  -7.206 -24.381  1.00 88.05           C  
ATOM   2270  C   ASP C 138       0.349  -7.041 -22.863  1.00 88.05           C  
ATOM   2271  CB  ASP C 138       0.031  -8.643 -24.763  1.00 88.05           C  
ATOM   2272  O   ASP C 138      -0.665  -6.616 -22.306  1.00 88.05           O  
ATOM   2273  CG  ASP C 138      -0.181  -8.824 -26.256  1.00 88.05           C  
ATOM   2274  OD1 ASP C 138      -0.557  -7.849 -26.941  1.00 88.05           O  
ATOM   2275  OD2 ASP C 138       0.027  -9.953 -26.751  1.00 88.05           O  
ATOM   2276  N   ASP C 139       1.452  -7.355 -22.281  1.00 89.56           N  
ATOM   2277  CA  ASP C 139       1.535  -7.222 -20.830  1.00 89.56           C  
ATOM   2278  C   ASP C 139       1.473  -5.756 -20.409  1.00 89.56           C  
ATOM   2279  CB  ASP C 139       2.820  -7.866 -20.305  1.00 89.56           C  
ATOM   2280  O   ASP C 139       0.802  -5.413 -19.433  1.00 89.56           O  
ATOM   2281  CG  ASP C 139       2.828  -9.378 -20.450  1.00 89.56           C  
ATOM   2282  OD1 ASP C 139       1.749  -9.977 -20.649  1.00 89.56           O  
ATOM   2283  OD2 ASP C 139       3.923  -9.975 -20.362  1.00 89.56           O  
ATOM   2284  N   ILE C 140       2.115  -4.973 -21.193  1.00 90.20           N  
ATOM   2285  CA  ILE C 140       2.132  -3.543 -20.905  1.00 90.20           C  
ATOM   2286  C   ILE C 140       0.715  -2.981 -20.993  1.00 90.20           C  
ATOM   2287  CB  ILE C 140       3.070  -2.783 -21.870  1.00 90.20           C  
ATOM   2288  O   ILE C 140       0.272  -2.255 -20.101  1.00 90.20           O  
ATOM   2289  CG1 ILE C 140       4.508  -3.299 -21.733  1.00 90.20           C  
ATOM   2290  CG2 ILE C 140       3.002  -1.275 -21.613  1.00 90.20           C  
ATOM   2291  CD1 ILE C 140       5.466  -2.746 -22.779  1.00 90.20           C  
ATOM   2292  N   GLU C 141       0.056  -3.347 -21.969  1.00 90.04           N  
ATOM   2293  CA  GLU C 141      -1.313  -2.885 -22.174  1.00 90.04           C  
ATOM   2294  C   GLU C 141      -2.233  -3.371 -21.058  1.00 90.04           C  
ATOM   2295  CB  GLU C 141      -1.841  -3.354 -23.533  1.00 90.04           C  
ATOM   2296  O   GLU C 141      -3.110  -2.633 -20.604  1.00 90.04           O  
ATOM   2297  CG  GLU C 141      -1.378  -2.497 -24.702  1.00 90.04           C  
ATOM   2298  CD  GLU C 141      -1.874  -3.000 -26.048  1.00 90.04           C  
ATOM   2299  OE1 GLU C 141      -1.450  -2.457 -27.093  1.00 90.04           O  
ATOM   2300  OE2 GLU C 141      -2.694  -3.945 -26.058  1.00 90.04           O  
ATOM   2301  N   LEU C 142      -1.954  -4.519 -20.684  1.00 91.58           N  
ATOM   2302  CA  LEU C 142      -2.776  -5.097 -19.628  1.00 91.58           C  
ATOM   2303  C   LEU C 142      -2.586  -4.342 -18.316  1.00 91.58           C  
ATOM   2304  CB  LEU C 142      -2.436  -6.577 -19.432  1.00 91.58           C  
ATOM   2305  O   LEU C 142      -3.557  -4.064 -17.609  1.00 91.58           O  
ATOM   2306  CG  LEU C 142      -3.412  -7.390 -18.581  1.00 91.58           C  
ATOM   2307  CD1 LEU C 142      -4.770  -7.478 -19.270  1.00 91.58           C  
ATOM   2308  CD2 LEU C 142      -2.853  -8.783 -18.309  1.00 91.58           C  
ATOM   2309  N   VAL C 143      -1.386  -4.056 -18.039  1.00 91.79           N  
ATOM   2310  CA  VAL C 143      -1.093  -3.311 -16.818  1.00 91.79           C  
ATOM   2311  C   VAL C 143      -1.750  -1.935 -16.882  1.00 91.79           C  
ATOM   2312  CB  VAL C 143       0.428  -3.166 -16.592  1.00 91.79           C  
ATOM   2313  O   VAL C 143      -2.335  -1.472 -15.899  1.00 91.79           O  
ATOM   2314  CG1 VAL C 143       0.713  -2.260 -15.395  1.00 91.79           C  
ATOM   2315  CG2 VAL C 143       1.071  -4.537 -16.393  1.00 91.79           C  
ATOM   2316  N   VAL C 144      -1.668  -1.334 -18.007  1.00 88.31           N  
ATOM   2317  CA  VAL C 144      -2.270  -0.019 -18.205  1.00 88.31           C  
ATOM   2318  C   VAL C 144      -3.783  -0.111 -18.024  1.00 88.31           C  
ATOM   2319  CB  VAL C 144      -1.934   0.554 -19.600  1.00 88.31           C  
ATOM   2320  O   VAL C 144      -4.388   0.739 -17.366  1.00 88.31           O  
ATOM   2321  CG1 VAL C 144      -2.719   1.839 -19.859  1.00 88.31           C  
ATOM   2322  CG2 VAL C 144      -0.433   0.806 -19.726  1.00 88.31           C  
ATOM   2323  N   GLN C 145      -4.334  -1.141 -18.476  1.00 87.65           N  
ATOM   2324  CA  GLN C 145      -5.779  -1.334 -18.411  1.00 87.65           C  
ATOM   2325  C   GLN C 145      -6.237  -1.587 -16.978  1.00 87.65           C  
ATOM   2326  CB  GLN C 145      -6.207  -2.493 -19.312  1.00 87.65           C  
ATOM   2327  O   GLN C 145      -7.302  -1.121 -16.570  1.00 87.65           O  
ATOM   2328  CG  GLN C 145      -6.339  -2.115 -20.781  1.00 87.65           C  
ATOM   2329  CD  GLN C 145      -6.733  -3.289 -21.657  1.00 87.65           C  
ATOM   2330  NE2 GLN C 145      -6.998  -3.017 -22.930  1.00 87.65           N  
ATOM   2331  OE1 GLN C 145      -6.799  -4.432 -21.193  1.00 87.65           O  
ATOM   2332  N   GLN C 146      -5.422  -2.282 -16.264  1.00 87.59           N  
ATOM   2333  CA  GLN C 146      -5.827  -2.694 -14.924  1.00 87.59           C  
ATOM   2334  C   GLN C 146      -5.563  -1.588 -13.906  1.00 87.59           C  
ATOM   2335  CB  GLN C 146      -5.099  -3.973 -14.511  1.00 87.59           C  
ATOM   2336  O   GLN C 146      -6.287  -1.462 -12.916  1.00 87.59           O  
ATOM   2337  CG  GLN C 146      -5.538  -5.209 -15.285  1.00 87.59           C  
ATOM   2338  CD  GLN C 146      -7.003  -5.543 -15.074  1.00 87.59           C  
ATOM   2339  NE2 GLN C 146      -7.631  -6.124 -16.091  1.00 87.59           N  
ATOM   2340  OE1 GLN C 146      -7.565  -5.282 -14.006  1.00 87.59           O  
ATOM   2341  N   THR C 147      -4.567  -0.833 -14.035  1.00 86.16           N  
ATOM   2342  CA  THR C 147      -4.179   0.154 -13.033  1.00 86.16           C  
ATOM   2343  C   THR C 147      -4.492   1.567 -13.516  1.00 86.16           C  
ATOM   2344  CB  THR C 147      -2.682   0.045 -12.691  1.00 86.16           C  
ATOM   2345  O   THR C 147      -4.491   2.513 -12.725  1.00 86.16           O  
ATOM   2346  CG2 THR C 147      -2.365  -1.291 -12.027  1.00 86.16           C  
ATOM   2347  OG1 THR C 147      -1.914   0.161 -13.896  1.00 86.16           O  
ATOM   2348  N   ASN C 148      -4.927   1.770 -14.714  1.00 80.32           N  
ATOM   2349  CA  ASN C 148      -5.234   3.066 -15.311  1.00 80.32           C  
ATOM   2350  C   ASN C 148      -4.038   4.011 -15.243  1.00 80.32           C  
ATOM   2351  CB  ASN C 148      -6.449   3.697 -14.628  1.00 80.32           C  
ATOM   2352  O   ASN C 148      -4.197   5.201 -14.966  1.00 80.32           O  
ATOM   2353  CG  ASN C 148      -7.291   4.522 -15.581  1.00 80.32           C  
ATOM   2354  ND2 ASN C 148      -8.066   5.451 -15.035  1.00 80.32           N  
ATOM   2355  OD1 ASN C 148      -7.247   4.324 -16.798  1.00 80.32           O  
ATOM   2356  N   VAL C 149      -2.780   3.449 -15.315  1.00 83.30           N  
ATOM   2357  CA  VAL C 149      -1.563   4.254 -15.316  1.00 83.30           C  
ATOM   2358  C   VAL C 149      -1.060   4.429 -16.746  1.00 83.30           C  
ATOM   2359  CB  VAL C 149      -0.462   3.620 -14.437  1.00 83.30           C  
ATOM   2360  O   VAL C 149      -1.552   3.774 -17.669  1.00 83.30           O  
ATOM   2361  CG1 VAL C 149      -0.887   3.599 -12.970  1.00 83.30           C  
ATOM   2362  CG2 VAL C 149      -0.140   2.208 -14.923  1.00 83.30           C  
ATOM   2363  N   SER C 150      -0.067   5.356 -16.865  1.00 83.21           N  
ATOM   2364  CA  SER C 150       0.508   5.599 -18.184  1.00 83.21           C  
ATOM   2365  C   SER C 150       1.364   4.422 -18.639  1.00 83.21           C  
ATOM   2366  CB  SER C 150       1.347   6.878 -18.176  1.00 83.21           C  
ATOM   2367  O   SER C 150       1.782   3.599 -17.822  1.00 83.21           O  
ATOM   2368  OG  SER C 150       2.535   6.695 -17.425  1.00 83.21           O  
ATOM   2369  N   LYS C 151       1.582   4.303 -19.932  1.00 85.95           N  
ATOM   2370  CA  LYS C 151       2.400   3.245 -20.518  1.00 85.95           C  
ATOM   2371  C   LYS C 151       3.797   3.226 -19.905  1.00 85.95           C  
ATOM   2372  CB  LYS C 151       2.495   3.418 -22.035  1.00 85.95           C  
ATOM   2373  O   LYS C 151       4.326   2.159 -19.586  1.00 85.95           O  
ATOM   2374  CG  LYS C 151       3.088   2.217 -22.758  1.00 85.95           C  
ATOM   2375  CD  LYS C 151       3.104   2.427 -24.267  1.00 85.95           C  
ATOM   2376  CE  LYS C 151       3.823   1.291 -24.982  1.00 85.95           C  
ATOM   2377  NZ  LYS C 151       3.858   1.501 -26.461  1.00 85.95           N  
ATOM   2378  N   ASN C 152       4.374   4.351 -19.778  1.00 86.77           N  
ATOM   2379  CA  ASN C 152       5.716   4.450 -19.215  1.00 86.77           C  
ATOM   2380  C   ASN C 152       5.762   3.931 -17.780  1.00 86.77           C  
ATOM   2381  CB  ASN C 152       6.218   5.894 -19.274  1.00 86.77           C  
ATOM   2382  O   ASN C 152       6.701   3.231 -17.399  1.00 86.77           O  
ATOM   2383  CG  ASN C 152       6.597   6.324 -20.677  1.00 86.77           C  
ATOM   2384  ND2 ASN C 152       6.661   7.631 -20.900  1.00 86.77           N  
ATOM   2385  OD1 ASN C 152       6.829   5.488 -21.555  1.00 86.77           O  
ATOM   2386  N   GLN C 153       4.791   4.211 -17.065  1.00 85.76           N  
ATOM   2387  CA  GLN C 153       4.723   3.728 -15.689  1.00 85.76           C  
ATOM   2388  C   GLN C 153       4.542   2.213 -15.646  1.00 85.76           C  
ATOM   2389  CB  GLN C 153       3.583   4.414 -14.935  1.00 85.76           C  
ATOM   2390  O   GLN C 153       5.107   1.540 -14.783  1.00 85.76           O  
ATOM   2391  CG  GLN C 153       3.903   5.838 -14.500  1.00 85.76           C  
ATOM   2392  CD  GLN C 153       2.805   6.454 -13.654  1.00 85.76           C  
ATOM   2393  NE2 GLN C 153       3.159   7.464 -12.867  1.00 85.76           N  
ATOM   2394  OE1 GLN C 153       1.647   6.027 -13.708  1.00 85.76           O  
ATOM   2395  N   ALA C 154       3.778   1.792 -16.562  1.00 89.59           N  
ATOM   2396  CA  ALA C 154       3.574   0.349 -16.652  1.00 89.59           C  
ATOM   2397  C   ALA C 154       4.881  -0.370 -16.975  1.00 89.59           C  
ATOM   2398  CB  ALA C 154       2.519   0.025 -17.707  1.00 89.59           C  
ATOM   2399  O   ALA C 154       5.202  -1.392 -16.363  1.00 89.59           O  
ATOM   2400  N   ILE C 155       5.648   0.224 -17.819  1.00 90.36           N  
ATOM   2401  CA  ILE C 155       6.916  -0.369 -18.230  1.00 90.36           C  
ATOM   2402  C   ILE C 155       7.889  -0.373 -17.053  1.00 90.36           C  
ATOM   2403  CB  ILE C 155       7.530   0.386 -19.430  1.00 90.36           C  
ATOM   2404  O   ILE C 155       8.549  -1.381 -16.789  1.00 90.36           O  
ATOM   2405  CG1 ILE C 155       6.628   0.253 -20.663  1.00 90.36           C  
ATOM   2406  CG2 ILE C 155       8.942  -0.128 -19.727  1.00 90.36           C  
ATOM   2407  CD1 ILE C 155       7.063   1.110 -21.844  1.00 90.36           C  
ATOM   2408  N   LYS C 156       7.913   0.680 -16.418  1.00 87.86           N  
ATOM   2409  CA  LYS C 156       8.807   0.794 -15.269  1.00 87.86           C  
ATOM   2410  C   LYS C 156       8.459  -0.235 -14.198  1.00 87.86           C  
ATOM   2411  CB  LYS C 156       8.746   2.204 -14.681  1.00 87.86           C  
ATOM   2412  O   LYS C 156       9.350  -0.857 -13.615  1.00 87.86           O  
ATOM   2413  CG  LYS C 156       9.497   3.248 -15.495  1.00 87.86           C  
ATOM   2414  CD  LYS C 156       9.450   4.617 -14.829  1.00 87.86           C  
ATOM   2415  CE  LYS C 156      10.045   5.696 -15.723  1.00 87.86           C  
ATOM   2416  NZ  LYS C 156       9.892   7.056 -15.127  1.00 87.86           N  
ATOM   2417  N   ALA C 157       7.187  -0.379 -14.040  1.00 90.24           N  
ATOM   2418  CA  ALA C 157       6.742  -1.341 -13.035  1.00 90.24           C  
ATOM   2419  C   ALA C 157       7.066  -2.770 -13.461  1.00 90.24           C  
ATOM   2420  CB  ALA C 157       5.244  -1.192 -12.781  1.00 90.24           C  
ATOM   2421  O   ALA C 157       7.538  -3.574 -12.654  1.00 90.24           O  
ATOM   2422  N   LEU C 158       6.850  -3.053 -14.641  1.00 91.72           N  
ATOM   2423  CA  LEU C 158       7.127  -4.392 -15.151  1.00 91.72           C  
ATOM   2424  C   LEU C 158       8.622  -4.691 -15.110  1.00 91.72           C  
ATOM   2425  CB  LEU C 158       6.605  -4.539 -16.583  1.00 91.72           C  
ATOM   2426  O   LEU C 158       9.027  -5.805 -14.771  1.00 91.72           O  
ATOM   2427  CG  LEU C 158       5.101  -4.775 -16.735  1.00 91.72           C  
ATOM   2428  CD1 LEU C 158       4.682  -4.596 -18.190  1.00 91.72           C  
ATOM   2429  CD2 LEU C 158       4.723  -6.163 -16.231  1.00 91.72           C  
ATOM   2430  N   LYS C 159       9.393  -3.710 -15.407  1.00 88.54           N  
ATOM   2431  CA  LYS C 159      10.843  -3.877 -15.358  1.00 88.54           C  
ATOM   2432  C   LYS C 159      11.327  -4.056 -13.922  1.00 88.54           C  
ATOM   2433  CB  LYS C 159      11.544  -2.680 -16.002  1.00 88.54           C  
ATOM   2434  O   LYS C 159      12.218  -4.865 -13.657  1.00 88.54           O  
ATOM   2435  CG  LYS C 159      11.554  -2.714 -17.523  1.00 88.54           C  
ATOM   2436  CD  LYS C 159      12.386  -1.577 -18.102  1.00 88.54           C  
ATOM   2437  CE  LYS C 159      12.401  -1.613 -19.624  1.00 88.54           C  
ATOM   2438  NZ  LYS C 159      13.171  -0.469 -20.198  1.00 88.54           N  
ATOM   2439  N   ALA C 160      10.686  -3.350 -13.057  1.00 88.15           N  
ATOM   2440  CA  ALA C 160      11.062  -3.421 -11.647  1.00 88.15           C  
ATOM   2441  C   ALA C 160      10.740  -4.793 -11.062  1.00 88.15           C  
ATOM   2442  CB  ALA C 160      10.354  -2.327 -10.852  1.00 88.15           C  
ATOM   2443  O   ALA C 160      11.406  -5.249 -10.129  1.00 88.15           O  
ATOM   2444  N   HIS C 161       9.745  -5.457 -11.672  1.00 89.03           N  
ATOM   2445  CA  HIS C 161       9.326  -6.745 -11.132  1.00 89.03           C  
ATOM   2446  C   HIS C 161       9.624  -7.876 -12.111  1.00 89.03           C  
ATOM   2447  CB  HIS C 161       7.835  -6.724 -10.792  1.00 89.03           C  
ATOM   2448  O   HIS C 161       8.974  -8.923 -12.072  1.00 89.03           O  
ATOM   2449  CG  HIS C 161       7.484  -5.775  -9.691  1.00 89.03           C  
ATOM   2450  CD2 HIS C 161       6.874  -4.566  -9.720  1.00 89.03           C  
ATOM   2451  ND1 HIS C 161       7.768  -6.032  -8.367  1.00 89.03           N  
ATOM   2452  CE1 HIS C 161       7.346  -5.020  -7.628  1.00 89.03           C  
ATOM   2453  NE2 HIS C 161       6.800  -4.117  -8.424  1.00 89.03           N  
ATOM   2454  N   ASN C 162      10.564  -7.624 -12.950  1.00 86.21           N  
ATOM   2455  CA  ASN C 162      11.108  -8.599 -13.890  1.00 86.21           C  
ATOM   2456  C   ASN C 162      10.003  -9.292 -14.681  1.00 86.21           C  
ATOM   2457  CB  ASN C 162      11.964  -9.633 -13.155  1.00 86.21           C  
ATOM   2458  O   ASN C 162      10.025 -10.513 -14.847  1.00 86.21           O  
ATOM   2459  CG  ASN C 162      13.333  -9.809 -13.783  1.00 86.21           C  
ATOM   2460  ND2 ASN C 162      14.109 -10.751 -13.258  1.00 86.21           N  
ATOM   2461  OD1 ASN C 162      13.690  -9.105 -14.731  1.00 86.21           O  
ATOM   2462  N   GLY C 163       9.038  -8.574 -15.031  1.00 86.26           N  
ATOM   2463  CA  GLY C 163       8.008  -9.112 -15.905  1.00 86.26           C  
ATOM   2464  C   GLY C 163       6.890  -9.807 -15.152  1.00 86.26           C  
ATOM   2465  O   GLY C 163       6.048 -10.474 -15.757  1.00 86.26           O  
ATOM   2466  N   ASP C 164       6.918  -9.651 -13.856  1.00 87.89           N  
ATOM   2467  CA  ASP C 164       5.840 -10.214 -13.048  1.00 87.89           C  
ATOM   2468  C   ASP C 164       4.596  -9.330 -13.099  1.00 87.89           C  
ATOM   2469  CB  ASP C 164       6.295 -10.398 -11.599  1.00 87.89           C  
ATOM   2470  O   ASP C 164       4.571  -8.250 -12.505  1.00 87.89           O  
ATOM   2471  CG  ASP C 164       5.297 -11.174 -10.758  1.00 87.89           C  
ATOM   2472  OD1 ASP C 164       4.077 -11.065 -11.005  1.00 87.89           O  
ATOM   2473  OD2 ASP C 164       5.735 -11.900  -9.839  1.00 87.89           O  
ATOM   2474  N   LEU C 165       3.606  -9.835 -13.692  1.00 90.83           N  
ATOM   2475  CA  LEU C 165       2.399  -9.061 -13.963  1.00 90.83           C  
ATOM   2476  C   LEU C 165       1.672  -8.717 -12.667  1.00 90.83           C  
ATOM   2477  CB  LEU C 165       1.464  -9.835 -14.896  1.00 90.83           C  
ATOM   2478  O   LEU C 165       1.312  -7.560 -12.441  1.00 90.83           O  
ATOM   2479  CG  LEU C 165       0.369  -9.020 -15.587  1.00 90.83           C  
ATOM   2480  CD1 LEU C 165       0.957  -8.214 -16.740  1.00 90.83           C  
ATOM   2481  CD2 LEU C 165      -0.747  -9.934 -16.081  1.00 90.83           C  
ATOM   2482  N   VAL C 166       1.514  -9.626 -11.802  1.00 90.79           N  
ATOM   2483  CA  VAL C 166       0.734  -9.450 -10.582  1.00 90.79           C  
ATOM   2484  C   VAL C 166       1.450  -8.478  -9.647  1.00 90.79           C  
ATOM   2485  CB  VAL C 166       0.488 -10.797  -9.866  1.00 90.79           C  
ATOM   2486  O   VAL C 166       0.849  -7.516  -9.163  1.00 90.79           O  
ATOM   2487  CG1 VAL C 166      -0.296 -10.585  -8.572  1.00 90.79           C  
ATOM   2488  CG2 VAL C 166      -0.249 -11.765 -10.789  1.00 90.79           C  
ATOM   2489  N   ASN C 167       2.755  -8.722  -9.527  1.00 89.74           N  
ATOM   2490  CA  ASN C 167       3.523  -7.832  -8.664  1.00 89.74           C  
ATOM   2491  C   ASN C 167       3.577  -6.414  -9.227  1.00 89.74           C  
ATOM   2492  CB  ASN C 167       4.938  -8.375  -8.455  1.00 89.74           C  
ATOM   2493  O   ASN C 167       3.544  -5.440  -8.473  1.00 89.74           O  
ATOM   2494  CG  ASN C 167       4.987  -9.503  -7.444  1.00 89.74           C  
ATOM   2495  ND2 ASN C 167       6.106 -10.216  -7.405  1.00 89.74           N  
ATOM   2496  OD1 ASN C 167       4.026  -9.734  -6.705  1.00 89.74           O  
ATOM   2497  N   ALA C 168       3.626  -6.396 -10.533  1.00 91.15           N  
ATOM   2498  CA  ALA C 168       3.629  -5.084 -11.175  1.00 91.15           C  
ATOM   2499  C   ALA C 168       2.320  -4.344 -10.915  1.00 91.15           C  
ATOM   2500  CB  ALA C 168       3.867  -5.227 -12.677  1.00 91.15           C  
ATOM   2501  O   ALA C 168       2.328  -3.171 -10.535  1.00 91.15           O  
ATOM   2502  N   ILE C 169       1.250  -5.004 -11.036  1.00 91.77           N  
ATOM   2503  CA  ILE C 169      -0.067  -4.413 -10.831  1.00 91.77           C  
ATOM   2504  C   ILE C 169      -0.239  -4.032  -9.362  1.00 91.77           C  
ATOM   2505  CB  ILE C 169      -1.193  -5.376 -11.270  1.00 91.77           C  
ATOM   2506  O   ILE C 169      -0.747  -2.952  -9.050  1.00 91.77           O  
ATOM   2507  CG1 ILE C 169      -1.157  -5.583 -12.788  1.00 91.77           C  
ATOM   2508  CG2 ILE C 169      -2.560  -4.850 -10.821  1.00 91.77           C  
ATOM   2509  CD1 ILE C 169      -2.123  -6.647 -13.291  1.00 91.77           C  
ATOM   2510  N   MET C 170       0.204  -4.822  -8.546  1.00 88.38           N  
ATOM   2511  CA  MET C 170       0.077  -4.570  -7.114  1.00 88.38           C  
ATOM   2512  C   MET C 170       0.873  -3.334  -6.706  1.00 88.38           C  
ATOM   2513  CB  MET C 170       0.546  -5.783  -6.309  1.00 88.38           C  
ATOM   2514  O   MET C 170       0.423  -2.549  -5.870  1.00 88.38           O  
ATOM   2515  CG  MET C 170      -0.441  -6.939  -6.312  1.00 88.38           C  
ATOM   2516  SD  MET C 170       0.001  -8.244  -5.099  1.00 88.38           S  
ATOM   2517  CE  MET C 170       1.724  -8.553  -5.576  1.00 88.38           C  
ATOM   2518  N   SER C 171       2.025  -3.227  -7.339  1.00 86.56           N  
ATOM   2519  CA  SER C 171       2.881  -2.092  -7.011  1.00 86.56           C  
ATOM   2520  C   SER C 171       2.258  -0.778  -7.470  1.00 86.56           C  
ATOM   2521  CB  SER C 171       4.262  -2.261  -7.646  1.00 86.56           C  
ATOM   2522  O   SER C 171       2.508   0.274  -6.878  1.00 86.56           O  
ATOM   2523  OG  SER C 171       4.190  -2.108  -9.053  1.00 86.56           O  
ATOM   2524  N   LEU C 172       1.448  -0.909  -8.504  1.00 85.29           N  
ATOM   2525  CA  LEU C 172       0.846   0.293  -9.070  1.00 85.29           C  
ATOM   2526  C   LEU C 172      -0.498   0.589  -8.413  1.00 85.29           C  
ATOM   2527  CB  LEU C 172       0.665   0.141 -10.583  1.00 85.29           C  
ATOM   2528  O   LEU C 172      -1.001   1.712  -8.496  1.00 85.29           O  
ATOM   2529  CG  LEU C 172       1.946   0.060 -11.414  1.00 85.29           C  
ATOM   2530  CD1 LEU C 172       1.623  -0.349 -12.847  1.00 85.29           C  
ATOM   2531  CD2 LEU C 172       2.687   1.393 -11.386  1.00 85.29           C  
ATOM   2532  N   SER C 173      -1.106  -0.370  -7.808  1.00 74.26           N  
ATOM   2533  CA  SER C 173      -2.421  -0.206  -7.196  1.00 74.26           C  
ATOM   2534  C   SER C 173      -2.305   0.314  -5.767  1.00 74.26           C  
ATOM   2535  CB  SER C 173      -3.184  -1.531  -7.204  1.00 74.26           C  
ATOM   2536  O   SER C 173      -3.299   0.735  -5.172  1.00 74.26           O  
ATOM   2537  OG  SER C 173      -2.375  -2.575  -7.717  1.00 74.26           O  
ATOM   2538  N   LYS C 174      -1.121   0.397  -5.169  1.00 61.29           N  
ATOM   2539  CA  LYS C 174      -0.919   0.872  -3.804  1.00 61.29           C  
ATOM   2540  C   LYS C 174      -0.860   2.396  -3.755  1.00 61.29           C  
ATOM   2541  CB  LYS C 174       0.361   0.279  -3.213  1.00 61.29           C  
ATOM   2542  O   LYS C 174      -0.522   3.042  -4.749  1.00 61.29           O  
ATOM   2543  CG  LYS C 174       0.295  -1.222  -2.975  1.00 61.29           C  
ATOM   2544  CD  LYS C 174       1.578  -1.745  -2.341  1.00 61.29           C  
ATOM   2545  CE  LYS C 174       1.532  -3.254  -2.146  1.00 61.29           C  
ATOM   2546  NZ  LYS C 174       2.810  -3.779  -1.579  1.00 61.29           N  
TER    2547      LYS C 174                                                      
ATOM   2548  N   MET D   1     -17.136 -12.172  -5.246  1.00 28.65           N  
ATOM   2549  CA  MET D   1     -15.939 -11.844  -4.476  1.00 28.65           C  
ATOM   2550  C   MET D   1     -15.984 -12.495  -3.098  1.00 28.65           C  
ATOM   2551  CB  MET D   1     -15.788 -10.329  -4.334  1.00 28.65           C  
ATOM   2552  O   MET D   1     -16.140 -11.808  -2.087  1.00 28.65           O  
ATOM   2553  CG  MET D   1     -14.387  -9.821  -4.631  1.00 28.65           C  
ATOM   2554  SD  MET D   1     -14.221  -8.014  -4.362  1.00 28.65           S  
ATOM   2555  CE  MET D   1     -12.861  -7.643  -5.504  1.00 28.65           C  
ATOM   2556  N   PRO D   2     -16.524 -13.995  -3.041  1.00 32.58           N  
ATOM   2557  CA  PRO D   2     -16.965 -14.256  -1.669  1.00 32.58           C  
ATOM   2558  C   PRO D   2     -15.839 -14.107  -0.649  1.00 32.58           C  
ATOM   2559  CB  PRO D   2     -17.461 -15.703  -1.728  1.00 32.58           C  
ATOM   2560  O   PRO D   2     -14.992 -14.995  -0.525  1.00 32.58           O  
ATOM   2561  CG  PRO D   2     -16.877 -16.256  -2.988  1.00 32.58           C  
ATOM   2562  CD  PRO D   2     -16.141 -15.155  -3.695  1.00 32.58           C  
ATOM   2563  N   ILE D   3     -15.532 -12.915  -0.176  1.00 32.86           N  
ATOM   2564  CA  ILE D   3     -14.634 -12.150   0.684  1.00 32.86           C  
ATOM   2565  C   ILE D   3     -15.135 -12.200   2.126  1.00 32.86           C  
ATOM   2566  CB  ILE D   3     -14.509 -10.685   0.210  1.00 32.86           C  
ATOM   2567  O   ILE D   3     -14.361 -12.461   3.050  1.00 32.86           O  
ATOM   2568  CG1 ILE D   3     -13.987 -10.633  -1.231  1.00 32.86           C  
ATOM   2569  CG2 ILE D   3     -13.601  -9.889   1.151  1.00 32.86           C  
ATOM   2570  CD1 ILE D   3     -14.066  -9.253  -1.868  1.00 32.86           C  
ATOM   2571  N   ASP D   4     -16.294 -12.040   2.508  1.00 35.75           N  
ATOM   2572  CA  ASP D   4     -16.435 -12.003   3.960  1.00 35.75           C  
ATOM   2573  C   ASP D   4     -16.405 -13.411   4.551  1.00 35.75           C  
ATOM   2574  CB  ASP D   4     -17.732 -11.294   4.356  1.00 35.75           C  
ATOM   2575  O   ASP D   4     -16.241 -13.579   5.761  1.00 35.75           O  
ATOM   2576  CG  ASP D   4     -17.543  -9.808   4.604  1.00 35.75           C  
ATOM   2577  OD1 ASP D   4     -16.456  -9.400   5.066  1.00 35.75           O  
ATOM   2578  OD2 ASP D   4     -18.492  -9.038   4.339  1.00 35.75           O  
ATOM   2579  N   GLN D   5     -17.067 -14.547   4.487  1.00 35.47           N  
ATOM   2580  CA  GLN D   5     -17.953 -14.894   5.593  1.00 35.47           C  
ATOM   2581  C   GLN D   5     -17.182 -14.990   6.907  1.00 35.47           C  
ATOM   2582  CB  GLN D   5     -18.676 -16.212   5.310  1.00 35.47           C  
ATOM   2583  O   GLN D   5     -15.970 -15.217   6.906  1.00 35.47           O  
ATOM   2584  CG  GLN D   5     -19.923 -16.057   4.451  1.00 35.47           C  
ATOM   2585  CD  GLN D   5     -20.718 -17.344   4.333  1.00 35.47           C  
ATOM   2586  NE2 GLN D   5     -21.768 -17.320   3.519  1.00 35.47           N  
ATOM   2587  OE1 GLN D   5     -20.390 -18.352   4.967  1.00 35.47           O  
ATOM   2588  N   GLU D   6     -17.306 -15.153   8.505  1.00 39.69           N  
ATOM   2589  CA  GLU D   6     -16.365 -14.607   9.478  1.00 39.69           C  
ATOM   2590  C   GLU D   6     -14.935 -14.648   8.947  1.00 39.69           C  
ATOM   2591  CB  GLU D   6     -16.456 -15.372  10.801  1.00 39.69           C  
ATOM   2592  O   GLU D   6     -14.351 -15.724   8.804  1.00 39.69           O  
ATOM   2593  CG  GLU D   6     -17.418 -14.753  11.805  1.00 39.69           C  
ATOM   2594  CD  GLU D   6     -17.423 -15.464  13.149  1.00 39.69           C  
ATOM   2595  OE1 GLU D   6     -18.035 -14.942  14.109  1.00 39.69           O  
ATOM   2596  OE2 GLU D   6     -16.810 -16.550  13.243  1.00 39.69           O  
ATOM   2597  N   LYS D   7     -14.652 -14.553   7.592  1.00 35.79           N  
ATOM   2598  CA  LYS D   7     -14.943 -15.284   6.362  1.00 35.79           C  
ATOM   2599  C   LYS D   7     -13.687 -15.951   5.808  1.00 35.79           C  
ATOM   2600  CB  LYS D   7     -15.546 -14.349   5.312  1.00 35.79           C  
ATOM   2601  O   LYS D   7     -13.731 -17.101   5.367  1.00 35.79           O  
ATOM   2602  CG  LYS D   7     -17.057 -14.463   5.176  1.00 35.79           C  
ATOM   2603  CD  LYS D   7     -17.587 -13.569   4.062  1.00 35.79           C  
ATOM   2604  CE  LYS D   7     -19.103 -13.658   3.947  1.00 35.79           C  
ATOM   2605  NZ  LYS D   7     -19.635 -12.725   2.909  1.00 35.79           N  
ATOM   2606  N   LEU D   8     -13.255 -15.782   4.609  1.00 35.52           N  
ATOM   2607  CA  LEU D   8     -12.356 -16.860   4.211  1.00 35.52           C  
ATOM   2608  C   LEU D   8     -11.599 -17.409   5.416  1.00 35.52           C  
ATOM   2609  CB  LEU D   8     -11.366 -16.368   3.152  1.00 35.52           C  
ATOM   2610  O   LEU D   8     -10.887 -16.668   6.097  1.00 35.52           O  
ATOM   2611  CG  LEU D   8     -11.122 -17.302   1.966  1.00 35.52           C  
ATOM   2612  CD1 LEU D   8     -11.247 -16.536   0.653  1.00 35.52           C  
ATOM   2613  CD2 LEU D   8      -9.752 -17.963   2.077  1.00 35.52           C  
ATOM   2614  N   ALA D   9     -12.341 -18.204   6.505  1.00 37.08           N  
ATOM   2615  CA  ALA D   9     -12.398 -18.640   7.898  1.00 37.08           C  
ATOM   2616  C   ALA D   9     -11.068 -18.394   8.605  1.00 37.08           C  
ATOM   2617  CB  ALA D   9     -12.775 -20.117   7.979  1.00 37.08           C  
ATOM   2618  O   ALA D   9     -10.019 -18.322   7.960  1.00 37.08           O  
ATOM   2619  N   LYS D  10     -10.980 -18.109  10.117  1.00 34.67           N  
ATOM   2620  CA  LYS D  10      -9.951 -17.724  11.078  1.00 34.67           C  
ATOM   2621  C   LYS D  10      -8.588 -18.280  10.676  1.00 34.67           C  
ATOM   2622  CB  LYS D  10     -10.319 -18.206  12.482  1.00 34.67           C  
ATOM   2623  O   LYS D  10      -8.364 -19.491  10.731  1.00 34.67           O  
ATOM   2624  CG  LYS D  10     -10.860 -17.111  13.390  1.00 34.67           C  
ATOM   2625  CD  LYS D  10     -11.262 -17.662  14.752  1.00 34.67           C  
ATOM   2626  CE  LYS D  10     -11.938 -16.600  15.609  1.00 34.67           C  
ATOM   2627  NZ  LYS D  10     -12.397 -17.154  16.918  1.00 34.67           N  
ATOM   2628  N   LEU D  11      -8.376 -18.033   9.092  1.00 36.07           N  
ATOM   2629  CA  LEU D  11      -7.762 -18.152   7.775  1.00 36.07           C  
ATOM   2630  C   LEU D  11      -6.613 -19.155   7.799  1.00 36.07           C  
ATOM   2631  CB  LEU D  11      -7.255 -16.790   7.294  1.00 36.07           C  
ATOM   2632  O   LEU D  11      -5.838 -19.195   8.758  1.00 36.07           O  
ATOM   2633  CG  LEU D  11      -8.034 -16.143   6.148  1.00 36.07           C  
ATOM   2634  CD1 LEU D  11      -8.090 -14.630   6.333  1.00 36.07           C  
ATOM   2635  CD2 LEU D  11      -7.405 -16.499   4.805  1.00 36.07           C  
ATOM   2636  N   GLN D  12      -6.502 -20.416   7.080  1.00 36.16           N  
ATOM   2637  CA  GLN D  12      -6.371 -21.866   7.171  1.00 36.16           C  
ATOM   2638  C   GLN D  12      -5.811 -22.283   8.528  1.00 36.16           C  
ATOM   2639  CB  GLN D  12      -5.479 -22.397   6.048  1.00 36.16           C  
ATOM   2640  O   GLN D  12      -4.999 -21.567   9.117  1.00 36.16           O  
ATOM   2641  CG  GLN D  12      -6.251 -22.920   4.844  1.00 36.16           C  
ATOM   2642  CD  GLN D  12      -5.343 -23.378   3.719  1.00 36.16           C  
ATOM   2643  NE2 GLN D  12      -5.937 -23.730   2.584  1.00 36.16           N  
ATOM   2644  OE1 GLN D  12      -4.117 -23.414   3.868  1.00 36.16           O  
ATOM   2645  N   LYS D  13      -6.132 -23.038   9.863  1.00 37.29           N  
ATOM   2646  CA  LYS D  13      -5.493 -22.835  11.160  1.00 37.29           C  
ATOM   2647  C   LYS D  13      -4.108 -22.215  11.000  1.00 37.29           C  
ATOM   2648  CB  LYS D  13      -5.391 -24.158  11.921  1.00 37.29           C  
ATOM   2649  O   LYS D  13      -3.195 -22.852  10.471  1.00 37.29           O  
ATOM   2650  CG  LYS D  13      -6.513 -24.384  12.924  1.00 37.29           C  
ATOM   2651  CD  LYS D  13      -6.338 -25.699  13.672  1.00 37.29           C  
ATOM   2652  CE  LYS D  13      -7.490 -25.954  14.634  1.00 37.29           C  
ATOM   2653  NZ  LYS D  13      -7.371 -27.285  15.300  1.00 37.29           N  
ATOM   2654  N   LEU D  14      -3.904 -21.225  10.185  1.00 35.06           N  
ATOM   2655  CA  LEU D  14      -3.690 -20.767   8.816  1.00 35.06           C  
ATOM   2656  C   LEU D  14      -2.402 -21.349   8.243  1.00 35.06           C  
ATOM   2657  CB  LEU D  14      -3.641 -19.238   8.764  1.00 35.06           C  
ATOM   2658  O   LEU D  14      -1.523 -21.780   8.993  1.00 35.06           O  
ATOM   2659  CG  LEU D  14      -4.939 -18.531   8.372  1.00 35.06           C  
ATOM   2660  CD1 LEU D  14      -5.160 -17.303   9.249  1.00 35.06           C  
ATOM   2661  CD2 LEU D  14      -4.912 -18.142   6.897  1.00 35.06           C  
ATOM   2662  N   SER D  15      -1.359 -20.958   7.279  1.00 29.32           N  
ATOM   2663  CA  SER D  15      -0.319 -21.669   6.541  1.00 29.32           C  
ATOM   2664  C   SER D  15       0.367 -22.711   7.418  1.00 29.32           C  
ATOM   2665  CB  SER D  15       0.718 -20.686   5.996  1.00 29.32           C  
ATOM   2666  O   SER D  15       0.589 -22.479   8.608  1.00 29.32           O  
ATOM   2667  OG  SER D  15       1.818 -21.378   5.430  1.00 29.32           O  
ATOM   2668  N   ALA D  16       0.371 -24.147   7.134  1.00 30.61           N  
ATOM   2669  CA  ALA D  16       0.949 -25.286   7.843  1.00 30.61           C  
ATOM   2670  C   ALA D  16       2.241 -24.891   8.554  1.00 30.61           C  
ATOM   2671  CB  ALA D  16       1.209 -26.439   6.876  1.00 30.61           C  
ATOM   2672  O   ALA D  16       3.292 -24.768   7.922  1.00 30.61           O  
ATOM   2673  N   ASN D  17       2.247 -23.942   9.208  1.00 28.54           N  
ATOM   2674  CA  ASN D  17       3.553 -23.402   9.572  1.00 28.54           C  
ATOM   2675  C   ASN D  17       4.611 -24.499   9.650  1.00 28.54           C  
ATOM   2676  CB  ASN D  17       3.470 -22.648  10.901  1.00 28.54           C  
ATOM   2677  O   ASN D  17       4.309 -25.634  10.022  1.00 28.54           O  
ATOM   2678  CG  ASN D  17       3.089 -21.191  10.723  1.00 28.54           C  
ATOM   2679  ND2 ASN D  17       3.086 -20.441  11.818  1.00 28.54           N  
ATOM   2680  OD1 ASN D  17       2.798 -20.745   9.610  1.00 28.54           O  
ATOM   2681  N   ASN D  18       6.094 -24.263   9.474  1.00 25.24           N  
ATOM   2682  CA  ASN D  18       7.403 -24.484   8.870  1.00 25.24           C  
ATOM   2683  C   ASN D  18       8.123 -25.668   9.509  1.00 25.24           C  
ATOM   2684  CB  ASN D  18       8.262 -23.222   8.973  1.00 25.24           C  
ATOM   2685  O   ASN D  18       8.656 -26.529   8.807  1.00 25.24           O  
ATOM   2686  CG  ASN D  18       8.156 -22.341   7.744  1.00 25.24           C  
ATOM   2687  ND2 ASN D  18       8.760 -21.160   7.807  1.00 25.24           N  
ATOM   2688  OD1 ASN D  18       7.535 -22.718   6.747  1.00 25.24           O  
ATOM   2689  N   LYS D  19       8.835 -25.733  10.667  1.00 23.31           N  
ATOM   2690  CA  LYS D  19      10.141 -26.381  10.592  1.00 23.31           C  
ATOM   2691  C   LYS D  19       9.997 -27.878  10.330  1.00 23.31           C  
ATOM   2692  CB  LYS D  19      10.930 -26.149  11.881  1.00 23.31           C  
ATOM   2693  O   LYS D  19       8.966 -28.474  10.649  1.00 23.31           O  
ATOM   2694  CG  LYS D  19      12.073 -25.155  11.737  1.00 23.31           C  
ATOM   2695  CD  LYS D  19      12.782 -24.921  13.065  1.00 23.31           C  
ATOM   2696  CE  LYS D  19      13.912 -23.910  12.926  1.00 23.31           C  
ATOM   2697  NZ  LYS D  19      14.509 -23.562  14.249  1.00 23.31           N  
ATOM   2698  N   VAL D  20      10.965 -28.536   9.471  1.00 20.02           N  
ATOM   2699  CA  VAL D  20      11.907 -29.646   9.370  1.00 20.02           C  
ATOM   2700  C   VAL D  20      12.232 -30.177  10.764  1.00 20.02           C  
ATOM   2701  CB  VAL D  20      13.205 -29.224   8.644  1.00 20.02           C  
ATOM   2702  O   VAL D  20      12.116 -29.451  11.754  1.00 20.02           O  
ATOM   2703  CG1 VAL D  20      14.157 -30.411   8.509  1.00 20.02           C  
ATOM   2704  CG2 VAL D  20      12.881 -28.636   7.272  1.00 20.02           C  
ATOM   2705  N   GLY D  21      12.471 -31.515  10.923  1.00 20.57           N  
ATOM   2706  CA  GLY D  21      12.589 -32.372  12.092  1.00 20.57           C  
ATOM   2707  C   GLY D  21      13.678 -31.928  13.050  1.00 20.57           C  
ATOM   2708  O   GLY D  21      14.120 -32.706  13.898  1.00 20.57           O  
ATOM   2709  N   GLY D  22      14.512 -30.884  12.594  1.00 19.16           N  
ATOM   2710  CA  GLY D  22      15.764 -31.066  13.311  1.00 19.16           C  
ATOM   2711  C   GLY D  22      15.587 -31.121  14.816  1.00 19.16           C  
ATOM   2712  O   GLY D  22      14.492 -30.877  15.327  1.00 19.16           O  
ATOM   2713  N   THR D  23      16.662 -31.694  15.402  1.00 20.93           N  
ATOM   2714  CA  THR D  23      16.957 -32.063  16.782  1.00 20.93           C  
ATOM   2715  C   THR D  23      16.665 -30.901  17.727  1.00 20.93           C  
ATOM   2716  CB  THR D  23      18.424 -32.502  16.942  1.00 20.93           C  
ATOM   2717  O   THR D  23      16.683 -29.740  17.315  1.00 20.93           O  
ATOM   2718  CG2 THR D  23      18.756 -33.661  16.007  1.00 20.93           C  
ATOM   2719  OG1 THR D  23      19.283 -31.397  16.638  1.00 20.93           O  
ATOM   2720  N   ARG D  24      15.869 -31.211  18.759  1.00 22.88           N  
ATOM   2721  CA  ARG D  24      15.488 -30.395  19.907  1.00 22.88           C  
ATOM   2722  C   ARG D  24      16.712 -29.751  20.551  1.00 22.88           C  
ATOM   2723  CB  ARG D  24      14.735 -31.236  20.940  1.00 22.88           C  
ATOM   2724  O   ARG D  24      17.518 -30.435  21.185  1.00 22.88           O  
ATOM   2725  CG  ARG D  24      13.313 -30.766  21.198  1.00 22.88           C  
ATOM   2726  CD  ARG D  24      12.581 -31.686  22.166  1.00 22.88           C  
ATOM   2727  NE  ARG D  24      11.244 -31.190  22.475  1.00 22.88           N  
ATOM   2728  NH1 ARG D  24      10.686 -32.951  23.862  1.00 22.88           N  
ATOM   2729  NH2 ARG D  24       9.183 -31.261  23.487  1.00 22.88           N  
ATOM   2730  CZ  ARG D  24      10.374 -31.802  23.274  1.00 22.88           C  
ATOM   2731  N   ARG D  25      17.444 -28.813  19.727  1.00 20.69           N  
ATOM   2732  CA  ARG D  25      18.654 -28.436  20.452  1.00 20.69           C  
ATOM   2733  C   ARG D  25      18.325 -28.007  21.878  1.00 20.69           C  
ATOM   2734  CB  ARG D  25      19.390 -27.311  19.722  1.00 20.69           C  
ATOM   2735  O   ARG D  25      17.319 -27.335  22.113  1.00 20.69           O  
ATOM   2736  CG  ARG D  25      20.904 -27.442  19.756  1.00 20.69           C  
ATOM   2737  CD  ARG D  25      21.585 -26.314  18.993  1.00 20.69           C  
ATOM   2738  NE  ARG D  25      22.885 -26.726  18.470  1.00 20.69           N  
ATOM   2739  NH1 ARG D  25      23.214 -24.816  17.212  1.00 20.69           N  
ATOM   2740  NH2 ARG D  25      24.797 -26.474  17.222  1.00 20.69           N  
ATOM   2741  CZ  ARG D  25      23.629 -26.004  17.636  1.00 20.69           C  
ATOM   2742  N   LYS D  26      18.938 -28.706  22.762  1.00 19.72           N  
ATOM   2743  CA  LYS D  26      18.927 -28.629  24.220  1.00 19.72           C  
ATOM   2744  C   LYS D  26      19.166 -27.199  24.697  1.00 19.72           C  
ATOM   2745  CB  LYS D  26      19.981 -29.563  24.815  1.00 19.72           C  
ATOM   2746  O   LYS D  26      20.232 -26.629  24.456  1.00 19.72           O  
ATOM   2747  CG  LYS D  26      19.483 -30.979  25.068  1.00 19.72           C  
ATOM   2748  CD  LYS D  26      20.520 -31.813  25.807  1.00 19.72           C  
ATOM   2749  CE  LYS D  26      20.042 -33.244  26.018  1.00 19.72           C  
ATOM   2750  NZ  LYS D  26      21.104 -34.099  26.628  1.00 19.72           N  
ATOM   2751  N   LEU D  27      18.100 -26.332  24.598  1.00 21.57           N  
ATOM   2752  CA  LEU D  27      18.351 -24.922  24.879  1.00 21.57           C  
ATOM   2753  C   LEU D  27      18.877 -24.737  26.299  1.00 21.57           C  
ATOM   2754  CB  LEU D  27      17.074 -24.101  24.684  1.00 21.57           C  
ATOM   2755  O   LEU D  27      18.227 -25.144  27.264  1.00 21.57           O  
ATOM   2756  CG  LEU D  27      17.051 -23.158  23.480  1.00 21.57           C  
ATOM   2757  CD1 LEU D  27      15.913 -23.531  22.536  1.00 21.57           C  
ATOM   2758  CD2 LEU D  27      16.920 -21.709  23.937  1.00 21.57           C  
ATOM   2759  N   ASN D  28      20.133 -24.717  26.379  1.00 20.87           N  
ATOM   2760  CA  ASN D  28      20.798 -24.541  27.666  1.00 20.87           C  
ATOM   2761  C   ASN D  28      20.287 -23.303  28.396  1.00 20.87           C  
ATOM   2762  CB  ASN D  28      22.315 -24.460  27.480  1.00 20.87           C  
ATOM   2763  O   ASN D  28      20.021 -22.274  27.772  1.00 20.87           O  
ATOM   2764  CG  ASN D  28      23.002 -25.794  27.697  1.00 20.87           C  
ATOM   2765  ND2 ASN D  28      24.248 -25.898  27.252  1.00 20.87           N  
ATOM   2766  OD1 ASN D  28      22.416 -26.724  28.259  1.00 20.87           O  
ATOM   2767  N   LYS D  29      19.733 -23.519  29.483  1.00 21.18           N  
ATOM   2768  CA  LYS D  29      19.086 -22.623  30.437  1.00 21.18           C  
ATOM   2769  C   LYS D  29      19.990 -21.442  30.782  1.00 21.18           C  
ATOM   2770  CB  LYS D  29      18.704 -23.380  31.710  1.00 21.18           C  
ATOM   2771  O   LYS D  29      19.869 -20.855  31.860  1.00 21.18           O  
ATOM   2772  CG  LYS D  29      17.341 -24.052  31.644  1.00 21.18           C  
ATOM   2773  CD  LYS D  29      16.973 -24.702  32.973  1.00 21.18           C  
ATOM   2774  CE  LYS D  29      15.603 -25.363  32.912  1.00 21.18           C  
ATOM   2775  NZ  LYS D  29      15.311 -26.147  34.149  1.00 21.18           N  
ATOM   2776  N   LYS D  30      20.816 -20.878  29.688  1.00 22.74           N  
ATOM   2777  CA  LYS D  30      21.780 -20.006  30.352  1.00 22.74           C  
ATOM   2778  C   LYS D  30      21.074 -18.944  31.190  1.00 22.74           C  
ATOM   2779  CB  LYS D  30      22.697 -19.339  29.325  1.00 22.74           C  
ATOM   2780  O   LYS D  30      19.957 -18.534  30.869  1.00 22.74           O  
ATOM   2781  CG  LYS D  30      23.984 -20.105  29.056  1.00 22.74           C  
ATOM   2782  CD  LYS D  30      24.831 -19.417  27.993  1.00 22.74           C  
ATOM   2783  CE  LYS D  30      26.110 -20.194  27.707  1.00 22.74           C  
ATOM   2784  NZ  LYS D  30      26.882 -19.593  26.578  1.00 22.74           N  
ATOM   2785  N   ALA D  31      21.476 -18.737  32.282  1.00 25.10           N  
ATOM   2786  CA  ALA D  31      21.154 -17.879  33.419  1.00 25.10           C  
ATOM   2787  C   ALA D  31      21.134 -16.409  33.008  1.00 25.10           C  
ATOM   2788  CB  ALA D  31      22.154 -18.097  34.552  1.00 25.10           C  
ATOM   2789  O   ALA D  31      21.115 -15.519  33.861  1.00 25.10           O  
ATOM   2790  N   GLY D  32      20.903 -16.194  31.529  1.00 25.06           N  
ATOM   2791  CA  GLY D  32      21.363 -14.864  31.160  1.00 25.06           C  
ATOM   2792  C   GLY D  32      20.689 -13.759  31.950  1.00 25.06           C  
ATOM   2793  O   GLY D  32      19.565 -13.927  32.427  1.00 25.06           O  
ATOM   2794  N   SER D  33      21.468 -12.994  32.637  1.00 26.26           N  
ATOM   2795  CA  SER D  33      21.168 -11.729  33.299  1.00 26.26           C  
ATOM   2796  C   SER D  33      20.490 -10.752  32.345  1.00 26.26           C  
ATOM   2797  CB  SER D  33      22.445 -11.101  33.861  1.00 26.26           C  
ATOM   2798  O   SER D  33      20.985 -10.508  31.242  1.00 26.26           O  
ATOM   2799  OG  SER D  33      23.186 -10.465  32.834  1.00 26.26           O  
ATOM   2800  N   SER D  34      19.218 -10.850  32.061  1.00 28.40           N  
ATOM   2801  CA  SER D  34      18.352 -10.208  31.078  1.00 28.40           C  
ATOM   2802  C   SER D  34      18.501  -8.691  31.116  1.00 28.40           C  
ATOM   2803  CB  SER D  34      16.891 -10.591  31.319  1.00 28.40           C  
ATOM   2804  O   SER D  34      17.821  -8.014  31.889  1.00 28.40           O  
ATOM   2805  OG  SER D  34      16.109  -9.441  31.594  1.00 28.40           O  
ATOM   2806  N   ALA D  35      19.747  -8.200  31.312  1.00 26.16           N  
ATOM   2807  CA  ALA D  35      19.838  -6.746  31.202  1.00 26.16           C  
ATOM   2808  C   ALA D  35      19.532  -6.283  29.780  1.00 26.16           C  
ATOM   2809  CB  ALA D  35      21.224  -6.267  31.627  1.00 26.16           C  
ATOM   2810  O   ALA D  35      20.362  -6.430  28.880  1.00 26.16           O  
ATOM   2811  N   GLY D  36      18.549  -6.772  29.043  1.00 29.39           N  
ATOM   2812  CA  GLY D  36      18.171  -6.459  27.674  1.00 29.39           C  
ATOM   2813  C   GLY D  36      18.249  -4.978  27.357  1.00 29.39           C  
ATOM   2814  O   GLY D  36      18.268  -4.144  28.265  1.00 29.39           O  
ATOM   2815  N   ALA D  37      18.838  -4.677  26.189  1.00 29.25           N  
ATOM   2816  CA  ALA D  37      18.860  -3.385  25.507  1.00 29.25           C  
ATOM   2817  C   ALA D  37      17.449  -2.827  25.343  1.00 29.25           C  
ATOM   2818  CB  ALA D  37      19.540  -3.514  24.146  1.00 29.25           C  
ATOM   2819  O   ALA D  37      16.706  -3.252  24.455  1.00 29.25           O  
ATOM   2820  N   ASN D  38      16.538  -2.975  26.084  1.00 31.19           N  
ATOM   2821  CA  ASN D  38      15.413  -2.058  25.932  1.00 31.19           C  
ATOM   2822  C   ASN D  38      15.884  -0.625  25.706  1.00 31.19           C  
ATOM   2823  CB  ASN D  38      14.494  -2.129  27.153  1.00 31.19           C  
ATOM   2824  O   ASN D  38      16.244   0.072  26.656  1.00 31.19           O  
ATOM   2825  CG  ASN D  38      13.261  -2.977  26.909  1.00 31.19           C  
ATOM   2826  ND2 ASN D  38      12.349  -2.989  27.873  1.00 31.19           N  
ATOM   2827  OD1 ASN D  38      13.131  -3.617  25.862  1.00 31.19           O  
ATOM   2828  N   LYS D  39      16.656  -0.240  24.872  1.00 42.35           N  
ATOM   2829  CA  LYS D  39      16.728   1.217  24.927  1.00 42.35           C  
ATOM   2830  C   LYS D  39      15.337   1.832  25.055  1.00 42.35           C  
ATOM   2831  CB  LYS D  39      17.431   1.767  23.685  1.00 42.35           C  
ATOM   2832  O   LYS D  39      14.600   1.924  24.071  1.00 42.35           O  
ATOM   2833  CG  LYS D  39      18.947   1.641  23.725  1.00 42.35           C  
ATOM   2834  CD  LYS D  39      19.589   2.213  22.467  1.00 42.35           C  
ATOM   2835  CE  LYS D  39      21.099   2.013  22.469  1.00 42.35           C  
ATOM   2836  NZ  LYS D  39      21.724   2.508  21.206  1.00 42.35           N  
ATOM   2837  N   ASP D  40      14.419   1.483  26.078  1.00 54.07           N  
ATOM   2838  CA  ASP D  40      13.041   1.787  26.449  1.00 54.07           C  
ATOM   2839  C   ASP D  40      12.858   3.281  26.708  1.00 54.07           C  
ATOM   2840  CB  ASP D  40      12.628   0.984  27.685  1.00 54.07           C  
ATOM   2841  O   ASP D  40      13.810   3.973  27.074  1.00 54.07           O  
ATOM   2842  CG  ASP D  40      12.132  -0.411  27.348  1.00 54.07           C  
ATOM   2843  OD1 ASP D  40      11.754  -0.659  26.182  1.00 54.07           O  
ATOM   2844  OD2 ASP D  40      12.116  -1.269  28.256  1.00 54.07           O  
ATOM   2845  N   ASP D  41      12.143   3.882  25.859  1.00 75.66           N  
ATOM   2846  CA  ASP D  41      11.680   5.245  26.100  1.00 75.66           C  
ATOM   2847  C   ASP D  41      11.219   5.422  27.545  1.00 75.66           C  
ATOM   2848  CB  ASP D  41      10.546   5.604  25.138  1.00 75.66           C  
ATOM   2849  O   ASP D  41      10.381   6.278  27.834  1.00 75.66           O  
ATOM   2850  CG  ASP D  41      11.044   6.149  23.811  1.00 75.66           C  
ATOM   2851  OD1 ASP D  41      12.186   6.653  23.748  1.00 75.66           O  
ATOM   2852  OD2 ASP D  41      10.286   6.077  22.819  1.00 75.66           O  
ATOM   2853  N   THR D  42      11.908   4.627  28.372  1.00 83.12           N  
ATOM   2854  CA  THR D  42      11.535   4.791  29.773  1.00 83.12           C  
ATOM   2855  C   THR D  42      11.879   6.194  30.264  1.00 83.12           C  
ATOM   2856  CB  THR D  42      12.235   3.747  30.662  1.00 83.12           C  
ATOM   2857  O   THR D  42      11.088   6.821  30.972  1.00 83.12           O  
ATOM   2858  CG2 THR D  42      11.219   2.858  31.371  1.00 83.12           C  
ATOM   2859  OG1 THR D  42      13.085   2.928  29.850  1.00 83.12           O  
ATOM   2860  N   LYS D  43      13.022   6.671  29.851  1.00 87.64           N  
ATOM   2861  CA  LYS D  43      13.423   8.022  30.232  1.00 87.64           C  
ATOM   2862  C   LYS D  43      12.523   9.067  29.580  1.00 87.64           C  
ATOM   2863  CB  LYS D  43      14.883   8.276  29.851  1.00 87.64           C  
ATOM   2864  O   LYS D  43      12.202  10.088  30.193  1.00 87.64           O  
ATOM   2865  CG  LYS D  43      15.885   7.491  30.684  1.00 87.64           C  
ATOM   2866  CD  LYS D  43      17.319   7.819  30.288  1.00 87.64           C  
ATOM   2867  CE  LYS D  43      18.322   6.983  31.072  1.00 87.64           C  
ATOM   2868  NZ  LYS D  43      19.727   7.265  30.653  1.00 87.64           N  
ATOM   2869  N   LEU D  44      12.145   8.793  28.422  1.00 90.25           N  
ATOM   2870  CA  LEU D  44      11.231   9.687  27.719  1.00 90.25           C  
ATOM   2871  C   LEU D  44       9.886   9.761  28.433  1.00 90.25           C  
ATOM   2872  CB  LEU D  44      11.030   9.221  26.275  1.00 90.25           C  
ATOM   2873  O   LEU D  44       9.351  10.851  28.647  1.00 90.25           O  
ATOM   2874  CG  LEU D  44      10.065  10.048  25.424  1.00 90.25           C  
ATOM   2875  CD1 LEU D  44      10.645  11.433  25.158  1.00 90.25           C  
ATOM   2876  CD2 LEU D  44       9.758   9.330  24.114  1.00 90.25           C  
ATOM   2877  N   GLN D  45       9.453   8.658  28.876  1.00 89.28           N  
ATOM   2878  CA  GLN D  45       8.179   8.601  29.585  1.00 89.28           C  
ATOM   2879  C   GLN D  45       8.262   9.327  30.925  1.00 89.28           C  
ATOM   2880  CB  GLN D  45       7.749   7.149  29.802  1.00 89.28           C  
ATOM   2881  O   GLN D  45       7.305   9.984  31.341  1.00 89.28           O  
ATOM   2882  CG  GLN D  45       7.094   6.514  28.583  1.00 89.28           C  
ATOM   2883  CD  GLN D  45       5.672   6.058  28.852  1.00 89.28           C  
ATOM   2884  NE2 GLN D  45       4.904   5.851  27.788  1.00 89.28           N  
ATOM   2885  OE1 GLN D  45       5.267   5.892  30.007  1.00 89.28           O  
ATOM   2886  N   SER D  46       9.336   9.219  31.566  1.00 90.79           N  
ATOM   2887  CA  SER D  46       9.540   9.927  32.826  1.00 90.79           C  
ATOM   2888  C   SER D  46       9.518  11.438  32.621  1.00 90.79           C  
ATOM   2889  CB  SER D  46      10.865   9.510  33.466  1.00 90.79           C  
ATOM   2890  O   SER D  46       8.929  12.169  33.420  1.00 90.79           O  
ATOM   2891  OG  SER D  46      11.960   9.905  32.657  1.00 90.79           O  
ATOM   2892  N   GLN D  47      10.155  11.880  31.566  1.00 91.14           N  
ATOM   2893  CA  GLN D  47      10.169  13.304  31.248  1.00 91.14           C  
ATOM   2894  C   GLN D  47       8.777  13.796  30.862  1.00 91.14           C  
ATOM   2895  CB  GLN D  47      11.160  13.593  30.119  1.00 91.14           C  
ATOM   2896  O   GLN D  47       8.381  14.904  31.229  1.00 91.14           O  
ATOM   2897  CG  GLN D  47      12.610  13.307  30.485  1.00 91.14           C  
ATOM   2898  CD  GLN D  47      13.073  14.085  31.702  1.00 91.14           C  
ATOM   2899  NE2 GLN D  47      14.016  13.517  32.446  1.00 91.14           N  
ATOM   2900  OE1 GLN D  47      12.588  15.189  31.971  1.00 91.14           O  
ATOM   2901  N   LEU D  48       8.036  12.983  30.160  1.00 91.04           N  
ATOM   2902  CA  LEU D  48       6.681  13.335  29.751  1.00 91.04           C  
ATOM   2903  C   LEU D  48       5.760  13.449  30.961  1.00 91.04           C  
ATOM   2904  CB  LEU D  48       6.129  12.296  28.771  1.00 91.04           C  
ATOM   2905  O   LEU D  48       4.864  14.296  30.987  1.00 91.04           O  
ATOM   2906  CG  LEU D  48       6.688  12.341  27.348  1.00 91.04           C  
ATOM   2907  CD1 LEU D  48       6.204  11.136  26.550  1.00 91.04           C  
ATOM   2908  CD2 LEU D  48       6.290  13.642  26.659  1.00 91.04           C  
ATOM   2909  N   ALA D  49       6.023  12.635  31.919  1.00 91.24           N  
ATOM   2910  CA  ALA D  49       5.250  12.704  33.156  1.00 91.24           C  
ATOM   2911  C   ALA D  49       5.495  14.024  33.882  1.00 91.24           C  
ATOM   2912  CB  ALA D  49       5.595  11.528  34.066  1.00 91.24           C  
ATOM   2913  O   ALA D  49       4.565  14.621  34.429  1.00 91.24           O  
ATOM   2914  N   LYS D  50       6.725  14.483  33.785  1.00 91.98           N  
ATOM   2915  CA  LYS D  50       7.081  15.756  34.405  1.00 91.98           C  
ATOM   2916  C   LYS D  50       6.432  16.926  33.671  1.00 91.98           C  
ATOM   2917  CB  LYS D  50       8.600  15.933  34.434  1.00 91.98           C  
ATOM   2918  O   LYS D  50       6.124  17.953  34.280  1.00 91.98           O  
ATOM   2919  CG  LYS D  50       9.321  14.948  35.343  1.00 91.98           C  
ATOM   2920  CD  LYS D  50      10.831  15.132  35.280  1.00 91.98           C  
ATOM   2921  CE  LYS D  50      11.560  14.055  36.072  1.00 91.98           C  
ATOM   2922  NZ  LYS D  50      13.040  14.140  35.891  1.00 91.98           N  
ATOM   2923  N   LEU D  51       6.163  16.767  32.448  1.00 92.77           N  
ATOM   2924  CA  LEU D  51       5.557  17.805  31.621  1.00 92.77           C  
ATOM   2925  C   LEU D  51       4.035  17.702  31.647  1.00 92.77           C  
ATOM   2926  CB  LEU D  51       6.063  17.707  30.180  1.00 92.77           C  
ATOM   2927  O   LEU D  51       3.344  18.501  31.012  1.00 92.77           O  
ATOM   2928  CG  LEU D  51       7.566  17.901  29.974  1.00 92.77           C  
ATOM   2929  CD1 LEU D  51       7.937  17.655  28.515  1.00 92.77           C  
ATOM   2930  CD2 LEU D  51       7.989  19.299  30.411  1.00 92.77           C  
ATOM   2931  N   HIS D  52       3.514  16.782  32.367  1.00 92.91           N  
ATOM   2932  CA  HIS D  52       2.080  16.562  32.511  1.00 92.91           C  
ATOM   2933  C   HIS D  52       1.434  16.245  31.166  1.00 92.91           C  
ATOM   2934  CB  HIS D  52       1.410  17.786  33.139  1.00 92.91           C  
ATOM   2935  O   HIS D  52       0.418  16.844  30.804  1.00 92.91           O  
ATOM   2936  CG  HIS D  52       1.961  18.148  34.482  1.00 92.91           C  
ATOM   2937  CD2 HIS D  52       2.741  19.182  34.873  1.00 92.91           C  
ATOM   2938  ND1 HIS D  52       1.722  17.395  35.611  1.00 92.91           N  
ATOM   2939  CE1 HIS D  52       2.334  17.953  36.642  1.00 92.91           C  
ATOM   2940  NE2 HIS D  52       2.959  19.039  36.222  1.00 92.91           N  
ATOM   2941  N   ALA D  53       2.096  15.361  30.471  1.00 93.19           N  
ATOM   2942  CA  ALA D  53       1.568  14.916  29.183  1.00 93.19           C  
ATOM   2943  C   ALA D  53       0.336  14.035  29.371  1.00 93.19           C  
ATOM   2944  CB  ALA D  53       2.641  14.165  28.399  1.00 93.19           C  
ATOM   2945  O   ALA D  53       0.258  13.261  30.327  1.00 93.19           O  
ATOM   2946  N   VAL D  54      -0.624  14.277  28.539  1.00 94.42           N  
ATOM   2947  CA  VAL D  54      -1.868  13.515  28.594  1.00 94.42           C  
ATOM   2948  C   VAL D  54      -1.997  12.645  27.347  1.00 94.42           C  
ATOM   2949  CB  VAL D  54      -3.096  14.443  28.726  1.00 94.42           C  
ATOM   2950  O   VAL D  54      -1.634  13.068  26.247  1.00 94.42           O  
ATOM   2951  CG1 VAL D  54      -4.387  13.627  28.778  1.00 94.42           C  
ATOM   2952  CG2 VAL D  54      -2.967  15.325  29.967  1.00 94.42           C  
ATOM   2953  N   THR D  55      -2.477  11.429  27.609  1.00 94.10           N  
ATOM   2954  CA  THR D  55      -2.715  10.519  26.495  1.00 94.10           C  
ATOM   2955  C   THR D  55      -4.037  10.843  25.804  1.00 94.10           C  
ATOM   2956  CB  THR D  55      -2.724   9.052  26.964  1.00 94.10           C  
ATOM   2957  O   THR D  55      -5.073  10.966  26.461  1.00 94.10           O  
ATOM   2958  CG2 THR D  55      -2.847   8.097  25.781  1.00 94.10           C  
ATOM   2959  OG1 THR D  55      -1.506   8.773  27.665  1.00 94.10           O  
ATOM   2960  N   ILE D  56      -3.924  11.032  24.534  1.00 93.04           N  
ATOM   2961  CA  ILE D  56      -5.128  11.274  23.747  1.00 93.04           C  
ATOM   2962  C   ILE D  56      -5.742   9.943  23.319  1.00 93.04           C  
ATOM   2963  CB  ILE D  56      -4.828  12.149  22.509  1.00 93.04           C  
ATOM   2964  O   ILE D  56      -5.079   9.125  22.678  1.00 93.04           O  
ATOM   2965  CG1 ILE D  56      -4.170  13.467  22.933  1.00 93.04           C  
ATOM   2966  CG2 ILE D  56      -6.107  12.408  21.708  1.00 93.04           C  
ATOM   2967  CD1 ILE D  56      -3.791  14.373  21.770  1.00 93.04           C  
ATOM   2968  N   ASP D  57      -7.002   9.810  23.653  1.00 91.11           N  
ATOM   2969  CA  ASP D  57      -7.674   8.542  23.387  1.00 91.11           C  
ATOM   2970  C   ASP D  57      -8.360   8.559  22.023  1.00 91.11           C  
ATOM   2971  CB  ASP D  57      -8.695   8.235  24.485  1.00 91.11           C  
ATOM   2972  O   ASP D  57      -8.590   9.627  21.451  1.00 91.11           O  
ATOM   2973  CG  ASP D  57      -8.063   8.087  25.858  1.00 91.11           C  
ATOM   2974  OD1 ASP D  57      -6.904   7.627  25.950  1.00 91.11           O  
ATOM   2975  OD2 ASP D  57      -8.731   8.431  26.857  1.00 91.11           O  
ATOM   2976  N   ASN D  58      -8.530   7.416  21.420  1.00 93.11           N  
ATOM   2977  CA  ASN D  58      -9.329   7.186  20.221  1.00 93.11           C  
ATOM   2978  C   ASN D  58      -8.740   7.900  19.009  1.00 93.11           C  
ATOM   2979  CB  ASN D  58     -10.776   7.629  20.447  1.00 93.11           C  
ATOM   2980  O   ASN D  58      -9.466   8.540  18.246  1.00 93.11           O  
ATOM   2981  CG  ASN D  58     -11.484   6.798  21.499  1.00 93.11           C  
ATOM   2982  ND2 ASN D  58     -12.444   7.405  22.188  1.00 93.11           N  
ATOM   2983  OD1 ASN D  58     -11.171   5.620  21.692  1.00 93.11           O  
ATOM   2984  N   VAL D  59      -7.449   7.880  18.937  1.00 92.57           N  
ATOM   2985  CA  VAL D  59      -6.795   8.429  17.753  1.00 92.57           C  
ATOM   2986  C   VAL D  59      -6.849   7.413  16.614  1.00 92.57           C  
ATOM   2987  CB  VAL D  59      -5.331   8.824  18.046  1.00 92.57           C  
ATOM   2988  O   VAL D  59      -6.395   6.277  16.766  1.00 92.57           O  
ATOM   2989  CG1 VAL D  59      -4.657   9.371  16.788  1.00 92.57           C  
ATOM   2990  CG2 VAL D  59      -5.271   9.850  19.177  1.00 92.57           C  
ATOM   2991  N   ALA D  60      -7.429   7.816  15.473  1.00 92.57           N  
ATOM   2992  CA  ALA D  60      -7.640   6.921  14.338  1.00 92.57           C  
ATOM   2993  C   ALA D  60      -6.392   6.843  13.462  1.00 92.57           C  
ATOM   2994  CB  ALA D  60      -8.838   7.382  13.512  1.00 92.57           C  
ATOM   2995  O   ALA D  60      -6.010   5.761  13.011  1.00 92.57           O  
ATOM   2996  N   GLU D  61      -5.765   7.925  13.209  1.00 94.52           N  
ATOM   2997  CA  GLU D  61      -4.589   7.981  12.346  1.00 94.52           C  
ATOM   2998  C   GLU D  61      -3.788   9.258  12.586  1.00 94.52           C  
ATOM   2999  CB  GLU D  61      -4.997   7.885  10.874  1.00 94.52           C  
ATOM   3000  O   GLU D  61      -4.281  10.197  13.215  1.00 94.52           O  
ATOM   3001  CG  GLU D  61      -5.771   9.095  10.370  1.00 94.52           C  
ATOM   3002  CD  GLU D  61      -6.198   8.971   8.916  1.00 94.52           C  
ATOM   3003  OE1 GLU D  61      -6.586   9.994   8.308  1.00 94.52           O  
ATOM   3004  OE2 GLU D  61      -6.147   7.840   8.382  1.00 94.52           O  
ATOM   3005  N   ALA D  62      -2.507   9.241  12.112  1.00 97.53           N  
ATOM   3006  CA  ALA D  62      -1.633  10.411  12.129  1.00 97.53           C  
ATOM   3007  C   ALA D  62      -0.830  10.514  10.836  1.00 97.53           C  
ATOM   3008  CB  ALA D  62      -0.695  10.356  13.333  1.00 97.53           C  
ATOM   3009  O   ALA D  62      -0.552   9.502  10.188  1.00 97.53           O  
ATOM   3010  N   ASN D  63      -0.587  11.741  10.467  1.00 97.88           N  
ATOM   3011  CA  ASN D  63       0.156  11.966   9.232  1.00 97.88           C  
ATOM   3012  C   ASN D  63       1.222  13.044   9.407  1.00 97.88           C  
ATOM   3013  CB  ASN D  63      -0.796  12.340   8.094  1.00 97.88           C  
ATOM   3014  O   ASN D  63       0.945  14.114   9.951  1.00 97.88           O  
ATOM   3015  CG  ASN D  63      -1.865  11.291   7.857  1.00 97.88           C  
ATOM   3016  ND2 ASN D  63      -3.124  11.680   8.021  1.00 97.88           N  
ATOM   3017  OD1 ASN D  63      -1.562  10.141   7.531  1.00 97.88           O  
ATOM   3018  N   PHE D  64       2.433  12.651   9.016  1.00 97.70           N  
ATOM   3019  CA  PHE D  64       3.530  13.607   8.932  1.00 97.70           C  
ATOM   3020  C   PHE D  64       3.774  14.026   7.487  1.00 97.70           C  
ATOM   3021  CB  PHE D  64       4.810  13.012   9.529  1.00 97.70           C  
ATOM   3022  O   PHE D  64       4.191  13.212   6.661  1.00 97.70           O  
ATOM   3023  CG  PHE D  64       4.754  12.824  11.021  1.00 97.70           C  
ATOM   3024  CD1 PHE D  64       3.536  12.656  11.669  1.00 97.70           C  
ATOM   3025  CD2 PHE D  64       5.919  12.816  11.776  1.00 97.70           C  
ATOM   3026  CE1 PHE D  64       3.481  12.482  13.050  1.00 97.70           C  
ATOM   3027  CE2 PHE D  64       5.872  12.642  13.156  1.00 97.70           C  
ATOM   3028  CZ  PHE D  64       4.652  12.476  13.791  1.00 97.70           C  
ATOM   3029  N   PHE D  65       3.490  15.295   7.203  1.00 96.68           N  
ATOM   3030  CA  PHE D  65       3.658  15.790   5.842  1.00 96.68           C  
ATOM   3031  C   PHE D  65       5.069  16.328   5.633  1.00 96.68           C  
ATOM   3032  CB  PHE D  65       2.629  16.883   5.536  1.00 96.68           C  
ATOM   3033  O   PHE D  65       5.505  17.236   6.342  1.00 96.68           O  
ATOM   3034  CG  PHE D  65       1.201  16.424   5.657  1.00 96.68           C  
ATOM   3035  CD1 PHE D  65       0.518  15.935   4.550  1.00 96.68           C  
ATOM   3036  CD2 PHE D  65       0.542  16.480   6.878  1.00 96.68           C  
ATOM   3037  CE1 PHE D  65      -0.804  15.509   4.659  1.00 96.68           C  
ATOM   3038  CE2 PHE D  65      -0.778  16.056   6.994  1.00 96.68           C  
ATOM   3039  CZ  PHE D  65      -1.450  15.572   5.884  1.00 96.68           C  
ATOM   3040  N   LYS D  66       5.699  15.744   4.586  1.00 96.19           N  
ATOM   3041  CA  LYS D  66       7.055  16.171   4.253  1.00 96.19           C  
ATOM   3042  C   LYS D  66       7.046  17.202   3.128  1.00 96.19           C  
ATOM   3043  CB  LYS D  66       7.914  14.970   3.857  1.00 96.19           C  
ATOM   3044  O   LYS D  66       6.066  17.313   2.389  1.00 96.19           O  
ATOM   3045  CG  LYS D  66       8.139  13.971   4.983  1.00 96.19           C  
ATOM   3046  CD  LYS D  66       9.049  12.830   4.545  1.00 96.19           C  
ATOM   3047  CE  LYS D  66       9.270  11.827   5.669  1.00 96.19           C  
ATOM   3048  NZ  LYS D  66      10.256  10.773   5.285  1.00 96.19           N  
ATOM   3049  N   ASP D  67       8.134  17.893   2.988  1.00 91.65           N  
ATOM   3050  CA  ASP D  67       8.251  18.939   1.977  1.00 91.65           C  
ATOM   3051  C   ASP D  67       8.463  18.340   0.588  1.00 91.65           C  
ATOM   3052  CB  ASP D  67       9.399  19.891   2.320  1.00 91.65           C  
ATOM   3053  O   ASP D  67       8.258  19.015  -0.423  1.00 91.65           O  
ATOM   3054  CG  ASP D  67      10.724  19.175   2.519  1.00 91.65           C  
ATOM   3055  OD1 ASP D  67      10.752  17.926   2.491  1.00 91.65           O  
ATOM   3056  OD2 ASP D  67      11.747  19.867   2.709  1.00 91.65           O  
ATOM   3057  N   ASP D  68       8.706  17.074   0.467  1.00 91.46           N  
ATOM   3058  CA  ASP D  68       8.986  16.401  -0.798  1.00 91.46           C  
ATOM   3059  C   ASP D  68       7.721  15.768  -1.374  1.00 91.46           C  
ATOM   3060  CB  ASP D  68      10.069  15.337  -0.612  1.00 91.46           C  
ATOM   3061  O   ASP D  68       7.771  15.099  -2.408  1.00 91.46           O  
ATOM   3062  CG  ASP D  68       9.707  14.298   0.435  1.00 91.46           C  
ATOM   3063  OD1 ASP D  68       8.590  14.358   0.993  1.00 91.46           O  
ATOM   3064  OD2 ASP D  68      10.547  13.414   0.707  1.00 91.46           O  
ATOM   3065  N   GLY D  69       6.625  15.908  -0.687  1.00 87.88           N  
ATOM   3066  CA  GLY D  69       5.371  15.355  -1.174  1.00 87.88           C  
ATOM   3067  C   GLY D  69       5.064  13.982  -0.606  1.00 87.88           C  
ATOM   3068  O   GLY D  69       4.022  13.397  -0.911  1.00 87.88           O  
ATOM   3069  N   LYS D  70       5.897  13.482   0.190  1.00 91.99           N  
ATOM   3070  CA  LYS D  70       5.676  12.205   0.861  1.00 91.99           C  
ATOM   3071  C   LYS D  70       4.997  12.405   2.213  1.00 91.99           C  
ATOM   3072  CB  LYS D  70       6.998  11.458   1.044  1.00 91.99           C  
ATOM   3073  O   LYS D  70       5.005  13.509   2.760  1.00 91.99           O  
ATOM   3074  CG  LYS D  70       7.655  11.034  -0.261  1.00 91.99           C  
ATOM   3075  CD  LYS D  70       8.870  10.149  -0.013  1.00 91.99           C  
ATOM   3076  CE  LYS D  70       9.561   9.768  -1.316  1.00 91.99           C  
ATOM   3077  NZ  LYS D  70      10.688   8.816  -1.088  1.00 91.99           N  
ATOM   3078  N   VAL D  71       4.359  11.353   2.600  1.00 95.42           N  
ATOM   3079  CA  VAL D  71       3.662  11.395   3.881  1.00 95.42           C  
ATOM   3080  C   VAL D  71       4.002  10.148   4.695  1.00 95.42           C  
ATOM   3081  CB  VAL D  71       2.133  11.508   3.692  1.00 95.42           C  
ATOM   3082  O   VAL D  71       3.982   9.032   4.171  1.00 95.42           O  
ATOM   3083  CG1 VAL D  71       1.424  11.554   5.044  1.00 95.42           C  
ATOM   3084  CG2 VAL D  71       1.788  12.742   2.861  1.00 95.42           C  
ATOM   3085  N   MET D  72       4.464  10.413   5.924  1.00 94.78           N  
ATOM   3086  CA  MET D  72       4.547   9.303   6.869  1.00 94.78           C  
ATOM   3087  C   MET D  72       3.194   9.044   7.523  1.00 94.78           C  
ATOM   3088  CB  MET D  72       5.600   9.585   7.941  1.00 94.78           C  
ATOM   3089  O   MET D  72       2.792   9.767   8.436  1.00 94.78           O  
ATOM   3090  CG  MET D  72       7.017   9.681   7.398  1.00 94.78           C  
ATOM   3091  SD  MET D  72       8.280   9.700   8.728  1.00 94.78           S  
ATOM   3092  CE  MET D  72       8.025  11.371   9.387  1.00 94.78           C  
ATOM   3093  N   HIS D  73       2.598   8.018   7.086  1.00 94.59           N  
ATOM   3094  CA  HIS D  73       1.232   7.711   7.497  1.00 94.59           C  
ATOM   3095  C   HIS D  73       1.213   6.662   8.604  1.00 94.59           C  
ATOM   3096  CB  HIS D  73       0.409   7.227   6.302  1.00 94.59           C  
ATOM   3097  O   HIS D  73       1.802   5.589   8.460  1.00 94.59           O  
ATOM   3098  CG  HIS D  73      -0.981   6.808   6.661  1.00 94.59           C  
ATOM   3099  CD2 HIS D  73      -1.558   5.584   6.698  1.00 94.59           C  
ATOM   3100  ND1 HIS D  73      -1.956   7.706   7.037  1.00 94.59           N  
ATOM   3101  CE1 HIS D  73      -3.076   7.050   7.291  1.00 94.59           C  
ATOM   3102  NE2 HIS D  73      -2.861   5.761   7.093  1.00 94.59           N  
ATOM   3103  N   PHE D  74       0.553   7.026   9.710  1.00 89.75           N  
ATOM   3104  CA  PHE D  74       0.347   6.106  10.822  1.00 89.75           C  
ATOM   3105  C   PHE D  74      -1.078   5.568  10.822  1.00 89.75           C  
ATOM   3106  CB  PHE D  74       0.648   6.797  12.155  1.00 89.75           C  
ATOM   3107  O   PHE D  74      -2.028   6.312  11.075  1.00 89.75           O  
ATOM   3108  CG  PHE D  74       2.074   7.258  12.292  1.00 89.75           C  
ATOM   3109  CD1 PHE D  74       2.979   6.547  13.071  1.00 89.75           C  
ATOM   3110  CD2 PHE D  74       2.511   8.405  11.640  1.00 89.75           C  
ATOM   3111  CE1 PHE D  74       4.299   6.972  13.198  1.00 89.75           C  
ATOM   3112  CE2 PHE D  74       3.828   8.836  11.763  1.00 89.75           C  
ATOM   3113  CZ  PHE D  74       4.721   8.118  12.544  1.00 89.75           C  
ATOM   3114  N   ASN D  75      -1.286   4.377  10.596  1.00 86.14           N  
ATOM   3115  CA  ASN D  75      -2.611   3.766  10.597  1.00 86.14           C  
ATOM   3116  C   ASN D  75      -3.097   3.484  12.016  1.00 86.14           C  
ATOM   3117  CB  ASN D  75      -2.609   2.479   9.770  1.00 86.14           C  
ATOM   3118  O   ASN D  75      -4.297   3.547  12.290  1.00 86.14           O  
ATOM   3119  CG  ASN D  75      -2.377   2.733   8.294  1.00 86.14           C  
ATOM   3120  ND2 ASN D  75      -1.869   1.727   7.592  1.00 86.14           N  
ATOM   3121  OD1 ASN D  75      -2.650   3.825   7.789  1.00 86.14           O  
ATOM   3122  N   LYS D  76      -2.190   3.144  12.827  1.00 82.50           N  
ATOM   3123  CA  LYS D  76      -2.396   2.948  14.259  1.00 82.50           C  
ATOM   3124  C   LYS D  76      -1.344   3.697  15.072  1.00 82.50           C  
ATOM   3125  CB  LYS D  76      -2.364   1.459  14.607  1.00 82.50           C  
ATOM   3126  O   LYS D  76      -0.148   3.424  14.953  1.00 82.50           O  
ATOM   3127  CG  LYS D  76      -3.018   1.120  15.938  1.00 82.50           C  
ATOM   3128  CD  LYS D  76      -3.052  -0.384  16.178  1.00 82.50           C  
ATOM   3129  CE  LYS D  76      -3.626  -0.720  17.547  1.00 82.50           C  
ATOM   3130  NZ  LYS D  76      -3.695  -2.195  17.772  1.00 82.50           N  
ATOM   3131  N   VAL D  77      -1.894   4.636  15.929  1.00 88.44           N  
ATOM   3132  CA  VAL D  77      -0.900   5.463  16.606  1.00 88.44           C  
ATOM   3133  C   VAL D  77      -1.409   5.853  17.992  1.00 88.44           C  
ATOM   3134  CB  VAL D  77      -0.561   6.728  15.787  1.00 88.44           C  
ATOM   3135  O   VAL D  77      -2.603   6.104  18.174  1.00 88.44           O  
ATOM   3136  CG1 VAL D  77      -1.794   7.618  15.633  1.00 88.44           C  
ATOM   3137  CG2 VAL D  77       0.580   7.500  16.447  1.00 88.44           C  
ATOM   3138  N   GLY D  78      -0.529   5.694  18.920  1.00 90.97           N  
ATOM   3139  CA  GLY D  78      -0.753   6.328  20.209  1.00 90.97           C  
ATOM   3140  C   GLY D  78      -0.174   7.728  20.294  1.00 90.97           C  
ATOM   3141  O   GLY D  78       0.911   7.990  19.771  1.00 90.97           O  
ATOM   3142  N   VAL D  79      -0.952   8.607  20.972  1.00 95.58           N  
ATOM   3143  CA  VAL D  79      -0.488   9.989  21.018  1.00 95.58           C  
ATOM   3144  C   VAL D  79      -0.564  10.513  22.451  1.00 95.58           C  
ATOM   3145  CB  VAL D  79      -1.310  10.896  20.075  1.00 95.58           C  
ATOM   3146  O   VAL D  79      -1.560  10.296  23.145  1.00 95.58           O  
ATOM   3147  CG1 VAL D  79      -0.796  12.333  20.123  1.00 95.58           C  
ATOM   3148  CG2 VAL D  79      -1.267  10.357  18.646  1.00 95.58           C  
ATOM   3149  N   GLN D  80       0.503  11.064  22.869  1.00 94.87           N  
ATOM   3150  CA  GLN D  80       0.566  11.814  24.119  1.00 94.87           C  
ATOM   3151  C   GLN D  80       0.923  13.276  23.866  1.00 94.87           C  
ATOM   3152  CB  GLN D  80       1.581  11.183  25.073  1.00 94.87           C  
ATOM   3153  O   GLN D  80       1.830  13.572  23.085  1.00 94.87           O  
ATOM   3154  CG  GLN D  80       1.157   9.822  25.610  1.00 94.87           C  
ATOM   3155  CD  GLN D  80       2.165   9.233  26.579  1.00 94.87           C  
ATOM   3156  NE2 GLN D  80       1.890   8.025  27.059  1.00 94.87           N  
ATOM   3157  OE1 GLN D  80       3.183   9.858  26.891  1.00 94.87           O  
ATOM   3158  N   VAL D  81       0.171  14.117  24.599  1.00 95.09           N  
ATOM   3159  CA  VAL D  81       0.382  15.536  24.331  1.00 95.09           C  
ATOM   3160  C   VAL D  81       0.558  16.290  25.647  1.00 95.09           C  
ATOM   3161  CB  VAL D  81      -0.788  16.141  23.523  1.00 95.09           C  
ATOM   3162  O   VAL D  81      -0.199  16.078  26.598  1.00 95.09           O  
ATOM   3163  CG1 VAL D  81      -0.603  17.648  23.351  1.00 95.09           C  
ATOM   3164  CG2 VAL D  81      -0.907  15.455  22.163  1.00 95.09           C  
ATOM   3165  N   ALA D  82       1.621  17.078  25.672  1.00 94.94           N  
ATOM   3166  CA  ALA D  82       1.790  18.098  26.704  1.00 94.94           C  
ATOM   3167  C   ALA D  82       1.472  19.488  26.159  1.00 94.94           C  
ATOM   3168  CB  ALA D  82       3.211  18.061  27.261  1.00 94.94           C  
ATOM   3169  O   ALA D  82       2.368  20.203  25.704  1.00 94.94           O  
ATOM   3170  N   ALA D  83       0.257  19.877  26.314  1.00 92.16           N  
ATOM   3171  CA  ALA D  83      -0.291  21.062  25.660  1.00 92.16           C  
ATOM   3172  C   ALA D  83       0.414  22.328  26.139  1.00 92.16           C  
ATOM   3173  CB  ALA D  83      -1.793  21.165  25.914  1.00 92.16           C  
ATOM   3174  O   ALA D  83       0.723  23.215  25.340  1.00 92.16           O  
ATOM   3175  N   GLN D  84       0.759  22.348  27.318  1.00 91.90           N  
ATOM   3176  CA  GLN D  84       1.361  23.547  27.892  1.00 91.90           C  
ATOM   3177  C   GLN D  84       2.803  23.717  27.423  1.00 91.90           C  
ATOM   3178  CB  GLN D  84       1.309  23.496  29.420  1.00 91.90           C  
ATOM   3179  O   GLN D  84       3.354  24.819  27.479  1.00 91.90           O  
ATOM   3180  CG  GLN D  84      -0.103  23.543  29.989  1.00 91.90           C  
ATOM   3181  CD  GLN D  84      -0.124  23.560  31.506  1.00 91.90           C  
ATOM   3182  NE2 GLN D  84      -1.312  23.714  32.081  1.00 91.90           N  
ATOM   3183  OE1 GLN D  84       0.918  23.435  32.156  1.00 91.90           O  
ATOM   3184  N   HIS D  85       3.388  22.669  27.030  1.00 93.19           N  
ATOM   3185  CA  HIS D  85       4.798  22.690  26.654  1.00 93.19           C  
ATOM   3186  C   HIS D  85       4.970  22.517  25.149  1.00 93.19           C  
ATOM   3187  CB  HIS D  85       5.567  21.598  27.399  1.00 93.19           C  
ATOM   3188  O   HIS D  85       6.094  22.396  24.658  1.00 93.19           O  
ATOM   3189  CG  HIS D  85       5.548  21.758  28.886  1.00 93.19           C  
ATOM   3190  CD2 HIS D  85       6.470  22.266  29.737  1.00 93.19           C  
ATOM   3191  ND1 HIS D  85       4.480  21.366  29.663  1.00 93.19           N  
ATOM   3192  CE1 HIS D  85       4.746  21.627  30.932  1.00 93.19           C  
ATOM   3193  NE2 HIS D  85       5.948  22.174  31.004  1.00 93.19           N  
ATOM   3194  N   ASN D  86       3.836  22.468  24.421  1.00 94.72           N  
ATOM   3195  CA  ASN D  86       3.870  22.320  22.970  1.00 94.72           C  
ATOM   3196  C   ASN D  86       4.707  21.116  22.549  1.00 94.72           C  
ATOM   3197  CB  ASN D  86       4.403  23.595  22.313  1.00 94.72           C  
ATOM   3198  O   ASN D  86       5.516  21.211  21.624  1.00 94.72           O  
ATOM   3199  CG  ASN D  86       3.489  24.786  22.521  1.00 94.72           C  
ATOM   3200  ND2 ASN D  86       4.046  25.987  22.412  1.00 94.72           N  
ATOM   3201  OD1 ASN D  86       2.293  24.629  22.778  1.00 94.72           O  
ATOM   3202  N   THR D  87       4.482  20.033  23.281  1.00 95.43           N  
ATOM   3203  CA  THR D  87       5.197  18.787  23.023  1.00 95.43           C  
ATOM   3204  C   THR D  87       4.218  17.632  22.833  1.00 95.43           C  
ATOM   3205  CB  THR D  87       6.171  18.455  24.168  1.00 95.43           C  
ATOM   3206  O   THR D  87       3.282  17.468  23.619  1.00 95.43           O  
ATOM   3207  CG2 THR D  87       6.984  17.204  23.853  1.00 95.43           C  
ATOM   3208  OG1 THR D  87       7.067  19.557  24.360  1.00 95.43           O  
ATOM   3209  N   SER D  88       4.392  16.897  21.749  1.00 96.37           N  
ATOM   3210  CA  SER D  88       3.585  15.718  21.453  1.00 96.37           C  
ATOM   3211  C   SER D  88       4.462  14.522  21.099  1.00 96.37           C  
ATOM   3212  CB  SER D  88       2.616  16.007  20.305  1.00 96.37           C  
ATOM   3213  O   SER D  88       5.516  14.680  20.479  1.00 96.37           O  
ATOM   3214  OG  SER D  88       1.878  17.191  20.556  1.00 96.37           O  
ATOM   3215  N   VAL D  89       4.008  13.353  21.534  1.00 94.74           N  
ATOM   3216  CA  VAL D  89       4.743  12.130  21.227  1.00 94.74           C  
ATOM   3217  C   VAL D  89       3.821  11.134  20.527  1.00 94.74           C  
ATOM   3218  CB  VAL D  89       5.346  11.495  22.500  1.00 94.74           C  
ATOM   3219  O   VAL D  89       2.675  10.943  20.941  1.00 94.74           O  
ATOM   3220  CG1 VAL D  89       6.143  10.239  22.152  1.00 94.74           C  
ATOM   3221  CG2 VAL D  89       6.227  12.504  23.233  1.00 94.74           C  
ATOM   3222  N   PHE D  90       4.324  10.573  19.425  1.00 94.08           N  
ATOM   3223  CA  PHE D  90       3.577   9.601  18.636  1.00 94.08           C  
ATOM   3224  C   PHE D  90       4.217   8.221  18.729  1.00 94.08           C  
ATOM   3225  CB  PHE D  90       3.496  10.044  17.172  1.00 94.08           C  
ATOM   3226  O   PHE D  90       5.422   8.074  18.514  1.00 94.08           O  
ATOM   3227  CG  PHE D  90       2.727  11.321  16.966  1.00 94.08           C  
ATOM   3228  CD1 PHE D  90       1.413  11.294  16.517  1.00 94.08           C  
ATOM   3229  CD2 PHE D  90       3.321  12.551  17.221  1.00 94.08           C  
ATOM   3230  CE1 PHE D  90       0.699  12.475  16.326  1.00 94.08           C  
ATOM   3231  CE2 PHE D  90       2.614  13.735  17.032  1.00 94.08           C  
ATOM   3232  CZ  PHE D  90       1.304  13.695  16.583  1.00 94.08           C  
ATOM   3233  N   TYR D  91       3.325   7.258  19.098  1.00 88.57           N  
ATOM   3234  CA  TYR D  91       3.770   5.876  19.238  1.00 88.57           C  
ATOM   3235  C   TYR D  91       3.186   5.000  18.137  1.00 88.57           C  
ATOM   3236  CB  TYR D  91       3.376   5.321  20.611  1.00 88.57           C  
ATOM   3237  O   TYR D  91       1.965   4.863  18.025  1.00 88.57           O  
ATOM   3238  CG  TYR D  91       3.829   6.180  21.766  1.00 88.57           C  
ATOM   3239  CD1 TYR D  91       5.087   6.005  22.338  1.00 88.57           C  
ATOM   3240  CD2 TYR D  91       3.001   7.169  22.287  1.00 88.57           C  
ATOM   3241  CE1 TYR D  91       5.508   6.793  23.404  1.00 88.57           C  
ATOM   3242  CE2 TYR D  91       3.412   7.963  23.353  1.00 88.57           C  
ATOM   3243  OH  TYR D  91       5.077   8.551  24.958  1.00 88.57           O  
ATOM   3244  CZ  TYR D  91       4.665   7.768  23.903  1.00 88.57           C  
ATOM   3245  N   GLY D  92       4.012   4.542  17.193  1.00 85.10           N  
ATOM   3246  CA  GLY D  92       3.552   3.693  16.105  1.00 85.10           C  
ATOM   3247  C   GLY D  92       4.540   3.606  14.958  1.00 85.10           C  
ATOM   3248  O   GLY D  92       5.605   4.226  15.000  1.00 85.10           O  
ATOM   3249  N   LEU D  93       4.253   2.717  14.019  1.00 81.53           N  
ATOM   3250  CA  LEU D  93       5.090   2.511  12.843  1.00 81.53           C  
ATOM   3251  C   LEU D  93       4.480   3.183  11.617  1.00 81.53           C  
ATOM   3252  CB  LEU D  93       5.283   1.016  12.576  1.00 81.53           C  
ATOM   3253  O   LEU D  93       3.425   2.765  11.135  1.00 81.53           O  
ATOM   3254  CG  LEU D  93       6.086   0.239  13.621  1.00 81.53           C  
ATOM   3255  CD1 LEU D  93       5.872  -1.260  13.446  1.00 81.53           C  
ATOM   3256  CD2 LEU D  93       7.567   0.588  13.525  1.00 81.53           C  
ATOM   3257  N   PRO D  94       5.226   4.153  11.138  1.00 88.44           N  
ATOM   3258  CA  PRO D  94       4.685   4.856   9.972  1.00 88.44           C  
ATOM   3259  C   PRO D  94       4.990   4.141   8.658  1.00 88.44           C  
ATOM   3260  CB  PRO D  94       5.381   6.218  10.028  1.00 88.44           C  
ATOM   3261  O   PRO D  94       5.961   3.385   8.574  1.00 88.44           O  
ATOM   3262  CG  PRO D  94       6.673   5.959  10.733  1.00 88.44           C  
ATOM   3263  CD  PRO D  94       6.470   4.827  11.699  1.00 88.44           C  
ATOM   3264  N   GLN D  95       4.067   4.284   7.636  1.00 84.15           N  
ATOM   3265  CA  GLN D  95       4.279   3.871   6.252  1.00 84.15           C  
ATOM   3266  C   GLN D  95       4.489   5.079   5.344  1.00 84.15           C  
ATOM   3267  CB  GLN D  95       3.097   3.038   5.754  1.00 84.15           C  
ATOM   3268  O   GLN D  95       3.692   6.019   5.358  1.00 84.15           O  
ATOM   3269  CG  GLN D  95       2.899   1.734   6.515  1.00 84.15           C  
ATOM   3270  CD  GLN D  95       1.700   0.944   6.024  1.00 84.15           C  
ATOM   3271  NE2 GLN D  95       1.581  -0.298   6.481  1.00 84.15           N  
ATOM   3272  OE1 GLN D  95       0.887   1.447   5.242  1.00 84.15           O  
ATOM   3273  N   GLU D  96       5.578   5.009   4.703  1.00 86.62           N  
ATOM   3274  CA  GLU D  96       5.841   6.108   3.779  1.00 86.62           C  
ATOM   3275  C   GLU D  96       4.989   5.987   2.520  1.00 86.62           C  
ATOM   3276  CB  GLU D  96       7.326   6.154   3.407  1.00 86.62           C  
ATOM   3277  O   GLU D  96       5.007   4.954   1.848  1.00 86.62           O  
ATOM   3278  CG  GLU D  96       7.743   7.434   2.698  1.00 86.62           C  
ATOM   3279  CD  GLU D  96       9.246   7.546   2.498  1.00 86.62           C  
ATOM   3280  OE1 GLU D  96       9.728   7.295   1.370  1.00 86.62           O  
ATOM   3281  OE2 GLU D  96       9.947   7.887   3.476  1.00 86.62           O  
ATOM   3282  N   LYS D  97       4.147   6.947   2.321  1.00 84.76           N  
ATOM   3283  CA  LYS D  97       3.268   7.002   1.157  1.00 84.76           C  
ATOM   3284  C   LYS D  97       3.392   8.342   0.438  1.00 84.76           C  
ATOM   3285  CB  LYS D  97       1.815   6.760   1.569  1.00 84.76           C  
ATOM   3286  O   LYS D  97       3.969   9.289   0.974  1.00 84.76           O  
ATOM   3287  CG  LYS D  97       1.568   5.394   2.192  1.00 84.76           C  
ATOM   3288  CD  LYS D  97       0.085   5.156   2.446  1.00 84.76           C  
ATOM   3289  CE  LYS D  97      -0.172   3.758   2.993  1.00 84.76           C  
ATOM   3290  NZ  LYS D  97      -1.631   3.494   3.174  1.00 84.76           N  
ATOM   3291  N   ASN D  98       2.982   8.278  -0.819  1.00 82.47           N  
ATOM   3292  CA  ASN D  98       2.880   9.533  -1.557  1.00 82.47           C  
ATOM   3293  C   ASN D  98       1.568  10.253  -1.259  1.00 82.47           C  
ATOM   3294  CB  ASN D  98       3.020   9.284  -3.061  1.00 82.47           C  
ATOM   3295  O   ASN D  98       0.540   9.612  -1.035  1.00 82.47           O  
ATOM   3296  CG  ASN D  98       4.439   8.939  -3.466  1.00 82.47           C  
ATOM   3297  ND2 ASN D  98       4.588   7.896  -4.274  1.00 82.47           N  
ATOM   3298  OD1 ASN D  98       5.394   9.603  -3.055  1.00 82.47           O  
ATOM   3299  N   LEU D  99       1.732  11.557  -1.164  1.00 86.99           N  
ATOM   3300  CA  LEU D  99       0.558  12.374  -0.879  1.00 86.99           C  
ATOM   3301  C   LEU D  99      -0.607  11.985  -1.783  1.00 86.99           C  
ATOM   3302  CB  LEU D  99       0.883  13.859  -1.056  1.00 86.99           C  
ATOM   3303  O   LEU D  99      -1.740  11.846  -1.317  1.00 86.99           O  
ATOM   3304  CG  LEU D  99      -0.257  14.841  -0.779  1.00 86.99           C  
ATOM   3305  CD1 LEU D  99      -0.671  14.772   0.687  1.00 86.99           C  
ATOM   3306  CD2 LEU D  99       0.154  16.259  -1.158  1.00 86.99           C  
ATOM   3307  N   GLN D 100      -0.415  11.727  -2.992  1.00 78.77           N  
ATOM   3308  CA  GLN D 100      -1.436  11.420  -3.988  1.00 78.77           C  
ATOM   3309  C   GLN D 100      -2.124  10.093  -3.680  1.00 78.77           C  
ATOM   3310  CB  GLN D 100      -0.824  11.382  -5.389  1.00 78.77           C  
ATOM   3311  O   GLN D 100      -3.294   9.902  -4.017  1.00 78.77           O  
ATOM   3312  CG  GLN D 100      -0.260  12.718  -5.851  1.00 78.77           C  
ATOM   3313  CD  GLN D 100       1.177  12.932  -5.415  1.00 78.77           C  
ATOM   3314  NE2 GLN D 100       1.636  14.177  -5.475  1.00 78.77           N  
ATOM   3315  OE1 GLN D 100       1.868  11.986  -5.025  1.00 78.77           O  
ATOM   3316  N   ASP D 101      -1.394   9.213  -3.009  1.00 79.80           N  
ATOM   3317  CA  ASP D 101      -1.927   7.895  -2.676  1.00 79.80           C  
ATOM   3318  C   ASP D 101      -2.961   7.988  -1.555  1.00 79.80           C  
ATOM   3319  CB  ASP D 101      -0.797   6.946  -2.271  1.00 79.80           C  
ATOM   3320  O   ASP D 101      -3.747   7.062  -1.351  1.00 79.80           O  
ATOM   3321  CG  ASP D 101       0.151   6.631  -3.414  1.00 79.80           C  
ATOM   3322  OD1 ASP D 101      -0.253   6.748  -4.591  1.00 79.80           O  
ATOM   3323  OD2 ASP D 101       1.312   6.260  -3.136  1.00 79.80           O  
ATOM   3324  N   LEU D 102      -2.986   9.111  -0.945  1.00 85.33           N  
ATOM   3325  CA  LEU D 102      -3.866   9.261   0.209  1.00 85.33           C  
ATOM   3326  C   LEU D 102      -5.081  10.115  -0.141  1.00 85.33           C  
ATOM   3327  CB  LEU D 102      -3.109   9.888   1.383  1.00 85.33           C  
ATOM   3328  O   LEU D 102      -5.969  10.310   0.692  1.00 85.33           O  
ATOM   3329  CG  LEU D 102      -2.009   9.033   2.014  1.00 85.33           C  
ATOM   3330  CD1 LEU D 102      -1.021   9.914   2.770  1.00 85.33           C  
ATOM   3331  CD2 LEU D 102      -2.613   7.982   2.939  1.00 85.33           C  
ATOM   3332  N   PHE D 103      -5.127  10.528  -1.443  1.00 82.29           N  
ATOM   3333  CA  PHE D 103      -6.281  11.285  -1.912  1.00 82.29           C  
ATOM   3334  C   PHE D 103      -7.478  10.368  -2.131  1.00 82.29           C  
ATOM   3335  CB  PHE D 103      -5.946  12.029  -3.209  1.00 82.29           C  
ATOM   3336  O   PHE D 103      -7.318   9.218  -2.546  1.00 82.29           O  
ATOM   3337  CG  PHE D 103      -5.178  13.306  -2.995  1.00 82.29           C  
ATOM   3338  CD1 PHE D 103      -5.735  14.356  -2.276  1.00 82.29           C  
ATOM   3339  CD2 PHE D 103      -3.899  13.456  -3.514  1.00 82.29           C  
ATOM   3340  CE1 PHE D 103      -5.027  15.539  -2.077  1.00 82.29           C  
ATOM   3341  CE2 PHE D 103      -3.185  14.635  -3.319  1.00 82.29           C  
ATOM   3342  CZ  PHE D 103      -3.752  15.676  -2.601  1.00 82.29           C  
ATOM   3343  N   PRO D 104      -8.724  10.745  -1.647  1.00 81.60           N  
ATOM   3344  CA  PRO D 104      -9.137  12.075  -1.191  1.00 81.60           C  
ATOM   3345  C   PRO D 104      -9.230  12.174   0.330  1.00 81.60           C  
ATOM   3346  CB  PRO D 104     -10.513  12.257  -1.836  1.00 81.60           C  
ATOM   3347  O   PRO D 104      -9.544  13.241   0.864  1.00 81.60           O  
ATOM   3348  CG  PRO D 104     -11.038  10.869  -2.013  1.00 81.60           C  
ATOM   3349  CD  PRO D 104      -9.874   9.936  -2.181  1.00 81.60           C  
ATOM   3350  N   GLY D 105      -8.924  11.142   1.063  1.00 82.86           N  
ATOM   3351  CA  GLY D 105      -9.114  11.063   2.503  1.00 82.86           C  
ATOM   3352  C   GLY D 105      -8.205  11.999   3.277  1.00 82.86           C  
ATOM   3353  O   GLY D 105      -8.534  12.410   4.391  1.00 82.86           O  
ATOM   3354  N   ILE D 106      -7.204  12.543   2.627  1.00 90.32           N  
ATOM   3355  CA  ILE D 106      -6.173  13.295   3.334  1.00 90.32           C  
ATOM   3356  C   ILE D 106      -6.411  14.792   3.154  1.00 90.32           C  
ATOM   3357  CB  ILE D 106      -4.758  12.914   2.843  1.00 90.32           C  
ATOM   3358  O   ILE D 106      -5.769  15.613   3.813  1.00 90.32           O  
ATOM   3359  CG1 ILE D 106      -3.705  13.325   3.879  1.00 90.32           C  
ATOM   3360  CG2 ILE D 106      -4.468  13.555   1.483  1.00 90.32           C  
ATOM   3361  CD1 ILE D 106      -3.691  12.453   5.127  1.00 90.32           C  
ATOM   3362  N   ILE D 107      -7.357  15.225   2.385  1.00 87.76           N  
ATOM   3363  CA  ILE D 107      -7.602  16.619   2.034  1.00 87.76           C  
ATOM   3364  C   ILE D 107      -7.969  17.410   3.287  1.00 87.76           C  
ATOM   3365  CB  ILE D 107      -8.719  16.747   0.973  1.00 87.76           C  
ATOM   3366  O   ILE D 107      -7.528  18.549   3.462  1.00 87.76           O  
ATOM   3367  CG1 ILE D 107      -8.265  16.137  -0.357  1.00 87.76           C  
ATOM   3368  CG2 ILE D 107      -9.128  18.212   0.794  1.00 87.76           C  
ATOM   3369  CD1 ILE D 107      -9.375  16.010  -1.391  1.00 87.76           C  
ATOM   3370  N   SER D 108      -8.721  16.794   4.085  1.00 89.62           N  
ATOM   3371  CA  SER D 108      -9.178  17.462   5.299  1.00 89.62           C  
ATOM   3372  C   SER D 108      -8.021  17.717   6.259  1.00 89.62           C  
ATOM   3373  CB  SER D 108     -10.256  16.630   5.996  1.00 89.62           C  
ATOM   3374  O   SER D 108      -8.136  18.532   7.176  1.00 89.62           O  
ATOM   3375  OG  SER D 108      -9.798  15.310   6.231  1.00 89.62           O  
ATOM   3376  N   GLN D 109      -6.901  17.021   6.057  1.00 93.73           N  
ATOM   3377  CA  GLN D 109      -5.764  17.138   6.965  1.00 93.73           C  
ATOM   3378  C   GLN D 109      -4.670  18.018   6.366  1.00 93.73           C  
ATOM   3379  CB  GLN D 109      -5.201  15.757   7.302  1.00 93.73           C  
ATOM   3380  O   GLN D 109      -3.659  18.290   7.017  1.00 93.73           O  
ATOM   3381  CG  GLN D 109      -6.167  14.872   8.078  1.00 93.73           C  
ATOM   3382  CD  GLN D 109      -5.541  13.559   8.510  1.00 93.73           C  
ATOM   3383  NE2 GLN D 109      -6.255  12.460   8.288  1.00 93.73           N  
ATOM   3384  OE1 GLN D 109      -4.425  13.531   9.038  1.00 93.73           O  
ATOM   3385  N   LEU D 110      -4.915  18.548   5.206  1.00 92.27           N  
ATOM   3386  CA  LEU D 110      -3.929  19.390   4.537  1.00 92.27           C  
ATOM   3387  C   LEU D 110      -3.922  20.795   5.131  1.00 92.27           C  
ATOM   3388  CB  LEU D 110      -4.215  19.460   3.035  1.00 92.27           C  
ATOM   3389  O   LEU D 110      -4.922  21.238   5.701  1.00 92.27           O  
ATOM   3390  CG  LEU D 110      -4.057  18.156   2.253  1.00 92.27           C  
ATOM   3391  CD1 LEU D 110      -4.493  18.349   0.805  1.00 92.27           C  
ATOM   3392  CD2 LEU D 110      -2.616  17.662   2.321  1.00 92.27           C  
ATOM   3393  N   GLY D 111      -2.805  21.464   5.007  1.00 90.96           N  
ATOM   3394  CA  GLY D 111      -2.658  22.825   5.498  1.00 90.96           C  
ATOM   3395  C   GLY D 111      -3.273  23.861   4.576  1.00 90.96           C  
ATOM   3396  O   GLY D 111      -3.691  23.539   3.462  1.00 90.96           O  
ATOM   3397  N   PRO D 112      -3.430  25.032   5.051  1.00 86.77           N  
ATOM   3398  CA  PRO D 112      -4.056  26.123   4.300  1.00 86.77           C  
ATOM   3399  C   PRO D 112      -3.391  26.366   2.947  1.00 86.77           C  
ATOM   3400  CB  PRO D 112      -3.876  27.333   5.221  1.00 86.77           C  
ATOM   3401  O   PRO D 112      -4.078  26.621   1.954  1.00 86.77           O  
ATOM   3402  CG  PRO D 112      -2.799  26.930   6.175  1.00 86.77           C  
ATOM   3403  CD  PRO D 112      -2.790  25.432   6.280  1.00 86.77           C  
ATOM   3404  N   GLU D 113      -2.077  26.299   2.967  1.00 85.44           N  
ATOM   3405  CA  GLU D 113      -1.358  26.529   1.718  1.00 85.44           C  
ATOM   3406  C   GLU D 113      -1.665  25.439   0.695  1.00 85.44           C  
ATOM   3407  CB  GLU D 113       0.150  26.603   1.971  1.00 85.44           C  
ATOM   3408  O   GLU D 113      -1.859  25.728  -0.488  1.00 85.44           O  
ATOM   3409  CG  GLU D 113       0.581  27.828   2.765  1.00 85.44           C  
ATOM   3410  CD  GLU D 113       2.088  27.926   2.947  1.00 85.44           C  
ATOM   3411  OE1 GLU D 113       2.566  28.931   3.519  1.00 85.44           O  
ATOM   3412  OE2 GLU D 113       2.795  26.990   2.513  1.00 85.44           O  
ATOM   3413  N   ALA D 114      -1.745  24.236   1.173  1.00 87.21           N  
ATOM   3414  CA  ALA D 114      -2.049  23.108   0.296  1.00 87.21           C  
ATOM   3415  C   ALA D 114      -3.495  23.163  -0.187  1.00 87.21           C  
ATOM   3416  CB  ALA D 114      -1.782  21.788   1.015  1.00 87.21           C  
ATOM   3417  O   ALA D 114      -3.782  22.850  -1.345  1.00 87.21           O  
ATOM   3418  N   ILE D 115      -4.348  23.579   0.590  1.00 86.64           N  
ATOM   3419  CA  ILE D 115      -5.761  23.697   0.249  1.00 86.64           C  
ATOM   3420  C   ILE D 115      -5.951  24.798  -0.793  1.00 86.64           C  
ATOM   3421  CB  ILE D 115      -6.622  23.988   1.499  1.00 86.64           C  
ATOM   3422  O   ILE D 115      -6.736  24.644  -1.731  1.00 86.64           O  
ATOM   3423  CG1 ILE D 115      -6.606  22.785   2.449  1.00 86.64           C  
ATOM   3424  CG2 ILE D 115      -8.054  24.349   1.096  1.00 86.64           C  
ATOM   3425  CD1 ILE D 115      -7.407  22.996   3.727  1.00 86.64           C  
ATOM   3426  N   GLN D 116      -5.230  25.802  -0.606  1.00 84.86           N  
ATOM   3427  CA  GLN D 116      -5.299  26.890  -1.575  1.00 84.86           C  
ATOM   3428  C   GLN D 116      -4.822  26.434  -2.950  1.00 84.86           C  
ATOM   3429  CB  GLN D 116      -4.469  28.085  -1.101  1.00 84.86           C  
ATOM   3430  O   GLN D 116      -5.451  26.741  -3.965  1.00 84.86           O  
ATOM   3431  CG  GLN D 116      -5.122  28.881   0.021  1.00 84.86           C  
ATOM   3432  CD  GLN D 116      -4.252  30.023   0.513  1.00 84.86           C  
ATOM   3433  NE2 GLN D 116      -4.614  30.592   1.658  1.00 84.86           N  
ATOM   3434  OE1 GLN D 116      -3.263  30.389  -0.130  1.00 84.86           O  
ATOM   3435  N   ALA D 117      -3.785  25.761  -2.898  1.00 83.80           N  
ATOM   3436  CA  ALA D 117      -3.244  25.242  -4.151  1.00 83.80           C  
ATOM   3437  C   ALA D 117      -4.234  24.299  -4.829  1.00 83.80           C  
ATOM   3438  CB  ALA D 117      -1.918  24.526  -3.902  1.00 83.80           C  
ATOM   3439  O   ALA D 117      -4.446  24.378  -6.041  1.00 83.80           O  
ATOM   3440  N   LEU D 118      -4.837  23.480  -4.055  1.00 84.67           N  
ATOM   3441  CA  LEU D 118      -5.802  22.519  -4.578  1.00 84.67           C  
ATOM   3442  C   LEU D 118      -7.066  23.224  -5.059  1.00 84.67           C  
ATOM   3443  CB  LEU D 118      -6.158  21.482  -3.509  1.00 84.67           C  
ATOM   3444  O   LEU D 118      -7.646  22.841  -6.077  1.00 84.67           O  
ATOM   3445  CG  LEU D 118      -5.526  20.099  -3.669  1.00 84.67           C  
ATOM   3446  CD1 LEU D 118      -5.146  19.528  -2.307  1.00 84.67           C  
ATOM   3447  CD2 LEU D 118      -6.476  19.158  -4.403  1.00 84.67           C  
ATOM   3448  N   SER D 119      -7.530  24.168  -4.411  1.00 82.00           N  
ATOM   3449  CA  SER D 119      -8.691  24.961  -4.802  1.00 82.00           C  
ATOM   3450  C   SER D 119      -8.458  25.660  -6.137  1.00 82.00           C  
ATOM   3451  CB  SER D 119      -9.020  25.996  -3.726  1.00 82.00           C  
ATOM   3452  O   SER D 119      -9.354  25.710  -6.982  1.00 82.00           O  
ATOM   3453  OG  SER D 119     -10.087  26.832  -4.141  1.00 82.00           O  
ATOM   3454  N   GLN D 120      -7.276  26.171  -6.305  1.00 81.20           N  
ATOM   3455  CA  GLN D 120      -6.926  26.833  -7.557  1.00 81.20           C  
ATOM   3456  C   GLN D 120      -6.922  25.844  -8.720  1.00 81.20           C  
ATOM   3457  CB  GLN D 120      -5.562  27.514  -7.442  1.00 81.20           C  
ATOM   3458  O   GLN D 120      -7.394  26.161  -9.813  1.00 81.20           O  
ATOM   3459  CG  GLN D 120      -5.571  28.766  -6.576  1.00 81.20           C  
ATOM   3460  CD  GLN D 120      -4.195  29.389  -6.430  1.00 81.20           C  
ATOM   3461  NE2 GLN D 120      -4.074  30.354  -5.525  1.00 81.20           N  
ATOM   3462  OE1 GLN D 120      -3.249  29.006  -7.125  1.00 81.20           O  
ATOM   3463  N   LEU D 121      -6.427  24.765  -8.445  1.00 80.41           N  
ATOM   3464  CA  LEU D 121      -6.410  23.722  -9.465  1.00 80.41           C  
ATOM   3465  C   LEU D 121      -7.828  23.301  -9.835  1.00 80.41           C  
ATOM   3466  CB  LEU D 121      -5.616  22.508  -8.976  1.00 80.41           C  
ATOM   3467  O   LEU D 121      -8.134  23.103 -11.013  1.00 80.41           O  
ATOM   3468  CG  LEU D 121      -5.391  21.389  -9.995  1.00 80.41           C  
ATOM   3469  CD1 LEU D 121      -4.446  21.858 -11.097  1.00 80.41           C  
ATOM   3470  CD2 LEU D 121      -4.844  20.142  -9.309  1.00 80.41           C  
ATOM   3471  N   ALA D 122      -8.691  23.166  -8.895  1.00 76.98           N  
ATOM   3472  CA  ALA D 122     -10.087  22.795  -9.110  1.00 76.98           C  
ATOM   3473  C   ALA D 122     -10.817  23.855  -9.929  1.00 76.98           C  
ATOM   3474  CB  ALA D 122     -10.793  22.581  -7.773  1.00 76.98           C  
ATOM   3475  O   ALA D 122     -11.620  23.528 -10.806  1.00 76.98           O  
ATOM   3476  N   ALA D 123     -10.489  25.067  -9.701  1.00 74.48           N  
ATOM   3477  CA  ALA D 123     -11.091  26.175 -10.439  1.00 74.48           C  
ATOM   3478  C   ALA D 123     -10.631  26.180 -11.894  1.00 74.48           C  
ATOM   3479  CB  ALA D 123     -10.751  27.505  -9.772  1.00 74.48           C  
ATOM   3480  O   ALA D 123     -11.415  26.476 -12.798  1.00 74.48           O  
ATOM   3481  N   GLN D 124      -9.389  25.894 -11.999  1.00 74.71           N  
ATOM   3482  CA  GLN D 124      -8.824  25.844 -13.343  1.00 74.71           C  
ATOM   3483  C   GLN D 124      -9.435  24.706 -14.155  1.00 74.71           C  
ATOM   3484  CB  GLN D 124      -7.303  25.687 -13.281  1.00 74.71           C  
ATOM   3485  O   GLN D 124      -9.664  24.848 -15.358  1.00 74.71           O  
ATOM   3486  CG  GLN D 124      -6.611  25.867 -14.625  1.00 74.71           C  
ATOM   3487  CD  GLN D 124      -5.098  25.819 -14.517  1.00 74.71           C  
ATOM   3488  NE2 GLN D 124      -4.420  25.875 -15.659  1.00 74.71           N  
ATOM   3489  OE1 GLN D 124      -4.544  25.734 -13.417  1.00 74.71           O  
ATOM   3490  N   MET D 125      -9.719  23.652 -13.566  1.00 70.62           N  
ATOM   3491  CA  MET D 125     -10.327  22.498 -14.223  1.00 70.62           C  
ATOM   3492  C   MET D 125     -11.770  22.794 -14.617  1.00 70.62           C  
ATOM   3493  CB  MET D 125     -10.274  21.270 -13.312  1.00 70.62           C  
ATOM   3494  O   MET D 125     -12.242  22.328 -15.656  1.00 70.62           O  
ATOM   3495  CG  MET D 125      -8.885  20.669 -13.173  1.00 70.62           C  
ATOM   3496  SD  MET D 125      -8.885  19.120 -12.189  1.00 70.62           S  
ATOM   3497  CE  MET D 125      -9.467  17.944 -13.443  1.00 70.62           C  
ATOM   3498  N   GLU D 126     -12.460  23.590 -13.815  1.00 68.93           N  
ATOM   3499  CA  GLU D 126     -13.839  23.980 -14.093  1.00 68.93           C  
ATOM   3500  C   GLU D 126     -13.914  24.932 -15.284  1.00 68.93           C  
ATOM   3501  CB  GLU D 126     -14.474  24.629 -12.861  1.00 68.93           C  
ATOM   3502  O   GLU D 126     -14.844  24.853 -16.090  1.00 68.93           O  
ATOM   3503  CG  GLU D 126     -15.181  23.644 -11.942  1.00 68.93           C  
ATOM   3504  CD  GLU D 126     -15.889  24.313 -10.775  1.00 68.93           C  
ATOM   3505  OE1 GLU D 126     -16.711  23.650 -10.102  1.00 68.93           O  
ATOM   3506  OE2 GLU D 126     -15.620  25.511 -10.531  1.00 68.93           O  
ATOM   3507  N   LYS D 127     -12.954  25.807 -15.427  1.00 65.71           N  
ATOM   3508  CA  LYS D 127     -12.902  26.755 -16.537  1.00 65.71           C  
ATOM   3509  C   LYS D 127     -12.597  26.045 -17.853  1.00 65.71           C  
ATOM   3510  CB  LYS D 127     -11.853  27.836 -16.270  1.00 65.71           C  
ATOM   3511  O   LYS D 127     -13.136  26.410 -18.900  1.00 65.71           O  
ATOM   3512  CG  LYS D 127     -12.326  28.940 -15.336  1.00 65.71           C  
ATOM   3513  CD  LYS D 127     -11.230  29.968 -15.085  1.00 65.71           C  
ATOM   3514  CE  LYS D 127     -11.652  30.992 -14.040  1.00 65.71           C  
ATOM   3515  NZ  LYS D 127     -10.581  32.004 -13.792  1.00 65.71           N  
ATOM   3516  N   HIS D 128     -11.783  25.054 -17.763  1.00 60.19           N  
ATOM   3517  CA  HIS D 128     -11.439  24.297 -18.962  1.00 60.19           C  
ATOM   3518  C   HIS D 128     -12.607  23.430 -19.419  1.00 60.19           C  
ATOM   3519  CB  HIS D 128     -10.206  23.428 -18.710  1.00 60.19           C  
ATOM   3520  O   HIS D 128     -12.832  23.267 -20.621  1.00 60.19           O  
ATOM   3521  CG  HIS D 128      -9.415  23.137 -19.946  1.00 60.19           C  
ATOM   3522  CD2 HIS D 128      -8.366  23.787 -20.503  1.00 60.19           C  
ATOM   3523  ND1 HIS D 128      -9.680  22.060 -20.764  1.00 60.19           N  
ATOM   3524  CE1 HIS D 128      -8.826  22.060 -21.773  1.00 60.19           C  
ATOM   3525  NE2 HIS D 128      -8.018  23.098 -21.638  1.00 60.19           N  
ATOM   3526  N   GLU D 129     -13.535  23.014 -18.526  1.00 51.66           N  
ATOM   3527  CA  GLU D 129     -14.722  22.238 -18.873  1.00 51.66           C  
ATOM   3528  C   GLU D 129     -15.848  23.141 -19.367  1.00 51.66           C  
ATOM   3529  CB  GLU D 129     -15.195  21.415 -17.672  1.00 51.66           C  
ATOM   3530  O   GLU D 129     -16.632  22.748 -20.233  1.00 51.66           O  
ATOM   3531  CG  GLU D 129     -14.786  19.950 -17.730  1.00 51.66           C  
ATOM   3532  CD  GLU D 129     -15.339  19.126 -16.579  1.00 51.66           C  
ATOM   3533  OE1 GLU D 129     -15.423  17.883 -16.707  1.00 51.66           O  
ATOM   3534  OE2 GLU D 129     -15.694  19.728 -15.541  1.00 51.66           O  
ATOM   3535  N   ALA D 130     -16.046  24.384 -18.948  1.00 50.47           N  
ATOM   3536  CA  ALA D 130     -17.080  25.329 -19.360  1.00 50.47           C  
ATOM   3537  C   ALA D 130     -16.765  25.926 -20.729  1.00 50.47           C  
ATOM   3538  CB  ALA D 130     -17.232  26.439 -18.322  1.00 50.47           C  
ATOM   3539  O   ALA D 130     -17.672  26.320 -21.465  1.00 50.47           O  
ATOM   3540  N   LYS D 131     -15.560  26.158 -21.137  1.00 40.36           N  
ATOM   3541  CA  LYS D 131     -15.226  26.673 -22.462  1.00 40.36           C  
ATOM   3542  C   LYS D 131     -15.300  25.571 -23.515  1.00 40.36           C  
ATOM   3543  CB  LYS D 131     -13.832  27.302 -22.458  1.00 40.36           C  
ATOM   3544  O   LYS D 131     -15.063  25.819 -24.699  1.00 40.36           O  
ATOM   3545  CG  LYS D 131     -13.835  28.816 -22.605  1.00 40.36           C  
ATOM   3546  CD  LYS D 131     -12.442  29.400 -22.409  1.00 40.36           C  
ATOM   3547  CE  LYS D 131     -12.453  30.919 -22.506  1.00 40.36           C  
ATOM   3548  NZ  LYS D 131     -11.091  31.497 -22.298  1.00 40.36           N  
ATOM   3549  N   ALA D 132     -15.607  24.321 -23.147  1.00 41.57           N  
ATOM   3550  CA  ALA D 132     -15.813  23.349 -24.218  1.00 41.57           C  
ATOM   3551  C   ALA D 132     -17.075  23.669 -25.013  1.00 41.57           C  
ATOM   3552  CB  ALA D 132     -15.891  21.936 -23.646  1.00 41.57           C  
ATOM   3553  O   ALA D 132     -18.138  23.905 -24.434  1.00 41.57           O  
ATOM   3554  N   PRO D 133     -16.914  24.395 -26.219  1.00 35.89           N  
ATOM   3555  CA  PRO D 133     -17.991  24.861 -27.094  1.00 35.89           C  
ATOM   3556  C   PRO D 133     -19.086  23.814 -27.291  1.00 35.89           C  
ATOM   3557  CB  PRO D 133     -17.272  25.154 -28.414  1.00 35.89           C  
ATOM   3558  O   PRO D 133     -18.816  22.612 -27.222  1.00 35.89           O  
ATOM   3559  CG  PRO D 133     -16.014  24.349 -28.350  1.00 35.89           C  
ATOM   3560  CD  PRO D 133     -15.911  23.733 -26.984  1.00 35.89           C  
ATOM   3561  N   ALA D 134     -20.325  24.134 -26.921  1.00 38.68           N  
ATOM   3562  CA  ALA D 134     -21.586  23.568 -27.394  1.00 38.68           C  
ATOM   3563  C   ALA D 134     -21.578  23.404 -28.911  1.00 38.68           C  
ATOM   3564  CB  ALA D 134     -22.758  24.446 -26.963  1.00 38.68           C  
ATOM   3565  O   ALA D 134     -22.615  23.122 -29.517  1.00 38.68           O  
ATOM   3566  N   ASP D 135     -20.394  23.505 -29.603  1.00 33.75           N  
ATOM   3567  CA  ASP D 135     -20.622  23.458 -31.044  1.00 33.75           C  
ATOM   3568  C   ASP D 135     -21.278  22.141 -31.454  1.00 33.75           C  
ATOM   3569  CB  ASP D 135     -19.307  23.649 -31.802  1.00 33.75           C  
ATOM   3570  O   ASP D 135     -21.376  21.835 -32.644  1.00 33.75           O  
ATOM   3571  CG  ASP D 135     -19.265  24.940 -32.601  1.00 33.75           C  
ATOM   3572  OD1 ASP D 135     -19.988  25.055 -33.614  1.00 33.75           O  
ATOM   3573  OD2 ASP D 135     -18.499  25.850 -32.215  1.00 33.75           O  
ATOM   3574  N   ALA D 136     -21.555  21.185 -30.506  1.00 34.42           N  
ATOM   3575  CA  ALA D 136     -22.042  19.991 -31.193  1.00 34.42           C  
ATOM   3576  C   ALA D 136     -23.388  20.254 -31.863  1.00 34.42           C  
ATOM   3577  CB  ALA D 136     -22.157  18.824 -30.214  1.00 34.42           C  
ATOM   3578  O   ALA D 136     -24.023  19.330 -32.376  1.00 34.42           O  
ATOM   3579  N   GLU D 137     -23.996  21.472 -31.760  1.00 28.31           N  
ATOM   3580  CA  GLU D 137     -25.367  21.413 -32.257  1.00 28.31           C  
ATOM   3581  C   GLU D 137     -25.400  21.119 -33.754  1.00 28.31           C  
ATOM   3582  CB  GLU D 137     -26.103  22.722 -31.962  1.00 28.31           C  
ATOM   3583  O   GLU D 137     -26.300  20.429 -34.237  1.00 28.31           O  
ATOM   3584  CG  GLU D 137     -26.973  22.671 -30.714  1.00 28.31           C  
ATOM   3585  CD  GLU D 137     -27.732  23.963 -30.458  1.00 28.31           C  
ATOM   3586  OE1 GLU D 137     -28.709  23.949 -29.675  1.00 28.31           O  
ATOM   3587  OE2 GLU D 137     -27.347  24.999 -31.046  1.00 28.31           O  
ATOM   3588  N   LYS D 138     -24.663  21.909 -34.614  1.00 26.40           N  
ATOM   3589  CA  LYS D 138     -25.376  22.258 -35.839  1.00 26.40           C  
ATOM   3590  C   LYS D 138     -25.374  21.095 -36.827  1.00 26.40           C  
ATOM   3591  CB  LYS D 138     -24.756  23.497 -36.487  1.00 26.40           C  
ATOM   3592  O   LYS D 138     -25.863  21.228 -37.951  1.00 26.40           O  
ATOM   3593  CG  LYS D 138     -25.292  24.814 -35.944  1.00 26.40           C  
ATOM   3594  CD  LYS D 138     -24.739  26.004 -36.718  1.00 26.40           C  
ATOM   3595  CE  LYS D 138     -25.227  27.324 -36.138  1.00 26.40           C  
ATOM   3596  NZ  LYS D 138     -24.631  28.495 -36.848  1.00 26.40           N  
ATOM   3597  N   LYS D 139     -24.563  20.029 -36.621  1.00 27.15           N  
ATOM   3598  CA  LYS D 139     -24.396  19.399 -37.927  1.00 27.15           C  
ATOM   3599  C   LYS D 139     -25.715  18.820 -38.431  1.00 27.15           C  
ATOM   3600  CB  LYS D 139     -23.332  18.302 -37.862  1.00 27.15           C  
ATOM   3601  O   LYS D 139     -25.725  17.815 -39.145  1.00 27.15           O  
ATOM   3602  CG  LYS D 139     -22.007  18.685 -38.505  1.00 27.15           C  
ATOM   3603  CD  LYS D 139     -20.968  17.583 -38.342  1.00 27.15           C  
ATOM   3604  CE  LYS D 139     -19.608  18.013 -38.877  1.00 27.15           C  
ATOM   3605  NZ  LYS D 139     -18.576  16.951 -38.683  1.00 27.15           N  
ATOM   3606  N   ASP D 140     -26.870  19.362 -38.112  1.00 29.65           N  
ATOM   3607  CA  ASP D 140     -28.042  18.644 -38.604  1.00 29.65           C  
ATOM   3608  C   ASP D 140     -28.093  18.656 -40.130  1.00 29.65           C  
ATOM   3609  CB  ASP D 140     -29.324  19.253 -38.031  1.00 29.65           C  
ATOM   3610  O   ASP D 140     -29.103  18.275 -40.726  1.00 29.65           O  
ATOM   3611  CG  ASP D 140     -30.015  18.345 -37.028  1.00 29.65           C  
ATOM   3612  OD1 ASP D 140     -30.024  17.111 -37.227  1.00 29.65           O  
ATOM   3613  OD2 ASP D 140     -30.557  18.869 -36.031  1.00 29.65           O  
ATOM   3614  N   GLU D 141     -27.129  19.324 -40.871  1.00 26.16           N  
ATOM   3615  CA  GLU D 141     -27.763  19.801 -42.096  1.00 26.16           C  
ATOM   3616  C   GLU D 141     -28.315  18.642 -42.920  1.00 26.16           C  
ATOM   3617  CB  GLU D 141     -26.773  20.616 -42.932  1.00 26.16           C  
ATOM   3618  O   GLU D 141     -29.482  18.656 -43.318  1.00 26.16           O  
ATOM   3619  CG  GLU D 141     -26.809  22.110 -42.646  1.00 26.16           C  
ATOM   3620  CD  GLU D 141     -25.936  22.923 -43.588  1.00 26.16           C  
ATOM   3621  OE1 GLU D 141     -26.011  24.172 -43.560  1.00 26.16           O  
ATOM   3622  OE2 GLU D 141     -25.171  22.306 -44.362  1.00 26.16           O  
ATOM   3623  N   ALA D 142     -27.537  18.066 -43.966  1.00 26.31           N  
ATOM   3624  CA  ALA D 142     -27.890  17.923 -45.376  1.00 26.31           C  
ATOM   3625  C   ALA D 142     -28.466  16.539 -45.660  1.00 26.31           C  
ATOM   3626  CB  ALA D 142     -26.670  18.179 -46.258  1.00 26.31           C  
ATOM   3627  O   ALA D 142     -27.762  15.532 -45.551  1.00 26.31           O  
ATOM   3628  N   ILE D 143     -29.584  16.098 -45.096  1.00 31.20           N  
ATOM   3629  CA  ILE D 143     -30.134  14.830 -45.564  1.00 31.20           C  
ATOM   3630  C   ILE D 143     -30.340  14.885 -47.076  1.00 31.20           C  
ATOM   3631  CB  ILE D 143     -31.464  14.494 -44.854  1.00 31.20           C  
ATOM   3632  O   ILE D 143     -31.024  15.778 -47.584  1.00 31.20           O  
ATOM   3633  CG1 ILE D 143     -31.268  14.480 -43.333  1.00 31.20           C  
ATOM   3634  CG2 ILE D 143     -32.016  13.153 -45.347  1.00 31.20           C  
ATOM   3635  CD1 ILE D 143     -32.568  14.411 -42.543  1.00 31.20           C  
ATOM   3636  N   PRO D 144     -29.429  14.329 -47.933  1.00 34.83           N  
ATOM   3637  CA  PRO D 144     -29.603  14.394 -49.386  1.00 34.83           C  
ATOM   3638  C   PRO D 144     -31.003  13.977 -49.831  1.00 34.83           C  
ATOM   3639  CB  PRO D 144     -28.549  13.416 -49.911  1.00 34.83           C  
ATOM   3640  O   PRO D 144     -31.640  13.145 -49.180  1.00 34.83           O  
ATOM   3641  CG  PRO D 144     -28.203  12.560 -48.736  1.00 34.83           C  
ATOM   3642  CD  PRO D 144     -28.961  13.061 -47.541  1.00 34.83           C  
ATOM   3643  N   GLU D 145     -31.807  14.861 -50.506  1.00 27.99           N  
ATOM   3644  CA  GLU D 145     -33.195  14.708 -50.933  1.00 27.99           C  
ATOM   3645  C   GLU D 145     -33.338  13.580 -51.950  1.00 27.99           C  
ATOM   3646  CB  GLU D 145     -33.724  16.018 -51.523  1.00 27.99           C  
ATOM   3647  O   GLU D 145     -32.668  13.581 -52.985  1.00 27.99           O  
ATOM   3648  CG  GLU D 145     -34.545  16.845 -50.545  1.00 27.99           C  
ATOM   3649  CD  GLU D 145     -35.268  18.010 -51.204  1.00 27.99           C  
ATOM   3650  OE1 GLU D 145     -36.307  18.459 -50.670  1.00 27.99           O  
ATOM   3651  OE2 GLU D 145     -34.791  18.476 -52.262  1.00 27.99           O  
ATOM   3652  N   LEU D 146     -33.370  12.305 -51.527  1.00 29.23           N  
ATOM   3653  CA  LEU D 146     -33.534  11.240 -52.510  1.00 29.23           C  
ATOM   3654  C   LEU D 146     -34.646  11.580 -53.498  1.00 29.23           C  
ATOM   3655  CB  LEU D 146     -33.842   9.911 -51.815  1.00 29.23           C  
ATOM   3656  O   LEU D 146     -35.705  12.072 -53.102  1.00 29.23           O  
ATOM   3657  CG  LEU D 146     -32.703   8.892 -51.766  1.00 29.23           C  
ATOM   3658  CD1 LEU D 146     -32.255   8.666 -50.326  1.00 29.23           C  
ATOM   3659  CD2 LEU D 146     -33.132   7.578 -52.410  1.00 29.23           C  
ATOM   3660  N   VAL D 147     -34.304  11.881 -54.775  1.00 30.71           N  
ATOM   3661  CA  VAL D 147     -35.107  12.379 -55.887  1.00 30.71           C  
ATOM   3662  C   VAL D 147     -36.290  11.444 -56.129  1.00 30.71           C  
ATOM   3663  CB  VAL D 147     -34.268  12.521 -57.176  1.00 30.71           C  
ATOM   3664  O   VAL D 147     -36.126  10.223 -56.171  1.00 30.71           O  
ATOM   3665  CG1 VAL D 147     -34.901  13.537 -58.124  1.00 30.71           C  
ATOM   3666  CG2 VAL D 147     -32.834  12.924 -56.836  1.00 30.71           C  
ATOM   3667  N   GLU D 148     -37.571  11.857 -55.869  1.00 27.72           N  
ATOM   3668  CA  GLU D 148     -38.778  11.038 -55.847  1.00 27.72           C  
ATOM   3669  C   GLU D 148     -38.960  10.287 -57.163  1.00 27.72           C  
ATOM   3670  CB  GLU D 148     -40.009  11.901 -55.559  1.00 27.72           C  
ATOM   3671  O   GLU D 148     -39.215   9.081 -57.166  1.00 27.72           O  
ATOM   3672  CG  GLU D 148     -40.854  11.399 -54.398  1.00 27.72           C  
ATOM   3673  CD  GLU D 148     -41.958  12.365 -53.997  1.00 27.72           C  
ATOM   3674  OE1 GLU D 148     -43.054  11.906 -53.603  1.00 27.72           O  
ATOM   3675  OE2 GLU D 148     -41.726  13.592 -54.080  1.00 27.72           O  
ATOM   3676  N   GLY D 149     -39.541  10.996 -58.284  1.00 30.68           N  
ATOM   3677  CA  GLY D 149     -40.829  10.812 -58.934  1.00 30.68           C  
ATOM   3678  C   GLY D 149     -40.735  10.034 -60.233  1.00 30.68           C  
ATOM   3679  O   GLY D 149     -41.715   9.932 -60.974  1.00 30.68           O  
ATOM   3680  N   GLN D 150     -39.548   9.933 -60.857  1.00 32.51           N  
ATOM   3681  CA  GLN D 150     -39.641   9.911 -62.313  1.00 32.51           C  
ATOM   3682  C   GLN D 150     -40.286   8.619 -62.804  1.00 32.51           C  
ATOM   3683  CB  GLN D 150     -38.257  10.079 -62.942  1.00 32.51           C  
ATOM   3684  O   GLN D 150     -39.842   7.524 -62.451  1.00 32.51           O  
ATOM   3685  CG  GLN D 150     -37.893  11.524 -63.252  1.00 32.51           C  
ATOM   3686  CD  GLN D 150     -36.539  11.658 -63.924  1.00 32.51           C  
ATOM   3687  NE2 GLN D 150     -36.092  12.894 -64.117  1.00 32.51           N  
ATOM   3688  OE1 GLN D 150     -35.899  10.658 -64.265  1.00 32.51           O  
ATOM   3689  N   THR D 151     -41.698   8.687 -62.972  1.00 31.17           N  
ATOM   3690  CA  THR D 151     -42.570   7.603 -63.410  1.00 31.17           C  
ATOM   3691  C   THR D 151     -42.257   7.205 -64.850  1.00 31.17           C  
ATOM   3692  CB  THR D 151     -44.054   7.997 -63.294  1.00 31.17           C  
ATOM   3693  O   THR D 151     -42.326   8.036 -65.757  1.00 31.17           O  
ATOM   3694  CG2 THR D 151     -44.945   6.763 -63.192  1.00 31.17           C  
ATOM   3695  OG1 THR D 151     -44.238   8.805 -62.125  1.00 31.17           O  
ATOM   3696  N   PHE D 152     -41.218   6.498 -65.160  1.00 33.65           N  
ATOM   3697  CA  PHE D 152     -40.836   6.265 -66.547  1.00 33.65           C  
ATOM   3698  C   PHE D 152     -41.907   5.461 -67.276  1.00 33.65           C  
ATOM   3699  CB  PHE D 152     -39.491   5.535 -66.622  1.00 33.65           C  
ATOM   3700  O   PHE D 152     -41.931   4.232 -67.194  1.00 33.65           O  
ATOM   3701  CG  PHE D 152     -38.308   6.456 -66.754  1.00 33.65           C  
ATOM   3702  CD1 PHE D 152     -37.875   6.879 -68.004  1.00 33.65           C  
ATOM   3703  CD2 PHE D 152     -37.628   6.897 -65.626  1.00 33.65           C  
ATOM   3704  CE1 PHE D 152     -36.780   7.731 -68.129  1.00 33.65           C  
ATOM   3705  CE2 PHE D 152     -36.533   7.748 -65.743  1.00 33.65           C  
ATOM   3706  CZ  PHE D 152     -36.110   8.164 -66.996  1.00 33.65           C  
ATOM   3707  N   ASP D 153     -43.234   5.748 -67.119  1.00 29.37           N  
ATOM   3708  CA  ASP D 153     -44.167   4.791 -67.706  1.00 29.37           C  
ATOM   3709  C   ASP D 153     -43.898   4.606 -69.198  1.00 29.37           C  
ATOM   3710  CB  ASP D 153     -45.612   5.246 -67.486  1.00 29.37           C  
ATOM   3711  O   ASP D 153     -43.052   5.296 -69.772  1.00 29.37           O  
ATOM   3712  CG  ASP D 153     -46.287   4.534 -66.327  1.00 29.37           C  
ATOM   3713  OD1 ASP D 153     -46.568   3.321 -66.437  1.00 29.37           O  
ATOM   3714  OD2 ASP D 153     -46.543   5.193 -65.296  1.00 29.37           O  
ATOM   3715  N   ALA D 154     -45.000   4.942 -70.132  1.00 27.72           N  
ATOM   3716  CA  ALA D 154     -45.646   4.203 -71.214  1.00 27.72           C  
ATOM   3717  C   ALA D 154     -45.020   4.545 -72.563  1.00 27.72           C  
ATOM   3718  CB  ALA D 154     -47.145   4.494 -71.237  1.00 27.72           C  
ATOM   3719  O   ALA D 154     -45.505   4.107 -73.608  1.00 27.72           O  
ATOM   3720  N   ASP D 155     -43.828   5.045 -72.780  1.00 26.48           N  
ATOM   3721  CA  ASP D 155     -43.807   5.587 -74.135  1.00 26.48           C  
ATOM   3722  C   ASP D 155     -44.046   4.490 -75.170  1.00 26.48           C  
ATOM   3723  CB  ASP D 155     -42.476   6.290 -74.412  1.00 26.48           C  
ATOM   3724  O   ASP D 155     -43.223   3.585 -75.325  1.00 26.48           O  
ATOM   3725  CG  ASP D 155     -42.493   7.761 -74.036  1.00 26.48           C  
ATOM   3726  OD1 ASP D 155     -43.413   8.490 -74.465  1.00 26.48           O  
ATOM   3727  OD2 ASP D 155     -41.576   8.195 -73.306  1.00 26.48           O  
ATOM   3728  N   VAL D 156     -45.322   3.954 -75.480  1.00 31.50           N  
ATOM   3729  CA  VAL D 156     -45.621   3.108 -76.631  1.00 31.50           C  
ATOM   3730  C   VAL D 156     -45.243   3.835 -77.919  1.00 31.50           C  
ATOM   3731  CB  VAL D 156     -47.111   2.701 -76.665  1.00 31.50           C  
ATOM   3732  O   VAL D 156     -44.597   3.260 -78.798  1.00 31.50           O  
ATOM   3733  CG1 VAL D 156     -47.385   1.752 -77.831  1.00 31.50           C  
ATOM   3734  CG2 VAL D 156     -47.519   2.058 -75.341  1.00 31.50           C  
ATOM   3735  N   GLU D 157     -45.755   5.144 -78.122  1.00 24.90           N  
ATOM   3736  CA  GLU D 157     -46.164   5.379 -79.504  1.00 24.90           C  
ATOM   3737  C   GLU D 157     -44.953   5.563 -80.414  1.00 24.90           C  
ATOM   3738  CB  GLU D 157     -47.079   6.603 -79.593  1.00 24.90           C  
ATOM   3739  O   GLU D 157     -43.955   6.166 -80.014  1.00 24.90           O  
ATOM   3740  CG  GLU D 157     -48.559   6.275 -79.459  1.00 24.90           C  
ATOM   3741  CD  GLU D 157     -49.460   7.488 -79.626  1.00 24.90           C  
ATOM   3742  OE1 GLU D 157     -50.206   7.557 -80.630  1.00 24.90           O  
ATOM   3743  OE2 GLU D 157     -49.420   8.378 -78.747  1.00 24.90           O  
TER    3744      GLU D 157                                                      
ENDMDL                                                                          
END                                                                             
