# Supplementary material for: Chp1 is a dedicated chaperone at the ribosome that safeguards eEF1A biogenesis
Source: Nat Commun. 2024 Feb 15;15:1382. doi: 10.1038/s41467-024-45645-w (PMC10869706; doi:10.1038/s41467-024-45645-w)
Supplement: Supplementary file 5 — Supplementary Data 2 [file 41467_2024_45645_MOESM5_ESM.zip › Supplmentary Data 2/Chp1_NAC/Chp1Egd2Egd1_bc1be.result/Chp1Egd2Egd1_bc1be_unrelaxed_rank_2_model_2.pdb]

MODEL     1                                                                     
ATOM      1  N   MET B   1     -29.996   9.972  -3.968  1.00 21.70           N  
ATOM      2  CA  MET B   1     -29.913   8.658  -3.336  1.00 21.70           C  
ATOM      3  C   MET B   1     -28.484   8.126  -3.372  1.00 21.70           C  
ATOM      4  CB  MET B   1     -30.856   7.669  -4.023  1.00 21.70           C  
ATOM      5  O   MET B   1     -27.863   8.075  -4.434  1.00 21.70           O  
ATOM      6  CG  MET B   1     -32.251   7.632  -3.420  1.00 21.70           C  
ATOM      7  SD  MET B   1     -33.214   6.168  -3.964  1.00 21.70           S  
ATOM      8  CE  MET B   1     -34.902   6.791  -3.733  1.00 21.70           C  
ATOM      9  N   SER B   2     -27.733   8.403  -2.253  1.00 25.43           N  
ATOM     10  CA  SER B   2     -26.334   8.051  -2.038  1.00 25.43           C  
ATOM     11  C   SER B   2     -26.090   6.568  -2.295  1.00 25.43           C  
ATOM     12  CB  SER B   2     -25.903   8.408  -0.615  1.00 25.43           C  
ATOM     13  O   SER B   2     -26.816   5.716  -1.779  1.00 25.43           O  
ATOM     14  OG  SER B   2     -25.553   9.778  -0.524  1.00 25.43           O  
ATOM     15  N   THR B   3     -25.864   6.285  -3.640  1.00 30.95           N  
ATOM     16  CA  THR B   3     -25.669   4.917  -4.109  1.00 30.95           C  
ATOM     17  C   THR B   3     -24.633   4.194  -3.254  1.00 30.95           C  
ATOM     18  CB  THR B   3     -25.231   4.890  -5.585  1.00 30.95           C  
ATOM     19  O   THR B   3     -23.464   4.585  -3.223  1.00 30.95           O  
ATOM     20  CG2 THR B   3     -25.712   3.620  -6.278  1.00 30.95           C  
ATOM     21  OG1 THR B   3     -25.778   6.028  -6.262  1.00 30.95           O  
ATOM     22  N   PHE B   4     -25.083   3.943  -2.071  1.00 30.59           N  
ATOM     23  CA  PHE B   4     -24.260   3.088  -1.223  1.00 30.59           C  
ATOM     24  C   PHE B   4     -23.990   1.750  -1.902  1.00 30.59           C  
ATOM     25  CB  PHE B   4     -24.937   2.861   0.132  1.00 30.59           C  
ATOM     26  O   PHE B   4     -24.924   1.056  -2.310  1.00 30.59           O  
ATOM     27  CG  PHE B   4     -23.975   2.550   1.247  1.00 30.59           C  
ATOM     28  CD1 PHE B   4     -23.712   1.234   1.609  1.00 30.59           C  
ATOM     29  CD2 PHE B   4     -23.334   3.573   1.933  1.00 30.59           C  
ATOM     30  CE1 PHE B   4     -22.822   0.943   2.640  1.00 30.59           C  
ATOM     31  CE2 PHE B   4     -22.443   3.290   2.964  1.00 30.59           C  
ATOM     32  CZ  PHE B   4     -22.189   1.974   3.317  1.00 30.59           C  
ATOM     33  N   ASN B   5     -23.081   1.724  -2.879  1.00 34.11           N  
ATOM     34  CA  ASN B   5     -22.620   0.458  -3.439  1.00 34.11           C  
ATOM     35  C   ASN B   5     -21.866  -0.372  -2.405  1.00 34.11           C  
ATOM     36  CB  ASN B   5     -21.740   0.704  -4.667  1.00 34.11           C  
ATOM     37  O   ASN B   5     -20.853   0.074  -1.863  1.00 34.11           O  
ATOM     38  CG  ASN B   5     -22.022  -0.271  -5.793  1.00 34.11           C  
ATOM     39  ND2 ASN B   5     -21.594   0.077  -7.000  1.00 34.11           N  
ATOM     40  OD1 ASN B   5     -22.621  -1.329  -5.579  1.00 34.11           O  
ATOM     41  N   ALA B   6     -22.566  -1.387  -1.902  1.00 34.93           N  
ATOM     42  CA  ALA B   6     -22.058  -2.341  -0.918  1.00 34.93           C  
ATOM     43  C   ALA B   6     -20.673  -2.847  -1.310  1.00 34.93           C  
ATOM     44  CB  ALA B   6     -23.026  -3.511  -0.763  1.00 34.93           C  
ATOM     45  O   ALA B   6     -19.810  -3.040  -0.450  1.00 34.93           O  
ATOM     46  N   GLU B   7     -20.538  -3.175  -2.658  1.00 36.77           N  
ATOM     47  CA  GLU B   7     -19.254  -3.726  -3.082  1.00 36.77           C  
ATOM     48  C   GLU B   7     -18.141  -2.689  -2.959  1.00 36.77           C  
ATOM     49  CB  GLU B   7     -19.337  -4.240  -4.521  1.00 36.77           C  
ATOM     50  O   GLU B   7     -17.004  -3.027  -2.622  1.00 36.77           O  
ATOM     51  CG  GLU B   7     -19.783  -5.691  -4.631  1.00 36.77           C  
ATOM     52  CD  GLU B   7     -19.814  -6.203  -6.062  1.00 36.77           C  
ATOM     53  OE1 GLU B   7     -20.015  -7.421  -6.267  1.00 36.77           O  
ATOM     54  OE2 GLU B   7     -19.634  -5.378  -6.986  1.00 36.77           O  
ATOM     55  N   THR B   8     -18.508  -1.474  -3.341  1.00 39.40           N  
ATOM     56  CA  THR B   8     -17.534  -0.393  -3.234  1.00 39.40           C  
ATOM     57  C   THR B   8     -17.348   0.026  -1.778  1.00 39.40           C  
ATOM     58  CB  THR B   8     -17.961   0.827  -4.072  1.00 39.40           C  
ATOM     59  O   THR B   8     -16.354   0.667  -1.434  1.00 39.40           O  
ATOM     60  CG2 THR B   8     -17.020   1.039  -5.253  1.00 39.40           C  
ATOM     61  OG1 THR B   8     -19.290   0.620  -4.565  1.00 39.40           O  
ATOM     62  N   ALA B   9     -18.404  -0.333  -0.993  1.00 39.52           N  
ATOM     63  CA  ALA B   9     -18.355   0.003   0.427  1.00 39.52           C  
ATOM     64  C   ALA B   9     -17.201  -0.713   1.122  1.00 39.52           C  
ATOM     65  CB  ALA B   9     -19.679  -0.347   1.102  1.00 39.52           C  
ATOM     66  O   ALA B   9     -16.489  -0.116   1.933  1.00 39.52           O  
ATOM     67  N   ASP B  10     -17.087  -2.060   0.762  1.00 42.23           N  
ATOM     68  CA  ASP B  10     -15.983  -2.823   1.334  1.00 42.23           C  
ATOM     69  C   ASP B  10     -14.635  -2.249   0.901  1.00 42.23           C  
ATOM     70  CB  ASP B  10     -16.081  -4.295   0.929  1.00 42.23           C  
ATOM     71  O   ASP B  10     -13.699  -2.179   1.700  1.00 42.23           O  
ATOM     72  CG  ASP B  10     -17.028  -5.091   1.811  1.00 42.23           C  
ATOM     73  OD1 ASP B  10     -17.234  -4.710   2.984  1.00 42.23           O  
ATOM     74  OD2 ASP B  10     -17.571  -6.109   1.330  1.00 42.23           O  
ATOM     75  N   ASN B  11     -14.637  -1.861  -0.410  1.00 41.74           N  
ATOM     76  CA  ASN B  11     -13.418  -1.243  -0.922  1.00 41.74           C  
ATOM     77  C   ASN B  11     -13.164   0.115  -0.273  1.00 41.74           C  
ATOM     78  CB  ASN B  11     -13.487  -1.100  -2.444  1.00 41.74           C  
ATOM     79  O   ASN B  11     -12.031   0.429   0.095  1.00 41.74           O  
ATOM     80  CG  ASN B  11     -12.123  -1.178  -3.100  1.00 41.74           C  
ATOM     81  ND2 ASN B  11     -12.093  -1.055  -4.422  1.00 41.74           N  
ATOM     82  OD1 ASN B  11     -11.105  -1.349  -2.425  1.00 41.74           O  
ATOM     83  N   LEU B  12     -14.298   0.773   0.013  1.00 45.01           N  
ATOM     84  CA  LEU B  12     -14.186   2.076   0.661  1.00 45.01           C  
ATOM     85  C   LEU B  12     -13.716   1.926   2.104  1.00 45.01           C  
ATOM     86  CB  LEU B  12     -15.529   2.810   0.623  1.00 45.01           C  
ATOM     87  O   LEU B  12     -12.876   2.699   2.571  1.00 45.01           O  
ATOM     88  CG  LEU B  12     -15.874   3.525  -0.684  1.00 45.01           C  
ATOM     89  CD1 LEU B  12     -17.349   3.910  -0.704  1.00 45.01           C  
ATOM     90  CD2 LEU B  12     -14.992   4.755  -0.870  1.00 45.01           C  
ATOM     91  N   GLU B  13     -14.246   0.949   2.690  1.00 47.31           N  
ATOM     92  CA  GLU B  13     -13.835   0.697   4.068  1.00 47.31           C  
ATOM     93  C   GLU B  13     -12.362   0.305   4.142  1.00 47.31           C  
ATOM     94  CB  GLU B  13     -14.702  -0.396   4.697  1.00 47.31           C  
ATOM     95  O   GLU B  13     -11.646   0.728   5.053  1.00 47.31           O  
ATOM     96  CG  GLU B  13     -15.721   0.127   5.699  1.00 47.31           C  
ATOM     97  CD  GLU B  13     -16.623  -0.960   6.261  1.00 47.31           C  
ATOM     98  OE1 GLU B  13     -17.514  -0.645   7.082  1.00 47.31           O  
ATOM     99  OE2 GLU B  13     -16.436  -2.136   5.879  1.00 47.31           O  
ATOM    100  N   ASP B  14     -12.000  -0.443   3.167  1.00 47.36           N  
ATOM    101  CA  ASP B  14     -10.604  -0.866   3.097  1.00 47.36           C  
ATOM    102  C   ASP B  14      -9.687   0.316   2.790  1.00 47.36           C  
ATOM    103  CB  ASP B  14     -10.427  -1.958   2.040  1.00 47.36           C  
ATOM    104  O   ASP B  14      -8.607   0.438   3.372  1.00 47.36           O  
ATOM    105  CG  ASP B  14     -10.758  -3.346   2.559  1.00 47.36           C  
ATOM    106  OD1 ASP B  14     -10.765  -3.550   3.793  1.00 47.36           O  
ATOM    107  OD2 ASP B  14     -11.012  -4.244   1.728  1.00 47.36           O  
ATOM    108  N   ILE B  15     -10.121   1.136   1.914  1.00 45.20           N  
ATOM    109  CA  ILE B  15      -9.353   2.316   1.531  1.00 45.20           C  
ATOM    110  C   ILE B  15      -9.252   3.274   2.716  1.00 45.20           C  
ATOM    111  CB  ILE B  15      -9.985   3.031   0.316  1.00 45.20           C  
ATOM    112  O   ILE B  15      -8.178   3.809   3.000  1.00 45.20           O  
ATOM    113  CG1 ILE B  15      -9.944   2.123  -0.919  1.00 45.20           C  
ATOM    114  CG2 ILE B  15      -9.275   4.360   0.042  1.00 45.20           C  
ATOM    115  CD1 ILE B  15     -10.628   2.713  -2.144  1.00 45.20           C  
ATOM    116  N   GLU B  16     -10.332   3.318   3.401  1.00 53.50           N  
ATOM    117  CA  GLU B  16     -10.366   4.202   4.563  1.00 53.50           C  
ATOM    118  C   GLU B  16      -9.448   3.693   5.670  1.00 53.50           C  
ATOM    119  CB  GLU B  16     -11.796   4.345   5.089  1.00 53.50           C  
ATOM    120  O   GLU B  16      -8.738   4.477   6.305  1.00 53.50           O  
ATOM    121  CG  GLU B  16     -12.651   5.317   4.290  1.00 53.50           C  
ATOM    122  CD  GLU B  16     -14.061   5.467   4.839  1.00 53.50           C  
ATOM    123  OE1 GLU B  16     -14.850   6.261   4.278  1.00 53.50           O  
ATOM    124  OE2 GLU B  16     -14.380   4.784   5.838  1.00 53.50           O  
ATOM    125  N   LYS B  17      -9.569   2.392   5.710  1.00 54.40           N  
ATOM    126  CA  LYS B  17      -8.692   1.797   6.714  1.00 54.40           C  
ATOM    127  C   LYS B  17      -7.224   1.992   6.347  1.00 54.40           C  
ATOM    128  CB  LYS B  17      -8.997   0.307   6.879  1.00 54.40           C  
ATOM    129  O   LYS B  17      -6.393   2.269   7.215  1.00 54.40           O  
ATOM    130  CG  LYS B  17     -10.162   0.014   7.814  1.00 54.40           C  
ATOM    131  CD  LYS B  17     -10.363  -1.484   8.003  1.00 54.40           C  
ATOM    132  CE  LYS B  17     -11.603  -1.782   8.835  1.00 54.40           C  
ATOM    133  NZ  LYS B  17     -11.829  -3.251   8.986  1.00 54.40           N  
ATOM    134  N   GLN B  18      -7.080   1.981   5.134  1.00 54.18           N  
ATOM    135  CA  GLN B  18      -5.701   2.130   4.680  1.00 54.18           C  
ATOM    136  C   GLN B  18      -5.204   3.557   4.891  1.00 54.18           C  
ATOM    137  CB  GLN B  18      -5.576   1.743   3.206  1.00 54.18           C  
ATOM    138  O   GLN B  18      -4.072   3.766   5.333  1.00 54.18           O  
ATOM    139  CG  GLN B  18      -5.545   0.239   2.965  1.00 54.18           C  
ATOM    140  CD  GLN B  18      -5.413  -0.118   1.497  1.00 54.18           C  
ATOM    141  NE2 GLN B  18      -5.241  -1.404   1.212  1.00 54.18           N  
ATOM    142  OE1 GLN B  18      -5.466   0.756   0.625  1.00 54.18           O  
ATOM    143  N   PHE B  19      -6.185   4.522   4.641  1.00 63.61           N  
ATOM    144  CA  PHE B  19      -5.756   5.908   4.795  1.00 63.61           C  
ATOM    145  C   PHE B  19      -5.522   6.241   6.264  1.00 63.61           C  
ATOM    146  CB  PHE B  19      -6.795   6.863   4.200  1.00 63.61           C  
ATOM    147  O   PHE B  19      -4.575   6.956   6.600  1.00 63.61           O  
ATOM    148  CG  PHE B  19      -6.550   8.310   4.531  1.00 63.61           C  
ATOM    149  CD1 PHE B  19      -7.271   8.939   5.538  1.00 63.61           C  
ATOM    150  CD2 PHE B  19      -5.597   9.042   3.834  1.00 63.61           C  
ATOM    151  CE1 PHE B  19      -7.047  10.278   5.847  1.00 63.61           C  
ATOM    152  CE2 PHE B  19      -5.367  10.381   4.137  1.00 63.61           C  
ATOM    153  CZ  PHE B  19      -6.093  10.997   5.143  1.00 63.61           C  
ATOM    154  N   ALA B  20      -6.291   5.638   7.078  1.00 70.05           N  
ATOM    155  CA  ALA B  20      -6.134   5.869   8.512  1.00 70.05           C  
ATOM    156  C   ALA B  20      -4.792   5.340   9.009  1.00 70.05           C  
ATOM    157  CB  ALA B  20      -7.278   5.218   9.285  1.00 70.05           C  
ATOM    158  O   ALA B  20      -4.107   6.003   9.791  1.00 70.05           O  
ATOM    159  N   VAL B  21      -4.458   4.201   8.497  1.00 71.20           N  
ATOM    160  CA  VAL B  21      -3.193   3.591   8.894  1.00 71.20           C  
ATOM    161  C   VAL B  21      -2.031   4.485   8.468  1.00 71.20           C  
ATOM    162  CB  VAL B  21      -3.029   2.179   8.289  1.00 71.20           C  
ATOM    163  O   VAL B  21      -1.101   4.717   9.243  1.00 71.20           O  
ATOM    164  CG1 VAL B  21      -1.633   1.627   8.576  1.00 71.20           C  
ATOM    165  CG2 VAL B  21      -4.101   1.237   8.834  1.00 71.20           C  
ATOM    166  N   VAL B  22      -2.179   5.001   7.328  1.00 73.63           N  
ATOM    167  CA  VAL B  22      -1.121   5.851   6.791  1.00 73.63           C  
ATOM    168  C   VAL B  22      -1.072   7.166   7.565  1.00 73.63           C  
ATOM    169  CB  VAL B  22      -1.324   6.127   5.284  1.00 73.63           C  
ATOM    170  O   VAL B  22       0.010   7.685   7.852  1.00 73.63           O  
ATOM    171  CG1 VAL B  22      -0.294   7.133   4.776  1.00 73.63           C  
ATOM    172  CG2 VAL B  22      -1.242   4.825   4.488  1.00 73.63           C  
ATOM    173  N   ALA B  23      -2.207   7.686   7.910  1.00 83.65           N  
ATOM    174  CA  ALA B  23      -2.270   8.930   8.672  1.00 83.65           C  
ATOM    175  C   ALA B  23      -1.612   8.771  10.039  1.00 83.65           C  
ATOM    176  CB  ALA B  23      -3.720   9.383   8.832  1.00 83.65           C  
ATOM    177  O   ALA B  23      -0.870   9.650  10.484  1.00 83.65           O  
ATOM    178  N   VAL B  24      -1.868   7.703  10.665  1.00 84.87           N  
ATOM    179  CA  VAL B  24      -1.285   7.440  11.976  1.00 84.87           C  
ATOM    180  C   VAL B  24       0.226   7.265  11.845  1.00 84.87           C  
ATOM    181  CB  VAL B  24      -1.911   6.189  12.634  1.00 84.87           C  
ATOM    182  O   VAL B  24       0.990   7.771  12.671  1.00 84.87           O  
ATOM    183  CG1 VAL B  24      -1.162   5.821  13.914  1.00 84.87           C  
ATOM    184  CG2 VAL B  24      -3.391   6.425  12.926  1.00 84.87           C  
ATOM    185  N   GLU B  25       0.656   6.562  10.813  1.00 80.98           N  
ATOM    186  CA  GLU B  25       2.083   6.389  10.555  1.00 80.98           C  
ATOM    187  C   GLU B  25       2.771   7.734  10.338  1.00 80.98           C  
ATOM    188  CB  GLU B  25       2.305   5.483   9.342  1.00 80.98           C  
ATOM    189  O   GLU B  25       3.882   7.955  10.826  1.00 80.98           O  
ATOM    190  CG  GLU B  25       2.091   4.004   9.633  1.00 80.98           C  
ATOM    191  CD  GLU B  25       2.369   3.111   8.434  1.00 80.98           C  
ATOM    192  OE1 GLU B  25       2.262   1.870   8.563  1.00 80.98           O  
ATOM    193  OE2 GLU B  25       2.697   3.657   7.356  1.00 80.98           O  
ATOM    194  N   GLN B  26       2.064   8.587   9.608  1.00 87.75           N  
ATOM    195  CA  GLN B  26       2.599   9.926   9.387  1.00 87.75           C  
ATOM    196  C   GLN B  26       2.730  10.691  10.701  1.00 87.75           C  
ATOM    197  CB  GLN B  26       1.713  10.705   8.413  1.00 87.75           C  
ATOM    198  O   GLN B  26       3.754  11.329  10.955  1.00 87.75           O  
ATOM    199  CG  GLN B  26       2.282  12.059   8.012  1.00 87.75           C  
ATOM    200  CD  GLN B  26       1.405  12.792   7.014  1.00 87.75           C  
ATOM    201  NE2 GLN B  26       1.786  14.020   6.679  1.00 87.75           N  
ATOM    202  OE1 GLN B  26       0.393  12.259   6.548  1.00 87.75           O  
ATOM    203  N   ALA B  27       1.772  10.619  11.469  1.00 90.26           N  
ATOM    204  CA  ALA B  27       1.783  11.312  12.754  1.00 90.26           C  
ATOM    205  C   ALA B  27       2.901  10.787  13.651  1.00 90.26           C  
ATOM    206  CB  ALA B  27       0.433  11.164  13.451  1.00 90.26           C  
ATOM    207  O   ALA B  27       3.609  11.568  14.292  1.00 90.26           O  
ATOM    208  N   GLU B  28       3.097   9.546  13.680  1.00 86.56           N  
ATOM    209  CA  GLU B  28       4.151   8.939  14.488  1.00 86.56           C  
ATOM    210  C   GLU B  28       5.533   9.349  13.989  1.00 86.56           C  
ATOM    211  CB  GLU B  28       4.021   7.414  14.484  1.00 86.56           C  
ATOM    212  O   GLU B  28       6.422   9.655  14.788  1.00 86.56           O  
ATOM    213  CG  GLU B  28       2.868   6.892  15.329  1.00 86.56           C  
ATOM    214  CD  GLU B  28       2.739   5.378  15.297  1.00 86.56           C  
ATOM    215  OE1 GLU B  28       1.944   4.820  16.088  1.00 86.56           O  
ATOM    216  OE2 GLU B  28       3.438   4.743  14.476  1.00 86.56           O  
ATOM    217  N   THR B  29       5.639   9.320  12.735  1.00 89.65           N  
ATOM    218  CA  THR B  29       6.910   9.703  12.131  1.00 89.65           C  
ATOM    219  C   THR B  29       7.252  11.153  12.463  1.00 89.65           C  
ATOM    220  CB  THR B  29       6.881   9.517  10.603  1.00 89.65           C  
ATOM    221  O   THR B  29       8.373  11.452  12.878  1.00 89.65           O  
ATOM    222  CG2 THR B  29       8.228   9.870   9.980  1.00 89.65           C  
ATOM    223  OG1 THR B  29       6.571   8.151  10.299  1.00 89.65           O  
ATOM    224  N   TYR B  30       6.311  12.004  12.318  1.00 93.90           N  
ATOM    225  CA  TYR B  30       6.528  13.416  12.612  1.00 93.90           C  
ATOM    226  C   TYR B  30       6.833  13.624  14.091  1.00 93.90           C  
ATOM    227  CB  TYR B  30       5.303  14.243  12.211  1.00 93.90           C  
ATOM    228  O   TYR B  30       7.751  14.368  14.443  1.00 93.90           O  
ATOM    229  CG  TYR B  30       5.457  15.722  12.472  1.00 93.90           C  
ATOM    230  CD1 TYR B  30       4.558  16.402  13.289  1.00 93.90           C  
ATOM    231  CD2 TYR B  30       6.501  16.441  11.901  1.00 93.90           C  
ATOM    232  CE1 TYR B  30       4.695  17.765  13.531  1.00 93.90           C  
ATOM    233  CE2 TYR B  30       6.648  17.805  12.136  1.00 93.90           C  
ATOM    234  OH  TYR B  30       5.882  19.806  13.187  1.00 93.90           O  
ATOM    235  CZ  TYR B  30       5.741  18.457  12.951  1.00 93.90           C  
ATOM    236  N   TRP B  31       6.086  12.974  14.898  1.00 91.98           N  
ATOM    237  CA  TRP B  31       6.315  13.094  16.334  1.00 91.98           C  
ATOM    238  C   TRP B  31       7.726  12.646  16.700  1.00 91.98           C  
ATOM    239  CB  TRP B  31       5.287  12.271  17.114  1.00 91.98           C  
ATOM    240  O   TRP B  31       8.404  13.297  17.499  1.00 91.98           O  
ATOM    241  CG  TRP B  31       5.322  12.498  18.596  1.00 91.98           C  
ATOM    242  CD1 TRP B  31       5.982  11.749  19.529  1.00 91.98           C  
ATOM    243  CD2 TRP B  31       4.663  13.545  19.315  1.00 91.98           C  
ATOM    244  CE2 TRP B  31       4.969  13.369  20.683  1.00 91.98           C  
ATOM    245  CE3 TRP B  31       3.844  14.617  18.935  1.00 91.98           C  
ATOM    246  NE1 TRP B  31       5.774  12.267  20.786  1.00 91.98           N  
ATOM    247  CH2 TRP B  31       3.684  15.267  21.274  1.00 91.98           C  
ATOM    248  CZ2 TRP B  31       4.483  14.227  21.673  1.00 91.98           C  
ATOM    249  CZ3 TRP B  31       3.362  15.469  19.922  1.00 91.98           C  
ATOM    250  N   LYS B  32       8.201  11.607  16.166  1.00 89.08           N  
ATOM    251  CA  LYS B  32       9.558  11.126  16.410  1.00 89.08           C  
ATOM    252  C   LYS B  32      10.594  12.160  15.977  1.00 89.08           C  
ATOM    253  CB  LYS B  32       9.799   9.805  15.678  1.00 89.08           C  
ATOM    254  O   LYS B  32      11.613  12.342  16.646  1.00 89.08           O  
ATOM    255  CG  LYS B  32       9.295   8.581  16.428  1.00 89.08           C  
ATOM    256  CD  LYS B  32       9.596   7.296  15.668  1.00 89.08           C  
ATOM    257  CE  LYS B  32       8.975   6.084  16.349  1.00 89.08           C  
ATOM    258  NZ  LYS B  32       9.186   4.835  15.557  1.00 89.08           N  
ATOM    259  N   LEU B  33      10.271  12.776  14.921  1.00 91.68           N  
ATOM    260  CA  LEU B  33      11.165  13.829  14.452  1.00 91.68           C  
ATOM    261  C   LEU B  33      11.237  14.970  15.461  1.00 91.68           C  
ATOM    262  CB  LEU B  33      10.699  14.362  13.094  1.00 91.68           C  
ATOM    263  O   LEU B  33      12.324  15.470  15.761  1.00 91.68           O  
ATOM    264  CG  LEU B  33      11.169  13.584  11.863  1.00 91.68           C  
ATOM    265  CD1 LEU B  33      10.354  13.989  10.639  1.00 91.68           C  
ATOM    266  CD2 LEU B  33      12.657  13.813  11.622  1.00 91.68           C  
ATOM    267  N   LEU B  34      10.157  15.276  15.997  1.00 93.51           N  
ATOM    268  CA  LEU B  34      10.097  16.383  16.945  1.00 93.51           C  
ATOM    269  C   LEU B  34      10.796  16.019  18.251  1.00 93.51           C  
ATOM    270  CB  LEU B  34       8.643  16.773  17.223  1.00 93.51           C  
ATOM    271  O   LEU B  34      11.216  16.902  19.002  1.00 93.51           O  
ATOM    272  CG  LEU B  34       7.925  17.547  16.117  1.00 93.51           C  
ATOM    273  CD1 LEU B  34       6.451  17.725  16.465  1.00 93.51           C  
ATOM    274  CD2 LEU B  34       8.593  18.899  15.890  1.00 93.51           C  
ATOM    275  N   THR B  35      10.910  14.788  18.533  1.00 90.70           N  
ATOM    276  CA  THR B  35      11.613  14.339  19.730  1.00 90.70           C  
ATOM    277  C   THR B  35      13.124  14.418  19.531  1.00 90.70           C  
ATOM    278  CB  THR B  35      11.217  12.898  20.103  1.00 90.70           C  
ATOM    279  O   THR B  35      13.879  14.506  20.502  1.00 90.70           O  
ATOM    280  CG2 THR B  35       9.735  12.809  20.452  1.00 90.70           C  
ATOM    281  OG1 THR B  35      11.489  12.031  18.995  1.00 90.70           O  
ATOM    282  N   SER B  36      13.588  14.451  18.326  1.00 88.01           N  
ATOM    283  CA  SER B  36      15.015  14.423  18.022  1.00 88.01           C  
ATOM    284  C   SER B  36      15.545  15.823  17.731  1.00 88.01           C  
ATOM    285  CB  SER B  36      15.292  13.506  16.830  1.00 88.01           C  
ATOM    286  O   SER B  36      16.666  16.161  18.118  1.00 88.01           O  
ATOM    287  OG  SER B  36      14.605  13.960  15.676  1.00 88.01           O  
ATOM    288  N   VAL B  37      14.750  16.629  17.069  1.00 91.26           N  
ATOM    289  CA  VAL B  37      15.172  17.968  16.671  1.00 91.26           C  
ATOM    290  C   VAL B  37      14.076  18.977  17.006  1.00 91.26           C  
ATOM    291  CB  VAL B  37      15.512  18.032  15.165  1.00 91.26           C  
ATOM    292  O   VAL B  37      12.888  18.693  16.835  1.00 91.26           O  
ATOM    293  CG1 VAL B  37      15.979  19.434  14.776  1.00 91.26           C  
ATOM    294  CG2 VAL B  37      16.578  16.995  14.815  1.00 91.26           C  
ATOM    295  N   PRO B  38      14.565  20.120  17.535  1.00 93.60           N  
ATOM    296  CA  PRO B  38      13.561  21.156  17.792  1.00 93.60           C  
ATOM    297  C   PRO B  38      12.780  21.544  16.538  1.00 93.60           C  
ATOM    298  CB  PRO B  38      14.393  22.334  18.304  1.00 93.60           C  
ATOM    299  O   PRO B  38      13.358  21.644  15.453  1.00 93.60           O  
ATOM    300  CG  PRO B  38      15.797  22.012  17.906  1.00 93.60           C  
ATOM    301  CD  PRO B  38      15.895  20.534  17.658  1.00 93.60           C  
ATOM    302  N   GLY B  39      11.512  21.709  16.690  1.00 93.19           N  
ATOM    303  CA  GLY B  39      10.658  22.076  15.571  1.00 93.19           C  
ATOM    304  C   GLY B  39      11.133  23.317  14.840  1.00 93.19           C  
ATOM    305  O   GLY B  39      10.972  23.427  13.623  1.00 93.19           O  
ATOM    306  N   SER B  40      11.708  24.229  15.519  1.00 94.38           N  
ATOM    307  CA  SER B  40      12.167  25.494  14.954  1.00 94.38           C  
ATOM    308  C   SER B  40      13.295  25.274  13.952  1.00 94.38           C  
ATOM    309  CB  SER B  40      12.636  26.437  16.063  1.00 94.38           C  
ATOM    310  O   SER B  40      13.542  26.122  13.092  1.00 94.38           O  
ATOM    311  OG  SER B  40      13.636  25.823  16.857  1.00 94.38           O  
ATOM    312  N   LYS B  41      13.890  24.186  14.022  1.00 92.12           N  
ATOM    313  CA  LYS B  41      15.014  23.896  13.137  1.00 92.12           C  
ATOM    314  C   LYS B  41      14.612  22.913  12.041  1.00 92.12           C  
ATOM    315  CB  LYS B  41      16.194  23.338  13.934  1.00 92.12           C  
ATOM    316  O   LYS B  41      15.428  22.559  11.188  1.00 92.12           O  
ATOM    317  CG  LYS B  41      16.811  24.334  14.906  1.00 92.12           C  
ATOM    318  CD  LYS B  41      18.036  23.752  15.599  1.00 92.12           C  
ATOM    319  CE  LYS B  41      18.638  24.737  16.592  1.00 92.12           C  
ATOM    320  NZ  LYS B  41      19.793  24.145  17.330  1.00 92.12           N  
ATOM    321  N   LEU B  42      13.379  22.604  12.064  1.00 91.43           N  
ATOM    322  CA  LEU B  42      12.904  21.579  11.140  1.00 91.43           C  
ATOM    323  C   LEU B  42      12.310  22.212   9.886  1.00 91.43           C  
ATOM    324  CB  LEU B  42      11.862  20.687  11.818  1.00 91.43           C  
ATOM    325  O   LEU B  42      11.577  23.200   9.972  1.00 91.43           O  
ATOM    326  CG  LEU B  42      12.404  19.585  12.730  1.00 91.43           C  
ATOM    327  CD1 LEU B  42      11.291  19.038  13.619  1.00 91.43           C  
ATOM    328  CD2 LEU B  42      13.033  18.468  11.904  1.00 91.43           C  
ATOM    329  N   ARG B  43      12.742  21.646   8.774  1.00 91.03           N  
ATOM    330  CA  ARG B  43      12.105  21.959   7.499  1.00 91.03           C  
ATOM    331  C   ARG B  43      11.357  20.750   6.949  1.00 91.03           C  
ATOM    332  CB  ARG B  43      13.143  22.440   6.483  1.00 91.03           C  
ATOM    333  O   ARG B  43      11.975  19.770   6.527  1.00 91.03           O  
ATOM    334  CG  ARG B  43      13.633  23.859   6.728  1.00 91.03           C  
ATOM    335  CD  ARG B  43      14.560  24.334   5.617  1.00 91.03           C  
ATOM    336  NE  ARG B  43      15.144  25.637   5.924  1.00 91.03           N  
ATOM    337  NH1 ARG B  43      15.737  26.115   3.743  1.00 91.03           N  
ATOM    338  NH2 ARG B  43      16.193  27.616   5.415  1.00 91.03           N  
ATOM    339  CZ  ARG B  43      15.690  26.453   5.027  1.00 91.03           C  
ATOM    340  N   LEU B  44      10.036  20.902   6.818  1.00 92.77           N  
ATOM    341  CA  LEU B  44       9.211  19.756   6.450  1.00 92.77           C  
ATOM    342  C   LEU B  44       9.212  19.549   4.939  1.00 92.77           C  
ATOM    343  CB  LEU B  44       7.777  19.946   6.950  1.00 92.77           C  
ATOM    344  O   LEU B  44       9.252  18.411   4.465  1.00 92.77           O  
ATOM    345  CG  LEU B  44       7.583  19.953   8.467  1.00 92.77           C  
ATOM    346  CD1 LEU B  44       6.121  20.215   8.813  1.00 92.77           C  
ATOM    347  CD2 LEU B  44       8.054  18.636   9.074  1.00 92.77           C  
ATOM    348  N   THR B  45       9.156  20.673   4.157  1.00 91.12           N  
ATOM    349  CA  THR B  45       9.172  20.625   2.699  1.00 91.12           C  
ATOM    350  C   THR B  45      10.093  21.702   2.133  1.00 91.12           C  
ATOM    351  CB  THR B  45       7.756  20.800   2.119  1.00 91.12           C  
ATOM    352  O   THR B  45      10.520  22.605   2.856  1.00 91.12           O  
ATOM    353  CG2 THR B  45       6.741  19.955   2.881  1.00 91.12           C  
ATOM    354  OG1 THR B  45       7.377  22.179   2.207  1.00 91.12           O  
ATOM    355  N   LYS B  46      10.366  21.635   0.859  1.00 88.24           N  
ATOM    356  CA  LYS B  46      11.171  22.645   0.179  1.00 88.24           C  
ATOM    357  C   LYS B  46      10.409  23.961   0.052  1.00 88.24           C  
ATOM    358  CB  LYS B  46      11.595  22.150  -1.205  1.00 88.24           C  
ATOM    359  O   LYS B  46      11.010  25.012  -0.180  1.00 88.24           O  
ATOM    360  CG  LYS B  46      12.583  20.993  -1.172  1.00 88.24           C  
ATOM    361  CD  LYS B  46      12.989  20.565  -2.577  1.00 88.24           C  
ATOM    362  CE  LYS B  46      13.957  19.391  -2.546  1.00 88.24           C  
ATOM    363  NZ  LYS B  46      14.324  18.939  -3.922  1.00 88.24           N  
ATOM    364  N   PHE B  47       9.145  23.879   0.302  1.00 93.55           N  
ATOM    365  CA  PHE B  47       8.296  25.042   0.069  1.00 93.55           C  
ATOM    366  C   PHE B  47       7.757  25.591   1.385  1.00 93.55           C  
ATOM    367  CB  PHE B  47       7.135  24.683  -0.864  1.00 93.55           C  
ATOM    368  O   PHE B  47       6.709  26.239   1.410  1.00 93.55           O  
ATOM    369  CG  PHE B  47       7.573  24.086  -2.174  1.00 93.55           C  
ATOM    370  CD1 PHE B  47       8.150  24.880  -3.158  1.00 93.55           C  
ATOM    371  CD2 PHE B  47       7.406  22.730  -2.423  1.00 93.55           C  
ATOM    372  CE1 PHE B  47       8.556  24.330  -4.372  1.00 93.55           C  
ATOM    373  CE2 PHE B  47       7.809  22.173  -3.634  1.00 93.55           C  
ATOM    374  CZ  PHE B  47       8.382  22.975  -4.607  1.00 93.55           C  
ATOM    375  N   ASP B  48       8.449  25.316   2.467  1.00 95.28           N  
ATOM    376  CA  ASP B  48       7.973  25.732   3.783  1.00 95.28           C  
ATOM    377  C   ASP B  48       7.721  27.238   3.825  1.00 95.28           C  
ATOM    378  CB  ASP B  48       8.978  25.336   4.867  1.00 95.28           C  
ATOM    379  O   ASP B  48       6.675  27.684   4.300  1.00 95.28           O  
ATOM    380  CG  ASP B  48       8.834  23.891   5.309  1.00 95.28           C  
ATOM    381  OD1 ASP B  48       8.167  23.101   4.606  1.00 95.28           O  
ATOM    382  OD2 ASP B  48       9.389  23.539   6.372  1.00 95.28           O  
ATOM    383  N   ASP B  49       8.652  28.026   3.337  1.00 96.50           N  
ATOM    384  CA  ASP B  49       8.534  29.480   3.375  1.00 96.50           C  
ATOM    385  C   ASP B  49       7.349  29.957   2.538  1.00 96.50           C  
ATOM    386  CB  ASP B  49       9.825  30.137   2.881  1.00 96.50           C  
ATOM    387  O   ASP B  49       6.581  30.818   2.974  1.00 96.50           O  
ATOM    388  CG  ASP B  49      10.995  29.930   3.827  1.00 96.50           C  
ATOM    389  OD1 ASP B  49      10.770  29.728   5.040  1.00 96.50           O  
ATOM    390  OD2 ASP B  49      12.152  29.973   3.355  1.00 96.50           O  
ATOM    391  N   GLU B  50       7.259  29.380   1.389  1.00 96.69           N  
ATOM    392  CA  GLU B  50       6.153  29.738   0.505  1.00 96.69           C  
ATOM    393  C   GLU B  50       4.810  29.360   1.122  1.00 96.69           C  
ATOM    394  CB  GLU B  50       6.314  29.062  -0.859  1.00 96.69           C  
ATOM    395  O   GLU B  50       3.854  30.137   1.064  1.00 96.69           O  
ATOM    396  CG  GLU B  50       5.326  29.550  -1.908  1.00 96.69           C  
ATOM    397  CD  GLU B  50       5.536  28.914  -3.273  1.00 96.69           C  
ATOM    398  OE1 GLU B  50       4.664  29.072  -4.157  1.00 96.69           O  
ATOM    399  OE2 GLU B  50       6.582  28.252  -3.459  1.00 96.69           O  
ATOM    400  N   ILE B  51       4.751  28.186   1.720  1.00 96.86           N  
ATOM    401  CA  ILE B  51       3.524  27.725   2.359  1.00 96.86           C  
ATOM    402  C   ILE B  51       3.166  28.652   3.518  1.00 96.86           C  
ATOM    403  CB  ILE B  51       3.659  26.269   2.859  1.00 96.86           C  
ATOM    404  O   ILE B  51       2.015  29.075   3.650  1.00 96.86           O  
ATOM    405  CG1 ILE B  51       3.784  25.306   1.673  1.00 96.86           C  
ATOM    406  CG2 ILE B  51       2.471  25.891   3.749  1.00 96.86           C  
ATOM    407  CD1 ILE B  51       4.095  23.870   2.071  1.00 96.86           C  
ATOM    408  N   TYR B  52       4.117  29.004   4.264  1.00 97.66           N  
ATOM    409  CA  TYR B  52       3.901  29.875   5.414  1.00 97.66           C  
ATOM    410  C   TYR B  52       3.388  31.241   4.976  1.00 97.66           C  
ATOM    411  CB  TYR B  52       5.196  30.037   6.217  1.00 97.66           C  
ATOM    412  O   TYR B  52       2.396  31.740   5.513  1.00 97.66           O  
ATOM    413  CG  TYR B  52       5.068  30.973   7.394  1.00 97.66           C  
ATOM    414  CD1 TYR B  52       5.531  32.284   7.319  1.00 97.66           C  
ATOM    415  CD2 TYR B  52       4.483  30.548   8.582  1.00 97.66           C  
ATOM    416  CE1 TYR B  52       5.417  33.150   8.402  1.00 97.66           C  
ATOM    417  CE2 TYR B  52       4.364  31.405   9.671  1.00 97.66           C  
ATOM    418  OH  TYR B  52       4.716  33.555  10.646  1.00 97.66           O  
ATOM    419  CZ  TYR B  52       4.832  32.703   9.572  1.00 97.66           C  
ATOM    420  N   GLU B  53       4.023  31.871   4.084  1.00 97.86           N  
ATOM    421  CA  GLU B  53       3.653  33.205   3.621  1.00 97.86           C  
ATOM    422  C   GLU B  53       2.234  33.221   3.061  1.00 97.86           C  
ATOM    423  CB  GLU B  53       4.642  33.700   2.563  1.00 97.86           C  
ATOM    424  O   GLU B  53       1.442  34.106   3.388  1.00 97.86           O  
ATOM    425  CG  GLU B  53       6.011  34.061   3.122  1.00 97.86           C  
ATOM    426  CD  GLU B  53       7.019  34.432   2.046  1.00 97.86           C  
ATOM    427  OE1 GLU B  53       8.214  34.617   2.371  1.00 97.86           O  
ATOM    428  OE2 GLU B  53       6.611  34.540   0.868  1.00 97.86           O  
ATOM    429  N   ASN B  54       1.941  32.188   2.265  1.00 97.51           N  
ATOM    430  CA  ASN B  54       0.603  32.103   1.689  1.00 97.51           C  
ATOM    431  C   ASN B  54      -0.449  31.813   2.755  1.00 97.51           C  
ATOM    432  CB  ASN B  54       0.557  31.036   0.593  1.00 97.51           C  
ATOM    433  O   ASN B  54      -1.567  32.327   2.686  1.00 97.51           O  
ATOM    434  CG  ASN B  54       0.965  31.574  -0.764  1.00 97.51           C  
ATOM    435  ND2 ASN B  54       2.198  31.291  -1.168  1.00 97.51           N  
ATOM    436  OD1 ASN B  54       0.180  32.240  -1.444  1.00 97.51           O  
ATOM    437  N   PHE B  55      -0.112  31.044   3.724  1.00 96.93           N  
ATOM    438  CA  PHE B  55      -0.994  30.733   4.842  1.00 96.93           C  
ATOM    439  C   PHE B  55      -1.332  31.992   5.632  1.00 96.93           C  
ATOM    440  CB  PHE B  55      -0.349  29.693   5.764  1.00 96.93           C  
ATOM    441  O   PHE B  55      -2.503  32.263   5.908  1.00 96.93           O  
ATOM    442  CG  PHE B  55      -1.221  29.283   6.920  1.00 96.93           C  
ATOM    443  CD1 PHE B  55      -0.716  29.258   8.215  1.00 96.93           C  
ATOM    444  CD2 PHE B  55      -2.546  28.923   6.713  1.00 96.93           C  
ATOM    445  CE1 PHE B  55      -1.521  28.879   9.287  1.00 96.93           C  
ATOM    446  CE2 PHE B  55      -3.356  28.543   7.779  1.00 96.93           C  
ATOM    447  CZ  PHE B  55      -2.841  28.521   9.065  1.00 96.93           C  
ATOM    448  N   MET B  56      -0.396  32.810   5.870  1.00 96.56           N  
ATOM    449  CA  MET B  56      -0.582  34.043   6.630  1.00 96.56           C  
ATOM    450  C   MET B  56      -1.389  35.059   5.829  1.00 96.56           C  
ATOM    451  CB  MET B  56       0.769  34.642   7.024  1.00 96.56           C  
ATOM    452  O   MET B  56      -2.172  35.823   6.397  1.00 96.56           O  
ATOM    453  CG  MET B  56       1.574  33.769   7.973  1.00 96.56           C  
ATOM    454  SD  MET B  56       0.662  33.384   9.518  1.00 96.56           S  
ATOM    455  CE  MET B  56       1.206  31.675   9.794  1.00 96.56           C  
ATOM    456  N   GLU B  57      -1.166  35.127   4.574  1.00 96.39           N  
ATOM    457  CA  GLU B  57      -1.862  36.072   3.707  1.00 96.39           C  
ATOM    458  C   GLU B  57      -3.335  35.702   3.557  1.00 96.39           C  
ATOM    459  CB  GLU B  57      -1.193  36.134   2.331  1.00 96.39           C  
ATOM    460  O   GLU B  57      -4.210  36.565   3.649  1.00 96.39           O  
ATOM    461  CG  GLU B  57      -1.757  37.214   1.420  1.00 96.39           C  
ATOM    462  CD  GLU B  57      -1.075  37.271   0.063  1.00 96.39           C  
ATOM    463  OE1 GLU B  57      -1.544  38.023  -0.821  1.00 96.39           O  
ATOM    464  OE2 GLU B  57      -0.064  36.557  -0.119  1.00 96.39           O  
ATOM    465  N   ARG B  58      -3.613  34.439   3.437  1.00 95.49           N  
ATOM    466  CA  ARG B  58      -4.967  33.992   3.125  1.00 95.49           C  
ATOM    467  C   ARG B  58      -5.750  33.690   4.398  1.00 95.49           C  
ATOM    468  CB  ARG B  58      -4.931  32.754   2.226  1.00 95.49           C  
ATOM    469  O   ARG B  58      -6.982  33.667   4.385  1.00 95.49           O  
ATOM    470  CG  ARG B  58      -4.484  33.040   0.802  1.00 95.49           C  
ATOM    471  CD  ARG B  58      -4.515  31.786  -0.062  1.00 95.49           C  
ATOM    472  NE  ARG B  58      -4.167  32.078  -1.449  1.00 95.49           N  
ATOM    473  NH1 ARG B  58      -6.322  31.859  -2.253  1.00 95.49           N  
ATOM    474  NH2 ARG B  58      -4.609  32.383  -3.682  1.00 95.49           N  
ATOM    475  CZ  ARG B  58      -5.034  32.106  -2.458  1.00 95.49           C  
ATOM    476  N   PHE B  59      -5.101  33.438   5.489  1.00 96.07           N  
ATOM    477  CA  PHE B  59      -5.716  33.198   6.789  1.00 96.07           C  
ATOM    478  C   PHE B  59      -5.094  34.092   7.855  1.00 96.07           C  
ATOM    479  CB  PHE B  59      -5.574  31.726   7.189  1.00 96.07           C  
ATOM    480  O   PHE B  59      -4.417  33.605   8.763  1.00 96.07           O  
ATOM    481  CG  PHE B  59      -6.202  30.769   6.212  1.00 96.07           C  
ATOM    482  CD1 PHE B  59      -7.532  30.391   6.345  1.00 96.07           C  
ATOM    483  CD2 PHE B  59      -5.460  30.245   5.161  1.00 96.07           C  
ATOM    484  CE1 PHE B  59      -8.115  29.504   5.442  1.00 96.07           C  
ATOM    485  CE2 PHE B  59      -6.035  29.359   4.255  1.00 96.07           C  
ATOM    486  CZ  PHE B  59      -7.363  28.989   4.398  1.00 96.07           C  
ATOM    487  N   PRO B  60      -5.463  35.363   7.852  1.00 95.53           N  
ATOM    488  CA  PRO B  60      -4.825  36.351   8.726  1.00 95.53           C  
ATOM    489  C   PRO B  60      -5.095  36.091  10.206  1.00 95.53           C  
ATOM    490  CB  PRO B  60      -5.454  37.673   8.281  1.00 95.53           C  
ATOM    491  O   PRO B  60      -4.328  36.536  11.065  1.00 95.53           O  
ATOM    492  CG  PRO B  60      -6.665  37.277   7.500  1.00 95.53           C  
ATOM    493  CD  PRO B  60      -6.466  35.879   6.988  1.00 95.53           C  
ATOM    494  N   GLU B  61      -6.165  35.404  10.488  1.00 94.28           N  
ATOM    495  CA  GLU B  61      -6.470  35.091  11.881  1.00 94.28           C  
ATOM    496  C   GLU B  61      -5.353  34.271  12.520  1.00 94.28           C  
ATOM    497  CB  GLU B  61      -7.800  34.339  11.985  1.00 94.28           C  
ATOM    498  O   GLU B  61      -5.180  34.292  13.740  1.00 94.28           O  
ATOM    499  CG  GLU B  61      -7.829  33.031  11.207  1.00 94.28           C  
ATOM    500  CD  GLU B  61      -8.363  33.186   9.792  1.00 94.28           C  
ATOM    501  OE1 GLU B  61      -9.040  32.259   9.293  1.00 94.28           O  
ATOM    502  OE2 GLU B  61      -8.101  34.244   9.177  1.00 94.28           O  
ATOM    503  N   TYR B  62      -4.607  33.602  11.689  1.00 95.40           N  
ATOM    504  CA  TYR B  62      -3.566  32.725  12.211  1.00 95.40           C  
ATOM    505  C   TYR B  62      -2.234  33.459  12.314  1.00 95.40           C  
ATOM    506  CB  TYR B  62      -3.411  31.486  11.323  1.00 95.40           C  
ATOM    507  O   TYR B  62      -1.209  32.857  12.642  1.00 95.40           O  
ATOM    508  CG  TYR B  62      -4.585  30.539  11.393  1.00 95.40           C  
ATOM    509  CD1 TYR B  62      -4.899  29.874  12.576  1.00 95.40           C  
ATOM    510  CD2 TYR B  62      -5.381  30.307  10.277  1.00 95.40           C  
ATOM    511  CE1 TYR B  62      -5.979  29.000  12.645  1.00 95.40           C  
ATOM    512  CE2 TYR B  62      -6.462  29.434  10.333  1.00 95.40           C  
ATOM    513  OH  TYR B  62      -7.823  27.922  11.582  1.00 95.40           O  
ATOM    514  CZ  TYR B  62      -6.753  28.787  11.520  1.00 95.40           C  
ATOM    515  N   LYS B  63      -2.205  34.748  12.069  1.00 95.86           N  
ATOM    516  CA  LYS B  63      -1.041  35.569  12.389  1.00 95.86           C  
ATOM    517  C   LYS B  63      -0.837  35.669  13.898  1.00 95.86           C  
ATOM    518  CB  LYS B  63      -1.187  36.967  11.786  1.00 95.86           C  
ATOM    519  O   LYS B  63       0.278  35.913  14.364  1.00 95.86           O  
ATOM    520  CG  LYS B  63      -1.001  37.013  10.277  1.00 95.86           C  
ATOM    521  CD  LYS B  63      -1.076  38.439   9.748  1.00 95.86           C  
ATOM    522  CE  LYS B  63      -0.939  38.482   8.232  1.00 95.86           C  
ATOM    523  NZ  LYS B  63      -1.047  39.875   7.705  1.00 95.86           N  
ATOM    524  N   ASP B  64      -1.988  35.482  14.532  1.00 95.50           N  
ATOM    525  CA  ASP B  64      -1.924  35.379  15.987  1.00 95.50           C  
ATOM    526  C   ASP B  64      -1.381  34.018  16.418  1.00 95.50           C  
ATOM    527  CB  ASP B  64      -3.304  35.613  16.603  1.00 95.50           C  
ATOM    528  O   ASP B  64      -2.041  32.993  16.232  1.00 95.50           O  
ATOM    529  CG  ASP B  64      -3.272  35.690  18.119  1.00 95.50           C  
ATOM    530  OD1 ASP B  64      -2.195  35.483  18.718  1.00 95.50           O  
ATOM    531  OD2 ASP B  64      -4.335  35.957  18.721  1.00 95.50           O  
ATOM    532  N   VAL B  65      -0.297  34.046  17.062  1.00 95.60           N  
ATOM    533  CA  VAL B  65       0.434  32.838  17.430  1.00 95.60           C  
ATOM    534  C   VAL B  65      -0.428  31.970  18.344  1.00 95.60           C  
ATOM    535  CB  VAL B  65       1.774  33.174  18.121  1.00 95.60           C  
ATOM    536  O   VAL B  65      -0.332  30.741  18.314  1.00 95.60           O  
ATOM    537  CG1 VAL B  65       2.484  31.898  18.571  1.00 95.60           C  
ATOM    538  CG2 VAL B  65       2.668  33.985  17.186  1.00 95.60           C  
ATOM    539  N   GLU B  66      -1.250  32.613  19.078  1.00 95.47           N  
ATOM    540  CA  GLU B  66      -2.110  31.877  19.999  1.00 95.47           C  
ATOM    541  C   GLU B  66      -3.140  31.042  19.243  1.00 95.47           C  
ATOM    542  CB  GLU B  66      -2.815  32.837  20.961  1.00 95.47           C  
ATOM    543  O   GLU B  66      -3.519  29.958  19.693  1.00 95.47           O  
ATOM    544  CG  GLU B  66      -1.895  33.438  22.014  1.00 95.47           C  
ATOM    545  CD  GLU B  66      -1.354  32.410  22.995  1.00 95.47           C  
ATOM    546  OE1 GLU B  66      -0.178  32.526  23.409  1.00 95.47           O  
ATOM    547  OE2 GLU B  66      -2.112  31.481  23.352  1.00 95.47           O  
ATOM    548  N   ARG B  67      -3.495  31.517  18.083  1.00 95.23           N  
ATOM    549  CA  ARG B  67      -4.484  30.807  17.279  1.00 95.23           C  
ATOM    550  C   ARG B  67      -3.850  29.633  16.542  1.00 95.23           C  
ATOM    551  CB  ARG B  67      -5.147  31.757  16.279  1.00 95.23           C  
ATOM    552  O   ARG B  67      -4.528  28.653  16.224  1.00 95.23           O  
ATOM    553  CG  ARG B  67      -6.134  32.726  16.911  1.00 95.23           C  
ATOM    554  CD  ARG B  67      -7.192  33.182  15.916  1.00 95.23           C  
ATOM    555  NE  ARG B  67      -8.112  32.101  15.574  1.00 95.23           N  
ATOM    556  NH1 ARG B  67      -9.669  33.470  14.555  1.00 95.23           N  
ATOM    557  NH2 ARG B  67     -10.028  31.209  14.675  1.00 95.23           N  
ATOM    558  CZ  ARG B  67      -9.267  32.263  14.936  1.00 95.23           C  
ATOM    559  N   VAL B  68      -2.647  29.737  16.256  1.00 96.32           N  
ATOM    560  CA  VAL B  68      -1.919  28.640  15.627  1.00 96.32           C  
ATOM    561  C   VAL B  68      -1.637  27.549  16.658  1.00 96.32           C  
ATOM    562  CB  VAL B  68      -0.598  29.126  14.990  1.00 96.32           C  
ATOM    563  O   VAL B  68      -1.585  26.364  16.319  1.00 96.32           O  
ATOM    564  CG1 VAL B  68       0.188  27.949  14.414  1.00 96.32           C  
ATOM    565  CG2 VAL B  68      -0.880  30.166  13.907  1.00 96.32           C  
ATOM    566  N   LYS B  69      -1.496  28.038  17.897  1.00 96.63           N  
ATOM    567  CA  LYS B  69      -1.215  27.118  18.996  1.00 96.63           C  
ATOM    568  C   LYS B  69      -2.426  26.241  19.302  1.00 96.63           C  
ATOM    569  CB  LYS B  69      -0.798  27.890  20.249  1.00 96.63           C  
ATOM    570  O   LYS B  69      -2.284  25.040  19.543  1.00 96.63           O  
ATOM    571  CG  LYS B  69      -0.384  27.003  21.413  1.00 96.63           C  
ATOM    572  CD  LYS B  69       0.069  27.828  22.611  1.00 96.63           C  
ATOM    573  CE  LYS B  69       0.456  26.941  23.787  1.00 96.63           C  
ATOM    574  NZ  LYS B  69       0.927  27.745  24.955  1.00 96.63           N  
ATOM    575  N   LYS B  70      -3.514  26.885  19.298  1.00 96.59           N  
ATOM    576  CA  LYS B  70      -4.749  26.183  19.632  1.00 96.59           C  
ATOM    577  C   LYS B  70      -5.904  26.656  18.754  1.00 96.59           C  
ATOM    578  CB  LYS B  70      -5.098  26.382  21.108  1.00 96.59           C  
ATOM    579  O   LYS B  70      -6.112  27.859  18.586  1.00 96.59           O  
ATOM    580  CG  LYS B  70      -6.233  25.497  21.601  1.00 96.59           C  
ATOM    581  CD  LYS B  70      -6.475  25.677  23.094  1.00 96.59           C  
ATOM    582  CE  LYS B  70      -7.628  24.810  23.583  1.00 96.59           C  
ATOM    583  NZ  LYS B  70      -7.848  24.959  25.053  1.00 96.59           N  
ATOM    584  N   PHE B  71      -6.596  25.660  18.033  1.00 94.52           N  
ATOM    585  CA  PHE B  71      -7.764  25.956  17.212  1.00 94.52           C  
ATOM    586  C   PHE B  71      -8.814  24.859  17.350  1.00 94.52           C  
ATOM    587  CB  PHE B  71      -7.364  26.118  15.743  1.00 94.52           C  
ATOM    588  O   PHE B  71      -8.554  23.815  17.952  1.00 94.52           O  
ATOM    589  CG  PHE B  71      -6.905  24.840  15.094  1.00 94.52           C  
ATOM    590  CD1 PHE B  71      -5.573  24.449  15.160  1.00 94.52           C  
ATOM    591  CD2 PHE B  71      -7.807  24.028  14.418  1.00 94.52           C  
ATOM    592  CE1 PHE B  71      -5.146  23.267  14.561  1.00 94.52           C  
ATOM    593  CE2 PHE B  71      -7.387  22.845  13.816  1.00 94.52           C  
ATOM    594  CZ  PHE B  71      -6.056  22.467  13.888  1.00 94.52           C  
ATOM    595  N   THR B  72     -10.003  25.219  16.855  1.00 92.22           N  
ATOM    596  CA  THR B  72     -11.064  24.218  16.873  1.00 92.22           C  
ATOM    597  C   THR B  72     -11.307  23.662  15.473  1.00 92.22           C  
ATOM    598  CB  THR B  72     -12.375  24.804  17.430  1.00 92.22           C  
ATOM    599  O   THR B  72     -11.174  24.383  14.481  1.00 92.22           O  
ATOM    600  CG2 THR B  72     -12.209  25.239  18.883  1.00 92.22           C  
ATOM    601  OG1 THR B  72     -12.757  25.939  16.644  1.00 92.22           O  
ATOM    602  N   GLU B  73     -11.612  22.383  15.386  1.00 88.97           N  
ATOM    603  CA  GLU B  73     -11.880  21.707  14.120  1.00 88.97           C  
ATOM    604  C   GLU B  73     -13.018  22.386  13.362  1.00 88.97           C  
ATOM    605  CB  GLU B  73     -12.213  20.232  14.358  1.00 88.97           C  
ATOM    606  O   GLU B  73     -12.999  22.449  12.131  1.00 88.97           O  
ATOM    607  CG  GLU B  73     -12.455  19.443  13.080  1.00 88.97           C  
ATOM    608  CD  GLU B  73     -12.729  17.968  13.328  1.00 88.97           C  
ATOM    609  OE1 GLU B  73     -13.099  17.250  12.371  1.00 88.97           O  
ATOM    610  OE2 GLU B  73     -12.573  17.527  14.489  1.00 88.97           O  
ATOM    611  N   GLU B  74     -14.012  22.925  14.062  1.00 89.22           N  
ATOM    612  CA  GLU B  74     -15.190  23.552  13.470  1.00 89.22           C  
ATOM    613  C   GLU B  74     -14.809  24.790  12.662  1.00 89.22           C  
ATOM    614  CB  GLU B  74     -16.204  23.924  14.555  1.00 89.22           C  
ATOM    615  O   GLU B  74     -15.454  25.106  11.660  1.00 89.22           O  
ATOM    616  CG  GLU B  74     -16.904  22.726  15.179  1.00 89.22           C  
ATOM    617  CD  GLU B  74     -17.939  23.113  16.224  1.00 89.22           C  
ATOM    618  OE1 GLU B  74     -18.602  22.211  16.784  1.00 89.22           O  
ATOM    619  OE2 GLU B  74     -18.089  24.328  16.483  1.00 89.22           O  
ATOM    620  N   GLU B  75     -13.736  25.337  13.052  1.00 90.03           N  
ATOM    621  CA  GLU B  75     -13.283  26.543  12.365  1.00 90.03           C  
ATOM    622  C   GLU B  75     -12.777  26.221  10.962  1.00 90.03           C  
ATOM    623  CB  GLU B  75     -12.185  27.241  13.172  1.00 90.03           C  
ATOM    624  O   GLU B  75     -12.797  27.080  10.077  1.00 90.03           O  
ATOM    625  CG  GLU B  75     -12.655  27.770  14.520  1.00 90.03           C  
ATOM    626  CD  GLU B  75     -11.545  28.421  15.329  1.00 90.03           C  
ATOM    627  OE1 GLU B  75     -11.607  28.391  16.579  1.00 90.03           O  
ATOM    628  OE2 GLU B  75     -10.605  28.966  14.708  1.00 90.03           O  
ATOM    629  N   LEU B  76     -12.358  25.016  10.784  1.00 89.12           N  
ATOM    630  CA  LEU B  76     -11.808  24.609   9.495  1.00 89.12           C  
ATOM    631  C   LEU B  76     -12.910  24.105   8.570  1.00 89.12           C  
ATOM    632  CB  LEU B  76     -10.747  23.522   9.684  1.00 89.12           C  
ATOM    633  O   LEU B  76     -12.701  23.977   7.361  1.00 89.12           O  
ATOM    634  CG  LEU B  76      -9.463  23.946  10.399  1.00 89.12           C  
ATOM    635  CD1 LEU B  76      -8.589  22.729  10.684  1.00 89.12           C  
ATOM    636  CD2 LEU B  76      -8.702  24.973   9.567  1.00 89.12           C  
ATOM    637  N   LYS B  77     -14.134  23.965   9.113  1.00 85.03           N  
ATOM    638  CA  LYS B  77     -15.184  23.287   8.360  1.00 85.03           C  
ATOM    639  C   LYS B  77     -16.316  24.248   8.006  1.00 85.03           C  
ATOM    640  CB  LYS B  77     -15.733  22.100   9.153  1.00 85.03           C  
ATOM    641  O   LYS B  77     -17.374  23.823   7.539  1.00 85.03           O  
ATOM    642  CG  LYS B  77     -14.724  20.983   9.373  1.00 85.03           C  
ATOM    643  CD  LYS B  77     -15.347  19.804  10.110  1.00 85.03           C  
ATOM    644  CE  LYS B  77     -14.347  18.672  10.302  1.00 85.03           C  
ATOM    645  NZ  LYS B  77     -14.946  17.524  11.045  1.00 85.03           N  
ATOM    646  N   THR B  78     -16.052  25.513   8.224  1.00 89.40           N  
ATOM    647  CA  THR B  78     -17.055  26.493   7.822  1.00 89.40           C  
ATOM    648  C   THR B  78     -17.074  26.656   6.304  1.00 89.40           C  
ATOM    649  CB  THR B  78     -16.797  27.859   8.484  1.00 89.40           C  
ATOM    650  O   THR B  78     -16.090  26.344   5.629  1.00 89.40           O  
ATOM    651  CG2 THR B  78     -16.834  27.749  10.004  1.00 89.40           C  
ATOM    652  OG1 THR B  78     -15.510  28.344   8.082  1.00 89.40           O  
ATOM    653  N   LYS B  79     -18.248  27.024   5.772  1.00 89.72           N  
ATOM    654  CA  LYS B  79     -18.377  27.227   4.332  1.00 89.72           C  
ATOM    655  C   LYS B  79     -17.321  28.202   3.817  1.00 89.72           C  
ATOM    656  CB  LYS B  79     -19.776  27.740   3.985  1.00 89.72           C  
ATOM    657  O   LYS B  79     -16.691  27.955   2.787  1.00 89.72           O  
ATOM    658  CG  LYS B  79     -20.116  27.658   2.504  1.00 89.72           C  
ATOM    659  CD  LYS B  79     -21.541  28.121   2.231  1.00 89.72           C  
ATOM    660  CE  LYS B  79     -21.847  28.141   0.740  1.00 89.72           C  
ATOM    661  NZ  LYS B  79     -23.237  28.616   0.466  1.00 89.72           N  
ATOM    662  N   GLU B  80     -17.176  29.275   4.578  1.00 91.95           N  
ATOM    663  CA  GLU B  80     -16.191  30.281   4.193  1.00 91.95           C  
ATOM    664  C   GLU B  80     -14.775  29.713   4.242  1.00 91.95           C  
ATOM    665  CB  GLU B  80     -16.296  31.511   5.098  1.00 91.95           C  
ATOM    666  O   GLU B  80     -13.974  29.949   3.334  1.00 91.95           O  
ATOM    667  CG  GLU B  80     -17.558  32.331   4.877  1.00 91.95           C  
ATOM    668  CD  GLU B  80     -17.646  33.552   5.779  1.00 91.95           C  
ATOM    669  OE1 GLU B  80     -18.618  34.331   5.654  1.00 91.95           O  
ATOM    670  OE2 GLU B  80     -16.735  33.732   6.617  1.00 91.95           O  
ATOM    671  N   ALA B  81     -14.424  28.955   5.265  1.00 91.54           N  
ATOM    672  CA  ALA B  81     -13.096  28.375   5.443  1.00 91.54           C  
ATOM    673  C   ALA B  81     -12.792  27.355   4.349  1.00 91.54           C  
ATOM    674  CB  ALA B  81     -12.979  27.725   6.819  1.00 91.54           C  
ATOM    675  O   ALA B  81     -11.687  27.333   3.801  1.00 91.54           O  
ATOM    676  N   LYS B  82     -13.817  26.635   3.973  1.00 89.16           N  
ATOM    677  CA  LYS B  82     -13.632  25.616   2.944  1.00 89.16           C  
ATOM    678  C   LYS B  82     -13.261  26.248   1.606  1.00 89.16           C  
ATOM    679  CB  LYS B  82     -14.897  24.770   2.792  1.00 89.16           C  
ATOM    680  O   LYS B  82     -12.390  25.742   0.895  1.00 89.16           O  
ATOM    681  CG  LYS B  82     -15.124  23.785   3.930  1.00 89.16           C  
ATOM    682  CD  LYS B  82     -16.355  22.922   3.685  1.00 89.16           C  
ATOM    683  CE  LYS B  82     -16.628  21.991   4.858  1.00 89.16           C  
ATOM    684  NZ  LYS B  82     -17.863  21.178   4.645  1.00 89.16           N  
ATOM    685  N   GLU B  83     -13.910  27.342   1.300  1.00 92.27           N  
ATOM    686  CA  GLU B  83     -13.616  28.046   0.056  1.00 92.27           C  
ATOM    687  C   GLU B  83     -12.197  28.608   0.062  1.00 92.27           C  
ATOM    688  CB  GLU B  83     -14.627  29.171  -0.178  1.00 92.27           C  
ATOM    689  O   GLU B  83     -11.482  28.513  -0.938  1.00 92.27           O  
ATOM    690  CG  GLU B  83     -15.945  28.700  -0.774  1.00 92.27           C  
ATOM    691  CD  GLU B  83     -16.978  29.809  -0.898  1.00 92.27           C  
ATOM    692  OE1 GLU B  83     -18.130  29.523  -1.296  1.00 92.27           O  
ATOM    693  OE2 GLU B  83     -16.633  30.972  -0.595  1.00 92.27           O  
ATOM    694  N   ARG B  84     -11.807  29.106   1.210  1.00 94.28           N  
ATOM    695  CA  ARG B  84     -10.466  29.670   1.326  1.00 94.28           C  
ATOM    696  C   ARG B  84      -9.403  28.581   1.220  1.00 94.28           C  
ATOM    697  CB  ARG B  84     -10.313  30.425   2.649  1.00 94.28           C  
ATOM    698  O   ARG B  84      -8.381  28.767   0.557  1.00 94.28           O  
ATOM    699  CG  ARG B  84     -11.068  31.744   2.696  1.00 94.28           C  
ATOM    700  CD  ARG B  84     -10.685  32.569   3.917  1.00 94.28           C  
ATOM    701  NE  ARG B  84     -11.426  32.151   5.104  1.00 94.28           N  
ATOM    702  NH1 ARG B  84     -10.275  33.525   6.560  1.00 94.28           N  
ATOM    703  NH2 ARG B  84     -11.947  32.165   7.341  1.00 94.28           N  
ATOM    704  CZ  ARG B  84     -11.215  32.615   6.332  1.00 94.28           C  
ATOM    705  N   TRP B  85      -9.655  27.500   1.804  1.00 94.32           N  
ATOM    706  CA  TRP B  85      -8.723  26.379   1.746  1.00 94.32           C  
ATOM    707  C   TRP B  85      -8.622  25.829   0.327  1.00 94.32           C  
ATOM    708  CB  TRP B  85      -9.154  25.269   2.708  1.00 94.32           C  
ATOM    709  O   TRP B  85      -7.537  25.454  -0.124  1.00 94.32           O  
ATOM    710  CG  TRP B  85      -8.778  25.522   4.137  1.00 94.32           C  
ATOM    711  CD1 TRP B  85      -9.627  25.737   5.187  1.00 94.32           C  
ATOM    712  CD2 TRP B  85      -7.453  25.591   4.672  1.00 94.32           C  
ATOM    713  CE2 TRP B  85      -7.574  25.850   6.055  1.00 94.32           C  
ATOM    714  CE3 TRP B  85      -6.174  25.458   4.116  1.00 94.32           C  
ATOM    715  NE1 TRP B  85      -8.909  25.935   6.344  1.00 94.32           N  
ATOM    716  CH2 TRP B  85      -5.222  25.844   6.321  1.00 94.32           C  
ATOM    717  CZ2 TRP B  85      -6.461  25.979   6.891  1.00 94.32           C  
ATOM    718  CZ3 TRP B  85      -5.068  25.586   4.949  1.00 94.32           C  
ATOM    719  N   ARG B  86      -9.733  25.828  -0.399  1.00 91.09           N  
ATOM    720  CA  ARG B  86      -9.727  25.353  -1.779  1.00 91.09           C  
ATOM    721  C   ARG B  86      -8.786  26.188  -2.641  1.00 91.09           C  
ATOM    722  CB  ARG B  86     -11.140  25.385  -2.365  1.00 91.09           C  
ATOM    723  O   ARG B  86      -8.053  25.648  -3.471  1.00 91.09           O  
ATOM    724  CG  ARG B  86     -11.981  24.168  -2.011  1.00 91.09           C  
ATOM    725  CD  ARG B  86     -13.328  24.188  -2.720  1.00 91.09           C  
ATOM    726  NE  ARG B  86     -14.219  23.148  -2.212  1.00 91.09           N  
ATOM    727  NH1 ARG B  86     -16.112  24.472  -2.234  1.00 91.09           N  
ATOM    728  NH2 ARG B  86     -16.239  22.294  -1.530  1.00 91.09           N  
ATOM    729  CZ  ARG B  86     -15.521  23.307  -1.993  1.00 91.09           C  
ATOM    730  N   LYS B  87      -8.816  27.463  -2.446  1.00 93.93           N  
ATOM    731  CA  LYS B  87      -7.919  28.353  -3.178  1.00 93.93           C  
ATOM    732  C   LYS B  87      -6.464  28.107  -2.790  1.00 93.93           C  
ATOM    733  CB  LYS B  87      -8.289  29.815  -2.924  1.00 93.93           C  
ATOM    734  O   LYS B  87      -5.574  28.142  -3.643  1.00 93.93           O  
ATOM    735  CG  LYS B  87      -9.617  30.233  -3.537  1.00 93.93           C  
ATOM    736  CD  LYS B  87      -9.925  31.699  -3.257  1.00 93.93           C  
ATOM    737  CE  LYS B  87     -11.297  32.093  -3.787  1.00 93.93           C  
ATOM    738  NZ  LYS B  87     -11.648  33.499  -3.424  1.00 93.93           N  
ATOM    739  N   PHE B  88      -6.328  27.819  -1.477  1.00 94.23           N  
ATOM    740  CA  PHE B  88      -4.997  27.529  -0.956  1.00 94.23           C  
ATOM    741  C   PHE B  88      -4.447  26.244  -1.563  1.00 94.23           C  
ATOM    742  CB  PHE B  88      -5.029  27.417   0.571  1.00 94.23           C  
ATOM    743  O   PHE B  88      -3.283  26.190  -1.967  1.00 94.23           O  
ATOM    744  CG  PHE B  88      -3.675  27.201   1.192  1.00 94.23           C  
ATOM    745  CD1 PHE B  88      -3.291  25.941   1.635  1.00 94.23           C  
ATOM    746  CD2 PHE B  88      -2.785  28.258   1.331  1.00 94.23           C  
ATOM    747  CE1 PHE B  88      -2.039  25.738   2.210  1.00 94.23           C  
ATOM    748  CE2 PHE B  88      -1.532  28.063   1.905  1.00 94.23           C  
ATOM    749  CZ  PHE B  88      -1.161  26.803   2.345  1.00 94.23           C  
ATOM    750  N   PHE B  89      -5.249  25.366  -1.750  1.00 91.10           N  
ATOM    751  CA  PHE B  89      -4.850  24.079  -2.307  1.00 91.10           C  
ATOM    752  C   PHE B  89      -4.425  24.228  -3.763  1.00 91.10           C  
ATOM    753  CB  PHE B  89      -5.993  23.065  -2.196  1.00 91.10           C  
ATOM    754  O   PHE B  89      -3.475  23.580  -4.207  1.00 91.10           O  
ATOM    755  CG  PHE B  89      -6.374  22.734  -0.778  1.00 91.10           C  
ATOM    756  CD1 PHE B  89      -5.443  22.836   0.249  1.00 91.10           C  
ATOM    757  CD2 PHE B  89      -7.664  22.320  -0.472  1.00 91.10           C  
ATOM    758  CE1 PHE B  89      -5.793  22.529   1.562  1.00 91.10           C  
ATOM    759  CE2 PHE B  89      -8.021  22.012   0.838  1.00 91.10           C  
ATOM    760  CZ  PHE B  89      -7.084  22.117   1.853  1.00 91.10           C  
ATOM    761  N   THR B  90      -5.070  25.057  -4.502  1.00 91.16           N  
ATOM    762  CA  THR B  90      -4.822  25.240  -5.928  1.00 91.16           C  
ATOM    763  C   THR B  90      -3.396  25.724  -6.171  1.00 91.16           C  
ATOM    764  CB  THR B  90      -5.818  26.240  -6.544  1.00 91.16           C  
ATOM    765  O   THR B  90      -2.781  25.379  -7.182  1.00 91.16           O  
ATOM    766  CG2 THR B  90      -5.679  26.290  -8.062  1.00 91.16           C  
ATOM    767  OG1 THR B  90      -7.154  25.843  -6.210  1.00 91.16           O  
ATOM    768  N   ILE B  91      -2.808  26.359  -5.188  1.00 93.56           N  
ATOM    769  CA  ILE B  91      -1.473  26.930  -5.327  1.00 93.56           C  
ATOM    770  C   ILE B  91      -0.425  25.822  -5.233  1.00 93.56           C  
ATOM    771  CB  ILE B  91      -1.206  28.012  -4.257  1.00 93.56           C  
ATOM    772  O   ILE B  91       0.614  25.884  -5.894  1.00 93.56           O  
ATOM    773  CG1 ILE B  91      -2.235  29.143  -4.374  1.00 93.56           C  
ATOM    774  CG2 ILE B  91       0.221  28.554  -4.381  1.00 93.56           C  
ATOM    775  CD1 ILE B  91      -2.218  30.118  -3.205  1.00 93.56           C  
ATOM    776  N   PHE B  92      -0.747  24.802  -4.431  1.00 92.43           N  
ATOM    777  CA  PHE B  92       0.310  23.863  -4.075  1.00 92.43           C  
ATOM    778  C   PHE B  92       0.005  22.473  -4.618  1.00 92.43           C  
ATOM    779  CB  PHE B  92       0.490  23.805  -2.555  1.00 92.43           C  
ATOM    780  O   PHE B  92       0.802  21.547  -4.454  1.00 92.43           O  
ATOM    781  CG  PHE B  92       1.009  25.084  -1.956  1.00 92.43           C  
ATOM    782  CD1 PHE B  92       2.356  25.413  -2.042  1.00 92.43           C  
ATOM    783  CD2 PHE B  92       0.148  25.959  -1.305  1.00 92.43           C  
ATOM    784  CE1 PHE B  92       2.839  26.597  -1.488  1.00 92.43           C  
ATOM    785  CE2 PHE B  92       0.623  27.144  -0.750  1.00 92.43           C  
ATOM    786  CZ  PHE B  92       1.969  27.460  -0.841  1.00 92.43           C  
ATOM    787  N   GLU B  93      -1.092  22.343  -5.346  1.00 85.29           N  
ATOM    788  CA  GLU B  93      -1.524  21.022  -5.793  1.00 85.29           C  
ATOM    789  C   GLU B  93      -0.489  20.387  -6.718  1.00 85.29           C  
ATOM    790  CB  GLU B  93      -2.879  21.109  -6.501  1.00 85.29           C  
ATOM    791  O   GLU B  93      -0.309  19.168  -6.712  1.00 85.29           O  
ATOM    792  CG  GLU B  93      -2.827  21.825  -7.842  1.00 85.29           C  
ATOM    793  CD  GLU B  93      -4.174  21.882  -8.545  1.00 85.29           C  
ATOM    794  OE1 GLU B  93      -4.239  22.375  -9.694  1.00 85.29           O  
ATOM    795  OE2 GLU B  93      -5.172  21.429  -7.942  1.00 85.29           O  
ATOM    796  N   LYS B  94       0.311  21.217  -7.377  1.00 84.01           N  
ATOM    797  CA  LYS B  94       1.307  20.692  -8.306  1.00 84.01           C  
ATOM    798  C   LYS B  94       2.678  20.591  -7.643  1.00 84.01           C  
ATOM    799  CB  LYS B  94       1.392  21.570  -9.555  1.00 84.01           C  
ATOM    800  O   LYS B  94       3.567  19.902  -8.146  1.00 84.01           O  
ATOM    801  CG  LYS B  94       0.130  21.562 -10.405  1.00 84.01           C  
ATOM    802  CD  LYS B  94       0.293  22.415 -11.656  1.00 84.01           C  
ATOM    803  CE  LYS B  94      -0.981  22.438 -12.489  1.00 84.01           C  
ATOM    804  NZ  LYS B  94      -0.839  23.303 -13.697  1.00 84.01           N  
ATOM    805  N   LYS B  95       2.813  21.210  -6.509  1.00 88.10           N  
ATOM    806  CA  LYS B  95       4.117  21.288  -5.857  1.00 88.10           C  
ATOM    807  C   LYS B  95       4.253  20.226  -4.770  1.00 88.10           C  
ATOM    808  CB  LYS B  95       4.336  22.680  -5.261  1.00 88.10           C  
ATOM    809  O   LYS B  95       5.341  19.689  -4.553  1.00 88.10           O  
ATOM    810  CG  LYS B  95       4.482  23.782  -6.299  1.00 88.10           C  
ATOM    811  CD  LYS B  95       4.773  25.128  -5.649  1.00 88.10           C  
ATOM    812  CE  LYS B  95       4.909  26.234  -6.686  1.00 88.10           C  
ATOM    813  NZ  LYS B  95       5.181  27.559  -6.052  1.00 88.10           N  
ATOM    814  N   ILE B  96       3.176  19.939  -4.087  1.00 86.79           N  
ATOM    815  CA  ILE B  96       3.206  19.013  -2.960  1.00 86.79           C  
ATOM    816  C   ILE B  96       2.497  17.715  -3.340  1.00 86.79           C  
ATOM    817  CB  ILE B  96       2.556  19.631  -1.703  1.00 86.79           C  
ATOM    818  O   ILE B  96       1.308  17.723  -3.668  1.00 86.79           O  
ATOM    819  CG1 ILE B  96       3.311  20.896  -1.278  1.00 86.79           C  
ATOM    820  CG2 ILE B  96       2.510  18.611  -0.561  1.00 86.79           C  
ATOM    821  CD1 ILE B  96       2.829  21.492   0.038  1.00 86.79           C  
ATOM    822  N   GLU B  97       3.291  16.682  -3.178  1.00 79.67           N  
ATOM    823  CA  GLU B  97       2.726  15.366  -3.464  1.00 79.67           C  
ATOM    824  C   GLU B  97       1.685  14.974  -2.419  1.00 79.67           C  
ATOM    825  CB  GLU B  97       3.831  14.309  -3.528  1.00 79.67           C  
ATOM    826  O   GLU B  97       1.865  15.236  -1.228  1.00 79.67           O  
ATOM    827  CG  GLU B  97       3.371  12.972  -4.092  1.00 79.67           C  
ATOM    828  CD  GLU B  97       4.475  11.928  -4.138  1.00 79.67           C  
ATOM    829  OE1 GLU B  97       4.192  10.760  -4.486  1.00 79.67           O  
ATOM    830  OE2 GLU B  97       5.634  12.282  -3.822  1.00 79.67           O  
ATOM    831  N   ASP B  98       0.617  14.392  -2.805  1.00 75.98           N  
ATOM    832  CA  ASP B  98      -0.406  13.893  -1.892  1.00 75.98           C  
ATOM    833  C   ASP B  98      -0.908  15.002  -0.970  1.00 75.98           C  
ATOM    834  CB  ASP B  98       0.137  12.726  -1.064  1.00 75.98           C  
ATOM    835  O   ASP B  98      -1.141  14.771   0.218  1.00 75.98           O  
ATOM    836  CG  ASP B  98       0.510  11.522  -1.910  1.00 75.98           C  
ATOM    837  OD1 ASP B  98      -0.165  11.259  -2.929  1.00 75.98           O  
ATOM    838  OD2 ASP B  98       1.487  10.827  -1.553  1.00 75.98           O  
ATOM    839  N   TYR B  99      -1.049  16.215  -1.523  1.00 85.47           N  
ATOM    840  CA  TYR B  99      -1.425  17.389  -0.744  1.00 85.47           C  
ATOM    841  C   TYR B  99      -2.797  17.204  -0.106  1.00 85.47           C  
ATOM    842  CB  TYR B  99      -1.425  18.642  -1.625  1.00 85.47           C  
ATOM    843  O   TYR B  99      -3.093  17.804   0.930  1.00 85.47           O  
ATOM    844  CG  TYR B  99      -2.582  18.705  -2.592  1.00 85.47           C  
ATOM    845  CD1 TYR B  99      -2.499  18.106  -3.847  1.00 85.47           C  
ATOM    846  CD2 TYR B  99      -3.759  19.363  -2.254  1.00 85.47           C  
ATOM    847  CE1 TYR B  99      -3.562  18.163  -4.743  1.00 85.47           C  
ATOM    848  CE2 TYR B  99      -4.828  19.426  -3.141  1.00 85.47           C  
ATOM    849  OH  TYR B  99      -5.776  18.883  -5.263  1.00 85.47           O  
ATOM    850  CZ  TYR B  99      -4.721  18.824  -4.381  1.00 85.47           C  
ATOM    851  N   ASN B 100      -3.613  16.378  -0.785  1.00 83.41           N  
ATOM    852  CA  ASN B 100      -4.992  16.219  -0.338  1.00 83.41           C  
ATOM    853  C   ASN B 100      -5.175  14.939   0.473  1.00 83.41           C  
ATOM    854  CB  ASN B 100      -5.948  16.231  -1.532  1.00 83.41           C  
ATOM    855  O   ASN B 100      -6.303  14.530   0.751  1.00 83.41           O  
ATOM    856  CG  ASN B 100      -5.764  15.031  -2.440  1.00 83.41           C  
ATOM    857  ND2 ASN B 100      -6.626  14.908  -3.443  1.00 83.41           N  
ATOM    858  OD1 ASN B 100      -4.855  14.221  -2.242  1.00 83.41           O  
ATOM    859  N   PHE B 101      -4.129  14.288   0.911  1.00 79.37           N  
ATOM    860  CA  PHE B 101      -4.194  13.044   1.669  1.00 79.37           C  
ATOM    861  C   PHE B 101      -4.585  13.313   3.117  1.00 79.37           C  
ATOM    862  CB  PHE B 101      -2.850  12.310   1.615  1.00 79.37           C  
ATOM    863  O   PHE B 101      -4.147  14.301   3.711  1.00 79.37           O  
ATOM    864  CG  PHE B 101      -2.912  10.893   2.120  1.00 79.37           C  
ATOM    865  CD1 PHE B 101      -2.522  10.585   3.417  1.00 79.37           C  
ATOM    866  CD2 PHE B 101      -3.361   9.870   1.296  1.00 79.37           C  
ATOM    867  CE1 PHE B 101      -2.579   9.275   3.887  1.00 79.37           C  
ATOM    868  CE2 PHE B 101      -3.420   8.558   1.758  1.00 79.37           C  
ATOM    869  CZ  PHE B 101      -3.028   8.263   3.053  1.00 79.37           C  
ATOM    870  N   GLY B 102      -5.471  12.464   3.610  1.00 82.86           N  
ATOM    871  CA  GLY B 102      -5.883  12.600   4.998  1.00 82.86           C  
ATOM    872  C   GLY B 102      -4.737  12.442   5.979  1.00 82.86           C  
ATOM    873  O   GLY B 102      -4.023  11.437   5.951  1.00 82.86           O  
ATOM    874  N   THR B 103      -4.660  13.448   6.933  1.00 87.58           N  
ATOM    875  CA  THR B 103      -3.566  13.494   7.897  1.00 87.58           C  
ATOM    876  C   THR B 103      -4.073  13.926   9.270  1.00 87.58           C  
ATOM    877  CB  THR B 103      -2.452  14.451   7.433  1.00 87.58           C  
ATOM    878  O   THR B 103      -4.997  14.736   9.369  1.00 87.58           O  
ATOM    879  CG2 THR B 103      -1.255  14.399   8.377  1.00 87.58           C  
ATOM    880  OG1 THR B 103      -2.026  14.076   6.117  1.00 87.58           O  
ATOM    881  N   LEU B 104      -3.475  13.389  10.285  1.00 90.56           N  
ATOM    882  CA  LEU B 104      -3.831  13.753  11.652  1.00 90.56           C  
ATOM    883  C   LEU B 104      -3.110  15.027  12.081  1.00 90.56           C  
ATOM    884  CB  LEU B 104      -3.493  12.612  12.615  1.00 90.56           C  
ATOM    885  O   LEU B 104      -1.903  15.164  11.868  1.00 90.56           O  
ATOM    886  CG  LEU B 104      -4.392  11.377  12.546  1.00 90.56           C  
ATOM    887  CD1 LEU B 104      -3.824  10.258  13.413  1.00 90.56           C  
ATOM    888  CD2 LEU B 104      -5.813  11.725  12.976  1.00 90.56           C  
ATOM    889  N   LEU B 105      -3.929  15.872  12.644  1.00 94.74           N  
ATOM    890  CA  LEU B 105      -3.371  17.128  13.133  1.00 94.74           C  
ATOM    891  C   LEU B 105      -3.801  17.391  14.572  1.00 94.74           C  
ATOM    892  CB  LEU B 105      -3.804  18.292  12.237  1.00 94.74           C  
ATOM    893  O   LEU B 105      -4.970  17.205  14.918  1.00 94.74           O  
ATOM    894  CG  LEU B 105      -3.355  19.687  12.674  1.00 94.74           C  
ATOM    895  CD1 LEU B 105      -1.843  19.825  12.533  1.00 94.74           C  
ATOM    896  CD2 LEU B 105      -4.073  20.759  11.861  1.00 94.74           C  
ATOM    897  N   ARG B 106      -2.878  17.776  15.374  1.00 94.79           N  
ATOM    898  CA  ARG B 106      -3.196  18.175  16.741  1.00 94.79           C  
ATOM    899  C   ARG B 106      -3.908  19.523  16.766  1.00 94.79           C  
ATOM    900  CB  ARG B 106      -1.926  18.238  17.592  1.00 94.79           C  
ATOM    901  O   ARG B 106      -3.475  20.473  16.111  1.00 94.79           O  
ATOM    902  CG  ARG B 106      -1.274  16.884  17.826  1.00 94.79           C  
ATOM    903  CD  ARG B 106      -0.060  16.993  18.739  1.00 94.79           C  
ATOM    904  NE  ARG B 106       1.009  17.774  18.123  1.00 94.79           N  
ATOM    905  NH1 ARG B 106       1.838  18.596  20.116  1.00 94.79           N  
ATOM    906  NH2 ARG B 106       2.819  19.187  18.131  1.00 94.79           N  
ATOM    907  CZ  ARG B 106       1.886  18.517  18.791  1.00 94.79           C  
ATOM    908  N   THR B 107      -5.001  19.678  17.494  1.00 95.49           N  
ATOM    909  CA  THR B 107      -5.726  20.938  17.615  1.00 95.49           C  
ATOM    910  C   THR B 107      -5.036  21.866  18.611  1.00 95.49           C  
ATOM    911  CB  THR B 107      -7.184  20.704  18.052  1.00 95.49           C  
ATOM    912  O   THR B 107      -5.268  23.076  18.604  1.00 95.49           O  
ATOM    913  CG2 THR B 107      -7.972  19.975  16.969  1.00 95.49           C  
ATOM    914  OG1 THR B 107      -7.197  19.918  19.249  1.00 95.49           O  
ATOM    915  N   ASP B 108      -4.213  21.234  19.446  1.00 95.35           N  
ATOM    916  CA  ASP B 108      -3.436  21.970  20.438  1.00 95.35           C  
ATOM    917  C   ASP B 108      -1.966  21.560  20.399  1.00 95.35           C  
ATOM    918  CB  ASP B 108      -4.007  21.748  21.841  1.00 95.35           C  
ATOM    919  O   ASP B 108      -1.626  20.418  20.714  1.00 95.35           O  
ATOM    920  CG  ASP B 108      -3.356  22.629  22.892  1.00 95.35           C  
ATOM    921  OD1 ASP B 108      -2.357  23.313  22.582  1.00 95.35           O  
ATOM    922  OD2 ASP B 108      -3.844  22.637  24.043  1.00 95.35           O  
ATOM    923  N   ALA B 109      -1.130  22.578  20.157  1.00 95.35           N  
ATOM    924  CA  ALA B 109       0.294  22.309  19.970  1.00 95.35           C  
ATOM    925  C   ALA B 109       0.980  22.035  21.304  1.00 95.35           C  
ATOM    926  CB  ALA B 109       0.967  23.481  19.259  1.00 95.35           C  
ATOM    927  O   ALA B 109       2.104  21.528  21.339  1.00 95.35           O  
ATOM    928  N   SER B 110       0.338  22.400  22.393  1.00 94.30           N  
ATOM    929  CA  SER B 110       0.924  22.199  23.714  1.00 94.30           C  
ATOM    930  C   SER B 110       0.589  20.816  24.263  1.00 94.30           C  
ATOM    931  CB  SER B 110       0.438  23.274  24.687  1.00 94.30           C  
ATOM    932  O   SER B 110       1.064  20.436  25.335  1.00 94.30           O  
ATOM    933  OG  SER B 110      -0.965  23.189  24.870  1.00 94.30           O  
ATOM    934  N   ALA B 111      -0.201  20.119  23.453  1.00 92.92           N  
ATOM    935  CA  ALA B 111      -0.634  18.796  23.896  1.00 92.92           C  
ATOM    936  C   ALA B 111      -0.209  17.718  22.903  1.00 92.92           C  
ATOM    937  CB  ALA B 111      -2.149  18.769  24.090  1.00 92.92           C  
ATOM    938  O   ALA B 111       0.110  18.019  21.750  1.00 92.92           O  
ATOM    939  N   GLU B 112      -0.120  16.488  23.375  1.00 91.28           N  
ATOM    940  CA  GLU B 112       0.148  15.344  22.508  1.00 91.28           C  
ATOM    941  C   GLU B 112      -1.104  14.929  21.741  1.00 91.28           C  
ATOM    942  CB  GLU B 112       0.681  14.163  23.324  1.00 91.28           C  
ATOM    943  O   GLU B 112      -2.180  15.496  21.943  1.00 91.28           O  
ATOM    944  CG  GLU B 112       1.989  14.455  24.044  1.00 91.28           C  
ATOM    945  CD  GLU B 112       2.503  13.276  24.855  1.00 91.28           C  
ATOM    946  OE1 GLU B 112       3.527  13.424  25.560  1.00 91.28           O  
ATOM    947  OE2 GLU B 112       1.878  12.194  24.783  1.00 91.28           O  
ATOM    948  N   TYR B 113      -0.870  13.959  20.780  1.00 90.18           N  
ATOM    949  CA  TYR B 113      -2.022  13.425  20.062  1.00 90.18           C  
ATOM    950  C   TYR B 113      -2.997  12.751  21.019  1.00 90.18           C  
ATOM    951  CB  TYR B 113      -1.571  12.429  18.989  1.00 90.18           C  
ATOM    952  O   TYR B 113      -2.594  11.945  21.861  1.00 90.18           O  
ATOM    953  CG  TYR B 113      -0.900  13.077  17.802  1.00 90.18           C  
ATOM    954  CD1 TYR B 113      -1.645  13.512  16.708  1.00 90.18           C  
ATOM    955  CD2 TYR B 113       0.479  13.254  17.771  1.00 90.18           C  
ATOM    956  CE1 TYR B 113      -1.032  14.108  15.612  1.00 90.18           C  
ATOM    957  CE2 TYR B 113       1.103  13.848  16.680  1.00 90.18           C  
ATOM    958  OH  TYR B 113       0.954  14.861  14.523  1.00 90.18           O  
ATOM    959  CZ  TYR B 113       0.341  14.272  15.607  1.00 90.18           C  
ATOM    960  N   GLY B 114      -4.261  13.243  20.965  1.00 84.76           N  
ATOM    961  CA  GLY B 114      -5.313  12.690  21.803  1.00 84.76           C  
ATOM    962  C   GLY B 114      -6.673  12.690  21.132  1.00 84.76           C  
ATOM    963  O   GLY B 114      -6.838  13.261  20.052  1.00 84.76           O  
ATOM    964  N   GLN B 115      -7.608  12.035  21.683  1.00 78.38           N  
ATOM    965  CA  GLN B 115      -8.962  11.948  21.145  1.00 78.38           C  
ATOM    966  C   GLN B 115      -9.574  13.335  20.969  1.00 78.38           C  
ATOM    967  CB  GLN B 115      -9.848  11.094  22.053  1.00 78.38           C  
ATOM    968  O   GLN B 115     -10.304  13.580  20.007  1.00 78.38           O  
ATOM    969  CG  GLN B 115     -11.256  10.882  21.515  1.00 78.38           C  
ATOM    970  CD  GLN B 115     -12.118  10.044  22.441  1.00 78.38           C  
ATOM    971  NE2 GLN B 115     -13.298   9.659  21.966  1.00 78.38           N  
ATOM    972  OE1 GLN B 115     -11.726   9.744  23.573  1.00 78.38           O  
ATOM    973  N   PHE B 116      -9.289  14.215  21.885  1.00 84.16           N  
ATOM    974  CA  PHE B 116      -9.920  15.530  21.866  1.00 84.16           C  
ATOM    975  C   PHE B 116      -8.922  16.602  21.447  1.00 84.16           C  
ATOM    976  CB  PHE B 116     -10.506  15.867  23.240  1.00 84.16           C  
ATOM    977  O   PHE B 116      -9.256  17.788  21.408  1.00 84.16           O  
ATOM    978  CG  PHE B 116     -11.527  14.872  23.725  1.00 84.16           C  
ATOM    979  CD1 PHE B 116     -12.787  14.808  23.142  1.00 84.16           C  
ATOM    980  CD2 PHE B 116     -11.226  14.002  24.764  1.00 84.16           C  
ATOM    981  CE1 PHE B 116     -13.733  13.889  23.589  1.00 84.16           C  
ATOM    982  CE2 PHE B 116     -12.167  13.080  25.216  1.00 84.16           C  
ATOM    983  CZ  PHE B 116     -13.420  13.026  24.627  1.00 84.16           C  
ATOM    984  N   THR B 117      -7.791  16.138  21.101  1.00 90.39           N  
ATOM    985  CA  THR B 117      -6.783  17.126  20.734  1.00 90.39           C  
ATOM    986  C   THR B 117      -6.253  16.861  19.328  1.00 90.39           C  
ATOM    987  CB  THR B 117      -5.612  17.128  21.735  1.00 90.39           C  
ATOM    988  O   THR B 117      -5.200  17.378  18.948  1.00 90.39           O  
ATOM    989  CG2 THR B 117      -6.067  17.597  23.113  1.00 90.39           C  
ATOM    990  OG1 THR B 117      -5.083  15.801  21.844  1.00 90.39           O  
ATOM    991  N   THR B 118      -6.947  16.008  18.694  1.00 90.07           N  
ATOM    992  CA  THR B 118      -6.511  15.651  17.348  1.00 90.07           C  
ATOM    993  C   THR B 118      -7.685  15.678  16.374  1.00 90.07           C  
ATOM    994  CB  THR B 118      -5.854  14.258  17.325  1.00 90.07           C  
ATOM    995  O   THR B 118      -8.817  15.363  16.748  1.00 90.07           O  
ATOM    996  CG2 THR B 118      -5.298  13.935  15.942  1.00 90.07           C  
ATOM    997  OG1 THR B 118      -4.784  14.225  18.278  1.00 90.07           O  
ATOM    998  N   CYS B 119      -7.507  16.116  15.218  1.00 87.97           N  
ATOM    999  CA  CYS B 119      -8.518  16.103  14.167  1.00 87.97           C  
ATOM   1000  C   CYS B 119      -7.918  15.656  12.839  1.00 87.97           C  
ATOM   1001  CB  CYS B 119      -9.147  17.487  14.012  1.00 87.97           C  
ATOM   1002  O   CYS B 119      -6.696  15.597  12.694  1.00 87.97           O  
ATOM   1003  SG  CYS B 119      -8.014  18.734  13.360  1.00 87.97           S  
ATOM   1004  N   PHE B 120      -8.844  15.273  11.851  1.00 87.17           N  
ATOM   1005  CA  PHE B 120      -8.404  14.880  10.517  1.00 87.17           C  
ATOM   1006  C   PHE B 120      -8.406  16.076   9.573  1.00 87.17           C  
ATOM   1007  CB  PHE B 120      -9.301  13.770   9.960  1.00 87.17           C  
ATOM   1008  O   PHE B 120      -9.396  16.807   9.489  1.00 87.17           O  
ATOM   1009  CG  PHE B 120      -8.860  12.384  10.345  1.00 87.17           C  
ATOM   1010  CD1 PHE B 120      -7.882  11.722   9.613  1.00 87.17           C  
ATOM   1011  CD2 PHE B 120      -9.425  11.742  11.440  1.00 87.17           C  
ATOM   1012  CE1 PHE B 120      -7.472  10.439   9.967  1.00 87.17           C  
ATOM   1013  CE2 PHE B 120      -9.020  10.459  11.799  1.00 87.17           C  
ATOM   1014  CZ  PHE B 120      -8.044   9.809  11.061  1.00 87.17           C  
ATOM   1015  N   VAL B 121      -7.281  16.271   8.923  1.00 89.90           N  
ATOM   1016  CA  VAL B 121      -7.139  17.323   7.923  1.00 89.90           C  
ATOM   1017  C   VAL B 121      -6.405  16.778   6.700  1.00 89.90           C  
ATOM   1018  CB  VAL B 121      -6.390  18.549   8.491  1.00 89.90           C  
ATOM   1019  O   VAL B 121      -5.898  15.654   6.722  1.00 89.90           O  
ATOM   1020  CG1 VAL B 121      -7.196  19.202   9.612  1.00 89.90           C  
ATOM   1021  CG2 VAL B 121      -5.005  18.143   8.991  1.00 89.90           C  
ATOM   1022  N   VAL B 122      -6.487  17.578   5.650  1.00 88.30           N  
ATOM   1023  CA  VAL B 122      -5.685  17.197   4.492  1.00 88.30           C  
ATOM   1024  C   VAL B 122      -4.223  17.567   4.731  1.00 88.30           C  
ATOM   1025  CB  VAL B 122      -6.200  17.870   3.199  1.00 88.30           C  
ATOM   1026  O   VAL B 122      -3.922  18.425   5.564  1.00 88.30           O  
ATOM   1027  CG1 VAL B 122      -7.591  17.353   2.839  1.00 88.30           C  
ATOM   1028  CG2 VAL B 122      -6.216  19.389   3.360  1.00 88.30           C  
ATOM   1029  N   ARG B 123      -3.319  16.962   4.095  1.00 90.47           N  
ATOM   1030  CA  ARG B 123      -1.878  17.078   4.295  1.00 90.47           C  
ATOM   1031  C   ARG B 123      -1.429  18.533   4.204  1.00 90.47           C  
ATOM   1032  CB  ARG B 123      -1.122  16.232   3.268  1.00 90.47           C  
ATOM   1033  O   ARG B 123      -0.595  18.981   4.994  1.00 90.47           O  
ATOM   1034  CG  ARG B 123       0.374  16.143   3.525  1.00 90.47           C  
ATOM   1035  CD  ARG B 123       0.997  14.946   2.821  1.00 90.47           C  
ATOM   1036  NE  ARG B 123       0.609  13.687   3.452  1.00 90.47           N  
ATOM   1037  NH1 ARG B 123       1.582  12.342   1.845  1.00 90.47           N  
ATOM   1038  NH2 ARG B 123       0.494  11.401   3.630  1.00 90.47           N  
ATOM   1039  CZ  ARG B 123       0.896  12.480   2.974  1.00 90.47           C  
ATOM   1040  N   LEU B 124      -1.897  19.228   3.228  1.00 94.55           N  
ATOM   1041  CA  LEU B 124      -1.490  20.618   3.049  1.00 94.55           C  
ATOM   1042  C   LEU B 124      -1.914  21.466   4.243  1.00 94.55           C  
ATOM   1043  CB  LEU B 124      -2.089  21.191   1.762  1.00 94.55           C  
ATOM   1044  O   LEU B 124      -1.203  22.394   4.635  1.00 94.55           O  
ATOM   1045  CG  LEU B 124      -1.467  22.488   1.243  1.00 94.55           C  
ATOM   1046  CD1 LEU B 124       0.024  22.295   0.987  1.00 94.55           C  
ATOM   1047  CD2 LEU B 124      -2.176  22.952  -0.025  1.00 94.55           C  
ATOM   1048  N   GLN B 125      -3.076  21.222   4.797  1.00 94.92           N  
ATOM   1049  CA  GLN B 125      -3.466  21.909   6.024  1.00 94.92           C  
ATOM   1050  C   GLN B 125      -2.505  21.586   7.164  1.00 94.92           C  
ATOM   1051  CB  GLN B 125      -4.895  21.534   6.419  1.00 94.92           C  
ATOM   1052  O   GLN B 125      -2.152  22.465   7.953  1.00 94.92           O  
ATOM   1053  CG  GLN B 125      -5.964  22.170   5.540  1.00 94.92           C  
ATOM   1054  CD  GLN B 125      -7.365  21.704   5.889  1.00 94.92           C  
ATOM   1055  NE2 GLN B 125      -8.346  22.579   5.697  1.00 94.92           N  
ATOM   1056  OE1 GLN B 125      -7.564  20.566   6.327  1.00 94.92           O  
ATOM   1057  N   PHE B 126      -2.205  20.319   7.180  1.00 96.21           N  
ATOM   1058  CA  PHE B 126      -1.216  19.889   8.161  1.00 96.21           C  
ATOM   1059  C   PHE B 126       0.075  20.685   8.013  1.00 96.21           C  
ATOM   1060  CB  PHE B 126      -0.928  18.391   8.015  1.00 96.21           C  
ATOM   1061  O   PHE B 126       0.585  21.237   8.991  1.00 96.21           O  
ATOM   1062  CG  PHE B 126       0.208  17.905   8.873  1.00 96.21           C  
ATOM   1063  CD1 PHE B 126       1.498  17.825   8.362  1.00 96.21           C  
ATOM   1064  CD2 PHE B 126      -0.013  17.526  10.190  1.00 96.21           C  
ATOM   1065  CE1 PHE B 126       2.552  17.376   9.154  1.00 96.21           C  
ATOM   1066  CE2 PHE B 126       1.035  17.076  10.988  1.00 96.21           C  
ATOM   1067  CZ  PHE B 126       2.317  17.000  10.468  1.00 96.21           C  
ATOM   1068  N   TYR B 127       0.581  20.847   6.869  1.00 96.91           N  
ATOM   1069  CA  TYR B 127       1.810  21.588   6.608  1.00 96.91           C  
ATOM   1070  C   TYR B 127       1.652  23.056   6.988  1.00 96.91           C  
ATOM   1071  CB  TYR B 127       2.207  21.471   5.134  1.00 96.91           C  
ATOM   1072  O   TYR B 127       2.552  23.649   7.586  1.00 96.91           O  
ATOM   1073  CG  TYR B 127       2.870  20.160   4.787  1.00 96.91           C  
ATOM   1074  CD1 TYR B 127       3.683  19.502   5.707  1.00 96.91           C  
ATOM   1075  CD2 TYR B 127       2.684  19.576   3.538  1.00 96.91           C  
ATOM   1076  CE1 TYR B 127       4.297  18.295   5.391  1.00 96.91           C  
ATOM   1077  CE2 TYR B 127       3.294  18.369   3.211  1.00 96.91           C  
ATOM   1078  OH  TYR B 127       4.702  16.542   3.824  1.00 96.91           O  
ATOM   1079  CZ  TYR B 127       4.097  17.737   4.142  1.00 96.91           C  
ATOM   1080  N   ALA B 128       0.564  23.556   6.660  1.00 97.46           N  
ATOM   1081  CA  ALA B 128       0.327  24.961   6.980  1.00 97.46           C  
ATOM   1082  C   ALA B 128       0.448  25.210   8.481  1.00 97.46           C  
ATOM   1083  CB  ALA B 128      -1.050  25.396   6.481  1.00 97.46           C  
ATOM   1084  O   ALA B 128       1.198  26.089   8.912  1.00 97.46           O  
ATOM   1085  N   PHE B 129      -0.215  24.385   9.232  1.00 97.66           N  
ATOM   1086  CA  PHE B 129      -0.234  24.584  10.677  1.00 97.66           C  
ATOM   1087  C   PHE B 129       1.101  24.187  11.295  1.00 97.66           C  
ATOM   1088  CB  PHE B 129      -1.369  23.780  11.317  1.00 97.66           C  
ATOM   1089  O   PHE B 129       1.662  24.929  12.104  1.00 97.66           O  
ATOM   1090  CG  PHE B 129      -2.696  24.489  11.307  1.00 97.66           C  
ATOM   1091  CD1 PHE B 129      -3.014  25.414  12.294  1.00 97.66           C  
ATOM   1092  CD2 PHE B 129      -3.627  24.232  10.309  1.00 97.66           C  
ATOM   1093  CE1 PHE B 129      -4.241  26.072  12.287  1.00 97.66           C  
ATOM   1094  CE2 PHE B 129      -4.856  24.885  10.295  1.00 97.66           C  
ATOM   1095  CZ  PHE B 129      -5.161  25.804  11.286  1.00 97.66           C  
ATOM   1096  N   GLU B 130       1.611  23.071  10.901  1.00 97.42           N  
ATOM   1097  CA  GLU B 130       2.810  22.548  11.549  1.00 97.42           C  
ATOM   1098  C   GLU B 130       4.045  23.357  11.162  1.00 97.42           C  
ATOM   1099  CB  GLU B 130       3.015  21.074  11.192  1.00 97.42           C  
ATOM   1100  O   GLU B 130       4.946  23.554  11.980  1.00 97.42           O  
ATOM   1101  CG  GLU B 130       2.097  20.124  11.948  1.00 97.42           C  
ATOM   1102  CD  GLU B 130       2.312  20.154  13.453  1.00 97.42           C  
ATOM   1103  OE1 GLU B 130       1.329  19.982  14.210  1.00 97.42           O  
ATOM   1104  OE2 GLU B 130       3.472  20.351  13.879  1.00 97.42           O  
ATOM   1105  N   ILE B 131       4.087  23.895  10.003  1.00 97.64           N  
ATOM   1106  CA  ILE B 131       5.180  24.773   9.601  1.00 97.64           C  
ATOM   1107  C   ILE B 131       5.131  26.064  10.415  1.00 97.64           C  
ATOM   1108  CB  ILE B 131       5.125  25.090   8.090  1.00 97.64           C  
ATOM   1109  O   ILE B 131       6.159  26.536  10.905  1.00 97.64           O  
ATOM   1110  CG1 ILE B 131       5.492  23.848   7.270  1.00 97.64           C  
ATOM   1111  CG2 ILE B 131       6.048  26.264   7.750  1.00 97.64           C  
ATOM   1112  CD1 ILE B 131       5.245  23.997   5.775  1.00 97.64           C  
ATOM   1113  N   ALA B 132       3.955  26.615  10.548  1.00 98.06           N  
ATOM   1114  CA  ALA B 132       3.797  27.818  11.361  1.00 98.06           C  
ATOM   1115  C   ALA B 132       4.189  27.554  12.812  1.00 98.06           C  
ATOM   1116  CB  ALA B 132       2.358  28.325  11.286  1.00 98.06           C  
ATOM   1117  O   ALA B 132       4.886  28.363  13.430  1.00 98.06           O  
ATOM   1118  N   ARG B 133       3.793  26.505  13.352  1.00 97.83           N  
ATOM   1119  CA  ARG B 133       4.121  26.145  14.728  1.00 97.83           C  
ATOM   1120  C   ARG B 133       5.625  25.964  14.903  1.00 97.83           C  
ATOM   1121  CB  ARG B 133       3.388  24.867  15.139  1.00 97.83           C  
ATOM   1122  O   ARG B 133       6.196  26.406  15.902  1.00 97.83           O  
ATOM   1123  CG  ARG B 133       1.900  25.061  15.384  1.00 97.83           C  
ATOM   1124  CD  ARG B 133       1.215  23.755  15.761  1.00 97.83           C  
ATOM   1125  NE  ARG B 133      -0.206  23.951  16.034  1.00 97.83           N  
ATOM   1126  NH1 ARG B 133      -0.701  21.698  16.176  1.00 97.83           N  
ATOM   1127  NH2 ARG B 133      -2.353  23.260  16.466  1.00 97.83           N  
ATOM   1128  CZ  ARG B 133      -1.084  22.969  16.225  1.00 97.83           C  
ATOM   1129  N   ASN B 134       6.239  25.366  13.971  1.00 96.94           N  
ATOM   1130  CA  ASN B 134       7.683  25.164  14.022  1.00 96.94           C  
ATOM   1131  C   ASN B 134       8.437  26.489  13.942  1.00 96.94           C  
ATOM   1132  CB  ASN B 134       8.134  24.228  12.899  1.00 96.94           C  
ATOM   1133  O   ASN B 134       9.408  26.700  14.671  1.00 96.94           O  
ATOM   1134  CG  ASN B 134       7.747  22.784  13.151  1.00 96.94           C  
ATOM   1135  ND2 ASN B 134       7.847  21.954  12.120  1.00 96.94           N  
ATOM   1136  OD1 ASN B 134       7.360  22.418  14.264  1.00 96.94           O  
ATOM   1137  N   LYS B 135       8.003  27.383  13.101  1.00 96.70           N  
ATOM   1138  CA  LYS B 135       8.647  28.683  12.944  1.00 96.70           C  
ATOM   1139  C   LYS B 135       8.528  29.514  14.218  1.00 96.70           C  
ATOM   1140  CB  LYS B 135       8.039  29.444  11.764  1.00 96.70           C  
ATOM   1141  O   LYS B 135       9.424  30.296  14.542  1.00 96.70           O  
ATOM   1142  CG  LYS B 135       8.524  28.966  10.403  1.00 96.70           C  
ATOM   1143  CD  LYS B 135       8.065  29.896   9.288  1.00 96.70           C  
ATOM   1144  CE  LYS B 135       8.714  29.538   7.958  1.00 96.70           C  
ATOM   1145  NZ  LYS B 135       9.369  30.722   7.325  1.00 96.70           N  
ATOM   1146  N   HIS B 136       7.445  29.283  14.918  1.00 97.22           N  
ATOM   1147  CA  HIS B 136       7.218  30.053  16.136  1.00 97.22           C  
ATOM   1148  C   HIS B 136       7.726  29.305  17.364  1.00 97.22           C  
ATOM   1149  CB  HIS B 136       5.732  30.378  16.296  1.00 97.22           C  
ATOM   1150  O   HIS B 136       7.539  29.760  18.495  1.00 97.22           O  
ATOM   1151  CG  HIS B 136       5.217  31.347  15.279  1.00 97.22           C  
ATOM   1152  CD2 HIS B 136       4.294  31.200  14.300  1.00 97.22           C  
ATOM   1153  ND1 HIS B 136       5.664  32.648  15.198  1.00 97.22           N  
ATOM   1154  CE1 HIS B 136       5.035  33.262  14.209  1.00 97.22           C  
ATOM   1155  NE2 HIS B 136       4.199  32.405  13.648  1.00 97.22           N  
ATOM   1156  N   GLY B 137       8.217  28.167  17.196  1.00 96.65           N  
ATOM   1157  CA  GLY B 137       8.825  27.393  18.267  1.00 96.65           C  
ATOM   1158  C   GLY B 137       7.807  26.757  19.196  1.00 96.65           C  
ATOM   1159  O   GLY B 137       8.109  26.478  20.358  1.00 96.65           O  
ATOM   1160  N   LEU B 138       6.714  26.555  18.747  1.00 96.90           N  
ATOM   1161  CA  LEU B 138       5.635  26.033  19.578  1.00 96.90           C  
ATOM   1162  C   LEU B 138       5.790  24.531  19.790  1.00 96.90           C  
ATOM   1163  CB  LEU B 138       4.275  26.333  18.943  1.00 96.90           C  
ATOM   1164  O   LEU B 138       5.198  23.965  20.712  1.00 96.90           O  
ATOM   1165  CG  LEU B 138       3.885  27.809  18.842  1.00 96.90           C  
ATOM   1166  CD1 LEU B 138       2.556  27.957  18.108  1.00 96.90           C  
ATOM   1167  CD2 LEU B 138       3.809  28.439  20.228  1.00 96.90           C  
ATOM   1168  N   ASN B 139       6.593  23.895  18.926  1.00 95.87           N  
ATOM   1169  CA  ASN B 139       6.791  22.453  19.031  1.00 95.87           C  
ATOM   1170  C   ASN B 139       8.107  22.117  19.726  1.00 95.87           C  
ATOM   1171  CB  ASN B 139       6.741  21.803  17.647  1.00 95.87           C  
ATOM   1172  O   ASN B 139       8.423  20.944  19.934  1.00 95.87           O  
ATOM   1173  CG  ASN B 139       5.339  21.761  17.072  1.00 95.87           C  
ATOM   1174  ND2 ASN B 139       5.237  21.837  15.750  1.00 95.87           N  
ATOM   1175  OD1 ASN B 139       4.355  21.662  17.809  1.00 95.87           O  
ATOM   1176  N   ASP B 140       8.830  23.032  20.194  1.00 96.06           N  
ATOM   1177  CA  ASP B 140      10.173  22.851  20.736  1.00 96.06           C  
ATOM   1178  C   ASP B 140      10.131  22.119  22.075  1.00 96.06           C  
ATOM   1179  CB  ASP B 140      10.874  24.202  20.896  1.00 96.06           C  
ATOM   1180  O   ASP B 140      11.108  21.478  22.469  1.00 96.06           O  
ATOM   1181  CG  ASP B 140      11.300  24.810  19.571  1.00 96.06           C  
ATOM   1182  OD1 ASP B 140      11.137  24.155  18.519  1.00 96.06           O  
ATOM   1183  OD2 ASP B 140      11.807  25.953  19.580  1.00 96.06           O  
ATOM   1184  N   TRP B 141       9.020  22.208  22.716  1.00 94.99           N  
ATOM   1185  CA  TRP B 141       8.898  21.570  24.022  1.00 94.99           C  
ATOM   1186  C   TRP B 141       8.972  20.052  23.895  1.00 94.99           C  
ATOM   1187  CB  TRP B 141       7.586  21.975  24.699  1.00 94.99           C  
ATOM   1188  O   TRP B 141       9.256  19.354  24.872  1.00 94.99           O  
ATOM   1189  CG  TRP B 141       6.358  21.539  23.957  1.00 94.99           C  
ATOM   1190  CD1 TRP B 141       5.694  22.233  22.983  1.00 94.99           C  
ATOM   1191  CD2 TRP B 141       5.645  20.311  24.132  1.00 94.99           C  
ATOM   1192  CE2 TRP B 141       4.557  20.327  23.231  1.00 94.99           C  
ATOM   1193  CE3 TRP B 141       5.820  19.198  24.964  1.00 94.99           C  
ATOM   1194  NE1 TRP B 141       4.610  21.509  22.543  1.00 94.99           N  
ATOM   1195  CH2 TRP B 141       3.843  18.193  23.964  1.00 94.99           C  
ATOM   1196  CZ2 TRP B 141       3.648  19.270  23.139  1.00 94.99           C  
ATOM   1197  CZ3 TRP B 141       4.914  18.147  24.871  1.00 94.99           C  
ATOM   1198  N   ILE B 142       8.831  19.483  22.683  1.00 92.89           N  
ATOM   1199  CA  ILE B 142       8.719  18.046  22.457  1.00 92.89           C  
ATOM   1200  C   ILE B 142      10.112  17.421  22.411  1.00 92.89           C  
ATOM   1201  CB  ILE B 142       7.950  17.737  21.153  1.00 92.89           C  
ATOM   1202  O   ILE B 142      10.287  16.254  22.768  1.00 92.89           O  
ATOM   1203  CG1 ILE B 142       6.527  18.304  21.225  1.00 92.89           C  
ATOM   1204  CG2 ILE B 142       7.925  16.229  20.886  1.00 92.89           C  
ATOM   1205  CD1 ILE B 142       5.777  18.263  19.901  1.00 92.89           C  
ATOM   1206  N   VAL B 143      11.024  18.229  22.070  1.00 92.25           N  
ATOM   1207  CA  VAL B 143      12.384  17.725  21.915  1.00 92.25           C  
ATOM   1208  C   VAL B 143      12.862  17.115  23.230  1.00 92.25           C  
ATOM   1209  CB  VAL B 143      13.354  18.839  21.461  1.00 92.25           C  
ATOM   1210  O   VAL B 143      12.696  17.712  24.296  1.00 92.25           O  
ATOM   1211  CG1 VAL B 143      14.801  18.354  21.524  1.00 92.25           C  
ATOM   1212  CG2 VAL B 143      13.006  19.306  20.049  1.00 92.25           C  
ATOM   1213  N   GLY B 144      13.343  15.929  23.147  1.00 85.55           N  
ATOM   1214  CA  GLY B 144      13.870  15.253  24.321  1.00 85.55           C  
ATOM   1215  C   GLY B 144      12.832  14.420  25.048  1.00 85.55           C  
ATOM   1216  O   GLY B 144      13.161  13.678  25.975  1.00 85.55           O  
ATOM   1217  N   GLN B 145      11.613  14.664  24.722  1.00 75.13           N  
ATOM   1218  CA  GLN B 145      10.551  13.900  25.367  1.00 75.13           C  
ATOM   1219  C   GLN B 145      10.564  12.444  24.909  1.00 75.13           C  
ATOM   1220  CB  GLN B 145       9.187  14.528  25.081  1.00 75.13           C  
ATOM   1221  O   GLN B 145      10.709  12.164  23.718  1.00 75.13           O  
ATOM   1222  CG  GLN B 145       8.898  15.775  25.906  1.00 75.13           C  
ATOM   1223  CD  GLN B 145       7.945  15.510  27.056  1.00 75.13           C  
ATOM   1224  NE2 GLN B 145       7.656  16.545  27.837  1.00 75.13           N  
ATOM   1225  OE1 GLN B 145       7.471  14.384  27.241  1.00 75.13           O  
ATOM   1226  N   LYS B 146      11.259  11.521  25.552  1.00 62.50           N  
ATOM   1227  CA  LYS B 146      11.303  10.107  25.188  1.00 62.50           C  
ATOM   1228  C   LYS B 146      10.015   9.396  25.592  1.00 62.50           C  
ATOM   1229  CB  LYS B 146      12.506   9.422  25.839  1.00 62.50           C  
ATOM   1230  O   LYS B 146       9.445   9.683  26.647  1.00 62.50           O  
ATOM   1231  CG  LYS B 146      13.819   9.650  25.105  1.00 62.50           C  
ATOM   1232  CD  LYS B 146      14.958   8.861  25.739  1.00 62.50           C  
ATOM   1233  CE  LYS B 146      16.278   9.109  25.022  1.00 62.50           C  
ATOM   1234  NZ  LYS B 146      17.404   8.365  25.661  1.00 62.50           N  
TER    1235      LYS B 146                                                      
ATOM   1236  N   MET C   1      11.379 -43.659 -30.647  1.00 23.12           N  
ATOM   1237  CA  MET C   1      11.585 -42.883 -31.867  1.00 23.12           C  
ATOM   1238  C   MET C   1      13.072 -42.745 -32.178  1.00 23.12           C  
ATOM   1239  CB  MET C   1      10.947 -41.499 -31.738  1.00 23.12           C  
ATOM   1240  O   MET C   1      13.916 -42.984 -31.314  1.00 23.12           O  
ATOM   1241  CG  MET C   1       9.463 -41.475 -32.067  1.00 23.12           C  
ATOM   1242  SD  MET C   1       8.818 -39.771 -32.283  1.00 23.12           S  
ATOM   1243  CE  MET C   1       7.036 -40.108 -32.339  1.00 23.12           C  
ATOM   1244  N   SER C   2      13.573 -41.866 -33.067  1.00 24.16           N  
ATOM   1245  CA  SER C   2      13.741 -40.424 -33.218  1.00 24.16           C  
ATOM   1246  C   SER C   2      13.214 -39.675 -31.999  1.00 24.16           C  
ATOM   1247  CB  SER C   2      13.029 -39.930 -34.478  1.00 24.16           C  
ATOM   1248  O   SER C   2      12.079 -39.896 -31.571  1.00 24.16           O  
ATOM   1249  OG  SER C   2      13.491 -40.626 -35.623  1.00 24.16           O  
ATOM   1250  N   ALA C   3      14.040 -39.285 -31.074  1.00 24.78           N  
ATOM   1251  CA  ALA C   3      14.216 -38.954 -29.663  1.00 24.78           C  
ATOM   1252  C   ALA C   3      13.638 -37.578 -29.345  1.00 24.78           C  
ATOM   1253  CB  ALA C   3      15.694 -39.007 -29.284  1.00 24.78           C  
ATOM   1254  O   ALA C   3      13.995 -36.585 -29.984  1.00 24.78           O  
ATOM   1255  N   ILE C   4      12.248 -37.467 -29.273  1.00 31.88           N  
ATOM   1256  CA  ILE C   4      11.497 -36.218 -29.230  1.00 31.88           C  
ATOM   1257  C   ILE C   4      12.159 -35.250 -28.252  1.00 31.88           C  
ATOM   1258  CB  ILE C   4      10.023 -36.458 -28.833  1.00 31.88           C  
ATOM   1259  O   ILE C   4      12.427 -35.607 -27.102  1.00 31.88           O  
ATOM   1260  CG1 ILE C   4       9.417 -37.582 -29.681  1.00 31.88           C  
ATOM   1261  CG2 ILE C   4       9.209 -35.168 -28.971  1.00 31.88           C  
ATOM   1262  CD1 ILE C   4       8.041 -38.036 -29.215  1.00 31.88           C  
ATOM   1263  N   PRO C   5      12.992 -34.283 -28.754  1.00 31.48           N  
ATOM   1264  CA  PRO C   5      13.681 -33.388 -27.821  1.00 31.48           C  
ATOM   1265  C   PRO C   5      12.824 -33.025 -26.610  1.00 31.48           C  
ATOM   1266  CB  PRO C   5      13.974 -32.150 -28.672  1.00 31.48           C  
ATOM   1267  O   PRO C   5      11.607 -32.866 -26.735  1.00 31.48           O  
ATOM   1268  CG  PRO C   5      13.147 -32.329 -29.904  1.00 31.48           C  
ATOM   1269  CD  PRO C   5      12.473 -33.669 -29.836  1.00 31.48           C  
ATOM   1270  N   GLU C   6      12.988 -33.676 -25.514  1.00 33.46           N  
ATOM   1271  CA  GLU C   6      12.212 -33.722 -24.278  1.00 33.46           C  
ATOM   1272  C   GLU C   6      11.593 -32.362 -23.965  1.00 33.46           C  
ATOM   1273  CB  GLU C   6      13.088 -34.182 -23.110  1.00 33.46           C  
ATOM   1274  O   GLU C   6      10.495 -32.288 -23.410  1.00 33.46           O  
ATOM   1275  CG  GLU C   6      12.855 -35.629 -22.700  1.00 33.46           C  
ATOM   1276  CD  GLU C   6      13.735 -36.074 -21.542  1.00 33.46           C  
ATOM   1277  OE1 GLU C   6      13.351 -37.020 -20.817  1.00 33.46           O  
ATOM   1278  OE2 GLU C   6      14.816 -35.471 -21.358  1.00 33.46           O  
ATOM   1279  N   ASN C   7      12.403 -31.280 -23.822  1.00 33.08           N  
ATOM   1280  CA  ASN C   7      11.978 -30.005 -23.255  1.00 33.08           C  
ATOM   1281  C   ASN C   7      11.042 -29.256 -24.199  1.00 33.08           C  
ATOM   1282  CB  ASN C   7      13.192 -29.138 -22.913  1.00 33.08           C  
ATOM   1283  O   ASN C   7      10.910 -28.034 -24.110  1.00 33.08           O  
ATOM   1284  CG  ASN C   7      13.890 -29.586 -21.644  1.00 33.08           C  
ATOM   1285  ND2 ASN C   7      15.115 -29.115 -21.443  1.00 33.08           N  
ATOM   1286  OD1 ASN C   7      13.333 -30.349 -20.850  1.00 33.08           O  
ATOM   1287  N   ALA C   8      10.786 -29.683 -25.452  1.00 33.37           N  
ATOM   1288  CA  ALA C   8       9.931 -28.802 -26.242  1.00 33.37           C  
ATOM   1289  C   ALA C   8       8.602 -28.548 -25.535  1.00 33.37           C  
ATOM   1290  CB  ALA C   8       9.687 -29.399 -27.626  1.00 33.37           C  
ATOM   1291  O   ALA C   8       7.842 -29.483 -25.273  1.00 33.37           O  
ATOM   1292  N   ASN C   9       8.506 -27.871 -24.429  1.00 36.21           N  
ATOM   1293  CA  ASN C   9       7.269 -27.476 -23.764  1.00 36.21           C  
ATOM   1294  C   ASN C   9       6.183 -27.112 -24.772  1.00 36.21           C  
ATOM   1295  CB  ASN C   9       7.522 -26.306 -22.811  1.00 36.21           C  
ATOM   1296  O   ASN C   9       6.172 -26.002 -25.307  1.00 36.21           O  
ATOM   1297  CG  ASN C   9       7.434 -26.711 -21.353  1.00 36.21           C  
ATOM   1298  ND2 ASN C   9       7.957 -25.868 -20.470  1.00 36.21           N  
ATOM   1299  OD1 ASN C   9       6.903 -27.774 -21.022  1.00 36.21           O  
ATOM   1300  N   VAL C  10       6.007 -27.858 -25.910  1.00 39.55           N  
ATOM   1301  CA  VAL C  10       4.832 -27.485 -26.690  1.00 39.55           C  
ATOM   1302  C   VAL C  10       3.598 -27.473 -25.791  1.00 39.55           C  
ATOM   1303  CB  VAL C  10       4.614 -28.444 -27.882  1.00 39.55           C  
ATOM   1304  O   VAL C  10       3.277 -28.479 -25.154  1.00 39.55           O  
ATOM   1305  CG1 VAL C  10       3.441 -27.978 -28.742  1.00 39.55           C  
ATOM   1306  CG2 VAL C  10       5.887 -28.549 -28.721  1.00 39.55           C  
ATOM   1307  N   THR C  11       3.470 -26.453 -25.092  1.00 48.31           N  
ATOM   1308  CA  THR C  11       2.228 -26.350 -24.335  1.00 48.31           C  
ATOM   1309  C   THR C  11       1.034 -26.750 -25.197  1.00 48.31           C  
ATOM   1310  CB  THR C  11       2.020 -24.923 -23.794  1.00 48.31           C  
ATOM   1311  O   THR C  11       0.810 -26.172 -26.262  1.00 48.31           O  
ATOM   1312  CG2 THR C  11       2.802 -24.704 -22.504  1.00 48.31           C  
ATOM   1313  OG1 THR C  11       2.463 -23.977 -24.776  1.00 48.31           O  
ATOM   1314  N   VAL C  12       0.815 -28.025 -25.454  1.00 52.45           N  
ATOM   1315  CA  VAL C  12      -0.405 -28.442 -26.138  1.00 52.45           C  
ATOM   1316  C   VAL C  12      -1.597 -27.660 -25.591  1.00 52.45           C  
ATOM   1317  CB  VAL C  12      -0.650 -29.960 -25.987  1.00 52.45           C  
ATOM   1318  O   VAL C  12      -1.920 -27.757 -24.405  1.00 52.45           O  
ATOM   1319  CG1 VAL C  12      -1.868 -30.394 -26.800  1.00 52.45           C  
ATOM   1320  CG2 VAL C  12       0.589 -30.745 -26.415  1.00 52.45           C  
ATOM   1321  N   LEU C  13      -1.647 -26.579 -26.208  1.00 65.29           N  
ATOM   1322  CA  LEU C  13      -2.892 -25.915 -25.839  1.00 65.29           C  
ATOM   1323  C   LEU C  13      -4.095 -26.791 -26.174  1.00 65.29           C  
ATOM   1324  CB  LEU C  13      -3.013 -24.567 -26.555  1.00 65.29           C  
ATOM   1325  O   LEU C  13      -4.142 -27.406 -27.242  1.00 65.29           O  
ATOM   1326  CG  LEU C  13      -2.077 -23.458 -26.072  1.00 65.29           C  
ATOM   1327  CD1 LEU C  13      -1.654 -22.576 -27.242  1.00 65.29           C  
ATOM   1328  CD2 LEU C  13      -2.749 -22.626 -24.985  1.00 65.29           C  
ATOM   1329  N   ASN C  14      -4.885 -27.038 -25.211  1.00 73.58           N  
ATOM   1330  CA  ASN C  14      -6.153 -27.725 -25.436  1.00 73.58           C  
ATOM   1331  C   ASN C  14      -7.021 -26.983 -26.448  1.00 73.58           C  
ATOM   1332  CB  ASN C  14      -6.908 -27.903 -24.117  1.00 73.58           C  
ATOM   1333  O   ASN C  14      -6.912 -25.764 -26.590  1.00 73.58           O  
ATOM   1334  CG  ASN C  14      -8.035 -28.912 -24.221  1.00 73.58           C  
ATOM   1335  ND2 ASN C  14      -8.742 -29.127 -23.118  1.00 73.58           N  
ATOM   1336  OD1 ASN C  14      -8.268 -29.494 -25.284  1.00 73.58           O  
ATOM   1337  N   LYS C  15      -7.511 -27.703 -27.471  1.00 84.43           N  
ATOM   1338  CA  LYS C  15      -8.433 -27.162 -28.466  1.00 84.43           C  
ATOM   1339  C   LYS C  15      -9.402 -26.167 -27.834  1.00 84.43           C  
ATOM   1340  CB  LYS C  15      -9.210 -28.290 -29.147  1.00 84.43           C  
ATOM   1341  O   LYS C  15      -9.693 -25.121 -28.418  1.00 84.43           O  
ATOM   1342  CG  LYS C  15      -8.438 -28.995 -30.252  1.00 84.43           C  
ATOM   1343  CD  LYS C  15      -9.268 -30.096 -30.899  1.00 84.43           C  
ATOM   1344  CE  LYS C  15      -8.464 -30.864 -31.940  1.00 84.43           C  
ATOM   1345  NZ  LYS C  15      -9.256 -31.981 -32.537  1.00 84.43           N  
ATOM   1346  N   ASN C  16      -9.735 -26.459 -26.639  1.00 89.40           N  
ATOM   1347  CA  ASN C  16     -10.705 -25.617 -25.948  1.00 89.40           C  
ATOM   1348  C   ASN C  16     -10.092 -24.284 -25.527  1.00 89.40           C  
ATOM   1349  CB  ASN C  16     -11.279 -26.346 -24.732  1.00 89.40           C  
ATOM   1350  O   ASN C  16     -10.755 -23.247 -25.577  1.00 89.40           O  
ATOM   1351  CG  ASN C  16     -12.141 -27.532 -25.115  1.00 89.40           C  
ATOM   1352  ND2 ASN C  16     -12.308 -28.468 -24.188  1.00 89.40           N  
ATOM   1353  OD1 ASN C  16     -12.653 -27.607 -26.235  1.00 89.40           O  
ATOM   1354  N   GLU C  17      -8.851 -24.338 -25.127  1.00 90.11           N  
ATOM   1355  CA  GLU C  17      -8.173 -23.106 -24.734  1.00 90.11           C  
ATOM   1356  C   GLU C  17      -8.007 -22.165 -25.924  1.00 90.11           C  
ATOM   1357  CB  GLU C  17      -6.808 -23.417 -24.115  1.00 90.11           C  
ATOM   1358  O   GLU C  17      -8.155 -20.949 -25.785  1.00 90.11           O  
ATOM   1359  CG  GLU C  17      -6.083 -22.192 -23.578  1.00 90.11           C  
ATOM   1360  CD  GLU C  17      -4.733 -22.517 -22.958  1.00 90.11           C  
ATOM   1361  OE1 GLU C  17      -3.902 -21.595 -22.795  1.00 90.11           O  
ATOM   1362  OE2 GLU C  17      -4.505 -23.703 -22.634  1.00 90.11           O  
ATOM   1363  N   LYS C  18      -7.677 -22.721 -27.111  1.00 90.80           N  
ATOM   1364  CA  LYS C  18      -7.556 -21.929 -28.331  1.00 90.80           C  
ATOM   1365  C   LYS C  18      -8.868 -21.220 -28.658  1.00 90.80           C  
ATOM   1366  CB  LYS C  18      -7.132 -22.812 -29.506  1.00 90.80           C  
ATOM   1367  O   LYS C  18      -8.866 -20.052 -29.053  1.00 90.80           O  
ATOM   1368  CG  LYS C  18      -6.569 -22.039 -30.690  1.00 90.80           C  
ATOM   1369  CD  LYS C  18      -6.072 -22.975 -31.783  1.00 90.80           C  
ATOM   1370  CE  LYS C  18      -5.565 -22.203 -32.994  1.00 90.80           C  
ATOM   1371  NZ  LYS C  18      -5.060 -23.117 -34.062  1.00 90.80           N  
ATOM   1372  N   LYS C  19      -9.954 -21.953 -28.496  1.00 91.48           N  
ATOM   1373  CA  LYS C  19     -11.271 -21.362 -28.717  1.00 91.48           C  
ATOM   1374  C   LYS C  19     -11.519 -20.200 -27.759  1.00 91.48           C  
ATOM   1375  CB  LYS C  19     -12.366 -22.416 -28.556  1.00 91.48           C  
ATOM   1376  O   LYS C  19     -12.019 -19.149 -28.166  1.00 91.48           O  
ATOM   1377  CG  LYS C  19     -12.440 -23.413 -29.704  1.00 91.48           C  
ATOM   1378  CD  LYS C  19     -13.593 -24.391 -29.522  1.00 91.48           C  
ATOM   1379  CE  LYS C  19     -13.584 -25.473 -30.593  1.00 91.48           C  
ATOM   1380  NZ  LYS C  19     -14.650 -26.493 -30.360  1.00 91.48           N  
ATOM   1381  N   ALA C  20     -11.155 -20.408 -26.556  1.00 92.55           N  
ATOM   1382  CA  ALA C  20     -11.337 -19.370 -25.544  1.00 92.55           C  
ATOM   1383  C   ALA C  20     -10.491 -18.140 -25.862  1.00 92.55           C  
ATOM   1384  CB  ALA C  20     -10.986 -19.910 -24.160  1.00 92.55           C  
ATOM   1385  O   ALA C  20     -10.960 -17.007 -25.734  1.00 92.55           O  
ATOM   1386  N   ARG C  21      -9.269 -18.330 -26.279  1.00 92.06           N  
ATOM   1387  CA  ARG C  21      -8.367 -17.235 -26.621  1.00 92.06           C  
ATOM   1388  C   ARG C  21      -8.911 -16.422 -27.791  1.00 92.06           C  
ATOM   1389  CB  ARG C  21      -6.974 -17.771 -26.958  1.00 92.06           C  
ATOM   1390  O   ARG C  21      -8.797 -15.195 -27.807  1.00 92.06           O  
ATOM   1391  CG  ARG C  21      -6.144 -18.140 -25.738  1.00 92.06           C  
ATOM   1392  CD  ARG C  21      -4.734 -18.566 -26.123  1.00 92.06           C  
ATOM   1393  NE  ARG C  21      -3.951 -18.956 -24.954  1.00 92.06           N  
ATOM   1394  NH1 ARG C  21      -2.436 -20.236 -26.139  1.00 92.06           N  
ATOM   1395  NH2 ARG C  21      -2.239 -20.032 -23.865  1.00 92.06           N  
ATOM   1396  CZ  ARG C  21      -2.877 -19.740 -24.989  1.00 92.06           C  
ATOM   1397  N   GLU C  22      -9.499 -17.059 -28.746  1.00 91.20           N  
ATOM   1398  CA  GLU C  22     -10.066 -16.387 -29.911  1.00 91.20           C  
ATOM   1399  C   GLU C  22     -11.311 -15.589 -29.536  1.00 91.20           C  
ATOM   1400  CB  GLU C  22     -10.401 -17.401 -31.007  1.00 91.20           C  
ATOM   1401  O   GLU C  22     -11.478 -14.447 -29.971  1.00 91.20           O  
ATOM   1402  CG  GLU C  22      -9.199 -17.829 -31.837  1.00 91.20           C  
ATOM   1403  CD  GLU C  22      -9.550 -18.826 -32.931  1.00 91.20           C  
ATOM   1404  OE1 GLU C  22      -8.670 -19.150 -33.761  1.00 91.20           O  
ATOM   1405  OE2 GLU C  22     -10.713 -19.285 -32.958  1.00 91.20           O  
ATOM   1406  N   LEU C  23     -12.127 -16.181 -28.743  1.00 90.89           N  
ATOM   1407  CA  LEU C  23     -13.381 -15.544 -28.355  1.00 90.89           C  
ATOM   1408  C   LEU C  23     -13.121 -14.311 -27.496  1.00 90.89           C  
ATOM   1409  CB  LEU C  23     -14.271 -16.531 -27.596  1.00 90.89           C  
ATOM   1410  O   LEU C  23     -13.689 -13.246 -27.745  1.00 90.89           O  
ATOM   1411  CG  LEU C  23     -15.078 -17.511 -28.448  1.00 90.89           C  
ATOM   1412  CD1 LEU C  23     -15.615 -18.648 -27.585  1.00 90.89           C  
ATOM   1413  CD2 LEU C  23     -16.218 -16.789 -29.159  1.00 90.89           C  
ATOM   1414  N   ILE C  24     -12.252 -14.474 -26.485  1.00 89.93           N  
ATOM   1415  CA  ILE C  24     -11.996 -13.406 -25.525  1.00 89.93           C  
ATOM   1416  C   ILE C  24     -11.041 -12.382 -26.134  1.00 89.93           C  
ATOM   1417  CB  ILE C  24     -11.417 -13.960 -24.204  1.00 89.93           C  
ATOM   1418  O   ILE C  24     -11.106 -11.194 -25.811  1.00 89.93           O  
ATOM   1419  CG1 ILE C  24     -12.418 -14.912 -23.539  1.00 89.93           C  
ATOM   1420  CG2 ILE C  24     -11.038 -12.816 -23.258  1.00 89.93           C  
ATOM   1421  CD1 ILE C  24     -11.860 -15.652 -22.331  1.00 89.93           C  
ATOM   1422  N   GLY C  25     -10.213 -12.849 -26.991  1.00 88.34           N  
ATOM   1423  CA  GLY C  25      -9.259 -11.985 -27.667  1.00 88.34           C  
ATOM   1424  C   GLY C  25      -9.919 -10.927 -28.531  1.00 88.34           C  
ATOM   1425  O   GLY C  25      -9.340  -9.866 -28.773  1.00 88.34           O  
ATOM   1426  N   LYS C  26     -11.176 -11.140 -28.999  1.00 89.04           N  
ATOM   1427  CA  LYS C  26     -11.921 -10.212 -29.845  1.00 89.04           C  
ATOM   1428  C   LYS C  26     -12.384  -8.995 -29.049  1.00 89.04           C  
ATOM   1429  CB  LYS C  26     -13.124 -10.912 -30.479  1.00 89.04           C  
ATOM   1430  O   LYS C  26     -12.757  -7.973 -29.630  1.00 89.04           O  
ATOM   1431  CG  LYS C  26     -12.754 -11.971 -31.507  1.00 89.04           C  
ATOM   1432  CD  LYS C  26     -13.991 -12.643 -32.088  1.00 89.04           C  
ATOM   1433  CE  LYS C  26     -13.619 -13.762 -33.052  1.00 89.04           C  
ATOM   1434  NZ  LYS C  26     -14.824 -14.506 -33.528  1.00 89.04           N  
ATOM   1435  N   LEU C  27     -12.252  -9.094 -27.776  1.00 90.00           N  
ATOM   1436  CA  LEU C  27     -12.737  -8.027 -26.909  1.00 90.00           C  
ATOM   1437  C   LEU C  27     -11.678  -6.942 -26.738  1.00 90.00           C  
ATOM   1438  CB  LEU C  27     -13.135  -8.587 -25.541  1.00 90.00           C  
ATOM   1439  O   LEU C  27     -11.928  -5.920 -26.094  1.00 90.00           O  
ATOM   1440  CG  LEU C  27     -14.325  -9.547 -25.522  1.00 90.00           C  
ATOM   1441  CD1 LEU C  27     -14.382 -10.294 -24.194  1.00 90.00           C  
ATOM   1442  CD2 LEU C  27     -15.626  -8.792 -25.772  1.00 90.00           C  
ATOM   1443  N   GLY C  28     -10.512  -7.041 -27.368  1.00 86.92           N  
ATOM   1444  CA  GLY C  28      -9.479  -6.018 -27.318  1.00 86.92           C  
ATOM   1445  C   GLY C  28      -8.735  -5.986 -25.997  1.00 86.92           C  
ATOM   1446  O   GLY C  28      -8.472  -4.912 -25.452  1.00 86.92           O  
ATOM   1447  N   LEU C  29      -8.375  -7.119 -25.460  1.00 90.84           N  
ATOM   1448  CA  LEU C  29      -7.634  -7.224 -24.208  1.00 90.84           C  
ATOM   1449  C   LEU C  29      -6.191  -6.763 -24.390  1.00 90.84           C  
ATOM   1450  CB  LEU C  29      -7.660  -8.664 -23.688  1.00 90.84           C  
ATOM   1451  O   LEU C  29      -5.637  -6.862 -25.487  1.00 90.84           O  
ATOM   1452  CG  LEU C  29      -9.043  -9.277 -23.461  1.00 90.84           C  
ATOM   1453  CD1 LEU C  29      -8.969 -10.798 -23.551  1.00 90.84           C  
ATOM   1454  CD2 LEU C  29      -9.605  -8.843 -22.112  1.00 90.84           C  
ATOM   1455  N   LYS C  30      -5.645  -6.096 -23.388  1.00 92.96           N  
ATOM   1456  CA  LYS C  30      -4.244  -5.685 -23.378  1.00 92.96           C  
ATOM   1457  C   LYS C  30      -3.378  -6.703 -22.642  1.00 92.96           C  
ATOM   1458  CB  LYS C  30      -4.094  -4.306 -22.733  1.00 92.96           C  
ATOM   1459  O   LYS C  30      -3.630  -7.013 -21.476  1.00 92.96           O  
ATOM   1460  CG  LYS C  30      -4.598  -3.160 -23.598  1.00 92.96           C  
ATOM   1461  CD  LYS C  30      -4.440  -1.818 -22.895  1.00 92.96           C  
ATOM   1462  CE  LYS C  30      -5.064  -0.687 -23.701  1.00 92.96           C  
ATOM   1463  NZ  LYS C  30      -4.993   0.616 -22.974  1.00 92.96           N  
ATOM   1464  N   GLN C  31      -2.371  -7.158 -23.301  1.00 93.28           N  
ATOM   1465  CA  GLN C  31      -1.487  -8.160 -22.715  1.00 93.28           C  
ATOM   1466  C   GLN C  31      -0.598  -7.547 -21.637  1.00 93.28           C  
ATOM   1467  CB  GLN C  31      -0.626  -8.815 -23.796  1.00 93.28           C  
ATOM   1468  O   GLN C  31      -0.095  -6.433 -21.799  1.00 93.28           O  
ATOM   1469  CG  GLN C  31       0.222  -9.974 -23.289  1.00 93.28           C  
ATOM   1470  CD  GLN C  31       1.009 -10.653 -24.394  1.00 93.28           C  
ATOM   1471  NE2 GLN C  31       1.626 -11.785 -24.073  1.00 93.28           N  
ATOM   1472  OE1 GLN C  31       1.061 -10.165 -25.527  1.00 93.28           O  
ATOM   1473  N   ILE C  32      -0.544  -8.272 -20.523  1.00 93.20           N  
ATOM   1474  CA  ILE C  32       0.381  -7.900 -19.459  1.00 93.20           C  
ATOM   1475  C   ILE C  32       1.541  -8.894 -19.413  1.00 93.20           C  
ATOM   1476  CB  ILE C  32      -0.328  -7.841 -18.088  1.00 93.20           C  
ATOM   1477  O   ILE C  32       1.439  -9.946 -18.778  1.00 93.20           O  
ATOM   1478  CG1 ILE C  32      -1.543  -6.909 -18.156  1.00 93.20           C  
ATOM   1479  CG2 ILE C  32       0.646  -7.392 -16.994  1.00 93.20           C  
ATOM   1480  CD1 ILE C  32      -2.404  -6.922 -16.900  1.00 93.20           C  
ATOM   1481  N   PRO C  33       2.683  -8.429 -19.978  1.00 92.47           N  
ATOM   1482  CA  PRO C  33       3.835  -9.332 -20.017  1.00 92.47           C  
ATOM   1483  C   PRO C  33       4.587  -9.388 -18.689  1.00 92.47           C  
ATOM   1484  CB  PRO C  33       4.715  -8.734 -21.118  1.00 92.47           C  
ATOM   1485  O   PRO C  33       4.395  -8.523 -17.830  1.00 92.47           O  
ATOM   1486  CG  PRO C  33       4.342  -7.287 -21.161  1.00 92.47           C  
ATOM   1487  CD  PRO C  33       2.936  -7.142 -20.653  1.00 92.47           C  
ATOM   1488  N   GLY C  34       5.301 -10.467 -18.481  1.00 92.71           N  
ATOM   1489  CA  GLY C  34       6.197 -10.517 -17.337  1.00 92.71           C  
ATOM   1490  C   GLY C  34       5.640 -11.321 -16.177  1.00 92.71           C  
ATOM   1491  O   GLY C  34       6.283 -11.440 -15.132  1.00 92.71           O  
ATOM   1492  N   ILE C  35       4.403 -11.806 -16.329  1.00 95.26           N  
ATOM   1493  CA  ILE C  35       3.830 -12.628 -15.269  1.00 95.26           C  
ATOM   1494  C   ILE C  35       4.203 -14.092 -15.492  1.00 95.26           C  
ATOM   1495  CB  ILE C  35       2.294 -12.471 -15.200  1.00 95.26           C  
ATOM   1496  O   ILE C  35       3.883 -14.669 -16.533  1.00 95.26           O  
ATOM   1497  CG1 ILE C  35       1.917 -11.006 -14.956  1.00 95.26           C  
ATOM   1498  CG2 ILE C  35       1.707 -13.376 -14.113  1.00 95.26           C  
ATOM   1499  CD1 ILE C  35       0.423 -10.728 -15.041  1.00 95.26           C  
ATOM   1500  N   ILE C  36       4.830 -14.676 -14.520  1.00 94.36           N  
ATOM   1501  CA  ILE C  36       5.366 -16.021 -14.703  1.00 94.36           C  
ATOM   1502  C   ILE C  36       4.484 -17.031 -13.974  1.00 94.36           C  
ATOM   1503  CB  ILE C  36       6.824 -16.121 -14.199  1.00 94.36           C  
ATOM   1504  O   ILE C  36       4.504 -18.223 -14.289  1.00 94.36           O  
ATOM   1505  CG1 ILE C  36       7.197 -14.873 -13.391  1.00 94.36           C  
ATOM   1506  CG2 ILE C  36       7.788 -16.323 -15.372  1.00 94.36           C  
ATOM   1507  CD1 ILE C  36       8.476 -15.021 -12.578  1.00 94.36           C  
ATOM   1508  N   ARG C  37       3.721 -16.579 -12.949  1.00 95.31           N  
ATOM   1509  CA  ARG C  37       2.888 -17.481 -12.160  1.00 95.31           C  
ATOM   1510  C   ARG C  37       1.728 -16.730 -11.514  1.00 95.31           C  
ATOM   1511  CB  ARG C  37       3.721 -18.182 -11.085  1.00 95.31           C  
ATOM   1512  O   ARG C  37       1.889 -15.592 -11.070  1.00 95.31           O  
ATOM   1513  CG  ARG C  37       2.942 -19.200 -10.268  1.00 95.31           C  
ATOM   1514  CD  ARG C  37       3.839 -19.939  -9.285  1.00 95.31           C  
ATOM   1515  NE  ARG C  37       3.096 -20.941  -8.526  1.00 95.31           N  
ATOM   1516  NH1 ARG C  37       4.193 -22.753  -9.448  1.00 95.31           N  
ATOM   1517  NH2 ARG C  37       2.550 -23.077  -7.883  1.00 95.31           N  
ATOM   1518  CZ  ARG C  37       3.282 -22.255  -8.621  1.00 95.31           C  
ATOM   1519  N   VAL C  38       0.585 -17.300 -11.529  1.00 97.56           N  
ATOM   1520  CA  VAL C  38      -0.603 -16.749 -10.884  1.00 97.56           C  
ATOM   1521  C   VAL C  38      -1.154 -17.751  -9.873  1.00 97.56           C  
ATOM   1522  CB  VAL C  38      -1.691 -16.381 -11.918  1.00 97.56           C  
ATOM   1523  O   VAL C  38      -1.264 -18.943 -10.168  1.00 97.56           O  
ATOM   1524  CG1 VAL C  38      -2.968 -15.922 -11.217  1.00 97.56           C  
ATOM   1525  CG2 VAL C  38      -1.180 -15.299 -12.868  1.00 97.56           C  
ATOM   1526  N   THR C  39      -1.362 -17.265  -8.666  1.00 96.89           N  
ATOM   1527  CA  THR C  39      -1.920 -18.124  -7.627  1.00 96.89           C  
ATOM   1528  C   THR C  39      -3.105 -17.448  -6.945  1.00 96.89           C  
ATOM   1529  CB  THR C  39      -0.857 -18.489  -6.574  1.00 96.89           C  
ATOM   1530  O   THR C  39      -3.187 -16.218  -6.906  1.00 96.89           O  
ATOM   1531  CG2 THR C  39       0.330 -19.201  -7.214  1.00 96.89           C  
ATOM   1532  OG1 THR C  39      -0.395 -17.293  -5.935  1.00 96.89           O  
ATOM   1533  N   PHE C  40      -4.017 -18.163  -6.516  1.00 96.04           N  
ATOM   1534  CA  PHE C  40      -5.074 -17.666  -5.643  1.00 96.04           C  
ATOM   1535  C   PHE C  40      -5.404 -18.685  -4.559  1.00 96.04           C  
ATOM   1536  CB  PHE C  40      -6.331 -17.335  -6.453  1.00 96.04           C  
ATOM   1537  O   PHE C  40      -5.334 -19.893  -4.793  1.00 96.04           O  
ATOM   1538  CG  PHE C  40      -6.901 -18.513  -7.197  1.00 96.04           C  
ATOM   1539  CD1 PHE C  40      -6.441 -18.840  -8.466  1.00 96.04           C  
ATOM   1540  CD2 PHE C  40      -7.898 -19.293  -6.625  1.00 96.04           C  
ATOM   1541  CE1 PHE C  40      -6.968 -19.929  -9.157  1.00 96.04           C  
ATOM   1542  CE2 PHE C  40      -8.429 -20.383  -7.309  1.00 96.04           C  
ATOM   1543  CZ  PHE C  40      -7.963 -20.699  -8.575  1.00 96.04           C  
ATOM   1544  N   ARG C  41      -5.597 -18.258  -3.408  1.00 94.36           N  
ATOM   1545  CA  ARG C  41      -5.854 -19.080  -2.230  1.00 94.36           C  
ATOM   1546  C   ARG C  41      -7.287 -18.902  -1.740  1.00 94.36           C  
ATOM   1547  CB  ARG C  41      -4.871 -18.737  -1.109  1.00 94.36           C  
ATOM   1548  O   ARG C  41      -7.775 -17.775  -1.628  1.00 94.36           O  
ATOM   1549  CG  ARG C  41      -5.020 -19.607   0.129  1.00 94.36           C  
ATOM   1550  CD  ARG C  41      -4.087 -19.163   1.246  1.00 94.36           C  
ATOM   1551  NE  ARG C  41      -3.002 -18.325   0.742  1.00 94.36           N  
ATOM   1552  NH1 ARG C  41      -2.033 -17.976   2.809  1.00 94.36           N  
ATOM   1553  NH2 ARG C  41      -1.112 -17.035   0.933  1.00 94.36           N  
ATOM   1554  CZ  ARG C  41      -2.052 -17.781   1.496  1.00 94.36           C  
ATOM   1555  N   LYS C  42      -7.885 -20.064  -1.489  1.00 92.38           N  
ATOM   1556  CA  LYS C  42      -9.225 -20.036  -0.910  1.00 92.38           C  
ATOM   1557  C   LYS C  42      -9.164 -19.893   0.608  1.00 92.38           C  
ATOM   1558  CB  LYS C  42      -9.999 -21.300  -1.287  1.00 92.38           C  
ATOM   1559  O   LYS C  42      -8.092 -20.008   1.206  1.00 92.38           O  
ATOM   1560  CG  LYS C  42     -10.493 -21.318  -2.726  1.00 92.38           C  
ATOM   1561  CD  LYS C  42     -11.354 -22.542  -3.007  1.00 92.38           C  
ATOM   1562  CE  LYS C  42     -12.835 -22.191  -3.037  1.00 92.38           C  
ATOM   1563  NZ  LYS C  42     -13.678 -23.373  -3.386  1.00 92.38           N  
ATOM   1564  N   LYS C  43     -10.236 -19.624   1.206  1.00 87.57           N  
ATOM   1565  CA  LYS C  43     -10.307 -19.450   2.654  1.00 87.57           C  
ATOM   1566  C   LYS C  43     -10.028 -20.763   3.380  1.00 87.57           C  
ATOM   1567  CB  LYS C  43     -11.677 -18.907   3.062  1.00 87.57           C  
ATOM   1568  O   LYS C  43      -9.603 -20.759   4.537  1.00 87.57           O  
ATOM   1569  CG  LYS C  43     -11.905 -17.452   2.680  1.00 87.57           C  
ATOM   1570  CD  LYS C  43     -13.236 -16.936   3.212  1.00 87.57           C  
ATOM   1571  CE  LYS C  43     -13.478 -15.488   2.807  1.00 87.57           C  
ATOM   1572  NZ  LYS C  43     -14.818 -15.004   3.254  1.00 87.57           N  
ATOM   1573  N   ASP C  44     -10.212 -21.910   2.677  1.00 87.64           N  
ATOM   1574  CA  ASP C  44      -9.921 -23.226   3.237  1.00 87.64           C  
ATOM   1575  C   ASP C  44      -8.439 -23.565   3.101  1.00 87.64           C  
ATOM   1576  CB  ASP C  44     -10.771 -24.300   2.554  1.00 87.64           C  
ATOM   1577  O   ASP C  44      -8.029 -24.699   3.360  1.00 87.64           O  
ATOM   1578  CG  ASP C  44     -12.260 -24.116   2.790  1.00 87.64           C  
ATOM   1579  OD1 ASP C  44     -12.645 -23.483   3.797  1.00 87.64           O  
ATOM   1580  OD2 ASP C  44     -13.056 -24.612   1.963  1.00 87.64           O  
ATOM   1581  N   ASN C  45      -7.614 -22.642   2.615  1.00 87.10           N  
ATOM   1582  CA  ASN C  45      -6.166 -22.769   2.483  1.00 87.10           C  
ATOM   1583  C   ASN C  45      -5.786 -23.614   1.271  1.00 87.10           C  
ATOM   1584  CB  ASN C  45      -5.562 -23.365   3.757  1.00 87.10           C  
ATOM   1585  O   ASN C  45      -4.635 -24.035   1.138  1.00 87.10           O  
ATOM   1586  CG  ASN C  45      -4.648 -22.394   4.479  1.00 87.10           C  
ATOM   1587  ND2 ASN C  45      -3.712 -22.927   5.256  1.00 87.10           N  
ATOM   1588  OD1 ASN C  45      -4.783 -21.176   4.341  1.00 87.10           O  
ATOM   1589  N   GLN C  46      -6.735 -23.851   0.503  1.00 92.16           N  
ATOM   1590  CA  GLN C  46      -6.434 -24.490  -0.774  1.00 92.16           C  
ATOM   1591  C   GLN C  46      -5.871 -23.483  -1.773  1.00 92.16           C  
ATOM   1592  CB  GLN C  46      -7.683 -25.158  -1.349  1.00 92.16           C  
ATOM   1593  O   GLN C  46      -6.440 -22.406  -1.965  1.00 92.16           O  
ATOM   1594  CG  GLN C  46      -7.866 -26.604  -0.906  1.00 92.16           C  
ATOM   1595  CD  GLN C  46      -9.045 -27.280  -1.581  1.00 92.16           C  
ATOM   1596  NE2 GLN C  46      -9.709 -28.176  -0.859  1.00 92.16           N  
ATOM   1597  OE1 GLN C  46      -9.357 -26.998  -2.743  1.00 92.16           O  
ATOM   1598  N   ILE C  47      -4.784 -23.848  -2.383  1.00 94.73           N  
ATOM   1599  CA  ILE C  47      -4.107 -22.928  -3.291  1.00 94.73           C  
ATOM   1600  C   ILE C  47      -4.169 -23.471  -4.717  1.00 94.73           C  
ATOM   1601  CB  ILE C  47      -2.639 -22.695  -2.870  1.00 94.73           C  
ATOM   1602  O   ILE C  47      -3.924 -24.658  -4.947  1.00 94.73           O  
ATOM   1603  CG1 ILE C  47      -2.575 -22.139  -1.443  1.00 94.73           C  
ATOM   1604  CG2 ILE C  47      -1.937 -21.757  -3.855  1.00 94.73           C  
ATOM   1605  CD1 ILE C  47      -1.175 -22.126  -0.845  1.00 94.73           C  
ATOM   1606  N   TYR C  48      -4.548 -22.596  -5.608  1.00 95.21           N  
ATOM   1607  CA  TYR C  48      -4.525 -22.893  -7.036  1.00 95.21           C  
ATOM   1608  C   TYR C  48      -3.426 -22.105  -7.740  1.00 95.21           C  
ATOM   1609  CB  TYR C  48      -5.882 -22.578  -7.673  1.00 95.21           C  
ATOM   1610  O   TYR C  48      -3.159 -20.953  -7.390  1.00 95.21           O  
ATOM   1611  CG  TYR C  48      -7.005 -23.454  -7.173  1.00 95.21           C  
ATOM   1612  CD1 TYR C  48      -7.375 -24.607  -7.863  1.00 95.21           C  
ATOM   1613  CD2 TYR C  48      -7.699 -23.132  -6.012  1.00 95.21           C  
ATOM   1614  CE1 TYR C  48      -8.410 -25.417  -7.408  1.00 95.21           C  
ATOM   1615  CE2 TYR C  48      -8.736 -23.934  -5.547  1.00 95.21           C  
ATOM   1616  OH  TYR C  48     -10.109 -25.871  -5.795  1.00 95.21           O  
ATOM   1617  CZ  TYR C  48      -9.083 -25.073  -6.250  1.00 95.21           C  
ATOM   1618  N   ALA C  49      -2.809 -22.799  -8.641  1.00 96.20           N  
ATOM   1619  CA  ALA C  49      -1.703 -22.129  -9.320  1.00 96.20           C  
ATOM   1620  C   ALA C  49      -1.784 -22.330 -10.831  1.00 96.20           C  
ATOM   1621  CB  ALA C  49      -0.366 -22.641  -8.790  1.00 96.20           C  
ATOM   1622  O   ALA C  49      -2.213 -23.386 -11.301  1.00 96.20           O  
ATOM   1623  N   ILE C  50      -1.475 -21.250 -11.541  1.00 94.78           N  
ATOM   1624  CA  ILE C  50      -1.330 -21.270 -12.993  1.00 94.78           C  
ATOM   1625  C   ILE C  50       0.126 -21.008 -13.370  1.00 94.78           C  
ATOM   1626  CB  ILE C  50      -2.254 -20.232 -13.667  1.00 94.78           C  
ATOM   1627  O   ILE C  50       0.639 -19.906 -13.160  1.00 94.78           O  
ATOM   1628  CG1 ILE C  50      -3.697 -20.403 -13.179  1.00 94.78           C  
ATOM   1629  CG2 ILE C  50      -2.175 -20.348 -15.192  1.00 94.78           C  
ATOM   1630  CD1 ILE C  50      -4.631 -19.276 -13.598  1.00 94.78           C  
ATOM   1631  N   GLU C  51       0.710 -22.062 -13.878  1.00 91.63           N  
ATOM   1632  CA  GLU C  51       2.112 -21.938 -14.265  1.00 91.63           C  
ATOM   1633  C   GLU C  51       2.247 -21.380 -15.679  1.00 91.63           C  
ATOM   1634  CB  GLU C  51       2.820 -23.291 -14.164  1.00 91.63           C  
ATOM   1635  O   GLU C  51       1.473 -21.738 -16.570  1.00 91.63           O  
ATOM   1636  CG  GLU C  51       2.874 -23.853 -12.751  1.00 91.63           C  
ATOM   1637  CD  GLU C  51       3.738 -25.099 -12.633  1.00 91.63           C  
ATOM   1638  OE1 GLU C  51       3.951 -25.584 -11.499  1.00 91.63           O  
ATOM   1639  OE2 GLU C  51       4.207 -25.592 -13.683  1.00 91.63           O  
ATOM   1640  N   LYS C  52       3.199 -20.420 -15.887  1.00 90.36           N  
ATOM   1641  CA  LYS C  52       3.463 -19.777 -17.171  1.00 90.36           C  
ATOM   1642  C   LYS C  52       2.174 -19.255 -17.799  1.00 90.36           C  
ATOM   1643  CB  LYS C  52       4.154 -20.751 -18.126  1.00 90.36           C  
ATOM   1644  O   LYS C  52       1.858 -19.584 -18.945  1.00 90.36           O  
ATOM   1645  CG  LYS C  52       5.531 -21.202 -17.661  1.00 90.36           C  
ATOM   1646  CD  LYS C  52       6.174 -22.157 -18.659  1.00 90.36           C  
ATOM   1647  CE  LYS C  52       7.511 -22.680 -18.152  1.00 90.36           C  
ATOM   1648  NZ  LYS C  52       8.093 -23.699 -19.076  1.00 90.36           N  
ATOM   1649  N   PRO C  53       1.451 -18.430 -17.080  1.00 93.51           N  
ATOM   1650  CA  PRO C  53       0.186 -17.883 -17.577  1.00 93.51           C  
ATOM   1651  C   PRO C  53       0.387 -16.779 -18.612  1.00 93.51           C  
ATOM   1652  CB  PRO C  53      -0.480 -17.333 -16.313  1.00 93.51           C  
ATOM   1653  O   PRO C  53       1.469 -16.192 -18.692  1.00 93.51           O  
ATOM   1654  CG  PRO C  53       0.654 -16.921 -15.432  1.00 93.51           C  
ATOM   1655  CD  PRO C  53       1.811 -17.847 -15.678  1.00 93.51           C  
ATOM   1656  N   GLU C  54      -0.547 -16.642 -19.473  1.00 95.18           N  
ATOM   1657  CA  GLU C  54      -0.695 -15.434 -20.280  1.00 95.18           C  
ATOM   1658  C   GLU C  54      -1.797 -14.534 -19.728  1.00 95.18           C  
ATOM   1659  CB  GLU C  54      -0.992 -15.794 -21.738  1.00 95.18           C  
ATOM   1660  O   GLU C  54      -2.968 -14.919 -19.706  1.00 95.18           O  
ATOM   1661  CG  GLU C  54       0.214 -16.331 -22.496  1.00 95.18           C  
ATOM   1662  CD  GLU C  54      -0.058 -16.554 -23.975  1.00 95.18           C  
ATOM   1663  OE1 GLU C  54       0.860 -16.999 -24.701  1.00 95.18           O  
ATOM   1664  OE2 GLU C  54      -1.199 -16.282 -24.412  1.00 95.18           O  
ATOM   1665  N   VAL C  55      -1.383 -13.375 -19.315  1.00 96.38           N  
ATOM   1666  CA  VAL C  55      -2.308 -12.512 -18.587  1.00 96.38           C  
ATOM   1667  C   VAL C  55      -2.669 -11.301 -19.443  1.00 96.38           C  
ATOM   1668  CB  VAL C  55      -1.711 -12.052 -17.238  1.00 96.38           C  
ATOM   1669  O   VAL C  55      -1.801 -10.708 -20.088  1.00 96.38           O  
ATOM   1670  CG1 VAL C  55      -2.724 -11.217 -16.456  1.00 96.38           C  
ATOM   1671  CG2 VAL C  55      -1.261 -13.258 -16.415  1.00 96.38           C  
ATOM   1672  N   PHE C  56      -3.957 -10.972 -19.438  1.00 95.02           N  
ATOM   1673  CA  PHE C  56      -4.487  -9.823 -20.163  1.00 95.02           C  
ATOM   1674  C   PHE C  56      -5.351  -8.959 -19.252  1.00 95.02           C  
ATOM   1675  CB  PHE C  56      -5.301 -10.280 -21.378  1.00 95.02           C  
ATOM   1676  O   PHE C  56      -5.880  -9.442 -18.249  1.00 95.02           O  
ATOM   1677  CG  PHE C  56      -4.490 -11.020 -22.408  1.00 95.02           C  
ATOM   1678  CD1 PHE C  56      -3.988 -10.361 -23.523  1.00 95.02           C  
ATOM   1679  CD2 PHE C  56      -4.230 -12.377 -22.260  1.00 95.02           C  
ATOM   1680  CE1 PHE C  56      -3.237 -11.043 -24.477  1.00 95.02           C  
ATOM   1681  CE2 PHE C  56      -3.480 -13.065 -23.210  1.00 95.02           C  
ATOM   1682  CZ  PHE C  56      -2.986 -12.397 -24.318  1.00 95.02           C  
ATOM   1683  N   ARG C  57      -5.369  -7.726 -19.602  1.00 91.95           N  
ATOM   1684  CA  ARG C  57      -6.242  -6.792 -18.897  1.00 91.95           C  
ATOM   1685  C   ARG C  57      -7.411  -6.364 -19.777  1.00 91.95           C  
ATOM   1686  CB  ARG C  57      -5.455  -5.563 -18.437  1.00 91.95           C  
ATOM   1687  O   ARG C  57      -7.222  -6.023 -20.946  1.00 91.95           O  
ATOM   1688  CG  ARG C  57      -6.200  -4.693 -17.438  1.00 91.95           C  
ATOM   1689  CD  ARG C  57      -5.329  -3.557 -16.920  1.00 91.95           C  
ATOM   1690  NE  ARG C  57      -6.025  -2.761 -15.912  1.00 91.95           N  
ATOM   1691  NH1 ARG C  57      -4.286  -1.275 -15.587  1.00 91.95           N  
ATOM   1692  NH2 ARG C  57      -6.234  -1.045 -14.400  1.00 91.95           N  
ATOM   1693  CZ  ARG C  57      -5.513  -1.695 -15.302  1.00 91.95           C  
ATOM   1694  N   SER C  58      -8.617  -6.466 -19.305  1.00 89.00           N  
ATOM   1695  CA  SER C  58      -9.811  -6.057 -20.038  1.00 89.00           C  
ATOM   1696  C   SER C  58      -9.989  -4.543 -20.004  1.00 89.00           C  
ATOM   1697  CB  SER C  58     -11.053  -6.738 -19.461  1.00 89.00           C  
ATOM   1698  O   SER C  58      -9.330  -3.852 -19.224  1.00 89.00           O  
ATOM   1699  OG  SER C  58     -12.234  -6.137 -19.964  1.00 89.00           O  
ATOM   1700  N   ALA C  59     -10.902  -4.106 -20.808  1.00 80.94           N  
ATOM   1701  CA  ALA C  59     -11.214  -2.681 -20.864  1.00 80.94           C  
ATOM   1702  C   ALA C  59     -11.792  -2.193 -19.538  1.00 80.94           C  
ATOM   1703  CB  ALA C  59     -12.190  -2.394 -22.003  1.00 80.94           C  
ATOM   1704  O   ALA C  59     -11.608  -1.032 -19.164  1.00 80.94           O  
ATOM   1705  N   GLY C  60     -12.435  -3.091 -18.792  1.00 79.19           N  
ATOM   1706  CA  GLY C  60     -13.027  -2.768 -17.504  1.00 79.19           C  
ATOM   1707  C   GLY C  60     -12.033  -2.820 -16.359  1.00 79.19           C  
ATOM   1708  O   GLY C  60     -12.356  -2.441 -15.232  1.00 79.19           O  
ATOM   1709  N   GLY C  61     -10.806  -3.180 -16.642  1.00 83.34           N  
ATOM   1710  CA  GLY C  61      -9.774  -3.206 -15.618  1.00 83.34           C  
ATOM   1711  C   GLY C  61      -9.636  -4.558 -14.943  1.00 83.34           C  
ATOM   1712  O   GLY C  61      -8.937  -4.686 -13.936  1.00 83.34           O  
ATOM   1713  N   ASN C  62     -10.299  -5.571 -15.482  1.00 90.74           N  
ATOM   1714  CA  ASN C  62     -10.198  -6.919 -14.934  1.00 90.74           C  
ATOM   1715  C   ASN C  62      -9.103  -7.726 -15.626  1.00 90.74           C  
ATOM   1716  CB  ASN C  62     -11.541  -7.645 -15.042  1.00 90.74           C  
ATOM   1717  O   ASN C  62      -8.606  -7.328 -16.681  1.00 90.74           O  
ATOM   1718  CG  ASN C  62     -12.665  -6.901 -14.348  1.00 90.74           C  
ATOM   1719  ND2 ASN C  62     -13.797  -6.769 -15.028  1.00 90.74           N  
ATOM   1720  OD1 ASN C  62     -12.515  -6.447 -13.210  1.00 90.74           O  
ATOM   1721  N   TYR C  63      -8.613  -8.821 -14.989  1.00 94.74           N  
ATOM   1722  CA  TYR C  63      -7.483  -9.587 -15.504  1.00 94.74           C  
ATOM   1723  C   TYR C  63      -7.935 -10.953 -16.008  1.00 94.74           C  
ATOM   1724  CB  TYR C  63      -6.412  -9.758 -14.422  1.00 94.74           C  
ATOM   1725  O   TYR C  63      -8.614 -11.692 -15.291  1.00 94.74           O  
ATOM   1726  CG  TYR C  63      -5.780  -8.459 -13.983  1.00 94.74           C  
ATOM   1727  CD1 TYR C  63      -4.605  -7.999 -14.574  1.00 94.74           C  
ATOM   1728  CD2 TYR C  63      -6.355  -7.691 -12.977  1.00 94.74           C  
ATOM   1729  CE1 TYR C  63      -4.018  -6.804 -14.171  1.00 94.74           C  
ATOM   1730  CE2 TYR C  63      -5.777  -6.494 -12.566  1.00 94.74           C  
ATOM   1731  OH  TYR C  63      -4.034  -4.876 -12.766  1.00 94.74           O  
ATOM   1732  CZ  TYR C  63      -4.611  -6.060 -13.169  1.00 94.74           C  
ATOM   1733  N   VAL C  64      -7.622 -11.200 -17.189  1.00 96.53           N  
ATOM   1734  CA  VAL C  64      -7.909 -12.488 -17.812  1.00 96.53           C  
ATOM   1735  C   VAL C  64      -6.629 -13.316 -17.903  1.00 96.53           C  
ATOM   1736  CB  VAL C  64      -8.532 -12.314 -19.215  1.00 96.53           C  
ATOM   1737  O   VAL C  64      -5.623 -12.856 -18.449  1.00 96.53           O  
ATOM   1738  CG1 VAL C  64      -8.848 -13.673 -19.838  1.00 96.53           C  
ATOM   1739  CG2 VAL C  64      -9.792 -11.454 -19.135  1.00 96.53           C  
ATOM   1740  N   VAL C  65      -6.685 -14.486 -17.393  1.00 96.83           N  
ATOM   1741  CA  VAL C  65      -5.496 -15.329 -17.323  1.00 96.83           C  
ATOM   1742  C   VAL C  65      -5.738 -16.628 -18.088  1.00 96.83           C  
ATOM   1743  CB  VAL C  65      -5.105 -15.638 -15.860  1.00 96.83           C  
ATOM   1744  O   VAL C  65      -6.714 -17.336 -17.829  1.00 96.83           O  
ATOM   1745  CG1 VAL C  65      -3.823 -16.468 -15.808  1.00 96.83           C  
ATOM   1746  CG2 VAL C  65      -4.938 -14.342 -15.069  1.00 96.83           C  
ATOM   1747  N   PHE C  66      -4.853 -16.847 -19.047  1.00 95.75           N  
ATOM   1748  CA  PHE C  66      -4.886 -18.106 -19.782  1.00 95.75           C  
ATOM   1749  C   PHE C  66      -3.834 -19.072 -19.249  1.00 95.75           C  
ATOM   1750  CB  PHE C  66      -4.665 -17.863 -21.278  1.00 95.75           C  
ATOM   1751  O   PHE C  66      -2.670 -18.701 -19.086  1.00 95.75           O  
ATOM   1752  CG  PHE C  66      -5.764 -17.070 -21.933  1.00 95.75           C  
ATOM   1753  CD1 PHE C  66      -7.000 -17.651 -22.191  1.00 95.75           C  
ATOM   1754  CD2 PHE C  66      -5.561 -15.744 -22.290  1.00 95.75           C  
ATOM   1755  CE1 PHE C  66      -8.019 -16.920 -22.797  1.00 95.75           C  
ATOM   1756  CE2 PHE C  66      -6.575 -15.007 -22.896  1.00 95.75           C  
ATOM   1757  CZ  PHE C  66      -7.802 -15.597 -23.149  1.00 95.75           C  
ATOM   1758  N   GLY C  67      -4.297 -20.214 -18.931  1.00 93.22           N  
ATOM   1759  CA  GLY C  67      -3.474 -21.271 -18.365  1.00 93.22           C  
ATOM   1760  C   GLY C  67      -4.255 -22.232 -17.489  1.00 93.22           C  
ATOM   1761  O   GLY C  67      -5.330 -21.891 -16.990  1.00 93.22           O  
ATOM   1762  N   GLU C  68      -3.776 -23.356 -17.353  1.00 91.78           N  
ATOM   1763  CA  GLU C  68      -4.454 -24.385 -16.569  1.00 91.78           C  
ATOM   1764  C   GLU C  68      -4.275 -24.145 -15.072  1.00 91.78           C  
ATOM   1765  CB  GLU C  68      -3.936 -25.776 -16.944  1.00 91.78           C  
ATOM   1766  O   GLU C  68      -3.148 -24.113 -14.574  1.00 91.78           O  
ATOM   1767  CG  GLU C  68      -4.705 -26.915 -16.292  1.00 91.78           C  
ATOM   1768  CD  GLU C  68      -4.139 -28.287 -16.621  1.00 91.78           C  
ATOM   1769  OE1 GLU C  68      -4.641 -29.298 -16.078  1.00 91.78           O  
ATOM   1770  OE2 GLU C  68      -3.184 -28.352 -17.427  1.00 91.78           O  
ATOM   1771  N   ALA C  69      -5.387 -23.972 -14.481  1.00 92.60           N  
ATOM   1772  CA  ALA C  69      -5.372 -23.834 -13.027  1.00 92.60           C  
ATOM   1773  C   ALA C  69      -5.362 -25.200 -12.346  1.00 92.60           C  
ATOM   1774  CB  ALA C  69      -6.574 -23.018 -12.557  1.00 92.60           C  
ATOM   1775  O   ALA C  69      -6.206 -26.051 -12.635  1.00 92.60           O  
ATOM   1776  N   LYS C  70      -4.331 -25.398 -11.556  1.00 91.91           N  
ATOM   1777  CA  LYS C  70      -4.205 -26.652 -10.819  1.00 91.91           C  
ATOM   1778  C   LYS C  70      -4.076 -26.398  -9.320  1.00 91.91           C  
ATOM   1779  CB  LYS C  70      -3.001 -27.451 -11.321  1.00 91.91           C  
ATOM   1780  O   LYS C  70      -3.601 -25.340  -8.903  1.00 91.91           O  
ATOM   1781  CG  LYS C  70      -3.107 -27.883 -12.776  1.00 91.91           C  
ATOM   1782  CD  LYS C  70      -1.880 -28.670 -13.217  1.00 91.91           C  
ATOM   1783  CE  LYS C  70      -1.961 -29.058 -14.687  1.00 91.91           C  
ATOM   1784  NZ  LYS C  70      -0.739 -29.789 -15.136  1.00 91.91           N  
ATOM   1785  N   VAL C  71      -4.583 -27.390  -8.646  1.00 92.89           N  
ATOM   1786  CA  VAL C  71      -4.417 -27.312  -7.198  1.00 92.89           C  
ATOM   1787  C   VAL C  71      -2.935 -27.404  -6.842  1.00 92.89           C  
ATOM   1788  CB  VAL C  71      -5.208 -28.426  -6.476  1.00 92.89           C  
ATOM   1789  O   VAL C  71      -2.226 -28.286  -7.332  1.00 92.89           O  
ATOM   1790  CG1 VAL C  71      -4.993 -28.348  -4.965  1.00 92.89           C  
ATOM   1791  CG2 VAL C  71      -6.695 -28.328  -6.813  1.00 92.89           C  
ATOM   1792  N   ASP C  72      -2.522 -26.400  -6.160  1.00 90.68           N  
ATOM   1793  CA  ASP C  72      -1.120 -26.327  -5.759  1.00 90.68           C  
ATOM   1794  C   ASP C  72      -0.903 -26.987  -4.400  1.00 90.68           C  
ATOM   1795  CB  ASP C  72      -0.649 -24.872  -5.719  1.00 90.68           C  
ATOM   1796  O   ASP C  72      -1.682 -26.773  -3.468  1.00 90.68           O  
ATOM   1797  CG  ASP C  72       0.856 -24.732  -5.865  1.00 90.68           C  
ATOM   1798  OD1 ASP C  72       1.509 -25.667  -6.377  1.00 90.68           O  
ATOM   1799  OD2 ASP C  72       1.395 -23.678  -5.462  1.00 90.68           O  
ATOM   1800  N   ASN C  73      -0.042 -27.988  -4.334  1.00 85.68           N  
ATOM   1801  CA  ASN C  73       0.337 -28.656  -3.093  1.00 85.68           C  
ATOM   1802  C   ASN C  73       1.755 -28.285  -2.667  1.00 85.68           C  
ATOM   1803  CB  ASN C  73       0.205 -30.173  -3.238  1.00 85.68           C  
ATOM   1804  O   ASN C  73       2.728 -28.779  -3.239  1.00 85.68           O  
ATOM   1805  CG  ASN C  73       0.050 -30.876  -1.904  1.00 85.68           C  
ATOM   1806  ND2 ASN C  73      -0.733 -31.948  -1.886  1.00 85.68           N  
ATOM   1807  OD1 ASN C  73       0.627 -30.458  -0.897  1.00 85.68           O  
ATOM   1808  N   PHE C  74       1.786 -27.560  -1.680  1.00 83.98           N  
ATOM   1809  CA  PHE C  74       3.061 -27.040  -1.199  1.00 83.98           C  
ATOM   1810  C   PHE C  74       3.957 -28.171  -0.710  1.00 83.98           C  
ATOM   1811  CB  PHE C  74       2.838 -26.023  -0.075  1.00 83.98           C  
ATOM   1812  O   PHE C  74       5.152 -28.196  -1.009  1.00 83.98           O  
ATOM   1813  CG  PHE C  74       4.111 -25.520   0.550  1.00 83.98           C  
ATOM   1814  CD1 PHE C  74       4.460 -25.889   1.844  1.00 83.98           C  
ATOM   1815  CD2 PHE C  74       4.960 -24.679  -0.156  1.00 83.98           C  
ATOM   1816  CE1 PHE C  74       5.638 -25.425   2.425  1.00 83.98           C  
ATOM   1817  CE2 PHE C  74       6.139 -24.211   0.417  1.00 83.98           C  
ATOM   1818  CZ  PHE C  74       6.475 -24.585   1.709  1.00 83.98           C  
ATOM   1819  N   THR C  75       3.434 -29.126   0.014  1.00 81.24           N  
ATOM   1820  CA  THR C  75       4.196 -30.235   0.577  1.00 81.24           C  
ATOM   1821  C   THR C  75       4.841 -31.064  -0.530  1.00 81.24           C  
ATOM   1822  CB  THR C  75       3.304 -31.141   1.446  1.00 81.24           C  
ATOM   1823  O   THR C  75       6.008 -31.449  -0.424  1.00 81.24           O  
ATOM   1824  CG2 THR C  75       4.142 -32.124   2.257  1.00 81.24           C  
ATOM   1825  OG1 THR C  75       2.539 -30.328   2.345  1.00 81.24           O  
ATOM   1826  N   GLN C  76       4.046 -31.239  -1.540  1.00 82.35           N  
ATOM   1827  CA  GLN C  76       4.555 -32.001  -2.676  1.00 82.35           C  
ATOM   1828  C   GLN C  76       5.646 -31.230  -3.412  1.00 82.35           C  
ATOM   1829  CB  GLN C  76       3.420 -32.353  -3.639  1.00 82.35           C  
ATOM   1830  O   GLN C  76       6.665 -31.804  -3.802  1.00 82.35           O  
ATOM   1831  CG  GLN C  76       3.835 -33.294  -4.762  1.00 82.35           C  
ATOM   1832  CD  GLN C  76       2.672 -33.705  -5.644  1.00 82.35           C  
ATOM   1833  NE2 GLN C  76       2.570 -34.999  -5.927  1.00 82.35           N  
ATOM   1834  OE1 GLN C  76       1.870 -32.866  -6.068  1.00 82.35           O  
ATOM   1835  N   LYS C  77       5.519 -30.026  -3.520  1.00 83.09           N  
ATOM   1836  CA  LYS C  77       6.488 -29.177  -4.207  1.00 83.09           C  
ATOM   1837  C   LYS C  77       7.786 -29.069  -3.412  1.00 83.09           C  
ATOM   1838  CB  LYS C  77       5.904 -27.784  -4.449  1.00 83.09           C  
ATOM   1839  O   LYS C  77       8.876 -29.080  -3.989  1.00 83.09           O  
ATOM   1840  CG  LYS C  77       5.154 -27.647  -5.766  1.00 83.09           C  
ATOM   1841  CD  LYS C  77       4.610 -26.237  -5.955  1.00 83.09           C  
ATOM   1842  CE  LYS C  77       3.722 -26.141  -7.189  1.00 83.09           C  
ATOM   1843  NZ  LYS C  77       3.114 -24.784  -7.329  1.00 83.09           N  
ATOM   1844  N   LEU C  78       7.553 -28.985  -2.195  1.00 78.96           N  
ATOM   1845  CA  LEU C  78       8.721 -28.896  -1.325  1.00 78.96           C  
ATOM   1846  C   LEU C  78       9.535 -30.185  -1.374  1.00 78.96           C  
ATOM   1847  CB  LEU C  78       8.294 -28.603   0.116  1.00 78.96           C  
ATOM   1848  O   LEU C  78      10.765 -30.145  -1.440  1.00 78.96           O  
ATOM   1849  CG  LEU C  78       9.418 -28.296   1.106  1.00 78.96           C  
ATOM   1850  CD1 LEU C  78       9.721 -26.801   1.117  1.00 78.96           C  
ATOM   1851  CD2 LEU C  78       9.048 -28.782   2.503  1.00 78.96           C  
ATOM   1852  N   ALA C  79       8.881 -31.355  -1.291  1.00 79.23           N  
ATOM   1853  CA  ALA C  79       9.539 -32.658  -1.360  1.00 79.23           C  
ATOM   1854  C   ALA C  79      10.277 -32.831  -2.684  1.00 79.23           C  
ATOM   1855  CB  ALA C  79       8.520 -33.779  -1.171  1.00 79.23           C  
ATOM   1856  O   ALA C  79      11.399 -33.342  -2.715  1.00 79.23           O  
ATOM   1857  N   ALA C  80       9.641 -32.338  -3.723  1.00 79.89           N  
ATOM   1858  CA  ALA C  80      10.242 -32.433  -5.051  1.00 79.89           C  
ATOM   1859  C   ALA C  80      11.482 -31.550  -5.157  1.00 79.89           C  
ATOM   1860  CB  ALA C  80       9.226 -32.049  -6.124  1.00 79.89           C  
ATOM   1861  O   ALA C  80      12.479 -31.939  -5.771  1.00 79.89           O  
ATOM   1862  N   ALA C  81      11.368 -30.470  -4.538  1.00 76.42           N  
ATOM   1863  CA  ALA C  81      12.490 -29.536  -4.556  1.00 76.42           C  
ATOM   1864  C   ALA C  81      13.672 -30.083  -3.761  1.00 76.42           C  
ATOM   1865  CB  ALA C  81      12.063 -28.179  -4.001  1.00 76.42           C  
ATOM   1866  O   ALA C  81      14.828 -29.904  -4.153  1.00 76.42           O  
ATOM   1867  N   GLN C  82      13.364 -30.758  -2.689  1.00 74.71           N  
ATOM   1868  CA  GLN C  82      14.405 -31.348  -1.854  1.00 74.71           C  
ATOM   1869  C   GLN C  82      15.069 -32.529  -2.556  1.00 74.71           C  
ATOM   1870  CB  GLN C  82      13.826 -31.794  -0.510  1.00 74.71           C  
ATOM   1871  O   GLN C  82      16.283 -32.716  -2.452  1.00 74.71           O  
ATOM   1872  CG  GLN C  82      13.478 -30.642   0.422  1.00 74.71           C  
ATOM   1873  CD  GLN C  82      12.885 -31.110   1.738  1.00 74.71           C  
ATOM   1874  NE2 GLN C  82      12.825 -30.211   2.714  1.00 74.71           N  
ATOM   1875  OE1 GLN C  82      12.484 -32.270   1.875  1.00 74.71           O  
ATOM   1876  N   GLN C  83      14.294 -33.312  -3.247  1.00 75.15           N  
ATOM   1877  CA  GLN C  83      14.817 -34.468  -3.968  1.00 75.15           C  
ATOM   1878  C   GLN C  83      15.727 -34.037  -5.114  1.00 75.15           C  
ATOM   1879  CB  GLN C  83      13.673 -35.332  -4.502  1.00 75.15           C  
ATOM   1880  O   GLN C  83      16.758 -34.663  -5.365  1.00 75.15           O  
ATOM   1881  CG  GLN C  83      13.097 -36.295  -3.473  1.00 75.15           C  
ATOM   1882  CD  GLN C  83      11.908 -37.076  -4.000  1.00 75.15           C  
ATOM   1883  NE2 GLN C  83      11.113 -37.630  -3.091  1.00 75.15           N  
ATOM   1884  OE1 GLN C  83      11.704 -37.178  -5.214  1.00 75.15           O  
ATOM   1885  N   GLN C  84      15.338 -32.954  -5.697  1.00 73.65           N  
ATOM   1886  CA  GLN C  84      16.137 -32.439  -6.804  1.00 73.65           C  
ATOM   1887  C   GLN C  84      17.441 -31.825  -6.303  1.00 73.65           C  
ATOM   1888  CB  GLN C  84      15.343 -31.404  -7.604  1.00 73.65           C  
ATOM   1889  O   GLN C  84      18.474 -31.919  -6.970  1.00 73.65           O  
ATOM   1890  CG  GLN C  84      15.180 -31.757  -9.076  1.00 73.65           C  
ATOM   1891  CD  GLN C  84      14.121 -30.920  -9.767  1.00 73.65           C  
ATOM   1892  NE2 GLN C  84      14.011 -31.070 -11.083  1.00 73.65           N  
ATOM   1893  OE1 GLN C  84      13.406 -30.145  -9.124  1.00 73.65           O  
ATOM   1894  N   ALA C  85      17.376 -31.318  -5.204  1.00 69.49           N  
ATOM   1895  CA  ALA C  85      18.563 -30.728  -4.591  1.00 69.49           C  
ATOM   1896  C   ALA C  85      19.557 -31.808  -4.170  1.00 69.49           C  
ATOM   1897  CB  ALA C  85      18.172 -29.872  -3.388  1.00 69.49           C  
ATOM   1898  O   ALA C  85      20.771 -31.618  -4.277  1.00 69.49           O  
ATOM   1899  N   GLN C  86      19.092 -32.930  -3.724  1.00 68.98           N  
ATOM   1900  CA  GLN C  86      19.936 -34.055  -3.337  1.00 68.98           C  
ATOM   1901  C   GLN C  86      20.580 -34.706  -4.558  1.00 68.98           C  
ATOM   1902  CB  GLN C  86      19.127 -35.091  -2.555  1.00 68.98           C  
ATOM   1903  O   GLN C  86      21.743 -35.112  -4.511  1.00 68.98           O  
ATOM   1904  CG  GLN C  86      18.805 -34.671  -1.128  1.00 68.98           C  
ATOM   1905  CD  GLN C  86      17.950 -35.688  -0.395  1.00 68.98           C  
ATOM   1906  NE2 GLN C  86      17.572 -35.366   0.838  1.00 68.98           N  
ATOM   1907  OE1 GLN C  86      17.631 -36.753  -0.932  1.00 68.98           O  
ATOM   1908  N   ALA C  87      19.801 -34.706  -5.621  1.00 69.69           N  
ATOM   1909  CA  ALA C  87      20.283 -35.332  -6.850  1.00 69.69           C  
ATOM   1910  C   ALA C  87      21.353 -34.474  -7.519  1.00 69.69           C  
ATOM   1911  CB  ALA C  87      19.124 -35.579  -7.812  1.00 69.69           C  
ATOM   1912  O   ALA C  87      22.249 -34.996  -8.186  1.00 69.69           O  
ATOM   1913  N   SER C  88      21.263 -33.168  -7.358  1.00 65.93           N  
ATOM   1914  CA  SER C  88      22.210 -32.250  -7.984  1.00 65.93           C  
ATOM   1915  C   SER C  88      23.459 -32.074  -7.128  1.00 65.93           C  
ATOM   1916  CB  SER C  88      21.555 -30.890  -8.231  1.00 65.93           C  
ATOM   1917  O   SER C  88      24.434 -31.458  -7.562  1.00 65.93           O  
ATOM   1918  OG  SER C  88      20.151 -30.968  -8.054  1.00 65.93           O  
ATOM   1919  N   GLY C  89      23.683 -32.855  -6.047  1.00 61.70           N  
ATOM   1920  CA  GLY C  89      24.857 -32.856  -5.188  1.00 61.70           C  
ATOM   1921  C   GLY C  89      24.969 -31.610  -4.330  1.00 61.70           C  
ATOM   1922  O   GLY C  89      26.031 -31.329  -3.770  1.00 61.70           O  
ATOM   1923  N   ILE C  90      24.052 -30.672  -4.381  1.00 54.71           N  
ATOM   1924  CA  ILE C  90      24.082 -29.401  -3.666  1.00 54.71           C  
ATOM   1925  C   ILE C  90      23.777 -29.633  -2.188  1.00 54.71           C  
ATOM   1926  CB  ILE C  90      23.080 -28.391  -4.268  1.00 54.71           C  
ATOM   1927  O   ILE C  90      24.213 -28.863  -1.329  1.00 54.71           O  
ATOM   1928  CG1 ILE C  90      23.390 -28.148  -5.749  1.00 54.71           C  
ATOM   1929  CG2 ILE C  90      23.100 -27.076  -3.482  1.00 54.71           C  
ATOM   1930  CD1 ILE C  90      22.275 -27.442  -6.508  1.00 54.71           C  
ATOM   1931  N   MET C  91      22.945 -30.680  -1.886  1.00 52.49           N  
ATOM   1932  CA  MET C  91      22.655 -31.030  -0.499  1.00 52.49           C  
ATOM   1933  C   MET C  91      23.342 -32.337  -0.113  1.00 52.49           C  
ATOM   1934  CB  MET C  91      21.146 -31.147  -0.277  1.00 52.49           C  
ATOM   1935  O   MET C  91      23.438 -33.256  -0.927  1.00 52.49           O  
ATOM   1936  CG  MET C  91      20.489 -29.850   0.165  1.00 52.49           C  
ATOM   1937  SD  MET C  91      19.187 -30.116   1.429  1.00 52.49           S  
ATOM   1938  CE  MET C  91      18.028 -28.795   0.978  1.00 52.49           C  
ATOM   1939  N   PRO C  92      24.226 -32.291   0.967  1.00 48.11           N  
ATOM   1940  CA  PRO C  92      24.867 -33.536   1.398  1.00 48.11           C  
ATOM   1941  C   PRO C  92      23.862 -34.653   1.671  1.00 48.11           C  
ATOM   1942  CB  PRO C  92      25.597 -33.131   2.681  1.00 48.11           C  
ATOM   1943  O   PRO C  92      22.691 -34.381   1.945  1.00 48.11           O  
ATOM   1944  CG  PRO C  92      25.060 -31.777   3.015  1.00 48.11           C  
ATOM   1945  CD  PRO C  92      24.162 -31.331   1.897  1.00 48.11           C  
ATOM   1946  N   SER C  93      24.049 -35.825   0.986  1.00 43.43           N  
ATOM   1947  CA  SER C  93      23.314 -37.066   1.212  1.00 43.43           C  
ATOM   1948  C   SER C  93      23.130 -37.337   2.701  1.00 43.43           C  
ATOM   1949  CB  SER C  93      24.037 -38.243   0.556  1.00 43.43           C  
ATOM   1950  O   SER C  93      22.841 -38.467   3.101  1.00 43.43           O  
ATOM   1951  OG  SER C  93      25.442 -38.100   0.674  1.00 43.43           O  
ATOM   1952  N   ASN C  94      23.451 -36.407   3.506  1.00 42.82           N  
ATOM   1953  CA  ASN C  94      23.338 -36.932   4.862  1.00 42.82           C  
ATOM   1954  C   ASN C  94      21.900 -37.318   5.196  1.00 42.82           C  
ATOM   1955  CB  ASN C  94      23.865 -35.916   5.877  1.00 42.82           C  
ATOM   1956  O   ASN C  94      20.958 -36.653   4.763  1.00 42.82           O  
ATOM   1957  CG  ASN C  94      25.307 -36.173   6.267  1.00 42.82           C  
ATOM   1958  ND2 ASN C  94      25.887 -35.256   7.033  1.00 42.82           N  
ATOM   1959  OD1 ASN C  94      25.896 -37.186   5.882  1.00 42.82           O  
ATOM   1960  N   GLU C  95      21.642 -38.557   5.436  1.00 44.00           N  
ATOM   1961  CA  GLU C  95      20.462 -39.176   6.032  1.00 44.00           C  
ATOM   1962  C   GLU C  95      19.757 -38.214   6.985  1.00 44.00           C  
ATOM   1963  CB  GLU C  95      20.844 -40.462   6.770  1.00 44.00           C  
ATOM   1964  O   GLU C  95      18.616 -38.455   7.386  1.00 44.00           O  
ATOM   1965  CG  GLU C  95      21.085 -41.650   5.850  1.00 44.00           C  
ATOM   1966  CD  GLU C  95      21.172 -42.974   6.591  1.00 44.00           C  
ATOM   1967  OE1 GLU C  95      20.462 -43.932   6.206  1.00 44.00           O  
ATOM   1968  OE2 GLU C  95      21.954 -43.055   7.564  1.00 44.00           O  
ATOM   1969  N   ASP C  96      20.436 -37.168   7.510  1.00 41.43           N  
ATOM   1970  CA  ASP C  96      19.789 -36.359   8.539  1.00 41.43           C  
ATOM   1971  C   ASP C  96      18.855 -35.324   7.917  1.00 41.43           C  
ATOM   1972  CB  ASP C  96      20.835 -35.666   9.414  1.00 41.43           C  
ATOM   1973  O   ASP C  96      18.198 -34.564   8.632  1.00 41.43           O  
ATOM   1974  CG  ASP C  96      21.427 -36.583  10.470  1.00 41.43           C  
ATOM   1975  OD1 ASP C  96      20.678 -37.377  11.078  1.00 41.43           O  
ATOM   1976  OD2 ASP C  96      22.654 -36.508  10.698  1.00 41.43           O  
ATOM   1977  N   VAL C  97      19.036 -34.952   6.686  1.00 42.30           N  
ATOM   1978  CA  VAL C  97      18.170 -33.940   6.091  1.00 42.30           C  
ATOM   1979  C   VAL C  97      16.747 -34.482   5.972  1.00 42.30           C  
ATOM   1980  CB  VAL C  97      18.688 -33.494   4.705  1.00 42.30           C  
ATOM   1981  O   VAL C  97      15.806 -33.724   5.722  1.00 42.30           O  
ATOM   1982  CG1 VAL C  97      18.118 -32.127   4.330  1.00 42.30           C  
ATOM   1983  CG2 VAL C  97      20.215 -33.461   4.692  1.00 42.30           C  
ATOM   1984  N   ALA C  98      16.530 -35.751   5.762  1.00 42.93           N  
ATOM   1985  CA  ALA C  98      15.197 -36.342   5.684  1.00 42.93           C  
ATOM   1986  C   ALA C  98      14.338 -35.919   6.873  1.00 42.93           C  
ATOM   1987  CB  ALA C  98      15.292 -37.864   5.615  1.00 42.93           C  
ATOM   1988  O   ALA C  98      13.117 -36.087   6.855  1.00 42.93           O  
ATOM   1989  N   THR C  99      14.952 -35.404   7.947  1.00 43.48           N  
ATOM   1990  CA  THR C  99      14.112 -35.219   9.126  1.00 43.48           C  
ATOM   1991  C   THR C  99      13.650 -33.769   9.237  1.00 43.48           C  
ATOM   1992  CB  THR C  99      14.857 -35.623  10.411  1.00 43.48           C  
ATOM   1993  O   THR C  99      13.140 -33.353  10.280  1.00 43.48           O  
ATOM   1994  CG2 THR C  99      14.725 -37.119  10.677  1.00 43.48           C  
ATOM   1995  OG1 THR C  99      16.245 -35.294  10.276  1.00 43.48           O  
ATOM   1996  N   LYS C 100      14.225 -32.911   8.376  1.00 48.16           N  
ATOM   1997  CA  LYS C 100      13.688 -31.592   8.698  1.00 48.16           C  
ATOM   1998  C   LYS C 100      12.237 -31.464   8.243  1.00 48.16           C  
ATOM   1999  CB  LYS C 100      14.537 -30.495   8.055  1.00 48.16           C  
ATOM   2000  O   LYS C 100      11.879 -31.919   7.154  1.00 48.16           O  
ATOM   2001  CG  LYS C 100      15.758 -30.098   8.872  1.00 48.16           C  
ATOM   2002  CD  LYS C 100      16.514 -28.946   8.224  1.00 48.16           C  
ATOM   2003  CE  LYS C 100      17.786 -28.609   8.991  1.00 48.16           C  
ATOM   2004  NZ  LYS C 100      18.585 -27.552   8.302  1.00 48.16           N  
ATOM   2005  N   SER C 101      11.256 -31.336   9.177  1.00 49.18           N  
ATOM   2006  CA  SER C 101       9.829 -31.103   8.980  1.00 49.18           C  
ATOM   2007  C   SER C 101       9.585 -29.915   8.055  1.00 49.18           C  
ATOM   2008  CB  SER C 101       9.134 -30.866  10.322  1.00 49.18           C  
ATOM   2009  O   SER C 101      10.442 -29.040   7.921  1.00 49.18           O  
ATOM   2010  OG  SER C 101       9.626 -29.691  10.942  1.00 49.18           O  
ATOM   2011  N   PRO C 102       8.856 -30.079   7.038  1.00 51.88           N  
ATOM   2012  CA  PRO C 102       8.428 -28.972   6.179  1.00 51.88           C  
ATOM   2013  C   PRO C 102       8.395 -27.634   6.914  1.00 51.88           C  
ATOM   2014  CB  PRO C 102       7.022 -29.389   5.741  1.00 51.88           C  
ATOM   2015  O   PRO C 102       8.738 -26.599   6.337  1.00 51.88           O  
ATOM   2016  CG  PRO C 102       6.817 -30.739   6.350  1.00 51.88           C  
ATOM   2017  CD  PRO C 102       7.988 -31.043   7.240  1.00 51.88           C  
ATOM   2018  N   GLU C 103       8.147 -27.702   8.129  1.00 55.85           N  
ATOM   2019  CA  GLU C 103       8.041 -26.489   8.935  1.00 55.85           C  
ATOM   2020  C   GLU C 103       9.417 -25.893   9.218  1.00 55.85           C  
ATOM   2021  CB  GLU C 103       7.313 -26.779  10.250  1.00 55.85           C  
ATOM   2022  O   GLU C 103       9.582 -24.672   9.221  1.00 55.85           O  
ATOM   2023  CG  GLU C 103       5.796 -26.777  10.126  1.00 55.85           C  
ATOM   2024  CD  GLU C 103       5.087 -27.117  11.427  1.00 55.85           C  
ATOM   2025  OE1 GLU C 103       3.888 -26.787  11.569  1.00 55.85           O  
ATOM   2026  OE2 GLU C 103       5.737 -27.718  12.312  1.00 55.85           O  
ATOM   2027  N   ASP C 104      10.367 -26.744   9.420  1.00 59.35           N  
ATOM   2028  CA  ASP C 104      11.723 -26.284   9.704  1.00 59.35           C  
ATOM   2029  C   ASP C 104      12.383 -25.715   8.450  1.00 59.35           C  
ATOM   2030  CB  ASP C 104      12.569 -27.425  10.273  1.00 59.35           C  
ATOM   2031  O   ASP C 104      13.139 -24.745   8.526  1.00 59.35           O  
ATOM   2032  CG  ASP C 104      12.411 -27.588  11.774  1.00 59.35           C  
ATOM   2033  OD1 ASP C 104      12.364 -26.570  12.497  1.00 59.35           O  
ATOM   2034  OD2 ASP C 104      12.336 -28.746  12.239  1.00 59.35           O  
ATOM   2035  N   ILE C 105      12.054 -26.210   7.343  1.00 57.35           N  
ATOM   2036  CA  ILE C 105      12.571 -25.737   6.064  1.00 57.35           C  
ATOM   2037  C   ILE C 105      11.985 -24.363   5.746  1.00 57.35           C  
ATOM   2038  CB  ILE C 105      12.254 -26.732   4.924  1.00 57.35           C  
ATOM   2039  O   ILE C 105      12.693 -23.477   5.263  1.00 57.35           O  
ATOM   2040  CG1 ILE C 105      12.921 -28.085   5.195  1.00 57.35           C  
ATOM   2041  CG2 ILE C 105      12.696 -26.164   3.573  1.00 57.35           C  
ATOM   2042  CD1 ILE C 105      12.515 -29.181   4.220  1.00 57.35           C  
ATOM   2043  N   GLN C 106      10.696 -24.254   6.101  1.00 58.04           N  
ATOM   2044  CA  GLN C 106      10.050 -22.958   5.928  1.00 58.04           C  
ATOM   2045  C   GLN C 106      10.720 -21.890   6.788  1.00 58.04           C  
ATOM   2046  CB  GLN C 106       8.562 -23.050   6.270  1.00 58.04           C  
ATOM   2047  O   GLN C 106      10.895 -20.752   6.348  1.00 58.04           O  
ATOM   2048  CG  GLN C 106       7.700 -22.025   5.545  1.00 58.04           C  
ATOM   2049  CD  GLN C 106       6.215 -22.251   5.759  1.00 58.04           C  
ATOM   2050  NE2 GLN C 106       5.391 -21.478   5.059  1.00 58.04           N  
ATOM   2051  OE1 GLN C 106       5.812 -23.114   6.545  1.00 58.04           O  
ATOM   2052  N   ALA C 107      11.098 -22.352   7.979  1.00 59.41           N  
ATOM   2053  CA  ALA C 107      11.755 -21.435   8.908  1.00 59.41           C  
ATOM   2054  C   ALA C 107      13.143 -21.048   8.406  1.00 59.41           C  
ATOM   2055  CB  ALA C 107      11.851 -22.062  10.296  1.00 59.41           C  
ATOM   2056  O   ALA C 107      13.553 -19.891   8.526  1.00 59.41           O  
ATOM   2057  N   ASP C 108      13.818 -21.965   7.817  1.00 60.10           N  
ATOM   2058  CA  ASP C 108      15.150 -21.711   7.277  1.00 60.10           C  
ATOM   2059  C   ASP C 108      15.080 -20.836   6.028  1.00 60.10           C  
ATOM   2060  CB  ASP C 108      15.859 -23.029   6.957  1.00 60.10           C  
ATOM   2061  O   ASP C 108      15.926 -19.962   5.827  1.00 60.10           O  
ATOM   2062  CG  ASP C 108      17.361 -22.962   7.172  1.00 60.10           C  
ATOM   2063  OD1 ASP C 108      18.103 -22.672   6.208  1.00 60.10           O  
ATOM   2064  OD2 ASP C 108      17.807 -23.203   8.314  1.00 60.10           O  
ATOM   2065  N   MET C 109      14.048 -21.052   5.266  1.00 60.51           N  
ATOM   2066  CA  MET C 109      13.839 -20.249   4.065  1.00 60.51           C  
ATOM   2067  C   MET C 109      13.484 -18.810   4.427  1.00 60.51           C  
ATOM   2068  CB  MET C 109      12.737 -20.856   3.196  1.00 60.51           C  
ATOM   2069  O   MET C 109      13.904 -17.873   3.746  1.00 60.51           O  
ATOM   2070  CG  MET C 109      13.207 -22.014   2.330  1.00 60.51           C  
ATOM   2071  SD  MET C 109      11.860 -22.712   1.297  1.00 60.51           S  
ATOM   2072  CE  MET C 109      12.369 -22.114  -0.338  1.00 60.51           C  
ATOM   2073  N   GLN C 110      12.781 -18.773   5.489  1.00 58.69           N  
ATOM   2074  CA  GLN C 110      12.443 -17.454   6.011  1.00 58.69           C  
ATOM   2075  C   GLN C 110      13.698 -16.682   6.410  1.00 58.69           C  
ATOM   2076  CB  GLN C 110      11.500 -17.575   7.209  1.00 58.69           C  
ATOM   2077  O   GLN C 110      13.809 -15.485   6.138  1.00 58.69           O  
ATOM   2078  CG  GLN C 110      10.433 -16.490   7.264  1.00 58.69           C  
ATOM   2079  CD  GLN C 110       9.298 -16.831   8.211  1.00 58.69           C  
ATOM   2080  NE2 GLN C 110       8.188 -16.111   8.090  1.00 58.69           N  
ATOM   2081  OE1 GLN C 110       9.417 -17.734   9.046  1.00 58.69           O  
ATOM   2082  N   ALA C 111      14.572 -17.314   7.091  1.00 56.60           N  
ATOM   2083  CA  ALA C 111      15.810 -16.699   7.562  1.00 56.60           C  
ATOM   2084  C   ALA C 111      16.708 -16.309   6.392  1.00 56.60           C  
ATOM   2085  CB  ALA C 111      16.550 -17.645   8.505  1.00 56.60           C  
ATOM   2086  O   ALA C 111      17.355 -15.259   6.421  1.00 56.60           O  
ATOM   2087  N   ALA C 112      16.650 -17.028   5.357  1.00 52.94           N  
ATOM   2088  CA  ALA C 112      17.452 -16.753   4.167  1.00 52.94           C  
ATOM   2089  C   ALA C 112      16.887 -15.568   3.388  1.00 52.94           C  
ATOM   2090  CB  ALA C 112      17.520 -17.989   3.274  1.00 52.94           C  
ATOM   2091  O   ALA C 112      17.642 -14.749   2.858  1.00 52.94           O  
ATOM   2092  N   ALA C 113      15.611 -15.566   3.292  1.00 50.33           N  
ATOM   2093  CA  ALA C 113      14.954 -14.467   2.589  1.00 50.33           C  
ATOM   2094  C   ALA C 113      15.205 -13.137   3.295  1.00 50.33           C  
ATOM   2095  CB  ALA C 113      13.455 -14.730   2.474  1.00 50.33           C  
ATOM   2096  O   ALA C 113      15.401 -12.109   2.643  1.00 50.33           O  
ATOM   2097  N   GLU C 114      15.102 -13.169   4.573  1.00 50.34           N  
ATOM   2098  CA  GLU C 114      15.327 -11.957   5.355  1.00 50.34           C  
ATOM   2099  C   GLU C 114      16.780 -11.500   5.260  1.00 50.34           C  
ATOM   2100  CB  GLU C 114      14.943 -12.183   6.820  1.00 50.34           C  
ATOM   2101  O   GLU C 114      17.062 -10.300   5.286  1.00 50.34           O  
ATOM   2102  CG  GLU C 114      13.447 -12.087   7.085  1.00 50.34           C  
ATOM   2103  CD  GLU C 114      13.079 -12.324   8.541  1.00 50.34           C  
ATOM   2104  OE1 GLU C 114      11.930 -12.021   8.933  1.00 50.34           O  
ATOM   2105  OE2 GLU C 114      13.948 -12.817   9.295  1.00 50.34           O  
ATOM   2106  N   GLY C 115      17.707 -12.389   5.259  1.00 45.00           N  
ATOM   2107  CA  GLY C 115      19.125 -12.071   5.191  1.00 45.00           C  
ATOM   2108  C   GLY C 115      19.543 -11.489   3.855  1.00 45.00           C  
ATOM   2109  O   GLY C 115      20.555 -10.791   3.765  1.00 45.00           O  
ATOM   2110  N   SER C 116      18.991 -11.930   2.826  1.00 41.69           N  
ATOM   2111  CA  SER C 116      19.334 -11.403   1.509  1.00 41.69           C  
ATOM   2112  C   SER C 116      18.932  -9.938   1.379  1.00 41.69           C  
ATOM   2113  CB  SER C 116      18.660 -12.225   0.410  1.00 41.69           C  
ATOM   2114  O   SER C 116      19.601  -9.164   0.692  1.00 41.69           O  
ATOM   2115  OG  SER C 116      18.267 -11.395  -0.669  1.00 41.69           O  
ATOM   2116  N   VAL C 117      17.871  -9.576   1.953  1.00 38.88           N  
ATOM   2117  CA  VAL C 117      17.437  -8.184   1.883  1.00 38.88           C  
ATOM   2118  C   VAL C 117      18.459  -7.289   2.580  1.00 38.88           C  
ATOM   2119  CB  VAL C 117      16.041  -7.992   2.516  1.00 38.88           C  
ATOM   2120  O   VAL C 117      18.719  -6.169   2.134  1.00 38.88           O  
ATOM   2121  CG1 VAL C 117      15.374  -6.726   1.980  1.00 38.88           C  
ATOM   2122  CG2 VAL C 117      15.163  -9.215   2.252  1.00 38.88           C  
ATOM   2123  N   ASN C 118      18.898  -7.752   3.682  1.00 39.01           N  
ATOM   2124  CA  ASN C 118      19.843  -6.907   4.405  1.00 39.01           C  
ATOM   2125  C   ASN C 118      21.171  -6.788   3.662  1.00 39.01           C  
ATOM   2126  CB  ASN C 118      20.071  -7.445   5.819  1.00 39.01           C  
ATOM   2127  O   ASN C 118      21.864  -5.776   3.780  1.00 39.01           O  
ATOM   2128  CG  ASN C 118      19.353  -6.630   6.877  1.00 39.01           C  
ATOM   2129  ND2 ASN C 118      19.500  -7.030   8.134  1.00 39.01           N  
ATOM   2130  OD1 ASN C 118      18.670  -5.651   6.566  1.00 39.01           O  
ATOM   2131  N   ALA C 119      21.552  -7.811   3.032  1.00 36.13           N  
ATOM   2132  CA  ALA C 119      22.825  -7.759   2.318  1.00 36.13           C  
ATOM   2133  C   ALA C 119      22.740  -6.829   1.111  1.00 36.13           C  
ATOM   2134  CB  ALA C 119      23.246  -9.159   1.878  1.00 36.13           C  
ATOM   2135  O   ALA C 119      23.739  -6.227   0.711  1.00 36.13           O  
ATOM   2136  N   ALA C 120      21.589  -6.849   0.443  1.00 36.10           N  
ATOM   2137  CA  ALA C 120      21.460  -5.967  -0.714  1.00 36.10           C  
ATOM   2138  C   ALA C 120      21.556  -4.501  -0.301  1.00 36.10           C  
ATOM   2139  CB  ALA C 120      20.141  -6.227  -1.437  1.00 36.10           C  
ATOM   2140  O   ALA C 120      21.918  -3.644  -1.110  1.00 36.10           O  
ATOM   2141  N   ALA C 121      21.111  -4.185   0.880  1.00 37.89           N  
ATOM   2142  CA  ALA C 121      21.185  -2.798   1.333  1.00 37.89           C  
ATOM   2143  C   ALA C 121      22.635  -2.334   1.444  1.00 37.89           C  
ATOM   2144  CB  ALA C 121      20.474  -2.637   2.674  1.00 37.89           C  
ATOM   2145  O   ALA C 121      22.928  -1.148   1.276  1.00 37.89           O  
ATOM   2146  N   GLU C 122      23.482  -3.199   1.819  1.00 37.71           N  
ATOM   2147  CA  GLU C 122      24.870  -2.785   1.999  1.00 37.71           C  
ATOM   2148  C   GLU C 122      25.540  -2.504   0.657  1.00 37.71           C  
ATOM   2149  CB  GLU C 122      25.655  -3.852   2.765  1.00 37.71           C  
ATOM   2150  O   GLU C 122      26.565  -1.822   0.600  1.00 37.71           O  
ATOM   2151  CG  GLU C 122      25.274  -3.960   4.235  1.00 37.71           C  
ATOM   2152  CD  GLU C 122      26.345  -4.625   5.085  1.00 37.71           C  
ATOM   2153  OE1 GLU C 122      26.276  -4.528   6.331  1.00 37.71           O  
ATOM   2154  OE2 GLU C 122      27.260  -5.246   4.500  1.00 37.71           O  
ATOM   2155  N   GLU C 123      25.159  -3.255  -0.324  1.00 38.00           N  
ATOM   2156  CA  GLU C 123      25.896  -3.116  -1.576  1.00 38.00           C  
ATOM   2157  C   GLU C 123      25.647  -1.752  -2.215  1.00 38.00           C  
ATOM   2158  CB  GLU C 123      25.513  -4.231  -2.552  1.00 38.00           C  
ATOM   2159  O   GLU C 123      26.340  -1.366  -3.158  1.00 38.00           O  
ATOM   2160  CG  GLU C 123      26.175  -5.568  -2.249  1.00 38.00           C  
ATOM   2161  CD  GLU C 123      26.145  -6.533  -3.423  1.00 38.00           C  
ATOM   2162  OE1 GLU C 123      26.754  -7.622  -3.330  1.00 38.00           O  
ATOM   2163  OE2 GLU C 123      25.507  -6.196  -4.446  1.00 38.00           O  
ATOM   2164  N   ASP C 124      24.499  -1.208  -1.931  1.00 40.52           N  
ATOM   2165  CA  ASP C 124      24.248   0.048  -2.632  1.00 40.52           C  
ATOM   2166  C   ASP C 124      25.238   1.126  -2.199  1.00 40.52           C  
ATOM   2167  CB  ASP C 124      22.814   0.521  -2.388  1.00 40.52           C  
ATOM   2168  O   ASP C 124      25.272   2.214  -2.778  1.00 40.52           O  
ATOM   2169  CG  ASP C 124      22.020   0.695  -3.671  1.00 40.52           C  
ATOM   2170  OD1 ASP C 124      22.631   0.869  -4.747  1.00 40.52           O  
ATOM   2171  OD2 ASP C 124      20.772   0.660  -3.604  1.00 40.52           O  
ATOM   2172  N   ASP C 125      25.924   0.935  -1.104  1.00 43.48           N  
ATOM   2173  CA  ASP C 125      26.826   1.969  -0.607  1.00 43.48           C  
ATOM   2174  C   ASP C 125      27.983   2.200  -1.576  1.00 43.48           C  
ATOM   2175  CB  ASP C 125      27.363   1.594   0.775  1.00 43.48           C  
ATOM   2176  O   ASP C 125      28.698   3.199  -1.470  1.00 43.48           O  
ATOM   2177  CG  ASP C 125      26.559   2.203   1.910  1.00 43.48           C  
ATOM   2178  OD1 ASP C 125      26.093   3.355   1.777  1.00 43.48           O  
ATOM   2179  OD2 ASP C 125      26.393   1.527   2.948  1.00 43.48           O  
ATOM   2180  N   GLU C 126      28.309   1.191  -2.285  1.00 42.70           N  
ATOM   2181  CA  GLU C 126      29.500   1.391  -3.105  1.00 42.70           C  
ATOM   2182  C   GLU C 126      29.208   2.314  -4.285  1.00 42.70           C  
ATOM   2183  CB  GLU C 126      30.038   0.049  -3.608  1.00 42.70           C  
ATOM   2184  O   GLU C 126      30.105   2.627  -5.071  1.00 42.70           O  
ATOM   2185  CG  GLU C 126      31.061  -0.590  -2.680  1.00 42.70           C  
ATOM   2186  CD  GLU C 126      31.783  -1.772  -3.306  1.00 42.70           C  
ATOM   2187  OE1 GLU C 126      32.762  -2.273  -2.706  1.00 42.70           O  
ATOM   2188  OE2 GLU C 126      31.368  -2.201  -4.406  1.00 42.70           O  
ATOM   2189  N   GLU C 127      27.873   2.493  -4.636  1.00 46.21           N  
ATOM   2190  CA  GLU C 127      27.760   3.376  -5.793  1.00 46.21           C  
ATOM   2191  C   GLU C 127      28.206   4.794  -5.450  1.00 46.21           C  
ATOM   2192  CB  GLU C 127      26.324   3.389  -6.322  1.00 46.21           C  
ATOM   2193  O   GLU C 127      28.252   5.170  -4.277  1.00 46.21           O  
ATOM   2194  CG  GLU C 127      26.066   2.374  -7.426  1.00 46.21           C  
ATOM   2195  CD  GLU C 127      24.631   2.388  -7.930  1.00 46.21           C  
ATOM   2196  OE1 GLU C 127      24.309   1.620  -8.866  1.00 46.21           O  
ATOM   2197  OE2 GLU C 127      23.823   3.173  -7.386  1.00 46.21           O  
ATOM   2198  N   GLY C 128      28.834   5.589  -6.410  1.00 52.66           N  
ATOM   2199  CA  GLY C 128      29.281   6.973  -6.412  1.00 52.66           C  
ATOM   2200  C   GLY C 128      28.344   7.903  -5.665  1.00 52.66           C  
ATOM   2201  O   GLY C 128      27.234   7.511  -5.297  1.00 52.66           O  
ATOM   2202  N   GLU C 129      28.903   8.775  -4.811  1.00 56.39           N  
ATOM   2203  CA  GLU C 129      28.284   9.867  -4.067  1.00 56.39           C  
ATOM   2204  C   GLU C 129      27.112  10.466  -4.839  1.00 56.39           C  
ATOM   2205  CB  GLU C 129      29.314  10.954  -3.749  1.00 56.39           C  
ATOM   2206  O   GLU C 129      27.275  10.914  -5.976  1.00 56.39           O  
ATOM   2207  CG  GLU C 129      29.626  11.091  -2.266  1.00 56.39           C  
ATOM   2208  CD  GLU C 129      30.684  12.141  -1.969  1.00 56.39           C  
ATOM   2209  OE1 GLU C 129      30.790  12.584  -0.803  1.00 56.39           O  
ATOM   2210  OE2 GLU C 129      31.413  12.524  -2.911  1.00 56.39           O  
ATOM   2211  N   VAL C 130      25.975   9.912  -4.700  1.00 66.00           N  
ATOM   2212  CA  VAL C 130      24.799  10.543  -5.289  1.00 66.00           C  
ATOM   2213  C   VAL C 130      24.783  12.030  -4.944  1.00 66.00           C  
ATOM   2214  CB  VAL C 130      23.493   9.870  -4.808  1.00 66.00           C  
ATOM   2215  O   VAL C 130      25.164  12.422  -3.838  1.00 66.00           O  
ATOM   2216  CG1 VAL C 130      22.303  10.345  -5.640  1.00 66.00           C  
ATOM   2217  CG2 VAL C 130      23.622   8.349  -4.874  1.00 66.00           C  
ATOM   2218  N   ASP C 131      24.669  12.869  -5.904  1.00 71.28           N  
ATOM   2219  CA  ASP C 131      24.644  14.322  -5.765  1.00 71.28           C  
ATOM   2220  C   ASP C 131      23.414  14.778  -4.982  1.00 71.28           C  
ATOM   2221  CB  ASP C 131      24.672  14.994  -7.139  1.00 71.28           C  
ATOM   2222  O   ASP C 131      22.282  14.478  -5.366  1.00 71.28           O  
ATOM   2223  CG  ASP C 131      24.964  16.482  -7.066  1.00 71.28           C  
ATOM   2224  OD1 ASP C 131      25.528  16.944  -6.051  1.00 71.28           O  
ATOM   2225  OD2 ASP C 131      24.623  17.201  -8.031  1.00 71.28           O  
ATOM   2226  N   ALA C 132      23.650  15.230  -3.857  1.00 73.09           N  
ATOM   2227  CA  ALA C 132      22.613  15.771  -2.981  1.00 73.09           C  
ATOM   2228  C   ALA C 132      21.909  16.957  -3.634  1.00 73.09           C  
ATOM   2229  CB  ALA C 132      23.212  16.185  -1.639  1.00 73.09           C  
ATOM   2230  O   ALA C 132      20.793  17.314  -3.247  1.00 73.09           O  
ATOM   2231  N   GLY C 133      22.209  17.218  -4.839  1.00 73.39           N  
ATOM   2232  CA  GLY C 133      21.628  18.358  -5.531  1.00 73.39           C  
ATOM   2233  C   GLY C 133      21.291  19.509  -4.603  1.00 73.39           C  
ATOM   2234  O   GLY C 133      22.149  19.986  -3.858  1.00 73.39           O  
ATOM   2235  N   ASP C 134      20.077  19.795  -4.543  1.00 79.46           N  
ATOM   2236  CA  ASP C 134      19.553  20.937  -3.800  1.00 79.46           C  
ATOM   2237  C   ASP C 134      19.008  20.504  -2.441  1.00 79.46           C  
ATOM   2238  CB  ASP C 134      18.460  21.645  -4.604  1.00 79.46           C  
ATOM   2239  O   ASP C 134      18.316  21.273  -1.770  1.00 79.46           O  
ATOM   2240  CG  ASP C 134      18.926  22.956  -5.211  1.00 79.46           C  
ATOM   2241  OD1 ASP C 134      19.898  23.554  -4.701  1.00 79.46           O  
ATOM   2242  OD2 ASP C 134      18.314  23.398  -6.207  1.00 79.46           O  
ATOM   2243  N   LEU C 135      19.398  19.316  -2.046  1.00 86.11           N  
ATOM   2244  CA  LEU C 135      18.856  18.840  -0.778  1.00 86.11           C  
ATOM   2245  C   LEU C 135      19.686  19.350   0.394  1.00 86.11           C  
ATOM   2246  CB  LEU C 135      18.808  17.310  -0.757  1.00 86.11           C  
ATOM   2247  O   LEU C 135      20.904  19.507   0.277  1.00 86.11           O  
ATOM   2248  CG  LEU C 135      17.813  16.649  -1.712  1.00 86.11           C  
ATOM   2249  CD1 LEU C 135      18.283  15.246  -2.081  1.00 86.11           C  
ATOM   2250  CD2 LEU C 135      16.422  16.606  -1.088  1.00 86.11           C  
ATOM   2251  N   ASN C 136      18.981  19.698   1.447  1.00 84.95           N  
ATOM   2252  CA  ASN C 136      19.622  20.183   2.664  1.00 84.95           C  
ATOM   2253  C   ASN C 136      20.381  19.069   3.380  1.00 84.95           C  
ATOM   2254  CB  ASN C 136      18.589  20.810   3.602  1.00 84.95           C  
ATOM   2255  O   ASN C 136      19.822  18.004   3.646  1.00 84.95           O  
ATOM   2256  CG  ASN C 136      19.224  21.644   4.697  1.00 84.95           C  
ATOM   2257  ND2 ASN C 136      18.517  22.677   5.141  1.00 84.95           N  
ATOM   2258  OD1 ASN C 136      20.341  21.364   5.139  1.00 84.95           O  
ATOM   2259  N   LYS C 137      21.611  19.368   3.696  1.00 86.15           N  
ATOM   2260  CA  LYS C 137      22.481  18.415   4.378  1.00 86.15           C  
ATOM   2261  C   LYS C 137      21.889  17.993   5.720  1.00 86.15           C  
ATOM   2262  CB  LYS C 137      23.874  19.011   4.585  1.00 86.15           C  
ATOM   2263  O   LYS C 137      22.019  16.836   6.126  1.00 86.15           O  
ATOM   2264  CG  LYS C 137      24.938  17.986   4.950  1.00 86.15           C  
ATOM   2265  CD  LYS C 137      26.306  18.637   5.119  1.00 86.15           C  
ATOM   2266  CE  LYS C 137      27.334  17.648   5.651  1.00 86.15           C  
ATOM   2267  NZ  LYS C 137      28.672  18.285   5.833  1.00 86.15           N  
ATOM   2268  N   ASP C 138      21.274  18.931   6.324  1.00 87.04           N  
ATOM   2269  CA  ASP C 138      20.677  18.655   7.627  1.00 87.04           C  
ATOM   2270  C   ASP C 138      19.517  17.670   7.503  1.00 87.04           C  
ATOM   2271  CB  ASP C 138      20.197  19.952   8.283  1.00 87.04           C  
ATOM   2272  O   ASP C 138      19.336  16.804   8.362  1.00 87.04           O  
ATOM   2273  CG  ASP C 138      21.336  20.884   8.657  1.00 87.04           C  
ATOM   2274  OD1 ASP C 138      22.446  20.399   8.963  1.00 87.04           O  
ATOM   2275  OD2 ASP C 138      21.120  22.116   8.648  1.00 87.04           O  
ATOM   2276  N   ASP C 139      18.786  17.770   6.445  1.00 88.96           N  
ATOM   2277  CA  ASP C 139      17.663  16.870   6.200  1.00 88.96           C  
ATOM   2278  C   ASP C 139      18.147  15.446   5.937  1.00 88.96           C  
ATOM   2279  CB  ASP C 139      16.824  17.367   5.021  1.00 88.96           C  
ATOM   2280  O   ASP C 139      17.560  14.484   6.436  1.00 88.96           O  
ATOM   2281  CG  ASP C 139      16.100  18.670   5.314  1.00 88.96           C  
ATOM   2282  OD1 ASP C 139      16.001  19.059   6.498  1.00 88.96           O  
ATOM   2283  OD2 ASP C 139      15.623  19.311   4.354  1.00 88.96           O  
ATOM   2284  N   ILE C 140      19.258  15.357   5.237  1.00 89.53           N  
ATOM   2285  CA  ILE C 140      19.829  14.057   4.905  1.00 89.53           C  
ATOM   2286  C   ILE C 140      20.277  13.348   6.181  1.00 89.53           C  
ATOM   2287  CB  ILE C 140      21.016  14.194   3.924  1.00 89.53           C  
ATOM   2288  O   ILE C 140      19.987  12.165   6.376  1.00 89.53           O  
ATOM   2289  CG1 ILE C 140      20.556  14.857   2.620  1.00 89.53           C  
ATOM   2290  CG2 ILE C 140      21.651  12.828   3.650  1.00 89.53           C  
ATOM   2291  CD1 ILE C 140      21.696  15.242   1.687  1.00 89.53           C  
ATOM   2292  N   GLU C 141      20.903  14.091   7.018  1.00 89.69           N  
ATOM   2293  CA  GLU C 141      21.390  13.540   8.279  1.00 89.69           C  
ATOM   2294  C   GLU C 141      20.235  13.102   9.174  1.00 89.69           C  
ATOM   2295  CB  GLU C 141      22.264  14.563   9.011  1.00 89.69           C  
ATOM   2296  O   GLU C 141      20.317  12.070   9.843  1.00 89.69           O  
ATOM   2297  CG  GLU C 141      23.679  14.667   8.461  1.00 89.69           C  
ATOM   2298  CD  GLU C 141      24.527  15.704   9.181  1.00 89.69           C  
ATOM   2299  OE1 GLU C 141      25.685  15.937   8.764  1.00 89.69           O  
ATOM   2300  OE2 GLU C 141      24.031  16.287  10.170  1.00 89.69           O  
ATOM   2301  N   LEU C 142      19.243  13.871   9.087  1.00 90.94           N  
ATOM   2302  CA  LEU C 142      18.079  13.564   9.910  1.00 90.94           C  
ATOM   2303  C   LEU C 142      17.410  12.275   9.447  1.00 90.94           C  
ATOM   2304  CB  LEU C 142      17.073  14.718   9.868  1.00 90.94           C  
ATOM   2305  O   LEU C 142      17.004  11.450  10.270  1.00 90.94           O  
ATOM   2306  CG  LEU C 142      16.197  14.900  11.108  1.00 90.94           C  
ATOM   2307  CD1 LEU C 142      16.883  15.820  12.112  1.00 90.94           C  
ATOM   2308  CD2 LEU C 142      14.828  15.449  10.721  1.00 90.94           C  
ATOM   2309  N   VAL C 143      17.308  12.138   8.192  1.00 91.01           N  
ATOM   2310  CA  VAL C 143      16.709  10.931   7.632  1.00 91.01           C  
ATOM   2311  C   VAL C 143      17.563   9.716   7.991  1.00 91.01           C  
ATOM   2312  CB  VAL C 143      16.548  11.035   6.099  1.00 91.01           C  
ATOM   2313  O   VAL C 143      17.034   8.668   8.368  1.00 91.01           O  
ATOM   2314  CG1 VAL C 143      16.031   9.720   5.519  1.00 91.01           C  
ATOM   2315  CG2 VAL C 143      15.612  12.187   5.739  1.00 91.01           C  
ATOM   2316  N   VAL C 144      18.886   9.887   7.907  1.00 88.65           N  
ATOM   2317  CA  VAL C 144      19.818   8.811   8.227  1.00 88.65           C  
ATOM   2318  C   VAL C 144      19.694   8.442   9.703  1.00 88.65           C  
ATOM   2319  CB  VAL C 144      21.275   9.206   7.897  1.00 88.65           C  
ATOM   2320  O   VAL C 144      19.679   7.259  10.055  1.00 88.65           O  
ATOM   2321  CG1 VAL C 144      22.248   8.134   8.384  1.00 88.65           C  
ATOM   2322  CG2 VAL C 144      21.437   9.438   6.396  1.00 88.65           C  
ATOM   2323  N   GLN C 145      19.479   9.398  10.476  1.00 86.99           N  
ATOM   2324  CA  GLN C 145      19.396   9.199  11.919  1.00 86.99           C  
ATOM   2325  C   GLN C 145      18.098   8.496  12.304  1.00 86.99           C  
ATOM   2326  CB  GLN C 145      19.506  10.537  12.652  1.00 86.99           C  
ATOM   2327  O   GLN C 145      18.083   7.661  13.210  1.00 86.99           O  
ATOM   2328  CG  GLN C 145      20.510  10.530  13.798  1.00 86.99           C  
ATOM   2329  CD  GLN C 145      20.539  11.841  14.561  1.00 86.99           C  
ATOM   2330  NE2 GLN C 145      21.238  11.853  15.691  1.00 86.99           N  
ATOM   2331  OE1 GLN C 145      19.940  12.834  14.137  1.00 86.99           O  
ATOM   2332  N   GLN C 146      17.020   8.842  11.602  1.00 86.75           N  
ATOM   2333  CA  GLN C 146      15.706   8.331  11.979  1.00 86.75           C  
ATOM   2334  C   GLN C 146      15.473   6.937  11.405  1.00 86.75           C  
ATOM   2335  CB  GLN C 146      14.604   9.283  11.509  1.00 86.75           C  
ATOM   2336  O   GLN C 146      14.771   6.121  12.007  1.00 86.75           O  
ATOM   2337  CG  GLN C 146      14.472  10.538  12.361  1.00 86.75           C  
ATOM   2338  CD  GLN C 146      13.987  10.245  13.768  1.00 86.75           C  
ATOM   2339  NE2 GLN C 146      14.169  11.203  14.670  1.00 86.75           N  
ATOM   2340  OE1 GLN C 146      13.451   9.166  14.041  1.00 86.75           O  
ATOM   2341  N   THR C 147      16.054   6.643  10.240  1.00 86.65           N  
ATOM   2342  CA  THR C 147      15.774   5.379   9.568  1.00 86.65           C  
ATOM   2343  C   THR C 147      16.987   4.456   9.625  1.00 86.65           C  
ATOM   2344  CB  THR C 147      15.365   5.604   8.101  1.00 86.65           C  
ATOM   2345  O   THR C 147      16.874   3.256   9.362  1.00 86.65           O  
ATOM   2346  CG2 THR C 147      14.052   6.375   8.008  1.00 86.65           C  
ATOM   2347  OG1 THR C 147      16.392   6.349   7.434  1.00 86.65           O  
ATOM   2348  N   ASN C 148      18.159   4.902  10.100  1.00 84.04           N  
ATOM   2349  CA  ASN C 148      19.403   4.143  10.179  1.00 84.04           C  
ATOM   2350  C   ASN C 148      19.812   3.593   8.815  1.00 84.04           C  
ATOM   2351  CB  ASN C 148      19.275   3.006  11.194  1.00 84.04           C  
ATOM   2352  O   ASN C 148      20.305   2.468   8.718  1.00 84.04           O  
ATOM   2353  CG  ASN C 148      20.551   2.778  11.980  1.00 84.04           C  
ATOM   2354  ND2 ASN C 148      20.668   1.607  12.595  1.00 84.04           N  
ATOM   2355  OD1 ASN C 148      21.424   3.649  12.036  1.00 84.04           O  
ATOM   2356  N   VAL C 149      19.538   4.327   7.718  1.00 83.68           N  
ATOM   2357  CA  VAL C 149      19.911   3.930   6.364  1.00 83.68           C  
ATOM   2358  C   VAL C 149      21.161   4.690   5.928  1.00 83.68           C  
ATOM   2359  CB  VAL C 149      18.760   4.178   5.363  1.00 83.68           C  
ATOM   2360  O   VAL C 149      21.572   5.650   6.584  1.00 83.68           O  
ATOM   2361  CG1 VAL C 149      17.626   3.178   5.585  1.00 83.68           C  
ATOM   2362  CG2 VAL C 149      18.246   5.611   5.486  1.00 83.68           C  
ATOM   2363  N   SER C 150      21.693   4.200   4.809  1.00 83.58           N  
ATOM   2364  CA  SER C 150      22.881   4.853   4.270  1.00 83.58           C  
ATOM   2365  C   SER C 150      22.553   6.240   3.727  1.00 83.58           C  
ATOM   2366  CB  SER C 150      23.507   4.000   3.166  1.00 83.58           C  
ATOM   2367  O   SER C 150      21.394   6.538   3.432  1.00 83.58           O  
ATOM   2368  OG  SER C 150      22.669   3.961   2.024  1.00 83.58           O  
ATOM   2369  N   LYS C 151      23.536   7.102   3.719  1.00 86.00           N  
ATOM   2370  CA  LYS C 151      23.397   8.460   3.200  1.00 86.00           C  
ATOM   2371  C   LYS C 151      22.816   8.452   1.789  1.00 86.00           C  
ATOM   2372  CB  LYS C 151      24.746   9.179   3.208  1.00 86.00           C  
ATOM   2373  O   LYS C 151      21.949   9.265   1.464  1.00 86.00           O  
ATOM   2374  CG  LYS C 151      24.650  10.678   2.962  1.00 86.00           C  
ATOM   2375  CD  LYS C 151      26.017  11.345   3.039  1.00 86.00           C  
ATOM   2376  CE  LYS C 151      25.943  12.818   2.661  1.00 86.00           C  
ATOM   2377  NZ  LYS C 151      27.282  13.477   2.734  1.00 86.00           N  
ATOM   2378  N   ASN C 152      23.233   7.572   0.993  1.00 85.83           N  
ATOM   2379  CA  ASN C 152      22.775   7.478  -0.389  1.00 85.83           C  
ATOM   2380  C   ASN C 152      21.291   7.129  -0.465  1.00 85.83           C  
ATOM   2381  CB  ASN C 152      23.603   6.449  -1.161  1.00 85.83           C  
ATOM   2382  O   ASN C 152      20.555   7.701  -1.271  1.00 85.83           O  
ATOM   2383  CG  ASN C 152      24.987   6.957  -1.512  1.00 85.83           C  
ATOM   2384  ND2 ASN C 152      25.910   6.037  -1.765  1.00 85.83           N  
ATOM   2385  OD1 ASN C 152      25.225   8.167  -1.556  1.00 85.83           O  
ATOM   2386  N   GLN C 153      20.939   6.305   0.381  1.00 85.72           N  
ATOM   2387  CA  GLN C 153      19.531   5.925   0.416  1.00 85.72           C  
ATOM   2388  C   GLN C 153      18.663   7.077   0.914  1.00 85.72           C  
ATOM   2389  CB  GLN C 153      19.328   4.695   1.301  1.00 85.72           C  
ATOM   2390  O   GLN C 153      17.544   7.271   0.434  1.00 85.72           O  
ATOM   2391  CG  GLN C 153      19.610   3.376   0.595  1.00 85.72           C  
ATOM   2392  CD  GLN C 153      19.339   2.169   1.474  1.00 85.72           C  
ATOM   2393  NE2 GLN C 153      19.172   1.007   0.851  1.00 85.72           N  
ATOM   2394  OE1 GLN C 153      19.281   2.280   2.703  1.00 85.72           O  
ATOM   2395  N   ALA C 154      19.204   7.764   1.830  1.00 89.24           N  
ATOM   2396  CA  ALA C 154      18.496   8.933   2.346  1.00 89.24           C  
ATOM   2397  C   ALA C 154      18.304   9.983   1.255  1.00 89.24           C  
ATOM   2398  CB  ALA C 154      19.249   9.532   3.531  1.00 89.24           C  
ATOM   2399  O   ALA C 154      17.219  10.552   1.116  1.00 89.24           O  
ATOM   2400  N   ILE C 155      19.263  10.138   0.433  1.00 89.85           N  
ATOM   2401  CA  ILE C 155      19.223  11.126  -0.640  1.00 89.85           C  
ATOM   2402  C   ILE C 155      18.209  10.696  -1.698  1.00 89.85           C  
ATOM   2403  CB  ILE C 155      20.616  11.321  -1.281  1.00 89.85           C  
ATOM   2404  O   ILE C 155      17.417  11.512  -2.175  1.00 89.85           O  
ATOM   2405  CG1 ILE C 155      21.599  11.897  -0.255  1.00 89.85           C  
ATOM   2406  CG2 ILE C 155      20.521  12.223  -2.515  1.00 89.85           C  
ATOM   2407  CD1 ILE C 155      23.042  11.941  -0.738  1.00 89.85           C  
ATOM   2408  N   LYS C 156      18.223   9.502  -1.962  1.00 86.69           N  
ATOM   2409  CA  LYS C 156      17.298   8.974  -2.962  1.00 86.69           C  
ATOM   2410  C   LYS C 156      15.850   9.128  -2.507  1.00 86.69           C  
ATOM   2411  CB  LYS C 156      17.603   7.504  -3.253  1.00 86.69           C  
ATOM   2412  O   LYS C 156      14.982   9.504  -3.297  1.00 86.69           O  
ATOM   2413  CG  LYS C 156      18.806   7.289  -4.159  1.00 86.69           C  
ATOM   2414  CD  LYS C 156      19.018   5.812  -4.465  1.00 86.69           C  
ATOM   2415  CE  LYS C 156      20.317   5.578  -5.225  1.00 86.69           C  
ATOM   2416  NZ  LYS C 156      20.587   4.123  -5.425  1.00 86.69           N  
ATOM   2417  N   ALA C 157      15.678   8.887  -1.241  1.00 87.55           N  
ATOM   2418  CA  ALA C 157      14.330   9.006  -0.692  1.00 87.55           C  
ATOM   2419  C   ALA C 157      13.866  10.460  -0.689  1.00 87.55           C  
ATOM   2420  CB  ALA C 157      14.278   8.431   0.721  1.00 87.55           C  
ATOM   2421  O   ALA C 157      12.726  10.755  -1.055  1.00 87.55           O  
ATOM   2422  N   LEU C 158      14.702  11.275  -0.345  1.00 89.72           N  
ATOM   2423  CA  LEU C 158      14.368  12.694  -0.298  1.00 89.72           C  
ATOM   2424  C   LEU C 158      14.097  13.236  -1.698  1.00 89.72           C  
ATOM   2425  CB  LEU C 158      15.499  13.490   0.359  1.00 89.72           C  
ATOM   2426  O   LEU C 158      13.177  14.034  -1.892  1.00 89.72           O  
ATOM   2427  CG  LEU C 158      15.556  13.450   1.887  1.00 89.72           C  
ATOM   2428  CD1 LEU C 158      16.875  14.031   2.384  1.00 89.72           C  
ATOM   2429  CD2 LEU C 158      14.374  14.206   2.486  1.00 89.72           C  
ATOM   2430  N   LYS C 159      14.850  12.757  -2.600  1.00 86.67           N  
ATOM   2431  CA  LYS C 159      14.660  13.182  -3.983  1.00 86.67           C  
ATOM   2432  C   LYS C 159      13.360  12.624  -4.556  1.00 86.67           C  
ATOM   2433  CB  LYS C 159      15.844  12.745  -4.847  1.00 86.67           C  
ATOM   2434  O   LYS C 159      12.658  13.311  -5.300  1.00 86.67           O  
ATOM   2435  CG  LYS C 159      17.034  13.691  -4.790  1.00 86.67           C  
ATOM   2436  CD  LYS C 159      18.136  13.262  -5.751  1.00 86.67           C  
ATOM   2437  CE  LYS C 159      19.350  14.176  -5.655  1.00 86.67           C  
ATOM   2438  NZ  LYS C 159      20.457  13.721  -6.549  1.00 86.67           N  
ATOM   2439  N   ALA C 160      13.115  11.460  -4.130  1.00 85.62           N  
ATOM   2440  CA  ALA C 160      11.905  10.808  -4.624  1.00 85.62           C  
ATOM   2441  C   ALA C 160      10.653  11.506  -4.101  1.00 85.62           C  
ATOM   2442  CB  ALA C 160      11.894   9.334  -4.226  1.00 85.62           C  
ATOM   2443  O   ALA C 160       9.608  11.492  -4.756  1.00 85.62           O  
ATOM   2444  N   HIS C 161      10.778  12.143  -2.952  1.00 87.40           N  
ATOM   2445  CA  HIS C 161       9.621  12.794  -2.349  1.00 87.40           C  
ATOM   2446  C   HIS C 161       9.788  14.309  -2.331  1.00 87.40           C  
ATOM   2447  CB  HIS C 161       9.393  12.274  -0.928  1.00 87.40           C  
ATOM   2448  O   HIS C 161       9.222  14.991  -1.473  1.00 87.40           O  
ATOM   2449  CG  HIS C 161       8.997  10.832  -0.873  1.00 87.40           C  
ATOM   2450  CD2 HIS C 161       9.701   9.730  -0.524  1.00 87.40           C  
ATOM   2451  ND1 HIS C 161       7.734  10.395  -1.209  1.00 87.40           N  
ATOM   2452  CE1 HIS C 161       7.678   9.081  -1.066  1.00 87.40           C  
ATOM   2453  NE2 HIS C 161       8.859   8.653  -0.652  1.00 87.40           N  
ATOM   2454  N   ASN C 162      10.549  14.794  -3.216  1.00 85.12           N  
ATOM   2455  CA  ASN C 162      10.753  16.215  -3.471  1.00 85.12           C  
ATOM   2456  C   ASN C 162      11.101  16.971  -2.192  1.00 85.12           C  
ATOM   2457  CB  ASN C 162       9.513  16.826  -4.128  1.00 85.12           C  
ATOM   2458  O   ASN C 162      10.600  18.072  -1.960  1.00 85.12           O  
ATOM   2459  CG  ASN C 162       9.674  17.006  -5.625  1.00 85.12           C  
ATOM   2460  ND2 ASN C 162       8.599  17.408  -6.293  1.00 85.12           N  
ATOM   2461  OD1 ASN C 162      10.755  16.784  -6.177  1.00 85.12           O  
ATOM   2462  N   GLY C 163      11.795  16.392  -1.374  1.00 86.09           N  
ATOM   2463  CA  GLY C 163      12.287  17.074  -0.187  1.00 86.09           C  
ATOM   2464  C   GLY C 163      11.326  17.001   0.984  1.00 86.09           C  
ATOM   2465  O   GLY C 163      11.482  17.727   1.968  1.00 86.09           O  
ATOM   2466  N   ASP C 164      10.330  16.128   0.814  1.00 88.64           N  
ATOM   2467  CA  ASP C 164       9.405  15.921   1.925  1.00 88.64           C  
ATOM   2468  C   ASP C 164      10.002  14.980   2.969  1.00 88.64           C  
ATOM   2469  CB  ASP C 164       8.073  15.366   1.417  1.00 88.64           C  
ATOM   2470  O   ASP C 164      10.135  13.779   2.726  1.00 88.64           O  
ATOM   2471  CG  ASP C 164       6.978  15.398   2.469  1.00 88.64           C  
ATOM   2472  OD1 ASP C 164       7.280  15.220   3.669  1.00 88.64           O  
ATOM   2473  OD2 ASP C 164       5.802  15.599   2.095  1.00 88.64           O  
ATOM   2474  N   LEU C 165      10.222  15.509   4.114  1.00 91.22           N  
ATOM   2475  CA  LEU C 165      10.955  14.805   5.161  1.00 91.22           C  
ATOM   2476  C   LEU C 165      10.137  13.640   5.708  1.00 91.22           C  
ATOM   2477  CB  LEU C 165      11.323  15.764   6.296  1.00 91.22           C  
ATOM   2478  O   LEU C 165      10.633  12.514   5.794  1.00 91.22           O  
ATOM   2479  CG  LEU C 165      12.333  15.246   7.321  1.00 91.22           C  
ATOM   2480  CD1 LEU C 165      13.688  15.017   6.660  1.00 91.22           C  
ATOM   2481  CD2 LEU C 165      12.459  16.220   8.487  1.00 91.22           C  
ATOM   2482  N   VAL C 166       8.915  13.875   6.006  1.00 90.64           N  
ATOM   2483  CA  VAL C 166       8.070  12.869   6.642  1.00 90.64           C  
ATOM   2484  C   VAL C 166       7.794  11.731   5.662  1.00 90.64           C  
ATOM   2485  CB  VAL C 166       6.740  13.477   7.141  1.00 90.64           C  
ATOM   2486  O   VAL C 166       7.983  10.558   5.993  1.00 90.64           O  
ATOM   2487  CG1 VAL C 166       5.853  12.400   7.761  1.00 90.64           C  
ATOM   2488  CG2 VAL C 166       7.010  14.596   8.145  1.00 90.64           C  
ATOM   2489  N   ASN C 167       7.487  12.068   4.401  1.00 87.46           N  
ATOM   2490  CA  ASN C 167       7.235  11.047   3.390  1.00 87.46           C  
ATOM   2491  C   ASN C 167       8.496  10.246   3.075  1.00 87.46           C  
ATOM   2492  CB  ASN C 167       6.678  11.681   2.114  1.00 87.46           C  
ATOM   2493  O   ASN C 167       8.426   9.041   2.827  1.00 87.46           O  
ATOM   2494  CG  ASN C 167       5.200  12.003   2.219  1.00 87.46           C  
ATOM   2495  ND2 ASN C 167       4.715  12.861   1.330  1.00 87.46           N  
ATOM   2496  OD1 ASN C 167       4.500  11.485   3.093  1.00 87.46           O  
ATOM   2497  N   ALA C 168       9.576  10.962   3.160  1.00 89.92           N  
ATOM   2498  CA  ALA C 168      10.845  10.278   2.922  1.00 89.92           C  
ATOM   2499  C   ALA C 168      11.130   9.254   4.017  1.00 89.92           C  
ATOM   2500  CB  ALA C 168      11.986  11.290   2.835  1.00 89.92           C  
ATOM   2501  O   ALA C 168      11.493   8.111   3.727  1.00 89.92           O  
ATOM   2502  N   ILE C 169      10.888   9.598   5.234  1.00 91.57           N  
ATOM   2503  CA  ILE C 169      11.131   8.721   6.374  1.00 91.57           C  
ATOM   2504  C   ILE C 169      10.140   7.559   6.352  1.00 91.57           C  
ATOM   2505  CB  ILE C 169      11.026   9.488   7.711  1.00 91.57           C  
ATOM   2506  O   ILE C 169      10.513   6.412   6.609  1.00 91.57           O  
ATOM   2507  CG1 ILE C 169      12.154  10.520   7.824  1.00 91.57           C  
ATOM   2508  CG2 ILE C 169      11.051   8.517   8.895  1.00 91.57           C  
ATOM   2509  CD1 ILE C 169      12.031  11.442   9.030  1.00 91.57           C  
ATOM   2510  N   MET C 170       8.977   7.852   6.039  1.00 85.27           N  
ATOM   2511  CA  MET C 170       7.940   6.824   6.004  1.00 85.27           C  
ATOM   2512  C   MET C 170       8.241   5.784   4.930  1.00 85.27           C  
ATOM   2513  CB  MET C 170       6.568   7.451   5.755  1.00 85.27           C  
ATOM   2514  O   MET C 170       8.019   4.590   5.136  1.00 85.27           O  
ATOM   2515  CG  MET C 170       5.963   8.110   6.984  1.00 85.27           C  
ATOM   2516  SD  MET C 170       4.215   8.605   6.728  1.00 85.27           S  
ATOM   2517  CE  MET C 170       3.609   7.170   5.797  1.00 85.27           C  
ATOM   2518  N   SER C 171       8.797   6.261   3.801  1.00 83.13           N  
ATOM   2519  CA  SER C 171       9.116   5.358   2.700  1.00 83.13           C  
ATOM   2520  C   SER C 171      10.254   4.413   3.072  1.00 83.13           C  
ATOM   2521  CB  SER C 171       9.490   6.152   1.447  1.00 83.13           C  
ATOM   2522  O   SER C 171      10.309   3.279   2.591  1.00 83.13           O  
ATOM   2523  OG  SER C 171      10.698   6.866   1.646  1.00 83.13           O  
ATOM   2524  N   LEU C 172      11.083   4.913   3.965  1.00 81.75           N  
ATOM   2525  CA  LEU C 172      12.245   4.116   4.345  1.00 81.75           C  
ATOM   2526  C   LEU C 172      11.914   3.201   5.520  1.00 81.75           C  
ATOM   2527  CB  LEU C 172      13.423   5.025   4.706  1.00 81.75           C  
ATOM   2528  O   LEU C 172      12.622   2.223   5.768  1.00 81.75           O  
ATOM   2529  CG  LEU C 172      14.034   5.831   3.559  1.00 81.75           C  
ATOM   2530  CD1 LEU C 172      14.955   6.916   4.106  1.00 81.75           C  
ATOM   2531  CD2 LEU C 172      14.789   4.913   2.603  1.00 81.75           C  
ATOM   2532  N   SER C 173      10.868   3.546   6.239  1.00 73.64           N  
ATOM   2533  CA  SER C 173      10.496   2.766   7.415  1.00 73.64           C  
ATOM   2534  C   SER C 173       9.595   1.595   7.041  1.00 73.64           C  
ATOM   2535  CB  SER C 173       9.794   3.652   8.445  1.00 73.64           C  
ATOM   2536  O   SER C 173       9.410   0.669   7.833  1.00 73.64           O  
ATOM   2537  OG  SER C 173      10.624   4.736   8.826  1.00 73.64           O  
ATOM   2538  N   LYS C 174       9.083   1.440   5.772  1.00 60.28           N  
ATOM   2539  CA  LYS C 174       8.205   0.355   5.343  1.00 60.28           C  
ATOM   2540  C   LYS C 174       9.009  -0.887   4.970  1.00 60.28           C  
ATOM   2541  CB  LYS C 174       7.344   0.798   4.160  1.00 60.28           C  
ATOM   2542  O   LYS C 174      10.151  -0.782   4.518  1.00 60.28           O  
ATOM   2543  CG  LYS C 174       6.210   1.739   4.538  1.00 60.28           C  
ATOM   2544  CD  LYS C 174       5.377   2.126   3.322  1.00 60.28           C  
ATOM   2545  CE  LYS C 174       4.288   3.127   3.686  1.00 60.28           C  
ATOM   2546  NZ  LYS C 174       3.513   3.562   2.486  1.00 60.28           N  
TER    2547      LYS C 174                                                      
ATOM   2548  N   MET D   1       3.437  11.308  22.856  1.00 56.70           N  
ATOM   2549  CA  MET D   1       2.836  10.566  21.752  1.00 56.70           C  
ATOM   2550  C   MET D   1       1.691   9.688  22.246  1.00 56.70           C  
ATOM   2551  CB  MET D   1       3.886   9.707  21.046  1.00 56.70           C  
ATOM   2552  O   MET D   1       1.452   8.608  21.704  1.00 56.70           O  
ATOM   2553  CG  MET D   1       3.326   8.862  19.913  1.00 56.70           C  
ATOM   2554  SD  MET D   1       4.534   7.627  19.293  1.00 56.70           S  
ATOM   2555  CE  MET D   1       3.587   6.916  17.918  1.00 56.70           C  
ATOM   2556  N   PRO D   2       1.071   9.787  23.450  1.00 48.48           N  
ATOM   2557  CA  PRO D   2       0.293   8.627  23.891  1.00 48.48           C  
ATOM   2558  C   PRO D   2      -0.872   8.308  22.957  1.00 48.48           C  
ATOM   2559  CB  PRO D   2      -0.213   9.047  25.273  1.00 48.48           C  
ATOM   2560  O   PRO D   2      -1.787   9.122  22.806  1.00 48.48           O  
ATOM   2561  CG  PRO D   2       0.060  10.514  25.350  1.00 48.48           C  
ATOM   2562  CD  PRO D   2       0.827  10.921  24.125  1.00 48.48           C  
ATOM   2563  N   ILE D   3      -0.949   7.409  21.732  1.00 49.90           N  
ATOM   2564  CA  ILE D   3      -1.941   7.011  20.740  1.00 49.90           C  
ATOM   2565  C   ILE D   3      -2.957   6.065  21.377  1.00 49.90           C  
ATOM   2566  CB  ILE D   3      -1.279   6.341  19.515  1.00 49.90           C  
ATOM   2567  O   ILE D   3      -3.974   5.732  20.764  1.00 49.90           O  
ATOM   2568  CG1 ILE D   3      -0.316   7.316  18.828  1.00 49.90           C  
ATOM   2569  CG2 ILE D   3      -2.343   5.839  18.534  1.00 49.90           C  
ATOM   2570  CD1 ILE D   3       0.544   6.678  17.746  1.00 49.90           C  
ATOM   2571  N   ASP D   4      -3.303   5.113  21.627  1.00 46.95           N  
ATOM   2572  CA  ASP D   4      -4.329   4.140  21.989  1.00 46.95           C  
ATOM   2573  C   ASP D   4      -5.573   4.833  22.539  1.00 46.95           C  
ATOM   2574  CB  ASP D   4      -3.785   3.143  23.015  1.00 46.95           C  
ATOM   2575  O   ASP D   4      -6.116   4.422  23.567  1.00 46.95           O  
ATOM   2576  CG  ASP D   4      -3.278   1.859  22.383  1.00 46.95           C  
ATOM   2577  OD1 ASP D   4      -3.883   1.383  21.398  1.00 46.95           O  
ATOM   2578  OD2 ASP D   4      -2.265   1.317  22.875  1.00 46.95           O  
ATOM   2579  N   GLN D   5      -6.239   5.401  22.924  1.00 51.78           N  
ATOM   2580  CA  GLN D   5      -7.578   5.100  23.420  1.00 51.78           C  
ATOM   2581  C   GLN D   5      -8.606   5.145  22.293  1.00 51.78           C  
ATOM   2582  CB  GLN D   5      -7.972   6.077  24.529  1.00 51.78           C  
ATOM   2583  O   GLN D   5      -8.851   6.204  21.711  1.00 51.78           O  
ATOM   2584  CG  GLN D   5      -7.417   5.710  25.898  1.00 51.78           C  
ATOM   2585  CD  GLN D   5      -8.056   6.503  27.023  1.00 51.78           C  
ATOM   2586  NE2 GLN D   5      -7.600   6.267  28.248  1.00 51.78           N  
ATOM   2587  OE1 GLN D   5      -8.951   7.322  26.792  1.00 51.78           O  
ATOM   2588  N   GLU D   6     -10.110   4.210  22.149  1.00 44.49           N  
ATOM   2589  CA  GLU D   6     -10.662   3.108  21.367  1.00 44.49           C  
ATOM   2590  C   GLU D   6     -10.467   3.340  19.872  1.00 44.49           C  
ATOM   2591  CB  GLU D   6     -12.148   2.916  21.680  1.00 44.49           C  
ATOM   2592  O   GLU D   6     -10.605   4.466  19.390  1.00 44.49           O  
ATOM   2593  CG  GLU D   6     -12.411   2.089  22.930  1.00 44.49           C  
ATOM   2594  CD  GLU D   6     -13.889   1.835  23.181  1.00 44.49           C  
ATOM   2595  OE1 GLU D   6     -14.223   1.018  24.069  1.00 44.49           O  
ATOM   2596  OE2 GLU D   6     -14.721   2.459  22.484  1.00 44.49           O  
ATOM   2597  N   LYS D   7      -9.361   2.800  18.987  1.00 46.88           N  
ATOM   2598  CA  LYS D   7      -8.995   2.647  17.582  1.00 46.88           C  
ATOM   2599  C   LYS D   7      -9.469   3.840  16.758  1.00 46.88           C  
ATOM   2600  CB  LYS D   7      -9.578   1.352  17.013  1.00 46.88           C  
ATOM   2601  O   LYS D   7     -10.557   3.808  16.178  1.00 46.88           O  
ATOM   2602  CG  LYS D   7      -8.686   0.135  17.207  1.00 46.88           C  
ATOM   2603  CD  LYS D   7      -9.282  -1.104  16.551  1.00 46.88           C  
ATOM   2604  CE  LYS D   7      -8.457  -2.348  16.851  1.00 46.88           C  
ATOM   2605  NZ  LYS D   7      -9.066  -3.575  16.255  1.00 46.88           N  
ATOM   2606  N   LEU D   8      -8.817   4.533  17.124  1.00 49.12           N  
ATOM   2607  CA  LEU D   8      -9.221   5.306  18.293  1.00 49.12           C  
ATOM   2608  C   LEU D   8     -10.553   6.008  18.046  1.00 49.12           C  
ATOM   2609  CB  LEU D   8      -8.147   6.336  18.652  1.00 49.12           C  
ATOM   2610  O   LEU D   8     -10.674   6.810  17.118  1.00 49.12           O  
ATOM   2611  CG  LEU D   8      -7.925   6.592  20.144  1.00 49.12           C  
ATOM   2612  CD1 LEU D   8      -6.465   6.348  20.511  1.00 49.12           C  
ATOM   2613  CD2 LEU D   8      -8.345   8.010  20.513  1.00 49.12           C  
ATOM   2614  N   ALA D   9     -11.417   6.414  18.763  1.00 49.24           N  
ATOM   2615  CA  ALA D   9     -12.859   6.214  18.645  1.00 49.24           C  
ATOM   2616  C   ALA D   9     -13.349   6.569  17.244  1.00 49.24           C  
ATOM   2617  CB  ALA D   9     -13.599   7.046  19.690  1.00 49.24           C  
ATOM   2618  O   ALA D   9     -13.429   7.747  16.887  1.00 49.24           O  
ATOM   2619  N   LYS D  10     -14.046   5.537  16.799  1.00 47.47           N  
ATOM   2620  CA  LYS D  10     -14.185   4.674  15.630  1.00 47.47           C  
ATOM   2621  C   LYS D  10     -13.792   5.410  14.353  1.00 47.47           C  
ATOM   2622  CB  LYS D  10     -15.619   4.153  15.515  1.00 47.47           C  
ATOM   2623  O   LYS D  10     -14.506   6.309  13.904  1.00 47.47           O  
ATOM   2624  CG  LYS D  10     -15.750   2.652  15.724  1.00 47.47           C  
ATOM   2625  CD  LYS D  10     -17.207   2.208  15.687  1.00 47.47           C  
ATOM   2626  CE  LYS D  10     -17.350   0.727  16.013  1.00 47.47           C  
ATOM   2627  NZ  LYS D  10     -18.781   0.302  16.043  1.00 47.47           N  
ATOM   2628  N   LEU D  11     -12.141   5.679  14.255  1.00 46.82           N  
ATOM   2629  CA  LEU D  11     -11.194   6.372  13.389  1.00 46.82           C  
ATOM   2630  C   LEU D  11     -11.919   7.311  12.430  1.00 46.82           C  
ATOM   2631  CB  LEU D  11     -10.355   5.365  12.598  1.00 46.82           C  
ATOM   2632  O   LEU D  11     -12.513   6.864  11.447  1.00 46.82           O  
ATOM   2633  CG  LEU D  11      -8.881   5.253  12.991  1.00 46.82           C  
ATOM   2634  CD1 LEU D  11      -8.390   3.821  12.807  1.00 46.82           C  
ATOM   2635  CD2 LEU D  11      -8.034   6.223  12.174  1.00 46.82           C  
ATOM   2636  N   GLN D  12     -12.146   8.063  13.866  1.00 50.73           N  
ATOM   2637  CA  GLN D  12     -13.080   8.826  14.687  1.00 50.73           C  
ATOM   2638  C   GLN D  12     -14.482   8.809  14.086  1.00 50.73           C  
ATOM   2639  CB  GLN D  12     -12.596  10.268  14.851  1.00 50.73           C  
ATOM   2640  O   GLN D  12     -14.691   9.288  12.969  1.00 50.73           O  
ATOM   2641  CG  GLN D  12     -11.618  10.461  16.002  1.00 50.73           C  
ATOM   2642  CD  GLN D  12     -11.087  11.880  16.089  1.00 50.73           C  
ATOM   2643  NE2 GLN D  12     -10.307  12.159  17.128  1.00 50.73           N  
ATOM   2644  OE1 GLN D  12     -11.376  12.719  15.229  1.00 50.73           O  
ATOM   2645  N   LYS D  13     -15.382   8.558  14.257  1.00 47.64           N  
ATOM   2646  CA  LYS D  13     -16.594   7.863  13.833  1.00 47.64           C  
ATOM   2647  C   LYS D  13     -16.630   7.697  12.316  1.00 47.64           C  
ATOM   2648  CB  LYS D  13     -17.838   8.615  14.308  1.00 47.64           C  
ATOM   2649  O   LYS D  13     -16.770   8.678  11.583  1.00 47.64           O  
ATOM   2650  CG  LYS D  13     -18.368   8.147  15.655  1.00 47.64           C  
ATOM   2651  CD  LYS D  13     -19.610   8.925  16.069  1.00 47.64           C  
ATOM   2652  CE  LYS D  13     -20.057   8.559  17.478  1.00 47.64           C  
ATOM   2653  NZ  LYS D  13     -21.204   9.401  17.931  1.00 47.64           N  
ATOM   2654  N   LEU D  14     -16.345   7.406  11.525  1.00 47.64           N  
ATOM   2655  CA  LEU D  14     -15.779   6.944  10.262  1.00 47.64           C  
ATOM   2656  C   LEU D  14     -15.581   8.109   9.298  1.00 47.64           C  
ATOM   2657  CB  LEU D  14     -16.683   5.886   9.624  1.00 47.64           C  
ATOM   2658  O   LEU D  14     -16.542   8.791   8.936  1.00 47.64           O  
ATOM   2659  CG  LEU D  14     -16.418   4.435  10.028  1.00 47.64           C  
ATOM   2660  CD1 LEU D  14     -17.696   3.611   9.914  1.00 47.64           C  
ATOM   2661  CD2 LEU D  14     -15.311   3.835   9.168  1.00 47.64           C  
ATOM   2662  N   SER D  15     -14.512   9.198   9.282  1.00 44.30           N  
ATOM   2663  CA  SER D  15     -13.942  10.450   8.795  1.00 44.30           C  
ATOM   2664  C   SER D  15     -15.033  11.416   8.345  1.00 44.30           C  
ATOM   2665  CB  SER D  15     -12.976  10.186   7.640  1.00 44.30           C  
ATOM   2666  O   SER D  15     -15.745  11.148   7.375  1.00 44.30           O  
ATOM   2667  OG  SER D  15     -12.506  11.405   7.088  1.00 44.30           O  
ATOM   2668  N   ALA D  16     -16.285  11.758   9.062  1.00 41.85           N  
ATOM   2669  CA  ALA D  16     -17.712  12.020   9.236  1.00 41.85           C  
ATOM   2670  C   ALA D  16     -18.438  12.015   7.894  1.00 41.85           C  
ATOM   2671  CB  ALA D  16     -17.924  13.355   9.947  1.00 41.85           C  
ATOM   2672  O   ALA D  16     -17.968  12.614   6.924  1.00 41.85           O  
ATOM   2673  N   ASN D  17     -19.521  11.590   7.246  1.00 38.41           N  
ATOM   2674  CA  ASN D  17     -19.968  10.733   6.153  1.00 38.41           C  
ATOM   2675  C   ASN D  17     -19.242  11.060   4.851  1.00 38.41           C  
ATOM   2676  CB  ASN D  17     -21.481  10.852   5.962  1.00 38.41           C  
ATOM   2677  O   ASN D  17     -19.350  12.176   4.339  1.00 38.41           O  
ATOM   2678  CG  ASN D  17     -22.252   9.794   6.727  1.00 38.41           C  
ATOM   2679  ND2 ASN D  17     -23.567   9.771   6.546  1.00 38.41           N  
ATOM   2680  OD1 ASN D  17     -21.670   9.005   7.476  1.00 38.41           O  
ATOM   2681  N   ASN D  18     -18.198  11.218   3.824  1.00 43.67           N  
ATOM   2682  CA  ASN D  18     -16.992  11.342   3.012  1.00 43.67           C  
ATOM   2683  C   ASN D  18     -16.644  12.804   2.745  1.00 43.67           C  
ATOM   2684  CB  ASN D  18     -17.153  10.584   1.692  1.00 43.67           C  
ATOM   2685  O   ASN D  18     -15.829  13.102   1.870  1.00 43.67           O  
ATOM   2686  CG  ASN D  18     -16.562   9.189   1.744  1.00 43.67           C  
ATOM   2687  ND2 ASN D  18     -16.704   8.444   0.654  1.00 43.67           N  
ATOM   2688  OD1 ASN D  18     -15.983   8.784   2.755  1.00 43.67           O  
ATOM   2689  N   LYS D  19     -17.329  14.259   2.646  1.00 33.98           N  
ATOM   2690  CA  LYS D  19     -16.928  15.415   1.850  1.00 33.98           C  
ATOM   2691  C   LYS D  19     -15.799  16.186   2.528  1.00 33.98           C  
ATOM   2692  CB  LYS D  19     -18.122  16.341   1.608  1.00 33.98           C  
ATOM   2693  O   LYS D  19     -15.285  17.160   1.974  1.00 33.98           O  
ATOM   2694  CG  LYS D  19     -18.635  16.329   0.176  1.00 33.98           C  
ATOM   2695  CD  LYS D  19     -19.889  17.180   0.023  1.00 33.98           C  
ATOM   2696  CE  LYS D  19     -20.387  17.190  -1.415  1.00 33.98           C  
ATOM   2697  NZ  LYS D  19     -21.700  17.892  -1.542  1.00 33.98           N  
ATOM   2698  N   VAL D  20     -15.475  16.797   3.410  1.00 33.94           N  
ATOM   2699  CA  VAL D  20     -16.139  18.002   3.897  1.00 33.94           C  
ATOM   2700  C   VAL D  20     -15.995  19.123   2.869  1.00 33.94           C  
ATOM   2701  CB  VAL D  20     -15.570  18.452   5.260  1.00 33.94           C  
ATOM   2702  O   VAL D  20     -16.972  19.798   2.537  1.00 33.94           O  
ATOM   2703  CG1 VAL D  20     -16.333  19.665   5.790  1.00 33.94           C  
ATOM   2704  CG2 VAL D  20     -15.622  17.303   6.266  1.00 33.94           C  
ATOM   2705  N   GLY D  21     -15.127  20.561   2.923  1.00 30.94           N  
ATOM   2706  CA  GLY D  21     -15.496  21.758   2.185  1.00 30.94           C  
ATOM   2707  C   GLY D  21     -15.582  21.533   0.687  1.00 30.94           C  
ATOM   2708  O   GLY D  21     -16.077  22.390  -0.048  1.00 30.94           O  
ATOM   2709  N   GLY D  22     -14.670  21.422  -0.078  1.00 27.95           N  
ATOM   2710  CA  GLY D  22     -14.903  22.042  -1.373  1.00 27.95           C  
ATOM   2711  C   GLY D  22     -16.170  21.554  -2.049  1.00 27.95           C  
ATOM   2712  O   GLY D  22     -16.897  20.726  -1.495  1.00 27.95           O  
ATOM   2713  N   THR D  23     -16.358  21.797  -3.423  1.00 26.86           N  
ATOM   2714  CA  THR D  23     -17.257  21.708  -4.569  1.00 26.86           C  
ATOM   2715  C   THR D  23     -17.878  20.317  -4.663  1.00 26.86           C  
ATOM   2716  CB  THR D  23     -16.522  22.035  -5.882  1.00 26.86           C  
ATOM   2717  O   THR D  23     -17.289  19.336  -4.204  1.00 26.86           O  
ATOM   2718  CG2 THR D  23     -16.257  23.531  -6.006  1.00 26.86           C  
ATOM   2719  OG1 THR D  23     -15.271  21.336  -5.909  1.00 26.86           O  
ATOM   2720  N   ARG D  24     -19.352  20.428  -4.878  1.00 29.15           N  
ATOM   2721  CA  ARG D  24     -20.483  19.526  -5.065  1.00 29.15           C  
ATOM   2722  C   ARG D  24     -20.128  18.393  -6.023  1.00 29.15           C  
ATOM   2723  CB  ARG D  24     -21.701  20.292  -5.588  1.00 29.15           C  
ATOM   2724  O   ARG D  24     -19.858  18.632  -7.201  1.00 29.15           O  
ATOM   2725  CG  ARG D  24     -22.854  20.364  -4.600  1.00 29.15           C  
ATOM   2726  CD  ARG D  24     -24.021  21.170  -5.153  1.00 29.15           C  
ATOM   2727  NE  ARG D  24     -25.053  21.386  -4.143  1.00 29.15           N  
ATOM   2728  NH1 ARG D  24     -26.670  22.071  -5.644  1.00 29.15           N  
ATOM   2729  NH2 ARG D  24     -27.148  21.971  -3.404  1.00 29.15           N  
ATOM   2730  CZ  ARG D  24     -26.288  21.809  -4.399  1.00 29.15           C  
ATOM   2731  N   ARG D  25     -19.653  17.373  -5.620  1.00 27.63           N  
ATOM   2732  CA  ARG D  25     -19.572  16.456  -6.752  1.00 27.63           C  
ATOM   2733  C   ARG D  25     -20.940  16.257  -7.395  1.00 27.63           C  
ATOM   2734  CB  ARG D  25     -18.999  15.107  -6.312  1.00 27.63           C  
ATOM   2735  O   ARG D  25     -21.916  15.949  -6.708  1.00 27.63           O  
ATOM   2736  CG  ARG D  25     -17.804  14.648  -7.132  1.00 27.63           C  
ATOM   2737  CD  ARG D  25     -17.272  13.305  -6.652  1.00 27.63           C  
ATOM   2738  NE  ARG D  25     -15.908  13.416  -6.143  1.00 27.63           N  
ATOM   2739  NH1 ARG D  25     -15.734  11.195  -5.532  1.00 27.63           N  
ATOM   2740  NH2 ARG D  25     -13.974  12.624  -5.190  1.00 27.63           N  
ATOM   2741  CZ  ARG D  25     -15.208  12.412  -5.623  1.00 27.63           C  
ATOM   2742  N   LYS D  26     -21.354  17.179  -8.286  1.00 23.01           N  
ATOM   2743  CA  LYS D  26     -22.575  16.940  -9.050  1.00 23.01           C  
ATOM   2744  C   LYS D  26     -22.767  15.452  -9.330  1.00 23.01           C  
ATOM   2745  CB  LYS D  26     -22.547  17.721 -10.365  1.00 23.01           C  
ATOM   2746  O   LYS D  26     -21.958  14.837 -10.027  1.00 23.01           O  
ATOM   2747  CG  LYS D  26     -23.019  19.162 -10.240  1.00 23.01           C  
ATOM   2748  CD  LYS D  26     -23.163  19.824 -11.604  1.00 23.01           C  
ATOM   2749  CE  LYS D  26     -23.584  21.282 -11.478  1.00 23.01           C  
ATOM   2750  NZ  LYS D  26     -23.704  21.941 -12.812  1.00 23.01           N  
ATOM   2751  N   LEU D  27     -23.230  14.836  -8.296  1.00 25.84           N  
ATOM   2752  CA  LEU D  27     -23.450  13.429  -8.610  1.00 25.84           C  
ATOM   2753  C   LEU D  27     -24.515  13.274  -9.691  1.00 25.84           C  
ATOM   2754  CB  LEU D  27     -23.865  12.658  -7.355  1.00 25.84           C  
ATOM   2755  O   LEU D  27     -25.643  13.746  -9.530  1.00 25.84           O  
ATOM   2756  CG  LEU D  27     -23.045  11.410  -7.023  1.00 25.84           C  
ATOM   2757  CD1 LEU D  27     -22.260  11.619  -5.732  1.00 25.84           C  
ATOM   2758  CD2 LEU D  27     -23.950  10.188  -6.913  1.00 25.84           C  
ATOM   2759  N   ASN D  28     -24.159  13.400 -10.842  1.00 22.63           N  
ATOM   2760  CA  ASN D  28     -25.143  13.174 -11.895  1.00 22.63           C  
ATOM   2761  C   ASN D  28     -26.053  11.994 -11.568  1.00 22.63           C  
ATOM   2762  CB  ASN D  28     -24.448  12.951 -13.240  1.00 22.63           C  
ATOM   2763  O   ASN D  28     -25.612  11.010 -10.972  1.00 22.63           O  
ATOM   2764  CG  ASN D  28     -24.452  14.191 -14.112  1.00 22.63           C  
ATOM   2765  ND2 ASN D  28     -23.574  14.219 -15.108  1.00 22.63           N  
ATOM   2766  OD1 ASN D  28     -25.237  15.117 -13.892  1.00 22.63           O  
ATOM   2767  N   LYS D  29     -27.300  12.295 -11.301  1.00 24.19           N  
ATOM   2768  CA  LYS D  29     -28.409  11.370 -11.085  1.00 24.19           C  
ATOM   2769  C   LYS D  29     -28.270  10.131 -11.965  1.00 24.19           C  
ATOM   2770  CB  LYS D  29     -29.746  12.061 -11.360  1.00 24.19           C  
ATOM   2771  O   LYS D  29     -29.008   9.969 -12.939  1.00 24.19           O  
ATOM   2772  CG  LYS D  29     -30.377  12.698 -10.132  1.00 24.19           C  
ATOM   2773  CD  LYS D  29     -31.734  13.310 -10.455  1.00 24.19           C  
ATOM   2774  CE  LYS D  29     -32.367  13.950  -9.226  1.00 24.19           C  
ATOM   2775  NZ  LYS D  29     -33.616  14.693  -9.569  1.00 24.19           N  
ATOM   2776  N   LYS D  30     -27.005   9.773 -12.229  1.00 22.47           N  
ATOM   2777  CA  LYS D  30     -27.279   8.841 -13.319  1.00 22.47           C  
ATOM   2778  C   LYS D  30     -28.182   7.702 -12.853  1.00 22.47           C  
ATOM   2779  CB  LYS D  30     -25.974   8.277 -13.884  1.00 22.47           C  
ATOM   2780  O   LYS D  30     -28.209   7.370 -11.666  1.00 22.47           O  
ATOM   2781  CG  LYS D  30     -25.508   8.959 -15.162  1.00 22.47           C  
ATOM   2782  CD  LYS D  30     -24.202   8.362 -15.670  1.00 22.47           C  
ATOM   2783  CE  LYS D  30     -23.732   9.046 -16.947  1.00 22.47           C  
ATOM   2784  NZ  LYS D  30     -22.361   8.603 -17.340  1.00 22.47           N  
ATOM   2785  N   ALA D  31     -29.232   7.518 -13.464  1.00 24.75           N  
ATOM   2786  CA  ALA D  31     -30.181   6.421 -13.637  1.00 24.75           C  
ATOM   2787  C   ALA D  31     -29.494   5.069 -13.464  1.00 24.75           C  
ATOM   2788  CB  ALA D  31     -30.846   6.505 -15.008  1.00 24.75           C  
ATOM   2789  O   ALA D  31     -28.665   4.677 -14.288  1.00 24.75           O  
ATOM   2790  N   GLY D  32     -28.971   4.943 -12.167  1.00 26.28           N  
ATOM   2791  CA  GLY D  32     -27.996   3.912 -11.847  1.00 26.28           C  
ATOM   2792  C   GLY D  32     -28.529   2.506 -12.044  1.00 26.28           C  
ATOM   2793  O   GLY D  32     -29.549   2.135 -11.459  1.00 26.28           O  
ATOM   2794  N   SER D  33     -28.724   2.193 -13.179  1.00 25.95           N  
ATOM   2795  CA  SER D  33     -28.864   0.812 -13.629  1.00 25.95           C  
ATOM   2796  C   SER D  33     -27.723  -0.057 -13.110  1.00 25.95           C  
ATOM   2797  CB  SER D  33     -28.912   0.747 -15.156  1.00 25.95           C  
ATOM   2798  O   SER D  33     -26.560   0.169 -13.452  1.00 25.95           O  
ATOM   2799  OG  SER D  33     -27.740   0.140 -15.671  1.00 25.95           O  
ATOM   2800  N   SER D  34     -27.563  -0.189 -11.819  1.00 29.65           N  
ATOM   2801  CA  SER D  34     -26.511  -0.661 -10.924  1.00 29.65           C  
ATOM   2802  C   SER D  34     -25.928  -1.985 -11.407  1.00 29.65           C  
ATOM   2803  CB  SER D  34     -27.049  -0.820  -9.501  1.00 29.65           C  
ATOM   2804  O   SER D  34     -25.444  -2.786 -10.604  1.00 29.65           O  
ATOM   2805  OG  SER D  34     -26.453  -1.935  -8.860  1.00 29.65           O  
ATOM   2806  N   ALA D  35     -26.277  -2.390 -12.469  1.00 29.34           N  
ATOM   2807  CA  ALA D  35     -25.897  -3.611 -13.175  1.00 29.34           C  
ATOM   2808  C   ALA D  35     -24.411  -3.601 -13.526  1.00 29.34           C  
ATOM   2809  CB  ALA D  35     -26.737  -3.779 -14.438  1.00 29.34           C  
ATOM   2810  O   ALA D  35     -23.982  -2.864 -14.416  1.00 29.34           O  
ATOM   2811  N   GLY D  36     -23.370  -3.443 -12.505  1.00 31.24           N  
ATOM   2812  CA  GLY D  36     -22.269  -2.640 -11.996  1.00 31.24           C  
ATOM   2813  C   GLY D  36     -21.040  -2.682 -12.884  1.00 31.24           C  
ATOM   2814  O   GLY D  36     -21.079  -3.244 -13.980  1.00 31.24           O  
ATOM   2815  N   ALA D  37     -19.681  -2.747 -12.303  1.00 35.61           N  
ATOM   2816  CA  ALA D  37     -18.374  -2.733 -12.955  1.00 35.61           C  
ATOM   2817  C   ALA D  37     -18.353  -3.665 -14.163  1.00 35.61           C  
ATOM   2818  CB  ALA D  37     -17.281  -3.127 -11.964  1.00 35.61           C  
ATOM   2819  O   ALA D  37     -17.365  -3.717 -14.898  1.00 35.61           O  
ATOM   2820  N   ASN D  38     -19.183  -4.639 -14.169  1.00 36.55           N  
ATOM   2821  CA  ASN D  38     -19.326  -5.615 -15.244  1.00 36.55           C  
ATOM   2822  C   ASN D  38     -19.788  -4.956 -16.541  1.00 36.55           C  
ATOM   2823  CB  ASN D  38     -20.297  -6.725 -14.837  1.00 36.55           C  
ATOM   2824  O   ASN D  38     -20.042  -5.641 -17.534  1.00 36.55           O  
ATOM   2825  CG  ASN D  38     -19.599  -7.899 -14.178  1.00 36.55           C  
ATOM   2826  ND2 ASN D  38     -20.374  -8.894 -13.766  1.00 36.55           N  
ATOM   2827  OD1 ASN D  38     -18.373  -7.910 -14.041  1.00 36.55           O  
ATOM   2828  N   LYS D  39     -20.172  -3.669 -16.367  1.00 45.54           N  
ATOM   2829  CA  LYS D  39     -20.849  -3.159 -17.556  1.00 45.54           C  
ATOM   2830  C   LYS D  39     -19.907  -3.134 -18.757  1.00 45.54           C  
ATOM   2831  CB  LYS D  39     -21.406  -1.759 -17.298  1.00 45.54           C  
ATOM   2832  O   LYS D  39     -20.293  -3.515 -19.864  1.00 45.54           O  
ATOM   2833  CG  LYS D  39     -22.870  -1.742 -16.883  1.00 45.54           C  
ATOM   2834  CD  LYS D  39     -23.361  -0.324 -16.622  1.00 45.54           C  
ATOM   2835  CE  LYS D  39     -24.806  -0.311 -16.141  1.00 45.54           C  
ATOM   2836  NZ  LYS D  39     -25.171   0.997 -15.518  1.00 45.54           N  
ATOM   2837  N   ASP D  40     -18.581  -2.515 -18.419  1.00 60.19           N  
ATOM   2838  CA  ASP D  40     -17.740  -2.503 -19.612  1.00 60.19           C  
ATOM   2839  C   ASP D  40     -17.254  -3.909 -19.956  1.00 60.19           C  
ATOM   2840  CB  ASP D  40     -16.545  -1.567 -19.417  1.00 60.19           C  
ATOM   2841  O   ASP D  40     -16.990  -4.212 -21.121  1.00 60.19           O  
ATOM   2842  CG  ASP D  40     -16.908  -0.101 -19.581  1.00 60.19           C  
ATOM   2843  OD1 ASP D  40     -17.869   0.211 -20.317  1.00 60.19           O  
ATOM   2844  OD2 ASP D  40     -16.224   0.750 -18.972  1.00 60.19           O  
ATOM   2845  N   ASP D  41     -17.363  -4.742 -18.931  1.00 76.11           N  
ATOM   2846  CA  ASP D  41     -16.969  -6.115 -19.233  1.00 76.11           C  
ATOM   2847  C   ASP D  41     -18.192  -7.002 -19.450  1.00 76.11           C  
ATOM   2848  CB  ASP D  41     -16.099  -6.683 -18.110  1.00 76.11           C  
ATOM   2849  O   ASP D  41     -18.128  -8.217 -19.248  1.00 76.11           O  
ATOM   2850  CG  ASP D  41     -14.622  -6.379 -18.292  1.00 76.11           C  
ATOM   2851  OD1 ASP D  41     -14.173  -6.204 -19.446  1.00 76.11           O  
ATOM   2852  OD2 ASP D  41     -13.901  -6.317 -17.273  1.00 76.11           O  
ATOM   2853  N   THR D  42     -19.237  -6.285 -19.859  1.00 83.99           N  
ATOM   2854  CA  THR D  42     -20.447  -7.048 -20.142  1.00 83.99           C  
ATOM   2855  C   THR D  42     -20.201  -8.057 -21.260  1.00 83.99           C  
ATOM   2856  CB  THR D  42     -21.613  -6.121 -20.532  1.00 83.99           C  
ATOM   2857  O   THR D  42     -20.658  -9.199 -21.185  1.00 83.99           O  
ATOM   2858  CG2 THR D  42     -22.938  -6.877 -20.540  1.00 83.99           C  
ATOM   2859  OG1 THR D  42     -21.696  -5.044 -19.590  1.00 83.99           O  
ATOM   2860  N   LYS D  43     -19.455  -7.627 -22.195  1.00 87.03           N  
ATOM   2861  CA  LYS D  43     -19.119  -8.528 -23.293  1.00 87.03           C  
ATOM   2862  C   LYS D  43     -18.225  -9.669 -22.814  1.00 87.03           C  
ATOM   2863  CB  LYS D  43     -18.431  -7.763 -24.424  1.00 87.03           C  
ATOM   2864  O   LYS D  43     -18.369 -10.808 -23.263  1.00 87.03           O  
ATOM   2865  CG  LYS D  43     -19.342  -6.789 -25.157  1.00 87.03           C  
ATOM   2866  CD  LYS D  43     -18.606  -6.072 -26.281  1.00 87.03           C  
ATOM   2867  CE  LYS D  43     -19.494  -5.041 -26.964  1.00 87.03           C  
ATOM   2868  NZ  LYS D  43     -18.745  -4.261 -27.995  1.00 87.03           N  
ATOM   2869  N   LEU D  44     -17.366  -9.315 -21.906  1.00 90.76           N  
ATOM   2870  CA  LEU D  44     -16.482 -10.329 -21.344  1.00 90.76           C  
ATOM   2871  C   LEU D  44     -17.274 -11.360 -20.547  1.00 90.76           C  
ATOM   2872  CB  LEU D  44     -15.422  -9.681 -20.449  1.00 90.76           C  
ATOM   2873  O   LEU D  44     -17.056 -12.565 -20.693  1.00 90.76           O  
ATOM   2874  CG  LEU D  44     -14.374 -10.619 -19.850  1.00 90.76           C  
ATOM   2875  CD1 LEU D  44     -13.129 -10.654 -20.730  1.00 90.76           C  
ATOM   2876  CD2 LEU D  44     -14.020 -10.190 -18.430  1.00 90.76           C  
ATOM   2877  N   GLN D  45     -18.202 -10.863 -19.795  1.00 88.85           N  
ATOM   2878  CA  GLN D  45     -19.035 -11.753 -18.994  1.00 88.85           C  
ATOM   2879  C   GLN D  45     -19.897 -12.647 -19.882  1.00 88.85           C  
ATOM   2880  CB  GLN D  45     -19.921 -10.948 -18.043  1.00 88.85           C  
ATOM   2881  O   GLN D  45     -20.131 -13.813 -19.556  1.00 88.85           O  
ATOM   2882  CG  GLN D  45     -19.277 -10.667 -16.692  1.00 88.85           C  
ATOM   2883  CD  GLN D  45     -19.921 -11.448 -15.561  1.00 88.85           C  
ATOM   2884  NE2 GLN D  45     -19.189 -11.618 -14.465  1.00 88.85           N  
ATOM   2885  OE1 GLN D  45     -21.068 -11.893 -15.671  1.00 88.85           O  
ATOM   2886  N   SER D  46     -20.336 -12.140 -20.995  1.00 90.40           N  
ATOM   2887  CA  SER D  46     -21.114 -12.925 -21.948  1.00 90.40           C  
ATOM   2888  C   SER D  46     -20.278 -14.047 -22.553  1.00 90.40           C  
ATOM   2889  CB  SER D  46     -21.661 -12.029 -23.060  1.00 90.40           C  
ATOM   2890  O   SER D  46     -20.759 -15.172 -22.708  1.00 90.40           O  
ATOM   2891  OG  SER D  46     -20.604 -11.406 -23.769  1.00 90.40           O  
ATOM   2892  N   GLN D  47     -19.080 -13.672 -22.875  1.00 91.09           N  
ATOM   2893  CA  GLN D  47     -18.177 -14.671 -23.437  1.00 91.09           C  
ATOM   2894  C   GLN D  47     -17.821 -15.735 -22.402  1.00 91.09           C  
ATOM   2895  CB  GLN D  47     -16.905 -14.008 -23.968  1.00 91.09           C  
ATOM   2896  O   GLN D  47     -17.688 -16.914 -22.737  1.00 91.09           O  
ATOM   2897  CG  GLN D  47     -17.148 -13.051 -25.127  1.00 91.09           C  
ATOM   2898  CD  GLN D  47     -17.815 -13.723 -26.313  1.00 91.09           C  
ATOM   2899  NE2 GLN D  47     -18.589 -12.955 -27.071  1.00 91.09           N  
ATOM   2900  OE1 GLN D  47     -17.635 -14.922 -26.546  1.00 91.09           O  
ATOM   2901  N   LEU D  48     -17.690 -15.344 -21.183  1.00 92.11           N  
ATOM   2902  CA  LEU D  48     -17.373 -16.274 -20.104  1.00 92.11           C  
ATOM   2903  C   LEU D  48     -18.531 -17.234 -19.857  1.00 92.11           C  
ATOM   2904  CB  LEU D  48     -17.043 -15.511 -18.819  1.00 92.11           C  
ATOM   2905  O   LEU D  48     -18.314 -18.402 -19.523  1.00 92.11           O  
ATOM   2906  CG  LEU D  48     -15.572 -15.149 -18.604  1.00 92.11           C  
ATOM   2907  CD1 LEU D  48     -15.455 -13.776 -17.951  1.00 92.11           C  
ATOM   2908  CD2 LEU D  48     -14.878 -16.210 -17.757  1.00 92.11           C  
ATOM   2909  N   ALA D  49     -19.708 -16.742 -20.039  1.00 91.10           N  
ATOM   2910  CA  ALA D  49     -20.889 -17.589 -19.903  1.00 91.10           C  
ATOM   2911  C   ALA D  49     -20.917 -18.670 -20.981  1.00 91.10           C  
ATOM   2912  CB  ALA D  49     -22.160 -16.745 -19.968  1.00 91.10           C  
ATOM   2913  O   ALA D  49     -21.320 -19.806 -20.720  1.00 91.10           O  
ATOM   2914  N   LYS D  50     -20.424 -18.310 -22.145  1.00 92.14           N  
ATOM   2915  CA  LYS D  50     -20.352 -19.262 -23.250  1.00 92.14           C  
ATOM   2916  C   LYS D  50     -19.304 -20.338 -22.983  1.00 92.14           C  
ATOM   2917  CB  LYS D  50     -20.039 -18.540 -24.561  1.00 92.14           C  
ATOM   2918  O   LYS D  50     -19.430 -21.468 -23.459  1.00 92.14           O  
ATOM   2919  CG  LYS D  50     -21.161 -17.638 -25.054  1.00 92.14           C  
ATOM   2920  CD  LYS D  50     -20.781 -16.927 -26.347  1.00 92.14           C  
ATOM   2921  CE  LYS D  50     -21.847 -15.926 -26.771  1.00 92.14           C  
ATOM   2922  NZ  LYS D  50     -21.416 -15.128 -27.958  1.00 92.14           N  
ATOM   2923  N   LEU D  51     -18.339 -19.984 -22.204  1.00 92.49           N  
ATOM   2924  CA  LEU D  51     -17.262 -20.912 -21.877  1.00 92.49           C  
ATOM   2925  C   LEU D  51     -17.588 -21.700 -20.612  1.00 92.49           C  
ATOM   2926  CB  LEU D  51     -15.941 -20.159 -21.697  1.00 92.49           C  
ATOM   2927  O   LEU D  51     -16.789 -22.527 -20.168  1.00 92.49           O  
ATOM   2928  CG  LEU D  51     -15.412 -19.416 -22.924  1.00 92.49           C  
ATOM   2929  CD1 LEU D  51     -14.181 -18.593 -22.556  1.00 92.49           C  
ATOM   2930  CD2 LEU D  51     -15.089 -20.397 -24.046  1.00 92.49           C  
ATOM   2931  N   HIS D  52     -18.759 -21.495 -20.040  1.00 93.07           N  
ATOM   2932  CA  HIS D  52     -19.226 -22.188 -18.845  1.00 93.07           C  
ATOM   2933  C   HIS D  52     -18.312 -21.915 -17.656  1.00 93.07           C  
ATOM   2934  CB  HIS D  52     -19.318 -23.694 -19.101  1.00 93.07           C  
ATOM   2935  O   HIS D  52     -17.915 -22.842 -16.946  1.00 93.07           O  
ATOM   2936  CG  HIS D  52     -20.243 -24.057 -20.219  1.00 93.07           C  
ATOM   2937  CD2 HIS D  52     -19.991 -24.466 -21.485  1.00 93.07           C  
ATOM   2938  ND1 HIS D  52     -21.615 -24.015 -20.093  1.00 93.07           N  
ATOM   2939  CE1 HIS D  52     -22.167 -24.385 -21.236  1.00 93.07           C  
ATOM   2940  NE2 HIS D  52     -21.204 -24.664 -22.097  1.00 93.07           N  
ATOM   2941  N   ALA D  53     -17.921 -20.657 -17.546  1.00 92.89           N  
ATOM   2942  CA  ALA D  53     -17.077 -20.243 -16.428  1.00 92.89           C  
ATOM   2943  C   ALA D  53     -17.847 -20.294 -15.111  1.00 92.89           C  
ATOM   2944  CB  ALA D  53     -16.530 -18.838 -16.666  1.00 92.89           C  
ATOM   2945  O   ALA D  53     -19.044 -19.996 -15.073  1.00 92.89           O  
ATOM   2946  N   VAL D  54     -17.199 -20.814 -14.101  1.00 93.77           N  
ATOM   2947  CA  VAL D  54     -17.795 -20.929 -12.774  1.00 93.77           C  
ATOM   2948  C   VAL D  54     -17.101 -19.969 -11.811  1.00 93.77           C  
ATOM   2949  CB  VAL D  54     -17.712 -22.375 -12.237  1.00 93.77           C  
ATOM   2950  O   VAL D  54     -15.880 -19.803 -11.862  1.00 93.77           O  
ATOM   2951  CG1 VAL D  54     -18.364 -22.478 -10.860  1.00 93.77           C  
ATOM   2952  CG2 VAL D  54     -18.370 -23.346 -13.217  1.00 93.77           C  
ATOM   2953  N   THR D  55     -17.928 -19.349 -10.999  1.00 93.18           N  
ATOM   2954  CA  THR D  55     -17.388 -18.445  -9.990  1.00 93.18           C  
ATOM   2955  C   THR D  55     -16.862 -19.227  -8.789  1.00 93.18           C  
ATOM   2956  CB  THR D  55     -18.449 -17.432  -9.521  1.00 93.18           C  
ATOM   2957  O   THR D  55     -17.550 -20.104  -8.263  1.00 93.18           O  
ATOM   2958  CG2 THR D  55     -17.829 -16.354  -8.638  1.00 93.18           C  
ATOM   2959  OG1 THR D  55     -19.047 -16.811 -10.666  1.00 93.18           O  
ATOM   2960  N   ILE D  56     -15.580 -18.979  -8.468  1.00 91.22           N  
ATOM   2961  CA  ILE D  56     -14.987 -19.591  -7.284  1.00 91.22           C  
ATOM   2962  C   ILE D  56     -15.270 -18.725  -6.059  1.00 91.22           C  
ATOM   2963  CB  ILE D  56     -13.466 -19.796  -7.456  1.00 91.22           C  
ATOM   2964  O   ILE D  56     -14.867 -17.561  -6.007  1.00 91.22           O  
ATOM   2965  CG1 ILE D  56     -13.179 -20.652  -8.695  1.00 91.22           C  
ATOM   2966  CG2 ILE D  56     -12.861 -20.431  -6.200  1.00 91.22           C  
ATOM   2967  CD1 ILE D  56     -11.696 -20.860  -8.975  1.00 91.22           C  
ATOM   2968  N   ASP D  57     -15.970 -19.399  -5.114  1.00 87.94           N  
ATOM   2969  CA  ASP D  57     -16.350 -18.658  -3.914  1.00 87.94           C  
ATOM   2970  C   ASP D  57     -15.290 -18.799  -2.824  1.00 87.94           C  
ATOM   2971  CB  ASP D  57     -17.706 -19.138  -3.394  1.00 87.94           C  
ATOM   2972  O   ASP D  57     -14.434 -19.684  -2.893  1.00 87.94           O  
ATOM   2973  CG  ASP D  57     -18.845 -18.854  -4.358  1.00 87.94           C  
ATOM   2974  OD1 ASP D  57     -18.804 -17.824  -5.064  1.00 87.94           O  
ATOM   2975  OD2 ASP D  57     -19.794 -19.666  -4.409  1.00 87.94           O  
ATOM   2976  N   ASN D  58     -15.199 -17.864  -1.942  1.00 88.99           N  
ATOM   2977  CA  ASN D  58     -14.367 -17.899  -0.743  1.00 88.99           C  
ATOM   2978  C   ASN D  58     -12.884 -17.801  -1.088  1.00 88.99           C  
ATOM   2979  CB  ASN D  58     -14.642 -19.170   0.064  1.00 88.99           C  
ATOM   2980  O   ASN D  58     -12.063 -18.532  -0.530  1.00 88.99           O  
ATOM   2981  CG  ASN D  58     -15.989 -19.140   0.759  1.00 88.99           C  
ATOM   2982  ND2 ASN D  58     -16.497 -20.313   1.118  1.00 88.99           N  
ATOM   2983  OD1 ASN D  58     -16.569 -18.072   0.970  1.00 88.99           O  
ATOM   2984  N   VAL D  59     -12.582 -16.995  -2.079  1.00 91.51           N  
ATOM   2985  CA  VAL D  59     -11.184 -16.737  -2.411  1.00 91.51           C  
ATOM   2986  C   VAL D  59     -10.617 -15.677  -1.470  1.00 91.51           C  
ATOM   2987  CB  VAL D  59     -11.023 -16.287  -3.880  1.00 91.51           C  
ATOM   2988  O   VAL D  59     -11.157 -14.572  -1.371  1.00 91.51           O  
ATOM   2989  CG1 VAL D  59      -9.554 -16.024  -4.206  1.00 91.51           C  
ATOM   2990  CG2 VAL D  59     -11.605 -17.336  -4.826  1.00 91.51           C  
ATOM   2991  N   ALA D  60      -9.543 -16.016  -0.740  1.00 89.69           N  
ATOM   2992  CA  ALA D  60      -8.945 -15.136   0.260  1.00 89.69           C  
ATOM   2993  C   ALA D  60      -8.008 -14.122  -0.391  1.00 89.69           C  
ATOM   2994  CB  ALA D  60      -8.193 -15.954   1.308  1.00 89.69           C  
ATOM   2995  O   ALA D  60      -8.026 -12.939  -0.044  1.00 89.69           O  
ATOM   2996  N   GLU D  61      -7.155 -14.570  -1.299  1.00 93.40           N  
ATOM   2997  CA  GLU D  61      -6.180 -13.701  -1.952  1.00 93.40           C  
ATOM   2998  C   GLU D  61      -5.705 -14.300  -3.273  1.00 93.40           C  
ATOM   2999  CB  GLU D  61      -4.985 -13.444  -1.031  1.00 93.40           C  
ATOM   3000  O   GLU D  61      -5.915 -15.486  -3.534  1.00 93.40           O  
ATOM   3001  CG  GLU D  61      -4.160 -14.687  -0.733  1.00 93.40           C  
ATOM   3002  CD  GLU D  61      -3.035 -14.438   0.259  1.00 93.40           C  
ATOM   3003  OE1 GLU D  61      -2.133 -15.297   0.383  1.00 93.40           O  
ATOM   3004  OE2 GLU D  61      -3.057 -13.374   0.918  1.00 93.40           O  
ATOM   3005  N   ALA D  62      -5.173 -13.437  -4.137  1.00 96.36           N  
ATOM   3006  CA  ALA D  62      -4.541 -13.834  -5.392  1.00 96.36           C  
ATOM   3007  C   ALA D  62      -3.221 -13.095  -5.599  1.00 96.36           C  
ATOM   3008  CB  ALA D  62      -5.481 -13.576  -6.567  1.00 96.36           C  
ATOM   3009  O   ALA D  62      -3.052 -11.970  -5.124  1.00 96.36           O  
ATOM   3010  N   ASN D  63      -2.303 -13.799  -6.175  1.00 96.82           N  
ATOM   3011  CA  ASN D  63      -0.991 -13.208  -6.416  1.00 96.82           C  
ATOM   3012  C   ASN D  63      -0.505 -13.482  -7.836  1.00 96.82           C  
ATOM   3013  CB  ASN D  63       0.027 -13.725  -5.397  1.00 96.82           C  
ATOM   3014  O   ASN D  63      -0.560 -14.620  -8.306  1.00 96.82           O  
ATOM   3015  CG  ASN D  63      -0.379 -13.431  -3.966  1.00 96.82           C  
ATOM   3016  ND2 ASN D  63      -0.411 -14.465  -3.134  1.00 96.82           N  
ATOM   3017  OD1 ASN D  63      -0.662 -12.283  -3.611  1.00 96.82           O  
ATOM   3018  N   PHE D  64      -0.135 -12.393  -8.500  1.00 96.82           N  
ATOM   3019  CA  PHE D  64       0.530 -12.486  -9.794  1.00 96.82           C  
ATOM   3020  C   PHE D  64       2.031 -12.265  -9.649  1.00 96.82           C  
ATOM   3021  CB  PHE D  64      -0.058 -11.467 -10.776  1.00 96.82           C  
ATOM   3022  O   PHE D  64       2.470 -11.172  -9.284  1.00 96.82           O  
ATOM   3023  CG  PHE D  64      -1.482 -11.756 -11.169  1.00 96.82           C  
ATOM   3024  CD1 PHE D  64      -1.910 -11.558 -12.476  1.00 96.82           C  
ATOM   3025  CD2 PHE D  64      -2.392 -12.224 -10.231  1.00 96.82           C  
ATOM   3026  CE1 PHE D  64      -3.227 -11.824 -12.843  1.00 96.82           C  
ATOM   3027  CE2 PHE D  64      -3.710 -12.491 -10.590  1.00 96.82           C  
ATOM   3028  CZ  PHE D  64      -4.126 -12.290 -11.896  1.00 96.82           C  
ATOM   3029  N   PHE D  65       2.810 -13.312  -9.881  1.00 95.71           N  
ATOM   3030  CA  PHE D  65       4.260 -13.224  -9.752  1.00 95.71           C  
ATOM   3031  C   PHE D  65       4.894 -12.768 -11.061  1.00 95.71           C  
ATOM   3032  CB  PHE D  65       4.846 -14.574  -9.327  1.00 95.71           C  
ATOM   3033  O   PHE D  65       4.712 -13.407 -12.100  1.00 95.71           O  
ATOM   3034  CG  PHE D  65       4.327 -15.073  -8.006  1.00 95.71           C  
ATOM   3035  CD1 PHE D  65       4.981 -14.756  -6.822  1.00 95.71           C  
ATOM   3036  CD2 PHE D  65       3.183 -15.858  -7.948  1.00 95.71           C  
ATOM   3037  CE1 PHE D  65       4.502 -15.217  -5.597  1.00 95.71           C  
ATOM   3038  CE2 PHE D  65       2.698 -16.322  -6.729  1.00 95.71           C  
ATOM   3039  CZ  PHE D  65       3.360 -16.001  -5.554  1.00 95.71           C  
ATOM   3040  N   LYS D  66       5.603 -11.689 -10.923  1.00 94.56           N  
ATOM   3041  CA  LYS D  66       6.301 -11.150 -12.087  1.00 94.56           C  
ATOM   3042  C   LYS D  66       7.738 -11.660 -12.151  1.00 94.56           C  
ATOM   3043  CB  LYS D  66       6.287  -9.621 -12.061  1.00 94.56           C  
ATOM   3044  O   LYS D  66       8.270 -12.158 -11.157  1.00 94.56           O  
ATOM   3045  CG  LYS D  66       4.910  -9.010 -12.269  1.00 94.56           C  
ATOM   3046  CD  LYS D  66       4.973  -7.489 -12.311  1.00 94.56           C  
ATOM   3047  CE  LYS D  66       3.586  -6.874 -12.436  1.00 94.56           C  
ATOM   3048  NZ  LYS D  66       3.648  -5.386 -12.548  1.00 94.56           N  
ATOM   3049  N   ASP D  67       8.330 -11.578 -13.290  1.00 89.38           N  
ATOM   3050  CA  ASP D  67       9.698 -12.041 -13.501  1.00 89.38           C  
ATOM   3051  C   ASP D  67      10.706 -11.081 -12.873  1.00 89.38           C  
ATOM   3052  CB  ASP D  67       9.986 -12.201 -14.996  1.00 89.38           C  
ATOM   3053  O   ASP D  67      11.867 -11.439 -12.666  1.00 89.38           O  
ATOM   3054  CG  ASP D  67       9.810 -10.910 -15.775  1.00 89.38           C  
ATOM   3055  OD1 ASP D  67       9.056 -10.021 -15.322  1.00 89.38           O  
ATOM   3056  OD2 ASP D  67      10.428 -10.780 -16.854  1.00 89.38           O  
ATOM   3057  N   ASP D  68      10.318  -9.906 -12.440  1.00 89.17           N  
ATOM   3058  CA  ASP D  68      11.189  -8.874 -11.884  1.00 89.17           C  
ATOM   3059  C   ASP D  68      11.234  -8.956 -10.360  1.00 89.17           C  
ATOM   3060  CB  ASP D  68      10.722  -7.485 -12.323  1.00 89.17           C  
ATOM   3061  O   ASP D  68      11.918  -8.162  -9.710  1.00 89.17           O  
ATOM   3062  CG  ASP D  68      10.794  -7.282 -13.826  1.00 89.17           C  
ATOM   3063  OD1 ASP D  68      11.677  -7.877 -14.480  1.00 89.17           O  
ATOM   3064  OD2 ASP D  68       9.961  -6.519 -14.360  1.00 89.17           O  
ATOM   3065  N   GLY D  69      10.521  -9.897  -9.732  1.00 86.70           N  
ATOM   3066  CA  GLY D  69      10.511 -10.049  -8.286  1.00 86.70           C  
ATOM   3067  C   GLY D  69       9.377  -9.298  -7.614  1.00 86.70           C  
ATOM   3068  O   GLY D  69       9.263  -9.303  -6.387  1.00 86.70           O  
ATOM   3069  N   LYS D  70       8.628  -8.623  -8.388  1.00 90.74           N  
ATOM   3070  CA  LYS D  70       7.452  -7.938  -7.860  1.00 90.74           C  
ATOM   3071  C   LYS D  70       6.219  -8.835  -7.921  1.00 90.74           C  
ATOM   3072  CB  LYS D  70       7.196  -6.641  -8.630  1.00 90.74           C  
ATOM   3073  O   LYS D  70       6.207  -9.834  -8.643  1.00 90.74           O  
ATOM   3074  CG  LYS D  70       8.266  -5.579  -8.427  1.00 90.74           C  
ATOM   3075  CD  LYS D  70       7.921  -4.290  -9.162  1.00 90.74           C  
ATOM   3076  CE  LYS D  70       9.032  -3.257  -9.034  1.00 90.74           C  
ATOM   3077  NZ  LYS D  70       8.664  -1.964  -9.683  1.00 90.74           N  
ATOM   3078  N   VAL D  71       5.374  -8.553  -7.023  1.00 94.37           N  
ATOM   3079  CA  VAL D  71       4.144  -9.335  -6.967  1.00 94.37           C  
ATOM   3080  C   VAL D  71       2.936  -8.400  -6.970  1.00 94.37           C  
ATOM   3081  CB  VAL D  71       4.107 -10.247  -5.720  1.00 94.37           C  
ATOM   3082  O   VAL D  71       2.915  -7.401  -6.247  1.00 94.37           O  
ATOM   3083  CG1 VAL D  71       2.819 -11.068  -5.689  1.00 94.37           C  
ATOM   3084  CG2 VAL D  71       5.329 -11.164  -5.695  1.00 94.37           C  
ATOM   3085  N   MET D  72       2.000  -8.661  -7.940  1.00 94.45           N  
ATOM   3086  CA  MET D  72       0.700  -8.000  -7.871  1.00 94.45           C  
ATOM   3087  C   MET D  72      -0.229  -8.726  -6.904  1.00 94.45           C  
ATOM   3088  CB  MET D  72       0.059  -7.927  -9.258  1.00 94.45           C  
ATOM   3089  O   MET D  72      -0.794  -9.768  -7.244  1.00 94.45           O  
ATOM   3090  CG  MET D  72       0.843  -7.086 -10.252  1.00 94.45           C  
ATOM   3091  SD  MET D  72      -0.116  -6.719 -11.773  1.00 94.45           S  
ATOM   3092  CE  MET D  72      -0.159  -8.368 -12.530  1.00 94.45           C  
ATOM   3093  N   HIS D  73      -0.346  -8.141  -5.773  1.00 92.94           N  
ATOM   3094  CA  HIS D  73      -1.087  -8.770  -4.685  1.00 92.94           C  
ATOM   3095  C   HIS D  73      -2.522  -8.259  -4.628  1.00 92.94           C  
ATOM   3096  CB  HIS D  73      -0.387  -8.521  -3.347  1.00 92.94           C  
ATOM   3097  O   HIS D  73      -2.753  -7.048  -4.579  1.00 92.94           O  
ATOM   3098  CG  HIS D  73      -1.138  -9.056  -2.169  1.00 92.94           C  
ATOM   3099  CD2 HIS D  73      -1.829  -8.422  -1.193  1.00 92.94           C  
ATOM   3100  ND1 HIS D  73      -1.229 -10.403  -1.895  1.00 92.94           N  
ATOM   3101  CE1 HIS D  73      -1.948 -10.575  -0.798  1.00 92.94           C  
ATOM   3102  NE2 HIS D  73      -2.324  -9.389  -0.352  1.00 92.94           N  
ATOM   3103  N   PHE D  74      -3.510  -9.269  -4.687  1.00 87.94           N  
ATOM   3104  CA  PHE D  74      -4.930  -8.970  -4.541  1.00 87.94           C  
ATOM   3105  C   PHE D  74      -5.425  -9.357  -3.152  1.00 87.94           C  
ATOM   3106  CB  PHE D  74      -5.747  -9.699  -5.612  1.00 87.94           C  
ATOM   3107  O   PHE D  74      -5.483 -10.541  -2.816  1.00 87.94           O  
ATOM   3108  CG  PHE D  74      -5.402  -9.294  -7.019  1.00 87.94           C  
ATOM   3109  CD1 PHE D  74      -6.212  -8.411  -7.722  1.00 87.94           C  
ATOM   3110  CD2 PHE D  74      -4.266  -9.798  -7.640  1.00 87.94           C  
ATOM   3111  CE1 PHE D  74      -5.894  -8.034  -9.025  1.00 87.94           C  
ATOM   3112  CE2 PHE D  74      -3.942  -9.427  -8.942  1.00 87.94           C  
ATOM   3113  CZ  PHE D  74      -4.758  -8.545  -9.633  1.00 87.94           C  
ATOM   3114  N   ASN D  75      -5.700  -8.527  -2.295  1.00 83.21           N  
ATOM   3115  CA  ASN D  75      -6.224  -8.809  -0.962  1.00 83.21           C  
ATOM   3116  C   ASN D  75      -7.683  -9.251  -1.016  1.00 83.21           C  
ATOM   3117  CB  ASN D  75      -6.072  -7.585  -0.056  1.00 83.21           C  
ATOM   3118  O   ASN D  75      -8.124 -10.053  -0.190  1.00 83.21           O  
ATOM   3119  CG  ASN D  75      -4.667  -7.436   0.493  1.00 83.21           C  
ATOM   3120  ND2 ASN D  75      -4.335  -6.236   0.954  1.00 83.21           N  
ATOM   3121  OD1 ASN D  75      -3.886  -8.391   0.503  1.00 83.21           O  
ATOM   3122  N   LYS D  76      -8.435  -8.672  -1.943  1.00 81.33           N  
ATOM   3123  CA  LYS D  76      -9.817  -9.033  -2.244  1.00 81.33           C  
ATOM   3124  C   LYS D  76     -10.018  -9.239  -3.743  1.00 81.33           C  
ATOM   3125  CB  LYS D  76     -10.777  -7.959  -1.730  1.00 81.33           C  
ATOM   3126  O   LYS D  76      -9.842  -8.308  -4.531  1.00 81.33           O  
ATOM   3127  CG  LYS D  76     -11.153  -8.116  -0.264  1.00 81.33           C  
ATOM   3128  CD  LYS D  76     -12.115  -7.023   0.187  1.00 81.33           C  
ATOM   3129  CE  LYS D  76     -12.378  -7.092   1.685  1.00 81.33           C  
ATOM   3130  NZ  LYS D  76     -13.248  -5.969   2.146  1.00 81.33           N  
ATOM   3131  N   VAL D  77     -10.433 -10.507  -4.088  1.00 87.96           N  
ATOM   3132  CA  VAL D  77     -10.504 -10.784  -5.519  1.00 87.96           C  
ATOM   3133  C   VAL D  77     -11.656 -11.744  -5.804  1.00 87.96           C  
ATOM   3134  CB  VAL D  77      -9.177 -11.371  -6.050  1.00 87.96           C  
ATOM   3135  O   VAL D  77     -11.930 -12.648  -5.011  1.00 87.96           O  
ATOM   3136  CG1 VAL D  77      -8.879 -12.715  -5.388  1.00 87.96           C  
ATOM   3137  CG2 VAL D  77      -9.230 -11.521  -7.569  1.00 87.96           C  
ATOM   3138  N   GLY D  78     -12.396 -11.359  -6.806  1.00 89.49           N  
ATOM   3139  CA  GLY D  78     -13.309 -12.326  -7.394  1.00 89.49           C  
ATOM   3140  C   GLY D  78     -12.685 -13.124  -8.524  1.00 89.49           C  
ATOM   3141  O   GLY D  78     -11.938 -12.577  -9.338  1.00 89.49           O  
ATOM   3142  N   VAL D  79     -12.970 -14.419  -8.445  1.00 94.65           N  
ATOM   3143  CA  VAL D  79     -12.337 -15.258  -9.458  1.00 94.65           C  
ATOM   3144  C   VAL D  79     -13.394 -16.105 -10.162  1.00 94.65           C  
ATOM   3145  CB  VAL D  79     -11.249 -16.166  -8.842  1.00 94.65           C  
ATOM   3146  O   VAL D  79     -14.277 -16.672  -9.515  1.00 94.65           O  
ATOM   3147  CG1 VAL D  79     -10.582 -17.017  -9.922  1.00 94.65           C  
ATOM   3148  CG2 VAL D  79     -10.210 -15.327  -8.101  1.00 94.65           C  
ATOM   3149  N   GLN D  80     -13.362 -16.067 -11.444  1.00 94.48           N  
ATOM   3150  CA  GLN D  80     -14.136 -16.959 -12.300  1.00 94.48           C  
ATOM   3151  C   GLN D  80     -13.222 -17.842 -13.145  1.00 94.48           C  
ATOM   3152  CB  GLN D  80     -15.073 -16.157 -13.205  1.00 94.48           C  
ATOM   3153  O   GLN D  80     -12.257 -17.356 -13.739  1.00 94.48           O  
ATOM   3154  CG  GLN D  80     -16.221 -15.487 -12.462  1.00 94.48           C  
ATOM   3155  CD  GLN D  80     -17.154 -14.726 -13.386  1.00 94.48           C  
ATOM   3156  NE2 GLN D  80     -18.055 -13.942 -12.804  1.00 94.48           N  
ATOM   3157  OE1 GLN D  80     -17.065 -14.842 -14.612  1.00 94.48           O  
ATOM   3158  N   VAL D  81     -13.588 -19.068 -13.128  1.00 94.84           N  
ATOM   3159  CA  VAL D  81     -12.697 -19.989 -13.825  1.00 94.84           C  
ATOM   3160  C   VAL D  81     -13.503 -20.858 -14.788  1.00 94.84           C  
ATOM   3161  CB  VAL D  81     -11.911 -20.878 -12.836  1.00 94.84           C  
ATOM   3162  O   VAL D  81     -14.573 -21.359 -14.435  1.00 94.84           O  
ATOM   3163  CG1 VAL D  81     -11.057 -21.898 -13.587  1.00 94.84           C  
ATOM   3164  CG2 VAL D  81     -11.041 -20.017 -11.922  1.00 94.84           C  
ATOM   3165  N   ALA D  82     -12.988 -20.908 -16.003  1.00 94.31           N  
ATOM   3166  CA  ALA D  82     -13.435 -21.897 -16.980  1.00 94.31           C  
ATOM   3167  C   ALA D  82     -12.405 -23.011 -17.144  1.00 94.31           C  
ATOM   3168  CB  ALA D  82     -13.710 -21.229 -18.326  1.00 94.31           C  
ATOM   3169  O   ALA D  82     -11.515 -22.923 -17.993  1.00 94.31           O  
ATOM   3170  N   ALA D  83     -12.586 -24.073 -16.380  1.00 91.16           N  
ATOM   3171  CA  ALA D  83     -11.596 -25.139 -16.252  1.00 91.16           C  
ATOM   3172  C   ALA D  83     -11.375 -25.847 -17.586  1.00 91.16           C  
ATOM   3173  CB  ALA D  83     -12.029 -26.143 -15.186  1.00 91.16           C  
ATOM   3174  O   ALA D  83     -10.242 -26.184 -17.937  1.00 91.16           O  
ATOM   3175  N   GLN D  84     -12.378 -25.966 -18.338  1.00 91.25           N  
ATOM   3176  CA  GLN D  84     -12.291 -26.701 -19.596  1.00 91.25           C  
ATOM   3177  C   GLN D  84     -11.558 -25.887 -20.658  1.00 91.25           C  
ATOM   3178  CB  GLN D  84     -13.686 -27.081 -20.094  1.00 91.25           C  
ATOM   3179  O   GLN D  84     -11.027 -26.447 -21.620  1.00 91.25           O  
ATOM   3180  CG  GLN D  84     -14.413 -28.069 -19.193  1.00 91.25           C  
ATOM   3181  CD  GLN D  84     -15.751 -28.505 -19.760  1.00 91.25           C  
ATOM   3182  NE2 GLN D  84     -16.417 -29.424 -19.068  1.00 91.25           N  
ATOM   3183  OE1 GLN D  84     -16.183 -28.021 -20.810  1.00 91.25           O  
ATOM   3184  N   HIS D  85     -11.539 -24.635 -20.485  1.00 92.68           N  
ATOM   3185  CA  HIS D  85     -10.946 -23.756 -21.487  1.00 92.68           C  
ATOM   3186  C   HIS D  85      -9.663 -23.116 -20.968  1.00 92.68           C  
ATOM   3187  CB  HIS D  85     -11.942 -22.673 -21.905  1.00 92.68           C  
ATOM   3188  O   HIS D  85      -9.076 -22.262 -21.636  1.00 92.68           O  
ATOM   3189  CG  HIS D  85     -13.179 -23.211 -22.550  1.00 92.68           C  
ATOM   3190  CD2 HIS D  85     -13.602 -23.169 -23.835  1.00 92.68           C  
ATOM   3191  ND1 HIS D  85     -14.151 -23.888 -21.845  1.00 92.68           N  
ATOM   3192  CE1 HIS D  85     -15.121 -24.240 -22.673  1.00 92.68           C  
ATOM   3193  NE2 HIS D  85     -14.812 -23.816 -23.886  1.00 92.68           N  
ATOM   3194  N   ASN D  86      -9.216 -23.525 -19.784  1.00 94.37           N  
ATOM   3195  CA  ASN D  86      -7.993 -22.996 -19.190  1.00 94.37           C  
ATOM   3196  C   ASN D  86      -8.001 -21.470 -19.158  1.00 94.37           C  
ATOM   3197  CB  ASN D  86      -6.765 -23.505 -19.947  1.00 94.37           C  
ATOM   3198  O   ASN D  86      -7.005 -20.833 -19.506  1.00 94.37           O  
ATOM   3199  CG  ASN D  86      -6.596 -25.008 -19.842  1.00 94.37           C  
ATOM   3200  ND2 ASN D  86      -5.918 -25.598 -20.819  1.00 94.37           N  
ATOM   3201  OD1 ASN D  86      -7.073 -25.634 -18.892  1.00 94.37           O  
ATOM   3202  N   THR D  87      -9.146 -20.952 -18.812  1.00 95.64           N  
ATOM   3203  CA  THR D  87      -9.334 -19.508 -18.736  1.00 95.64           C  
ATOM   3204  C   THR D  87      -9.847 -19.101 -17.357  1.00 95.64           C  
ATOM   3205  CB  THR D  87     -10.313 -19.014 -19.817  1.00 95.64           C  
ATOM   3206  O   THR D  87     -10.766 -19.724 -16.822  1.00 95.64           O  
ATOM   3207  CG2 THR D  87     -10.407 -17.492 -19.820  1.00 95.64           C  
ATOM   3208  OG1 THR D  87      -9.858 -19.456 -21.102  1.00 95.64           O  
ATOM   3209  N   SER D  88      -9.195 -18.131 -16.744  1.00 95.74           N  
ATOM   3210  CA  SER D  88      -9.603 -17.585 -15.454  1.00 95.74           C  
ATOM   3211  C   SER D  88      -9.662 -16.062 -15.492  1.00 95.74           C  
ATOM   3212  CB  SER D  88      -8.644 -18.039 -14.352  1.00 95.74           C  
ATOM   3213  O   SER D  88      -8.860 -15.421 -16.174  1.00 95.74           O  
ATOM   3214  OG  SER D  88      -8.397 -19.432 -14.442  1.00 95.74           O  
ATOM   3215  N   VAL D  89     -10.624 -15.511 -14.807  1.00 95.17           N  
ATOM   3216  CA  VAL D  89     -10.760 -14.060 -14.734  1.00 95.17           C  
ATOM   3217  C   VAL D  89     -10.726 -13.610 -13.276  1.00 95.17           C  
ATOM   3218  CB  VAL D  89     -12.062 -13.577 -15.411  1.00 95.17           C  
ATOM   3219  O   VAL D  89     -11.365 -14.222 -12.416  1.00 95.17           O  
ATOM   3220  CG1 VAL D  89     -12.181 -12.057 -15.331  1.00 95.17           C  
ATOM   3221  CG2 VAL D  89     -12.112 -14.044 -16.865  1.00 95.17           C  
ATOM   3222  N   PHE D  90      -9.927 -12.598 -13.022  1.00 93.56           N  
ATOM   3223  CA  PHE D  90      -9.773 -12.044 -11.682  1.00 93.56           C  
ATOM   3224  C   PHE D  90     -10.350 -10.635 -11.609  1.00 93.56           C  
ATOM   3225  CB  PHE D  90      -8.297 -12.029 -11.271  1.00 93.56           C  
ATOM   3226  O   PHE D  90     -10.002  -9.774 -12.420  1.00 93.56           O  
ATOM   3227  CG  PHE D  90      -7.684 -13.398 -11.160  1.00 93.56           C  
ATOM   3228  CD1 PHE D  90      -7.533 -14.009  -9.922  1.00 93.56           C  
ATOM   3229  CD2 PHE D  90      -7.258 -14.075 -12.296  1.00 93.56           C  
ATOM   3230  CE1 PHE D  90      -6.965 -15.277  -9.816  1.00 93.56           C  
ATOM   3231  CE2 PHE D  90      -6.690 -15.342 -12.198  1.00 93.56           C  
ATOM   3232  CZ  PHE D  90      -6.543 -15.941 -10.957  1.00 93.56           C  
ATOM   3233  N   TYR D  91     -11.247 -10.500 -10.639  1.00 88.57           N  
ATOM   3234  CA  TYR D  91     -11.886  -9.208 -10.414  1.00 88.57           C  
ATOM   3235  C   TYR D  91     -11.371  -8.560  -9.135  1.00 88.57           C  
ATOM   3236  CB  TYR D  91     -13.408  -9.366 -10.344  1.00 88.57           C  
ATOM   3237  O   TYR D  91     -11.467  -9.145  -8.053  1.00 88.57           O  
ATOM   3238  CG  TYR D  91     -14.000 -10.074 -11.538  1.00 88.57           C  
ATOM   3239  CD1 TYR D  91     -14.375  -9.365 -12.677  1.00 88.57           C  
ATOM   3240  CD2 TYR D  91     -14.188 -11.452 -11.530  1.00 88.57           C  
ATOM   3241  CE1 TYR D  91     -14.923 -10.012 -13.780  1.00 88.57           C  
ATOM   3242  CE2 TYR D  91     -14.736 -12.109 -12.627  1.00 88.57           C  
ATOM   3243  OH  TYR D  91     -15.641 -12.028 -14.833  1.00 88.57           O  
ATOM   3244  CZ  TYR D  91     -15.099 -11.382 -13.745  1.00 88.57           C  
ATOM   3245  N   GLY D  92     -10.620  -7.442  -9.252  1.00 82.83           N  
ATOM   3246  CA  GLY D  92     -10.090  -6.751  -8.087  1.00 82.83           C  
ATOM   3247  C   GLY D  92      -8.943  -5.815  -8.420  1.00 82.83           C  
ATOM   3248  O   GLY D  92      -8.538  -5.708  -9.579  1.00 82.83           O  
ATOM   3249  N   LEU D  93      -8.505  -5.072  -7.430  1.00 81.47           N  
ATOM   3250  CA  LEU D  93      -7.403  -4.127  -7.577  1.00 81.47           C  
ATOM   3251  C   LEU D  93      -6.136  -4.663  -6.918  1.00 81.47           C  
ATOM   3252  CB  LEU D  93      -7.774  -2.771  -6.971  1.00 81.47           C  
ATOM   3253  O   LEU D  93      -6.098  -4.853  -5.700  1.00 81.47           O  
ATOM   3254  CG  LEU D  93      -8.886  -1.994  -7.677  1.00 81.47           C  
ATOM   3255  CD1 LEU D  93      -9.419  -0.890  -6.770  1.00 81.47           C  
ATOM   3256  CD2 LEU D  93      -8.381  -1.415  -8.993  1.00 81.47           C  
ATOM   3257  N   PRO D  94      -5.156  -4.806  -7.741  1.00 87.01           N  
ATOM   3258  CA  PRO D  94      -3.915  -5.345  -7.180  1.00 87.01           C  
ATOM   3259  C   PRO D  94      -3.017  -4.263  -6.585  1.00 87.01           C  
ATOM   3260  CB  PRO D  94      -3.244  -6.011  -8.384  1.00 87.01           C  
ATOM   3261  O   PRO D  94      -3.104  -3.098  -6.981  1.00 87.01           O  
ATOM   3262  CG  PRO D  94      -3.775  -5.275  -9.572  1.00 87.01           C  
ATOM   3263  CD  PRO D  94      -5.136  -4.739  -9.232  1.00 87.01           C  
ATOM   3264  N   GLN D  95      -2.215  -4.665  -5.497  1.00 80.92           N  
ATOM   3265  CA  GLN D  95      -1.153  -3.838  -4.935  1.00 80.92           C  
ATOM   3266  C   GLN D  95       0.223  -4.386  -5.301  1.00 80.92           C  
ATOM   3267  CB  GLN D  95      -1.293  -3.743  -3.415  1.00 80.92           C  
ATOM   3268  O   GLN D  95       0.501  -5.569  -5.093  1.00 80.92           O  
ATOM   3269  CG  GLN D  95      -2.535  -2.989  -2.958  1.00 80.92           C  
ATOM   3270  CD  GLN D  95      -2.654  -2.916  -1.447  1.00 80.92           C  
ATOM   3271  NE2 GLN D  95      -3.530  -2.042  -0.963  1.00 80.92           N  
ATOM   3272  OE1 GLN D  95      -1.965  -3.639  -0.721  1.00 80.92           O  
ATOM   3273  N   GLU D  96       0.863  -3.536  -5.949  1.00 84.63           N  
ATOM   3274  CA  GLU D  96       2.208  -3.970  -6.312  1.00 84.63           C  
ATOM   3275  C   GLU D  96       3.125  -4.007  -5.093  1.00 84.63           C  
ATOM   3276  CB  GLU D  96       2.798  -3.052  -7.386  1.00 84.63           C  
ATOM   3277  O   GLU D  96       3.290  -2.999  -4.403  1.00 84.63           O  
ATOM   3278  CG  GLU D  96       3.931  -3.684  -8.182  1.00 84.63           C  
ATOM   3279  CD  GLU D  96       4.381  -2.837  -9.362  1.00 84.63           C  
ATOM   3280  OE1 GLU D  96       5.570  -2.450  -9.413  1.00 84.63           O  
ATOM   3281  OE2 GLU D  96       3.536  -2.557 -10.242  1.00 84.63           O  
ATOM   3282  N   LYS D  97       3.543  -5.159  -4.722  1.00 82.04           N  
ATOM   3283  CA  LYS D  97       4.444  -5.381  -3.594  1.00 82.04           C  
ATOM   3284  C   LYS D  97       5.682  -6.162  -4.025  1.00 82.04           C  
ATOM   3285  CB  LYS D  97       3.722  -6.122  -2.468  1.00 82.04           C  
ATOM   3286  O   LYS D  97       5.715  -6.730  -5.118  1.00 82.04           O  
ATOM   3287  CG  LYS D  97       2.557  -5.350  -1.866  1.00 82.04           C  
ATOM   3288  CD  LYS D  97       1.978  -6.068  -0.653  1.00 82.04           C  
ATOM   3289  CE  LYS D  97       0.838  -5.277  -0.026  1.00 82.04           C  
ATOM   3290  NZ  LYS D  97       0.264  -5.980   1.160  1.00 82.04           N  
ATOM   3291  N   ASN D  98       6.723  -6.010  -3.189  1.00 82.89           N  
ATOM   3292  CA  ASN D  98       7.907  -6.835  -3.402  1.00 82.89           C  
ATOM   3293  C   ASN D  98       7.745  -8.220  -2.781  1.00 82.89           C  
ATOM   3294  CB  ASN D  98       9.151  -6.144  -2.840  1.00 82.89           C  
ATOM   3295  O   ASN D  98       7.076  -8.371  -1.757  1.00 82.89           O  
ATOM   3296  CG  ASN D  98       9.582  -4.951  -3.672  1.00 82.89           C  
ATOM   3297  ND2 ASN D  98       9.894  -3.846  -3.006  1.00 82.89           N  
ATOM   3298  OD1 ASN D  98       9.633  -5.023  -4.902  1.00 82.89           O  
ATOM   3299  N   LEU D  99       8.261  -9.130  -3.533  1.00 84.94           N  
ATOM   3300  CA  LEU D  99       8.201 -10.508  -3.057  1.00 84.94           C  
ATOM   3301  C   LEU D  99       8.625 -10.597  -1.594  1.00 84.94           C  
ATOM   3302  CB  LEU D  99       9.092 -11.411  -3.914  1.00 84.94           C  
ATOM   3303  O   LEU D  99       7.999 -11.307  -0.804  1.00 84.94           O  
ATOM   3304  CG  LEU D  99       9.035 -12.908  -3.607  1.00 84.94           C  
ATOM   3305  CD1 LEU D  99       7.643 -13.457  -3.904  1.00 84.94           C  
ATOM   3306  CD2 LEU D  99      10.093 -13.659  -4.408  1.00 84.94           C  
ATOM   3307  N   GLN D 100       9.566  -9.886  -1.119  1.00 76.10           N  
ATOM   3308  CA  GLN D 100      10.131  -9.911   0.227  1.00 76.10           C  
ATOM   3309  C   GLN D 100       9.136  -9.375   1.251  1.00 76.10           C  
ATOM   3310  CB  GLN D 100      11.427  -9.101   0.280  1.00 76.10           C  
ATOM   3311  O   GLN D 100       9.164  -9.772   2.418  1.00 76.10           O  
ATOM   3312  CG  GLN D 100      12.526  -9.637  -0.628  1.00 76.10           C  
ATOM   3313  CD  GLN D 100      13.160  -8.556  -1.483  1.00 76.10           C  
ATOM   3314  NE2 GLN D 100      13.939  -8.968  -2.478  1.00 76.10           N  
ATOM   3315  OE1 GLN D 100      12.952  -7.361  -1.251  1.00 76.10           O  
ATOM   3316  N   ASP D 101       8.262  -8.514   0.767  1.00 76.18           N  
ATOM   3317  CA  ASP D 101       7.277  -7.909   1.659  1.00 76.18           C  
ATOM   3318  C   ASP D 101       6.176  -8.904   2.018  1.00 76.18           C  
ATOM   3319  CB  ASP D 101       6.669  -6.659   1.020  1.00 76.18           C  
ATOM   3320  O   ASP D 101       5.466  -8.722   3.009  1.00 76.18           O  
ATOM   3321  CG  ASP D 101       7.602  -5.462   1.053  1.00 76.18           C  
ATOM   3322  OD1 ASP D 101       8.432  -5.360   1.983  1.00 76.18           O  
ATOM   3323  OD2 ASP D 101       7.505  -4.610   0.143  1.00 76.18           O  
ATOM   3324  N   LEU D 102       6.104  -9.930   1.272  1.00 81.13           N  
ATOM   3325  CA  LEU D 102       5.034 -10.902   1.471  1.00 81.13           C  
ATOM   3326  C   LEU D 102       5.560 -12.155   2.162  1.00 81.13           C  
ATOM   3327  CB  LEU D 102       4.392 -11.274   0.132  1.00 81.13           C  
ATOM   3328  O   LEU D 102       4.787 -13.058   2.492  1.00 81.13           O  
ATOM   3329  CG  LEU D 102       3.606 -10.168  -0.574  1.00 81.13           C  
ATOM   3330  CD1 LEU D 102       3.431 -10.501  -2.051  1.00 81.13           C  
ATOM   3331  CD2 LEU D 102       2.251  -9.963   0.097  1.00 81.13           C  
ATOM   3332  N   PHE D 103       6.888 -12.104   2.525  1.00 78.63           N  
ATOM   3333  CA  PHE D 103       7.488 -13.216   3.252  1.00 78.63           C  
ATOM   3334  C   PHE D 103       7.079 -13.188   4.720  1.00 78.63           C  
ATOM   3335  CB  PHE D 103       9.015 -13.178   3.132  1.00 78.63           C  
ATOM   3336  O   PHE D 103       6.914 -12.115   5.303  1.00 78.63           O  
ATOM   3337  CG  PHE D 103       9.540 -13.796   1.864  1.00 78.63           C  
ATOM   3338  CD1 PHE D 103       9.538 -15.175   1.694  1.00 78.63           C  
ATOM   3339  CD2 PHE D 103      10.036 -12.997   0.842  1.00 78.63           C  
ATOM   3340  CE1 PHE D 103      10.023 -15.750   0.522  1.00 78.63           C  
ATOM   3341  CE2 PHE D 103      10.523 -13.564  -0.332  1.00 78.63           C  
ATOM   3342  CZ  PHE D 103      10.517 -14.941  -0.490  1.00 78.63           C  
ATOM   3343  N   PRO D 104       6.644 -14.358   5.358  1.00 76.16           N  
ATOM   3344  CA  PRO D 104       6.810 -15.738   4.897  1.00 76.16           C  
ATOM   3345  C   PRO D 104       5.522 -16.330   4.330  1.00 76.16           C  
ATOM   3346  CB  PRO D 104       7.243 -16.483   6.162  1.00 76.16           C  
ATOM   3347  O   PRO D 104       5.523 -17.460   3.834  1.00 76.16           O  
ATOM   3348  CG  PRO D 104       6.699 -15.667   7.290  1.00 76.16           C  
ATOM   3349  CD  PRO D 104       6.549 -14.248   6.824  1.00 76.16           C  
ATOM   3350  N   GLY D 105       4.396 -15.602   4.279  1.00 77.79           N  
ATOM   3351  CA  GLY D 105       3.084 -16.103   3.903  1.00 77.79           C  
ATOM   3352  C   GLY D 105       2.980 -16.457   2.431  1.00 77.79           C  
ATOM   3353  O   GLY D 105       2.181 -17.315   2.049  1.00 77.79           O  
ATOM   3354  N   ILE D 106       3.906 -15.981   1.627  1.00 87.80           N  
ATOM   3355  CA  ILE D 106       3.802 -16.116   0.178  1.00 87.80           C  
ATOM   3356  C   ILE D 106       4.548 -17.368  -0.279  1.00 87.80           C  
ATOM   3357  CB  ILE D 106       4.354 -14.868  -0.547  1.00 87.80           C  
ATOM   3358  O   ILE D 106       4.391 -17.809  -1.419  1.00 87.80           O  
ATOM   3359  CG1 ILE D 106       3.803 -14.794  -1.976  1.00 87.80           C  
ATOM   3360  CG2 ILE D 106       5.886 -14.879  -0.551  1.00 87.80           C  
ATOM   3361  CD1 ILE D 106       2.461 -14.084  -2.086  1.00 87.80           C  
ATOM   3362  N   ILE D 107       5.318 -18.040   0.542  1.00 85.40           N  
ATOM   3363  CA  ILE D 107       6.175 -19.171   0.203  1.00 85.40           C  
ATOM   3364  C   ILE D 107       5.320 -20.338  -0.286  1.00 85.40           C  
ATOM   3365  CB  ILE D 107       7.038 -19.606   1.408  1.00 85.40           C  
ATOM   3366  O   ILE D 107       5.710 -21.058  -1.208  1.00 85.40           O  
ATOM   3367  CG1 ILE D 107       8.048 -18.510   1.766  1.00 85.40           C  
ATOM   3368  CG2 ILE D 107       7.749 -20.930   1.112  1.00 85.40           C  
ATOM   3369  CD1 ILE D 107       8.700 -18.690   3.129  1.00 85.40           C  
ATOM   3370  N   SER D 108       4.192 -20.496   0.331  1.00 86.45           N  
ATOM   3371  CA  SER D 108       3.301 -21.592  -0.035  1.00 86.45           C  
ATOM   3372  C   SER D 108       2.728 -21.395  -1.434  1.00 86.45           C  
ATOM   3373  CB  SER D 108       2.163 -21.719   0.978  1.00 86.45           C  
ATOM   3374  O   SER D 108       2.249 -22.346  -2.054  1.00 86.45           O  
ATOM   3375  OG  SER D 108       2.665 -21.710   2.303  1.00 86.45           O  
ATOM   3376  N   GLN D 109       2.767 -20.147  -1.926  1.00 90.59           N  
ATOM   3377  CA  GLN D 109       2.193 -19.834  -3.231  1.00 90.59           C  
ATOM   3378  C   GLN D 109       3.274 -19.762  -4.305  1.00 90.59           C  
ATOM   3379  CB  GLN D 109       1.419 -18.516  -3.175  1.00 90.59           C  
ATOM   3380  O   GLN D 109       2.971 -19.614  -5.490  1.00 90.59           O  
ATOM   3381  CG  GLN D 109       0.209 -18.551  -2.252  1.00 90.59           C  
ATOM   3382  CD  GLN D 109      -0.599 -17.268  -2.293  1.00 90.59           C  
ATOM   3383  NE2 GLN D 109      -1.136 -16.868  -1.146  1.00 90.59           N  
ATOM   3384  OE1 GLN D 109      -0.738 -16.641  -3.348  1.00 90.59           O  
ATOM   3385  N   LEU D 110       4.553 -19.982  -3.931  1.00 89.46           N  
ATOM   3386  CA  LEU D 110       5.666 -19.895  -4.870  1.00 89.46           C  
ATOM   3387  C   LEU D 110       5.772 -21.165  -5.707  1.00 89.46           C  
ATOM   3388  CB  LEU D 110       6.980 -19.652  -4.122  1.00 89.46           C  
ATOM   3389  O   LEU D 110       5.331 -22.234  -5.280  1.00 89.46           O  
ATOM   3390  CG  LEU D 110       7.108 -18.313  -3.394  1.00 89.46           C  
ATOM   3391  CD1 LEU D 110       8.404 -18.268  -2.592  1.00 89.46           C  
ATOM   3392  CD2 LEU D 110       7.046 -17.156  -4.386  1.00 89.46           C  
ATOM   3393  N   GLY D 111       6.327 -20.992  -6.880  1.00 88.30           N  
ATOM   3394  CA  GLY D 111       6.531 -22.112  -7.785  1.00 88.30           C  
ATOM   3395  C   GLY D 111       7.760 -22.935  -7.448  1.00 88.30           C  
ATOM   3396  O   GLY D 111       8.538 -22.566  -6.565  1.00 88.30           O  
ATOM   3397  N   PRO D 112       7.803 -24.125  -7.959  1.00 84.49           N  
ATOM   3398  CA  PRO D 112       8.923 -25.036  -7.711  1.00 84.49           C  
ATOM   3399  C   PRO D 112      10.280 -24.390  -7.986  1.00 84.49           C  
ATOM   3400  CB  PRO D 112       8.661 -26.190  -8.682  1.00 84.49           C  
ATOM   3401  O   PRO D 112      11.237 -24.617  -7.242  1.00 84.49           O  
ATOM   3402  CG  PRO D 112       7.628 -25.667  -9.627  1.00 84.49           C  
ATOM   3403  CD  PRO D 112       6.949 -24.490  -8.988  1.00 84.49           C  
ATOM   3404  N   GLU D 113      10.349 -23.586  -9.012  1.00 83.65           N  
ATOM   3405  CA  GLU D 113      11.608 -22.933  -9.357  1.00 83.65           C  
ATOM   3406  C   GLU D 113      12.012 -21.916  -8.293  1.00 83.65           C  
ATOM   3407  CB  GLU D 113      11.503 -22.251 -10.723  1.00 83.65           C  
ATOM   3408  O   GLU D 113      13.186 -21.824  -7.928  1.00 83.65           O  
ATOM   3409  CG  GLU D 113      11.390 -23.223 -11.888  1.00 83.65           C  
ATOM   3410  CD  GLU D 113      11.443 -22.541 -13.246  1.00 83.65           C  
ATOM   3411  OE1 GLU D 113      11.651 -23.236 -14.267  1.00 83.65           O  
ATOM   3412  OE2 GLU D 113      11.276 -21.302 -13.290  1.00 83.65           O  
ATOM   3413  N   ALA D 114      11.041 -21.230  -7.863  1.00 84.71           N  
ATOM   3414  CA  ALA D 114      11.291 -20.230  -6.828  1.00 84.71           C  
ATOM   3415  C   ALA D 114      11.649 -20.893  -5.501  1.00 84.71           C  
ATOM   3416  CB  ALA D 114      10.074 -19.325  -6.657  1.00 84.71           C  
ATOM   3417  O   ALA D 114      12.524 -20.413  -4.777  1.00 84.71           O  
ATOM   3418  N   ILE D 115      11.048 -21.941  -5.189  1.00 83.65           N  
ATOM   3419  CA  ILE D 115      11.306 -22.679  -3.957  1.00 83.65           C  
ATOM   3420  C   ILE D 115      12.716 -23.264  -3.992  1.00 83.65           C  
ATOM   3421  CB  ILE D 115      10.265 -23.800  -3.741  1.00 83.65           C  
ATOM   3422  O   ILE D 115      13.428 -23.243  -2.986  1.00 83.65           O  
ATOM   3423  CG1 ILE D 115       8.873 -23.200  -3.513  1.00 83.65           C  
ATOM   3424  CG2 ILE D 115      10.673 -24.698  -2.569  1.00 83.65           C  
ATOM   3425  CD1 ILE D 115       7.767 -24.237  -3.375  1.00 83.65           C  
ATOM   3426  N   GLN D 116      13.037 -23.737  -5.084  1.00 82.57           N  
ATOM   3427  CA  GLN D 116      14.380 -24.285  -5.243  1.00 82.57           C  
ATOM   3428  C   GLN D 116      15.441 -23.203  -5.064  1.00 82.57           C  
ATOM   3429  CB  GLN D 116      14.532 -24.946  -6.614  1.00 82.57           C  
ATOM   3430  O   GLN D 116      16.455 -23.424  -4.399  1.00 82.57           O  
ATOM   3431  CG  GLN D 116      13.802 -26.276  -6.740  1.00 82.57           C  
ATOM   3432  CD  GLN D 116      13.920 -26.883  -8.125  1.00 82.57           C  
ATOM   3433  NE2 GLN D 116      13.244 -28.006  -8.341  1.00 82.57           N  
ATOM   3434  OE1 GLN D 116      14.614 -26.346  -8.995  1.00 82.57           O  
ATOM   3435  N   ALA D 117      15.178 -22.153  -5.699  1.00 81.11           N  
ATOM   3436  CA  ALA D 117      16.109 -21.034  -5.580  1.00 81.11           C  
ATOM   3437  C   ALA D 117      16.241 -20.583  -4.129  1.00 81.11           C  
ATOM   3438  CB  ALA D 117      15.657 -19.870  -6.458  1.00 81.11           C  
ATOM   3439  O   ALA D 117      17.350 -20.338  -3.647  1.00 81.11           O  
ATOM   3440  N   LEU D 118      15.162 -20.524  -3.516  1.00 82.84           N  
ATOM   3441  CA  LEU D 118      15.153 -20.098  -2.121  1.00 82.84           C  
ATOM   3442  C   LEU D 118      15.812 -21.145  -1.229  1.00 82.84           C  
ATOM   3443  CB  LEU D 118      13.720 -19.839  -1.649  1.00 82.84           C  
ATOM   3444  O   LEU D 118      16.531 -20.801  -0.288  1.00 82.84           O  
ATOM   3445  CG  LEU D 118      13.498 -18.575  -0.816  1.00 82.84           C  
ATOM   3446  CD1 LEU D 118      12.627 -17.583  -1.579  1.00 82.84           C  
ATOM   3447  CD2 LEU D 118      12.869 -18.924   0.529  1.00 82.84           C  
ATOM   3448  N   SER D 119      15.563 -22.441  -1.416  1.00 75.91           N  
ATOM   3449  CA  SER D 119      16.170 -23.538  -0.671  1.00 75.91           C  
ATOM   3450  C   SER D 119      17.688 -23.534  -0.820  1.00 75.91           C  
ATOM   3451  CB  SER D 119      15.608 -24.881  -1.140  1.00 75.91           C  
ATOM   3452  O   SER D 119      18.412 -23.776   0.148  1.00 75.91           O  
ATOM   3453  OG  SER D 119      16.221 -25.953  -0.445  1.00 75.91           O  
ATOM   3454  N   GLN D 120      18.153 -23.239  -2.008  1.00 77.34           N  
ATOM   3455  CA  GLN D 120      19.587 -23.183  -2.271  1.00 77.34           C  
ATOM   3456  C   GLN D 120      20.238 -22.024  -1.524  1.00 77.34           C  
ATOM   3457  CB  GLN D 120      19.853 -23.056  -3.772  1.00 77.34           C  
ATOM   3458  O   GLN D 120      21.341 -22.163  -0.991  1.00 77.34           O  
ATOM   3459  CG  GLN D 120      19.758 -24.375  -4.528  1.00 77.34           C  
ATOM   3460  CD  GLN D 120      20.022 -24.220  -6.014  1.00 77.34           C  
ATOM   3461  NE2 GLN D 120      19.872 -25.310  -6.759  1.00 77.34           N  
ATOM   3462  OE1 GLN D 120      20.357 -23.130  -6.488  1.00 77.34           O  
ATOM   3463  N   LEU D 121      19.540 -21.004  -1.548  1.00 75.67           N  
ATOM   3464  CA  LEU D 121      20.046 -19.837  -0.832  1.00 75.67           C  
ATOM   3465  C   LEU D 121      20.106 -20.104   0.668  1.00 75.67           C  
ATOM   3466  CB  LEU D 121      19.168 -18.615  -1.111  1.00 75.67           C  
ATOM   3467  O   LEU D 121      21.061 -19.701   1.337  1.00 75.67           O  
ATOM   3468  CG  LEU D 121      19.839 -17.249  -0.959  1.00 75.67           C  
ATOM   3469  CD1 LEU D 121      19.924 -16.547  -2.310  1.00 75.67           C  
ATOM   3470  CD2 LEU D 121      19.083 -16.390   0.049  1.00 75.67           C  
ATOM   3471  N   ALA D 122      19.163 -20.790   1.175  1.00 70.27           N  
ATOM   3472  CA  ALA D 122      19.106 -21.145   2.591  1.00 70.27           C  
ATOM   3473  C   ALA D 122      20.226 -22.114   2.958  1.00 70.27           C  
ATOM   3474  CB  ALA D 122      17.748 -21.751   2.934  1.00 70.27           C  
ATOM   3475  O   ALA D 122      20.830 -21.998   4.028  1.00 70.27           O  
ATOM   3476  N   ALA D 123      20.569 -23.045   2.115  1.00 70.22           N  
ATOM   3477  CA  ALA D 123      21.637 -24.018   2.329  1.00 70.22           C  
ATOM   3478  C   ALA D 123      23.006 -23.344   2.303  1.00 70.22           C  
ATOM   3479  CB  ALA D 123      21.571 -25.121   1.276  1.00 70.22           C  
ATOM   3480  O   ALA D 123      23.902 -23.716   3.064  1.00 70.22           O  
ATOM   3481  N   GLN D 124      23.062 -22.417   1.400  1.00 71.17           N  
ATOM   3482  CA  GLN D 124      24.322 -21.689   1.287  1.00 71.17           C  
ATOM   3483  C   GLN D 124      24.581 -20.842   2.530  1.00 71.17           C  
ATOM   3484  CB  GLN D 124      24.321 -20.805   0.040  1.00 71.17           C  
ATOM   3485  O   GLN D 124      25.726 -20.704   2.966  1.00 71.17           O  
ATOM   3486  CG  GLN D 124      25.694 -20.258  -0.327  1.00 71.17           C  
ATOM   3487  CD  GLN D 124      25.700 -19.534  -1.660  1.00 71.17           C  
ATOM   3488  NE2 GLN D 124      26.880 -19.107  -2.098  1.00 71.17           N  
ATOM   3489  OE1 GLN D 124      24.654 -19.360  -2.292  1.00 71.17           O  
ATOM   3490  N   MET D 125      23.568 -20.391   3.096  1.00 64.31           N  
ATOM   3491  CA  MET D 125      23.695 -19.585   4.307  1.00 64.31           C  
ATOM   3492  C   MET D 125      24.046 -20.457   5.507  1.00 64.31           C  
ATOM   3493  CB  MET D 125      22.401 -18.816   4.580  1.00 64.31           C  
ATOM   3494  O   MET D 125      24.773 -20.023   6.404  1.00 64.31           O  
ATOM   3495  CG  MET D 125      22.311 -17.486   3.849  1.00 64.31           C  
ATOM   3496  SD  MET D 125      20.883 -16.475   4.401  1.00 64.31           S  
ATOM   3497  CE  MET D 125      21.755 -15.104   5.209  1.00 64.31           C  
ATOM   3498  N   GLU D 126      23.577 -21.699   5.483  1.00 61.24           N  
ATOM   3499  CA  GLU D 126      23.867 -22.655   6.547  1.00 61.24           C  
ATOM   3500  C   GLU D 126      25.314 -23.133   6.480  1.00 61.24           C  
ATOM   3501  CB  GLU D 126      22.914 -23.851   6.471  1.00 61.24           C  
ATOM   3502  O   GLU D 126      25.949 -23.354   7.514  1.00 61.24           O  
ATOM   3503  CG  GLU D 126      22.109 -24.079   7.742  1.00 61.24           C  
ATOM   3504  CD  GLU D 126      21.123 -25.230   7.629  1.00 61.24           C  
ATOM   3505  OE1 GLU D 126      20.949 -25.979   8.617  1.00 61.24           O  
ATOM   3506  OE2 GLU D 126      20.520 -25.385   6.544  1.00 61.24           O  
ATOM   3507  N   LYS D 127      25.837 -23.332   5.313  1.00 59.80           N  
ATOM   3508  CA  LYS D 127      27.217 -23.770   5.126  1.00 59.80           C  
ATOM   3509  C   LYS D 127      28.200 -22.673   5.522  1.00 59.80           C  
ATOM   3510  CB  LYS D 127      27.456 -24.189   3.675  1.00 59.80           C  
ATOM   3511  O   LYS D 127      29.276 -22.958   6.053  1.00 59.80           O  
ATOM   3512  CG  LYS D 127      27.206 -25.666   3.408  1.00 59.80           C  
ATOM   3513  CD  LYS D 127      27.447 -26.018   1.945  1.00 59.80           C  
ATOM   3514  CE  LYS D 127      27.085 -27.468   1.651  1.00 59.80           C  
ATOM   3515  NZ  LYS D 127      27.270 -27.803   0.208  1.00 59.80           N  
ATOM   3516  N   HIS D 128      27.758 -21.509   5.280  1.00 53.88           N  
ATOM   3517  CA  HIS D 128      28.632 -20.408   5.672  1.00 53.88           C  
ATOM   3518  C   HIS D 128      28.611 -20.199   7.182  1.00 53.88           C  
ATOM   3519  CB  HIS D 128      28.222 -19.119   4.958  1.00 53.88           C  
ATOM   3520  O   HIS D 128      29.623 -19.821   7.775  1.00 53.88           O  
ATOM   3521  CG  HIS D 128      29.378 -18.239   4.599  1.00 53.88           C  
ATOM   3522  CD2 HIS D 128      30.099 -18.141   3.457  1.00 53.88           C  
ATOM   3523  ND1 HIS D 128      29.915 -17.323   5.476  1.00 53.88           N  
ATOM   3524  CE1 HIS D 128      30.920 -16.695   4.887  1.00 53.88           C  
ATOM   3525  NE2 HIS D 128      31.052 -17.173   3.661  1.00 53.88           N  
ATOM   3526  N   GLU D 129      27.491 -20.636   7.837  1.00 47.99           N  
ATOM   3527  CA  GLU D 129      27.433 -20.532   9.292  1.00 47.99           C  
ATOM   3528  C   GLU D 129      28.105 -21.730   9.957  1.00 47.99           C  
ATOM   3529  CB  GLU D 129      25.982 -20.413   9.765  1.00 47.99           C  
ATOM   3530  O   GLU D 129      28.700 -21.598  11.029  1.00 47.99           O  
ATOM   3531  CG  GLU D 129      25.524 -18.978   9.986  1.00 47.99           C  
ATOM   3532  CD  GLU D 129      24.152 -18.880  10.634  1.00 47.99           C  
ATOM   3533  OE1 GLU D 129      23.983 -18.076  11.578  1.00 47.99           O  
ATOM   3534  OE2 GLU D 129      23.239 -19.615  10.195  1.00 47.99           O  
ATOM   3535  N   ALA D 130      28.125 -22.967   9.431  1.00 45.74           N  
ATOM   3536  CA  ALA D 130      28.737 -24.158  10.015  1.00 45.74           C  
ATOM   3537  C   ALA D 130      30.248 -24.159   9.799  1.00 45.74           C  
ATOM   3538  CB  ALA D 130      28.118 -25.420   9.421  1.00 45.74           C  
ATOM   3539  O   ALA D 130      30.987 -24.806  10.545  1.00 45.74           O  
ATOM   3540  N   LYS D 131      30.621 -23.618   8.711  1.00 41.87           N  
ATOM   3541  CA  LYS D 131      32.072 -23.603   8.556  1.00 41.87           C  
ATOM   3542  C   LYS D 131      32.717 -22.610   9.518  1.00 41.87           C  
ATOM   3543  CB  LYS D 131      32.455 -23.262   7.115  1.00 41.87           C  
ATOM   3544  O   LYS D 131      33.944 -22.491   9.566  1.00 41.87           O  
ATOM   3545  CG  LYS D 131      33.275 -24.339   6.421  1.00 41.87           C  
ATOM   3546  CD  LYS D 131      33.445 -24.042   4.936  1.00 41.87           C  
ATOM   3547  CE  LYS D 131      34.320 -25.085   4.253  1.00 41.87           C  
ATOM   3548  NZ  LYS D 131      34.467 -24.814   2.792  1.00 41.87           N  
ATOM   3549  N   ALA D 132      31.897 -21.899  10.313  1.00 39.65           N  
ATOM   3550  CA  ALA D 132      32.660 -21.135  11.297  1.00 39.65           C  
ATOM   3551  C   ALA D 132      33.197 -22.043  12.399  1.00 39.65           C  
ATOM   3552  CB  ALA D 132      31.796 -20.028  11.897  1.00 39.65           C  
ATOM   3553  O   ALA D 132      32.608 -22.134  13.479  1.00 39.65           O  
ATOM   3554  N   PRO D 133      33.599 -23.318  12.087  1.00 35.12           N  
ATOM   3555  CA  PRO D 133      34.241 -24.008  13.208  1.00 35.12           C  
ATOM   3556  C   PRO D 133      35.361 -23.187  13.843  1.00 35.12           C  
ATOM   3557  CB  PRO D 133      34.794 -25.283  12.567  1.00 35.12           C  
ATOM   3558  O   PRO D 133      35.859 -22.239  13.232  1.00 35.12           O  
ATOM   3559  CG  PRO D 133      34.913 -24.959  11.113  1.00 35.12           C  
ATOM   3560  CD  PRO D 133      34.349 -23.586  10.883  1.00 35.12           C  
ATOM   3561  N   ALA D 134      35.631 -23.456  15.150  1.00 37.13           N  
ATOM   3562  CA  ALA D 134      36.608 -23.163  16.195  1.00 37.13           C  
ATOM   3563  C   ALA D 134      38.029 -23.440  15.711  1.00 37.13           C  
ATOM   3564  CB  ALA D 134      36.308 -23.982  17.449  1.00 37.13           C  
ATOM   3565  O   ALA D 134      38.970 -23.458  16.507  1.00 37.13           O  
ATOM   3566  N   ASP D 135      38.253 -23.482  14.395  1.00 35.88           N  
ATOM   3567  CA  ASP D 135      39.624 -23.894  14.112  1.00 35.88           C  
ATOM   3568  C   ASP D 135      40.628 -22.949  14.767  1.00 35.88           C  
ATOM   3569  CB  ASP D 135      39.866 -23.955  12.603  1.00 35.88           C  
ATOM   3570  O   ASP D 135      41.236 -22.116  14.092  1.00 35.88           O  
ATOM   3571  CG  ASP D 135      40.107 -25.366  12.096  1.00 35.88           C  
ATOM   3572  OD1 ASP D 135      41.053 -26.031  12.571  1.00 35.88           O  
ATOM   3573  OD2 ASP D 135      39.346 -25.816  11.212  1.00 35.88           O  
ATOM   3574  N   ALA D 136      40.189 -22.154  15.778  1.00 34.22           N  
ATOM   3575  CA  ALA D 136      41.279 -21.336  16.303  1.00 34.22           C  
ATOM   3576  C   ALA D 136      42.413 -22.209  16.832  1.00 34.22           C  
ATOM   3577  CB  ALA D 136      40.767 -20.409  17.403  1.00 34.22           C  
ATOM   3578  O   ALA D 136      43.467 -21.699  17.220  1.00 34.22           O  
ATOM   3579  N   GLU D 137      42.139 -23.483  17.218  1.00 31.68           N  
ATOM   3580  CA  GLU D 137      43.100 -23.920  18.227  1.00 31.68           C  
ATOM   3581  C   GLU D 137      44.490 -24.102  17.623  1.00 31.68           C  
ATOM   3582  CB  GLU D 137      42.637 -25.224  18.882  1.00 31.68           C  
ATOM   3583  O   GLU D 137      45.497 -23.822  18.275  1.00 31.68           O  
ATOM   3584  CG  GLU D 137      41.726 -25.018  20.084  1.00 31.68           C  
ATOM   3585  CD  GLU D 137      41.466 -26.296  20.865  1.00 31.68           C  
ATOM   3586  OE1 GLU D 137      41.063 -26.213  22.048  1.00 31.68           O  
ATOM   3587  OE2 GLU D 137      41.668 -27.389  20.290  1.00 31.68           O  
ATOM   3588  N   LYS D 138      44.606 -24.906  16.556  1.00 34.01           N  
ATOM   3589  CA  LYS D 138      45.786 -25.765  16.596  1.00 34.01           C  
ATOM   3590  C   LYS D 138      47.029 -25.013  16.129  1.00 34.01           C  
ATOM   3591  CB  LYS D 138      45.574 -27.011  15.735  1.00 34.01           C  
ATOM   3592  O   LYS D 138      48.085 -25.615  15.923  1.00 34.01           O  
ATOM   3593  CG  LYS D 138      44.750 -28.097  16.411  1.00 34.01           C  
ATOM   3594  CD  LYS D 138      44.672 -29.354  15.555  1.00 34.01           C  
ATOM   3595  CE  LYS D 138      43.789 -30.415  16.197  1.00 34.01           C  
ATOM   3596  NZ  LYS D 138      43.688 -31.640  15.348  1.00 34.01           N  
ATOM   3597  N   LYS D 139      46.971 -23.706  15.929  1.00 34.81           N  
ATOM   3598  CA  LYS D 139      48.127 -23.296  15.137  1.00 34.81           C  
ATOM   3599  C   LYS D 139      49.430 -23.577  15.880  1.00 34.81           C  
ATOM   3600  CB  LYS D 139      48.035 -21.812  14.782  1.00 34.81           C  
ATOM   3601  O   LYS D 139      50.506 -23.184  15.426  1.00 34.81           O  
ATOM   3602  CG  LYS D 139      47.411 -21.537  13.422  1.00 34.81           C  
ATOM   3603  CD  LYS D 139      47.379 -20.046  13.111  1.00 34.81           C  
ATOM   3604  CE  LYS D 139      46.680 -19.764  11.788  1.00 34.81           C  
ATOM   3605  NZ  LYS D 139      46.596 -18.300  11.507  1.00 34.81           N  
ATOM   3606  N   ASP D 140      49.375 -24.175  17.102  1.00 32.61           N  
ATOM   3607  CA  ASP D 140      50.573 -23.888  17.884  1.00 32.61           C  
ATOM   3608  C   ASP D 140      51.800 -24.566  17.278  1.00 32.61           C  
ATOM   3609  CB  ASP D 140      50.387 -24.338  19.335  1.00 32.61           C  
ATOM   3610  O   ASP D 140      52.918 -24.060  17.398  1.00 32.61           O  
ATOM   3611  CG  ASP D 140      50.231 -23.176  20.300  1.00 32.61           C  
ATOM   3612  OD1 ASP D 140      51.013 -22.204  20.217  1.00 32.61           O  
ATOM   3613  OD2 ASP D 140      49.320 -23.234  21.154  1.00 32.61           O  
ATOM   3614  N   GLU D 141      51.775 -25.903  16.977  1.00 33.49           N  
ATOM   3615  CA  GLU D 141      52.863 -26.686  17.553  1.00 33.49           C  
ATOM   3616  C   GLU D 141      54.137 -26.554  16.724  1.00 33.49           C  
ATOM   3617  CB  GLU D 141      52.462 -28.159  17.671  1.00 33.49           C  
ATOM   3618  O   GLU D 141      55.235 -26.821  17.216  1.00 33.49           O  
ATOM   3619  CG  GLU D 141      51.910 -28.539  19.037  1.00 33.49           C  
ATOM   3620  CD  GLU D 141      51.615 -30.024  19.173  1.00 33.49           C  
ATOM   3621  OE1 GLU D 141      51.420 -30.502  20.314  1.00 33.49           O  
ATOM   3622  OE2 GLU D 141      51.580 -30.715  18.131  1.00 33.49           O  
ATOM   3623  N   ALA D 142      54.080 -26.588  15.335  1.00 34.50           N  
ATOM   3624  CA  ALA D 142      55.165 -27.344  14.716  1.00 34.50           C  
ATOM   3625  C   ALA D 142      56.463 -26.542  14.718  1.00 34.50           C  
ATOM   3626  CB  ALA D 142      54.791 -27.742  13.291  1.00 34.50           C  
ATOM   3627  O   ALA D 142      56.540 -25.473  14.106  1.00 34.50           O  
ATOM   3628  N   ILE D 143      57.031 -26.244  15.892  1.00 36.19           N  
ATOM   3629  CA  ILE D 143      58.306 -25.539  15.967  1.00 36.19           C  
ATOM   3630  C   ILE D 143      59.372 -26.317  15.200  1.00 36.19           C  
ATOM   3631  CB  ILE D 143      58.749 -25.326  17.432  1.00 36.19           C  
ATOM   3632  O   ILE D 143      59.592 -27.503  15.459  1.00 36.19           O  
ATOM   3633  CG1 ILE D 143      57.657 -24.590  18.218  1.00 36.19           C  
ATOM   3634  CG2 ILE D 143      60.075 -24.561  17.490  1.00 36.19           C  
ATOM   3635  CD1 ILE D 143      57.831 -24.657  19.729  1.00 36.19           C  
ATOM   3636  N   PRO D 144      59.467 -26.011  13.912  1.00 37.84           N  
ATOM   3637  CA  PRO D 144      60.509 -26.654  13.108  1.00 37.84           C  
ATOM   3638  C   PRO D 144      61.842 -26.758  13.845  1.00 37.84           C  
ATOM   3639  CB  PRO D 144      60.629 -25.738  11.888  1.00 37.84           C  
ATOM   3640  O   PRO D 144      62.214 -25.845  14.587  1.00 37.84           O  
ATOM   3641  CG  PRO D 144      60.066 -24.429  12.336  1.00 37.84           C  
ATOM   3642  CD  PRO D 144      59.522 -24.594  13.726  1.00 37.84           C  
ATOM   3643  N   GLU D 145      62.092 -27.899  14.513  1.00 33.37           N  
ATOM   3644  CA  GLU D 145      63.287 -28.204  15.295  1.00 33.37           C  
ATOM   3645  C   GLU D 145      64.555 -27.965  14.480  1.00 33.37           C  
ATOM   3646  CB  GLU D 145      63.248 -29.650  15.796  1.00 33.37           C  
ATOM   3647  O   GLU D 145      64.601 -28.277  13.288  1.00 33.37           O  
ATOM   3648  CG  GLU D 145      62.641 -29.804  17.183  1.00 33.37           C  
ATOM   3649  CD  GLU D 145      62.829 -31.194  17.769  1.00 33.37           C  
ATOM   3650  OE1 GLU D 145      62.844 -31.332  19.013  1.00 33.37           O  
ATOM   3651  OE2 GLU D 145      62.962 -32.154  16.977  1.00 33.37           O  
ATOM   3652  N   LEU D 146      65.262 -26.924  14.837  1.00 32.44           N  
ATOM   3653  CA  LEU D 146      66.545 -26.444  14.337  1.00 32.44           C  
ATOM   3654  C   LEU D 146      67.571 -27.572  14.299  1.00 32.44           C  
ATOM   3655  CB  LEU D 146      67.064 -25.296  15.206  1.00 32.44           C  
ATOM   3656  O   LEU D 146      67.797 -28.245  15.308  1.00 32.44           O  
ATOM   3657  CG  LEU D 146      66.682 -23.883  14.762  1.00 32.44           C  
ATOM   3658  CD1 LEU D 146      66.270 -23.042  15.966  1.00 32.44           C  
ATOM   3659  CD2 LEU D 146      67.838 -23.226  14.015  1.00 32.44           C  
ATOM   3660  N   VAL D 147      67.322 -28.510  13.323  1.00 36.70           N  
ATOM   3661  CA  VAL D 147      68.177 -29.691  13.289  1.00 36.70           C  
ATOM   3662  C   VAL D 147      69.644 -29.267  13.275  1.00 36.70           C  
ATOM   3663  CB  VAL D 147      67.868 -30.581  12.064  1.00 36.70           C  
ATOM   3664  O   VAL D 147      70.081 -28.551  12.371  1.00 36.70           O  
ATOM   3665  CG1 VAL D 147      68.464 -31.976  12.246  1.00 36.70           C  
ATOM   3666  CG2 VAL D 147      66.360 -30.667  11.835  1.00 36.70           C  
ATOM   3667  N   GLU D 148      70.175 -28.759  14.404  1.00 33.60           N  
ATOM   3668  CA  GLU D 148      71.495 -28.142  14.499  1.00 33.60           C  
ATOM   3669  C   GLU D 148      72.588 -29.107  14.049  1.00 33.60           C  
ATOM   3670  CB  GLU D 148      71.766 -27.670  15.930  1.00 33.60           C  
ATOM   3671  O   GLU D 148      73.720 -28.693  13.788  1.00 33.60           O  
ATOM   3672  CG  GLU D 148      71.632 -26.166  16.118  1.00 33.60           C  
ATOM   3673  CD  GLU D 148      71.861 -25.718  17.552  1.00 33.60           C  
ATOM   3674  OE1 GLU D 148      72.416 -24.616  17.762  1.00 33.60           O  
ATOM   3675  OE2 GLU D 148      71.482 -26.475  18.474  1.00 33.60           O  
ATOM   3676  N   GLY D 149      72.335 -30.397  14.242  1.00 32.82           N  
ATOM   3677  CA  GLY D 149      73.533 -31.083  14.701  1.00 32.82           C  
ATOM   3678  C   GLY D 149      74.618 -31.160  13.644  1.00 32.82           C  
ATOM   3679  O   GLY D 149      74.393 -31.685  12.552  1.00 32.82           O  
ATOM   3680  N   GLN D 150      75.409 -30.092  13.491  1.00 34.41           N  
ATOM   3681  CA  GLN D 150      76.463 -29.901  12.500  1.00 34.41           C  
ATOM   3682  C   GLN D 150      77.555 -30.958  12.647  1.00 34.41           C  
ATOM   3683  CB  GLN D 150      77.068 -28.502  12.622  1.00 34.41           C  
ATOM   3684  O   GLN D 150      78.537 -30.951  11.902  1.00 34.41           O  
ATOM   3685  CG  GLN D 150      76.317 -27.437  11.834  1.00 34.41           C  
ATOM   3686  CD  GLN D 150      77.066 -26.119  11.767  1.00 34.41           C  
ATOM   3687  NE2 GLN D 150      76.395 -25.079  11.284  1.00 34.41           N  
ATOM   3688  OE1 GLN D 150      78.239 -26.036  12.146  1.00 34.41           O  
ATOM   3689  N   THR D 151      77.361 -32.049  13.456  1.00 33.32           N  
ATOM   3690  CA  THR D 151      78.704 -32.416  13.892  1.00 33.32           C  
ATOM   3691  C   THR D 151      79.602 -32.706  12.692  1.00 33.32           C  
ATOM   3692  CB  THR D 151      78.674 -33.642  14.822  1.00 33.32           C  
ATOM   3693  O   THR D 151      79.151 -33.274  11.695  1.00 33.32           O  
ATOM   3694  CG2 THR D 151      79.454 -33.378  16.106  1.00 33.32           C  
ATOM   3695  OG1 THR D 151      77.314 -33.947  15.157  1.00 33.32           O  
ATOM   3696  N   PHE D 152      80.872 -32.120  12.646  1.00 40.15           N  
ATOM   3697  CA  PHE D 152      82.007 -31.819  11.781  1.00 40.15           C  
ATOM   3698  C   PHE D 152      82.679 -33.101  11.303  1.00 40.15           C  
ATOM   3699  CB  PHE D 152      83.023 -30.936  12.513  1.00 40.15           C  
ATOM   3700  O   PHE D 152      83.415 -33.091  10.315  1.00 40.15           O  
ATOM   3701  CG  PHE D 152      82.960 -29.485  12.120  1.00 40.15           C  
ATOM   3702  CD1 PHE D 152      83.719 -29.004  11.060  1.00 40.15           C  
ATOM   3703  CD2 PHE D 152      82.140 -28.601  12.810  1.00 40.15           C  
ATOM   3704  CE1 PHE D 152      83.663 -27.661  10.694  1.00 40.15           C  
ATOM   3705  CE2 PHE D 152      82.079 -27.258  12.450  1.00 40.15           C  
ATOM   3706  CZ  PHE D 152      82.842 -26.790  11.392  1.00 40.15           C  
ATOM   3707  N   ASP D 153      82.648 -34.194  12.133  1.00 35.76           N  
ATOM   3708  CA  ASP D 153      83.946 -34.850  12.248  1.00 35.76           C  
ATOM   3709  C   ASP D 153      84.319 -35.563  10.950  1.00 35.76           C  
ATOM   3710  CB  ASP D 153      83.944 -35.844  13.411  1.00 35.76           C  
ATOM   3711  O   ASP D 153      83.549 -36.381  10.442  1.00 35.76           O  
ATOM   3712  CG  ASP D 153      84.926 -35.475  14.509  1.00 35.76           C  
ATOM   3713  OD1 ASP D 153      86.139 -35.736  14.356  1.00 35.76           O  
ATOM   3714  OD2 ASP D 153      84.483 -34.919  15.538  1.00 35.76           O  
ATOM   3715  N   ALA D 154      85.238 -34.925  10.165  1.00 35.20           N  
ATOM   3716  CA  ALA D 154      85.810 -35.299   8.874  1.00 35.20           C  
ATOM   3717  C   ALA D 154      86.363 -36.721   8.910  1.00 35.20           C  
ATOM   3718  CB  ALA D 154      86.907 -34.315   8.474  1.00 35.20           C  
ATOM   3719  O   ALA D 154      86.215 -37.476   7.946  1.00 35.20           O  
ATOM   3720  N   ASP D 155      87.446 -36.963   9.876  1.00 36.51           N  
ATOM   3721  CA  ASP D 155      88.721 -37.437   9.346  1.00 36.51           C  
ATOM   3722  C   ASP D 155      88.648 -38.919   8.983  1.00 36.51           C  
ATOM   3723  CB  ASP D 155      89.845 -37.197  10.356  1.00 36.51           C  
ATOM   3724  O   ASP D 155      89.482 -39.419   8.226  1.00 36.51           O  
ATOM   3725  CG  ASP D 155      90.525 -35.851  10.177  1.00 36.51           C  
ATOM   3726  OD1 ASP D 155      91.182 -35.633   9.136  1.00 36.51           O  
ATOM   3727  OD2 ASP D 155      90.406 -35.002  11.087  1.00 36.51           O  
ATOM   3728  N   VAL D 156      88.080 -39.725   9.893  1.00 35.65           N  
ATOM   3729  CA  VAL D 156      88.919 -40.814  10.383  1.00 35.65           C  
ATOM   3730  C   VAL D 156      89.151 -41.830   9.267  1.00 35.65           C  
ATOM   3731  CB  VAL D 156      88.289 -41.507  11.612  1.00 35.65           C  
ATOM   3732  O   VAL D 156      90.287 -42.247   9.026  1.00 35.65           O  
ATOM   3733  CG1 VAL D 156      89.234 -42.564  12.179  1.00 35.65           C  
ATOM   3734  CG2 VAL D 156      87.933 -40.475  12.681  1.00 35.65           C  
ATOM   3735  N   GLU D 157      88.457 -42.957   9.279  1.00 26.68           N  
ATOM   3736  CA  GLU D 157      88.894 -44.243   8.744  1.00 26.68           C  
ATOM   3737  C   GLU D 157      88.666 -44.321   7.237  1.00 26.68           C  
ATOM   3738  CB  GLU D 157      88.166 -45.393   9.446  1.00 26.68           C  
ATOM   3739  O   GLU D 157      87.587 -43.980   6.749  1.00 26.68           O  
ATOM   3740  CG  GLU D 157      89.091 -46.337  10.199  1.00 26.68           C  
ATOM   3741  CD  GLU D 157      88.347 -47.373  11.027  1.00 26.68           C  
ATOM   3742  OE1 GLU D 157      88.289 -48.553  10.615  1.00 26.68           O  
ATOM   3743  OE2 GLU D 157      87.816 -47.000  12.097  1.00 26.68           O  
TER    3744      GLU D 157                                                      
ENDMDL                                                                          
END                                                                             
