# Supplementary material for: Chp1 is a dedicated chaperone at the ribosome that safeguards eEF1A biogenesis
Source: Nat Commun. 2024 Feb 15;15:1382. doi: 10.1038/s41467-024-45645-w (PMC10869706; doi:10.1038/s41467-024-45645-w)
Supplement: Supplementary file 5 — Supplementary Data 2 [file 41467_2024_45645_MOESM5_ESM.zip › Supplmentary Data 2/Chp1_NAC/Chp1Egd2Egd1_bc1be.result/Chp1Egd2Egd1_bc1be_unrelaxed_rank_3_model_5.pdb]

MODEL     1                                                                     
ATOM      1  N   MET B   1     -24.426  -5.594  24.853  1.00 19.08           N  
ATOM      2  CA  MET B   1     -23.217  -6.401  24.984  1.00 19.08           C  
ATOM      3  C   MET B   1     -22.200  -6.037  23.907  1.00 19.08           C  
ATOM      4  CB  MET B   1     -23.553  -7.892  24.903  1.00 19.08           C  
ATOM      5  O   MET B   1     -22.514  -6.065  22.716  1.00 19.08           O  
ATOM      6  CG  MET B   1     -23.855  -8.526  26.251  1.00 19.08           C  
ATOM      7  SD  MET B   1     -23.665 -10.351  26.227  1.00 19.08           S  
ATOM      8  CE  MET B   1     -24.846 -10.812  27.525  1.00 19.08           C  
ATOM      9  N   SER B   2     -21.309  -5.040  24.230  1.00 19.63           N  
ATOM     10  CA  SER B   2     -20.341  -4.366  23.370  1.00 19.63           C  
ATOM     11  C   SER B   2     -19.382  -5.364  22.729  1.00 19.63           C  
ATOM     12  CB  SER B   2     -19.550  -3.326  24.165  1.00 19.63           C  
ATOM     13  O   SER B   2     -18.815  -6.217  23.415  1.00 19.63           O  
ATOM     14  OG  SER B   2     -19.869  -3.398  25.544  1.00 19.63           O  
ATOM     15  N   THR B   3     -19.818  -5.933  21.566  1.00 24.25           N  
ATOM     16  CA  THR B   3     -19.192  -7.035  20.843  1.00 24.25           C  
ATOM     17  C   THR B   3     -17.760  -6.681  20.453  1.00 24.25           C  
ATOM     18  CB  THR B   3     -19.995  -7.401  19.581  1.00 24.25           C  
ATOM     19  O   THR B   3     -17.533  -5.748  19.680  1.00 24.25           O  
ATOM     20  CG2 THR B   3     -19.836  -8.879  19.238  1.00 24.25           C  
ATOM     21  OG1 THR B   3     -21.382  -7.121  19.805  1.00 24.25           O  
ATOM     22  N   PHE B   4     -16.926  -6.605  21.502  1.00 26.04           N  
ATOM     23  CA  PHE B   4     -15.491  -6.450  21.292  1.00 26.04           C  
ATOM     24  C   PHE B   4     -14.959  -7.541  20.370  1.00 26.04           C  
ATOM     25  CB  PHE B   4     -14.744  -6.482  22.629  1.00 26.04           C  
ATOM     26  O   PHE B   4     -15.102  -8.730  20.659  1.00 26.04           O  
ATOM     27  CG  PHE B   4     -13.499  -5.637  22.648  1.00 26.04           C  
ATOM     28  CD1 PHE B   4     -12.256  -6.201  22.390  1.00 26.04           C  
ATOM     29  CD2 PHE B   4     -13.572  -4.278  22.925  1.00 26.04           C  
ATOM     30  CE1 PHE B   4     -11.101  -5.422  22.407  1.00 26.04           C  
ATOM     31  CE2 PHE B   4     -12.423  -3.493  22.944  1.00 26.04           C  
ATOM     32  CZ  PHE B   4     -11.189  -4.067  22.686  1.00 26.04           C  
ATOM     33  N   ASN B   5     -15.143  -7.418  19.033  1.00 30.17           N  
ATOM     34  CA  ASN B   5     -14.593  -8.358  18.061  1.00 30.17           C  
ATOM     35  C   ASN B   5     -13.068  -8.307  18.034  1.00 30.17           C  
ATOM     36  CB  ASN B   5     -15.159  -8.081  16.667  1.00 30.17           C  
ATOM     37  O   ASN B   5     -12.483  -7.291  17.655  1.00 30.17           O  
ATOM     38  CG  ASN B   5     -15.583  -9.347  15.947  1.00 30.17           C  
ATOM     39  ND2 ASN B   5     -16.360  -9.191  14.882  1.00 30.17           N  
ATOM     40  OD1 ASN B   5     -15.216 -10.455  16.346  1.00 30.17           O  
ATOM     41  N   ALA B   6     -12.402  -9.163  18.742  1.00 30.26           N  
ATOM     42  CA  ALA B   6     -10.961  -9.377  18.847  1.00 30.26           C  
ATOM     43  C   ALA B   6     -10.303  -9.365  17.470  1.00 30.26           C  
ATOM     44  CB  ALA B   6     -10.669 -10.694  19.561  1.00 30.26           C  
ATOM     45  O   ALA B   6      -9.192  -8.855  17.310  1.00 30.26           O  
ATOM     46  N   GLU B   7     -11.027 -10.023  16.491  1.00 34.20           N  
ATOM     47  CA  GLU B   7     -10.456 -10.094  15.149  1.00 34.20           C  
ATOM     48  C   GLU B   7     -10.346  -8.707  14.522  1.00 34.20           C  
ATOM     49  CB  GLU B   7     -11.296 -11.011  14.256  1.00 34.20           C  
ATOM     50  O   GLU B   7      -9.379  -8.415  13.816  1.00 34.20           O  
ATOM     51  CG  GLU B   7     -10.880 -12.473  14.311  1.00 34.20           C  
ATOM     52  CD  GLU B   7     -11.679 -13.361  13.370  1.00 34.20           C  
ATOM     53  OE1 GLU B   7     -11.180 -14.442  12.985  1.00 34.20           O  
ATOM     54  OE2 GLU B   7     -12.814 -12.971  13.015  1.00 34.20           O  
ATOM     55  N   THR B   8     -11.345  -7.872  14.790  1.00 35.99           N  
ATOM     56  CA  THR B   8     -11.324  -6.510  14.268  1.00 35.99           C  
ATOM     57  C   THR B   8     -10.290  -5.664  15.005  1.00 35.99           C  
ATOM     58  CB  THR B   8     -12.709  -5.847  14.381  1.00 35.99           C  
ATOM     59  O   THR B   8      -9.694  -4.756  14.422  1.00 35.99           O  
ATOM     60  CG2 THR B   8     -13.381  -5.739  13.016  1.00 35.99           C  
ATOM     61  OG1 THR B   8     -13.538  -6.631  15.249  1.00 35.99           O  
ATOM     62  N   ALA B   9     -10.095  -6.000  16.321  1.00 36.04           N  
ATOM     63  CA  ALA B   9      -9.123  -5.260  17.122  1.00 36.04           C  
ATOM     64  C   ALA B   9      -7.706  -5.475  16.599  1.00 36.04           C  
ATOM     65  CB  ALA B   9      -9.216  -5.675  18.588  1.00 36.04           C  
ATOM     66  O   ALA B   9      -6.930  -4.523  16.482  1.00 36.04           O  
ATOM     67  N   ASP B  10      -7.343  -6.813  16.279  1.00 38.42           N  
ATOM     68  CA  ASP B  10      -6.023  -7.113  15.733  1.00 38.42           C  
ATOM     69  C   ASP B  10      -5.827  -6.447  14.373  1.00 38.42           C  
ATOM     70  CB  ASP B  10      -5.823  -8.625  15.612  1.00 38.42           C  
ATOM     71  O   ASP B  10      -4.740  -5.951  14.070  1.00 38.42           O  
ATOM     72  CG  ASP B  10      -5.403  -9.274  16.919  1.00 38.42           C  
ATOM     73  OD1 ASP B  10      -4.701  -8.625  17.724  1.00 38.42           O  
ATOM     74  OD2 ASP B  10      -5.774 -10.447  17.144  1.00 38.42           O  
ATOM     75  N   ASN B  11      -6.938  -6.422  13.612  1.00 39.93           N  
ATOM     76  CA  ASN B  11      -6.890  -5.768  12.309  1.00 39.93           C  
ATOM     77  C   ASN B  11      -6.719  -4.258  12.446  1.00 39.93           C  
ATOM     78  CB  ASN B  11      -8.150  -6.088  11.501  1.00 39.93           C  
ATOM     79  O   ASN B  11      -5.937  -3.648  11.714  1.00 39.93           O  
ATOM     80  CG  ASN B  11      -7.900  -6.088  10.006  1.00 39.93           C  
ATOM     81  ND2 ASN B  11      -8.964  -6.245   9.227  1.00 39.93           N  
ATOM     82  OD1 ASN B  11      -6.760  -5.948   9.554  1.00 39.93           O  
ATOM     83  N   LEU B  12      -7.411  -3.807  13.567  1.00 39.64           N  
ATOM     84  CA  LEU B  12      -7.310  -2.371  13.807  1.00 39.64           C  
ATOM     85  C   LEU B  12      -5.900  -1.992  14.248  1.00 39.64           C  
ATOM     86  CB  LEU B  12      -8.324  -1.933  14.867  1.00 39.64           C  
ATOM     87  O   LEU B  12      -5.357  -0.980  13.800  1.00 39.64           O  
ATOM     88  CG  LEU B  12      -9.748  -1.670  14.375  1.00 39.64           C  
ATOM     89  CD1 LEU B  12     -10.729  -1.711  15.543  1.00 39.64           C  
ATOM     90  CD2 LEU B  12      -9.825  -0.329  13.652  1.00 39.64           C  
ATOM     91  N   GLU B  13      -5.370  -2.828  15.017  1.00 42.55           N  
ATOM     92  CA  GLU B  13      -4.009  -2.566  15.476  1.00 42.55           C  
ATOM     93  C   GLU B  13      -3.016  -2.629  14.319  1.00 42.55           C  
ATOM     94  CB  GLU B  13      -3.609  -3.562  16.567  1.00 42.55           C  
ATOM     95  O   GLU B  13      -2.091  -1.817  14.243  1.00 42.55           O  
ATOM     96  CG  GLU B  13      -3.011  -2.910  17.805  1.00 42.55           C  
ATOM     97  CD  GLU B  13      -2.804  -3.882  18.955  1.00 42.55           C  
ATOM     98  OE1 GLU B  13      -2.255  -3.474  20.004  1.00 42.55           O  
ATOM     99  OE2 GLU B  13      -3.193  -5.062  18.806  1.00 42.55           O  
ATOM    100  N   ASP B  14      -3.298  -3.574  13.446  1.00 43.23           N  
ATOM    101  CA  ASP B  14      -2.436  -3.715  12.277  1.00 43.23           C  
ATOM    102  C   ASP B  14      -2.596  -2.527  11.331  1.00 43.23           C  
ATOM    103  CB  ASP B  14      -2.742  -5.020  11.538  1.00 43.23           C  
ATOM    104  O   ASP B  14      -1.609  -2.010  10.803  1.00 43.23           O  
ATOM    105  CG  ASP B  14      -2.052  -6.224  12.153  1.00 43.23           C  
ATOM    106  OD1 ASP B  14      -1.099  -6.045  12.942  1.00 43.23           O  
ATOM    107  OD2 ASP B  14      -2.463  -7.364  11.844  1.00 43.23           O  
ATOM    108  N   ILE B  15      -3.812  -2.149  11.168  1.00 41.23           N  
ATOM    109  CA  ILE B  15      -4.103  -1.011  10.303  1.00 41.23           C  
ATOM    110  C   ILE B  15      -3.493   0.257  10.896  1.00 41.23           C  
ATOM    111  CB  ILE B  15      -5.624  -0.829  10.099  1.00 41.23           C  
ATOM    112  O   ILE B  15      -2.875   1.049  10.180  1.00 41.23           O  
ATOM    113  CG1 ILE B  15      -6.207  -2.025   9.337  1.00 41.23           C  
ATOM    114  CG2 ILE B  15      -5.918   0.483   9.367  1.00 41.23           C  
ATOM    115  CD1 ILE B  15      -7.720  -1.976   9.173  1.00 41.23           C  
ATOM    116  N   GLU B  16      -3.616   0.287  12.197  1.00 48.66           N  
ATOM    117  CA  GLU B  16      -3.051   1.446  12.881  1.00 48.66           C  
ATOM    118  C   GLU B  16      -1.530   1.467  12.768  1.00 48.66           C  
ATOM    119  CB  GLU B  16      -3.469   1.458  14.354  1.00 48.66           C  
ATOM    120  O   GLU B  16      -0.933   2.522  12.545  1.00 48.66           O  
ATOM    121  CG  GLU B  16      -4.848   2.053  14.597  1.00 48.66           C  
ATOM    122  CD  GLU B  16      -5.268   2.018  16.058  1.00 48.66           C  
ATOM    123  OE1 GLU B  16      -6.376   2.501  16.383  1.00 48.66           O  
ATOM    124  OE2 GLU B  16      -4.482   1.504  16.885  1.00 48.66           O  
ATOM    125  N   LYS B  17      -1.060   0.263  12.792  1.00 49.22           N  
ATOM    126  CA  LYS B  17       0.391   0.171  12.658  1.00 49.22           C  
ATOM    127  C   LYS B  17       0.838   0.546  11.248  1.00 49.22           C  
ATOM    128  CB  LYS B  17       0.874  -1.239  13.003  1.00 49.22           C  
ATOM    129  O   LYS B  17       1.842   1.240  11.074  1.00 49.22           O  
ATOM    130  CG  LYS B  17       1.032  -1.491  14.496  1.00 49.22           C  
ATOM    131  CD  LYS B  17       1.578  -2.886  14.772  1.00 49.22           C  
ATOM    132  CE  LYS B  17       1.618  -3.186  16.264  1.00 49.22           C  
ATOM    133  NZ  LYS B  17       2.114  -4.568  16.538  1.00 49.22           N  
ATOM    134  N   GLN B  18       0.037   0.223  10.380  1.00 48.87           N  
ATOM    135  CA  GLN B  18       0.387   0.525   8.997  1.00 48.87           C  
ATOM    136  C   GLN B  18       0.290   2.023   8.719  1.00 48.87           C  
ATOM    137  CB  GLN B  18      -0.515  -0.247   8.033  1.00 48.87           C  
ATOM    138  O   GLN B  18       1.164   2.597   8.066  1.00 48.87           O  
ATOM    139  CG  GLN B  18      -0.114  -1.705   7.850  1.00 48.87           C  
ATOM    140  CD  GLN B  18      -1.017  -2.445   6.882  1.00 48.87           C  
ATOM    141  NE2 GLN B  18      -0.661  -3.687   6.570  1.00 48.87           N  
ATOM    142  OE1 GLN B  18      -2.026  -1.906   6.417  1.00 48.87           O  
ATOM    143  N   PHE B  19      -0.737   2.609   9.355  1.00 57.06           N  
ATOM    144  CA  PHE B  19      -0.908   4.041   9.139  1.00 57.06           C  
ATOM    145  C   PHE B  19       0.227   4.826   9.785  1.00 57.06           C  
ATOM    146  CB  PHE B  19      -2.255   4.513   9.695  1.00 57.06           C  
ATOM    147  O   PHE B  19       0.735   5.787   9.203  1.00 57.06           O  
ATOM    148  CG  PHE B  19      -2.385   6.010   9.783  1.00 57.06           C  
ATOM    149  CD1 PHE B  19      -2.272   6.661  11.005  1.00 57.06           C  
ATOM    150  CD2 PHE B  19      -2.621   6.766   8.642  1.00 57.06           C  
ATOM    151  CE1 PHE B  19      -2.392   8.046  11.089  1.00 57.06           C  
ATOM    152  CE2 PHE B  19      -2.741   8.151   8.718  1.00 57.06           C  
ATOM    153  CZ  PHE B  19      -2.628   8.789   9.943  1.00 57.06           C  
ATOM    154  N   ALA B  20       0.640   4.315  10.877  1.00 61.04           N  
ATOM    155  CA  ALA B  20       1.726   4.986  11.587  1.00 61.04           C  
ATOM    156  C   ALA B  20       3.025   4.924  10.787  1.00 61.04           C  
ATOM    157  CB  ALA B  20       1.924   4.364  12.967  1.00 61.04           C  
ATOM    158  O   ALA B  20       3.748   5.918  10.689  1.00 61.04           O  
ATOM    159  N   VAL B  21       3.206   3.828  10.158  1.00 61.63           N  
ATOM    160  CA  VAL B  21       4.422   3.648   9.371  1.00 61.63           C  
ATOM    161  C   VAL B  21       4.413   4.606   8.181  1.00 61.63           C  
ATOM    162  CB  VAL B  21       4.571   2.191   8.881  1.00 61.63           C  
ATOM    163  O   VAL B  21       5.419   5.260   7.896  1.00 61.63           O  
ATOM    164  CG1 VAL B  21       5.741   2.065   7.907  1.00 61.63           C  
ATOM    165  CG2 VAL B  21       4.755   1.246  10.067  1.00 61.63           C  
ATOM    166  N   VAL B  22       3.292   4.727   7.599  1.00 66.50           N  
ATOM    167  CA  VAL B  22       3.165   5.592   6.431  1.00 66.50           C  
ATOM    168  C   VAL B  22       3.310   7.053   6.851  1.00 66.50           C  
ATOM    169  CB  VAL B  22       1.817   5.376   5.708  1.00 66.50           C  
ATOM    170  O   VAL B  22       3.938   7.849   6.148  1.00 66.50           O  
ATOM    171  CG1 VAL B  22       1.651   6.374   4.564  1.00 66.50           C  
ATOM    172  CG2 VAL B  22       1.713   3.943   5.190  1.00 66.50           C  
ATOM    173  N   ALA B  23       2.785   7.364   8.032  1.00 75.32           N  
ATOM    174  CA  ALA B  23       2.887   8.732   8.534  1.00 75.32           C  
ATOM    175  C   ALA B  23       4.340   9.109   8.808  1.00 75.32           C  
ATOM    176  CB  ALA B  23       2.049   8.899   9.799  1.00 75.32           C  
ATOM    177  O   ALA B  23       4.778  10.209   8.461  1.00 75.32           O  
ATOM    178  N   VAL B  24       5.060   8.226   9.317  1.00 77.79           N  
ATOM    179  CA  VAL B  24       6.467   8.474   9.614  1.00 77.79           C  
ATOM    180  C   VAL B  24       7.258   8.586   8.313  1.00 77.79           C  
ATOM    181  CB  VAL B  24       7.063   7.362  10.506  1.00 77.79           C  
ATOM    182  O   VAL B  24       8.123   9.454   8.178  1.00 77.79           O  
ATOM    183  CG1 VAL B  24       8.577   7.525  10.633  1.00 77.79           C  
ATOM    184  CG2 VAL B  24       6.403   7.372  11.883  1.00 77.79           C  
ATOM    185  N   GLU B  25       6.956   7.687   7.356  1.00 74.55           N  
ATOM    186  CA  GLU B  25       7.605   7.753   6.050  1.00 74.55           C  
ATOM    187  C   GLU B  25       7.346   9.095   5.373  1.00 74.55           C  
ATOM    188  CB  GLU B  25       7.125   6.609   5.153  1.00 74.55           C  
ATOM    189  O   GLU B  25       8.247   9.673   4.762  1.00 74.55           O  
ATOM    190  CG  GLU B  25       7.845   5.291   5.398  1.00 74.55           C  
ATOM    191  CD  GLU B  25       7.395   4.179   4.465  1.00 74.55           C  
ATOM    192  OE1 GLU B  25       7.929   3.050   4.564  1.00 74.55           O  
ATOM    193  OE2 GLU B  25       6.502   4.438   3.627  1.00 74.55           O  
ATOM    194  N   GLN B  26       6.099   9.574   5.547  1.00 84.16           N  
ATOM    195  CA  GLN B  26       5.762  10.880   4.992  1.00 84.16           C  
ATOM    196  C   GLN B  26       6.576  11.987   5.656  1.00 84.16           C  
ATOM    197  CB  GLN B  26       4.267  11.162   5.148  1.00 84.16           C  
ATOM    198  O   GLN B  26       7.117  12.861   4.976  1.00 84.16           O  
ATOM    199  CG  GLN B  26       3.821  12.478   4.527  1.00 84.16           C  
ATOM    200  CD  GLN B  26       2.330  12.721   4.674  1.00 84.16           C  
ATOM    201  NE2 GLN B  26       1.895  13.940   4.372  1.00 84.16           N  
ATOM    202  OE1 GLN B  26       1.576  11.820   5.055  1.00 84.16           O  
ATOM    203  N   ALA B  27       6.701  11.910   6.899  1.00 85.91           N  
ATOM    204  CA  ALA B  27       7.454  12.918   7.640  1.00 85.91           C  
ATOM    205  C   ALA B  27       8.930  12.897   7.250  1.00 85.91           C  
ATOM    206  CB  ALA B  27       7.301  12.697   9.143  1.00 85.91           C  
ATOM    207  O   ALA B  27       9.538  13.949   7.042  1.00 85.91           O  
ATOM    208  N   GLU B  28       9.471  11.776   7.076  1.00 81.13           N  
ATOM    209  CA  GLU B  28      10.870  11.646   6.681  1.00 81.13           C  
ATOM    210  C   GLU B  28      11.097  12.183   5.271  1.00 81.13           C  
ATOM    211  CB  GLU B  28      11.319  10.185   6.766  1.00 81.13           C  
ATOM    212  O   GLU B  28      12.082  12.881   5.018  1.00 81.13           O  
ATOM    213  CG  GLU B  28      11.539   9.691   8.188  1.00 81.13           C  
ATOM    214  CD  GLU B  28      11.972   8.235   8.257  1.00 81.13           C  
ATOM    215  OE1 GLU B  28      12.371   7.771   9.350  1.00 81.13           O  
ATOM    216  OE2 GLU B  28      11.912   7.552   7.210  1.00 81.13           O  
ATOM    217  N   THR B  29      10.191  11.838   4.429  1.00 85.24           N  
ATOM    218  CA  THR B  29      10.286  12.303   3.050  1.00 85.24           C  
ATOM    219  C   THR B  29      10.230  13.827   2.988  1.00 85.24           C  
ATOM    220  CB  THR B  29       9.161  11.709   2.181  1.00 85.24           C  
ATOM    221  O   THR B  29      11.067  14.458   2.341  1.00 85.24           O  
ATOM    222  CG2 THR B  29       9.278  12.178   0.735  1.00 85.24           C  
ATOM    223  OG1 THR B  29       9.243  10.279   2.217  1.00 85.24           O  
ATOM    224  N   TYR B  30       9.294  14.405   3.704  1.00 91.79           N  
ATOM    225  CA  TYR B  30       9.158  15.857   3.720  1.00 91.79           C  
ATOM    226  C   TYR B  30      10.392  16.514   4.325  1.00 91.79           C  
ATOM    227  CB  TYR B  30       7.909  16.272   4.503  1.00 91.79           C  
ATOM    228  O   TYR B  30      10.907  17.498   3.787  1.00 91.79           O  
ATOM    229  CG  TYR B  30       7.718  17.766   4.594  1.00 91.79           C  
ATOM    230  CD1 TYR B  30       7.638  18.404   5.829  1.00 91.79           C  
ATOM    231  CD2 TYR B  30       7.615  18.543   3.445  1.00 91.79           C  
ATOM    232  CE1 TYR B  30       7.460  19.781   5.918  1.00 91.79           C  
ATOM    233  CE2 TYR B  30       7.437  19.921   3.521  1.00 91.79           C  
ATOM    234  OH  TYR B  30       7.185  21.893   4.842  1.00 91.79           O  
ATOM    235  CZ  TYR B  30       7.361  20.530   4.760  1.00 91.79           C  
ATOM    236  N   TRP B  31      10.854  15.931   5.388  1.00 89.53           N  
ATOM    237  CA  TRP B  31      12.046  16.474   6.032  1.00 89.53           C  
ATOM    238  C   TRP B  31      13.239  16.443   5.084  1.00 89.53           C  
ATOM    239  CB  TRP B  31      12.371  15.692   7.308  1.00 89.53           C  
ATOM    240  O   TRP B  31      13.995  17.414   4.994  1.00 89.53           O  
ATOM    241  CG  TRP B  31      13.444  16.317   8.148  1.00 89.53           C  
ATOM    242  CD1 TRP B  31      14.775  16.005   8.150  1.00 89.53           C  
ATOM    243  CD2 TRP B  31      13.274  17.359   9.114  1.00 89.53           C  
ATOM    244  CE2 TRP B  31      14.547  17.631   9.664  1.00 89.53           C  
ATOM    245  CE3 TRP B  31      12.169  18.091   9.567  1.00 89.53           C  
ATOM    246  NE1 TRP B  31      15.444  16.792   9.060  1.00 89.53           N  
ATOM    247  CH2 TRP B  31      13.645  19.307  11.071  1.00 89.53           C  
ATOM    248  CZ2 TRP B  31      14.743  18.605  10.645  1.00 89.53           C  
ATOM    249  CZ3 TRP B  31      12.367  19.060  10.544  1.00 89.53           C  
ATOM    250  N   LYS B  32      13.443  15.410   4.383  1.00 85.91           N  
ATOM    251  CA  LYS B  32      14.527  15.306   3.411  1.00 85.91           C  
ATOM    252  C   LYS B  32      14.405  16.379   2.333  1.00 85.91           C  
ATOM    253  CB  LYS B  32      14.541  13.918   2.769  1.00 85.91           C  
ATOM    254  O   LYS B  32      15.409  16.948   1.900  1.00 85.91           O  
ATOM    255  CG  LYS B  32      15.261  12.861   3.594  1.00 85.91           C  
ATOM    256  CD  LYS B  32      15.308  11.522   2.869  1.00 85.91           C  
ATOM    257  CE  LYS B  32      15.916  10.433   3.743  1.00 85.91           C  
ATOM    258  NZ  LYS B  32      15.877   9.099   3.073  1.00 85.91           N  
ATOM    259  N   LEU B  33      13.219  16.605   1.972  1.00 90.09           N  
ATOM    260  CA  LEU B  33      12.995  17.659   0.989  1.00 90.09           C  
ATOM    261  C   LEU B  33      13.422  19.015   1.540  1.00 90.09           C  
ATOM    262  CB  LEU B  33      11.521  17.703   0.576  1.00 90.09           C  
ATOM    263  O   LEU B  33      14.091  19.788   0.850  1.00 90.09           O  
ATOM    264  CG  LEU B  33      11.091  16.715  -0.508  1.00 90.09           C  
ATOM    265  CD1 LEU B  33       9.569  16.654  -0.596  1.00 90.09           C  
ATOM    266  CD2 LEU B  33      11.694  17.101  -1.854  1.00 90.09           C  
ATOM    267  N   LEU B  34      13.111  19.223   2.784  1.00 91.77           N  
ATOM    268  CA  LEU B  34      13.432  20.504   3.404  1.00 91.77           C  
ATOM    269  C   LEU B  34      14.939  20.657   3.586  1.00 91.77           C  
ATOM    270  CB  LEU B  34      12.727  20.636   4.756  1.00 91.77           C  
ATOM    271  O   LEU B  34      15.447  21.777   3.674  1.00 91.77           O  
ATOM    272  CG  LEU B  34      11.231  20.955   4.712  1.00 91.77           C  
ATOM    273  CD1 LEU B  34      10.634  20.888   6.113  1.00 91.77           C  
ATOM    274  CD2 LEU B  34      10.995  22.327   4.089  1.00 91.77           C  
ATOM    275  N   THR B  35      15.627  19.596   3.659  1.00 87.81           N  
ATOM    276  CA  THR B  35      17.079  19.641   3.784  1.00 87.81           C  
ATOM    277  C   THR B  35      17.727  19.969   2.441  1.00 87.81           C  
ATOM    278  CB  THR B  35      17.636  18.307   4.314  1.00 87.81           C  
ATOM    279  O   THR B  35      18.848  20.479   2.395  1.00 87.81           O  
ATOM    280  CG2 THR B  35      17.150  18.034   5.733  1.00 87.81           C  
ATOM    281  OG1 THR B  35      17.204  17.242   3.459  1.00 87.81           O  
ATOM    282  N   SER B  36      17.047  19.757   1.368  1.00 86.11           N  
ATOM    283  CA  SER B  36      17.607  19.949   0.034  1.00 86.11           C  
ATOM    284  C   SER B  36      17.187  21.292  -0.554  1.00 86.11           C  
ATOM    285  CB  SER B  36      17.173  18.817  -0.898  1.00 86.11           C  
ATOM    286  O   SER B  36      17.973  21.948  -1.240  1.00 86.11           O  
ATOM    287  OG  SER B  36      15.760  18.751  -0.985  1.00 86.11           O  
ATOM    288  N   VAL B  37      16.002  21.688  -0.269  1.00 89.80           N  
ATOM    289  CA  VAL B  37      15.477  22.931  -0.825  1.00 89.80           C  
ATOM    290  C   VAL B  37      14.799  23.744   0.276  1.00 89.80           C  
ATOM    291  CB  VAL B  37      14.485  22.662  -1.978  1.00 89.80           C  
ATOM    292  O   VAL B  37      14.120  23.185   1.140  1.00 89.80           O  
ATOM    293  CG1 VAL B  37      13.974  23.976  -2.568  1.00 89.80           C  
ATOM    294  CG2 VAL B  37      15.143  21.807  -3.059  1.00 89.80           C  
ATOM    295  N   PRO B  38      15.068  25.025   0.212  1.00 91.30           N  
ATOM    296  CA  PRO B  38      14.372  25.856   1.197  1.00 91.30           C  
ATOM    297  C   PRO B  38      12.852  25.742   1.097  1.00 91.30           C  
ATOM    298  CB  PRO B  38      14.836  27.274   0.853  1.00 91.30           C  
ATOM    299  O   PRO B  38      12.305  25.685  -0.007  1.00 91.30           O  
ATOM    300  CG  PRO B  38      15.437  27.159  -0.510  1.00 91.30           C  
ATOM    301  CD  PRO B  38      15.752  25.714  -0.773  1.00 91.30           C  
ATOM    302  N   GLY B  39      12.240  25.691   2.221  1.00 91.19           N  
ATOM    303  CA  GLY B  39      10.791  25.568   2.258  1.00 91.19           C  
ATOM    304  C   GLY B  39      10.080  26.647   1.464  1.00 91.19           C  
ATOM    305  O   GLY B  39       9.036  26.394   0.859  1.00 91.19           O  
ATOM    306  N   SER B  40      10.627  27.779   1.447  1.00 91.82           N  
ATOM    307  CA  SER B  40      10.024  28.920   0.766  1.00 91.82           C  
ATOM    308  C   SER B  40       9.944  28.687  -0.739  1.00 91.82           C  
ATOM    309  CB  SER B  40      10.817  30.196   1.052  1.00 91.82           C  
ATOM    310  O   SER B  40       9.129  29.305  -1.426  1.00 91.82           O  
ATOM    311  OG  SER B  40      12.182  30.026   0.710  1.00 91.82           O  
ATOM    312  N   LYS B  41      10.657  27.775  -1.218  1.00 89.97           N  
ATOM    313  CA  LYS B  41      10.683  27.502  -2.652  1.00 89.97           C  
ATOM    314  C   LYS B  41       9.962  26.196  -2.976  1.00 89.97           C  
ATOM    315  CB  LYS B  41      12.124  27.445  -3.161  1.00 89.97           C  
ATOM    316  O   LYS B  41       9.866  25.807  -4.142  1.00 89.97           O  
ATOM    317  CG  LYS B  41      12.858  28.776  -3.091  1.00 89.97           C  
ATOM    318  CD  LYS B  41      14.221  28.699  -3.769  1.00 89.97           C  
ATOM    319  CE  LYS B  41      14.954  30.032  -3.703  1.00 89.97           C  
ATOM    320  NZ  LYS B  41      16.306  29.952  -4.334  1.00 89.97           N  
ATOM    321  N   LEU B  42       9.427  25.661  -1.971  1.00 89.71           N  
ATOM    322  CA  LEU B  42       8.810  24.350  -2.139  1.00 89.71           C  
ATOM    323  C   LEU B  42       7.308  24.482  -2.369  1.00 89.71           C  
ATOM    324  CB  LEU B  42       9.075  23.472  -0.913  1.00 89.71           C  
ATOM    325  O   LEU B  42       6.634  25.245  -1.675  1.00 89.71           O  
ATOM    326  CG  LEU B  42       9.975  22.255  -1.133  1.00 89.71           C  
ATOM    327  CD1 LEU B  42      11.035  22.175  -0.039  1.00 89.71           C  
ATOM    328  CD2 LEU B  42       9.145  20.976  -1.175  1.00 89.71           C  
ATOM    329  N   ARG B  43       6.873  23.771  -3.374  1.00 88.85           N  
ATOM    330  CA  ARG B  43       5.439  23.622  -3.602  1.00 88.85           C  
ATOM    331  C   ARG B  43       4.990  22.187  -3.348  1.00 88.85           C  
ATOM    332  CB  ARG B  43       5.074  24.041  -5.028  1.00 88.85           C  
ATOM    333  O   ARG B  43       5.247  21.298  -4.162  1.00 88.85           O  
ATOM    334  CG  ARG B  43       4.547  25.463  -5.136  1.00 88.85           C  
ATOM    335  CD  ARG B  43       4.013  25.762  -6.530  1.00 88.85           C  
ATOM    336  NE  ARG B  43       4.190  27.167  -6.886  1.00 88.85           N  
ATOM    337  NH1 ARG B  43       2.235  27.317  -8.109  1.00 88.85           N  
ATOM    338  NH2 ARG B  43       3.600  29.146  -7.890  1.00 88.85           N  
ATOM    339  CZ  ARG B  43       3.341  27.873  -7.627  1.00 88.85           C  
ATOM    340  N   LEU B  44       4.128  22.015  -2.355  1.00 90.99           N  
ATOM    341  CA  LEU B  44       3.772  20.668  -1.920  1.00 90.99           C  
ATOM    342  C   LEU B  44       2.675  20.084  -2.803  1.00 90.99           C  
ATOM    343  CB  LEU B  44       3.314  20.680  -0.459  1.00 90.99           C  
ATOM    344  O   LEU B  44       2.695  18.891  -3.117  1.00 90.99           O  
ATOM    345  CG  LEU B  44       4.390  20.981   0.586  1.00 90.99           C  
ATOM    346  CD1 LEU B  44       3.758  21.156   1.963  1.00 90.99           C  
ATOM    347  CD2 LEU B  44       5.437  19.872   0.610  1.00 90.99           C  
ATOM    348  N   THR B  45       1.690  20.911  -3.201  1.00 88.85           N  
ATOM    349  CA  THR B  45       0.593  20.482  -4.061  1.00 88.85           C  
ATOM    350  C   THR B  45       0.298  21.532  -5.127  1.00 88.85           C  
ATOM    351  CB  THR B  45      -0.682  20.206  -3.242  1.00 88.85           C  
ATOM    352  O   THR B  45       0.801  22.656  -5.055  1.00 88.85           O  
ATOM    353  CG2 THR B  45      -0.366  19.401  -1.986  1.00 88.85           C  
ATOM    354  OG1 THR B  45      -1.277  21.452  -2.861  1.00 88.85           O  
ATOM    355  N   LYS B  46      -0.480  21.217  -6.100  1.00 86.33           N  
ATOM    356  CA  LYS B  46      -0.885  22.152  -7.146  1.00 86.33           C  
ATOM    357  C   LYS B  46      -1.835  23.213  -6.598  1.00 86.33           C  
ATOM    358  CB  LYS B  46      -1.545  21.407  -8.307  1.00 86.33           C  
ATOM    359  O   LYS B  46      -2.022  24.265  -7.214  1.00 86.33           O  
ATOM    360  CG  LYS B  46      -0.592  20.519  -9.094  1.00 86.33           C  
ATOM    361  CD  LYS B  46      -1.299  19.833 -10.257  1.00 86.33           C  
ATOM    362  CE  LYS B  46      -0.356  18.913 -11.020  1.00 86.33           C  
ATOM    363  NZ  LYS B  46      -1.051  18.218 -12.145  1.00 86.33           N  
ATOM    364  N   PHE B  47      -2.308  22.941  -5.422  1.00 92.01           N  
ATOM    365  CA  PHE B  47      -3.333  23.822  -4.875  1.00 92.01           C  
ATOM    366  C   PHE B  47      -2.805  24.581  -3.663  1.00 92.01           C  
ATOM    367  CB  PHE B  47      -4.581  23.022  -4.489  1.00 92.01           C  
ATOM    368  O   PHE B  47      -3.573  24.955  -2.775  1.00 92.01           O  
ATOM    369  CG  PHE B  47      -5.147  22.200  -5.615  1.00 92.01           C  
ATOM    370  CD1 PHE B  47      -5.847  22.804  -6.652  1.00 92.01           C  
ATOM    371  CD2 PHE B  47      -4.979  20.821  -5.637  1.00 92.01           C  
ATOM    372  CE1 PHE B  47      -6.372  22.046  -7.696  1.00 92.01           C  
ATOM    373  CE2 PHE B  47      -5.501  20.057  -6.677  1.00 92.01           C  
ATOM    374  CZ  PHE B  47      -6.198  20.671  -7.705  1.00 92.01           C  
ATOM    375  N   ASP B  48      -1.481  24.746  -3.574  1.00 94.06           N  
ATOM    376  CA  ASP B  48      -0.874  25.392  -2.415  1.00 94.06           C  
ATOM    377  C   ASP B  48      -1.487  26.768  -2.169  1.00 94.06           C  
ATOM    378  CB  ASP B  48       0.640  25.516  -2.600  1.00 94.06           C  
ATOM    379  O   ASP B  48      -1.858  27.096  -1.040  1.00 94.06           O  
ATOM    380  CG  ASP B  48       1.384  24.233  -2.273  1.00 94.06           C  
ATOM    381  OD1 ASP B  48       0.746  23.162  -2.191  1.00 94.06           O  
ATOM    382  OD2 ASP B  48       2.620  24.295  -2.094  1.00 94.06           O  
ATOM    383  N   ASP B  49      -1.652  27.533  -3.182  1.00 94.90           N  
ATOM    384  CA  ASP B  49      -2.169  28.891  -3.048  1.00 94.90           C  
ATOM    385  C   ASP B  49      -3.625  28.882  -2.587  1.00 94.90           C  
ATOM    386  CB  ASP B  49      -2.042  29.647  -4.372  1.00 94.90           C  
ATOM    387  O   ASP B  49      -4.003  29.641  -1.693  1.00 94.90           O  
ATOM    388  CG  ASP B  49      -0.600  29.913  -4.767  1.00 94.90           C  
ATOM    389  OD1 ASP B  49       0.270  30.009  -3.874  1.00 94.90           O  
ATOM    390  OD2 ASP B  49      -0.331  30.030  -5.982  1.00 94.90           O  
ATOM    391  N   GLU B  50      -4.362  28.052  -3.198  1.00 95.31           N  
ATOM    392  CA  GLU B  50      -5.769  27.938  -2.823  1.00 95.31           C  
ATOM    393  C   GLU B  50      -5.918  27.468  -1.379  1.00 95.31           C  
ATOM    394  CB  GLU B  50      -6.501  26.980  -3.766  1.00 95.31           C  
ATOM    395  O   GLU B  50      -6.739  28.001  -0.629  1.00 95.31           O  
ATOM    396  CG  GLU B  50      -8.014  26.995  -3.604  1.00 95.31           C  
ATOM    397  CD  GLU B  50      -8.734  26.111  -4.610  1.00 95.31           C  
ATOM    398  OE1 GLU B  50      -9.963  25.914  -4.475  1.00 95.31           O  
ATOM    399  OE2 GLU B  50      -8.063  25.610  -5.540  1.00 95.31           O  
ATOM    400  N   ILE B  51      -5.096  26.494  -1.005  1.00 95.74           N  
ATOM    401  CA  ILE B  51      -5.141  25.977   0.358  1.00 95.74           C  
ATOM    402  C   ILE B  51      -4.756  27.079   1.342  1.00 95.74           C  
ATOM    403  CB  ILE B  51      -4.210  24.756   0.530  1.00 95.74           C  
ATOM    404  O   ILE B  51      -5.439  27.290   2.347  1.00 95.74           O  
ATOM    405  CG1 ILE B  51      -4.737  23.565  -0.279  1.00 95.74           C  
ATOM    406  CG2 ILE B  51      -4.066  24.391   2.010  1.00 95.74           C  
ATOM    407  CD1 ILE B  51      -3.794  22.369  -0.306  1.00 95.74           C  
ATOM    408  N   TYR B  52      -3.751  27.807   1.020  1.00 97.05           N  
ATOM    409  CA  TYR B  52      -3.275  28.879   1.888  1.00 97.05           C  
ATOM    410  C   TYR B  52      -4.341  29.954   2.060  1.00 97.05           C  
ATOM    411  CB  TYR B  52      -1.994  29.499   1.324  1.00 97.05           C  
ATOM    412  O   TYR B  52      -4.655  30.351   3.185  1.00 97.05           O  
ATOM    413  CG  TYR B  52      -1.461  30.647   2.147  1.00 97.05           C  
ATOM    414  CD1 TYR B  52      -1.652  31.967   1.744  1.00 97.05           C  
ATOM    415  CD2 TYR B  52      -0.766  30.414   3.329  1.00 97.05           C  
ATOM    416  CE1 TYR B  52      -1.161  33.027   2.499  1.00 97.05           C  
ATOM    417  CE2 TYR B  52      -0.271  31.467   4.091  1.00 97.05           C  
ATOM    418  OH  TYR B  52       0.015  33.814   4.420  1.00 97.05           O  
ATOM    419  CZ  TYR B  52      -0.473  32.768   3.669  1.00 97.05           C  
ATOM    420  N   GLU B  53      -4.909  30.438   1.044  1.00 97.03           N  
ATOM    421  CA  GLU B  53      -5.910  31.499   1.091  1.00 97.03           C  
ATOM    422  C   GLU B  53      -7.129  31.073   1.904  1.00 97.03           C  
ATOM    423  CB  GLU B  53      -6.335  31.900  -0.324  1.00 97.03           C  
ATOM    424  O   GLU B  53      -7.607  31.825   2.755  1.00 97.03           O  
ATOM    425  CG  GLU B  53      -5.272  32.676  -1.089  1.00 97.03           C  
ATOM    426  CD  GLU B  53      -5.682  33.008  -2.515  1.00 97.03           C  
ATOM    427  OE1 GLU B  53      -4.856  33.571  -3.269  1.00 97.03           O  
ATOM    428  OE2 GLU B  53      -6.840  32.705  -2.881  1.00 97.03           O  
ATOM    429  N   ASN B  54      -7.574  29.843   1.669  1.00 96.53           N  
ATOM    430  CA  ASN B  54      -8.724  29.337   2.411  1.00 96.53           C  
ATOM    431  C   ASN B  54      -8.393  29.131   3.886  1.00 96.53           C  
ATOM    432  CB  ASN B  54      -9.229  28.032   1.793  1.00 96.53           C  
ATOM    433  O   ASN B  54      -9.226  29.393   4.756  1.00 96.53           O  
ATOM    434  CG  ASN B  54     -10.267  28.261   0.712  1.00 96.53           C  
ATOM    435  ND2 ASN B  54      -9.847  28.161  -0.544  1.00 96.53           N  
ATOM    436  OD1 ASN B  54     -11.436  28.526   1.002  1.00 96.53           O  
ATOM    437  N   PHE B  55      -7.181  28.715   4.163  1.00 96.27           N  
ATOM    438  CA  PHE B  55      -6.716  28.529   5.532  1.00 96.27           C  
ATOM    439  C   PHE B  55      -6.716  29.852   6.289  1.00 96.27           C  
ATOM    440  CB  PHE B  55      -5.311  27.917   5.546  1.00 96.27           C  
ATOM    441  O   PHE B  55      -7.276  29.947   7.383  1.00 96.27           O  
ATOM    442  CG  PHE B  55      -4.770  27.670   6.928  1.00 96.27           C  
ATOM    443  CD1 PHE B  55      -3.489  28.084   7.273  1.00 96.27           C  
ATOM    444  CD2 PHE B  55      -5.543  27.023   7.884  1.00 96.27           C  
ATOM    445  CE1 PHE B  55      -2.986  27.856   8.551  1.00 96.27           C  
ATOM    446  CE2 PHE B  55      -5.047  26.792   9.164  1.00 96.27           C  
ATOM    447  CZ  PHE B  55      -3.768  27.208   9.495  1.00 96.27           C  
ATOM    448  N   MET B  56      -6.292  30.924   5.703  1.00 95.25           N  
ATOM    449  CA  MET B  56      -6.219  32.239   6.334  1.00 95.25           C  
ATOM    450  C   MET B  56      -7.612  32.834   6.514  1.00 95.25           C  
ATOM    451  CB  MET B  56      -5.349  33.186   5.506  1.00 95.25           C  
ATOM    452  O   MET B  56      -7.871  33.532   7.496  1.00 95.25           O  
ATOM    453  CG  MET B  56      -3.888  32.773   5.438  1.00 95.25           C  
ATOM    454  SD  MET B  56      -3.126  32.608   7.099  1.00 95.25           S  
ATOM    455  CE  MET B  56      -1.947  31.266   6.778  1.00 95.25           C  
ATOM    456  N   GLU B  57      -8.441  32.609   5.579  1.00 95.05           N  
ATOM    457  CA  GLU B  57      -9.801  33.137   5.633  1.00 95.05           C  
ATOM    458  C   GLU B  57     -10.614  32.457   6.730  1.00 95.05           C  
ATOM    459  CB  GLU B  57     -10.498  32.969   4.280  1.00 95.05           C  
ATOM    460  O   GLU B  57     -11.313  33.124   7.497  1.00 95.05           O  
ATOM    461  CG  GLU B  57     -11.846  33.670   4.191  1.00 95.05           C  
ATOM    462  CD  GLU B  57     -12.511  33.521   2.833  1.00 95.05           C  
ATOM    463  OE1 GLU B  57     -13.677  33.949   2.678  1.00 95.05           O  
ATOM    464  OE2 GLU B  57     -11.862  32.970   1.916  1.00 95.05           O  
ATOM    465  N   ARG B  58     -10.440  31.185   6.904  1.00 94.28           N  
ATOM    466  CA  ARG B  58     -11.287  30.418   7.811  1.00 94.28           C  
ATOM    467  C   ARG B  58     -10.651  30.305   9.192  1.00 94.28           C  
ATOM    468  CB  ARG B  58     -11.558  29.023   7.243  1.00 94.28           C  
ATOM    469  O   ARG B  58     -11.339  30.036  10.178  1.00 94.28           O  
ATOM    470  CG  ARG B  58     -12.541  29.009   6.084  1.00 94.28           C  
ATOM    471  CD  ARG B  58     -12.756  27.603   5.543  1.00 94.28           C  
ATOM    472  NE  ARG B  58     -13.714  27.589   4.441  1.00 94.28           N  
ATOM    473  NH1 ARG B  58     -15.158  26.088   5.441  1.00 94.28           N  
ATOM    474  NH2 ARG B  58     -15.634  26.934   3.364  1.00 94.28           N  
ATOM    475  CZ  ARG B  58     -14.833  26.871   4.418  1.00 94.28           C  
ATOM    476  N   PHE B  59      -9.325  30.465   9.278  1.00 95.25           N  
ATOM    477  CA  PHE B  59      -8.602  30.454  10.544  1.00 95.25           C  
ATOM    478  C   PHE B  59      -7.752  31.709  10.694  1.00 95.25           C  
ATOM    479  CB  PHE B  59      -7.719  29.206  10.649  1.00 95.25           C  
ATOM    480  O   PHE B  59      -6.521  31.636  10.694  1.00 95.25           O  
ATOM    481  CG  PHE B  59      -8.487  27.913  10.590  1.00 95.25           C  
ATOM    482  CD1 PHE B  59      -8.989  27.334  11.749  1.00 95.25           C  
ATOM    483  CD2 PHE B  59      -8.705  27.276   9.376  1.00 95.25           C  
ATOM    484  CE1 PHE B  59      -9.700  26.136  11.698  1.00 95.25           C  
ATOM    485  CE2 PHE B  59      -9.414  26.080   9.316  1.00 95.25           C  
ATOM    486  CZ  PHE B  59      -9.910  25.511  10.479  1.00 95.25           C  
ATOM    487  N   PRO B  60      -8.398  32.821  10.987  1.00 93.76           N  
ATOM    488  CA  PRO B  60      -7.715  34.117  11.009  1.00 93.76           C  
ATOM    489  C   PRO B  60      -6.650  34.204  12.099  1.00 93.76           C  
ATOM    490  CB  PRO B  60      -8.851  35.109  11.275  1.00 93.76           C  
ATOM    491  O   PRO B  60      -5.715  35.002  11.992  1.00 93.76           O  
ATOM    492  CG  PRO B  60     -10.024  34.258  11.638  1.00 93.76           C  
ATOM    493  CD  PRO B  60      -9.714  32.835  11.269  1.00 93.76           C  
ATOM    494  N   GLU B  61      -6.824  33.425  13.114  1.00 93.12           N  
ATOM    495  CA  GLU B  61      -5.830  33.438  14.182  1.00 93.12           C  
ATOM    496  C   GLU B  61      -4.449  33.054  13.656  1.00 93.12           C  
ATOM    497  CB  GLU B  61      -6.243  32.492  15.313  1.00 93.12           C  
ATOM    498  O   GLU B  61      -3.431  33.422  14.244  1.00 93.12           O  
ATOM    499  CG  GLU B  61      -6.482  31.059  14.860  1.00 93.12           C  
ATOM    500  CD  GLU B  61      -7.932  30.776  14.503  1.00 93.12           C  
ATOM    501  OE1 GLU B  61      -8.416  29.654  14.773  1.00 93.12           O  
ATOM    502  OE2 GLU B  61      -8.590  31.685  13.949  1.00 93.12           O  
ATOM    503  N   TYR B  62      -4.408  32.312  12.543  1.00 93.79           N  
ATOM    504  CA  TYR B  62      -3.137  31.832  12.011  1.00 93.79           C  
ATOM    505  C   TYR B  62      -2.557  32.820  11.007  1.00 93.79           C  
ATOM    506  CB  TYR B  62      -3.315  30.461  11.351  1.00 93.79           C  
ATOM    507  O   TYR B  62      -1.541  32.540  10.366  1.00 93.79           O  
ATOM    508  CG  TYR B  62      -3.592  29.346  12.330  1.00 93.79           C  
ATOM    509  CD1 TYR B  62      -2.646  28.982  13.286  1.00 93.79           C  
ATOM    510  CD2 TYR B  62      -4.798  28.655  12.302  1.00 93.79           C  
ATOM    511  CE1 TYR B  62      -2.895  27.954  14.189  1.00 93.79           C  
ATOM    512  CE2 TYR B  62      -5.058  27.626  13.201  1.00 93.79           C  
ATOM    513  OH  TYR B  62      -4.355  26.265  15.031  1.00 93.79           O  
ATOM    514  CZ  TYR B  62      -4.103  27.283  14.139  1.00 93.79           C  
ATOM    515  N   LYS B  63      -3.165  33.961  10.850  1.00 93.82           N  
ATOM    516  CA  LYS B  63      -2.548  35.041  10.084  1.00 93.82           C  
ATOM    517  C   LYS B  63      -1.305  35.575  10.791  1.00 93.82           C  
ATOM    518  CB  LYS B  63      -3.547  36.175   9.853  1.00 93.82           C  
ATOM    519  O   LYS B  63      -0.411  36.130  10.150  1.00 93.82           O  
ATOM    520  CG  LYS B  63      -4.620  35.854   8.823  1.00 93.82           C  
ATOM    521  CD  LYS B  63      -5.530  37.050   8.572  1.00 93.82           C  
ATOM    522  CE  LYS B  63      -6.641  36.712   7.587  1.00 93.82           C  
ATOM    523  NZ  LYS B  63      -7.555  37.871   7.363  1.00 93.82           N  
ATOM    524  N   ASP B  64      -1.391  35.309  12.062  1.00 93.76           N  
ATOM    525  CA  ASP B  64      -0.203  35.622  12.851  1.00 93.76           C  
ATOM    526  C   ASP B  64       0.874  34.555  12.668  1.00 93.76           C  
ATOM    527  CB  ASP B  64      -0.563  35.758  14.332  1.00 93.76           C  
ATOM    528  O   ASP B  64       0.699  33.410  13.092  1.00 93.76           O  
ATOM    529  CG  ASP B  64       0.586  36.280  15.176  1.00 93.76           C  
ATOM    530  OD1 ASP B  64       1.699  36.472  14.640  1.00 93.76           O  
ATOM    531  OD2 ASP B  64       0.378  36.499  16.389  1.00 93.76           O  
ATOM    532  N   VAL B  65       1.999  34.951  12.193  1.00 93.41           N  
ATOM    533  CA  VAL B  65       3.077  34.042  11.817  1.00 93.41           C  
ATOM    534  C   VAL B  65       3.575  33.292  13.050  1.00 93.41           C  
ATOM    535  CB  VAL B  65       4.246  34.797  11.144  1.00 93.41           C  
ATOM    536  O   VAL B  65       3.984  32.132  12.956  1.00 93.41           O  
ATOM    537  CG1 VAL B  65       5.403  33.845  10.846  1.00 93.41           C  
ATOM    538  CG2 VAL B  65       3.771  35.483   9.865  1.00 93.41           C  
ATOM    539  N   GLU B  66       3.491  33.928  14.174  1.00 94.04           N  
ATOM    540  CA  GLU B  66       3.956  33.300  15.407  1.00 94.04           C  
ATOM    541  C   GLU B  66       3.063  32.126  15.799  1.00 94.04           C  
ATOM    542  CB  GLU B  66       4.008  34.323  16.544  1.00 94.04           C  
ATOM    543  O   GLU B  66       3.541  31.134  16.353  1.00 94.04           O  
ATOM    544  CG  GLU B  66       5.250  35.204  16.523  1.00 94.04           C  
ATOM    545  CD  GLU B  66       6.506  34.480  16.979  1.00 94.04           C  
ATOM    546  OE1 GLU B  66       7.583  34.694  16.376  1.00 94.04           O  
ATOM    547  OE2 GLU B  66       6.414  33.693  17.947  1.00 94.04           O  
ATOM    548  N   ARG B  67       1.815  32.234  15.389  1.00 94.14           N  
ATOM    549  CA  ARG B  67       0.875  31.171  15.729  1.00 94.14           C  
ATOM    550  C   ARG B  67       1.032  29.980  14.790  1.00 94.14           C  
ATOM    551  CB  ARG B  67      -0.564  31.690  15.680  1.00 94.14           C  
ATOM    552  O   ARG B  67       0.731  28.844  15.163  1.00 94.14           O  
ATOM    553  CG  ARG B  67      -0.932  32.596  16.844  1.00 94.14           C  
ATOM    554  CD  ARG B  67      -2.300  32.253  17.415  1.00 94.14           C  
ATOM    555  NE  ARG B  67      -2.543  32.938  18.681  1.00 94.14           N  
ATOM    556  NH1 ARG B  67      -4.830  32.613  18.657  1.00 94.14           N  
ATOM    557  NH2 ARG B  67      -3.846  33.735  20.397  1.00 94.14           N  
ATOM    558  CZ  ARG B  67      -3.739  33.094  19.242  1.00 94.14           C  
ATOM    559  N   VAL B  68       1.435  30.228  13.609  1.00 94.82           N  
ATOM    560  CA  VAL B  68       1.686  29.150  12.657  1.00 94.82           C  
ATOM    561  C   VAL B  68       3.007  28.463  12.992  1.00 94.82           C  
ATOM    562  CB  VAL B  68       1.709  29.671  11.203  1.00 94.82           C  
ATOM    563  O   VAL B  68       3.167  27.263  12.757  1.00 94.82           O  
ATOM    564  CG1 VAL B  68       2.089  28.552  10.235  1.00 94.82           C  
ATOM    565  CG2 VAL B  68       0.354  30.268  10.829  1.00 94.82           C  
ATOM    566  N   LYS B  69       3.926  29.257  13.591  1.00 95.65           N  
ATOM    567  CA  LYS B  69       5.238  28.738  13.966  1.00 95.65           C  
ATOM    568  C   LYS B  69       5.127  27.741  15.116  1.00 95.65           C  
ATOM    569  CB  LYS B  69       6.176  29.882  14.354  1.00 95.65           C  
ATOM    570  O   LYS B  69       5.785  26.699  15.106  1.00 95.65           O  
ATOM    571  CG  LYS B  69       7.599  29.439  14.662  1.00 95.65           C  
ATOM    572  CD  LYS B  69       8.494  30.625  14.997  1.00 95.65           C  
ATOM    573  CE  LYS B  69       9.908  30.179  15.346  1.00 95.65           C  
ATOM    574  NZ  LYS B  69      10.799  31.341  15.640  1.00 95.65           N  
ATOM    575  N   LYS B  70       4.305  28.161  16.053  1.00 95.32           N  
ATOM    576  CA  LYS B  70       4.143  27.324  17.238  1.00 95.32           C  
ATOM    577  C   LYS B  70       2.687  27.291  17.693  1.00 95.32           C  
ATOM    578  CB  LYS B  70       5.036  27.825  18.375  1.00 95.32           C  
ATOM    579  O   LYS B  70       2.039  28.335  17.796  1.00 95.32           O  
ATOM    580  CG  LYS B  70       5.163  26.851  19.537  1.00 95.32           C  
ATOM    581  CD  LYS B  70       6.141  27.359  20.588  1.00 95.32           C  
ATOM    582  CE  LYS B  70       6.267  26.386  21.753  1.00 95.32           C  
ATOM    583  NZ  LYS B  70       7.257  26.860  22.766  1.00 95.32           N  
ATOM    584  N   PHE B  71       2.083  26.045  17.844  1.00 93.50           N  
ATOM    585  CA  PHE B  71       0.722  25.862  18.333  1.00 93.50           C  
ATOM    586  C   PHE B  71       0.627  24.629  19.224  1.00 93.50           C  
ATOM    587  CB  PHE B  71      -0.260  25.742  17.163  1.00 93.50           C  
ATOM    588  O   PHE B  71       1.586  23.863  19.337  1.00 93.50           O  
ATOM    589  CG  PHE B  71      -0.068  24.500  16.336  1.00 93.50           C  
ATOM    590  CD1 PHE B  71       0.815  24.493  15.262  1.00 93.50           C  
ATOM    591  CD2 PHE B  71      -0.771  23.339  16.631  1.00 93.50           C  
ATOM    592  CE1 PHE B  71       0.995  23.344  14.494  1.00 93.50           C  
ATOM    593  CE2 PHE B  71      -0.597  22.188  15.868  1.00 93.50           C  
ATOM    594  CZ  PHE B  71       0.286  22.193  14.800  1.00 93.50           C  
ATOM    595  N   THR B  72      -0.502  24.534  19.894  1.00 91.03           N  
ATOM    596  CA  THR B  72      -0.723  23.357  20.727  1.00 91.03           C  
ATOM    597  C   THR B  72      -1.752  22.429  20.089  1.00 91.03           C  
ATOM    598  CB  THR B  72      -1.189  23.752  22.140  1.00 91.03           C  
ATOM    599  O   THR B  72      -2.688  22.889  19.432  1.00 91.03           O  
ATOM    600  CG2 THR B  72      -0.039  24.330  22.958  1.00 91.03           C  
ATOM    601  OG1 THR B  72      -2.228  24.734  22.037  1.00 91.03           O  
ATOM    602  N   GLU B  73      -1.551  21.179  20.259  1.00 86.45           N  
ATOM    603  CA  GLU B  73      -2.445  20.170  19.699  1.00 86.45           C  
ATOM    604  C   GLU B  73      -3.880  20.380  20.173  1.00 86.45           C  
ATOM    605  CB  GLU B  73      -1.968  18.764  20.071  1.00 86.45           C  
ATOM    606  O   GLU B  73      -4.828  20.170  19.413  1.00 86.45           O  
ATOM    607  CG  GLU B  73      -2.832  17.650  19.497  1.00 86.45           C  
ATOM    608  CD  GLU B  73      -2.315  16.259  19.829  1.00 86.45           C  
ATOM    609  OE1 GLU B  73      -2.989  15.262  19.482  1.00 86.45           O  
ATOM    610  OE2 GLU B  73      -1.228  16.165  20.441  1.00 86.45           O  
ATOM    611  N   GLU B  74      -4.068  20.839  21.407  1.00 87.31           N  
ATOM    612  CA  GLU B  74      -5.388  21.016  22.005  1.00 87.31           C  
ATOM    613  C   GLU B  74      -6.195  22.074  21.258  1.00 87.31           C  
ATOM    614  CB  GLU B  74      -5.262  21.397  23.483  1.00 87.31           C  
ATOM    615  O   GLU B  74      -7.420  21.975  21.162  1.00 87.31           O  
ATOM    616  CG  GLU B  74      -4.843  20.243  24.382  1.00 87.31           C  
ATOM    617  CD  GLU B  74      -4.882  20.590  25.861  1.00 87.31           C  
ATOM    618  OE1 GLU B  74      -4.620  19.699  26.701  1.00 87.31           O  
ATOM    619  OE2 GLU B  74      -5.177  21.762  26.184  1.00 87.31           O  
ATOM    620  N   GLU B  75      -5.493  22.947  20.652  1.00 88.13           N  
ATOM    621  CA  GLU B  75      -6.159  24.017  19.916  1.00 88.13           C  
ATOM    622  C   GLU B  75      -6.846  23.480  18.663  1.00 88.13           C  
ATOM    623  CB  GLU B  75      -5.159  25.113  19.538  1.00 88.13           C  
ATOM    624  O   GLU B  75      -7.807  24.076  18.172  1.00 88.13           O  
ATOM    625  CG  GLU B  75      -4.575  25.851  20.734  1.00 88.13           C  
ATOM    626  CD  GLU B  75      -3.550  26.905  20.346  1.00 88.13           C  
ATOM    627  OE1 GLU B  75      -2.606  27.151  21.131  1.00 88.13           O  
ATOM    628  OE2 GLU B  75      -3.692  27.489  19.249  1.00 88.13           O  
ATOM    629  N   LEU B  76      -6.357  22.383  18.192  1.00 87.18           N  
ATOM    630  CA  LEU B  76      -6.909  21.808  16.970  1.00 87.18           C  
ATOM    631  C   LEU B  76      -8.060  20.860  17.288  1.00 87.18           C  
ATOM    632  CB  LEU B  76      -5.822  21.066  16.189  1.00 87.18           C  
ATOM    633  O   LEU B  76      -8.813  20.470  16.392  1.00 87.18           O  
ATOM    634  CG  LEU B  76      -4.683  21.922  15.632  1.00 87.18           C  
ATOM    635  CD1 LEU B  76      -3.530  21.036  15.171  1.00 87.18           C  
ATOM    636  CD2 LEU B  76      -5.181  22.799  14.488  1.00 87.18           C  
ATOM    637  N   LYS B  77      -8.294  20.643  18.602  1.00 80.91           N  
ATOM    638  CA  LYS B  77      -9.235  19.590  18.971  1.00 80.91           C  
ATOM    639  C   LYS B  77     -10.437  20.163  19.717  1.00 80.91           C  
ATOM    640  CB  LYS B  77      -8.544  18.528  19.828  1.00 80.91           C  
ATOM    641  O   LYS B  77     -11.189  19.422  20.354  1.00 80.91           O  
ATOM    642  CG  LYS B  77      -7.451  17.760  19.099  1.00 80.91           C  
ATOM    643  CD  LYS B  77      -6.841  16.681  19.985  1.00 80.91           C  
ATOM    644  CE  LYS B  77      -5.764  15.896  19.249  1.00 80.91           C  
ATOM    645  NZ  LYS B  77      -5.150  14.848  20.119  1.00 80.91           N  
ATOM    646  N   THR B  78     -10.585  21.454  19.674  1.00 86.46           N  
ATOM    647  CA  THR B  78     -11.765  22.056  20.283  1.00 86.46           C  
ATOM    648  C   THR B  78     -13.001  21.818  19.419  1.00 86.46           C  
ATOM    649  CB  THR B  78     -11.572  23.568  20.502  1.00 86.46           C  
ATOM    650  O   THR B  78     -12.885  21.559  18.219  1.00 86.46           O  
ATOM    651  CG2 THR B  78     -10.375  23.844  21.406  1.00 86.46           C  
ATOM    652  OG1 THR B  78     -11.358  24.205  19.236  1.00 86.46           O  
ATOM    653  N   LYS B  79     -14.145  21.816  20.040  1.00 86.07           N  
ATOM    654  CA  LYS B  79     -15.392  21.607  19.309  1.00 86.07           C  
ATOM    655  C   LYS B  79     -15.534  22.609  18.167  1.00 86.07           C  
ATOM    656  CB  LYS B  79     -16.592  21.713  20.252  1.00 86.07           C  
ATOM    657  O   LYS B  79     -15.888  22.236  17.047  1.00 86.07           O  
ATOM    658  CG  LYS B  79     -17.884  21.153  19.675  1.00 86.07           C  
ATOM    659  CD  LYS B  79     -19.022  21.220  20.686  1.00 86.07           C  
ATOM    660  CE  LYS B  79     -20.343  20.780  20.070  1.00 86.07           C  
ATOM    661  NZ  LYS B  79     -21.467  20.866  21.050  1.00 86.07           N  
ATOM    662  N   GLU B  80     -15.235  23.837  18.529  1.00 89.28           N  
ATOM    663  CA  GLU B  80     -15.326  24.885  17.517  1.00 89.28           C  
ATOM    664  C   GLU B  80     -14.315  24.659  16.396  1.00 89.28           C  
ATOM    665  CB  GLU B  80     -15.111  26.263  18.148  1.00 89.28           C  
ATOM    666  O   GLU B  80     -14.650  24.786  15.216  1.00 89.28           O  
ATOM    667  CG  GLU B  80     -16.293  26.754  18.971  1.00 89.28           C  
ATOM    668  CD  GLU B  80     -16.062  28.119  19.598  1.00 89.28           C  
ATOM    669  OE1 GLU B  80     -16.970  28.630  20.293  1.00 89.28           O  
ATOM    670  OE2 GLU B  80     -14.964  28.684  19.393  1.00 89.28           O  
ATOM    671  N   ALA B  81     -13.093  24.294  16.699  1.00 89.67           N  
ATOM    672  CA  ALA B  81     -12.035  24.062  15.718  1.00 89.67           C  
ATOM    673  C   ALA B  81     -12.367  22.869  14.826  1.00 89.67           C  
ATOM    674  CB  ALA B  81     -10.698  23.842  16.421  1.00 89.67           C  
ATOM    675  O   ALA B  81     -12.193  22.931  13.607  1.00 89.67           O  
ATOM    676  N   LYS B  82     -12.960  21.867  15.441  1.00 86.96           N  
ATOM    677  CA  LYS B  82     -13.299  20.668  14.681  1.00 86.96           C  
ATOM    678  C   LYS B  82     -14.348  20.971  13.615  1.00 86.96           C  
ATOM    679  CB  LYS B  82     -13.804  19.566  15.614  1.00 86.96           C  
ATOM    680  O   LYS B  82     -14.256  20.479  12.488  1.00 86.96           O  
ATOM    681  CG  LYS B  82     -12.706  18.884  16.417  1.00 86.96           C  
ATOM    682  CD  LYS B  82     -13.259  17.745  17.264  1.00 86.96           C  
ATOM    683  CE  LYS B  82     -12.174  17.109  18.123  1.00 86.96           C  
ATOM    684  NZ  LYS B  82     -12.719  16.018  18.986  1.00 86.96           N  
ATOM    685  N   GLU B  83     -15.304  21.821  13.968  1.00 88.40           N  
ATOM    686  CA  GLU B  83     -16.337  22.205  13.011  1.00 88.40           C  
ATOM    687  C   GLU B  83     -15.750  23.016  11.860  1.00 88.40           C  
ATOM    688  CB  GLU B  83     -17.443  23.004  13.706  1.00 88.40           C  
ATOM    689  O   GLU B  83     -16.092  22.791  10.697  1.00 88.40           O  
ATOM    690  CG  GLU B  83     -18.470  22.138  14.422  1.00 88.40           C  
ATOM    691  CD  GLU B  83     -19.520  22.945  15.168  1.00 88.40           C  
ATOM    692  OE1 GLU B  83     -20.394  22.340  15.829  1.00 88.40           O  
ATOM    693  OE2 GLU B  83     -19.469  24.193  15.090  1.00 88.40           O  
ATOM    694  N   ARG B  84     -14.833  23.850  12.220  1.00 93.05           N  
ATOM    695  CA  ARG B  84     -14.203  24.673  11.193  1.00 93.05           C  
ATOM    696  C   ARG B  84     -13.339  23.825  10.266  1.00 93.05           C  
ATOM    697  CB  ARG B  84     -13.359  25.778  11.832  1.00 93.05           C  
ATOM    698  O   ARG B  84     -13.359  24.011   9.047  1.00 93.05           O  
ATOM    699  CG  ARG B  84     -14.177  26.865  12.510  1.00 93.05           C  
ATOM    700  CD  ARG B  84     -13.294  27.979  13.056  1.00 93.05           C  
ATOM    701  NE  ARG B  84     -12.591  28.682  11.987  1.00 93.05           N  
ATOM    702  NH1 ARG B  84     -11.456  30.117  13.397  1.00 93.05           N  
ATOM    703  NH2 ARG B  84     -11.150  30.251  11.129  1.00 93.05           N  
ATOM    704  CZ  ARG B  84     -11.734  29.682  12.173  1.00 93.05           C  
ATOM    705  N   TRP B  85     -12.664  22.885  10.728  1.00 92.57           N  
ATOM    706  CA  TRP B  85     -11.826  21.999   9.926  1.00 92.57           C  
ATOM    707  C   TRP B  85     -12.679  21.117   9.020  1.00 92.57           C  
ATOM    708  CB  TRP B  85     -10.947  21.128  10.827  1.00 92.57           C  
ATOM    709  O   TRP B  85     -12.320  20.871   7.866  1.00 92.57           O  
ATOM    710  CG  TRP B  85      -9.721  21.824  11.338  1.00 92.57           C  
ATOM    711  CD1 TRP B  85      -9.431  22.136  12.637  1.00 92.57           C  
ATOM    712  CD2 TRP B  85      -8.620  22.299  10.556  1.00 92.57           C  
ATOM    713  CE2 TRP B  85      -7.698  22.889  11.449  1.00 92.57           C  
ATOM    714  CE3 TRP B  85      -8.324  22.282   9.187  1.00 92.57           C  
ATOM    715  NE1 TRP B  85      -8.216  22.777  12.710  1.00 92.57           N  
ATOM    716  CH2 TRP B  85      -6.233  23.427   9.669  1.00 92.57           C  
ATOM    717  CZ2 TRP B  85      -6.498  23.457  11.014  1.00 92.57           C  
ATOM    718  CZ3 TRP B  85      -7.129  22.848   8.757  1.00 92.57           C  
ATOM    719  N   ARG B  86     -13.856  20.749   9.539  1.00 88.74           N  
ATOM    720  CA  ARG B  86     -14.752  19.935   8.725  1.00 88.74           C  
ATOM    721  C   ARG B  86     -15.181  20.682   7.467  1.00 88.74           C  
ATOM    722  CB  ARG B  86     -15.984  19.519   9.533  1.00 88.74           C  
ATOM    723  O   ARG B  86     -15.213  20.107   6.377  1.00 88.74           O  
ATOM    724  CG  ARG B  86     -15.807  18.219  10.301  1.00 88.74           C  
ATOM    725  CD  ARG B  86     -17.082  17.817  11.029  1.00 88.74           C  
ATOM    726  NE  ARG B  86     -16.831  16.771  12.017  1.00 88.74           N  
ATOM    727  NH1 ARG B  86     -18.242  17.657  13.618  1.00 88.74           N  
ATOM    728  NH2 ARG B  86     -17.089  15.722  14.044  1.00 88.74           N  
ATOM    729  CZ  ARG B  86     -17.388  16.719  13.224  1.00 88.74           C  
ATOM    730  N   LYS B  87     -15.475  21.929   7.627  1.00 91.87           N  
ATOM    731  CA  LYS B  87     -15.852  22.749   6.479  1.00 91.87           C  
ATOM    732  C   LYS B  87     -14.680  22.919   5.516  1.00 91.87           C  
ATOM    733  CB  LYS B  87     -16.356  24.117   6.939  1.00 91.87           C  
ATOM    734  O   LYS B  87     -14.862  22.889   4.297  1.00 91.87           O  
ATOM    735  CG  LYS B  87     -17.690  24.072   7.668  1.00 91.87           C  
ATOM    736  CD  LYS B  87     -18.150  25.466   8.078  1.00 91.87           C  
ATOM    737  CE  LYS B  87     -19.448  25.415   8.873  1.00 91.87           C  
ATOM    738  NZ  LYS B  87     -19.867  26.772   9.337  1.00 91.87           N  
ATOM    739  N   PHE B  88     -13.495  23.001   6.146  1.00 93.24           N  
ATOM    740  CA  PHE B  88     -12.280  23.146   5.352  1.00 93.24           C  
ATOM    741  C   PHE B  88     -12.015  21.890   4.532  1.00 93.24           C  
ATOM    742  CB  PHE B  88     -11.080  23.447   6.256  1.00 93.24           C  
ATOM    743  O   PHE B  88     -11.684  21.973   3.348  1.00 93.24           O  
ATOM    744  CG  PHE B  88      -9.811  23.740   5.501  1.00 93.24           C  
ATOM    745  CD1 PHE B  88      -8.815  22.777   5.387  1.00 93.24           C  
ATOM    746  CD2 PHE B  88      -9.614  24.979   4.906  1.00 93.24           C  
ATOM    747  CE1 PHE B  88      -7.640  23.045   4.689  1.00 93.24           C  
ATOM    748  CE2 PHE B  88      -8.442  25.254   4.207  1.00 93.24           C  
ATOM    749  CZ  PHE B  88      -7.456  24.287   4.101  1.00 93.24           C  
ATOM    750  N   PHE B  89     -12.296  20.818   5.050  1.00 87.90           N  
ATOM    751  CA  PHE B  89     -12.075  19.545   4.374  1.00 87.90           C  
ATOM    752  C   PHE B  89     -13.015  19.392   3.184  1.00 87.90           C  
ATOM    753  CB  PHE B  89     -12.268  18.378   5.348  1.00 87.90           C  
ATOM    754  O   PHE B  89     -12.620  18.879   2.136  1.00 87.90           O  
ATOM    755  CG  PHE B  89     -11.293  18.376   6.494  1.00 87.90           C  
ATOM    756  CD1 PHE B  89     -10.028  18.934   6.350  1.00 87.90           C  
ATOM    757  CD2 PHE B  89     -11.641  17.817   7.717  1.00 87.90           C  
ATOM    758  CE1 PHE B  89      -9.123  18.934   7.409  1.00 87.90           C  
ATOM    759  CE2 PHE B  89     -10.742  17.813   8.780  1.00 87.90           C  
ATOM    760  CZ  PHE B  89      -9.484  18.371   8.623  1.00 87.90           C  
ATOM    761  N   THR B  90     -14.210  19.887   3.312  1.00 86.81           N  
ATOM    762  CA  THR B  90     -15.231  19.737   2.280  1.00 86.81           C  
ATOM    763  C   THR B  90     -14.809  20.445   0.995  1.00 86.81           C  
ATOM    764  CB  THR B  90     -16.588  20.291   2.752  1.00 86.81           C  
ATOM    765  O   THR B  90     -15.122  19.984  -0.105  1.00 86.81           O  
ATOM    766  CG2 THR B  90     -17.714  19.856   1.819  1.00 86.81           C  
ATOM    767  OG1 THR B  90     -16.862  19.805   4.072  1.00 86.81           O  
ATOM    768  N   ILE B  91     -13.985  21.423   1.141  1.00 91.10           N  
ATOM    769  CA  ILE B  91     -13.568  22.218  -0.010  1.00 91.10           C  
ATOM    770  C   ILE B  91     -12.558  21.430  -0.841  1.00 91.10           C  
ATOM    771  CB  ILE B  91     -12.963  23.571   0.428  1.00 91.10           C  
ATOM    772  O   ILE B  91     -12.539  21.536  -2.070  1.00 91.10           O  
ATOM    773  CG1 ILE B  91     -13.987  24.377   1.236  1.00 91.10           C  
ATOM    774  CG2 ILE B  91     -12.479  24.364  -0.790  1.00 91.10           C  
ATOM    775  CD1 ILE B  91     -13.410  25.616   1.905  1.00 91.10           C  
ATOM    776  N   PHE B  92     -11.754  20.566  -0.147  1.00 90.32           N  
ATOM    777  CA  PHE B  92     -10.599  20.007  -0.838  1.00 90.32           C  
ATOM    778  C   PHE B  92     -10.711  18.490  -0.941  1.00 90.32           C  
ATOM    779  CB  PHE B  92      -9.302  20.390  -0.118  1.00 90.32           C  
ATOM    780  O   PHE B  92      -9.832  17.834  -1.504  1.00 90.32           O  
ATOM    781  CG  PHE B  92      -8.992  21.862  -0.168  1.00 90.32           C  
ATOM    782  CD1 PHE B  92      -8.432  22.429  -1.306  1.00 90.32           C  
ATOM    783  CD2 PHE B  92      -9.261  22.678   0.923  1.00 90.32           C  
ATOM    784  CE1 PHE B  92      -8.143  23.791  -1.355  1.00 90.32           C  
ATOM    785  CE2 PHE B  92      -8.975  24.039   0.881  1.00 90.32           C  
ATOM    786  CZ  PHE B  92      -8.416  24.594  -0.258  1.00 90.32           C  
ATOM    787  N   GLU B  93     -11.825  17.994  -0.427  1.00 81.38           N  
ATOM    788  CA  GLU B  93     -11.952  16.541  -0.376  1.00 81.38           C  
ATOM    789  C   GLU B  93     -11.915  15.934  -1.775  1.00 81.38           C  
ATOM    790  CB  GLU B  93     -13.244  16.138   0.338  1.00 81.38           C  
ATOM    791  O   GLU B  93     -11.397  14.832  -1.967  1.00 81.38           O  
ATOM    792  CG  GLU B  93     -14.508  16.489  -0.434  1.00 81.38           C  
ATOM    793  CD  GLU B  93     -15.783  16.057   0.274  1.00 81.38           C  
ATOM    794  OE1 GLU B  93     -16.883  16.231  -0.298  1.00 81.38           O  
ATOM    795  OE2 GLU B  93     -15.680  15.541   1.409  1.00 81.38           O  
ATOM    796  N   LYS B  94     -12.313  16.766  -2.794  1.00 77.64           N  
ATOM    797  CA  LYS B  94     -12.334  16.256  -4.162  1.00 77.64           C  
ATOM    798  C   LYS B  94     -11.047  16.611  -4.901  1.00 77.64           C  
ATOM    799  CB  LYS B  94     -13.543  16.804  -4.921  1.00 77.64           C  
ATOM    800  O   LYS B  94     -10.743  16.030  -5.944  1.00 77.64           O  
ATOM    801  CG  LYS B  94     -14.882  16.321  -4.385  1.00 77.64           C  
ATOM    802  CD  LYS B  94     -16.041  16.843  -5.224  1.00 77.64           C  
ATOM    803  CE  LYS B  94     -17.384  16.377  -4.676  1.00 77.64           C  
ATOM    804  NZ  LYS B  94     -18.525  16.911  -5.478  1.00 77.64           N  
ATOM    805  N   LYS B  95     -10.263  17.452  -4.305  1.00 84.74           N  
ATOM    806  CA  LYS B  95      -9.079  17.958  -4.994  1.00 84.74           C  
ATOM    807  C   LYS B  95      -7.815  17.259  -4.502  1.00 84.74           C  
ATOM    808  CB  LYS B  95      -8.951  19.470  -4.801  1.00 84.74           C  
ATOM    809  O   LYS B  95      -6.898  17.000  -5.284  1.00 84.74           O  
ATOM    810  CG  LYS B  95     -10.043  20.277  -5.487  1.00 84.74           C  
ATOM    811  CD  LYS B  95      -9.815  21.774  -5.329  1.00 84.74           C  
ATOM    812  CE  LYS B  95     -10.912  22.583  -6.010  1.00 84.74           C  
ATOM    813  NZ  LYS B  95     -10.695  24.052  -5.852  1.00 84.74           N  
ATOM    814  N   ILE B  96      -7.786  16.897  -3.223  1.00 82.09           N  
ATOM    815  CA  ILE B  96      -6.586  16.328  -2.619  1.00 82.09           C  
ATOM    816  C   ILE B  96      -6.821  14.855  -2.291  1.00 82.09           C  
ATOM    817  CB  ILE B  96      -6.174  17.101  -1.346  1.00 82.09           C  
ATOM    818  O   ILE B  96      -7.700  14.523  -1.492  1.00 82.09           O  
ATOM    819  CG1 ILE B  96      -5.904  18.573  -1.678  1.00 82.09           C  
ATOM    820  CG2 ILE B  96      -4.948  16.453  -0.694  1.00 82.09           C  
ATOM    821  CD1 ILE B  96      -5.352  19.380  -0.511  1.00 82.09           C  
ATOM    822  N   GLU B  97      -5.906  14.132  -2.871  1.00 72.46           N  
ATOM    823  CA  GLU B  97      -5.991  12.699  -2.607  1.00 72.46           C  
ATOM    824  C   GLU B  97      -5.578  12.377  -1.174  1.00 72.46           C  
ATOM    825  CB  GLU B  97      -5.120  11.918  -3.594  1.00 72.46           C  
ATOM    826  O   GLU B  97      -4.627  12.961  -0.650  1.00 72.46           O  
ATOM    827  CG  GLU B  97      -5.348  10.413  -3.558  1.00 72.46           C  
ATOM    828  CD  GLU B  97      -4.456   9.648  -4.523  1.00 72.46           C  
ATOM    829  OE1 GLU B  97      -4.515   8.398  -4.543  1.00 72.46           O  
ATOM    830  OE2 GLU B  97      -3.692  10.305  -5.266  1.00 72.46           O  
ATOM    831  N   ASP B  98      -6.291  11.501  -0.521  1.00 68.40           N  
ATOM    832  CA  ASP B  98      -5.951  11.043   0.823  1.00 68.40           C  
ATOM    833  C   ASP B  98      -5.869  12.216   1.798  1.00 68.40           C  
ATOM    834  CB  ASP B  98      -4.627  10.276   0.810  1.00 68.40           C  
ATOM    835  O   ASP B  98      -4.975  12.263   2.645  1.00 68.40           O  
ATOM    836  CG  ASP B  98      -4.683   9.011  -0.029  1.00 68.40           C  
ATOM    837  OD1 ASP B  98      -5.744   8.352  -0.069  1.00 68.40           O  
ATOM    838  OD2 ASP B  98      -3.655   8.669  -0.653  1.00 68.40           O  
ATOM    839  N   TYR B  99      -6.731  13.195   1.598  1.00 77.79           N  
ATOM    840  CA  TYR B  99      -6.711  14.406   2.410  1.00 77.79           C  
ATOM    841  C   TYR B  99      -6.921  14.079   3.884  1.00 77.79           C  
ATOM    842  CB  TYR B  99      -7.785  15.390   1.936  1.00 77.79           C  
ATOM    843  O   TYR B  99      -6.481  14.826   4.761  1.00 77.79           O  
ATOM    844  CG  TYR B  99      -9.193  14.954   2.261  1.00 77.79           C  
ATOM    845  CD1 TYR B  99      -9.912  14.145   1.384  1.00 77.79           C  
ATOM    846  CD2 TYR B  99      -9.807  15.351   3.444  1.00 77.79           C  
ATOM    847  CE1 TYR B  99     -11.211  13.742   1.679  1.00 77.79           C  
ATOM    848  CE2 TYR B  99     -11.105  14.955   3.748  1.00 77.79           C  
ATOM    849  OH  TYR B  99     -13.083  13.756   3.158  1.00 77.79           O  
ATOM    850  CZ  TYR B  99     -11.798  14.151   2.861  1.00 77.79           C  
ATOM    851  N   ASN B 100      -7.612  12.957   4.144  1.00 76.58           N  
ATOM    852  CA  ASN B 100      -7.995  12.598   5.505  1.00 76.58           C  
ATOM    853  C   ASN B 100      -7.020  11.595   6.116  1.00 76.58           C  
ATOM    854  CB  ASN B 100      -9.419  12.039   5.533  1.00 76.58           C  
ATOM    855  O   ASN B 100      -7.277  11.047   7.189  1.00 76.58           O  
ATOM    856  CG  ASN B 100      -9.466  10.547   5.268  1.00 76.58           C  
ATOM    857  ND2 ASN B 100     -10.670   9.990   5.226  1.00 76.58           N  
ATOM    858  OD1 ASN B 100      -8.428   9.901   5.103  1.00 76.58           O  
ATOM    859  N   PHE B 101      -5.874  11.345   5.454  1.00 70.43           N  
ATOM    860  CA  PHE B 101      -4.890  10.389   5.947  1.00 70.43           C  
ATOM    861  C   PHE B 101      -4.110  10.971   7.120  1.00 70.43           C  
ATOM    862  CB  PHE B 101      -3.927   9.980   4.827  1.00 70.43           C  
ATOM    863  O   PHE B 101      -3.773  12.157   7.121  1.00 70.43           O  
ATOM    864  CG  PHE B 101      -2.990   8.867   5.209  1.00 70.43           C  
ATOM    865  CD1 PHE B 101      -1.680   9.139   5.585  1.00 70.43           C  
ATOM    866  CD2 PHE B 101      -3.419   7.546   5.191  1.00 70.43           C  
ATOM    867  CE1 PHE B 101      -0.811   8.110   5.938  1.00 70.43           C  
ATOM    868  CE2 PHE B 101      -2.555   6.512   5.543  1.00 70.43           C  
ATOM    869  CZ  PHE B 101      -1.252   6.796   5.915  1.00 70.43           C  
ATOM    870  N   GLY B 102      -3.937  10.118   8.157  1.00 75.37           N  
ATOM    871  CA  GLY B 102      -3.163  10.551   9.309  1.00 75.37           C  
ATOM    872  C   GLY B 102      -1.719  10.871   8.971  1.00 75.37           C  
ATOM    873  O   GLY B 102      -1.002  10.030   8.426  1.00 75.37           O  
ATOM    874  N   THR B 103      -1.261  12.104   9.426  1.00 81.95           N  
ATOM    875  CA  THR B 103       0.076  12.598   9.119  1.00 81.95           C  
ATOM    876  C   THR B 103       0.701  13.264  10.342  1.00 81.95           C  
ATOM    877  CB  THR B 103       0.047  13.597   7.946  1.00 81.95           C  
ATOM    878  O   THR B 103      -0.004  13.859  11.159  1.00 81.95           O  
ATOM    879  CG2 THR B 103       1.457  14.030   7.558  1.00 81.95           C  
ATOM    880  OG1 THR B 103      -0.580  12.979   6.816  1.00 81.95           O  
ATOM    881  N   LEU B 104       1.990  13.136  10.446  1.00 86.61           N  
ATOM    882  CA  LEU B 104       2.710  13.761  11.551  1.00 86.61           C  
ATOM    883  C   LEU B 104       3.007  15.226  11.247  1.00 86.61           C  
ATOM    884  CB  LEU B 104       4.014  13.012  11.833  1.00 86.61           C  
ATOM    885  O   LEU B 104       3.473  15.555  10.154  1.00 86.61           O  
ATOM    886  CG  LEU B 104       3.882  11.670  12.555  1.00 86.61           C  
ATOM    887  CD1 LEU B 104       5.207  10.915  12.516  1.00 86.61           C  
ATOM    888  CD2 LEU B 104       3.423  11.879  13.994  1.00 86.61           C  
ATOM    889  N   LEU B 105       2.664  16.022  12.231  1.00 92.67           N  
ATOM    890  CA  LEU B 105       2.941  17.448  12.105  1.00 92.67           C  
ATOM    891  C   LEU B 105       3.719  17.960  13.312  1.00 92.67           C  
ATOM    892  CB  LEU B 105       1.637  18.236  11.952  1.00 92.67           C  
ATOM    893  O   LEU B 105       3.386  17.636  14.454  1.00 92.67           O  
ATOM    894  CG  LEU B 105       1.768  19.758  11.879  1.00 92.67           C  
ATOM    895  CD1 LEU B 105       2.426  20.170  10.566  1.00 92.67           C  
ATOM    896  CD2 LEU B 105       0.404  20.421  12.031  1.00 92.67           C  
ATOM    897  N   ARG B 106       4.703  18.741  13.037  1.00 92.93           N  
ATOM    898  CA  ARG B 106       5.440  19.381  14.122  1.00 92.93           C  
ATOM    899  C   ARG B 106       4.619  20.500  14.756  1.00 92.93           C  
ATOM    900  CB  ARG B 106       6.774  19.933  13.614  1.00 92.93           C  
ATOM    901  O   ARG B 106       4.024  21.316  14.050  1.00 92.93           O  
ATOM    902  CG  ARG B 106       7.757  18.860  13.175  1.00 92.93           C  
ATOM    903  CD  ARG B 106       9.082  19.460  12.723  1.00 92.93           C  
ATOM    904  NE  ARG B 106       8.928  20.248  11.504  1.00 92.93           N  
ATOM    905  NH1 ARG B 106      10.800  21.553  11.865  1.00 92.93           N  
ATOM    906  NH2 ARG B 106       9.514  21.878   9.995  1.00 92.93           N  
ATOM    907  CZ  ARG B 106       9.747  21.225  11.124  1.00 92.93           C  
ATOM    908  N   THR B 107       4.579  20.606  16.101  1.00 92.58           N  
ATOM    909  CA  THR B 107       3.851  21.661  16.798  1.00 92.58           C  
ATOM    910  C   THR B 107       4.673  22.946  16.844  1.00 92.58           C  
ATOM    911  CB  THR B 107       3.482  21.232  18.230  1.00 92.58           C  
ATOM    912  O   THR B 107       4.128  24.030  17.064  1.00 92.58           O  
ATOM    913  CG2 THR B 107       2.460  20.100  18.219  1.00 92.58           C  
ATOM    914  OG1 THR B 107       4.663  20.788  18.909  1.00 92.58           O  
ATOM    915  N   ASP B 108       5.930  22.752  16.577  1.00 93.28           N  
ATOM    916  CA  ASP B 108       6.865  23.872  16.536  1.00 93.28           C  
ATOM    917  C   ASP B 108       7.782  23.777  15.319  1.00 93.28           C  
ATOM    918  CB  ASP B 108       7.697  23.924  17.819  1.00 93.28           C  
ATOM    919  O   ASP B 108       8.606  22.865  15.226  1.00 93.28           O  
ATOM    920  CG  ASP B 108       8.550  25.176  17.922  1.00 93.28           C  
ATOM    921  OD1 ASP B 108       8.625  25.946  16.940  1.00 93.28           O  
ATOM    922  OD2 ASP B 108       9.154  25.394  18.994  1.00 93.28           O  
ATOM    923  N   ALA B 109       7.724  24.832  14.474  1.00 93.85           N  
ATOM    924  CA  ALA B 109       8.449  24.814  13.205  1.00 93.85           C  
ATOM    925  C   ALA B 109       9.942  25.037  13.423  1.00 93.85           C  
ATOM    926  CB  ALA B 109       7.889  25.871  12.257  1.00 93.85           C  
ATOM    927  O   ALA B 109      10.751  24.784  12.527  1.00 93.85           O  
ATOM    928  N   SER B 110      10.300  25.508  14.625  1.00 92.67           N  
ATOM    929  CA  SER B 110      11.707  25.758  14.919  1.00 92.67           C  
ATOM    930  C   SER B 110      12.382  24.514  15.487  1.00 92.67           C  
ATOM    931  CB  SER B 110      11.851  26.921  15.901  1.00 92.67           C  
ATOM    932  O   SER B 110      13.593  24.510  15.720  1.00 92.67           O  
ATOM    933  OG  SER B 110      11.237  26.612  17.140  1.00 92.67           O  
ATOM    934  N   ALA B 111      11.588  23.447  15.644  1.00 89.65           N  
ATOM    935  CA  ALA B 111      12.110  22.217  16.234  1.00 89.65           C  
ATOM    936  C   ALA B 111      11.975  21.044  15.267  1.00 89.65           C  
ATOM    937  CB  ALA B 111      11.388  21.908  17.544  1.00 89.65           C  
ATOM    938  O   ALA B 111      11.211  21.112  14.301  1.00 89.65           O  
ATOM    939  N   GLU B 112      12.768  20.038  15.456  1.00 87.05           N  
ATOM    940  CA  GLU B 112      12.652  18.799  14.692  1.00 87.05           C  
ATOM    941  C   GLU B 112      11.513  17.930  15.218  1.00 87.05           C  
ATOM    942  CB  GLU B 112      13.969  18.019  14.729  1.00 87.05           C  
ATOM    943  O   GLU B 112      10.880  18.268  16.221  1.00 87.05           O  
ATOM    944  CG  GLU B 112      15.147  18.772  14.127  1.00 87.05           C  
ATOM    945  CD  GLU B 112      16.450  17.990  14.182  1.00 87.05           C  
ATOM    946  OE1 GLU B 112      17.501  18.533  13.771  1.00 87.05           O  
ATOM    947  OE2 GLU B 112      16.419  16.826  14.639  1.00 87.05           O  
ATOM    948  N   TYR B 113      11.274  16.890  14.457  1.00 86.19           N  
ATOM    949  CA  TYR B 113      10.276  15.939  14.935  1.00 86.19           C  
ATOM    950  C   TYR B 113      10.713  15.307  16.251  1.00 86.19           C  
ATOM    951  CB  TYR B 113      10.028  14.849  13.888  1.00 86.19           C  
ATOM    952  O   TYR B 113      11.844  14.831  16.373  1.00 86.19           O  
ATOM    953  CG  TYR B 113       9.285  15.336  12.668  1.00 86.19           C  
ATOM    954  CD1 TYR B 113       7.892  15.354  12.638  1.00 86.19           C  
ATOM    955  CD2 TYR B 113       9.973  15.779  11.544  1.00 86.19           C  
ATOM    956  CE1 TYR B 113       7.203  15.800  11.515  1.00 86.19           C  
ATOM    957  CE2 TYR B 113       9.294  16.228  10.416  1.00 86.19           C  
ATOM    958  OH  TYR B 113       7.234  16.678   9.297  1.00 86.19           O  
ATOM    959  CZ  TYR B 113       7.911  16.235  10.411  1.00 86.19           C  
ATOM    960  N   GLY B 114       9.802  15.450  17.258  1.00 77.36           N  
ATOM    961  CA  GLY B 114      10.065  14.879  18.569  1.00 77.36           C  
ATOM    962  C   GLY B 114       8.812  14.384  19.266  1.00 77.36           C  
ATOM    963  O   GLY B 114       7.700  14.578  18.769  1.00 77.36           O  
ATOM    964  N   GLN B 115       8.987  13.737  20.321  1.00 69.77           N  
ATOM    965  CA  GLN B 115       7.867  13.192  21.081  1.00 69.77           C  
ATOM    966  C   GLN B 115       6.920  14.299  21.536  1.00 69.77           C  
ATOM    967  CB  GLN B 115       8.371  12.403  22.290  1.00 69.77           C  
ATOM    968  O   GLN B 115       5.700  14.126  21.515  1.00 69.77           O  
ATOM    969  CG  GLN B 115       7.266  11.714  23.079  1.00 69.77           C  
ATOM    970  CD  GLN B 115       7.796  10.907  24.250  1.00 69.77           C  
ATOM    971  NE2 GLN B 115       6.952  10.045  24.807  1.00 69.77           N  
ATOM    972  OE1 GLN B 115       8.955  11.056  24.649  1.00 69.77           O  
ATOM    973  N   PHE B 116       7.498  15.397  21.907  1.00 77.56           N  
ATOM    974  CA  PHE B 116       6.680  16.470  22.460  1.00 77.56           C  
ATOM    975  C   PHE B 116       6.552  17.620  21.468  1.00 77.56           C  
ATOM    976  CB  PHE B 116       7.276  16.977  23.777  1.00 77.56           C  
ATOM    977  O   PHE B 116       5.967  18.657  21.784  1.00 77.56           O  
ATOM    978  CG  PHE B 116       7.426  15.909  24.827  1.00 77.56           C  
ATOM    979  CD1 PHE B 116       6.315  15.420  25.504  1.00 77.56           C  
ATOM    980  CD2 PHE B 116       8.678  15.394  25.136  1.00 77.56           C  
ATOM    981  CE1 PHE B 116       6.451  14.431  26.476  1.00 77.56           C  
ATOM    982  CE2 PHE B 116       8.821  14.406  26.106  1.00 77.56           C  
ATOM    983  CZ  PHE B 116       7.707  13.927  26.775  1.00 77.56           C  
ATOM    984  N   THR B 117       7.058  17.411  20.322  1.00 84.44           N  
ATOM    985  CA  THR B 117       7.002  18.492  19.343  1.00 84.44           C  
ATOM    986  C   THR B 117       6.281  18.038  18.077  1.00 84.44           C  
ATOM    987  CB  THR B 117       8.412  18.993  18.982  1.00 84.44           C  
ATOM    988  O   THR B 117       6.424  18.655  17.020  1.00 84.44           O  
ATOM    989  CG2 THR B 117       9.090  19.641  20.185  1.00 84.44           C  
ATOM    990  OG1 THR B 117       9.207  17.886  18.539  1.00 84.44           O  
ATOM    991  N   THR B 118       5.628  16.925  18.229  1.00 82.14           N  
ATOM    992  CA  THR B 118       4.937  16.376  17.068  1.00 82.14           C  
ATOM    993  C   THR B 118       3.537  15.902  17.445  1.00 82.14           C  
ATOM    994  CB  THR B 118       5.728  15.209  16.448  1.00 82.14           C  
ATOM    995  O   THR B 118       3.308  15.461  18.573  1.00 82.14           O  
ATOM    996  CG2 THR B 118       5.072  14.723  15.160  1.00 82.14           C  
ATOM    997  OG1 THR B 118       7.062  15.645  16.157  1.00 82.14           O  
ATOM    998  N   CYS B 119       2.589  16.073  16.648  1.00 83.48           N  
ATOM    999  CA  CYS B 119       1.234  15.573  16.851  1.00 83.48           C  
ATOM   1000  C   CYS B 119       0.683  14.954  15.572  1.00 83.48           C  
ATOM   1001  CB  CYS B 119       0.312  16.698  17.321  1.00 83.48           C  
ATOM   1002  O   CYS B 119       1.264  15.119  14.498  1.00 83.48           O  
ATOM   1003  SG  CYS B 119       0.016  17.967  16.071  1.00 83.48           S  
ATOM   1004  N   PHE B 120      -0.433  14.180  15.714  1.00 81.33           N  
ATOM   1005  CA  PHE B 120      -1.072  13.561  14.558  1.00 81.33           C  
ATOM   1006  C   PHE B 120      -2.214  14.427  14.042  1.00 81.33           C  
ATOM   1007  CB  PHE B 120      -1.591  12.164  14.914  1.00 81.33           C  
ATOM   1008  O   PHE B 120      -3.090  14.831  14.809  1.00 81.33           O  
ATOM   1009  CG  PHE B 120      -0.602  11.062  14.647  1.00 81.33           C  
ATOM   1010  CD1 PHE B 120      -0.450  10.541  13.368  1.00 81.33           C  
ATOM   1011  CD2 PHE B 120       0.176  10.547  15.675  1.00 81.33           C  
ATOM   1012  CE1 PHE B 120       0.465   9.521  13.118  1.00 81.33           C  
ATOM   1013  CE2 PHE B 120       1.092   9.528  15.433  1.00 81.33           C  
ATOM   1014  CZ  PHE B 120       1.235   9.015  14.154  1.00 81.33           C  
ATOM   1015  N   VAL B 121      -2.148  14.703  12.753  1.00 85.84           N  
ATOM   1016  CA  VAL B 121      -3.205  15.458  12.089  1.00 85.84           C  
ATOM   1017  C   VAL B 121      -3.570  14.786  10.768  1.00 85.84           C  
ATOM   1018  CB  VAL B 121      -2.786  16.925  11.843  1.00 85.84           C  
ATOM   1019  O   VAL B 121      -2.890  13.855  10.329  1.00 85.84           O  
ATOM   1020  CG1 VAL B 121      -2.559  17.651  13.168  1.00 85.84           C  
ATOM   1021  CG2 VAL B 121      -1.529  16.982  10.977  1.00 85.84           C  
ATOM   1022  N   VAL B 122      -4.700  15.299  10.206  1.00 83.32           N  
ATOM   1023  CA  VAL B 122      -5.039  14.814   8.872  1.00 83.32           C  
ATOM   1024  C   VAL B 122      -4.163  15.509   7.832  1.00 83.32           C  
ATOM   1025  CB  VAL B 122      -6.533  15.039   8.548  1.00 83.32           C  
ATOM   1026  O   VAL B 122      -3.675  16.617   8.063  1.00 83.32           O  
ATOM   1027  CG1 VAL B 122      -7.377  13.873   9.057  1.00 83.32           C  
ATOM   1028  CG2 VAL B 122      -7.016  16.356   9.153  1.00 83.32           C  
ATOM   1029  N   ARG B 123      -3.974  14.924   6.727  1.00 87.89           N  
ATOM   1030  CA  ARG B 123      -3.047  15.370   5.692  1.00 87.89           C  
ATOM   1031  C   ARG B 123      -3.345  16.805   5.271  1.00 87.89           C  
ATOM   1032  CB  ARG B 123      -3.111  14.443   4.476  1.00 87.89           C  
ATOM   1033  O   ARG B 123      -2.427  17.606   5.082  1.00 87.89           O  
ATOM   1034  CG  ARG B 123      -2.067  14.748   3.413  1.00 87.89           C  
ATOM   1035  CD  ARG B 123      -1.782  13.535   2.539  1.00 87.89           C  
ATOM   1036  NE  ARG B 123      -1.105  12.479   3.286  1.00 87.89           N  
ATOM   1037  NH1 ARG B 123      -2.145  10.741   2.174  1.00 87.89           N  
ATOM   1038  NH2 ARG B 123      -0.625  10.301   3.832  1.00 87.89           N  
ATOM   1039  CZ  ARG B 123      -1.293  11.176   3.096  1.00 87.89           C  
ATOM   1040  N   LEU B 124      -4.578  17.092   5.101  1.00 92.23           N  
ATOM   1041  CA  LEU B 124      -4.944  18.438   4.673  1.00 92.23           C  
ATOM   1042  C   LEU B 124      -4.551  19.469   5.725  1.00 92.23           C  
ATOM   1043  CB  LEU B 124      -6.447  18.522   4.395  1.00 92.23           C  
ATOM   1044  O   LEU B 124      -4.142  20.582   5.387  1.00 92.23           O  
ATOM   1045  CG  LEU B 124      -6.928  19.757   3.633  1.00 92.23           C  
ATOM   1046  CD1 LEU B 124      -6.233  19.849   2.279  1.00 92.23           C  
ATOM   1047  CD2 LEU B 124      -8.443  19.724   3.461  1.00 92.23           C  
ATOM   1048  N   GLN B 125      -4.678  19.146   7.008  1.00 92.68           N  
ATOM   1049  CA  GLN B 125      -4.185  20.039   8.052  1.00 92.68           C  
ATOM   1050  C   GLN B 125      -2.675  20.231   7.942  1.00 92.68           C  
ATOM   1051  CB  GLN B 125      -4.546  19.498   9.436  1.00 92.68           C  
ATOM   1052  O   GLN B 125      -2.173  21.346   8.101  1.00 92.68           O  
ATOM   1053  CG  GLN B 125      -6.019  19.654   9.792  1.00 92.68           C  
ATOM   1054  CD  GLN B 125      -6.369  19.027  11.129  1.00 92.68           C  
ATOM   1055  NE2 GLN B 125      -7.337  19.616  11.823  1.00 92.68           N  
ATOM   1056  OE1 GLN B 125      -5.775  18.023  11.533  1.00 92.68           O  
ATOM   1057  N   PHE B 126      -2.047  19.117   7.681  1.00 94.22           N  
ATOM   1058  CA  PHE B 126      -0.605  19.172   7.465  1.00 94.22           C  
ATOM   1059  C   PHE B 126      -0.263  20.142   6.341  1.00 94.22           C  
ATOM   1060  CB  PHE B 126      -0.055  17.779   7.143  1.00 94.22           C  
ATOM   1061  O   PHE B 126       0.569  21.035   6.517  1.00 94.22           O  
ATOM   1062  CG  PHE B 126       1.392  17.779   6.731  1.00 94.22           C  
ATOM   1063  CD1 PHE B 126       1.748  17.828   5.389  1.00 94.22           C  
ATOM   1064  CD2 PHE B 126       2.398  17.729   7.688  1.00 94.22           C  
ATOM   1065  CE1 PHE B 126       3.087  17.828   5.005  1.00 94.22           C  
ATOM   1066  CE2 PHE B 126       3.738  17.728   7.312  1.00 94.22           C  
ATOM   1067  CZ  PHE B 126       4.081  17.777   5.971  1.00 94.22           C  
ATOM   1068  N   TYR B 127      -0.957  20.066   5.255  1.00 95.82           N  
ATOM   1069  CA  TYR B 127      -0.718  20.951   4.120  1.00 95.82           C  
ATOM   1070  C   TYR B 127      -0.996  22.402   4.493  1.00 95.82           C  
ATOM   1071  CB  TYR B 127      -1.588  20.542   2.927  1.00 95.82           C  
ATOM   1072  O   TYR B 127      -0.212  23.295   4.161  1.00 95.82           O  
ATOM   1073  CG  TYR B 127      -1.081  19.323   2.196  1.00 95.82           C  
ATOM   1074  CD1 TYR B 127       0.285  19.092   2.050  1.00 95.82           C  
ATOM   1075  CD2 TYR B 127      -1.966  18.401   1.648  1.00 95.82           C  
ATOM   1076  CE1 TYR B 127       0.757  17.971   1.375  1.00 95.82           C  
ATOM   1077  CE2 TYR B 127      -1.506  17.276   0.971  1.00 95.82           C  
ATOM   1078  OH  TYR B 127       0.317  15.958   0.171  1.00 95.82           O  
ATOM   1079  CZ  TYR B 127      -0.145  17.070   0.841  1.00 95.82           C  
ATOM   1080  N   ALA B 128      -2.023  22.591   5.195  1.00 96.62           N  
ATOM   1081  CA  ALA B 128      -2.384  23.953   5.578  1.00 96.62           C  
ATOM   1082  C   ALA B 128      -1.273  24.605   6.396  1.00 96.62           C  
ATOM   1083  CB  ALA B 128      -3.692  23.956   6.366  1.00 96.62           C  
ATOM   1084  O   ALA B 128      -0.808  25.698   6.063  1.00 96.62           O  
ATOM   1085  N   PHE B 129      -0.788  23.894   7.390  1.00 96.78           N  
ATOM   1086  CA  PHE B 129       0.224  24.454   8.278  1.00 96.78           C  
ATOM   1087  C   PHE B 129       1.575  24.533   7.577  1.00 96.78           C  
ATOM   1088  CB  PHE B 129       0.344  23.616   9.555  1.00 96.78           C  
ATOM   1089  O   PHE B 129       2.241  25.570   7.615  1.00 96.78           O  
ATOM   1090  CG  PHE B 129      -0.642  23.998  10.626  1.00 96.78           C  
ATOM   1091  CD1 PHE B 129      -0.381  25.057  11.485  1.00 96.78           C  
ATOM   1092  CD2 PHE B 129      -1.832  23.296  10.772  1.00 96.78           C  
ATOM   1093  CE1 PHE B 129      -1.291  25.413  12.477  1.00 96.78           C  
ATOM   1094  CE2 PHE B 129      -2.747  23.646  11.761  1.00 96.78           C  
ATOM   1095  CZ  PHE B 129      -2.474  24.704  12.613  1.00 96.78           C  
ATOM   1096  N   GLU B 130       1.949  23.476   6.861  1.00 96.25           N  
ATOM   1097  CA  GLU B 130       3.289  23.423   6.284  1.00 96.25           C  
ATOM   1098  C   GLU B 130       3.405  24.342   5.072  1.00 96.25           C  
ATOM   1099  CB  GLU B 130       3.650  21.988   5.892  1.00 96.25           C  
ATOM   1100  O   GLU B 130       4.458  24.940   4.838  1.00 96.25           O  
ATOM   1101  CG  GLU B 130       4.016  21.101   7.074  1.00 96.25           C  
ATOM   1102  CD  GLU B 130       5.250  21.580   7.823  1.00 96.25           C  
ATOM   1103  OE1 GLU B 130       5.322  21.389   9.058  1.00 96.25           O  
ATOM   1104  OE2 GLU B 130       6.152  22.151   7.169  1.00 96.25           O  
ATOM   1105  N   ILE B 131       2.352  24.488   4.362  1.00 96.65           N  
ATOM   1106  CA  ILE B 131       2.360  25.440   3.257  1.00 96.65           C  
ATOM   1107  C   ILE B 131       2.525  26.858   3.798  1.00 96.65           C  
ATOM   1108  CB  ILE B 131       1.071  25.334   2.411  1.00 96.65           C  
ATOM   1109  O   ILE B 131       3.323  27.640   3.275  1.00 96.65           O  
ATOM   1110  CG1 ILE B 131       1.062  24.026   1.612  1.00 96.65           C  
ATOM   1111  CG2 ILE B 131       0.934  26.545   1.483  1.00 96.65           C  
ATOM   1112  CD1 ILE B 131      -0.268  23.723   0.937  1.00 96.65           C  
ATOM   1113  N   ALA B 132       1.812  27.163   4.843  1.00 97.32           N  
ATOM   1114  CA  ALA B 132       1.947  28.476   5.468  1.00 97.32           C  
ATOM   1115  C   ALA B 132       3.359  28.685   6.007  1.00 97.32           C  
ATOM   1116  CB  ALA B 132       0.922  28.640   6.588  1.00 97.32           C  
ATOM   1117  O   ALA B 132       3.959  29.742   5.800  1.00 97.32           O  
ATOM   1118  N   ARG B 133       3.897  27.753   6.648  1.00 96.92           N  
ATOM   1119  CA  ARG B 133       5.247  27.843   7.195  1.00 96.92           C  
ATOM   1120  C   ARG B 133       6.277  28.023   6.085  1.00 96.92           C  
ATOM   1121  CB  ARG B 133       5.578  26.598   8.020  1.00 96.92           C  
ATOM   1122  O   ARG B 133       7.198  28.833   6.212  1.00 96.92           O  
ATOM   1123  CG  ARG B 133       4.871  26.544   9.365  1.00 96.92           C  
ATOM   1124  CD  ARG B 133       5.211  25.273  10.131  1.00 96.92           C  
ATOM   1125  NE  ARG B 133       4.568  25.245  11.442  1.00 96.92           N  
ATOM   1126  NH1 ARG B 133       5.235  23.093  11.952  1.00 96.92           N  
ATOM   1127  NH2 ARG B 133       3.976  24.292  13.445  1.00 96.92           N  
ATOM   1128  CZ  ARG B 133       4.594  24.210  12.277  1.00 96.92           C  
ATOM   1129  N   ASN B 134       6.087  27.344   5.004  1.00 95.77           N  
ATOM   1130  CA  ASN B 134       7.004  27.453   3.874  1.00 95.77           C  
ATOM   1131  C   ASN B 134       6.921  28.826   3.214  1.00 95.77           C  
ATOM   1132  CB  ASN B 134       6.725  26.352   2.849  1.00 95.77           C  
ATOM   1133  O   ASN B 134       7.946  29.422   2.880  1.00 95.77           O  
ATOM   1134  CG  ASN B 134       7.169  24.983   3.325  1.00 95.77           C  
ATOM   1135  ND2 ASN B 134       6.738  23.942   2.623  1.00 95.77           N  
ATOM   1136  OD1 ASN B 134       7.893  24.862   4.317  1.00 95.77           O  
ATOM   1137  N   LYS B 135       5.741  29.321   3.095  1.00 95.55           N  
ATOM   1138  CA  LYS B 135       5.559  30.636   2.486  1.00 95.55           C  
ATOM   1139  C   LYS B 135       6.195  31.730   3.338  1.00 95.55           C  
ATOM   1140  CB  LYS B 135       4.072  30.930   2.281  1.00 95.55           C  
ATOM   1141  O   LYS B 135       6.716  32.713   2.808  1.00 95.55           O  
ATOM   1142  CG  LYS B 135       3.482  30.297   1.029  1.00 95.55           C  
ATOM   1143  CD  LYS B 135       2.067  30.793   0.765  1.00 95.55           C  
ATOM   1144  CE  LYS B 135       1.542  30.300  -0.577  1.00 95.55           C  
ATOM   1145  NZ  LYS B 135       1.156  31.432  -1.471  1.00 95.55           N  
ATOM   1146  N   HIS B 136       6.203  31.511   4.640  1.00 96.42           N  
ATOM   1147  CA  HIS B 136       6.763  32.510   5.544  1.00 96.42           C  
ATOM   1148  C   HIS B 136       8.231  32.222   5.840  1.00 96.42           C  
ATOM   1149  CB  HIS B 136       5.965  32.561   6.847  1.00 96.42           C  
ATOM   1150  O   HIS B 136       8.845  32.896   6.671  1.00 96.42           O  
ATOM   1151  CG  HIS B 136       4.587  33.121   6.686  1.00 96.42           C  
ATOM   1152  CD2 HIS B 136       3.371  32.557   6.868  1.00 96.42           C  
ATOM   1153  ND1 HIS B 136       4.355  34.420   6.286  1.00 96.42           N  
ATOM   1154  CE1 HIS B 136       3.050  34.630   6.230  1.00 96.42           C  
ATOM   1155  NE2 HIS B 136       2.431  33.515   6.578  1.00 96.42           N  
ATOM   1156  N   GLY B 137       8.768  31.188   5.307  1.00 95.32           N  
ATOM   1157  CA  GLY B 137      10.178  30.855   5.428  1.00 95.32           C  
ATOM   1158  C   GLY B 137      10.540  30.274   6.782  1.00 95.32           C  
ATOM   1159  O   GLY B 137      11.687  30.376   7.221  1.00 95.32           O  
ATOM   1160  N   LEU B 138       9.606  29.776   7.419  1.00 95.44           N  
ATOM   1161  CA  LEU B 138       9.828  29.262   8.766  1.00 95.44           C  
ATOM   1162  C   LEU B 138      10.571  27.930   8.724  1.00 95.44           C  
ATOM   1163  CB  LEU B 138       8.497  29.094   9.502  1.00 95.44           C  
ATOM   1164  O   LEU B 138      11.154  27.508   9.725  1.00 95.44           O  
ATOM   1165  CG  LEU B 138       7.723  30.378   9.805  1.00 95.44           C  
ATOM   1166  CD1 LEU B 138       6.385  30.049  10.459  1.00 95.44           C  
ATOM   1167  CD2 LEU B 138       8.547  31.301  10.697  1.00 95.44           C  
ATOM   1168  N   ASN B 139      10.563  27.298   7.548  1.00 93.83           N  
ATOM   1169  CA  ASN B 139      11.224  26.004   7.424  1.00 93.83           C  
ATOM   1170  C   ASN B 139      12.574  26.129   6.723  1.00 93.83           C  
ATOM   1171  CB  ASN B 139      10.329  25.012   6.679  1.00 93.83           C  
ATOM   1172  O   ASN B 139      13.271  25.131   6.526  1.00 93.83           O  
ATOM   1173  CG  ASN B 139       9.157  24.540   7.517  1.00 93.83           C  
ATOM   1174  ND2 ASN B 139       8.048  24.221   6.859  1.00 93.83           N  
ATOM   1175  OD1 ASN B 139       9.246  24.464   8.745  1.00 93.83           O  
ATOM   1176  N   ASP B 140      13.021  27.288   6.425  1.00 94.11           N  
ATOM   1177  CA  ASP B 140      14.228  27.516   5.637  1.00 94.11           C  
ATOM   1178  C   ASP B 140      15.481  27.167   6.439  1.00 94.11           C  
ATOM   1179  CB  ASP B 140      14.294  28.969   5.164  1.00 94.11           C  
ATOM   1180  O   ASP B 140      16.525  26.853   5.864  1.00 94.11           O  
ATOM   1181  CG  ASP B 140      13.309  29.276   4.050  1.00 94.11           C  
ATOM   1182  OD1 ASP B 140      12.596  28.355   3.596  1.00 94.11           O  
ATOM   1183  OD2 ASP B 140      13.246  30.448   3.621  1.00 94.11           O  
ATOM   1184  N   TRP B 141      15.338  27.185   7.740  1.00 93.45           N  
ATOM   1185  CA  TRP B 141      16.494  26.901   8.583  1.00 93.45           C  
ATOM   1186  C   TRP B 141      16.935  25.449   8.433  1.00 93.45           C  
ATOM   1187  CB  TRP B 141      16.178  27.203  10.050  1.00 93.45           C  
ATOM   1188  O   TRP B 141      18.071  25.101   8.764  1.00 93.45           O  
ATOM   1189  CG  TRP B 141      15.084  26.354  10.624  1.00 93.45           C  
ATOM   1190  CD1 TRP B 141      13.742  26.618  10.611  1.00 93.45           C  
ATOM   1191  CD2 TRP B 141      15.240  25.103  11.302  1.00 93.45           C  
ATOM   1192  CE2 TRP B 141      13.949  24.664  11.672  1.00 93.45           C  
ATOM   1193  CE3 TRP B 141      16.347  24.309  11.631  1.00 93.45           C  
ATOM   1194  NE1 TRP B 141      13.055  25.605  11.239  1.00 93.45           N  
ATOM   1195  CH2 TRP B 141      14.836  22.708  12.666  1.00 93.45           C  
ATOM   1196  CZ2 TRP B 141      13.736  23.465  12.356  1.00 93.45           C  
ATOM   1197  CZ3 TRP B 141      16.133  23.116  12.312  1.00 93.45           C  
ATOM   1198  N   ILE B 142      16.142  24.586   7.833  1.00 90.67           N  
ATOM   1199  CA  ILE B 142      16.387  23.149   7.765  1.00 90.67           C  
ATOM   1200  C   ILE B 142      17.307  22.837   6.587  1.00 90.67           C  
ATOM   1201  CB  ILE B 142      15.067  22.357   7.639  1.00 90.67           C  
ATOM   1202  O   ILE B 142      18.059  21.861   6.620  1.00 90.67           O  
ATOM   1203  CG1 ILE B 142      14.163  22.629   8.847  1.00 90.67           C  
ATOM   1204  CG2 ILE B 142      15.348  20.858   7.492  1.00 90.67           C  
ATOM   1205  CD1 ILE B 142      12.753  22.072   8.703  1.00 90.67           C  
ATOM   1206  N   VAL B 143      17.239  23.746   5.662  1.00 90.16           N  
ATOM   1207  CA  VAL B 143      18.007  23.502   4.445  1.00 90.16           C  
ATOM   1208  C   VAL B 143      19.488  23.356   4.790  1.00 90.16           C  
ATOM   1209  CB  VAL B 143      17.809  24.634   3.412  1.00 90.16           C  
ATOM   1210  O   VAL B 143      20.043  24.174   5.528  1.00 90.16           O  
ATOM   1211  CG1 VAL B 143      18.943  24.635   2.389  1.00 90.16           C  
ATOM   1212  CG2 VAL B 143      16.457  24.490   2.717  1.00 90.16           C  
ATOM   1213  N   GLY B 144      20.128  22.284   4.331  1.00 81.81           N  
ATOM   1214  CA  GLY B 144      21.545  22.052   4.556  1.00 81.81           C  
ATOM   1215  C   GLY B 144      21.826  21.245   5.810  1.00 81.81           C  
ATOM   1216  O   GLY B 144      22.970  20.861   6.065  1.00 81.81           O  
ATOM   1217  N   GLN B 145      20.787  21.142   6.630  1.00 72.01           N  
ATOM   1218  CA  GLN B 145      20.970  20.387   7.864  1.00 72.01           C  
ATOM   1219  C   GLN B 145      21.080  18.891   7.583  1.00 72.01           C  
ATOM   1220  CB  GLN B 145      19.820  20.655   8.835  1.00 72.01           C  
ATOM   1221  O   GLN B 145      20.274  18.334   6.834  1.00 72.01           O  
ATOM   1222  CG  GLN B 145      19.869  22.033   9.481  1.00 72.01           C  
ATOM   1223  CD  GLN B 145      20.369  21.993  10.913  1.00 72.01           C  
ATOM   1224  NE2 GLN B 145      20.537  23.165  11.516  1.00 72.01           N  
ATOM   1225  OE1 GLN B 145      20.601  20.917  11.474  1.00 72.01           O  
ATOM   1226  N   LYS B 146      22.332  18.281   7.345  1.00 59.92           N  
ATOM   1227  CA  LYS B 146      22.529  16.857   7.088  1.00 59.92           C  
ATOM   1228  C   LYS B 146      22.404  16.044   8.374  1.00 59.92           C  
ATOM   1229  CB  LYS B 146      23.894  16.612   6.443  1.00 59.92           C  
ATOM   1230  O   LYS B 146      22.813  16.499   9.444  1.00 59.92           O  
ATOM   1231  CG  LYS B 146      23.954  16.971   4.966  1.00 59.92           C  
ATOM   1232  CD  LYS B 146      25.302  16.609   4.357  1.00 59.92           C  
ATOM   1233  CE  LYS B 146      25.367  16.977   2.881  1.00 59.92           C  
ATOM   1234  NZ  LYS B 146      26.683  16.612   2.276  1.00 59.92           N  
TER    1235      LYS B 146                                                      
ATOM   1236  N   MET C   1      -5.671 -33.753  13.156  1.00 24.54           N  
ATOM   1237  CA  MET C   1      -5.116 -32.745  12.258  1.00 24.54           C  
ATOM   1238  C   MET C   1      -5.354 -33.126  10.800  1.00 24.54           C  
ATOM   1239  CB  MET C   1      -3.619 -32.561  12.513  1.00 24.54           C  
ATOM   1240  O   MET C   1      -4.850 -34.148  10.331  1.00 24.54           O  
ATOM   1241  CG  MET C   1      -3.304 -31.584  13.634  1.00 24.54           C  
ATOM   1242  SD  MET C   1      -1.923 -30.452  13.212  1.00 24.54           S  
ATOM   1243  CE  MET C   1      -1.004 -30.470  14.776  1.00 24.54           C  
ATOM   1244  N   SER C   2      -6.605 -32.824  10.250  1.00 25.75           N  
ATOM   1245  CA  SER C   2      -7.193 -33.435   9.062  1.00 25.75           C  
ATOM   1246  C   SER C   2      -6.449 -33.015   7.799  1.00 25.75           C  
ATOM   1247  CB  SER C   2      -8.671 -33.060   8.941  1.00 25.75           C  
ATOM   1248  O   SER C   2      -6.351 -31.824   7.496  1.00 25.75           O  
ATOM   1249  OG  SER C   2      -9.326 -33.191  10.191  1.00 25.75           O  
ATOM   1250  N   ALA C   3      -5.273 -33.485   7.628  1.00 29.03           N  
ATOM   1251  CA  ALA C   3      -4.361 -33.244   6.512  1.00 29.03           C  
ATOM   1252  C   ALA C   3      -5.058 -33.474   5.174  1.00 29.03           C  
ATOM   1253  CB  ALA C   3      -3.130 -34.139   6.628  1.00 29.03           C  
ATOM   1254  O   ALA C   3      -6.033 -34.226   5.097  1.00 29.03           O  
ATOM   1255  N   ILE C   4      -5.136 -32.400   4.425  1.00 38.18           N  
ATOM   1256  CA  ILE C   4      -5.676 -32.577   3.081  1.00 38.18           C  
ATOM   1257  C   ILE C   4      -5.007 -33.775   2.410  1.00 38.18           C  
ATOM   1258  CB  ILE C   4      -5.484 -31.307   2.223  1.00 38.18           C  
ATOM   1259  O   ILE C   4      -3.786 -33.797   2.239  1.00 38.18           O  
ATOM   1260  CG1 ILE C   4      -6.097 -30.090   2.925  1.00 38.18           C  
ATOM   1261  CG2 ILE C   4      -6.091 -31.499   0.830  1.00 38.18           C  
ATOM   1262  CD1 ILE C   4      -5.800 -28.764   2.239  1.00 38.18           C  
ATOM   1263  N   PRO C   5      -5.518 -34.936   2.557  1.00 32.31           N  
ATOM   1264  CA  PRO C   5      -4.878 -36.084   1.910  1.00 32.31           C  
ATOM   1265  C   PRO C   5      -4.368 -35.761   0.507  1.00 32.31           C  
ATOM   1266  CB  PRO C   5      -5.996 -37.128   1.857  1.00 32.31           C  
ATOM   1267  O   PRO C   5      -4.908 -34.877  -0.162  1.00 32.31           O  
ATOM   1268  CG  PRO C   5      -7.231 -36.386   2.258  1.00 32.31           C  
ATOM   1269  CD  PRO C   5      -6.844 -34.984   2.631  1.00 32.31           C  
ATOM   1270  N   GLU C   6      -3.034 -35.830   0.351  1.00 31.68           N  
ATOM   1271  CA  GLU C   6      -2.335 -35.546  -0.898  1.00 31.68           C  
ATOM   1272  C   GLU C   6      -3.116 -36.069  -2.100  1.00 31.68           C  
ATOM   1273  CB  GLU C   6      -0.930 -36.154  -0.879  1.00 31.68           C  
ATOM   1274  O   GLU C   6      -3.231 -35.385  -3.119  1.00 31.68           O  
ATOM   1275  CG  GLU C   6       0.151 -35.190  -0.412  1.00 31.68           C  
ATOM   1276  CD  GLU C   6       1.547 -35.793  -0.443  1.00 31.68           C  
ATOM   1277  OE1 GLU C   6       2.538 -35.036  -0.331  1.00 31.68           O  
ATOM   1278  OE2 GLU C   6       1.650 -37.032  -0.582  1.00 31.68           O  
ATOM   1279  N   ASN C   7      -3.147 -37.449  -2.159  1.00 31.14           N  
ATOM   1280  CA  ASN C   7      -3.612 -38.194  -3.324  1.00 31.14           C  
ATOM   1281  C   ASN C   7      -5.134 -38.175  -3.431  1.00 31.14           C  
ATOM   1282  CB  ASN C   7      -3.101 -39.635  -3.279  1.00 31.14           C  
ATOM   1283  O   ASN C   7      -5.733 -39.093  -3.995  1.00 31.14           O  
ATOM   1284  CG  ASN C   7      -1.655 -39.756  -3.719  1.00 31.14           C  
ATOM   1285  ND2 ASN C   7      -1.023 -40.873  -3.379  1.00 31.14           N  
ATOM   1286  OD1 ASN C   7      -1.110 -38.852  -4.358  1.00 31.14           O  
ATOM   1287  N   ALA C   8      -5.708 -37.347  -2.616  1.00 32.49           N  
ATOM   1288  CA  ALA C   8      -7.147 -37.501  -2.814  1.00 32.49           C  
ATOM   1289  C   ALA C   8      -7.551 -37.099  -4.230  1.00 32.49           C  
ATOM   1290  CB  ALA C   8      -7.916 -36.672  -1.789  1.00 32.49           C  
ATOM   1291  O   ALA C   8      -7.468 -35.924  -4.596  1.00 32.49           O  
ATOM   1292  N   ASN C   9      -6.894 -37.655  -5.200  1.00 32.25           N  
ATOM   1293  CA  ASN C   9      -7.383 -37.427  -6.556  1.00 32.25           C  
ATOM   1294  C   ASN C   9      -8.899 -37.577  -6.638  1.00 32.25           C  
ATOM   1295  CB  ASN C   9      -6.701 -38.381  -7.540  1.00 32.25           C  
ATOM   1296  O   ASN C   9      -9.407 -38.673  -6.883  1.00 32.25           O  
ATOM   1297  CG  ASN C   9      -5.696 -37.678  -8.432  1.00 32.25           C  
ATOM   1298  ND2 ASN C   9      -4.793 -38.448  -9.028  1.00 32.25           N  
ATOM   1299  OD1 ASN C   9      -5.731 -36.455  -8.584  1.00 32.25           O  
ATOM   1300  N   VAL C  10      -9.539 -37.227  -5.552  1.00 36.14           N  
ATOM   1301  CA  VAL C  10     -10.967 -37.382  -5.804  1.00 36.14           C  
ATOM   1302  C   VAL C  10     -11.373 -36.542  -7.013  1.00 36.14           C  
ATOM   1303  CB  VAL C  10     -11.808 -36.981  -4.571  1.00 36.14           C  
ATOM   1304  O   VAL C  10     -11.033 -35.359  -7.098  1.00 36.14           O  
ATOM   1305  CG1 VAL C  10     -13.291 -37.251  -4.818  1.00 36.14           C  
ATOM   1306  CG2 VAL C  10     -11.325 -37.731  -3.331  1.00 36.14           C  
ATOM   1307  N   THR C  11     -11.248 -37.146  -8.162  1.00 39.42           N  
ATOM   1308  CA  THR C  11     -11.882 -36.467  -9.286  1.00 39.42           C  
ATOM   1309  C   THR C  11     -13.139 -35.729  -8.833  1.00 39.42           C  
ATOM   1310  CB  THR C  11     -12.242 -37.459 -10.408  1.00 39.42           C  
ATOM   1311  O   THR C  11     -14.071 -36.344  -8.311  1.00 39.42           O  
ATOM   1312  CG2 THR C  11     -11.019 -37.800 -11.253  1.00 39.42           C  
ATOM   1313  OG1 THR C  11     -12.757 -38.662  -9.826  1.00 39.42           O  
ATOM   1314  N   VAL C  12     -13.029 -34.681  -8.018  1.00 51.31           N  
ATOM   1315  CA  VAL C  12     -14.186 -33.840  -7.730  1.00 51.31           C  
ATOM   1316  C   VAL C  12     -15.098 -33.779  -8.953  1.00 51.31           C  
ATOM   1317  CB  VAL C  12     -13.762 -32.415  -7.309  1.00 51.31           C  
ATOM   1318  O   VAL C  12     -14.651 -33.442 -10.052  1.00 51.31           O  
ATOM   1319  CG1 VAL C  12     -14.983 -31.574  -6.944  1.00 51.31           C  
ATOM   1320  CG2 VAL C  12     -12.780 -32.474  -6.140  1.00 51.31           C  
ATOM   1321  N   LEU C  13     -16.072 -34.599  -8.863  1.00 52.09           N  
ATOM   1322  CA  LEU C  13     -17.095 -34.661  -9.901  1.00 52.09           C  
ATOM   1323  C   LEU C  13     -17.677 -33.278 -10.174  1.00 52.09           C  
ATOM   1324  CB  LEU C  13     -18.211 -35.627  -9.497  1.00 52.09           C  
ATOM   1325  O   LEU C  13     -17.888 -32.495  -9.245  1.00 52.09           O  
ATOM   1326  CG  LEU C  13     -17.956 -37.111  -9.769  1.00 52.09           C  
ATOM   1327  CD1 LEU C  13     -18.404 -37.953  -8.579  1.00 52.09           C  
ATOM   1328  CD2 LEU C  13     -18.670 -37.552 -11.042  1.00 52.09           C  
ATOM   1329  N   ASN C  14     -17.406 -32.706 -11.419  1.00 60.31           N  
ATOM   1330  CA  ASN C  14     -18.034 -31.539 -12.028  1.00 60.31           C  
ATOM   1331  C   ASN C  14     -19.430 -31.294 -11.462  1.00 60.31           C  
ATOM   1332  CB  ASN C  14     -18.098 -31.697 -13.549  1.00 60.31           C  
ATOM   1333  O   ASN C  14     -19.846 -30.145 -11.302  1.00 60.31           O  
ATOM   1334  CG  ASN C  14     -18.096 -30.366 -14.275  1.00 60.31           C  
ATOM   1335  ND2 ASN C  14     -18.189 -30.412 -15.598  1.00 60.31           N  
ATOM   1336  OD1 ASN C  14     -18.011 -29.305 -13.651  1.00 60.31           O  
ATOM   1337  N   LYS C  15     -19.913 -32.345 -10.755  1.00 72.14           N  
ATOM   1338  CA  LYS C  15     -21.280 -32.184 -10.269  1.00 72.14           C  
ATOM   1339  C   LYS C  15     -21.303 -31.485  -8.913  1.00 72.14           C  
ATOM   1340  CB  LYS C  15     -21.978 -33.542 -10.171  1.00 72.14           C  
ATOM   1341  O   LYS C  15     -22.152 -30.625  -8.667  1.00 72.14           O  
ATOM   1342  CG  LYS C  15     -22.530 -34.051 -11.494  1.00 72.14           C  
ATOM   1343  CD  LYS C  15     -23.219 -35.400 -11.330  1.00 72.14           C  
ATOM   1344  CE  LYS C  15     -23.706 -35.946 -12.665  1.00 72.14           C  
ATOM   1345  NZ  LYS C  15     -24.320 -37.300 -12.520  1.00 72.14           N  
ATOM   1346  N   ASN C  16     -20.317 -31.796  -8.078  1.00 80.31           N  
ATOM   1347  CA  ASN C  16     -20.283 -31.197  -6.748  1.00 80.31           C  
ATOM   1348  C   ASN C  16     -19.903 -29.720  -6.808  1.00 80.31           C  
ATOM   1349  CB  ASN C  16     -19.315 -31.958  -5.841  1.00 80.31           C  
ATOM   1350  O   ASN C  16     -20.443 -28.905  -6.057  1.00 80.31           O  
ATOM   1351  CG  ASN C  16     -19.804 -33.353  -5.504  1.00 80.31           C  
ATOM   1352  ND2 ASN C  16     -18.899 -34.200  -5.026  1.00 80.31           N  
ATOM   1353  OD1 ASN C  16     -20.985 -33.668  -5.674  1.00 80.31           O  
ATOM   1354  N   GLU C  17     -18.972 -29.481  -7.640  1.00 80.16           N  
ATOM   1355  CA  GLU C  17     -18.583 -28.084  -7.807  1.00 80.16           C  
ATOM   1356  C   GLU C  17     -19.751 -27.242  -8.313  1.00 80.16           C  
ATOM   1357  CB  GLU C  17     -17.396 -27.967  -8.767  1.00 80.16           C  
ATOM   1358  O   GLU C  17     -19.943 -26.107  -7.871  1.00 80.16           O  
ATOM   1359  CG  GLU C  17     -16.808 -26.566  -8.851  1.00 80.16           C  
ATOM   1360  CD  GLU C  17     -15.629 -26.467  -9.805  1.00 80.16           C  
ATOM   1361  OE1 GLU C  17     -15.244 -25.335 -10.180  1.00 80.16           O  
ATOM   1362  OE2 GLU C  17     -15.085 -27.529 -10.182  1.00 80.16           O  
ATOM   1363  N   LYS C  18     -20.494 -27.816  -9.268  1.00 80.67           N  
ATOM   1364  CA  LYS C  18     -21.673 -27.132  -9.793  1.00 80.67           C  
ATOM   1365  C   LYS C  18     -22.675 -26.833  -8.682  1.00 80.67           C  
ATOM   1366  CB  LYS C  18     -22.337 -27.970 -10.886  1.00 80.67           C  
ATOM   1367  O   LYS C  18     -23.258 -25.748  -8.640  1.00 80.67           O  
ATOM   1368  CG  LYS C  18     -23.235 -27.171 -11.819  1.00 80.67           C  
ATOM   1369  CD  LYS C  18     -23.787 -28.039 -12.943  1.00 80.67           C  
ATOM   1370  CE  LYS C  18     -24.746 -27.259 -13.833  1.00 80.67           C  
ATOM   1371  NZ  LYS C  18     -25.268 -28.098 -14.953  1.00 80.67           N  
ATOM   1372  N   LYS C  19     -22.864 -27.796  -7.789  1.00 82.84           N  
ATOM   1373  CA  LYS C  19     -23.752 -27.590  -6.649  1.00 82.84           C  
ATOM   1374  C   LYS C  19     -23.256 -26.450  -5.764  1.00 82.84           C  
ATOM   1375  CB  LYS C  19     -23.879 -28.874  -5.828  1.00 82.84           C  
ATOM   1376  O   LYS C  19     -24.042 -25.603  -5.334  1.00 82.84           O  
ATOM   1377  CG  LYS C  19     -24.733 -29.948  -6.486  1.00 82.84           C  
ATOM   1378  CD  LYS C  19     -24.901 -31.161  -5.580  1.00 82.84           C  
ATOM   1379  CE  LYS C  19     -25.663 -32.279  -6.277  1.00 82.84           C  
ATOM   1380  NZ  LYS C  19     -25.765 -33.498  -5.421  1.00 82.84           N  
ATOM   1381  N   ALA C  20     -21.977 -26.445  -5.515  1.00 87.51           N  
ATOM   1382  CA  ALA C  20     -21.389 -25.391  -4.692  1.00 87.51           C  
ATOM   1383  C   ALA C  20     -21.549 -24.025  -5.353  1.00 87.51           C  
ATOM   1384  CB  ALA C  20     -19.913 -25.683  -4.430  1.00 87.51           C  
ATOM   1385  O   ALA C  20     -21.910 -23.048  -4.693  1.00 87.51           O  
ATOM   1386  N   ARG C  21     -21.375 -23.959  -6.626  1.00 83.69           N  
ATOM   1387  CA  ARG C  21     -21.513 -22.711  -7.368  1.00 83.69           C  
ATOM   1388  C   ARG C  21     -22.950 -22.202  -7.321  1.00 83.69           C  
ATOM   1389  CB  ARG C  21     -21.070 -22.897  -8.821  1.00 83.69           C  
ATOM   1390  O   ARG C  21     -23.184 -20.997  -7.206  1.00 83.69           O  
ATOM   1391  CG  ARG C  21     -19.569 -22.779  -9.028  1.00 83.69           C  
ATOM   1392  CD  ARG C  21     -19.194 -22.854 -10.501  1.00 83.69           C  
ATOM   1393  NE  ARG C  21     -17.747 -22.913 -10.688  1.00 83.69           N  
ATOM   1394  NH1 ARG C  21     -17.847 -23.946 -12.751  1.00 83.69           N  
ATOM   1395  NH2 ARG C  21     -15.817 -23.433 -11.818  1.00 83.69           N  
ATOM   1396  CZ  ARG C  21     -17.141 -23.430 -11.752  1.00 83.69           C  
ATOM   1397  N   GLU C  22     -23.893 -23.066  -7.399  1.00 82.22           N  
ATOM   1398  CA  GLU C  22     -25.305 -22.697  -7.351  1.00 82.22           C  
ATOM   1399  C   GLU C  22     -25.698 -22.201  -5.962  1.00 82.22           C  
ATOM   1400  CB  GLU C  22     -26.184 -23.883  -7.754  1.00 82.22           C  
ATOM   1401  O   GLU C  22     -26.403 -21.197  -5.832  1.00 82.22           O  
ATOM   1402  CG  GLU C  22     -26.340 -24.049  -9.259  1.00 82.22           C  
ATOM   1403  CD  GLU C  22     -27.200 -25.241  -9.646  1.00 82.22           C  
ATOM   1404  OE1 GLU C  22     -27.462 -25.434 -10.854  1.00 82.22           O  
ATOM   1405  OE2 GLU C  22     -27.617 -25.988  -8.732  1.00 82.22           O  
ATOM   1406  N   LEU C  23     -25.213 -22.866  -4.953  1.00 84.50           N  
ATOM   1407  CA  LEU C  23     -25.558 -22.515  -3.579  1.00 84.50           C  
ATOM   1408  C   LEU C  23     -24.963 -21.164  -3.198  1.00 84.50           C  
ATOM   1409  CB  LEU C  23     -25.067 -23.594  -2.611  1.00 84.50           C  
ATOM   1410  O   LEU C  23     -25.663 -20.302  -2.661  1.00 84.50           O  
ATOM   1411  CG  LEU C  23     -25.917 -24.862  -2.521  1.00 84.50           C  
ATOM   1412  CD1 LEU C  23     -25.144 -25.969  -1.812  1.00 84.50           C  
ATOM   1413  CD2 LEU C  23     -27.232 -24.576  -1.803  1.00 84.50           C  
ATOM   1414  N   ILE C  24     -23.653 -21.020  -3.560  1.00 81.15           N  
ATOM   1415  CA  ILE C  24     -22.945 -19.809  -3.159  1.00 81.15           C  
ATOM   1416  C   ILE C  24     -23.315 -18.661  -4.095  1.00 81.15           C  
ATOM   1417  CB  ILE C  24     -21.415 -20.024  -3.152  1.00 81.15           C  
ATOM   1418  O   ILE C  24     -23.341 -17.499  -3.682  1.00 81.15           O  
ATOM   1419  CG1 ILE C  24     -21.033 -21.112  -2.142  1.00 81.15           C  
ATOM   1420  CG2 ILE C  24     -20.687 -18.712  -2.845  1.00 81.15           C  
ATOM   1421  CD1 ILE C  24     -19.545 -21.432  -2.110  1.00 81.15           C  
ATOM   1422  N   GLY C  25     -23.651 -19.043  -5.316  1.00 80.06           N  
ATOM   1423  CA  GLY C  25     -24.060 -18.044  -6.291  1.00 80.06           C  
ATOM   1424  C   GLY C  25     -25.339 -17.325  -5.908  1.00 80.06           C  
ATOM   1425  O   GLY C  25     -25.560 -16.182  -6.313  1.00 80.06           O  
ATOM   1426  N   LYS C  26     -26.191 -17.929  -5.096  1.00 78.25           N  
ATOM   1427  CA  LYS C  26     -27.461 -17.356  -4.662  1.00 78.25           C  
ATOM   1428  C   LYS C  26     -27.243 -16.253  -3.631  1.00 78.25           C  
ATOM   1429  CB  LYS C  26     -28.370 -18.442  -4.084  1.00 78.25           C  
ATOM   1430  O   LYS C  26     -28.148 -15.459  -3.363  1.00 78.25           O  
ATOM   1431  CG  LYS C  26     -28.854 -19.456  -5.110  1.00 78.25           C  
ATOM   1432  CD  LYS C  26     -29.756 -20.506  -4.475  1.00 78.25           C  
ATOM   1433  CE  LYS C  26     -30.188 -21.559  -5.487  1.00 78.25           C  
ATOM   1434  NZ  LYS C  26     -30.972 -22.656  -4.845  1.00 78.25           N  
ATOM   1435  N   LEU C  27     -26.066 -16.201  -3.124  1.00 82.83           N  
ATOM   1436  CA  LEU C  27     -25.768 -15.234  -2.073  1.00 82.83           C  
ATOM   1437  C   LEU C  27     -25.435 -13.870  -2.669  1.00 82.83           C  
ATOM   1438  CB  LEU C  27     -24.604 -15.723  -1.207  1.00 82.83           C  
ATOM   1439  O   LEU C  27     -25.319 -12.881  -1.941  1.00 82.83           O  
ATOM   1440  CG  LEU C  27     -24.856 -16.988  -0.385  1.00 82.83           C  
ATOM   1441  CD1 LEU C  27     -23.535 -17.581   0.093  1.00 82.83           C  
ATOM   1442  CD2 LEU C  27     -25.770 -16.683   0.798  1.00 82.83           C  
ATOM   1443  N   GLY C  28     -25.366 -13.738  -4.021  1.00 79.85           N  
ATOM   1444  CA  GLY C  28     -25.124 -12.467  -4.685  1.00 79.85           C  
ATOM   1445  C   GLY C  28     -23.710 -11.952  -4.493  1.00 79.85           C  
ATOM   1446  O   GLY C  28     -23.506 -10.765  -4.233  1.00 79.85           O  
ATOM   1447  N   LEU C  29     -22.736 -12.832  -4.540  1.00 84.07           N  
ATOM   1448  CA  LEU C  29     -21.333 -12.454  -4.407  1.00 84.07           C  
ATOM   1449  C   LEU C  29     -20.855 -11.697  -5.641  1.00 84.07           C  
ATOM   1450  CB  LEU C  29     -20.462 -13.693  -4.184  1.00 84.07           C  
ATOM   1451  O   LEU C  29     -21.441 -11.824  -6.718  1.00 84.07           O  
ATOM   1452  CG  LEU C  29     -20.834 -14.578  -2.993  1.00 84.07           C  
ATOM   1453  CD1 LEU C  29     -20.304 -15.994  -3.199  1.00 84.07           C  
ATOM   1454  CD2 LEU C  29     -20.295 -13.983  -1.697  1.00 84.07           C  
ATOM   1455  N   LYS C  30     -19.902 -10.798  -5.495  1.00 86.19           N  
ATOM   1456  CA  LYS C  30     -19.320 -10.029  -6.590  1.00 86.19           C  
ATOM   1457  C   LYS C  30     -18.086 -10.727  -7.156  1.00 86.19           C  
ATOM   1458  CB  LYS C  30     -18.956  -8.619  -6.123  1.00 86.19           C  
ATOM   1459  O   LYS C  30     -17.133 -11.004  -6.425  1.00 86.19           O  
ATOM   1460  CG  LYS C  30     -18.815  -7.609  -7.252  1.00 86.19           C  
ATOM   1461  CD  LYS C  30     -18.594  -6.200  -6.718  1.00 86.19           C  
ATOM   1462  CE  LYS C  30     -18.367  -5.203  -7.846  1.00 86.19           C  
ATOM   1463  NZ  LYS C  30     -18.208  -3.810  -7.331  1.00 86.19           N  
ATOM   1464  N   GLN C  31     -18.109 -10.973  -8.443  1.00 88.12           N  
ATOM   1465  CA  GLN C  31     -16.999 -11.657  -9.098  1.00 88.12           C  
ATOM   1466  C   GLN C  31     -15.792 -10.734  -9.242  1.00 88.12           C  
ATOM   1467  CB  GLN C  31     -17.425 -12.182 -10.470  1.00 88.12           C  
ATOM   1468  O   GLN C  31     -15.940  -9.560  -9.590  1.00 88.12           O  
ATOM   1469  CG  GLN C  31     -16.375 -13.050 -11.149  1.00 88.12           C  
ATOM   1470  CD  GLN C  31     -16.856 -13.629 -12.467  1.00 88.12           C  
ATOM   1471  NE2 GLN C  31     -16.055 -14.512 -13.054  1.00 88.12           N  
ATOM   1472  OE1 GLN C  31     -17.938 -13.286 -12.953  1.00 88.12           O  
ATOM   1473  N   ILE C  32     -14.633 -11.246  -8.859  1.00 89.17           N  
ATOM   1474  CA  ILE C  32     -13.380 -10.523  -9.049  1.00 89.17           C  
ATOM   1475  C   ILE C  32     -12.599 -11.140 -10.206  1.00 89.17           C  
ATOM   1476  CB  ILE C  32     -12.525 -10.525  -7.762  1.00 89.17           C  
ATOM   1477  O   ILE C  32     -11.859 -12.109 -10.017  1.00 89.17           O  
ATOM   1478  CG1 ILE C  32     -13.341  -9.997  -6.577  1.00 89.17           C  
ATOM   1479  CG2 ILE C  32     -11.250  -9.701  -7.960  1.00 89.17           C  
ATOM   1480  CD1 ILE C  32     -12.616 -10.078  -5.241  1.00 89.17           C  
ATOM   1481  N   PRO C  33     -12.706 -10.406 -11.346  1.00 85.74           N  
ATOM   1482  CA  PRO C  33     -12.017 -10.951 -12.518  1.00 85.74           C  
ATOM   1483  C   PRO C  33     -10.521 -10.645 -12.519  1.00 85.74           C  
ATOM   1484  CB  PRO C  33     -12.716 -10.260 -13.692  1.00 85.74           C  
ATOM   1485  O   PRO C  33     -10.058  -9.807 -11.742  1.00 85.74           O  
ATOM   1486  CG  PRO C  33     -13.330  -9.032 -13.101  1.00 85.74           C  
ATOM   1487  CD  PRO C  33     -13.514  -9.252 -11.627  1.00 85.74           C  
ATOM   1488  N   GLY C  34      -9.757 -11.460 -13.219  1.00 88.86           N  
ATOM   1489  CA  GLY C  34      -8.350 -11.148 -13.419  1.00 88.86           C  
ATOM   1490  C   GLY C  34      -7.426 -11.968 -12.539  1.00 88.86           C  
ATOM   1491  O   GLY C  34      -6.208 -11.779 -12.563  1.00 88.86           O  
ATOM   1492  N   ILE C  35      -8.021 -12.804 -11.707  1.00 92.21           N  
ATOM   1493  CA  ILE C  35      -7.189 -13.659 -10.868  1.00 92.21           C  
ATOM   1494  C   ILE C  35      -6.876 -14.959 -11.605  1.00 92.21           C  
ATOM   1495  CB  ILE C  35      -7.872 -13.961  -9.515  1.00 92.21           C  
ATOM   1496  O   ILE C  35      -7.787 -15.699 -11.985  1.00 92.21           O  
ATOM   1497  CG1 ILE C  35      -8.163 -12.658  -8.762  1.00 92.21           C  
ATOM   1498  CG2 ILE C  35      -7.007 -14.900  -8.671  1.00 92.21           C  
ATOM   1499  CD1 ILE C  35      -8.973 -12.848  -7.486  1.00 92.21           C  
ATOM   1500  N   ILE C  36      -5.599 -15.245 -11.755  1.00 89.70           N  
ATOM   1501  CA  ILE C  36      -5.203 -16.385 -12.575  1.00 89.70           C  
ATOM   1502  C   ILE C  36      -4.744 -17.531 -11.676  1.00 89.70           C  
ATOM   1503  CB  ILE C  36      -4.086 -16.004 -13.572  1.00 89.70           C  
ATOM   1504  O   ILE C  36      -4.733 -18.691 -12.096  1.00 89.70           O  
ATOM   1505  CG1 ILE C  36      -3.004 -15.176 -12.870  1.00 89.70           C  
ATOM   1506  CG2 ILE C  36      -4.666 -15.246 -14.769  1.00 89.70           C  
ATOM   1507  CD1 ILE C  36      -1.760 -14.938 -13.716  1.00 89.70           C  
ATOM   1508  N   ARG C  37      -4.355 -17.193 -10.447  1.00 92.23           N  
ATOM   1509  CA  ARG C  37      -3.831 -18.217  -9.548  1.00 92.23           C  
ATOM   1510  C   ARG C  37      -3.934 -17.773  -8.093  1.00 92.23           C  
ATOM   1511  CB  ARG C  37      -2.377 -18.544  -9.895  1.00 92.23           C  
ATOM   1512  O   ARG C  37      -3.735 -16.597  -7.782  1.00 92.23           O  
ATOM   1513  CG  ARG C  37      -1.758 -19.614  -9.009  1.00 92.23           C  
ATOM   1514  CD  ARG C  37      -0.339 -19.953  -9.443  1.00 92.23           C  
ATOM   1515  NE  ARG C  37       0.194 -21.091  -8.700  1.00 92.23           N  
ATOM   1516  NH1 ARG C  37       0.267 -22.510 -10.522  1.00 92.23           N  
ATOM   1517  NH2 ARG C  37       0.951 -23.246  -8.461  1.00 92.23           N  
ATOM   1518  CZ  ARG C  37       0.470 -22.280  -9.229  1.00 92.23           C  
ATOM   1519  N   VAL C  38      -4.375 -18.680  -7.246  1.00 95.76           N  
ATOM   1520  CA  VAL C  38      -4.460 -18.421  -5.813  1.00 95.76           C  
ATOM   1521  C   VAL C  38      -3.604 -19.432  -5.053  1.00 95.76           C  
ATOM   1522  CB  VAL C  38      -5.921 -18.475  -5.311  1.00 95.76           C  
ATOM   1523  O   VAL C  38      -3.647 -20.630  -5.339  1.00 95.76           O  
ATOM   1524  CG1 VAL C  38      -5.975 -18.338  -3.791  1.00 95.76           C  
ATOM   1525  CG2 VAL C  38      -6.755 -17.384  -5.980  1.00 95.76           C  
ATOM   1526  N   THR C  39      -2.748 -18.905  -4.156  1.00 94.60           N  
ATOM   1527  CA  THR C  39      -1.904 -19.783  -3.353  1.00 94.60           C  
ATOM   1528  C   THR C  39      -1.991 -19.414  -1.875  1.00 94.60           C  
ATOM   1529  CB  THR C  39      -0.436 -19.722  -3.814  1.00 94.60           C  
ATOM   1530  O   THR C  39      -2.273 -18.264  -1.532  1.00 94.60           O  
ATOM   1531  CG2 THR C  39      -0.304 -20.120  -5.281  1.00 94.60           C  
ATOM   1532  OG1 THR C  39       0.056 -18.387  -3.647  1.00 94.60           O  
ATOM   1533  N   PHE C  40      -1.879 -20.364  -1.034  1.00 93.59           N  
ATOM   1534  CA  PHE C  40      -1.718 -20.099   0.390  1.00 93.59           C  
ATOM   1535  C   PHE C  40      -0.705 -21.055   1.008  1.00 93.59           C  
ATOM   1536  CB  PHE C  40      -3.062 -20.218   1.116  1.00 93.59           C  
ATOM   1537  O   PHE C  40      -0.605 -22.213   0.598  1.00 93.59           O  
ATOM   1538  CG  PHE C  40      -3.699 -21.576   0.995  1.00 93.59           C  
ATOM   1539  CD1 PHE C  40      -4.531 -21.876  -0.077  1.00 93.59           C  
ATOM   1540  CD2 PHE C  40      -3.466 -22.553   1.954  1.00 93.59           C  
ATOM   1541  CE1 PHE C  40      -5.122 -23.132  -0.191  1.00 93.59           C  
ATOM   1542  CE2 PHE C  40      -4.053 -23.811   1.847  1.00 93.59           C  
ATOM   1543  CZ  PHE C  40      -4.881 -24.098   0.774  1.00 93.59           C  
ATOM   1544  N   ARG C  41       0.117 -20.545   1.839  1.00 92.31           N  
ATOM   1545  CA  ARG C  41       1.198 -21.285   2.481  1.00 92.31           C  
ATOM   1546  C   ARG C  41       0.921 -21.481   3.968  1.00 92.31           C  
ATOM   1547  CB  ARG C  41       2.533 -20.563   2.288  1.00 92.31           C  
ATOM   1548  O   ARG C  41       0.581 -20.527   4.672  1.00 92.31           O  
ATOM   1549  CG  ARG C  41       3.730 -21.325   2.834  1.00 92.31           C  
ATOM   1550  CD  ARG C  41       5.027 -20.552   2.640  1.00 92.31           C  
ATOM   1551  NE  ARG C  41       4.793 -19.112   2.586  1.00 92.31           N  
ATOM   1552  NH1 ARG C  41       7.024 -18.548   2.375  1.00 92.31           N  
ATOM   1553  NH2 ARG C  41       5.422 -16.909   2.423  1.00 92.31           N  
ATOM   1554  CZ  ARG C  41       5.747 -18.193   2.462  1.00 92.31           C  
ATOM   1555  N   LYS C  42       1.094 -22.748   4.327  1.00 90.27           N  
ATOM   1556  CA  LYS C  42       0.957 -23.053   5.748  1.00 90.27           C  
ATOM   1557  C   LYS C  42       2.254 -22.768   6.499  1.00 90.27           C  
ATOM   1558  CB  LYS C  42       0.546 -24.513   5.947  1.00 90.27           C  
ATOM   1559  O   LYS C  42       3.293 -22.522   5.883  1.00 90.27           O  
ATOM   1560  CG  LYS C  42      -0.919 -24.790   5.645  1.00 90.27           C  
ATOM   1561  CD  LYS C  42      -1.290 -26.235   5.952  1.00 90.27           C  
ATOM   1562  CE  LYS C  42      -1.721 -26.406   7.402  1.00 90.27           C  
ATOM   1563  NZ  LYS C  42      -2.171 -27.802   7.685  1.00 90.27           N  
ATOM   1564  N   LYS C  43       2.223 -22.799   7.750  1.00 85.41           N  
ATOM   1565  CA  LYS C  43       3.392 -22.528   8.582  1.00 85.41           C  
ATOM   1566  C   LYS C  43       4.431 -23.638   8.448  1.00 85.41           C  
ATOM   1567  CB  LYS C  43       2.983 -22.368  10.047  1.00 85.41           C  
ATOM   1568  O   LYS C  43       5.622 -23.411   8.673  1.00 85.41           O  
ATOM   1569  CG  LYS C  43       2.197 -21.097  10.334  1.00 85.41           C  
ATOM   1570  CD  LYS C  43       1.906 -20.945  11.822  1.00 85.41           C  
ATOM   1571  CE  LYS C  43       1.100 -19.685  12.108  1.00 85.41           C  
ATOM   1572  NZ  LYS C  43       0.764 -19.560  13.558  1.00 85.41           N  
ATOM   1573  N   ASP C  44       4.012 -24.790   8.022  1.00 84.52           N  
ATOM   1574  CA  ASP C  44       4.918 -25.915   7.813  1.00 84.52           C  
ATOM   1575  C   ASP C  44       5.557 -25.855   6.428  1.00 84.52           C  
ATOM   1576  CB  ASP C  44       4.178 -27.241   7.994  1.00 84.52           C  
ATOM   1577  O   ASP C  44       6.175 -26.824   5.981  1.00 84.52           O  
ATOM   1578  CG  ASP C  44       3.625 -27.425   9.397  1.00 84.52           C  
ATOM   1579  OD1 ASP C  44       4.152 -26.807  10.346  1.00 84.52           O  
ATOM   1580  OD2 ASP C  44       2.654 -28.197   9.554  1.00 84.52           O  
ATOM   1581  N   ASN C  45       5.376 -24.773   5.672  1.00 85.44           N  
ATOM   1582  CA  ASN C  45       5.962 -24.514   4.361  1.00 85.44           C  
ATOM   1583  C   ASN C  45       5.265 -25.317   3.267  1.00 85.44           C  
ATOM   1584  CB  ASN C  45       7.461 -24.822   4.372  1.00 85.44           C  
ATOM   1585  O   ASN C  45       5.781 -25.437   2.154  1.00 85.44           O  
ATOM   1586  CG  ASN C  45       8.314 -23.571   4.293  1.00 85.44           C  
ATOM   1587  ND2 ASN C  45       9.584 -23.741   3.944  1.00 85.44           N  
ATOM   1588  OD1 ASN C  45       7.837 -22.462   4.543  1.00 85.44           O  
ATOM   1589  N   GLN C  46       4.173 -25.830   3.598  1.00 89.59           N  
ATOM   1590  CA  GLN C  46       3.350 -26.468   2.576  1.00 89.59           C  
ATOM   1591  C   GLN C  46       2.535 -25.435   1.803  1.00 89.59           C  
ATOM   1592  CB  GLN C  46       2.420 -27.506   3.206  1.00 89.59           C  
ATOM   1593  O   GLN C  46       1.881 -24.578   2.401  1.00 89.59           O  
ATOM   1594  CG  GLN C  46       2.859 -28.945   2.976  1.00 89.59           C  
ATOM   1595  CD  GLN C  46       1.957 -29.952   3.665  1.00 89.59           C  
ATOM   1596  NE2 GLN C  46       2.555 -30.990   4.239  1.00 89.59           N  
ATOM   1597  OE1 GLN C  46       0.731 -29.797   3.681  1.00 89.59           O  
ATOM   1598  N   ILE C  47       2.592 -25.559   0.520  1.00 91.81           N  
ATOM   1599  CA  ILE C  47       1.924 -24.573  -0.322  1.00 91.81           C  
ATOM   1600  C   ILE C  47       0.793 -25.240  -1.101  1.00 91.81           C  
ATOM   1601  CB  ILE C  47       2.916 -23.895  -1.294  1.00 91.81           C  
ATOM   1602  O   ILE C  47       0.972 -26.323  -1.663  1.00 91.81           O  
ATOM   1603  CG1 ILE C  47       4.073 -23.257  -0.516  1.00 91.81           C  
ATOM   1604  CG2 ILE C  47       2.199 -22.855  -2.159  1.00 91.81           C  
ATOM   1605  CD1 ILE C  47       5.215 -22.767  -1.397  1.00 91.81           C  
ATOM   1606  N   TYR C  48      -0.325 -24.586  -1.053  1.00 93.00           N  
ATOM   1607  CA  TYR C  48      -1.472 -25.008  -1.849  1.00 93.00           C  
ATOM   1608  C   TYR C  48      -1.768 -24.004  -2.956  1.00 93.00           C  
ATOM   1609  CB  TYR C  48      -2.707 -25.184  -0.960  1.00 93.00           C  
ATOM   1610  O   TYR C  48      -1.588 -22.797  -2.772  1.00 93.00           O  
ATOM   1611  CG  TYR C  48      -2.579 -26.305   0.042  1.00 93.00           C  
ATOM   1612  CD1 TYR C  48      -3.061 -27.581  -0.244  1.00 93.00           C  
ATOM   1613  CD2 TYR C  48      -1.977 -26.092   1.278  1.00 93.00           C  
ATOM   1614  CE1 TYR C  48      -2.947 -28.617   0.677  1.00 93.00           C  
ATOM   1615  CE2 TYR C  48      -1.858 -27.121   2.207  1.00 93.00           C  
ATOM   1616  OH  TYR C  48      -2.229 -29.399   2.813  1.00 93.00           O  
ATOM   1617  CZ  TYR C  48      -2.344 -28.378   1.897  1.00 93.00           C  
ATOM   1618  N   ALA C  49      -2.141 -24.562  -4.084  1.00 93.22           N  
ATOM   1619  CA  ALA C  49      -2.389 -23.665  -5.209  1.00 93.22           C  
ATOM   1620  C   ALA C  49      -3.682 -24.034  -5.930  1.00 93.22           C  
ATOM   1621  CB  ALA C  49      -1.213 -23.696  -6.183  1.00 93.22           C  
ATOM   1622  O   ALA C  49      -4.042 -25.211  -6.009  1.00 93.22           O  
ATOM   1623  N   ILE C  50      -4.397 -22.989  -6.325  1.00 91.68           N  
ATOM   1624  CA  ILE C  50      -5.587 -23.120  -7.160  1.00 91.68           C  
ATOM   1625  C   ILE C  50      -5.337 -22.472  -8.520  1.00 91.68           C  
ATOM   1626  CB  ILE C  50      -6.824 -22.488  -6.484  1.00 91.68           C  
ATOM   1627  O   ILE C  50      -5.204 -21.249  -8.617  1.00 91.68           O  
ATOM   1628  CG1 ILE C  50      -6.979 -23.017  -5.054  1.00 91.68           C  
ATOM   1629  CG2 ILE C  50      -8.086 -22.759  -7.308  1.00 91.68           C  
ATOM   1630  CD1 ILE C  50      -8.002 -22.257  -4.220  1.00 91.68           C  
ATOM   1631  N   GLU C  51      -5.264 -23.341  -9.503  1.00 88.85           N  
ATOM   1632  CA  GLU C  51      -4.981 -22.840 -10.845  1.00 88.85           C  
ATOM   1633  C   GLU C  51      -6.260 -22.393 -11.548  1.00 88.85           C  
ATOM   1634  CB  GLU C  51      -4.268 -23.908 -11.678  1.00 88.85           C  
ATOM   1635  O   GLU C  51      -7.292 -23.061 -11.453  1.00 88.85           O  
ATOM   1636  CG  GLU C  51      -2.907 -24.309 -11.129  1.00 88.85           C  
ATOM   1637  CD  GLU C  51      -1.862 -24.523 -12.212  1.00 88.85           C  
ATOM   1638  OE1 GLU C  51      -0.680 -24.761 -11.876  1.00 88.85           O  
ATOM   1639  OE2 GLU C  51      -2.228 -24.451 -13.406  1.00 88.85           O  
ATOM   1640  N   LYS C  52      -6.171 -21.172 -12.250  1.00 85.64           N  
ATOM   1641  CA  LYS C  52      -7.293 -20.596 -12.986  1.00 85.64           C  
ATOM   1642  C   LYS C  52      -8.566 -20.606 -12.145  1.00 85.64           C  
ATOM   1643  CB  LYS C  52      -7.523 -21.354 -14.294  1.00 85.64           C  
ATOM   1644  O   LYS C  52      -9.588 -21.154 -12.562  1.00 85.64           O  
ATOM   1645  CG  LYS C  52      -6.361 -21.268 -15.272  1.00 85.64           C  
ATOM   1646  CD  LYS C  52      -6.667 -22.002 -16.571  1.00 85.64           C  
ATOM   1647  CE  LYS C  52      -5.480 -21.976 -17.523  1.00 85.64           C  
ATOM   1648  NZ  LYS C  52      -5.754 -22.747 -18.773  1.00 85.64           N  
ATOM   1649  N   PRO C  53      -8.548 -19.958 -10.980  1.00 90.29           N  
ATOM   1650  CA  PRO C  53      -9.708 -19.921 -10.086  1.00 90.29           C  
ATOM   1651  C   PRO C  53     -10.742 -18.878 -10.503  1.00 90.29           C  
ATOM   1652  CB  PRO C  53      -9.095 -19.570  -8.728  1.00 90.29           C  
ATOM   1653  O   PRO C  53     -10.438 -17.986 -11.300  1.00 90.29           O  
ATOM   1654  CG  PRO C  53      -7.889 -18.750  -9.054  1.00 90.29           C  
ATOM   1655  CD  PRO C  53      -7.330 -19.224 -10.364  1.00 90.29           C  
ATOM   1656  N   GLU C  54     -11.928 -19.138 -10.128  1.00 90.15           N  
ATOM   1657  CA  GLU C  54     -12.955 -18.100 -10.138  1.00 90.15           C  
ATOM   1658  C   GLU C  54     -13.163 -17.517  -8.744  1.00 90.15           C  
ATOM   1659  CB  GLU C  54     -14.275 -18.655 -10.679  1.00 90.15           C  
ATOM   1660  O   GLU C  54     -13.579 -18.225  -7.824  1.00 90.15           O  
ATOM   1661  CG  GLU C  54     -14.298 -18.826 -12.191  1.00 90.15           C  
ATOM   1662  CD  GLU C  54     -15.649 -19.275 -12.724  1.00 90.15           C  
ATOM   1663  OE1 GLU C  54     -15.784 -19.460 -13.955  1.00 90.15           O  
ATOM   1664  OE2 GLU C  54     -16.579 -19.442 -11.905  1.00 90.15           O  
ATOM   1665  N   VAL C  55     -12.917 -16.205  -8.653  1.00 93.16           N  
ATOM   1666  CA  VAL C  55     -12.892 -15.596  -7.328  1.00 93.16           C  
ATOM   1667  C   VAL C  55     -14.059 -14.621  -7.184  1.00 93.16           C  
ATOM   1668  CB  VAL C  55     -11.554 -14.869  -7.063  1.00 93.16           C  
ATOM   1669  O   VAL C  55     -14.354 -13.857  -8.105  1.00 93.16           O  
ATOM   1670  CG1 VAL C  55     -11.530 -14.280  -5.654  1.00 93.16           C  
ATOM   1671  CG2 VAL C  55     -10.379 -15.824  -7.267  1.00 93.16           C  
ATOM   1672  N   PHE C  56     -14.734 -14.700  -5.993  1.00 90.57           N  
ATOM   1673  CA  PHE C  56     -15.848 -13.821  -5.658  1.00 90.57           C  
ATOM   1674  C   PHE C  56     -15.629 -13.163  -4.300  1.00 90.57           C  
ATOM   1675  CB  PHE C  56     -17.167 -14.600  -5.657  1.00 90.57           C  
ATOM   1676  O   PHE C  56     -14.917 -13.703  -3.451  1.00 90.57           O  
ATOM   1677  CG  PHE C  56     -17.531 -15.179  -6.998  1.00 90.57           C  
ATOM   1678  CD1 PHE C  56     -18.396 -14.504  -7.850  1.00 90.57           C  
ATOM   1679  CD2 PHE C  56     -17.007 -16.399  -7.405  1.00 90.57           C  
ATOM   1680  CE1 PHE C  56     -18.734 -15.038  -9.092  1.00 90.57           C  
ATOM   1681  CE2 PHE C  56     -17.340 -16.938  -8.644  1.00 90.57           C  
ATOM   1682  CZ  PHE C  56     -18.205 -16.257  -9.486  1.00 90.57           C  
ATOM   1683  N   ARG C  57     -16.119 -12.029  -4.229  1.00 88.18           N  
ATOM   1684  CA  ARG C  57     -16.064 -11.318  -2.955  1.00 88.18           C  
ATOM   1685  C   ARG C  57     -17.442 -11.252  -2.305  1.00 88.18           C  
ATOM   1686  CB  ARG C  57     -15.508  -9.906  -3.151  1.00 88.18           C  
ATOM   1687  O   ARG C  57     -18.431 -10.929  -2.966  1.00 88.18           O  
ATOM   1688  CG  ARG C  57     -15.211  -9.176  -1.851  1.00 88.18           C  
ATOM   1689  CD  ARG C  57     -14.615  -7.798  -2.102  1.00 88.18           C  
ATOM   1690  NE  ARG C  57     -14.272  -7.123  -0.853  1.00 88.18           N  
ATOM   1691  NH1 ARG C  57     -13.684  -5.125  -1.852  1.00 88.18           N  
ATOM   1692  NH2 ARG C  57     -13.555  -5.355   0.425  1.00 88.18           N  
ATOM   1693  CZ  ARG C  57     -13.838  -5.869  -0.763  1.00 88.18           C  
ATOM   1694  N   SER C  58     -17.628 -11.636  -1.030  1.00 83.23           N  
ATOM   1695  CA  SER C  58     -18.887 -11.601  -0.294  1.00 83.23           C  
ATOM   1696  C   SER C  58     -19.194 -10.194   0.210  1.00 83.23           C  
ATOM   1697  CB  SER C  58     -18.849 -12.576   0.883  1.00 83.23           C  
ATOM   1698  O   SER C  58     -18.326  -9.319   0.188  1.00 83.23           O  
ATOM   1699  OG  SER C  58     -19.955 -12.368   1.745  1.00 83.23           O  
ATOM   1700  N   ALA C  59     -20.387  -9.996   0.591  1.00 71.97           N  
ATOM   1701  CA  ALA C  59     -20.818  -8.709   1.132  1.00 71.97           C  
ATOM   1702  C   ALA C  59     -20.062  -8.373   2.414  1.00 71.97           C  
ATOM   1703  CB  ALA C  59     -22.322  -8.717   1.390  1.00 71.97           C  
ATOM   1704  O   ALA C  59     -19.842  -7.199   2.722  1.00 71.97           O  
ATOM   1705  N   GLY C  60     -19.606  -9.408   3.153  1.00 69.80           N  
ATOM   1706  CA  GLY C  60     -18.863  -9.231   4.391  1.00 69.80           C  
ATOM   1707  C   GLY C  60     -17.386  -8.967   4.168  1.00 69.80           C  
ATOM   1708  O   GLY C  60     -16.646  -8.707   5.119  1.00 69.80           O  
ATOM   1709  N   GLY C  61     -16.917  -9.008   2.936  1.00 76.72           N  
ATOM   1710  CA  GLY C  61     -15.533  -8.697   2.615  1.00 76.72           C  
ATOM   1711  C   GLY C  61     -14.651  -9.927   2.522  1.00 76.72           C  
ATOM   1712  O   GLY C  61     -13.424  -9.816   2.478  1.00 76.72           O  
ATOM   1713  N   ASN C  62     -15.245 -11.108   2.499  1.00 85.58           N  
ATOM   1714  CA  ASN C  62     -14.488 -12.350   2.379  1.00 85.58           C  
ATOM   1715  C   ASN C  62     -14.412 -12.823   0.931  1.00 85.58           C  
ATOM   1716  CB  ASN C  62     -15.099 -13.439   3.263  1.00 85.58           C  
ATOM   1717  O   ASN C  62     -15.176 -12.360   0.081  1.00 85.58           O  
ATOM   1718  CG  ASN C  62     -15.205 -13.022   4.716  1.00 85.58           C  
ATOM   1719  ND2 ASN C  62     -16.345 -13.307   5.334  1.00 85.58           N  
ATOM   1720  OD1 ASN C  62     -14.269 -12.447   5.279  1.00 85.58           O  
ATOM   1721  N   TYR C  63     -13.417 -13.641   0.620  1.00 90.27           N  
ATOM   1722  CA  TYR C  63     -13.192 -14.066  -0.757  1.00 90.27           C  
ATOM   1723  C   TYR C  63     -13.501 -15.549  -0.928  1.00 90.27           C  
ATOM   1724  CB  TYR C  63     -11.747 -13.781  -1.179  1.00 90.27           C  
ATOM   1725  O   TYR C  63     -12.974 -16.387  -0.193  1.00 90.27           O  
ATOM   1726  CG  TYR C  63     -11.401 -12.313  -1.205  1.00 90.27           C  
ATOM   1727  CD1 TYR C  63     -11.537 -11.565  -2.373  1.00 90.27           C  
ATOM   1728  CD2 TYR C  63     -10.935 -11.669  -0.063  1.00 90.27           C  
ATOM   1729  CE1 TYR C  63     -11.217 -10.212  -2.402  1.00 90.27           C  
ATOM   1730  CE2 TYR C  63     -10.612 -10.317  -0.081  1.00 90.27           C  
ATOM   1731  OH  TYR C  63     -10.438  -8.258  -1.276  1.00 90.27           O  
ATOM   1732  CZ  TYR C  63     -10.757  -9.597  -1.253  1.00 90.27           C  
ATOM   1733  N   VAL C  64     -14.343 -15.773  -1.835  1.00 92.99           N  
ATOM   1734  CA  VAL C  64     -14.707 -17.147  -2.165  1.00 92.99           C  
ATOM   1735  C   VAL C  64     -14.034 -17.560  -3.472  1.00 92.99           C  
ATOM   1736  CB  VAL C  64     -16.238 -17.318  -2.277  1.00 92.99           C  
ATOM   1737  O   VAL C  64     -14.191 -16.892  -4.497  1.00 92.99           O  
ATOM   1738  CG1 VAL C  64     -16.597 -18.760  -2.629  1.00 92.99           C  
ATOM   1739  CG2 VAL C  64     -16.918 -16.897  -0.975  1.00 92.99           C  
ATOM   1740  N   VAL C  65     -13.314 -18.674  -3.428  1.00 93.60           N  
ATOM   1741  CA  VAL C  65     -12.534 -19.108  -4.582  1.00 93.60           C  
ATOM   1742  C   VAL C  65     -13.002 -20.491  -5.031  1.00 93.60           C  
ATOM   1743  CB  VAL C  65     -11.021 -19.135  -4.267  1.00 93.60           C  
ATOM   1744  O   VAL C  65     -13.030 -21.433  -4.236  1.00 93.60           O  
ATOM   1745  CG1 VAL C  65     -10.220 -19.547  -5.500  1.00 93.60           C  
ATOM   1746  CG2 VAL C  65     -10.559 -17.771  -3.757  1.00 93.60           C  
ATOM   1747  N   PHE C  66     -13.390 -20.507  -6.320  1.00 91.77           N  
ATOM   1748  CA  PHE C  66     -13.763 -21.785  -6.915  1.00 91.77           C  
ATOM   1749  C   PHE C  66     -12.616 -22.354  -7.741  1.00 91.77           C  
ATOM   1750  CB  PHE C  66     -15.012 -21.628  -7.788  1.00 91.77           C  
ATOM   1751  O   PHE C  66     -12.061 -21.664  -8.599  1.00 91.77           O  
ATOM   1752  CG  PHE C  66     -16.251 -21.263  -7.015  1.00 91.77           C  
ATOM   1753  CD1 PHE C  66     -16.905 -22.208  -6.235  1.00 91.77           C  
ATOM   1754  CD2 PHE C  66     -16.762 -19.972  -7.070  1.00 91.77           C  
ATOM   1755  CE1 PHE C  66     -18.051 -21.872  -5.519  1.00 91.77           C  
ATOM   1756  CE2 PHE C  66     -17.907 -19.629  -6.357  1.00 91.77           C  
ATOM   1757  CZ  PHE C  66     -18.551 -20.581  -5.583  1.00 91.77           C  
ATOM   1758  N   GLY C  67     -12.267 -23.575  -7.397  1.00 89.55           N  
ATOM   1759  CA  GLY C  67     -11.175 -24.286  -8.044  1.00 89.55           C  
ATOM   1760  C   GLY C  67     -10.551 -25.350  -7.162  1.00 89.55           C  
ATOM   1761  O   GLY C  67     -10.720 -25.330  -5.941  1.00 89.55           O  
ATOM   1762  N   GLU C  68      -9.961 -26.207  -7.757  1.00 86.60           N  
ATOM   1763  CA  GLU C  68      -9.363 -27.321  -7.027  1.00 86.60           C  
ATOM   1764  C   GLU C  68      -8.060 -26.901  -6.353  1.00 86.60           C  
ATOM   1765  CB  GLU C  68      -9.113 -28.505  -7.964  1.00 86.60           C  
ATOM   1766  O   GLU C  68      -7.117 -26.474  -7.023  1.00 86.60           O  
ATOM   1767  CG  GLU C  68      -8.604 -29.753  -7.256  1.00 86.60           C  
ATOM   1768  CD  GLU C  68      -8.271 -30.889  -8.208  1.00 86.60           C  
ATOM   1769  OE1 GLU C  68      -7.795 -31.951  -7.744  1.00 86.60           O  
ATOM   1770  OE2 GLU C  68      -8.485 -30.717  -9.429  1.00 86.60           O  
ATOM   1771  N   ALA C  69      -8.087 -27.066  -5.057  1.00 88.63           N  
ATOM   1772  CA  ALA C  69      -6.879 -26.783  -4.287  1.00 88.63           C  
ATOM   1773  C   ALA C  69      -5.958 -27.998  -4.244  1.00 88.63           C  
ATOM   1774  CB  ALA C  69      -7.241 -26.343  -2.870  1.00 88.63           C  
ATOM   1775  O   ALA C  69      -6.366 -29.080  -3.814  1.00 88.63           O  
ATOM   1776  N   LYS C  70      -4.771 -27.805  -4.802  1.00 88.20           N  
ATOM   1777  CA  LYS C  70      -3.787 -28.883  -4.816  1.00 88.20           C  
ATOM   1778  C   LYS C  70      -2.495 -28.458  -4.122  1.00 88.20           C  
ATOM   1779  CB  LYS C  70      -3.491 -29.322  -6.251  1.00 88.20           C  
ATOM   1780  O   LYS C  70      -2.174 -27.269  -4.073  1.00 88.20           O  
ATOM   1781  CG  LYS C  70      -4.692 -29.907  -6.979  1.00 88.20           C  
ATOM   1782  CD  LYS C  70      -4.332 -30.338  -8.395  1.00 88.20           C  
ATOM   1783  CE  LYS C  70      -5.544 -30.878  -9.142  1.00 88.20           C  
ATOM   1784  NZ  LYS C  70      -5.201 -31.278 -10.539  1.00 88.20           N  
ATOM   1785  N   VAL C  71      -1.889 -29.459  -3.575  1.00 89.97           N  
ATOM   1786  CA  VAL C  71      -0.593 -29.189  -2.961  1.00 89.97           C  
ATOM   1787  C   VAL C  71       0.421 -28.813  -4.039  1.00 89.97           C  
ATOM   1788  CB  VAL C  71      -0.085 -30.403  -2.151  1.00 89.97           C  
ATOM   1789  O   VAL C  71       0.535 -29.497  -5.059  1.00 89.97           O  
ATOM   1790  CG1 VAL C  71       1.290 -30.115  -1.552  1.00 89.97           C  
ATOM   1791  CG2 VAL C  71      -1.084 -30.768  -1.055  1.00 89.97           C  
ATOM   1792  N   ASP C  72       0.989 -27.671  -3.846  1.00 87.93           N  
ATOM   1793  CA  ASP C  72       1.979 -27.162  -4.790  1.00 87.93           C  
ATOM   1794  C   ASP C  72       3.396 -27.506  -4.339  1.00 87.93           C  
ATOM   1795  CB  ASP C  72       1.833 -25.648  -4.957  1.00 87.93           C  
ATOM   1796  O   ASP C  72       3.777 -27.222  -3.201  1.00 87.93           O  
ATOM   1797  CG  ASP C  72       2.498 -25.123  -6.217  1.00 87.93           C  
ATOM   1798  OD1 ASP C  72       2.544 -25.852  -7.232  1.00 87.93           O  
ATOM   1799  OD2 ASP C  72       2.983 -23.971  -6.195  1.00 87.93           O  
ATOM   1800  N   ASN C  73       4.086 -28.252  -5.134  1.00 84.78           N  
ATOM   1801  CA  ASN C  73       5.473 -28.617  -4.864  1.00 84.78           C  
ATOM   1802  C   ASN C  73       6.439 -27.839  -5.752  1.00 84.78           C  
ATOM   1803  CB  ASN C  73       5.677 -30.122  -5.048  1.00 84.78           C  
ATOM   1804  O   ASN C  73       6.570 -28.133  -6.942  1.00 84.78           O  
ATOM   1805  CG  ASN C  73       6.919 -30.633  -4.344  1.00 84.78           C  
ATOM   1806  ND2 ASN C  73       6.857 -31.865  -3.853  1.00 84.78           N  
ATOM   1807  OD1 ASN C  73       7.925 -29.926  -4.242  1.00 84.78           O  
ATOM   1808  N   PHE C  74       7.137 -27.056  -5.154  1.00 82.61           N  
ATOM   1809  CA  PHE C  74       8.032 -26.157  -5.872  1.00 82.61           C  
ATOM   1810  C   PHE C  74       9.149 -26.937  -6.556  1.00 82.61           C  
ATOM   1811  CB  PHE C  74       8.627 -25.114  -4.920  1.00 82.61           C  
ATOM   1812  O   PHE C  74       9.475 -26.676  -7.716  1.00 82.61           O  
ATOM   1813  CG  PHE C  74       9.662 -24.229  -5.560  1.00 82.61           C  
ATOM   1814  CD1 PHE C  74      11.000 -24.324  -5.195  1.00 82.61           C  
ATOM   1815  CD2 PHE C  74       9.297 -23.301  -6.526  1.00 82.61           C  
ATOM   1816  CE1 PHE C  74      11.960 -23.505  -5.785  1.00 82.61           C  
ATOM   1817  CE2 PHE C  74      10.251 -22.480  -7.121  1.00 82.61           C  
ATOM   1818  CZ  PHE C  74      11.582 -22.583  -6.748  1.00 82.61           C  
ATOM   1819  N   THR C  75       9.753 -27.881  -5.878  1.00 81.17           N  
ATOM   1820  CA  THR C  75      10.861 -28.672  -6.403  1.00 81.17           C  
ATOM   1821  C   THR C  75      10.439 -29.426  -7.661  1.00 81.17           C  
ATOM   1822  CB  THR C  75      11.382 -29.670  -5.353  1.00 81.17           C  
ATOM   1823  O   THR C  75      11.171 -29.448  -8.652  1.00 81.17           O  
ATOM   1824  CG2 THR C  75      12.700 -30.297  -5.796  1.00 81.17           C  
ATOM   1825  OG1 THR C  75      11.586 -28.984  -4.111  1.00 81.17           O  
ATOM   1826  N   GLN C  76       9.237 -29.888  -7.571  1.00 81.94           N  
ATOM   1827  CA  GLN C  76       8.706 -30.617  -8.717  1.00 81.94           C  
ATOM   1828  C   GLN C  76       8.406 -29.673  -9.879  1.00 81.94           C  
ATOM   1829  CB  GLN C  76       7.443 -31.386  -8.327  1.00 81.94           C  
ATOM   1830  O   GLN C  76       8.712 -29.983 -11.032  1.00 81.94           O  
ATOM   1831  CG  GLN C  76       7.042 -32.459  -9.330  1.00 81.94           C  
ATOM   1832  CD  GLN C  76       5.880 -33.308  -8.849  1.00 81.94           C  
ATOM   1833  NE2 GLN C  76       5.944 -34.608  -9.119  1.00 81.94           N  
ATOM   1834  OE1 GLN C  76       4.934 -32.801  -8.238  1.00 81.94           O  
ATOM   1835  N   LYS C  77       7.969 -28.595  -9.654  1.00 81.74           N  
ATOM   1836  CA  LYS C  77       7.648 -27.605 -10.679  1.00 81.74           C  
ATOM   1837  C   LYS C  77       8.915 -27.057 -11.329  1.00 81.74           C  
ATOM   1838  CB  LYS C  77       6.828 -26.461 -10.082  1.00 81.74           C  
ATOM   1839  O   LYS C  77       8.965 -26.878 -12.548  1.00 81.74           O  
ATOM   1840  CG  LYS C  77       5.326 -26.708 -10.084  1.00 81.74           C  
ATOM   1841  CD  LYS C  77       4.559 -25.490  -9.586  1.00 81.74           C  
ATOM   1842  CE  LYS C  77       4.334 -25.547  -8.081  1.00 81.74           C  
ATOM   1843  NZ  LYS C  77       3.554 -24.371  -7.592  1.00 81.74           N  
ATOM   1844  N   LEU C  78       9.809 -26.907 -10.486  1.00 77.83           N  
ATOM   1845  CA  LEU C  78      11.084 -26.404 -10.984  1.00 77.83           C  
ATOM   1846  C   LEU C  78      11.743 -27.418 -11.914  1.00 77.83           C  
ATOM   1847  CB  LEU C  78      12.023 -26.077  -9.820  1.00 77.83           C  
ATOM   1848  O   LEU C  78      12.244 -27.054 -12.980  1.00 77.83           O  
ATOM   1849  CG  LEU C  78      13.357 -25.424 -10.187  1.00 77.83           C  
ATOM   1850  CD1 LEU C  78      13.139 -23.973 -10.605  1.00 77.83           C  
ATOM   1851  CD2 LEU C  78      14.334 -25.509  -9.019  1.00 77.83           C  
ATOM   1852  N   ALA C  79      11.755 -28.657 -11.507  1.00 78.67           N  
ATOM   1853  CA  ALA C  79      12.328 -29.730 -12.315  1.00 78.67           C  
ATOM   1854  C   ALA C  79      11.605 -29.855 -13.653  1.00 78.67           C  
ATOM   1855  CB  ALA C  79      12.272 -31.054 -11.558  1.00 78.67           C  
ATOM   1856  O   ALA C  79      12.242 -30.018 -14.697  1.00 78.67           O  
ATOM   1857  N   ALA C  80      10.275 -29.661 -13.588  1.00 79.83           N  
ATOM   1858  CA  ALA C  80       9.467 -29.735 -14.803  1.00 79.83           C  
ATOM   1859  C   ALA C  80       9.768 -28.563 -15.734  1.00 79.83           C  
ATOM   1860  CB  ALA C  80       7.981 -29.765 -14.453  1.00 79.83           C  
ATOM   1861  O   ALA C  80       9.842 -28.734 -16.953  1.00 79.83           O  
ATOM   1862  N   ALA C  81       9.994 -27.486 -15.148  1.00 75.37           N  
ATOM   1863  CA  ALA C  81      10.305 -26.291 -15.928  1.00 75.37           C  
ATOM   1864  C   ALA C  81      11.674 -26.410 -16.592  1.00 75.37           C  
ATOM   1865  CB  ALA C  81      10.253 -25.049 -15.042  1.00 75.37           C  
ATOM   1866  O   ALA C  81      11.855 -25.986 -17.736  1.00 75.37           O  
ATOM   1867  N   GLN C  82      12.586 -27.002 -15.891  1.00 73.24           N  
ATOM   1868  CA  GLN C  82      13.933 -27.196 -16.418  1.00 73.24           C  
ATOM   1869  C   GLN C  82      13.939 -28.222 -17.548  1.00 73.24           C  
ATOM   1870  CB  GLN C  82      14.888 -27.632 -15.306  1.00 73.24           C  
ATOM   1871  O   GLN C  82      14.638 -28.048 -18.548  1.00 73.24           O  
ATOM   1872  CG  GLN C  82      15.351 -26.492 -14.410  1.00 73.24           C  
ATOM   1873  CD  GLN C  82      16.260 -26.958 -13.289  1.00 73.24           C  
ATOM   1874  NE2 GLN C  82      17.001 -26.025 -12.699  1.00 73.24           N  
ATOM   1875  OE1 GLN C  82      16.297 -28.146 -12.955  1.00 73.24           O  
ATOM   1876  N   GLN C  83      13.201 -29.272 -17.399  1.00 74.37           N  
ATOM   1877  CA  GLN C  83      13.110 -30.308 -18.422  1.00 74.37           C  
ATOM   1878  C   GLN C  83      12.484 -29.764 -19.702  1.00 74.37           C  
ATOM   1879  CB  GLN C  83      12.301 -31.500 -17.907  1.00 74.37           C  
ATOM   1880  O   GLN C  83      12.931 -30.088 -20.804  1.00 74.37           O  
ATOM   1881  CG  GLN C  83      13.127 -32.513 -17.125  1.00 74.37           C  
ATOM   1882  CD  GLN C  83      12.288 -33.640 -16.554  1.00 74.37           C  
ATOM   1883  NE2 GLN C  83      12.866 -34.401 -15.631  1.00 74.37           N  
ATOM   1884  OE1 GLN C  83      11.129 -33.825 -16.939  1.00 74.37           O  
ATOM   1885  N   GLN C  84      11.561 -28.934 -19.541  1.00 73.64           N  
ATOM   1886  CA  GLN C  84      10.905 -28.330 -20.695  1.00 73.64           C  
ATOM   1887  C   GLN C  84      11.824 -27.329 -21.389  1.00 73.64           C  
ATOM   1888  CB  GLN C  84       9.603 -27.645 -20.276  1.00 73.64           C  
ATOM   1889  O   GLN C  84      11.813 -27.214 -22.616  1.00 73.64           O  
ATOM   1890  CG  GLN C  84       8.513 -27.694 -21.338  1.00 73.64           C  
ATOM   1891  CD  GLN C  84       7.151 -27.301 -20.799  1.00 73.64           C  
ATOM   1892  NE2 GLN C  84       6.147 -27.299 -21.669  1.00 73.64           N  
ATOM   1893  OE1 GLN C  84       7.001 -27.002 -19.610  1.00 73.64           O  
ATOM   1894  N   ALA C  85      12.555 -26.687 -20.653  1.00 69.21           N  
ATOM   1895  CA  ALA C  85      13.508 -25.721 -21.195  1.00 69.21           C  
ATOM   1896  C   ALA C  85      14.611 -26.422 -21.982  1.00 69.21           C  
ATOM   1897  CB  ALA C  85      14.111 -24.882 -20.071  1.00 69.21           C  
ATOM   1898  O   ALA C  85      15.073 -25.911 -23.005  1.00 69.21           O  
ATOM   1899  N   GLN C  86      15.018 -27.526 -21.550  1.00 68.35           N  
ATOM   1900  CA  GLN C  86      16.025 -28.321 -22.246  1.00 68.35           C  
ATOM   1901  C   GLN C  86      15.470 -28.894 -23.547  1.00 68.35           C  
ATOM   1902  CB  GLN C  86      16.532 -29.451 -21.349  1.00 68.35           C  
ATOM   1903  O   GLN C  86      16.168 -28.930 -24.563  1.00 68.35           O  
ATOM   1904  CG  GLN C  86      17.660 -29.035 -20.414  1.00 68.35           C  
ATOM   1905  CD  GLN C  86      18.074 -30.143 -19.464  1.00 68.35           C  
ATOM   1906  NE2 GLN C  86      18.916 -29.808 -18.493  1.00 68.35           N  
ATOM   1907  OE1 GLN C  86      17.640 -31.292 -19.602  1.00 68.35           O  
ATOM   1908  N   ALA C  87      14.218 -29.200 -23.509  1.00 68.63           N  
ATOM   1909  CA  ALA C  87      13.573 -29.794 -24.677  1.00 68.63           C  
ATOM   1910  C   ALA C  87      13.331 -28.748 -25.761  1.00 68.63           C  
ATOM   1911  CB  ALA C  87      12.257 -30.457 -24.278  1.00 68.63           C  
ATOM   1912  O   ALA C  87      13.354 -29.064 -26.953  1.00 68.63           O  
ATOM   1913  N   SER C  88      13.139 -27.512 -25.393  1.00 65.23           N  
ATOM   1914  CA  SER C  88      12.860 -26.439 -26.341  1.00 65.23           C  
ATOM   1915  C   SER C  88      14.149 -25.798 -26.845  1.00 65.23           C  
ATOM   1916  CB  SER C  88      11.969 -25.374 -25.701  1.00 65.23           C  
ATOM   1917  O   SER C  88      14.119 -24.952 -27.741  1.00 65.23           O  
ATOM   1918  OG  SER C  88      10.934 -25.975 -24.941  1.00 65.23           O  
ATOM   1919  N   GLY C  89      15.356 -26.296 -26.539  1.00 61.70           N  
ATOM   1920  CA  GLY C  89      16.657 -25.835 -26.997  1.00 61.70           C  
ATOM   1921  C   GLY C  89      17.075 -24.515 -26.377  1.00 61.70           C  
ATOM   1922  O   GLY C  89      18.009 -23.867 -26.854  1.00 61.70           O  
ATOM   1923  N   ILE C  90      16.335 -23.932 -25.454  1.00 54.71           N  
ATOM   1924  CA  ILE C  90      16.610 -22.649 -24.818  1.00 54.71           C  
ATOM   1925  C   ILE C  90      17.738 -22.808 -23.801  1.00 54.71           C  
ATOM   1926  CB  ILE C  90      15.349 -22.075 -24.134  1.00 54.71           C  
ATOM   1927  O   ILE C  90      18.551 -21.898 -23.618  1.00 54.71           O  
ATOM   1928  CG1 ILE C  90      14.214 -21.917 -25.152  1.00 54.71           C  
ATOM   1929  CG2 ILE C  90      15.664 -20.740 -23.453  1.00 54.71           C  
ATOM   1930  CD1 ILE C  90      12.854 -21.640 -24.526  1.00 54.71           C  
ATOM   1931  N   MET C  91      17.826 -23.991 -23.203  1.00 53.65           N  
ATOM   1932  CA  MET C  91      18.912 -24.286 -22.274  1.00 53.65           C  
ATOM   1933  C   MET C  91      19.907 -25.263 -22.892  1.00 53.65           C  
ATOM   1934  CB  MET C  91      18.362 -24.857 -20.966  1.00 53.65           C  
ATOM   1935  O   MET C  91      19.513 -26.189 -23.604  1.00 53.65           O  
ATOM   1936  CG  MET C  91      18.199 -23.822 -19.865  1.00 53.65           C  
ATOM   1937  SD  MET C  91      18.215 -24.570 -18.189  1.00 53.65           S  
ATOM   1938  CE  MET C  91      17.710 -23.138 -17.195  1.00 53.65           C  
ATOM   1939  N   PRO C  92      21.266 -24.818 -23.016  1.00 47.86           N  
ATOM   1940  CA  PRO C  92      22.261 -25.739 -23.570  1.00 47.86           C  
ATOM   1941  C   PRO C  92      22.212 -27.121 -22.922  1.00 47.86           C  
ATOM   1942  CB  PRO C  92      23.591 -25.042 -23.270  1.00 47.86           C  
ATOM   1943  O   PRO C  92      21.756 -27.257 -21.784  1.00 47.86           O  
ATOM   1944  CG  PRO C  92      23.243 -23.951 -22.310  1.00 47.86           C  
ATOM   1945  CD  PRO C  92      21.747 -23.880 -22.191  1.00 47.86           C  
ATOM   1946  N   SER C  93      21.967 -28.127 -23.749  1.00 45.39           N  
ATOM   1947  CA  SER C  93      22.038 -29.522 -23.329  1.00 45.39           C  
ATOM   1948  C   SER C  93      23.293 -29.789 -22.506  1.00 45.39           C  
ATOM   1949  CB  SER C  93      22.009 -30.450 -24.545  1.00 45.39           C  
ATOM   1950  O   SER C  93      23.687 -30.942 -22.320  1.00 45.39           O  
ATOM   1951  OG  SER C  93      22.526 -29.796 -25.690  1.00 45.39           O  
ATOM   1952  N   ASN C  94      24.031 -28.762 -22.180  1.00 45.04           N  
ATOM   1953  CA  ASN C  94      25.294 -29.186 -21.586  1.00 45.04           C  
ATOM   1954  C   ASN C  94      25.073 -29.953 -20.285  1.00 45.04           C  
ATOM   1955  CB  ASN C  94      26.205 -27.981 -21.344  1.00 45.04           C  
ATOM   1956  O   ASN C  94      24.118 -29.682 -19.555  1.00 45.04           O  
ATOM   1957  CG  ASN C  94      27.150 -27.721 -22.500  1.00 45.04           C  
ATOM   1958  ND2 ASN C  94      27.991 -26.703 -22.362  1.00 45.04           N  
ATOM   1959  OD1 ASN C  94      27.124 -28.429 -23.510  1.00 45.04           O  
ATOM   1960  N   GLU C  95      25.601 -31.133 -20.180  1.00 44.95           N  
ATOM   1961  CA  GLU C  95      25.787 -31.980 -19.006  1.00 44.95           C  
ATOM   1962  C   GLU C  95      25.990 -31.141 -17.747  1.00 44.95           C  
ATOM   1963  CB  GLU C  95      26.975 -32.924 -19.206  1.00 44.95           C  
ATOM   1964  O   GLU C  95      25.881 -31.651 -16.630  1.00 44.95           O  
ATOM   1965  CG  GLU C  95      26.650 -34.151 -20.046  1.00 44.95           C  
ATOM   1966  CD  GLU C  95      27.768 -35.181 -20.060  1.00 44.95           C  
ATOM   1967  OE1 GLU C  95      27.480 -36.392 -19.927  1.00 44.95           O  
ATOM   1968  OE2 GLU C  95      28.942 -34.774 -20.205  1.00 44.95           O  
ATOM   1969  N   ASP C  96      26.326 -29.824 -17.835  1.00 42.47           N  
ATOM   1970  CA  ASP C  96      26.645 -29.055 -16.636  1.00 42.47           C  
ATOM   1971  C   ASP C  96      25.379 -28.504 -15.984  1.00 42.47           C  
ATOM   1972  CB  ASP C  96      27.605 -27.911 -16.972  1.00 42.47           C  
ATOM   1973  O   ASP C  96      25.444 -27.867 -14.930  1.00 42.47           O  
ATOM   1974  CG  ASP C  96      29.053 -28.358 -17.061  1.00 42.47           C  
ATOM   1975  OD1 ASP C  96      29.468 -29.242 -16.281  1.00 42.47           O  
ATOM   1976  OD2 ASP C  96      29.787 -27.820 -17.918  1.00 42.47           O  
ATOM   1977  N   VAL C  97      24.326 -28.357 -16.659  1.00 43.96           N  
ATOM   1978  CA  VAL C  97      23.089 -27.857 -16.069  1.00 43.96           C  
ATOM   1979  C   VAL C  97      22.595 -28.830 -15.001  1.00 43.96           C  
ATOM   1980  CB  VAL C  97      21.997 -27.640 -17.140  1.00 43.96           C  
ATOM   1981  O   VAL C  97      21.758 -28.475 -14.168  1.00 43.96           O  
ATOM   1982  CG1 VAL C  97      20.942 -26.652 -16.644  1.00 43.96           C  
ATOM   1983  CG2 VAL C  97      22.620 -27.151 -18.446  1.00 43.96           C  
ATOM   1984  N   ALA C  98      22.885 -30.091 -15.082  1.00 43.75           N  
ATOM   1985  CA  ALA C  98      22.468 -31.116 -14.129  1.00 43.75           C  
ATOM   1986  C   ALA C  98      22.969 -30.794 -12.724  1.00 43.75           C  
ATOM   1987  CB  ALA C  98      22.971 -32.488 -14.569  1.00 43.75           C  
ATOM   1988  O   ALA C  98      22.477 -31.352 -11.740  1.00 43.75           O  
ATOM   1989  N   THR C  99      23.828 -29.698 -12.537  1.00 46.25           N  
ATOM   1990  CA  THR C  99      24.380 -29.588 -11.192  1.00 46.25           C  
ATOM   1991  C   THR C  99      23.839 -28.349 -10.485  1.00 46.25           C  
ATOM   1992  CB  THR C  99      25.919 -29.534 -11.222  1.00 46.25           C  
ATOM   1993  O   THR C  99      24.393 -27.913  -9.473  1.00 46.25           O  
ATOM   1994  CG2 THR C  99      26.519 -30.936 -11.189  1.00 46.25           C  
ATOM   1995  OG1 THR C  99      26.345 -28.872 -12.419  1.00 46.25           O  
ATOM   1996  N   LYS C 100      23.052 -27.519 -11.185  1.00 53.52           N  
ATOM   1997  CA  LYS C 100      22.689 -26.388 -10.335  1.00 53.52           C  
ATOM   1998  C   LYS C 100      21.623 -26.786  -9.318  1.00 53.52           C  
ATOM   1999  CB  LYS C 100      22.194 -25.216 -11.183  1.00 53.52           C  
ATOM   2000  O   LYS C 100      20.677 -27.503  -9.650  1.00 53.52           O  
ATOM   2001  CG  LYS C 100      23.306 -24.333 -11.728  1.00 53.52           C  
ATOM   2002  CD  LYS C 100      22.748 -23.131 -12.480  1.00 53.52           C  
ATOM   2003  CE  LYS C 100      23.857 -22.307 -13.120  1.00 53.52           C  
ATOM   2004  NZ  LYS C 100      23.311 -21.181 -13.935  1.00 53.52           N  
ATOM   2005  N   SER C 101      21.909 -26.696  -8.014  1.00 56.91           N  
ATOM   2006  CA  SER C 101      20.989 -26.933  -6.906  1.00 56.91           C  
ATOM   2007  C   SER C 101      19.767 -26.026  -6.999  1.00 56.91           C  
ATOM   2008  CB  SER C 101      21.695 -26.717  -5.567  1.00 56.91           C  
ATOM   2009  O   SER C 101      19.822 -24.964  -7.622  1.00 56.91           O  
ATOM   2010  OG  SER C 101      21.850 -25.335  -5.298  1.00 56.91           O  
ATOM   2011  N   PRO C 102      18.560 -26.586  -6.885  1.00 58.77           N  
ATOM   2012  CA  PRO C 102      17.341 -25.776  -6.829  1.00 58.77           C  
ATOM   2013  C   PRO C 102      17.574 -24.401  -6.208  1.00 58.77           C  
ATOM   2014  CB  PRO C 102      16.400 -26.615  -5.961  1.00 58.77           C  
ATOM   2015  O   PRO C 102      16.991 -23.410  -6.655  1.00 58.77           O  
ATOM   2016  CG  PRO C 102      17.122 -27.907  -5.753  1.00 58.77           C  
ATOM   2017  CD  PRO C 102      18.523 -27.760  -6.274  1.00 58.77           C  
ATOM   2018  N   GLU C 103      18.506 -24.344  -5.354  1.00 61.75           N  
ATOM   2019  CA  GLU C 103      18.802 -23.085  -4.677  1.00 61.75           C  
ATOM   2020  C   GLU C 103      19.519 -22.112  -5.609  1.00 61.75           C  
ATOM   2021  CB  GLU C 103      19.647 -23.333  -3.425  1.00 61.75           C  
ATOM   2022  O   GLU C 103      19.251 -20.909  -5.584  1.00 61.75           O  
ATOM   2023  CG  GLU C 103      18.862 -23.915  -2.258  1.00 61.75           C  
ATOM   2024  CD  GLU C 103      19.694 -24.076  -0.996  1.00 61.75           C  
ATOM   2025  OE1 GLU C 103      19.111 -24.146   0.110  1.00 61.75           O  
ATOM   2026  OE2 GLU C 103      20.939 -24.131  -1.113  1.00 61.75           O  
ATOM   2027  N   ASP C 104      20.370 -22.596  -6.428  1.00 64.59           N  
ATOM   2028  CA  ASP C 104      21.107 -21.757  -7.367  1.00 64.59           C  
ATOM   2029  C   ASP C 104      20.193 -21.239  -8.475  1.00 64.59           C  
ATOM   2030  CB  ASP C 104      22.280 -22.532  -7.972  1.00 64.59           C  
ATOM   2031  O   ASP C 104      20.317 -20.089  -8.902  1.00 64.59           O  
ATOM   2032  CG  ASP C 104      23.468 -22.638  -7.033  1.00 64.59           C  
ATOM   2033  OD1 ASP C 104      23.679 -21.721  -6.210  1.00 64.59           O  
ATOM   2034  OD2 ASP C 104      24.203 -23.645  -7.119  1.00 64.59           O  
ATOM   2035  N   ILE C 105      19.259 -22.048  -8.828  1.00 62.51           N  
ATOM   2036  CA  ILE C 105      18.295 -21.658  -9.851  1.00 62.51           C  
ATOM   2037  C   ILE C 105      17.390 -20.553  -9.312  1.00 62.51           C  
ATOM   2038  CB  ILE C 105      17.449 -22.864 -10.319  1.00 62.51           C  
ATOM   2039  O   ILE C 105      17.102 -19.580 -10.014  1.00 62.51           O  
ATOM   2040  CG1 ILE C 105      18.350 -23.943 -10.930  1.00 62.51           C  
ATOM   2041  CG2 ILE C 105      16.376 -22.416 -11.316  1.00 62.51           C  
ATOM   2042  CD1 ILE C 105      17.616 -25.225 -11.299  1.00 62.51           C  
ATOM   2043  N   GLN C 106      17.035 -20.766  -8.038  1.00 64.19           N  
ATOM   2044  CA  GLN C 106      16.221 -19.737  -7.398  1.00 64.19           C  
ATOM   2045  C   GLN C 106      16.968 -18.409  -7.328  1.00 64.19           C  
ATOM   2046  CB  GLN C 106      15.803 -20.179  -5.994  1.00 64.19           C  
ATOM   2047  O   GLN C 106      16.380 -17.347  -7.544  1.00 64.19           O  
ATOM   2048  CG  GLN C 106      14.545 -19.492  -5.482  1.00 64.19           C  
ATOM   2049  CD  GLN C 106      14.049 -20.075  -4.172  1.00 64.19           C  
ATOM   2050  NE2 GLN C 106      12.870 -19.641  -3.739  1.00 64.19           N  
ATOM   2051  OE1 GLN C 106      14.720 -20.909  -3.555  1.00 64.19           O  
ATOM   2052  N   ALA C 107      18.260 -18.533  -7.095  1.00 65.88           N  
ATOM   2053  CA  ALA C 107      19.095 -17.336  -7.025  1.00 65.88           C  
ATOM   2054  C   ALA C 107      19.202 -16.662  -8.390  1.00 65.88           C  
ATOM   2055  CB  ALA C 107      20.484 -17.685  -6.497  1.00 65.88           C  
ATOM   2056  O   ALA C 107      19.157 -15.433  -8.487  1.00 65.88           O  
ATOM   2057  N   ASP C 108      19.276 -17.388  -9.414  1.00 66.17           N  
ATOM   2058  CA  ASP C 108      19.338 -16.849 -10.769  1.00 66.17           C  
ATOM   2059  C   ASP C 108      18.014 -16.197 -11.163  1.00 66.17           C  
ATOM   2060  CB  ASP C 108      19.700 -17.949 -11.769  1.00 66.17           C  
ATOM   2061  O   ASP C 108      18.001 -15.146 -11.806  1.00 66.17           O  
ATOM   2062  CG  ASP C 108      21.198 -18.099 -11.968  1.00 66.17           C  
ATOM   2063  OD1 ASP C 108      21.969 -17.256 -11.461  1.00 66.17           O  
ATOM   2064  OD2 ASP C 108      21.612 -19.068 -12.641  1.00 66.17           O  
ATOM   2065  N   MET C 109      16.949 -16.821 -10.720  1.00 65.79           N  
ATOM   2066  CA  MET C 109      15.624 -16.281 -11.009  1.00 65.79           C  
ATOM   2067  C   MET C 109      15.398 -14.967 -10.269  1.00 65.79           C  
ATOM   2068  CB  MET C 109      14.537 -17.288 -10.630  1.00 65.79           C  
ATOM   2069  O   MET C 109      14.799 -14.037 -10.813  1.00 65.79           O  
ATOM   2070  CG  MET C 109      14.433 -18.467 -11.584  1.00 65.79           C  
ATOM   2071  SD  MET C 109      13.113 -19.647 -11.103  1.00 65.79           S  
ATOM   2072  CE  MET C 109      11.705 -18.936 -11.999  1.00 65.79           C  
ATOM   2073  N   GLN C 110      15.959 -15.021  -9.130  1.00 64.17           N  
ATOM   2074  CA  GLN C 110      15.900 -13.791  -8.348  1.00 64.17           C  
ATOM   2075  C   GLN C 110      16.663 -12.664  -9.037  1.00 64.17           C  
ATOM   2076  CB  GLN C 110      16.459 -14.020  -6.942  1.00 64.17           C  
ATOM   2077  O   GLN C 110      16.179 -11.532  -9.107  1.00 64.17           O  
ATOM   2078  CG  GLN C 110      16.168 -12.884  -5.972  1.00 64.17           C  
ATOM   2079  CD  GLN C 110      16.547 -13.221  -4.542  1.00 64.17           C  
ATOM   2080  NE2 GLN C 110      16.177 -12.351  -3.609  1.00 64.17           N  
ATOM   2081  OE1 GLN C 110      17.167 -14.256  -4.278  1.00 64.17           O  
ATOM   2082  N   ALA C 111      17.831 -12.917  -9.503  1.00 60.90           N  
ATOM   2083  CA  ALA C 111      18.657 -11.934 -10.199  1.00 60.90           C  
ATOM   2084  C   ALA C 111      17.980 -11.458 -11.481  1.00 60.90           C  
ATOM   2085  CB  ALA C 111      20.031 -12.520 -10.513  1.00 60.90           C  
ATOM   2086  O   ALA C 111      18.033 -10.273 -11.816  1.00 60.90           O  
ATOM   2087  N   ALA C 112      17.282 -12.275 -12.114  1.00 58.17           N  
ATOM   2088  CA  ALA C 112      16.559 -11.937 -13.337  1.00 58.17           C  
ATOM   2089  C   ALA C 112      15.353 -11.052 -13.036  1.00 58.17           C  
ATOM   2090  CB  ALA C 112      16.116 -13.206 -14.061  1.00 58.17           C  
ATOM   2091  O   ALA C 112      15.065 -10.111 -13.780  1.00 58.17           O  
ATOM   2092  N   ALA C 113      14.738 -11.415 -11.974  1.00 56.19           N  
ATOM   2093  CA  ALA C 113      13.567 -10.639 -11.573  1.00 56.19           C  
ATOM   2094  C   ALA C 113      13.960  -9.217 -11.183  1.00 56.19           C  
ATOM   2095  CB  ALA C 113      12.845 -11.325 -10.416  1.00 56.19           C  
ATOM   2096  O   ALA C 113      13.271  -8.257 -11.537  1.00 56.19           O  
ATOM   2097  N   GLU C 114      15.061  -9.175 -10.498  1.00 52.75           N  
ATOM   2098  CA  GLU C 114      15.543  -7.870 -10.057  1.00 52.75           C  
ATOM   2099  C   GLU C 114      16.061  -7.046 -11.232  1.00 52.75           C  
ATOM   2100  CB  GLU C 114      16.641  -8.030  -9.002  1.00 52.75           C  
ATOM   2101  O   GLU C 114      15.912  -5.823 -11.253  1.00 52.75           O  
ATOM   2102  CG  GLU C 114      16.117  -8.385  -7.618  1.00 52.75           C  
ATOM   2103  CD  GLU C 114      17.221  -8.576  -6.590  1.00 52.75           C  
ATOM   2104  OE1 GLU C 114      16.913  -8.672  -5.380  1.00 52.75           O  
ATOM   2105  OE2 GLU C 114      18.403  -8.630  -6.997  1.00 52.75           O  
ATOM   2106  N   GLY C 115      16.786  -7.661 -12.161  1.00 45.92           N  
ATOM   2107  CA  GLY C 115      17.326  -6.990 -13.332  1.00 45.92           C  
ATOM   2108  C   GLY C 115      16.253  -6.486 -14.279  1.00 45.92           C  
ATOM   2109  O   GLY C 115      16.485  -5.550 -15.047  1.00 45.92           O  
ATOM   2110  N   SER C 116      15.197  -7.205 -14.471  1.00 42.16           N  
ATOM   2111  CA  SER C 116      14.091  -6.771 -15.318  1.00 42.16           C  
ATOM   2112  C   SER C 116      13.461  -5.488 -14.789  1.00 42.16           C  
ATOM   2113  CB  SER C 116      13.029  -7.867 -15.417  1.00 42.16           C  
ATOM   2114  O   SER C 116      13.020  -4.639 -15.567  1.00 42.16           O  
ATOM   2115  OG  SER C 116      11.843  -7.366 -16.009  1.00 42.16           O  
ATOM   2116  N   VAL C 117      13.409  -5.388 -13.515  1.00 38.90           N  
ATOM   2117  CA  VAL C 117      12.870  -4.173 -12.914  1.00 38.90           C  
ATOM   2118  C   VAL C 117      13.759  -2.983 -13.269  1.00 38.90           C  
ATOM   2119  CB  VAL C 117      12.743  -4.305 -11.380  1.00 38.90           C  
ATOM   2120  O   VAL C 117      13.261  -1.893 -13.561  1.00 38.90           O  
ATOM   2121  CG1 VAL C 117      11.892  -3.173 -10.808  1.00 38.90           C  
ATOM   2122  CG2 VAL C 117      12.151  -5.664 -11.009  1.00 38.90           C  
ATOM   2123  N   ASN C 118      15.057  -3.175 -13.151  1.00 37.07           N  
ATOM   2124  CA  ASN C 118      15.965  -2.070 -13.436  1.00 37.07           C  
ATOM   2125  C   ASN C 118      16.027  -1.766 -14.930  1.00 37.07           C  
ATOM   2126  CB  ASN C 118      17.365  -2.374 -12.897  1.00 37.07           C  
ATOM   2127  O   ASN C 118      16.264  -0.623 -15.326  1.00 37.07           O  
ATOM   2128  CG  ASN C 118      17.716  -1.540 -11.681  1.00 37.07           C  
ATOM   2129  ND2 ASN C 118      18.903  -1.765 -11.129  1.00 37.07           N  
ATOM   2130  OD1 ASN C 118      16.927  -0.700 -11.240  1.00 37.07           O  
ATOM   2131  N   ALA C 119      15.987  -2.776 -15.771  1.00 34.70           N  
ATOM   2132  CA  ALA C 119      15.986  -2.561 -17.216  1.00 34.70           C  
ATOM   2133  C   ALA C 119      14.696  -1.883 -17.669  1.00 34.70           C  
ATOM   2134  CB  ALA C 119      16.173  -3.886 -17.951  1.00 34.70           C  
ATOM   2135  O   ALA C 119      14.688  -1.146 -18.657  1.00 34.70           O  
ATOM   2136  N   ALA C 120      13.538  -2.272 -17.029  1.00 35.07           N  
ATOM   2137  CA  ALA C 120      12.294  -1.586 -17.369  1.00 35.07           C  
ATOM   2138  C   ALA C 120      12.384  -0.096 -17.050  1.00 35.07           C  
ATOM   2139  CB  ALA C 120      11.119  -2.216 -16.625  1.00 35.07           C  
ATOM   2140  O   ALA C 120      11.734   0.725 -17.702  1.00 35.07           O  
ATOM   2141  N   ALA C 121      13.129   0.255 -15.996  1.00 36.86           N  
ATOM   2142  CA  ALA C 121      13.309   1.672 -15.693  1.00 36.86           C  
ATOM   2143  C   ALA C 121      14.105   2.371 -16.792  1.00 36.86           C  
ATOM   2144  CB  ALA C 121      14.006   1.844 -14.345  1.00 36.86           C  
ATOM   2145  O   ALA C 121      13.883   3.552 -17.071  1.00 36.86           O  
ATOM   2146  N   GLU C 122      15.111   1.749 -17.332  1.00 35.83           N  
ATOM   2147  CA  GLU C 122      15.917   2.375 -18.376  1.00 35.83           C  
ATOM   2148  C   GLU C 122      15.158   2.432 -19.699  1.00 35.83           C  
ATOM   2149  CB  GLU C 122      17.237   1.622 -18.560  1.00 35.83           C  
ATOM   2150  O   GLU C 122      15.535   3.179 -20.605  1.00 35.83           O  
ATOM   2151  CG  GLU C 122      18.210   1.795 -17.402  1.00 35.83           C  
ATOM   2152  CD  GLU C 122      19.667   1.805 -17.839  1.00 35.83           C  
ATOM   2153  OE1 GLU C 122      20.540   2.189 -17.029  1.00 35.83           O  
ATOM   2154  OE2 GLU C 122      19.936   1.426 -19.001  1.00 35.83           O  
ATOM   2155  N   GLU C 123      14.408   1.391 -19.961  1.00 36.58           N  
ATOM   2156  CA  GLU C 123      13.744   1.389 -21.261  1.00 36.58           C  
ATOM   2157  C   GLU C 123      12.678   2.478 -21.338  1.00 36.58           C  
ATOM   2158  CB  GLU C 123      13.119   0.021 -21.544  1.00 36.58           C  
ATOM   2159  O   GLU C 123      12.148   2.761 -22.414  1.00 36.58           O  
ATOM   2160  CG  GLU C 123      14.120  -1.028 -22.007  1.00 36.58           C  
ATOM   2161  CD  GLU C 123      13.490  -2.132 -22.841  1.00 36.58           C  
ATOM   2162  OE1 GLU C 123      14.232  -2.989 -23.374  1.00 36.58           O  
ATOM   2163  OE2 GLU C 123      12.245  -2.140 -22.964  1.00 36.58           O  
ATOM   2164  N   ASP C 124      12.151   2.824 -20.186  1.00 39.03           N  
ATOM   2165  CA  ASP C 124      11.123   3.857 -20.277  1.00 39.03           C  
ATOM   2166  C   ASP C 124      11.714   5.178 -20.764  1.00 39.03           C  
ATOM   2167  CB  ASP C 124      10.440   4.054 -18.922  1.00 39.03           C  
ATOM   2168  O   ASP C 124      10.978   6.113 -21.084  1.00 39.03           O  
ATOM   2169  CG  ASP C 124       8.981   3.632 -18.927  1.00 39.03           C  
ATOM   2170  OD1 ASP C 124       8.367   3.573 -20.013  1.00 39.03           O  
ATOM   2171  OD2 ASP C 124       8.440   3.359 -17.833  1.00 39.03           O  
ATOM   2172  N   ASP C 125      13.000   5.317 -20.673  1.00 40.30           N  
ATOM   2173  CA  ASP C 125      13.620   6.561 -21.119  1.00 40.30           C  
ATOM   2174  C   ASP C 125      13.533   6.704 -22.637  1.00 40.30           C  
ATOM   2175  CB  ASP C 125      15.080   6.625 -20.667  1.00 40.30           C  
ATOM   2176  O   ASP C 125      13.805   7.776 -23.182  1.00 40.30           O  
ATOM   2177  CG  ASP C 125      15.246   7.220 -19.280  1.00 40.30           C  
ATOM   2178  OD1 ASP C 125      14.410   8.053 -18.870  1.00 40.30           O  
ATOM   2179  OD2 ASP C 125      16.223   6.854 -18.592  1.00 40.30           O  
ATOM   2180  N   GLU C 126      13.557   5.600 -23.299  1.00 38.22           N  
ATOM   2181  CA  GLU C 126      13.539   5.738 -24.752  1.00 38.22           C  
ATOM   2182  C   GLU C 126      12.157   6.151 -25.251  1.00 38.22           C  
ATOM   2183  CB  GLU C 126      13.971   4.431 -25.422  1.00 38.22           C  
ATOM   2184  O   GLU C 126      11.947   6.306 -26.455  1.00 38.22           O  
ATOM   2185  CG  GLU C 126      15.460   4.359 -25.728  1.00 38.22           C  
ATOM   2186  CD  GLU C 126      15.858   3.100 -26.482  1.00 38.22           C  
ATOM   2187  OE1 GLU C 126      17.029   2.995 -26.912  1.00 38.22           O  
ATOM   2188  OE2 GLU C 126      14.992   2.212 -26.644  1.00 38.22           O  
ATOM   2189  N   GLU C 127      11.078   5.888 -24.389  1.00 42.68           N  
ATOM   2190  CA  GLU C 127       9.819   6.342 -24.973  1.00 42.68           C  
ATOM   2191  C   GLU C 127       9.802   7.859 -25.137  1.00 42.68           C  
ATOM   2192  CB  GLU C 127       8.634   5.893 -24.114  1.00 42.68           C  
ATOM   2193  O   GLU C 127      10.596   8.566 -24.512  1.00 42.68           O  
ATOM   2194  CG  GLU C 127       7.947   4.635 -24.625  1.00 42.68           C  
ATOM   2195  CD  GLU C 127       6.783   4.191 -23.753  1.00 42.68           C  
ATOM   2196  OE1 GLU C 127       6.136   3.169 -24.078  1.00 42.68           O  
ATOM   2197  OE2 GLU C 127       6.514   4.872 -22.738  1.00 42.68           O  
ATOM   2198  N   GLY C 128       9.039   8.456 -26.044  1.00 50.66           N  
ATOM   2199  CA  GLY C 128       8.795   9.850 -26.381  1.00 50.66           C  
ATOM   2200  C   GLY C 128       8.644  10.741 -25.163  1.00 50.66           C  
ATOM   2201  O   GLY C 128       8.534  10.249 -24.037  1.00 50.66           O  
ATOM   2202  N   GLU C 129       9.304  11.920 -25.005  1.00 53.94           N  
ATOM   2203  CA  GLU C 129       9.212  13.020 -24.050  1.00 53.94           C  
ATOM   2204  C   GLU C 129       7.803  13.138 -23.477  1.00 53.94           C  
ATOM   2205  CB  GLU C 129       9.624  14.340 -24.709  1.00 53.94           C  
ATOM   2206  O   GLU C 129       6.838  13.326 -24.221  1.00 53.94           O  
ATOM   2207  CG  GLU C 129      10.705  15.095 -23.950  1.00 53.94           C  
ATOM   2208  CD  GLU C 129      11.184  16.344 -24.672  1.00 53.94           C  
ATOM   2209  OE1 GLU C 129      11.892  17.170 -24.053  1.00 53.94           O  
ATOM   2210  OE2 GLU C 129      10.848  16.498 -25.868  1.00 53.94           O  
ATOM   2211  N   VAL C 130       7.592  12.293 -22.381  1.00 61.56           N  
ATOM   2212  CA  VAL C 130       6.310  12.534 -21.729  1.00 61.56           C  
ATOM   2213  C   VAL C 130       6.124  14.031 -21.491  1.00 61.56           C  
ATOM   2214  CB  VAL C 130       6.199  11.765 -20.393  1.00 61.56           C  
ATOM   2215  O   VAL C 130       7.078  14.735 -21.150  1.00 61.56           O  
ATOM   2216  CG1 VAL C 130       4.755  11.754 -19.895  1.00 61.56           C  
ATOM   2217  CG2 VAL C 130       6.723  10.339 -20.554  1.00 61.56           C  
ATOM   2218  N   ASP C 131       5.043  14.518 -21.923  1.00 65.97           N  
ATOM   2219  CA  ASP C 131       4.715  15.935 -21.803  1.00 65.97           C  
ATOM   2220  C   ASP C 131       4.497  16.327 -20.343  1.00 65.97           C  
ATOM   2221  CB  ASP C 131       3.472  16.271 -22.629  1.00 65.97           C  
ATOM   2222  O   ASP C 131       3.643  15.755 -19.663  1.00 65.97           O  
ATOM   2223  CG  ASP C 131       3.304  17.761 -22.870  1.00 65.97           C  
ATOM   2224  OD1 ASP C 131       4.320  18.486 -22.938  1.00 65.97           O  
ATOM   2225  OD2 ASP C 131       2.146  18.214 -22.990  1.00 65.97           O  
ATOM   2226  N   ALA C 132       5.420  16.949 -19.843  1.00 67.65           N  
ATOM   2227  CA  ALA C 132       5.341  17.481 -18.485  1.00 67.65           C  
ATOM   2228  C   ALA C 132       4.082  18.322 -18.299  1.00 67.65           C  
ATOM   2229  CB  ALA C 132       6.583  18.310 -18.166  1.00 67.65           C  
ATOM   2230  O   ALA C 132       3.639  18.546 -17.169  1.00 67.65           O  
ATOM   2231  N   GLY C 133       3.253  18.300 -19.309  1.00 67.53           N  
ATOM   2232  CA  GLY C 133       2.046  19.109 -19.253  1.00 67.53           C  
ATOM   2233  C   GLY C 133       2.186  20.329 -18.362  1.00 67.53           C  
ATOM   2234  O   GLY C 133       3.107  21.130 -18.538  1.00 67.53           O  
ATOM   2235  N   ASP C 134       1.394  20.332 -17.321  1.00 74.15           N  
ATOM   2236  CA  ASP C 134       1.266  21.463 -16.407  1.00 74.15           C  
ATOM   2237  C   ASP C 134       2.137  21.269 -15.168  1.00 74.15           C  
ATOM   2238  CB  ASP C 134      -0.195  21.659 -15.998  1.00 74.15           C  
ATOM   2239  O   ASP C 134       1.998  21.999 -14.185  1.00 74.15           O  
ATOM   2240  CG  ASP C 134      -0.939  22.627 -16.901  1.00 74.15           C  
ATOM   2241  OD1 ASP C 134      -0.298  23.518 -17.499  1.00 74.15           O  
ATOM   2242  OD2 ASP C 134      -2.177  22.500 -17.012  1.00 74.15           O  
ATOM   2243  N   LEU C 135       3.047  20.379 -15.255  1.00 82.74           N  
ATOM   2244  CA  LEU C 135       3.859  20.136 -14.068  1.00 82.74           C  
ATOM   2245  C   LEU C 135       5.055  21.081 -14.025  1.00 82.74           C  
ATOM   2246  CB  LEU C 135       4.340  18.683 -14.035  1.00 82.74           C  
ATOM   2247  O   LEU C 135       5.581  21.471 -15.070  1.00 82.74           O  
ATOM   2248  CG  LEU C 135       3.263  17.617 -13.826  1.00 82.74           C  
ATOM   2249  CD1 LEU C 135       3.749  16.265 -14.337  1.00 82.74           C  
ATOM   2250  CD2 LEU C 135       2.875  17.530 -12.354  1.00 82.74           C  
ATOM   2251  N   ASN C 136       5.336  21.525 -12.850  1.00 81.58           N  
ATOM   2252  CA  ASN C 136       6.462  22.428 -12.635  1.00 81.58           C  
ATOM   2253  C   ASN C 136       7.797  21.718 -12.842  1.00 81.58           C  
ATOM   2254  CB  ASN C 136       6.399  23.043 -11.236  1.00 81.58           C  
ATOM   2255  O   ASN C 136       8.034  20.653 -12.268  1.00 81.58           O  
ATOM   2256  CG  ASN C 136       7.247  24.293 -11.108  1.00 81.58           C  
ATOM   2257  ND2 ASN C 136       6.876  25.169 -10.182  1.00 81.58           N  
ATOM   2258  OD1 ASN C 136       8.227  24.471 -11.837  1.00 81.58           O  
ATOM   2259  N   LYS C 137       8.612  22.313 -13.714  1.00 83.14           N  
ATOM   2260  CA  LYS C 137       9.927  21.761 -14.028  1.00 83.14           C  
ATOM   2261  C   LYS C 137      10.760  21.569 -12.764  1.00 83.14           C  
ATOM   2262  CB  LYS C 137      10.668  22.667 -15.012  1.00 83.14           C  
ATOM   2263  O   LYS C 137      11.499  20.590 -12.644  1.00 83.14           O  
ATOM   2264  CG  LYS C 137      10.938  22.024 -16.364  1.00 83.14           C  
ATOM   2265  CD  LYS C 137      11.656  22.982 -17.306  1.00 83.14           C  
ATOM   2266  CE  LYS C 137      11.981  22.319 -18.638  1.00 83.14           C  
ATOM   2267  NZ  LYS C 137      12.648  23.267 -19.580  1.00 83.14           N  
ATOM   2268  N   ASP C 138      10.587  22.419 -11.860  1.00 84.39           N  
ATOM   2269  CA  ASP C 138      11.350  22.361 -10.618  1.00 84.39           C  
ATOM   2270  C   ASP C 138      10.925  21.167  -9.766  1.00 84.39           C  
ATOM   2271  CB  ASP C 138      11.183  23.659  -9.825  1.00 84.39           C  
ATOM   2272  O   ASP C 138      11.762  20.522  -9.131  1.00 84.39           O  
ATOM   2273  CG  ASP C 138      11.779  24.865 -10.529  1.00 84.39           C  
ATOM   2274  OD1 ASP C 138      12.755  24.705 -11.293  1.00 84.39           O  
ATOM   2275  OD2 ASP C 138      11.269  25.987 -10.316  1.00 84.39           O  
ATOM   2276  N   ASP C 139       9.667  20.891  -9.799  1.00 86.78           N  
ATOM   2277  CA  ASP C 139       9.155  19.752  -9.042  1.00 86.78           C  
ATOM   2278  C   ASP C 139       9.675  18.435  -9.613  1.00 86.78           C  
ATOM   2279  CB  ASP C 139       7.625  19.756  -9.038  1.00 86.78           C  
ATOM   2280  O   ASP C 139      10.055  17.534  -8.861  1.00 86.78           O  
ATOM   2281  CG  ASP C 139       7.037  20.913  -8.249  1.00 86.78           C  
ATOM   2282  OD1 ASP C 139       7.771  21.552  -7.465  1.00 86.78           O  
ATOM   2283  OD2 ASP C 139       5.828  21.185  -8.410  1.00 86.78           O  
ATOM   2284  N   ILE C 140       9.775  18.431 -10.949  1.00 86.39           N  
ATOM   2285  CA  ILE C 140      10.256  17.229 -11.621  1.00 86.39           C  
ATOM   2286  C   ILE C 140      11.715  16.978 -11.249  1.00 86.39           C  
ATOM   2287  CB  ILE C 140      10.105  17.341 -13.155  1.00 86.39           C  
ATOM   2288  O   ILE C 140      12.090  15.856 -10.900  1.00 86.39           O  
ATOM   2289  CG1 ILE C 140       8.634  17.544 -13.534  1.00 86.39           C  
ATOM   2290  CG2 ILE C 140      10.682  16.102 -13.846  1.00 86.39           C  
ATOM   2291  CD1 ILE C 140       8.412  17.872 -15.004  1.00 86.39           C  
ATOM   2292  N   GLU C 141      12.466  17.998 -11.246  1.00 85.95           N  
ATOM   2293  CA  GLU C 141      13.884  17.894 -10.915  1.00 85.95           C  
ATOM   2294  C   GLU C 141      14.081  17.475  -9.460  1.00 85.95           C  
ATOM   2295  CB  GLU C 141      14.597  19.221 -11.181  1.00 85.95           C  
ATOM   2296  O   GLU C 141      14.973  16.682  -9.153  1.00 85.95           O  
ATOM   2297  CG  GLU C 141      15.019  19.412 -12.631  1.00 85.95           C  
ATOM   2298  CD  GLU C 141      15.730  20.733 -12.880  1.00 85.95           C  
ATOM   2299  OE1 GLU C 141      16.083  21.021 -14.046  1.00 85.95           O  
ATOM   2300  OE2 GLU C 141      15.937  21.484 -11.901  1.00 85.95           O  
ATOM   2301  N   LEU C 142      13.216  17.950  -8.694  1.00 88.78           N  
ATOM   2302  CA  LEU C 142      13.315  17.636  -7.273  1.00 88.78           C  
ATOM   2303  C   LEU C 142      13.012  16.163  -7.019  1.00 88.78           C  
ATOM   2304  CB  LEU C 142      12.359  18.513  -6.461  1.00 88.78           C  
ATOM   2305  O   LEU C 142      13.699  15.510  -6.231  1.00 88.78           O  
ATOM   2306  CG  LEU C 142      12.808  18.878  -5.046  1.00 88.78           C  
ATOM   2307  CD1 LEU C 142      13.817  20.021  -5.088  1.00 88.78           C  
ATOM   2308  CD2 LEU C 142      11.608  19.249  -4.181  1.00 88.78           C  
ATOM   2309  N   VAL C 143      12.024  15.715  -7.658  1.00 88.37           N  
ATOM   2310  CA  VAL C 143      11.661  14.310  -7.512  1.00 88.37           C  
ATOM   2311  C   VAL C 143      12.799  13.427  -8.020  1.00 88.37           C  
ATOM   2312  CB  VAL C 143      10.353  13.980  -8.266  1.00 88.37           C  
ATOM   2313  O   VAL C 143      13.154  12.433  -7.382  1.00 88.37           O  
ATOM   2314  CG1 VAL C 143      10.059  12.482  -8.206  1.00 88.37           C  
ATOM   2315  CG2 VAL C 143       9.188  14.780  -7.687  1.00 88.37           C  
ATOM   2316  N   VAL C 144      13.414  13.837  -9.122  1.00 85.25           N  
ATOM   2317  CA  VAL C 144      14.520  13.088  -9.709  1.00 85.25           C  
ATOM   2318  C   VAL C 144      15.710  13.088  -8.752  1.00 85.25           C  
ATOM   2319  CB  VAL C 144      14.936  13.670 -11.079  1.00 85.25           C  
ATOM   2320  O   VAL C 144      16.342  12.052  -8.537  1.00 85.25           O  
ATOM   2321  CG1 VAL C 144      16.202  12.987 -11.593  1.00 85.25           C  
ATOM   2322  CG2 VAL C 144      13.799  13.524 -12.088  1.00 85.25           C  
ATOM   2323  N   GLN C 145      15.878  14.144  -8.132  1.00 85.01           N  
ATOM   2324  CA  GLN C 145      17.006  14.293  -7.219  1.00 85.01           C  
ATOM   2325  C   GLN C 145      16.806  13.462  -5.955  1.00 85.01           C  
ATOM   2326  CB  GLN C 145      17.211  15.764  -6.853  1.00 85.01           C  
ATOM   2327  O   GLN C 145      17.757  12.878  -5.433  1.00 85.01           O  
ATOM   2328  CG  GLN C 145      18.595  16.074  -6.300  1.00 85.01           C  
ATOM   2329  CD  GLN C 145      18.754  17.527  -5.895  1.00 85.01           C  
ATOM   2330  NE2 GLN C 145      19.879  17.848  -5.265  1.00 85.01           N  
ATOM   2331  OE1 GLN C 145      17.873  18.356  -6.146  1.00 85.01           O  
ATOM   2332  N   GLN C 146      15.575  13.375  -5.527  1.00 85.07           N  
ATOM   2333  CA  GLN C 146      15.290  12.716  -4.257  1.00 85.07           C  
ATOM   2334  C   GLN C 146      15.184  11.204  -4.433  1.00 85.07           C  
ATOM   2335  CB  GLN C 146      14.001  13.265  -3.644  1.00 85.07           C  
ATOM   2336  O   GLN C 146      15.485  10.443  -3.511  1.00 85.07           O  
ATOM   2337  CG  GLN C 146      14.146  14.661  -3.054  1.00 85.07           C  
ATOM   2338  CD  GLN C 146      15.122  14.709  -1.893  1.00 85.07           C  
ATOM   2339  NE2 GLN C 146      15.781  15.850  -1.720  1.00 85.07           N  
ATOM   2340  OE1 GLN C 146      15.282  13.729  -1.158  1.00 85.07           O  
ATOM   2341  N   THR C 147      14.742  10.744  -5.503  1.00 82.93           N  
ATOM   2342  CA  THR C 147      14.493   9.319  -5.688  1.00 82.93           C  
ATOM   2343  C   THR C 147      15.492   8.718  -6.672  1.00 82.93           C  
ATOM   2344  CB  THR C 147      13.059   9.063  -6.188  1.00 82.93           C  
ATOM   2345  O   THR C 147      15.586   7.496  -6.802  1.00 82.93           O  
ATOM   2346  CG2 THR C 147      12.029   9.497  -5.151  1.00 82.93           C  
ATOM   2347  OG1 THR C 147      12.842   9.800  -7.398  1.00 82.93           O  
ATOM   2348  N   ASN C 148      16.332   9.506  -7.296  1.00 79.49           N  
ATOM   2349  CA  ASN C 148      17.321   9.078  -8.280  1.00 79.49           C  
ATOM   2350  C   ASN C 148      16.671   8.315  -9.431  1.00 79.49           C  
ATOM   2351  CB  ASN C 148      18.402   8.221  -7.618  1.00 79.49           C  
ATOM   2352  O   ASN C 148      17.221   7.322  -9.912  1.00 79.49           O  
ATOM   2353  CG  ASN C 148      19.783   8.483  -8.185  1.00 79.49           C  
ATOM   2354  ND2 ASN C 148      20.674   7.508  -8.050  1.00 79.49           N  
ATOM   2355  OD1 ASN C 148      20.048   9.553  -8.739  1.00 79.49           O  
ATOM   2356  N   VAL C 149      15.439   8.699  -9.837  1.00 79.62           N  
ATOM   2357  CA  VAL C 149      14.730   8.071 -10.948  1.00 79.62           C  
ATOM   2358  C   VAL C 149      14.837   8.950 -12.192  1.00 79.62           C  
ATOM   2359  CB  VAL C 149      13.246   7.815 -10.603  1.00 79.62           C  
ATOM   2360  O   VAL C 149      15.301  10.090 -12.116  1.00 79.62           O  
ATOM   2361  CG1 VAL C 149      13.121   6.753  -9.512  1.00 79.62           C  
ATOM   2362  CG2 VAL C 149      12.568   9.114 -10.169  1.00 79.62           C  
ATOM   2363  N   SER C 150      14.386   8.382 -13.333  1.00 79.52           N  
ATOM   2364  CA  SER C 150      14.430   9.124 -14.589  1.00 79.52           C  
ATOM   2365  C   SER C 150      13.365  10.214 -14.625  1.00 79.52           C  
ATOM   2366  CB  SER C 150      14.245   8.178 -15.777  1.00 79.52           C  
ATOM   2367  O   SER C 150      12.390  10.162 -13.872  1.00 79.52           O  
ATOM   2368  OG  SER C 150      12.901   7.735 -15.862  1.00 79.52           O  
ATOM   2369  N   LYS C 151      13.623  11.230 -15.403  1.00 81.85           N  
ATOM   2370  CA  LYS C 151      12.700  12.349 -15.570  1.00 81.85           C  
ATOM   2371  C   LYS C 151      11.303  11.859 -15.937  1.00 81.85           C  
ATOM   2372  CB  LYS C 151      13.215  13.315 -16.639  1.00 81.85           C  
ATOM   2373  O   LYS C 151      10.307  12.347 -15.399  1.00 81.85           O  
ATOM   2374  CG  LYS C 151      12.545  14.681 -16.613  1.00 81.85           C  
ATOM   2375  CD  LYS C 151      13.136  15.613 -17.663  1.00 81.85           C  
ATOM   2376  CE  LYS C 151      12.387  16.938 -17.721  1.00 81.85           C  
ATOM   2377  NZ  LYS C 151      12.977  17.864 -18.733  1.00 81.85           N  
ATOM   2378  N   ASN C 152      11.223  10.939 -16.790  1.00 81.83           N  
ATOM   2379  CA  ASN C 152       9.940  10.408 -17.237  1.00 81.83           C  
ATOM   2380  C   ASN C 152       9.187   9.727 -16.098  1.00 81.83           C  
ATOM   2381  CB  ASN C 152      10.138   9.433 -18.400  1.00 81.83           C  
ATOM   2382  O   ASN C 152       7.977   9.911 -15.951  1.00 81.83           O  
ATOM   2383  CG  ASN C 152      10.462  10.136 -19.703  1.00 81.83           C  
ATOM   2384  ND2 ASN C 152      11.065   9.408 -20.636  1.00 81.83           N  
ATOM   2385  OD1 ASN C 152      10.172  11.324 -19.870  1.00 81.83           O  
ATOM   2386  N   GLN C 153       9.916   9.051 -15.330  1.00 82.28           N  
ATOM   2387  CA  GLN C 153       9.299   8.396 -14.182  1.00 82.28           C  
ATOM   2388  C   GLN C 153       8.817   9.419 -13.158  1.00 82.28           C  
ATOM   2389  CB  GLN C 153      10.280   7.421 -13.529  1.00 82.28           C  
ATOM   2390  O   GLN C 153       7.759   9.244 -12.548  1.00 82.28           O  
ATOM   2391  CG  GLN C 153      10.368   6.074 -14.231  1.00 82.28           C  
ATOM   2392  CD  GLN C 153      11.263   5.089 -13.502  1.00 82.28           C  
ATOM   2393  NE2 GLN C 153      11.058   3.801 -13.756  1.00 82.28           N  
ATOM   2394  OE1 GLN C 153      12.132   5.482 -12.718  1.00 82.28           O  
ATOM   2395  N   ALA C 154       9.599  10.438 -13.037  1.00 86.43           N  
ATOM   2396  CA  ALA C 154       9.209  11.510 -12.126  1.00 86.43           C  
ATOM   2397  C   ALA C 154       7.920  12.182 -12.588  1.00 86.43           C  
ATOM   2398  CB  ALA C 154      10.329  12.541 -12.007  1.00 86.43           C  
ATOM   2399  O   ALA C 154       7.017  12.427 -11.784  1.00 86.43           O  
ATOM   2400  N   ILE C 155       7.781  12.345 -13.835  1.00 85.69           N  
ATOM   2401  CA  ILE C 155       6.611  13.001 -14.408  1.00 85.69           C  
ATOM   2402  C   ILE C 155       5.382  12.111 -14.231  1.00 85.69           C  
ATOM   2403  CB  ILE C 155       6.823  13.331 -15.902  1.00 85.69           C  
ATOM   2404  O   ILE C 155       4.317  12.586 -13.831  1.00 85.69           O  
ATOM   2405  CG1 ILE C 155       7.967  14.337 -16.070  1.00 85.69           C  
ATOM   2406  CG2 ILE C 155       5.530  13.863 -16.527  1.00 85.69           C  
ATOM   2407  CD1 ILE C 155       8.359  14.593 -17.518  1.00 85.69           C  
ATOM   2408  N   LYS C 156       5.586  10.913 -14.425  1.00 83.60           N  
ATOM   2409  CA  LYS C 156       4.483   9.965 -14.289  1.00 83.60           C  
ATOM   2410  C   LYS C 156       3.987   9.903 -12.847  1.00 83.60           C  
ATOM   2411  CB  LYS C 156       4.911   8.573 -14.755  1.00 83.60           C  
ATOM   2412  O   LYS C 156       2.779   9.872 -12.602  1.00 83.60           O  
ATOM   2413  CG  LYS C 156       4.820   8.369 -16.260  1.00 83.60           C  
ATOM   2414  CD  LYS C 156       5.204   6.949 -16.657  1.00 83.60           C  
ATOM   2415  CE  LYS C 156       5.280   6.791 -18.169  1.00 83.60           C  
ATOM   2416  NZ  LYS C 156       5.781   5.440 -18.561  1.00 83.60           N  
ATOM   2417  N   ALA C 157       4.937   9.954 -11.980  1.00 85.11           N  
ATOM   2418  CA  ALA C 157       4.578   9.905 -10.565  1.00 85.11           C  
ATOM   2419  C   ALA C 157       3.858  11.181 -10.138  1.00 85.11           C  
ATOM   2420  CB  ALA C 157       5.822   9.688  -9.708  1.00 85.11           C  
ATOM   2421  O   ALA C 157       2.850  11.125  -9.429  1.00 85.11           O  
ATOM   2422  N   LEU C 158       4.324  12.218 -10.605  1.00 87.45           N  
ATOM   2423  CA  LEU C 158       3.710  13.493 -10.253  1.00 87.45           C  
ATOM   2424  C   LEU C 158       2.311  13.606 -10.849  1.00 87.45           C  
ATOM   2425  CB  LEU C 158       4.579  14.658 -10.734  1.00 87.45           C  
ATOM   2426  O   LEU C 158       1.392  14.107 -10.198  1.00 87.45           O  
ATOM   2427  CG  LEU C 158       5.746  15.054  -9.828  1.00 87.45           C  
ATOM   2428  CD1 LEU C 158       6.755  15.896 -10.602  1.00 87.45           C  
ATOM   2429  CD2 LEU C 158       5.240  15.807  -8.603  1.00 87.45           C  
ATOM   2430  N   LYS C 159       2.159  13.092 -11.968  1.00 82.75           N  
ATOM   2431  CA  LYS C 159       0.851  13.114 -12.618  1.00 82.75           C  
ATOM   2432  C   LYS C 159      -0.119  12.155 -11.935  1.00 82.75           C  
ATOM   2433  CB  LYS C 159       0.982  12.760 -14.100  1.00 82.75           C  
ATOM   2434  O   LYS C 159      -1.301  12.467 -11.776  1.00 82.75           O  
ATOM   2435  CG  LYS C 159       1.276  13.953 -14.998  1.00 82.75           C  
ATOM   2436  CD  LYS C 159       1.290  13.556 -16.468  1.00 82.75           C  
ATOM   2437  CE  LYS C 159       1.621  14.741 -17.365  1.00 82.75           C  
ATOM   2438  NZ  LYS C 159       1.711  14.341 -18.801  1.00 82.75           N  
ATOM   2439  N   ALA C 160       0.468  11.082 -11.484  1.00 81.76           N  
ATOM   2440  CA  ALA C 160      -0.359  10.078 -10.819  1.00 81.76           C  
ATOM   2441  C   ALA C 160      -0.866  10.588  -9.473  1.00 81.76           C  
ATOM   2442  CB  ALA C 160       0.426   8.782 -10.632  1.00 81.76           C  
ATOM   2443  O   ALA C 160      -1.946  10.201  -9.022  1.00 81.76           O  
ATOM   2444  N   HIS C 161      -0.109  11.476  -8.845  1.00 83.31           N  
ATOM   2445  CA  HIS C 161      -0.490  11.981  -7.531  1.00 83.31           C  
ATOM   2446  C   HIS C 161      -0.904  13.447  -7.603  1.00 83.31           C  
ATOM   2447  CB  HIS C 161       0.659  11.808  -6.536  1.00 83.31           C  
ATOM   2448  O   HIS C 161      -0.794  14.177  -6.615  1.00 83.31           O  
ATOM   2449  CG  HIS C 161       0.979  10.379  -6.232  1.00 83.31           C  
ATOM   2450  CD2 HIS C 161       2.020   9.601  -6.613  1.00 83.31           C  
ATOM   2451  ND1 HIS C 161       0.171   9.586  -5.447  1.00 83.31           N  
ATOM   2452  CE1 HIS C 161       0.704   8.378  -5.357  1.00 83.31           C  
ATOM   2453  NE2 HIS C 161       1.826   8.362  -6.055  1.00 83.31           N  
ATOM   2454  N   ASN C 162      -1.311  13.843  -8.802  1.00 80.31           N  
ATOM   2455  CA  ASN C 162      -1.876  15.159  -9.084  1.00 80.31           C  
ATOM   2456  C   ASN C 162      -0.972  16.278  -8.576  1.00 80.31           C  
ATOM   2457  CB  ASN C 162      -3.273  15.285  -8.471  1.00 80.31           C  
ATOM   2458  O   ASN C 162      -1.450  17.252  -7.992  1.00 80.31           O  
ATOM   2459  CG  ASN C 162      -4.330  15.647  -9.496  1.00 80.31           C  
ATOM   2460  ND2 ASN C 162      -5.552  15.879  -9.032  1.00 80.31           N  
ATOM   2461  OD1 ASN C 162      -4.050  15.717 -10.696  1.00 80.31           O  
ATOM   2462  N   GLY C 163       0.259  16.114  -8.687  1.00 79.06           N  
ATOM   2463  CA  GLY C 163       1.202  17.172  -8.358  1.00 79.06           C  
ATOM   2464  C   GLY C 163       1.591  17.189  -6.892  1.00 79.06           C  
ATOM   2465  O   GLY C 163       2.166  18.167  -6.409  1.00 79.06           O  
ATOM   2466  N   ASP C 164       1.211  16.143  -6.177  1.00 83.97           N  
ATOM   2467  CA  ASP C 164       1.625  16.015  -4.783  1.00 83.97           C  
ATOM   2468  C   ASP C 164       3.063  15.512  -4.681  1.00 83.97           C  
ATOM   2469  CB  ASP C 164       0.683  15.076  -4.027  1.00 83.97           C  
ATOM   2470  O   ASP C 164       3.336  14.340  -4.949  1.00 83.97           O  
ATOM   2471  CG  ASP C 164       0.866  15.138  -2.521  1.00 83.97           C  
ATOM   2472  OD1 ASP C 164       1.998  15.391  -2.054  1.00 83.97           O  
ATOM   2473  OD2 ASP C 164      -0.130  14.930  -1.794  1.00 83.97           O  
ATOM   2474  N   LEU C 165       3.859  16.329  -4.198  1.00 88.89           N  
ATOM   2475  CA  LEU C 165       5.299  16.093  -4.224  1.00 88.89           C  
ATOM   2476  C   LEU C 165       5.682  14.967  -3.269  1.00 88.89           C  
ATOM   2477  CB  LEU C 165       6.058  17.370  -3.855  1.00 88.89           C  
ATOM   2478  O   LEU C 165       6.394  14.037  -3.654  1.00 88.89           O  
ATOM   2479  CG  LEU C 165       7.566  17.360  -4.112  1.00 88.89           C  
ATOM   2480  CD1 LEU C 165       7.849  17.400  -5.610  1.00 88.89           C  
ATOM   2481  CD2 LEU C 165       8.237  18.533  -3.405  1.00 88.89           C  
ATOM   2482  N   VAL C 166       5.162  14.989  -2.097  1.00 86.57           N  
ATOM   2483  CA  VAL C 166       5.549  14.025  -1.072  1.00 86.57           C  
ATOM   2484  C   VAL C 166       5.019  12.641  -1.436  1.00 86.57           C  
ATOM   2485  CB  VAL C 166       5.034  14.443   0.324  1.00 86.57           C  
ATOM   2486  O   VAL C 166       5.768  11.661  -1.431  1.00 86.57           O  
ATOM   2487  CG1 VAL C 166       5.395  13.390   1.370  1.00 86.57           C  
ATOM   2488  CG2 VAL C 166       5.600  15.806   0.715  1.00 86.57           C  
ATOM   2489  N   ASN C 167       3.782  12.620  -1.917  1.00 82.92           N  
ATOM   2490  CA  ASN C 167       3.203  11.341  -2.314  1.00 82.92           C  
ATOM   2491  C   ASN C 167       3.901  10.767  -3.544  1.00 82.92           C  
ATOM   2492  CB  ASN C 167       1.703  11.489  -2.576  1.00 82.92           C  
ATOM   2493  O   ASN C 167       4.086   9.553  -3.648  1.00 82.92           O  
ATOM   2494  CG  ASN C 167       0.880  11.443  -1.304  1.00 82.92           C  
ATOM   2495  ND2 ASN C 167      -0.376  11.865  -1.394  1.00 82.92           N  
ATOM   2496  OD1 ASN C 167       1.370  11.033  -0.248  1.00 82.92           O  
ATOM   2497  N   ALA C 168       4.308  11.686  -4.343  1.00 85.94           N  
ATOM   2498  CA  ALA C 168       5.031  11.248  -5.534  1.00 85.94           C  
ATOM   2499  C   ALA C 168       6.375  10.629  -5.163  1.00 85.94           C  
ATOM   2500  CB  ALA C 168       5.235  12.419  -6.493  1.00 85.94           C  
ATOM   2501  O   ALA C 168       6.723   9.549  -5.648  1.00 85.94           O  
ATOM   2502  N   ILE C 169       7.061  11.208  -4.259  1.00 86.86           N  
ATOM   2503  CA  ILE C 169       8.368  10.727  -3.827  1.00 86.86           C  
ATOM   2504  C   ILE C 169       8.208   9.410  -3.070  1.00 86.86           C  
ATOM   2505  CB  ILE C 169       9.090  11.769  -2.943  1.00 86.86           C  
ATOM   2506  O   ILE C 169       8.980   8.471  -3.276  1.00 86.86           O  
ATOM   2507  CG1 ILE C 169       9.444  13.013  -3.766  1.00 86.86           C  
ATOM   2508  CG2 ILE C 169      10.342  11.160  -2.304  1.00 86.86           C  
ATOM   2509  CD1 ILE C 169      10.019  14.157  -2.942  1.00 86.86           C  
ATOM   2510  N   MET C 170       7.251   9.378  -2.275  1.00 81.84           N  
ATOM   2511  CA  MET C 170       7.028   8.174  -1.478  1.00 81.84           C  
ATOM   2512  C   MET C 170       6.683   6.987  -2.371  1.00 81.84           C  
ATOM   2513  CB  MET C 170       5.911   8.403  -0.459  1.00 81.84           C  
ATOM   2514  O   MET C 170       7.114   5.863  -2.110  1.00 81.84           O  
ATOM   2515  CG  MET C 170       6.368   9.120   0.801  1.00 81.84           C  
ATOM   2516  SD  MET C 170       5.047   9.224   2.070  1.00 81.84           S  
ATOM   2517  CE  MET C 170       4.498   7.495   2.103  1.00 81.84           C  
ATOM   2518  N   SER C 171       5.967   7.347  -3.478  1.00 80.25           N  
ATOM   2519  CA  SER C 171       5.575   6.284  -4.398  1.00 80.25           C  
ATOM   2520  C   SER C 171       6.780   5.731  -5.151  1.00 80.25           C  
ATOM   2521  CB  SER C 171       4.532   6.794  -5.394  1.00 80.25           C  
ATOM   2522  O   SER C 171       6.805   4.553  -5.515  1.00 80.25           O  
ATOM   2523  OG  SER C 171       5.105   7.736  -6.285  1.00 80.25           O  
ATOM   2524  N   LEU C 172       7.735   6.563  -5.268  1.00 77.76           N  
ATOM   2525  CA  LEU C 172       8.915   6.150  -6.020  1.00 77.76           C  
ATOM   2526  C   LEU C 172       9.954   5.521  -5.098  1.00 77.76           C  
ATOM   2527  CB  LEU C 172       9.525   7.344  -6.758  1.00 77.76           C  
ATOM   2528  O   LEU C 172      10.841   4.798  -5.557  1.00 77.76           O  
ATOM   2529  CG  LEU C 172       8.697   7.929  -7.903  1.00 77.76           C  
ATOM   2530  CD1 LEU C 172       9.211   9.317  -8.273  1.00 77.76           C  
ATOM   2531  CD2 LEU C 172       8.726   7.002  -9.113  1.00 77.76           C  
ATOM   2532  N   SER C 173       9.895   5.863  -3.814  1.00 70.33           N  
ATOM   2533  CA  SER C 173      10.875   5.368  -2.854  1.00 70.33           C  
ATOM   2534  C   SER C 173      10.508   3.974  -2.357  1.00 70.33           C  
ATOM   2535  CB  SER C 173      10.996   6.326  -1.667  1.00 70.33           C  
ATOM   2536  O   SER C 173      11.325   3.298  -1.728  1.00 70.33           O  
ATOM   2537  OG  SER C 173      10.335   5.801  -0.528  1.00 70.33           O  
ATOM   2538  N   LYS C 174       9.322   3.452  -2.703  1.00 56.58           N  
ATOM   2539  CA  LYS C 174       8.895   2.124  -2.271  1.00 56.58           C  
ATOM   2540  C   LYS C 174       9.391   1.048  -3.232  1.00 56.58           C  
ATOM   2541  CB  LYS C 174       7.372   2.061  -2.154  1.00 56.58           C  
ATOM   2542  O   LYS C 174       9.571   1.307  -4.424  1.00 56.58           O  
ATOM   2543  CG  LYS C 174       6.810   2.821  -0.961  1.00 56.58           C  
ATOM   2544  CD  LYS C 174       5.294   2.692  -0.879  1.00 56.58           C  
ATOM   2545  CE  LYS C 174       4.729   3.473   0.299  1.00 56.58           C  
ATOM   2546  NZ  LYS C 174       3.241   3.362   0.374  1.00 56.58           N  
TER    2547      LYS C 174                                                      
ATOM   2548  N   MET D   1      15.670  15.197  13.133  1.00 47.51           N  
ATOM   2549  CA  MET D   1      14.504  14.326  13.012  1.00 47.51           C  
ATOM   2550  C   MET D   1      14.512  13.252  14.094  1.00 47.51           C  
ATOM   2551  CB  MET D   1      14.462  13.674  11.628  1.00 47.51           C  
ATOM   2552  O   MET D   1      13.955  12.169  13.904  1.00 47.51           O  
ATOM   2553  CG  MET D   1      13.214  12.842  11.381  1.00 47.51           C  
ATOM   2554  SD  MET D   1      13.339  11.822   9.861  1.00 47.51           S  
ATOM   2555  CE  MET D   1      11.647  11.172   9.772  1.00 47.51           C  
ATOM   2556  N   PRO D   2      14.950  13.283  15.424  1.00 39.97           N  
ATOM   2557  CA  PRO D   2      15.316  11.985  15.998  1.00 39.97           C  
ATOM   2558  C   PRO D   2      14.113  11.067  16.195  1.00 39.97           C  
ATOM   2559  CB  PRO D   2      15.944  12.359  17.343  1.00 39.97           C  
ATOM   2560  O   PRO D   2      13.254  11.340  17.037  1.00 39.97           O  
ATOM   2561  CG  PRO D   2      15.491  13.760  17.600  1.00 39.97           C  
ATOM   2562  CD  PRO D   2      14.762  14.256  16.385  1.00 39.97           C  
ATOM   2563  N   ILE D   3      13.448  10.429  15.253  1.00 48.37           N  
ATOM   2564  CA  ILE D   3      12.253   9.616  15.447  1.00 48.37           C  
ATOM   2565  C   ILE D   3      12.599   8.379  16.273  1.00 48.37           C  
ATOM   2566  CB  ILE D   3      11.626   9.201  14.098  1.00 48.37           C  
ATOM   2567  O   ILE D   3      11.707   7.648  16.710  1.00 48.37           O  
ATOM   2568  CG1 ILE D   3      11.200  10.441  13.303  1.00 48.37           C  
ATOM   2569  CG2 ILE D   3      10.439   8.259  14.321  1.00 48.37           C  
ATOM   2570  CD1 ILE D   3      10.781  10.143  11.870  1.00 48.37           C  
ATOM   2571  N   ASP D   4      13.368   7.599  16.776  1.00 41.93           N  
ATOM   2572  CA  ASP D   4      13.055   6.383  17.519  1.00 41.93           C  
ATOM   2573  C   ASP D   4      12.247   6.699  18.776  1.00 41.93           C  
ATOM   2574  CB  ASP D   4      14.337   5.636  17.892  1.00 41.93           C  
ATOM   2575  O   ASP D   4      11.587   5.820  19.333  1.00 41.93           O  
ATOM   2576  CG  ASP D   4      14.596   4.425  17.013  1.00 41.93           C  
ATOM   2577  OD1 ASP D   4      13.626   3.754  16.599  1.00 41.93           O  
ATOM   2578  OD2 ASP D   4      15.780   4.139  16.733  1.00 41.93           O  
ATOM   2579  N   GLN D   5      12.305   6.830  20.461  1.00 39.46           N  
ATOM   2580  CA  GLN D   5      12.716   5.528  20.976  1.00 39.46           C  
ATOM   2581  C   GLN D   5      11.519   4.742  21.503  1.00 39.46           C  
ATOM   2582  CB  GLN D   5      13.763   5.694  22.079  1.00 39.46           C  
ATOM   2583  O   GLN D   5      10.581   5.324  22.053  1.00 39.46           O  
ATOM   2584  CG  GLN D   5      15.179   5.899  21.558  1.00 39.46           C  
ATOM   2585  CD  GLN D   5      16.237   5.617  22.608  1.00 39.46           C  
ATOM   2586  NE2 GLN D   5      17.502   5.766  22.229  1.00 39.46           N  
ATOM   2587  OE1 GLN D   5      15.921   5.269  23.750  1.00 39.46           O  
ATOM   2588  N   GLU D   6      10.762   3.908  22.228  1.00 44.06           N  
ATOM   2589  CA  GLU D   6       9.883   2.743  22.197  1.00 44.06           C  
ATOM   2590  C   GLU D   6       8.623   3.024  21.383  1.00 44.06           C  
ATOM   2591  CB  GLU D   6       9.507   2.316  23.618  1.00 44.06           C  
ATOM   2592  O   GLU D   6       8.130   4.154  21.363  1.00 44.06           O  
ATOM   2593  CG  GLU D   6      10.531   1.404  24.278  1.00 44.06           C  
ATOM   2594  CD  GLU D   6      10.102   0.914  25.652  1.00 44.06           C  
ATOM   2595  OE1 GLU D   6      10.726  -0.034  26.180  1.00 44.06           O  
ATOM   2596  OE2 GLU D   6       9.134   1.483  26.204  1.00 44.06           O  
ATOM   2597  N   LYS D   7       8.677   2.620  19.730  1.00 47.40           N  
ATOM   2598  CA  LYS D   7       8.083   2.753  18.403  1.00 47.40           C  
ATOM   2599  C   LYS D   7       6.957   3.783  18.406  1.00 47.40           C  
ATOM   2600  CB  LYS D   7       7.558   1.404  17.911  1.00 47.40           C  
ATOM   2601  O   LYS D   7       5.970   3.629  19.128  1.00 47.40           O  
ATOM   2602  CG  LYS D   7       8.562   0.613  17.085  1.00 47.40           C  
ATOM   2603  CD  LYS D   7       7.968  -0.700  16.590  1.00 47.40           C  
ATOM   2604  CE  LYS D   7       9.008  -1.550  15.873  1.00 47.40           C  
ATOM   2605  NZ  LYS D   7       8.444  -2.861  15.433  1.00 47.40           N  
ATOM   2606  N   LEU D   8       7.785   5.200  18.666  1.00 49.22           N  
ATOM   2607  CA  LEU D   8       7.636   6.525  19.258  1.00 49.22           C  
ATOM   2608  C   LEU D   8       6.343   6.618  20.061  1.00 49.22           C  
ATOM   2609  CB  LEU D   8       7.654   7.603  18.171  1.00 49.22           C  
ATOM   2610  O   LEU D   8       5.262   6.333  19.542  1.00 49.22           O  
ATOM   2611  CG  LEU D   8       8.454   8.868  18.485  1.00 49.22           C  
ATOM   2612  CD1 LEU D   8       9.297   9.275  17.280  1.00 49.22           C  
ATOM   2613  CD2 LEU D   8       7.522  10.002  18.898  1.00 49.22           C  
ATOM   2614  N   ALA D   9       6.396   6.114  21.430  1.00 47.58           N  
ATOM   2615  CA  ALA D   9       5.869   5.363  22.567  1.00 47.58           C  
ATOM   2616  C   ALA D   9       4.378   5.083  22.396  1.00 47.58           C  
ATOM   2617  CB  ALA D   9       6.119   6.121  23.868  1.00 47.58           C  
ATOM   2618  O   ALA D   9       3.638   5.925  21.882  1.00 47.58           O  
ATOM   2619  N   LYS D  10       3.898   3.639  22.089  1.00 44.45           N  
ATOM   2620  CA  LYS D  10       2.834   2.768  21.597  1.00 44.45           C  
ATOM   2621  C   LYS D  10       1.849   3.542  20.725  1.00 44.45           C  
ATOM   2622  CB  LYS D  10       2.096   2.110  22.764  1.00 44.45           C  
ATOM   2623  O   LYS D  10       1.267   4.534  21.168  1.00 44.45           O  
ATOM   2624  CG  LYS D  10       2.572   0.700  23.081  1.00 44.45           C  
ATOM   2625  CD  LYS D  10       1.830   0.116  24.276  1.00 44.45           C  
ATOM   2626  CE  LYS D  10       2.416  -1.226  24.697  1.00 44.45           C  
ATOM   2627  NZ  LYS D  10       1.758  -1.755  25.929  1.00 44.45           N  
ATOM   2628  N   LEU D  11       2.672   4.335  19.414  1.00 47.38           N  
ATOM   2629  CA  LEU D  11       2.289   5.216  18.316  1.00 47.38           C  
ATOM   2630  C   LEU D  11       1.124   6.113  18.719  1.00 47.38           C  
ATOM   2631  CB  LEU D  11       1.912   4.397  17.078  1.00 47.38           C  
ATOM   2632  O   LEU D  11       0.053   5.622  19.082  1.00 47.38           O  
ATOM   2633  CG  LEU D  11       3.026   4.162  16.056  1.00 47.38           C  
ATOM   2634  CD1 LEU D  11       2.740   2.905  15.241  1.00 47.38           C  
ATOM   2635  CD2 LEU D  11       3.178   5.374  15.143  1.00 47.38           C  
ATOM   2636  N   GLN D  12       1.841   7.049  19.915  1.00 44.40           N  
ATOM   2637  CA  GLN D  12       1.538   7.914  21.050  1.00 44.40           C  
ATOM   2638  C   GLN D  12       0.283   7.444  21.780  1.00 44.40           C  
ATOM   2639  CB  GLN D  12       1.367   9.363  20.591  1.00 44.40           C  
ATOM   2640  O   GLN D  12      -0.702   7.057  21.148  1.00 44.40           O  
ATOM   2641  CG  GLN D  12       2.675  10.136  20.498  1.00 44.40           C  
ATOM   2642  CD  GLN D  12       2.479  11.566  20.028  1.00 44.40           C  
ATOM   2643  NE2 GLN D  12       3.560  12.338  20.013  1.00 44.40           N  
ATOM   2644  OE1 GLN D  12       1.366  11.972  19.680  1.00 44.40           O  
ATOM   2645  N   LYS D  13      -0.196   6.389  22.830  1.00 43.63           N  
ATOM   2646  CA  LYS D  13      -1.246   5.646  23.521  1.00 43.63           C  
ATOM   2647  C   LYS D  13      -2.508   5.556  22.668  1.00 43.63           C  
ATOM   2648  CB  LYS D  13      -1.569   6.298  24.866  1.00 43.63           C  
ATOM   2649  O   LYS D  13      -3.019   6.574  22.197  1.00 43.63           O  
ATOM   2650  CG  LYS D  13      -0.790   5.718  26.038  1.00 43.63           C  
ATOM   2651  CD  LYS D  13      -1.183   6.379  27.353  1.00 43.63           C  
ATOM   2652  CE  LYS D  13      -0.329   5.877  28.509  1.00 43.63           C  
ATOM   2653  NZ  LYS D  13      -0.630   6.606  29.777  1.00 43.63           N  
ATOM   2654  N   LEU D  14      -2.433   4.536  21.533  1.00 42.81           N  
ATOM   2655  CA  LEU D  14      -2.830   4.136  20.187  1.00 42.81           C  
ATOM   2656  C   LEU D  14      -3.594   5.257  19.491  1.00 42.81           C  
ATOM   2657  CB  LEU D  14      -3.690   2.870  20.236  1.00 42.81           C  
ATOM   2658  O   LEU D  14      -4.529   5.825  20.061  1.00 42.81           O  
ATOM   2659  CG  LEU D  14      -2.939   1.539  20.190  1.00 42.81           C  
ATOM   2660  CD1 LEU D  14      -3.707   0.470  20.961  1.00 42.81           C  
ATOM   2661  CD2 LEU D  14      -2.709   1.103  18.747  1.00 42.81           C  
ATOM   2662  N   SER D  15      -3.394   6.257  19.214  1.00 40.56           N  
ATOM   2663  CA  SER D  15      -3.660   7.640  18.830  1.00 40.56           C  
ATOM   2664  C   SER D  15      -4.915   8.172  19.514  1.00 40.56           C  
ATOM   2665  CB  SER D  15      -3.810   7.755  17.312  1.00 40.56           C  
ATOM   2666  O   SER D  15      -5.956   7.513  19.515  1.00 40.56           O  
ATOM   2667  OG  SER D  15      -4.082   9.093  16.933  1.00 40.56           O  
ATOM   2668  N   ALA D  16      -5.051   8.829  21.033  1.00 33.27           N  
ATOM   2669  CA  ALA D  16      -5.888   8.941  22.225  1.00 33.27           C  
ATOM   2670  C   ALA D  16      -7.280   8.367  21.973  1.00 33.27           C  
ATOM   2671  CB  ALA D  16      -5.989  10.398  22.669  1.00 33.27           C  
ATOM   2672  O   ALA D  16      -7.673   8.157  20.823  1.00 33.27           O  
ATOM   2673  N   ASN D  17      -8.522   8.147  22.633  1.00 28.92           N  
ATOM   2674  CA  ASN D  17      -9.974   8.144  22.490  1.00 28.92           C  
ATOM   2675  C   ASN D  17     -10.420   8.958  21.279  1.00 28.92           C  
ATOM   2676  CB  ASN D  17     -10.639   8.675  23.762  1.00 28.92           C  
ATOM   2677  O   ASN D  17     -10.174  10.163  21.212  1.00 28.92           O  
ATOM   2678  CG  ASN D  17     -11.017   7.570  24.729  1.00 28.92           C  
ATOM   2679  ND2 ASN D  17     -11.763   7.923  25.769  1.00 28.92           N  
ATOM   2680  OD1 ASN D  17     -10.641   6.410  24.542  1.00 28.92           O  
ATOM   2681  N   ASN D  18     -10.336   8.560  19.855  1.00 33.75           N  
ATOM   2682  CA  ASN D  18     -10.855   8.961  18.551  1.00 33.75           C  
ATOM   2683  C   ASN D  18     -12.076   9.866  18.689  1.00 33.75           C  
ATOM   2684  CB  ASN D  18     -11.197   7.731  17.708  1.00 33.75           C  
ATOM   2685  O   ASN D  18     -13.194   9.382  18.880  1.00 33.75           O  
ATOM   2686  CG  ASN D  18     -10.053   7.301  16.811  1.00 33.75           C  
ATOM   2687  ND2 ASN D  18     -10.292   6.283  15.992  1.00 33.75           N  
ATOM   2688  OD1 ASN D  18      -8.964   7.877  16.855  1.00 33.75           O  
ATOM   2689  N   LYS D  19     -12.086  11.006  19.513  1.00 29.47           N  
ATOM   2690  CA  LYS D  19     -13.222  11.855  19.861  1.00 29.47           C  
ATOM   2691  C   LYS D  19     -13.794  12.542  18.625  1.00 29.47           C  
ATOM   2692  CB  LYS D  19     -12.813  12.900  20.900  1.00 29.47           C  
ATOM   2693  O   LYS D  19     -13.112  13.344  17.982  1.00 29.47           O  
ATOM   2694  CG  LYS D  19     -13.260  12.573  22.317  1.00 29.47           C  
ATOM   2695  CD  LYS D  19     -12.756  13.607  23.315  1.00 29.47           C  
ATOM   2696  CE  LYS D  19     -13.188  13.271  24.736  1.00 29.47           C  
ATOM   2697  NZ  LYS D  19     -12.614  14.226  25.731  1.00 29.47           N  
ATOM   2698  N   VAL D  20     -14.641  11.830  17.953  1.00 25.95           N  
ATOM   2699  CA  VAL D  20     -15.624  12.346  17.007  1.00 25.95           C  
ATOM   2700  C   VAL D  20     -16.436  13.462  17.661  1.00 25.95           C  
ATOM   2701  CB  VAL D  20     -16.565  11.230  16.500  1.00 25.95           C  
ATOM   2702  O   VAL D  20     -16.971  13.286  18.759  1.00 25.95           O  
ATOM   2703  CG1 VAL D  20     -17.481  11.756  15.397  1.00 25.95           C  
ATOM   2704  CG2 VAL D  20     -15.753  10.036  16.000  1.00 25.95           C  
ATOM   2705  N   GLY D  21     -16.188  14.600  17.925  1.00 25.87           N  
ATOM   2706  CA  GLY D  21     -17.272  15.387  18.491  1.00 25.87           C  
ATOM   2707  C   GLY D  21     -18.643  14.934  18.026  1.00 25.87           C  
ATOM   2708  O   GLY D  21     -18.991  15.094  16.854  1.00 25.87           O  
ATOM   2709  N   GLY D  22     -19.072  13.955  18.664  1.00 24.19           N  
ATOM   2710  CA  GLY D  22     -20.185  13.027  18.541  1.00 24.19           C  
ATOM   2711  C   GLY D  22     -21.516  13.636  18.938  1.00 24.19           C  
ATOM   2712  O   GLY D  22     -21.859  13.673  20.122  1.00 24.19           O  
ATOM   2713  N   THR D  23     -21.613  14.903  18.843  1.00 22.72           N  
ATOM   2714  CA  THR D  23     -22.964  14.907  19.392  1.00 22.72           C  
ATOM   2715  C   THR D  23     -23.789  13.764  18.808  1.00 22.72           C  
ATOM   2716  CB  THR D  23     -23.673  16.247  19.120  1.00 22.72           C  
ATOM   2717  O   THR D  23     -23.865  13.607  17.588  1.00 22.72           O  
ATOM   2718  CG2 THR D  23     -23.642  17.146  20.351  1.00 22.72           C  
ATOM   2719  OG1 THR D  23     -23.018  16.916  18.036  1.00 22.72           O  
ATOM   2720  N   ARG D  24     -23.834  12.677  19.588  1.00 25.00           N  
ATOM   2721  CA  ARG D  24     -24.750  11.584  19.280  1.00 25.00           C  
ATOM   2722  C   ARG D  24     -26.172  12.099  19.087  1.00 25.00           C  
ATOM   2723  CB  ARG D  24     -24.720  10.529  20.388  1.00 25.00           C  
ATOM   2724  O   ARG D  24     -26.694  12.828  19.933  1.00 25.00           O  
ATOM   2725  CG  ARG D  24     -23.878   9.308  20.053  1.00 25.00           C  
ATOM   2726  CD  ARG D  24     -23.907   8.279  21.174  1.00 25.00           C  
ATOM   2727  NE  ARG D  24     -23.098   7.107  20.851  1.00 25.00           N  
ATOM   2728  NH1 ARG D  24     -23.520   6.010  22.840  1.00 25.00           N  
ATOM   2729  NH2 ARG D  24     -22.175   5.043  21.255  1.00 25.00           N  
ATOM   2730  CZ  ARG D  24     -22.933   6.056  21.650  1.00 25.00           C  
ATOM   2731  N   ARG D  25     -26.398  12.270  17.875  1.00 23.11           N  
ATOM   2732  CA  ARG D  25     -27.785  12.536  17.506  1.00 23.11           C  
ATOM   2733  C   ARG D  25     -28.737  11.601  18.245  1.00 23.11           C  
ATOM   2734  CB  ARG D  25     -27.977  12.393  15.995  1.00 23.11           C  
ATOM   2735  O   ARG D  25     -28.430  10.424  18.442  1.00 23.11           O  
ATOM   2736  CG  ARG D  25     -28.678  13.577  15.348  1.00 23.11           C  
ATOM   2737  CD  ARG D  25     -28.817  13.396  13.843  1.00 23.11           C  
ATOM   2738  NE  ARG D  25     -29.114  14.659  13.174  1.00 23.11           N  
ATOM   2739  NH1 ARG D  25     -28.820  13.834  11.036  1.00 23.11           N  
ATOM   2740  NH2 ARG D  25     -29.393  16.030  11.352  1.00 23.11           N  
ATOM   2741  CZ  ARG D  25     -29.108  14.838  11.855  1.00 23.11           C  
ATOM   2742  N   LYS D  26     -29.290  12.200  19.156  1.00 21.22           N  
ATOM   2743  CA  LYS D  26     -30.306  11.445  19.883  1.00 21.22           C  
ATOM   2744  C   LYS D  26     -31.014  10.452  18.966  1.00 21.22           C  
ATOM   2745  CB  LYS D  26     -31.327  12.392  20.518  1.00 21.22           C  
ATOM   2746  O   LYS D  26     -31.704  10.851  18.025  1.00 21.22           O  
ATOM   2747  CG  LYS D  26     -30.944  12.871  21.910  1.00 21.22           C  
ATOM   2748  CD  LYS D  26     -32.035  13.740  22.522  1.00 21.22           C  
ATOM   2749  CE  LYS D  26     -31.629  14.269  23.890  1.00 21.22           C  
ATOM   2750  NZ  LYS D  26     -32.691  15.131  24.489  1.00 21.22           N  
ATOM   2751  N   LEU D  27     -30.284   9.433  18.607  1.00 23.17           N  
ATOM   2752  CA  LEU D  27     -31.045   8.503  17.779  1.00 23.17           C  
ATOM   2753  C   LEU D  27     -32.338   8.090  18.474  1.00 23.17           C  
ATOM   2754  CB  LEU D  27     -30.206   7.263  17.457  1.00 23.17           C  
ATOM   2755  O   LEU D  27     -32.339   7.800  19.672  1.00 23.17           O  
ATOM   2756  CG  LEU D  27     -29.883   7.029  15.980  1.00 23.17           C  
ATOM   2757  CD1 LEU D  27     -28.375   7.072  15.755  1.00 23.17           C  
ATOM   2758  CD2 LEU D  27     -30.461   5.699  15.510  1.00 23.17           C  
ATOM   2759  N   ASN D  28     -33.242   8.533  17.933  1.00 19.98           N  
ATOM   2760  CA  ASN D  28     -34.598   8.110  18.266  1.00 19.98           C  
ATOM   2761  C   ASN D  28     -34.676   6.602  18.487  1.00 19.98           C  
ATOM   2762  CB  ASN D  28     -35.578   8.537  17.171  1.00 19.98           C  
ATOM   2763  O   ASN D  28     -33.932   5.840  17.867  1.00 19.98           O  
ATOM   2764  CG  ASN D  28     -36.196   9.896  17.437  1.00 19.98           C  
ATOM   2765  ND2 ASN D  28     -36.737  10.515  16.395  1.00 19.98           N  
ATOM   2766  OD1 ASN D  28     -36.185  10.385  18.570  1.00 19.98           O  
ATOM   2767  N   LYS D  29     -34.976   6.257  19.654  1.00 21.73           N  
ATOM   2768  CA  LYS D  29     -35.187   4.924  20.213  1.00 21.73           C  
ATOM   2769  C   LYS D  29     -35.735   3.967  19.158  1.00 21.73           C  
ATOM   2770  CB  LYS D  29     -36.138   4.988  21.408  1.00 21.73           C  
ATOM   2771  O   LYS D  29     -36.949   3.877  18.966  1.00 21.73           O  
ATOM   2772  CG  LYS D  29     -35.441   5.205  22.743  1.00 21.73           C  
ATOM   2773  CD  LYS D  29     -36.438   5.252  23.894  1.00 21.73           C  
ATOM   2774  CE  LYS D  29     -35.747   5.517  25.224  1.00 21.73           C  
ATOM   2775  NZ  LYS D  29     -36.731   5.708  26.332  1.00 21.73           N  
ATOM   2776  N   LYS D  30     -35.111   4.236  17.814  1.00 21.07           N  
ATOM   2777  CA  LYS D  30     -36.022   3.456  16.981  1.00 21.07           C  
ATOM   2778  C   LYS D  30     -36.060   1.996  17.427  1.00 21.07           C  
ATOM   2779  CB  LYS D  30     -35.613   3.544  15.510  1.00 21.07           C  
ATOM   2780  O   LYS D  30     -35.147   1.526  18.108  1.00 21.07           O  
ATOM   2781  CG  LYS D  30     -36.531   4.413  14.664  1.00 21.07           C  
ATOM   2782  CD  LYS D  30     -36.021   4.537  13.234  1.00 21.07           C  
ATOM   2783  CE  LYS D  30     -36.945   5.399  12.383  1.00 21.07           C  
ATOM   2784  NZ  LYS D  30     -36.373   5.651  11.026  1.00 21.07           N  
ATOM   2785  N   ALA D  31     -36.895   1.244  16.992  1.00 20.77           N  
ATOM   2786  CA  ALA D  31     -37.446  -0.105  17.087  1.00 20.77           C  
ATOM   2787  C   ALA D  31     -36.357  -1.157  16.895  1.00 20.77           C  
ATOM   2788  CB  ALA D  31     -38.557  -0.300  16.058  1.00 20.77           C  
ATOM   2789  O   ALA D  31     -35.252  -0.841  16.449  1.00 20.77           O  
ATOM   2790  N   GLY D  32     -36.485  -2.374  17.183  1.00 23.16           N  
ATOM   2791  CA  GLY D  32     -35.966  -3.725  17.327  1.00 23.16           C  
ATOM   2792  C   GLY D  32     -35.104  -4.162  16.158  1.00 23.16           C  
ATOM   2793  O   GLY D  32     -35.112  -5.334  15.777  1.00 23.16           O  
ATOM   2794  N   SER D  33     -34.193  -3.095  15.646  1.00 22.72           N  
ATOM   2795  CA  SER D  33     -33.730  -3.426  14.303  1.00 22.72           C  
ATOM   2796  C   SER D  33     -32.679  -4.530  14.336  1.00 22.72           C  
ATOM   2797  CB  SER D  33     -33.158  -2.187  13.613  1.00 22.72           C  
ATOM   2798  O   SER D  33     -32.093  -4.805  15.386  1.00 22.72           O  
ATOM   2799  OG  SER D  33     -31.748  -2.144  13.744  1.00 22.72           O  
ATOM   2800  N   SER D  34     -31.939  -4.779  12.980  1.00 23.60           N  
ATOM   2801  CA  SER D  34     -31.324  -5.890  12.260  1.00 23.60           C  
ATOM   2802  C   SER D  34     -29.824  -5.960  12.528  1.00 23.60           C  
ATOM   2803  CB  SER D  34     -31.576  -5.760  10.757  1.00 23.60           C  
ATOM   2804  O   SER D  34     -29.099  -4.993  12.284  1.00 23.60           O  
ATOM   2805  OG  SER D  34     -30.440  -6.177  10.019  1.00 23.60           O  
ATOM   2806  N   ALA D  35     -29.259  -6.217  13.641  1.00 27.09           N  
ATOM   2807  CA  ALA D  35     -27.894  -6.616  13.971  1.00 27.09           C  
ATOM   2808  C   ALA D  35     -27.231  -7.329  12.796  1.00 27.09           C  
ATOM   2809  CB  ALA D  35     -27.886  -7.513  15.206  1.00 27.09           C  
ATOM   2810  O   ALA D  35     -27.343  -8.550  12.659  1.00 27.09           O  
ATOM   2811  N   GLY D  36     -27.244  -6.796  11.554  1.00 26.91           N  
ATOM   2812  CA  GLY D  36     -27.079  -7.380  10.233  1.00 26.91           C  
ATOM   2813  C   GLY D  36     -25.626  -7.506   9.813  1.00 26.91           C  
ATOM   2814  O   GLY D  36     -25.328  -8.025   8.736  1.00 26.91           O  
ATOM   2815  N   ALA D  37     -24.605  -6.618  10.208  1.00 29.87           N  
ATOM   2816  CA  ALA D  37     -23.481  -6.575   9.277  1.00 29.87           C  
ATOM   2817  C   ALA D  37     -22.756  -7.917   9.231  1.00 29.87           C  
ATOM   2818  CB  ALA D  37     -22.511  -5.462   9.664  1.00 29.87           C  
ATOM   2819  O   ALA D  37     -22.283  -8.339   8.173  1.00 29.87           O  
ATOM   2820  N   ASN D  38     -22.268  -8.453  10.404  1.00 32.04           N  
ATOM   2821  CA  ASN D  38     -21.646  -9.771  10.453  1.00 32.04           C  
ATOM   2822  C   ASN D  38     -22.610 -10.864   9.999  1.00 32.04           C  
ATOM   2823  CB  ASN D  38     -21.130 -10.070  11.863  1.00 32.04           C  
ATOM   2824  O   ASN D  38     -22.292 -12.052  10.083  1.00 32.04           O  
ATOM   2825  CG  ASN D  38     -19.617 -10.139  11.929  1.00 32.04           C  
ATOM   2826  ND2 ASN D  38     -19.093 -10.575  13.068  1.00 32.04           N  
ATOM   2827  OD1 ASN D  38     -18.925  -9.801  10.964  1.00 32.04           O  
ATOM   2828  N   LYS D  39     -23.811 -10.435   9.727  1.00 37.78           N  
ATOM   2829  CA  LYS D  39     -24.999 -11.195   9.348  1.00 37.78           C  
ATOM   2830  C   LYS D  39     -24.952 -11.589   7.875  1.00 37.78           C  
ATOM   2831  CB  LYS D  39     -26.266 -10.389   9.635  1.00 37.78           C  
ATOM   2832  O   LYS D  39     -25.591 -12.561   7.466  1.00 37.78           O  
ATOM   2833  CG  LYS D  39     -26.739 -10.471  11.079  1.00 37.78           C  
ATOM   2834  CD  LYS D  39     -27.989  -9.631  11.307  1.00 37.78           C  
ATOM   2835  CE  LYS D  39     -28.425  -9.661  12.765  1.00 37.78           C  
ATOM   2836  NZ  LYS D  39     -29.521  -8.683  13.036  1.00 37.78           N  
ATOM   2837  N   ASP D  40     -24.014 -10.730   7.136  1.00 54.34           N  
ATOM   2838  CA  ASP D  40     -24.175 -10.996   5.710  1.00 54.34           C  
ATOM   2839  C   ASP D  40     -23.485 -12.298   5.312  1.00 54.34           C  
ATOM   2840  CB  ASP D  40     -23.621  -9.834   4.882  1.00 54.34           C  
ATOM   2841  O   ASP D  40     -24.011 -13.063   4.501  1.00 54.34           O  
ATOM   2842  CG  ASP D  40     -24.500  -8.596   4.936  1.00 54.34           C  
ATOM   2843  OD1 ASP D  40     -25.716  -8.722   5.194  1.00 54.34           O  
ATOM   2844  OD2 ASP D  40     -23.972  -7.485   4.715  1.00 54.34           O  
ATOM   2845  N   ASP D  41     -22.346 -12.628   6.102  1.00 62.29           N  
ATOM   2846  CA  ASP D  41     -21.729 -13.882   5.684  1.00 62.29           C  
ATOM   2847  C   ASP D  41     -22.281 -15.060   6.484  1.00 62.29           C  
ATOM   2848  CB  ASP D  41     -20.208 -13.810   5.837  1.00 62.29           C  
ATOM   2849  O   ASP D  41     -21.769 -16.177   6.388  1.00 62.29           O  
ATOM   2850  CG  ASP D  41     -19.527 -13.116   4.670  1.00 62.29           C  
ATOM   2851  OD1 ASP D  41     -20.130 -13.024   3.579  1.00 62.29           O  
ATOM   2852  OD2 ASP D  41     -18.376 -12.660   4.843  1.00 62.29           O  
ATOM   2853  N   THR D  42     -23.250 -14.730   7.266  1.00 72.19           N  
ATOM   2854  CA  THR D  42     -23.890 -15.813   8.004  1.00 72.19           C  
ATOM   2855  C   THR D  42     -24.477 -16.847   7.047  1.00 72.19           C  
ATOM   2856  CB  THR D  42     -24.998 -15.280   8.930  1.00 72.19           C  
ATOM   2857  O   THR D  42     -24.335 -18.052   7.263  1.00 72.19           O  
ATOM   2858  CG2 THR D  42     -25.018 -16.035  10.255  1.00 72.19           C  
ATOM   2859  OG1 THR D  42     -24.769 -13.890   9.188  1.00 72.19           O  
ATOM   2860  N   LYS D  43     -25.015 -16.330   6.003  1.00 78.76           N  
ATOM   2861  CA  LYS D  43     -25.559 -17.229   4.990  1.00 78.76           C  
ATOM   2862  C   LYS D  43     -24.446 -17.988   4.273  1.00 78.76           C  
ATOM   2863  CB  LYS D  43     -26.399 -16.450   3.976  1.00 78.76           C  
ATOM   2864  O   LYS D  43     -24.601 -19.167   3.949  1.00 78.76           O  
ATOM   2865  CG  LYS D  43     -27.700 -15.900   4.542  1.00 78.76           C  
ATOM   2866  CD  LYS D  43     -28.514 -15.181   3.474  1.00 78.76           C  
ATOM   2867  CE  LYS D  43     -29.779 -14.564   4.055  1.00 78.76           C  
ATOM   2868  NZ  LYS D  43     -30.547 -13.801   3.026  1.00 78.76           N  
ATOM   2869  N   LEU D  44     -23.343 -17.304   4.151  1.00 82.37           N  
ATOM   2870  CA  LEU D  44     -22.189 -17.946   3.531  1.00 82.37           C  
ATOM   2871  C   LEU D  44     -21.648 -19.063   4.417  1.00 82.37           C  
ATOM   2872  CB  LEU D  44     -21.088 -16.919   3.255  1.00 82.37           C  
ATOM   2873  O   LEU D  44     -21.381 -20.167   3.938  1.00 82.37           O  
ATOM   2874  CG  LEU D  44     -19.810 -17.452   2.607  1.00 82.37           C  
ATOM   2875  CD1 LEU D  44     -20.061 -17.791   1.141  1.00 82.37           C  
ATOM   2876  CD2 LEU D  44     -18.678 -16.439   2.741  1.00 82.37           C  
ATOM   2877  N   GLN D  45     -21.692 -18.756   5.661  1.00 81.91           N  
ATOM   2878  CA  GLN D  45     -21.201 -19.750   6.611  1.00 81.91           C  
ATOM   2879  C   GLN D  45     -22.141 -20.949   6.687  1.00 81.91           C  
ATOM   2880  CB  GLN D  45     -21.030 -19.128   7.998  1.00 81.91           C  
ATOM   2881  O   GLN D  45     -21.691 -22.090   6.815  1.00 81.91           O  
ATOM   2882  CG  GLN D  45     -19.724 -18.365   8.172  1.00 81.91           C  
ATOM   2883  CD  GLN D  45     -19.156 -18.485   9.574  1.00 81.91           C  
ATOM   2884  NE2 GLN D  45     -17.862 -18.220   9.714  1.00 81.91           N  
ATOM   2885  OE1 GLN D  45     -19.875 -18.814  10.523  1.00 81.91           O  
ATOM   2886  N   SER D  46     -23.349 -20.712   6.606  1.00 81.49           N  
ATOM   2887  CA  SER D  46     -24.331 -21.792   6.613  1.00 81.49           C  
ATOM   2888  C   SER D  46     -24.175 -22.688   5.389  1.00 81.49           C  
ATOM   2889  CB  SER D  46     -25.750 -21.225   6.662  1.00 81.49           C  
ATOM   2890  O   SER D  46     -24.251 -23.914   5.497  1.00 81.49           O  
ATOM   2891  OG  SER D  46     -26.004 -20.405   5.535  1.00 81.49           O  
ATOM   2892  N   GLN D  47     -23.946 -22.015   4.249  1.00 84.61           N  
ATOM   2893  CA  GLN D  47     -23.748 -22.773   3.018  1.00 84.61           C  
ATOM   2894  C   GLN D  47     -22.452 -23.576   3.068  1.00 84.61           C  
ATOM   2895  CB  GLN D  47     -23.740 -21.838   1.807  1.00 84.61           C  
ATOM   2896  O   GLN D  47     -22.402 -24.715   2.600  1.00 84.61           O  
ATOM   2897  CG  GLN D  47     -25.062 -21.119   1.576  1.00 84.61           C  
ATOM   2898  CD  GLN D  47     -26.221 -22.076   1.365  1.00 84.61           C  
ATOM   2899  NE2 GLN D  47     -27.424 -21.636   1.718  1.00 84.61           N  
ATOM   2900  OE1 GLN D  47     -26.036 -23.200   0.888  1.00 84.61           O  
ATOM   2901  N   LEU D  48     -21.433 -23.010   3.692  1.00 84.33           N  
ATOM   2902  CA  LEU D  48     -20.149 -23.692   3.816  1.00 84.33           C  
ATOM   2903  C   LEU D  48     -20.263 -24.903   4.736  1.00 84.33           C  
ATOM   2904  CB  LEU D  48     -19.081 -22.732   4.347  1.00 84.33           C  
ATOM   2905  O   LEU D  48     -19.615 -25.926   4.505  1.00 84.33           O  
ATOM   2906  CG  LEU D  48     -18.474 -21.763   3.331  1.00 84.33           C  
ATOM   2907  CD1 LEU D  48     -17.801 -20.597   4.046  1.00 84.33           C  
ATOM   2908  CD2 LEU D  48     -17.483 -22.487   2.427  1.00 84.33           C  
ATOM   2909  N   ALA D  49     -21.080 -24.742   5.694  1.00 80.19           N  
ATOM   2910  CA  ALA D  49     -21.331 -25.863   6.597  1.00 80.19           C  
ATOM   2911  C   ALA D  49     -22.006 -27.018   5.863  1.00 80.19           C  
ATOM   2912  CB  ALA D  49     -22.187 -25.413   7.778  1.00 80.19           C  
ATOM   2913  O   ALA D  49     -21.692 -28.185   6.108  1.00 80.19           O  
ATOM   2914  N   LYS D  50     -22.854 -26.644   4.897  1.00 83.95           N  
ATOM   2915  CA  LYS D  50     -23.534 -27.655   4.092  1.00 83.95           C  
ATOM   2916  C   LYS D  50     -22.558 -28.355   3.150  1.00 83.95           C  
ATOM   2917  CB  LYS D  50     -24.675 -27.026   3.292  1.00 83.95           C  
ATOM   2918  O   LYS D  50     -22.748 -29.524   2.809  1.00 83.95           O  
ATOM   2919  CG  LYS D  50     -25.837 -26.541   4.146  1.00 83.95           C  
ATOM   2920  CD  LYS D  50     -26.937 -25.921   3.294  1.00 83.95           C  
ATOM   2921  CE  LYS D  50     -28.038 -25.317   4.155  1.00 83.95           C  
ATOM   2922  NZ  LYS D  50     -29.054 -24.597   3.330  1.00 83.95           N  
ATOM   2923  N   LEU D  51     -21.538 -27.684   2.791  1.00 83.36           N  
ATOM   2924  CA  LEU D  51     -20.533 -28.226   1.883  1.00 83.36           C  
ATOM   2925  C   LEU D  51     -19.424 -28.930   2.657  1.00 83.36           C  
ATOM   2926  CB  LEU D  51     -19.939 -27.114   1.015  1.00 83.36           C  
ATOM   2927  O   LEU D  51     -18.481 -29.455   2.060  1.00 83.36           O  
ATOM   2928  CG  LEU D  51     -20.908 -26.399   0.072  1.00 83.36           C  
ATOM   2929  CD1 LEU D  51     -20.217 -25.218  -0.602  1.00 83.36           C  
ATOM   2930  CD2 LEU D  51     -21.456 -27.370  -0.968  1.00 83.36           C  
ATOM   2931  N   HIS D  52     -19.590 -28.997   3.951  1.00 84.63           N  
ATOM   2932  CA  HIS D  52     -18.633 -29.652   4.836  1.00 84.63           C  
ATOM   2933  C   HIS D  52     -17.240 -29.050   4.683  1.00 84.63           C  
ATOM   2934  CB  HIS D  52     -18.588 -31.156   4.558  1.00 84.63           C  
ATOM   2935  O   HIS D  52     -16.258 -29.778   4.524  1.00 84.63           O  
ATOM   2936  CG  HIS D  52     -19.904 -31.841   4.748  1.00 84.63           C  
ATOM   2937  CD2 HIS D  52     -20.802 -32.308   3.849  1.00 84.63           C  
ATOM   2938  ND1 HIS D  52     -20.429 -32.111   5.994  1.00 84.63           N  
ATOM   2939  CE1 HIS D  52     -21.595 -32.717   5.851  1.00 84.63           C  
ATOM   2940  NE2 HIS D  52     -21.845 -32.848   4.559  1.00 84.63           N  
ATOM   2941  N   ALA D  53     -17.197 -27.731   4.692  1.00 83.53           N  
ATOM   2942  CA  ALA D  53     -15.928 -27.014   4.594  1.00 83.53           C  
ATOM   2943  C   ALA D  53     -15.117 -27.156   5.878  1.00 83.53           C  
ATOM   2944  CB  ALA D  53     -16.174 -25.539   4.284  1.00 83.53           C  
ATOM   2945  O   ALA D  53     -15.679 -27.189   6.975  1.00 83.53           O  
ATOM   2946  N   VAL D  54     -13.877 -27.410   5.691  1.00 85.80           N  
ATOM   2947  CA  VAL D  54     -12.977 -27.583   6.827  1.00 85.80           C  
ATOM   2948  C   VAL D  54     -12.036 -26.385   6.928  1.00 85.80           C  
ATOM   2949  CB  VAL D  54     -12.164 -28.892   6.713  1.00 85.80           C  
ATOM   2950  O   VAL D  54     -11.557 -25.877   5.912  1.00 85.80           O  
ATOM   2951  CG1 VAL D  54     -11.240 -29.060   7.918  1.00 85.80           C  
ATOM   2952  CG2 VAL D  54     -13.101 -30.092   6.582  1.00 85.80           C  
ATOM   2953  N   THR D  55     -11.817 -26.020   8.204  1.00 84.48           N  
ATOM   2954  CA  THR D  55     -10.906 -24.906   8.448  1.00 84.48           C  
ATOM   2955  C   THR D  55      -9.456 -25.383   8.442  1.00 84.48           C  
ATOM   2956  CB  THR D  55     -11.217 -24.214   9.787  1.00 84.48           C  
ATOM   2957  O   THR D  55      -9.123 -26.383   9.082  1.00 84.48           O  
ATOM   2958  CG2 THR D  55     -10.474 -22.887   9.906  1.00 84.48           C  
ATOM   2959  OG1 THR D  55     -12.626 -23.969   9.877  1.00 84.48           O  
ATOM   2960  N   ILE D  56      -8.672 -24.706   7.590  1.00 83.23           N  
ATOM   2961  CA  ILE D  56      -7.248 -25.017   7.548  1.00 83.23           C  
ATOM   2962  C   ILE D  56      -6.506 -24.181   8.589  1.00 83.23           C  
ATOM   2963  CB  ILE D  56      -6.657 -24.769   6.142  1.00 83.23           C  
ATOM   2964  O   ILE D  56      -6.574 -22.950   8.569  1.00 83.23           O  
ATOM   2965  CG1 ILE D  56      -7.426 -25.575   5.089  1.00 83.23           C  
ATOM   2966  CG2 ILE D  56      -5.165 -25.114   6.114  1.00 83.23           C  
ATOM   2967  CD1 ILE D  56      -6.947 -25.347   3.662  1.00 83.23           C  
ATOM   2968  N   ASP D  57      -5.825 -24.961   9.421  1.00 79.49           N  
ATOM   2969  CA  ASP D  57      -5.131 -24.280  10.510  1.00 79.49           C  
ATOM   2970  C   ASP D  57      -3.696 -23.938  10.117  1.00 79.49           C  
ATOM   2971  CB  ASP D  57      -5.139 -25.143  11.774  1.00 79.49           C  
ATOM   2972  O   ASP D  57      -3.168 -24.476   9.141  1.00 79.49           O  
ATOM   2973  CG  ASP D  57      -6.541 -25.485  12.249  1.00 79.49           C  
ATOM   2974  OD1 ASP D  57      -7.457 -24.648  12.100  1.00 79.49           O  
ATOM   2975  OD2 ASP D  57      -6.730 -26.601  12.779  1.00 79.49           O  
ATOM   2976  N   ASN D  58      -3.108 -22.944  10.729  1.00 83.61           N  
ATOM   2977  CA  ASN D  58      -1.699 -22.575  10.632  1.00 83.61           C  
ATOM   2978  C   ASN D  58      -1.348 -22.067   9.237  1.00 83.61           C  
ATOM   2979  CB  ASN D  58      -0.807 -23.761  11.006  1.00 83.61           C  
ATOM   2980  O   ASN D  58      -0.316 -22.441   8.677  1.00 83.61           O  
ATOM   2981  CG  ASN D  58      -0.921 -24.139  12.470  1.00 83.61           C  
ATOM   2982  ND2 ASN D  58      -0.699 -25.413  12.772  1.00 83.61           N  
ATOM   2983  OD1 ASN D  58      -1.207 -23.294  13.321  1.00 83.61           O  
ATOM   2984  N   VAL D  59      -2.263 -21.324   8.678  1.00 84.96           N  
ATOM   2985  CA  VAL D  59      -1.978 -20.698   7.392  1.00 84.96           C  
ATOM   2986  C   VAL D  59      -1.177 -19.416   7.607  1.00 84.96           C  
ATOM   2987  CB  VAL D  59      -3.274 -20.391   6.610  1.00 84.96           C  
ATOM   2988  O   VAL D  59      -1.611 -18.520   8.335  1.00 84.96           O  
ATOM   2989  CG1 VAL D  59      -2.955 -19.715   5.277  1.00 84.96           C  
ATOM   2990  CG2 VAL D  59      -4.076 -21.672   6.384  1.00 84.96           C  
ATOM   2991  N   ALA D  60       0.035 -19.305   6.993  1.00 86.62           N  
ATOM   2992  CA  ALA D  60       0.948 -18.182   7.187  1.00 86.62           C  
ATOM   2993  C   ALA D  60       0.585 -17.016   6.272  1.00 86.62           C  
ATOM   2994  CB  ALA D  60       2.390 -18.619   6.939  1.00 86.62           C  
ATOM   2995  O   ALA D  60       0.520 -15.867   6.716  1.00 86.62           O  
ATOM   2996  N   GLU D  61       0.325 -17.300   5.017  1.00 90.50           N  
ATOM   2997  CA  GLU D  61       0.022 -16.253   4.046  1.00 90.50           C  
ATOM   2998  C   GLU D  61      -0.737 -16.814   2.847  1.00 90.50           C  
ATOM   2999  CB  GLU D  61       1.307 -15.564   3.580  1.00 90.50           C  
ATOM   3000  O   GLU D  61      -0.794 -18.031   2.656  1.00 90.50           O  
ATOM   3001  CG  GLU D  61       2.246 -16.475   2.803  1.00 90.50           C  
ATOM   3002  CD  GLU D  61       3.552 -15.800   2.415  1.00 90.50           C  
ATOM   3003  OE1 GLU D  61       4.308 -16.367   1.593  1.00 90.50           O  
ATOM   3004  OE2 GLU D  61       3.822 -14.695   2.937  1.00 90.50           O  
ATOM   3005  N   ALA D  62      -1.447 -15.891   2.143  1.00 94.30           N  
ATOM   3006  CA  ALA D  62      -2.135 -16.224   0.899  1.00 94.30           C  
ATOM   3007  C   ALA D  62      -1.899 -15.154  -0.163  1.00 94.30           C  
ATOM   3008  CB  ALA D  62      -3.631 -16.400   1.149  1.00 94.30           C  
ATOM   3009  O   ALA D  62      -1.673 -13.986   0.164  1.00 94.30           O  
ATOM   3010  N   ASN D  63      -1.813 -15.613  -1.399  1.00 94.43           N  
ATOM   3011  CA  ASN D  63      -1.573 -14.682  -2.497  1.00 94.43           C  
ATOM   3012  C   ASN D  63      -2.513 -14.945  -3.670  1.00 94.43           C  
ATOM   3013  CB  ASN D  63      -0.116 -14.757  -2.957  1.00 94.43           C  
ATOM   3014  O   ASN D  63      -2.665 -16.089  -4.105  1.00 94.43           O  
ATOM   3015  CG  ASN D  63       0.865 -14.450  -1.842  1.00 94.43           C  
ATOM   3016  ND2 ASN D  63       1.830 -15.339  -1.640  1.00 94.43           N  
ATOM   3017  OD1 ASN D  63       0.755 -13.423  -1.168  1.00 94.43           O  
ATOM   3018  N   PHE D  64      -3.207 -13.868  -4.070  1.00 94.84           N  
ATOM   3019  CA  PHE D  64      -4.011 -13.898  -5.286  1.00 94.84           C  
ATOM   3020  C   PHE D  64      -3.270 -13.235  -6.441  1.00 94.84           C  
ATOM   3021  CB  PHE D  64      -5.358 -13.204  -5.059  1.00 94.84           C  
ATOM   3022  O   PHE D  64      -3.063 -12.020  -6.437  1.00 94.84           O  
ATOM   3023  CG  PHE D  64      -6.274 -13.948  -4.126  1.00 94.84           C  
ATOM   3024  CD1 PHE D  64      -5.771 -14.593  -3.003  1.00 94.84           C  
ATOM   3025  CD2 PHE D  64      -7.640 -14.002  -4.372  1.00 94.84           C  
ATOM   3026  CE1 PHE D  64      -6.617 -15.283  -2.137  1.00 94.84           C  
ATOM   3027  CE2 PHE D  64      -8.492 -14.689  -3.511  1.00 94.84           C  
ATOM   3028  CZ  PHE D  64      -7.978 -15.330  -2.395  1.00 94.84           C  
ATOM   3029  N   PHE D  65      -2.865 -14.035  -7.435  1.00 92.04           N  
ATOM   3030  CA  PHE D  65      -2.121 -13.510  -8.574  1.00 92.04           C  
ATOM   3031  C   PHE D  65      -3.069 -13.010  -9.656  1.00 92.04           C  
ATOM   3032  CB  PHE D  65      -1.187 -14.581  -9.147  1.00 92.04           C  
ATOM   3033  O   PHE D  65      -3.906 -13.767 -10.154  1.00 92.04           O  
ATOM   3034  CG  PHE D  65      -0.149 -15.066  -8.172  1.00 92.04           C  
ATOM   3035  CD1 PHE D  65       1.092 -14.447  -8.091  1.00 92.04           C  
ATOM   3036  CD2 PHE D  65      -0.414 -16.143  -7.336  1.00 92.04           C  
ATOM   3037  CE1 PHE D  65       2.055 -14.894  -7.189  1.00 92.04           C  
ATOM   3038  CE2 PHE D  65       0.543 -16.595  -6.432  1.00 92.04           C  
ATOM   3039  CZ  PHE D  65       1.777 -15.970  -6.361  1.00 92.04           C  
ATOM   3040  N   LYS D  66      -2.852 -11.766 -10.016  1.00 91.10           N  
ATOM   3041  CA  LYS D  66      -3.660 -11.171 -11.077  1.00 91.10           C  
ATOM   3042  C   LYS D  66      -2.941 -11.243 -12.421  1.00 91.10           C  
ATOM   3043  CB  LYS D  66      -4.000  -9.718 -10.742  1.00 91.10           C  
ATOM   3044  O   LYS D  66      -1.730 -11.470 -12.472  1.00 91.10           O  
ATOM   3045  CG  LYS D  66      -4.940  -9.560  -9.555  1.00 91.10           C  
ATOM   3046  CD  LYS D  66      -5.310  -8.101  -9.326  1.00 91.10           C  
ATOM   3047  CE  LYS D  66      -6.201  -7.935  -8.102  1.00 91.10           C  
ATOM   3048  NZ  LYS D  66      -6.611  -6.512  -7.904  1.00 91.10           N  
ATOM   3049  N   ASP D  67      -3.645 -11.101 -13.501  1.00 81.50           N  
ATOM   3050  CA  ASP D  67      -3.092 -11.171 -14.850  1.00 81.50           C  
ATOM   3051  C   ASP D  67      -2.277  -9.922 -15.175  1.00 81.50           C  
ATOM   3052  CB  ASP D  67      -4.209 -11.354 -15.879  1.00 81.50           C  
ATOM   3053  O   ASP D  67      -1.482  -9.920 -16.118  1.00 81.50           O  
ATOM   3054  CG  ASP D  67      -5.274 -10.275 -15.796  1.00 81.50           C  
ATOM   3055  OD1 ASP D  67      -5.288  -9.506 -14.810  1.00 81.50           O  
ATOM   3056  OD2 ASP D  67      -6.108 -10.193 -16.724  1.00 81.50           O  
ATOM   3057  N   ASP D  68      -2.351  -8.892 -14.372  1.00 80.54           N  
ATOM   3058  CA  ASP D  68      -1.686  -7.617 -14.621  1.00 80.54           C  
ATOM   3059  C   ASP D  68      -0.352  -7.539 -13.883  1.00 80.54           C  
ATOM   3060  CB  ASP D  68      -2.587  -6.452 -14.203  1.00 80.54           C  
ATOM   3061  O   ASP D  68       0.322  -6.507 -13.914  1.00 80.54           O  
ATOM   3062  CG  ASP D  68      -3.206  -6.644 -12.830  1.00 80.54           C  
ATOM   3063  OD1 ASP D  68      -3.023  -7.722 -12.224  1.00 80.54           O  
ATOM   3064  OD2 ASP D  68      -3.884  -5.710 -12.351  1.00 80.54           O  
ATOM   3065  N   GLY D  69       0.054  -8.550 -13.180  1.00 80.18           N  
ATOM   3066  CA  GLY D  69       1.311  -8.561 -12.449  1.00 80.18           C  
ATOM   3067  C   GLY D  69       1.172  -8.087 -11.015  1.00 80.18           C  
ATOM   3068  O   GLY D  69       2.165  -7.977 -10.293  1.00 80.18           O  
ATOM   3069  N   LYS D  70      -0.024  -7.737 -10.636  1.00 86.02           N  
ATOM   3070  CA  LYS D  70      -0.296  -7.359  -9.252  1.00 86.02           C  
ATOM   3071  C   LYS D  70      -0.714  -8.570  -8.423  1.00 86.02           C  
ATOM   3072  CB  LYS D  70      -1.382  -6.283  -9.192  1.00 86.02           C  
ATOM   3073  O   LYS D  70      -1.114  -9.598  -8.975  1.00 86.02           O  
ATOM   3074  CG  LYS D  70      -0.955  -4.941  -9.768  1.00 86.02           C  
ATOM   3075  CD  LYS D  70      -2.024  -3.876  -9.554  1.00 86.02           C  
ATOM   3076  CE  LYS D  70      -1.638  -2.557 -10.209  1.00 86.02           C  
ATOM   3077  NZ  LYS D  70      -2.665  -1.499  -9.970  1.00 86.02           N  
ATOM   3078  N   VAL D  71      -0.396  -8.448  -7.171  1.00 90.93           N  
ATOM   3079  CA  VAL D  71      -0.728  -9.551  -6.275  1.00 90.93           C  
ATOM   3080  C   VAL D  71      -1.470  -9.018  -5.051  1.00 90.93           C  
ATOM   3081  CB  VAL D  71       0.534 -10.327  -5.837  1.00 90.93           C  
ATOM   3082  O   VAL D  71      -1.053  -8.026  -4.448  1.00 90.93           O  
ATOM   3083  CG1 VAL D  71       0.165 -11.472  -4.896  1.00 90.93           C  
ATOM   3084  CG2 VAL D  71       1.286 -10.855  -7.058  1.00 90.93           C  
ATOM   3085  N   MET D  72      -2.640  -9.648  -4.826  1.00 93.29           N  
ATOM   3086  CA  MET D  72      -3.301  -9.388  -3.551  1.00 93.29           C  
ATOM   3087  C   MET D  72      -2.726 -10.273  -2.449  1.00 93.29           C  
ATOM   3088  CB  MET D  72      -4.809  -9.615  -3.670  1.00 93.29           C  
ATOM   3089  O   MET D  72      -3.074 -11.450  -2.347  1.00 93.29           O  
ATOM   3090  CG  MET D  72      -5.500  -8.656  -4.625  1.00 93.29           C  
ATOM   3091  SD  MET D  72      -7.310  -8.560  -4.339  1.00 93.29           S  
ATOM   3092  CE  MET D  72      -7.764 -10.300  -4.581  1.00 93.29           C  
ATOM   3093  N   HIS D  73      -1.918  -9.665  -1.654  1.00 90.24           N  
ATOM   3094  CA  HIS D  73      -1.173 -10.398  -0.637  1.00 90.24           C  
ATOM   3095  C   HIS D  73      -1.868 -10.322   0.718  1.00 90.24           C  
ATOM   3096  CB  HIS D  73       0.255  -9.859  -0.525  1.00 90.24           C  
ATOM   3097  O   HIS D  73      -2.178  -9.230   1.201  1.00 90.24           O  
ATOM   3098  CG  HIS D  73       1.066 -10.524   0.541  1.00 90.24           C  
ATOM   3099  CD2 HIS D  73       1.514 -10.065   1.733  1.00 90.24           C  
ATOM   3100  ND1 HIS D  73       1.510 -11.824   0.436  1.00 90.24           N  
ATOM   3101  CE1 HIS D  73       2.198 -12.137   1.522  1.00 90.24           C  
ATOM   3102  NE2 HIS D  73       2.215 -11.087   2.325  1.00 90.24           N  
ATOM   3103  N   PHE D  74      -2.119 -11.553   1.303  1.00 86.46           N  
ATOM   3104  CA  PHE D  74      -2.694 -11.663   2.639  1.00 86.46           C  
ATOM   3105  C   PHE D  74      -1.625 -12.037   3.659  1.00 86.46           C  
ATOM   3106  CB  PHE D  74      -3.822 -12.699   2.656  1.00 86.46           C  
ATOM   3107  O   PHE D  74      -1.086 -13.145   3.623  1.00 86.46           O  
ATOM   3108  CG  PHE D  74      -4.972 -12.359   1.748  1.00 86.46           C  
ATOM   3109  CD1 PHE D  74      -6.128 -11.778   2.255  1.00 86.46           C  
ATOM   3110  CD2 PHE D  74      -4.898 -12.621   0.386  1.00 86.46           C  
ATOM   3111  CE1 PHE D  74      -7.195 -11.462   1.416  1.00 86.46           C  
ATOM   3112  CE2 PHE D  74      -5.960 -12.309  -0.458  1.00 86.46           C  
ATOM   3113  CZ  PHE D  74      -7.107 -11.730   0.059  1.00 86.46           C  
ATOM   3114  N   ASN D  75      -1.208 -11.273   4.508  1.00 81.57           N  
ATOM   3115  CA  ASN D  75      -0.218 -11.554   5.541  1.00 81.57           C  
ATOM   3116  C   ASN D  75      -0.791 -12.445   6.639  1.00 81.57           C  
ATOM   3117  CB  ASN D  75       0.318 -10.252   6.140  1.00 81.57           C  
ATOM   3118  O   ASN D  75      -0.080 -13.277   7.205  1.00 81.57           O  
ATOM   3119  CG  ASN D  75       1.331  -9.570   5.242  1.00 81.57           C  
ATOM   3120  ND2 ASN D  75       1.522  -8.271   5.444  1.00 81.57           N  
ATOM   3121  OD1 ASN D  75       1.936 -10.204   4.373  1.00 81.57           O  
ATOM   3122  N   LYS D  76      -2.044 -12.253   6.941  1.00 78.59           N  
ATOM   3123  CA  LYS D  76      -2.817 -13.072   7.869  1.00 78.59           C  
ATOM   3124  C   LYS D  76      -4.177 -13.435   7.281  1.00 78.59           C  
ATOM   3125  CB  LYS D  76      -2.999 -12.346   9.203  1.00 78.59           C  
ATOM   3126  O   LYS D  76      -4.973 -12.552   6.955  1.00 78.59           O  
ATOM   3127  CG  LYS D  76      -1.793 -12.437  10.127  1.00 78.59           C  
ATOM   3128  CD  LYS D  76      -2.049 -11.730  11.451  1.00 78.59           C  
ATOM   3129  CE  LYS D  76      -0.803 -11.711  12.326  1.00 78.59           C  
ATOM   3130  NZ  LYS D  76      -1.033 -10.970  13.603  1.00 78.59           N  
ATOM   3131  N   VAL D  77      -4.383 -14.850   7.169  1.00 82.13           N  
ATOM   3132  CA  VAL D  77      -5.616 -15.226   6.485  1.00 82.13           C  
ATOM   3133  C   VAL D  77      -6.167 -16.518   7.084  1.00 82.13           C  
ATOM   3134  CB  VAL D  77      -5.394 -15.395   4.966  1.00 82.13           C  
ATOM   3135  O   VAL D  77      -5.402 -17.409   7.461  1.00 82.13           O  
ATOM   3136  CG1 VAL D  77      -4.435 -16.551   4.686  1.00 82.13           C  
ATOM   3137  CG2 VAL D  77      -6.726 -15.618   4.253  1.00 82.13           C  
ATOM   3138  N   GLY D  78      -7.416 -16.401   7.355  1.00 84.49           N  
ATOM   3139  CA  GLY D  78      -8.120 -17.645   7.624  1.00 84.49           C  
ATOM   3140  C   GLY D  78      -8.649 -18.314   6.369  1.00 84.49           C  
ATOM   3141  O   GLY D  78      -9.164 -17.644   5.472  1.00 84.49           O  
ATOM   3142  N   VAL D  79      -8.454 -19.644   6.353  1.00 89.38           N  
ATOM   3143  CA  VAL D  79      -8.864 -20.333   5.133  1.00 89.38           C  
ATOM   3144  C   VAL D  79      -9.763 -21.516   5.485  1.00 89.38           C  
ATOM   3145  CB  VAL D  79      -7.645 -20.814   4.316  1.00 89.38           C  
ATOM   3146  O   VAL D  79      -9.474 -22.266   6.421  1.00 89.38           O  
ATOM   3147  CG1 VAL D  79      -8.096 -21.531   3.044  1.00 89.38           C  
ATOM   3148  CG2 VAL D  79      -6.734 -19.636   3.974  1.00 89.38           C  
ATOM   3149  N   GLN D  80     -10.838 -21.578   4.818  1.00 88.10           N  
ATOM   3150  CA  GLN D  80     -11.728 -22.734   4.864  1.00 88.10           C  
ATOM   3151  C   GLN D  80     -11.856 -23.385   3.490  1.00 88.10           C  
ATOM   3152  CB  GLN D  80     -13.108 -22.328   5.384  1.00 88.10           C  
ATOM   3153  O   GLN D  80     -12.057 -22.697   2.487  1.00 88.10           O  
ATOM   3154  CG  GLN D  80     -13.126 -21.965   6.863  1.00 88.10           C  
ATOM   3155  CD  GLN D  80     -14.511 -21.591   7.358  1.00 88.10           C  
ATOM   3156  NE2 GLN D  80     -14.650 -21.441   8.671  1.00 88.10           N  
ATOM   3157  OE1 GLN D  80     -15.447 -21.439   6.568  1.00 88.10           O  
ATOM   3158  N   VAL D  81     -11.723 -24.695   3.527  1.00 87.57           N  
ATOM   3159  CA  VAL D  81     -11.727 -25.370   2.233  1.00 87.57           C  
ATOM   3160  C   VAL D  81     -12.736 -26.515   2.251  1.00 87.57           C  
ATOM   3161  CB  VAL D  81     -10.323 -25.902   1.866  1.00 87.57           C  
ATOM   3162  O   VAL D  81     -12.799 -27.281   3.215  1.00 87.57           O  
ATOM   3163  CG1 VAL D  81     -10.370 -26.695   0.562  1.00 87.57           C  
ATOM   3164  CG2 VAL D  81      -9.327 -24.748   1.758  1.00 87.57           C  
ATOM   3165  N   ALA D  82     -13.537 -26.494   1.201  1.00 87.25           N  
ATOM   3166  CA  ALA D  82     -14.379 -27.650   0.900  1.00 87.25           C  
ATOM   3167  C   ALA D  82     -13.826 -28.437  -0.285  1.00 87.25           C  
ATOM   3168  CB  ALA D  82     -15.812 -27.205   0.617  1.00 87.25           C  
ATOM   3169  O   ALA D  82     -14.201 -28.188  -1.433  1.00 87.25           O  
ATOM   3170  N   ALA D  83     -12.999 -29.419   0.012  1.00 83.31           N  
ATOM   3171  CA  ALA D  83     -12.220 -30.141  -0.991  1.00 83.31           C  
ATOM   3172  C   ALA D  83     -13.132 -30.896  -1.954  1.00 83.31           C  
ATOM   3173  CB  ALA D  83     -11.247 -31.106  -0.318  1.00 83.31           C  
ATOM   3174  O   ALA D  83     -12.867 -30.950  -3.157  1.00 83.31           O  
ATOM   3175  N   GLN D  84     -14.219 -31.337  -1.497  1.00 84.29           N  
ATOM   3176  CA  GLN D  84     -15.118 -32.145  -2.315  1.00 84.29           C  
ATOM   3177  C   GLN D  84     -15.895 -31.277  -3.300  1.00 84.29           C  
ATOM   3178  CB  GLN D  84     -16.086 -32.932  -1.430  1.00 84.29           C  
ATOM   3179  O   GLN D  84     -16.421 -31.778  -4.296  1.00 84.29           O  
ATOM   3180  CG  GLN D  84     -15.403 -33.938  -0.514  1.00 84.29           C  
ATOM   3181  CD  GLN D  84     -16.384 -34.879   0.159  1.00 84.29           C  
ATOM   3182  NE2 GLN D  84     -15.861 -35.883   0.854  1.00 84.29           N  
ATOM   3183  OE1 GLN D  84     -17.603 -34.705   0.056  1.00 84.29           O  
ATOM   3184  N   HIS D  85     -15.974 -30.008  -3.015  1.00 85.12           N  
ATOM   3185  CA  HIS D  85     -16.756 -29.101  -3.847  1.00 85.12           C  
ATOM   3186  C   HIS D  85     -15.862 -28.077  -4.539  1.00 85.12           C  
ATOM   3187  CB  HIS D  85     -17.820 -28.388  -3.010  1.00 85.12           C  
ATOM   3188  O   HIS D  85     -16.356 -27.141  -5.170  1.00 85.12           O  
ATOM   3189  CG  HIS D  85     -18.821 -29.314  -2.397  1.00 85.12           C  
ATOM   3190  CD2 HIS D  85     -20.161 -29.409  -2.560  1.00 85.12           C  
ATOM   3191  ND1 HIS D  85     -18.472 -30.291  -1.489  1.00 85.12           N  
ATOM   3192  CE1 HIS D  85     -19.559 -30.949  -1.120  1.00 85.12           C  
ATOM   3193  NE2 HIS D  85     -20.597 -30.433  -1.756  1.00 85.12           N  
ATOM   3194  N   ASN D  86     -14.545 -28.241  -4.405  1.00 87.63           N  
ATOM   3195  CA  ASN D  86     -13.584 -27.330  -5.018  1.00 87.63           C  
ATOM   3196  C   ASN D  86     -13.897 -25.875  -4.679  1.00 87.63           C  
ATOM   3197  CB  ASN D  86     -13.551 -27.526  -6.535  1.00 87.63           C  
ATOM   3198  O   ASN D  86     -13.869 -25.009  -5.555  1.00 87.63           O  
ATOM   3199  CG  ASN D  86     -13.039 -28.895  -6.936  1.00 87.63           C  
ATOM   3200  ND2 ASN D  86     -13.434 -29.354  -8.118  1.00 87.63           N  
ATOM   3201  OD1 ASN D  86     -12.294 -29.536  -6.190  1.00 87.63           O  
ATOM   3202  N   THR D  87     -14.228 -25.701  -3.420  1.00 90.03           N  
ATOM   3203  CA  THR D  87     -14.564 -24.368  -2.931  1.00 90.03           C  
ATOM   3204  C   THR D  87     -13.710 -24.006  -1.719  1.00 90.03           C  
ATOM   3205  CB  THR D  87     -16.055 -24.267  -2.561  1.00 90.03           C  
ATOM   3206  O   THR D  87     -13.555 -24.812  -0.800  1.00 90.03           O  
ATOM   3207  CG2 THR D  87     -16.429 -22.842  -2.166  1.00 90.03           C  
ATOM   3208  OG1 THR D  87     -16.848 -24.663  -3.687  1.00 90.03           O  
ATOM   3209  N   SER D  88     -13.094 -22.807  -1.777  1.00 91.41           N  
ATOM   3210  CA  SER D  88     -12.289 -22.293  -0.674  1.00 91.41           C  
ATOM   3211  C   SER D  88     -12.682 -20.862  -0.323  1.00 91.41           C  
ATOM   3212  CB  SER D  88     -10.801 -22.351  -1.022  1.00 91.41           C  
ATOM   3213  O   SER D  88     -13.050 -20.080  -1.203  1.00 91.41           O  
ATOM   3214  OG  SER D  88     -10.500 -23.533  -1.744  1.00 91.41           O  
ATOM   3215  N   VAL D  89     -12.654 -20.595   0.961  1.00 89.78           N  
ATOM   3216  CA  VAL D  89     -12.984 -19.246   1.410  1.00 89.78           C  
ATOM   3217  C   VAL D  89     -11.818 -18.667   2.207  1.00 89.78           C  
ATOM   3218  CB  VAL D  89     -14.273 -19.231   2.263  1.00 89.78           C  
ATOM   3219  O   VAL D  89     -11.239 -19.348   3.057  1.00 89.78           O  
ATOM   3220  CG1 VAL D  89     -14.591 -17.814   2.736  1.00 89.78           C  
ATOM   3221  CG2 VAL D  89     -15.444 -19.808   1.469  1.00 89.78           C  
ATOM   3222  N   PHE D  90     -11.470 -17.409   1.884  1.00 88.89           N  
ATOM   3223  CA  PHE D  90     -10.372 -16.717   2.549  1.00 88.89           C  
ATOM   3224  C   PHE D  90     -10.889 -15.538   3.364  1.00 88.89           C  
ATOM   3225  CB  PHE D  90      -9.340 -16.235   1.524  1.00 88.89           C  
ATOM   3226  O   PHE D  90     -11.625 -14.694   2.846  1.00 88.89           O  
ATOM   3227  CG  PHE D  90      -8.651 -17.351   0.785  1.00 88.89           C  
ATOM   3228  CD1 PHE D  90      -7.406 -17.810   1.195  1.00 88.89           C  
ATOM   3229  CD2 PHE D  90      -9.250 -17.940  -0.320  1.00 88.89           C  
ATOM   3230  CE1 PHE D  90      -6.766 -18.842   0.513  1.00 88.89           C  
ATOM   3231  CE2 PHE D  90      -8.617 -18.972  -1.007  1.00 88.89           C  
ATOM   3232  CZ  PHE D  90      -7.375 -19.421  -0.589  1.00 88.89           C  
ATOM   3233  N   TYR D  91     -10.465 -15.620   4.662  1.00 82.81           N  
ATOM   3234  CA  TYR D  91     -10.853 -14.557   5.581  1.00 82.81           C  
ATOM   3235  C   TYR D  91      -9.662 -13.669   5.922  1.00 82.81           C  
ATOM   3236  CB  TYR D  91     -11.450 -15.145   6.863  1.00 82.81           C  
ATOM   3237  O   TYR D  91      -8.653 -14.148   6.446  1.00 82.81           O  
ATOM   3238  CG  TYR D  91     -12.598 -16.095   6.618  1.00 82.81           C  
ATOM   3239  CD1 TYR D  91     -13.903 -15.624   6.496  1.00 82.81           C  
ATOM   3240  CD2 TYR D  91     -12.379 -17.464   6.509  1.00 82.81           C  
ATOM   3241  CE1 TYR D  91     -14.964 -16.495   6.273  1.00 82.81           C  
ATOM   3242  CE2 TYR D  91     -13.433 -18.345   6.286  1.00 82.81           C  
ATOM   3243  OH  TYR D  91     -15.766 -18.719   5.947  1.00 82.81           O  
ATOM   3244  CZ  TYR D  91     -14.719 -17.852   6.168  1.00 82.81           C  
ATOM   3245  N   GLY D  92      -9.712 -12.361   5.478  1.00 78.49           N  
ATOM   3246  CA  GLY D  92      -8.629 -11.431   5.756  1.00 78.49           C  
ATOM   3247  C   GLY D  92      -8.615 -10.235   4.823  1.00 78.49           C  
ATOM   3248  O   GLY D  92      -9.484 -10.106   3.958  1.00 78.49           O  
ATOM   3249  N   LEU D  93      -7.702  -9.324   5.082  1.00 77.71           N  
ATOM   3250  CA  LEU D  93      -7.577  -8.107   4.288  1.00 77.71           C  
ATOM   3251  C   LEU D  93      -6.342  -8.163   3.396  1.00 77.71           C  
ATOM   3252  CB  LEU D  93      -7.508  -6.878   5.199  1.00 77.71           C  
ATOM   3253  O   LEU D  93      -5.213  -8.162   3.892  1.00 77.71           O  
ATOM   3254  CG  LEU D  93      -8.818  -6.452   5.864  1.00 77.71           C  
ATOM   3255  CD1 LEU D  93      -8.534  -5.667   7.140  1.00 77.71           C  
ATOM   3256  CD2 LEU D  93      -9.663  -5.626   4.900  1.00 77.71           C  
ATOM   3257  N   PRO D  94      -6.580  -8.086   2.114  1.00 82.56           N  
ATOM   3258  CA  PRO D  94      -5.444  -8.177   1.193  1.00 82.56           C  
ATOM   3259  C   PRO D  94      -4.775  -6.827   0.945  1.00 82.56           C  
ATOM   3260  CB  PRO D  94      -6.075  -8.718  -0.093  1.00 82.56           C  
ATOM   3261  O   PRO D  94      -5.419  -5.783   1.070  1.00 82.56           O  
ATOM   3262  CG  PRO D  94      -7.511  -8.311  -0.014  1.00 82.56           C  
ATOM   3263  CD  PRO D  94      -7.891  -8.181   1.433  1.00 82.56           C  
ATOM   3264  N   GLN D  95      -3.372  -6.856   0.744  1.00 78.04           N  
ATOM   3265  CA  GLN D  95      -2.603  -5.693   0.312  1.00 78.04           C  
ATOM   3266  C   GLN D  95      -2.155  -5.838  -1.139  1.00 78.04           C  
ATOM   3267  CB  GLN D  95      -1.388  -5.486   1.218  1.00 78.04           C  
ATOM   3268  O   GLN D  95      -1.568  -6.855  -1.515  1.00 78.04           O  
ATOM   3269  CG  GLN D  95      -1.745  -5.074   2.640  1.00 78.04           C  
ATOM   3270  CD  GLN D  95      -0.523  -4.879   3.519  1.00 78.04           C  
ATOM   3271  NE2 GLN D  95      -0.718  -4.257   4.676  1.00 78.04           N  
ATOM   3272  OE1 GLN D  95       0.587  -5.285   3.160  1.00 78.04           O  
ATOM   3273  N   GLU D  96      -2.596  -4.912  -1.846  1.00 80.70           N  
ATOM   3274  CA  GLU D  96      -2.204  -4.964  -3.251  1.00 80.70           C  
ATOM   3275  C   GLU D  96      -0.728  -4.622  -3.426  1.00 80.70           C  
ATOM   3276  CB  GLU D  96      -3.067  -4.013  -4.085  1.00 80.70           C  
ATOM   3277  O   GLU D  96      -0.284  -3.542  -3.028  1.00 80.70           O  
ATOM   3278  CG  GLU D  96      -3.049  -4.315  -5.577  1.00 80.70           C  
ATOM   3279  CD  GLU D  96      -4.019  -3.458  -6.374  1.00 80.70           C  
ATOM   3280  OE1 GLU D  96      -3.591  -2.808  -7.354  1.00 80.70           O  
ATOM   3281  OE2 GLU D  96      -5.218  -3.437  -6.015  1.00 80.70           O  
ATOM   3282  N   LYS D  97       0.064  -5.556  -3.815  1.00 79.35           N  
ATOM   3283  CA  LYS D  97       1.493  -5.392  -4.066  1.00 79.35           C  
ATOM   3284  C   LYS D  97       1.856  -5.827  -5.483  1.00 79.35           C  
ATOM   3285  CB  LYS D  97       2.312  -6.187  -3.048  1.00 79.35           C  
ATOM   3286  O   LYS D  97       1.063  -6.489  -6.157  1.00 79.35           O  
ATOM   3287  CG  LYS D  97       2.127  -5.726  -1.610  1.00 79.35           C  
ATOM   3288  CD  LYS D  97       3.079  -6.448  -0.665  1.00 79.35           C  
ATOM   3289  CE  LYS D  97       2.929  -5.953   0.767  1.00 79.35           C  
ATOM   3290  NZ  LYS D  97       3.877  -6.642   1.693  1.00 79.35           N  
ATOM   3291  N   ASN D  98       2.933  -5.290  -5.928  1.00 73.55           N  
ATOM   3292  CA  ASN D  98       3.463  -5.752  -7.206  1.00 73.55           C  
ATOM   3293  C   ASN D  98       4.253  -7.048  -7.051  1.00 73.55           C  
ATOM   3294  CB  ASN D  98       4.337  -4.671  -7.847  1.00 73.55           C  
ATOM   3295  O   ASN D  98       4.868  -7.284  -6.009  1.00 73.55           O  
ATOM   3296  CG  ASN D  98       3.526  -3.514  -8.397  1.00 73.55           C  
ATOM   3297  ND2 ASN D  98       4.009  -2.296  -8.183  1.00 73.55           N  
ATOM   3298  OD1 ASN D  98       2.472  -3.714  -9.008  1.00 73.55           O  
ATOM   3299  N   LEU D  99       4.072  -7.860  -8.041  1.00 81.09           N  
ATOM   3300  CA  LEU D  99       4.759  -9.147  -8.023  1.00 81.09           C  
ATOM   3301  C   LEU D  99       6.230  -8.973  -7.662  1.00 81.09           C  
ATOM   3302  CB  LEU D  99       4.634  -9.839  -9.383  1.00 81.09           C  
ATOM   3303  O   LEU D  99       6.763  -9.717  -6.835  1.00 81.09           O  
ATOM   3304  CG  LEU D  99       5.255 -11.233  -9.494  1.00 81.09           C  
ATOM   3305  CD1 LEU D  99       4.543 -12.206  -8.560  1.00 81.09           C  
ATOM   3306  CD2 LEU D  99       5.201 -11.729 -10.935  1.00 81.09           C  
ATOM   3307  N   GLN D 100       6.911  -8.007  -8.099  1.00 69.76           N  
ATOM   3308  CA  GLN D 100       8.335  -7.751  -7.905  1.00 69.76           C  
ATOM   3309  C   GLN D 100       8.641  -7.419  -6.447  1.00 69.76           C  
ATOM   3310  CB  GLN D 100       8.805  -6.614  -8.813  1.00 69.76           C  
ATOM   3311  O   GLN D 100       9.737  -7.699  -5.958  1.00 69.76           O  
ATOM   3312  CG  GLN D 100       8.730  -6.941 -10.298  1.00 69.76           C  
ATOM   3313  CD  GLN D 100       8.670  -5.701 -11.170  1.00 69.76           C  
ATOM   3314  NE2 GLN D 100       8.294  -5.881 -12.432  1.00 69.76           N  
ATOM   3315  OE1 GLN D 100       8.959  -4.591 -10.714  1.00 69.76           O  
ATOM   3316  N   ASP D 101       7.655  -6.837  -5.755  1.00 73.13           N  
ATOM   3317  CA  ASP D 101       7.833  -6.441  -4.361  1.00 73.13           C  
ATOM   3318  C   ASP D 101       7.832  -7.659  -3.440  1.00 73.13           C  
ATOM   3319  CB  ASP D 101       6.738  -5.460  -3.938  1.00 73.13           C  
ATOM   3320  O   ASP D 101       8.289  -7.580  -2.298  1.00 73.13           O  
ATOM   3321  CG  ASP D 101       6.872  -4.099  -4.599  1.00 73.13           C  
ATOM   3322  OD1 ASP D 101       8.003  -3.701  -4.951  1.00 73.13           O  
ATOM   3323  OD2 ASP D 101       5.837  -3.418  -4.767  1.00 73.13           O  
ATOM   3324  N   LEU D 102       7.442  -8.717  -3.988  1.00 80.56           N  
ATOM   3325  CA  LEU D 102       7.311  -9.911  -3.160  1.00 80.56           C  
ATOM   3326  C   LEU D 102       8.438 -10.898  -3.448  1.00 80.56           C  
ATOM   3327  CB  LEU D 102       5.956 -10.582  -3.398  1.00 80.56           C  
ATOM   3328  O   LEU D 102       8.510 -11.962  -2.829  1.00 80.56           O  
ATOM   3329  CG  LEU D 102       4.723  -9.801  -2.942  1.00 80.56           C  
ATOM   3330  CD1 LEU D 102       3.463 -10.384  -3.573  1.00 80.56           C  
ATOM   3331  CD2 LEU D 102       4.618  -9.807  -1.421  1.00 80.56           C  
ATOM   3332  N   PHE D 103       9.391 -10.472  -4.353  1.00 71.60           N  
ATOM   3333  CA  PHE D 103      10.550 -11.304  -4.656  1.00 71.60           C  
ATOM   3334  C   PHE D 103      11.584 -11.219  -3.539  1.00 71.60           C  
ATOM   3335  CB  PHE D 103      11.181 -10.885  -5.987  1.00 71.60           C  
ATOM   3336  O   PHE D 103      11.744 -10.169  -2.913  1.00 71.60           O  
ATOM   3337  CG  PHE D 103      10.446 -11.399  -7.195  1.00 71.60           C  
ATOM   3338  CD1 PHE D 103      10.411 -12.759  -7.479  1.00 71.60           C  
ATOM   3339  CD2 PHE D 103       9.788 -10.522  -8.048  1.00 71.60           C  
ATOM   3340  CE1 PHE D 103       9.732 -13.238  -8.596  1.00 71.60           C  
ATOM   3341  CE2 PHE D 103       9.107 -10.993  -9.167  1.00 71.60           C  
ATOM   3342  CZ  PHE D 103       9.081 -12.352  -9.440  1.00 71.60           C  
ATOM   3343  N   PRO D 104      12.222 -12.394  -3.032  1.00 68.05           N  
ATOM   3344  CA  PRO D 104      12.220 -13.711  -3.674  1.00 68.05           C  
ATOM   3345  C   PRO D 104      11.271 -14.696  -2.996  1.00 68.05           C  
ATOM   3346  CB  PRO D 104      13.674 -14.171  -3.539  1.00 68.05           C  
ATOM   3347  O   PRO D 104      11.150 -15.843  -3.435  1.00 68.05           O  
ATOM   3348  CG  PRO D 104      14.203 -13.423  -2.358  1.00 68.05           C  
ATOM   3349  CD  PRO D 104      13.395 -12.169  -2.187  1.00 68.05           C  
ATOM   3350  N   GLY D 105      10.512 -14.285  -1.986  1.00 76.76           N  
ATOM   3351  CA  GLY D 105       9.684 -15.162  -1.173  1.00 76.76           C  
ATOM   3352  C   GLY D 105       8.471 -15.693  -1.913  1.00 76.76           C  
ATOM   3353  O   GLY D 105       7.947 -16.756  -1.573  1.00 76.76           O  
ATOM   3354  N   ILE D 106       8.150 -15.134  -3.086  1.00 84.34           N  
ATOM   3355  CA  ILE D 106       6.906 -15.455  -3.775  1.00 84.34           C  
ATOM   3356  C   ILE D 106       7.176 -16.471  -4.883  1.00 84.34           C  
ATOM   3357  CB  ILE D 106       6.241 -14.189  -4.361  1.00 84.34           C  
ATOM   3358  O   ILE D 106       6.244 -17.054  -5.440  1.00 84.34           O  
ATOM   3359  CG1 ILE D 106       4.756 -14.447  -4.643  1.00 84.34           C  
ATOM   3360  CG2 ILE D 106       6.969 -13.734  -5.629  1.00 84.34           C  
ATOM   3361  CD1 ILE D 106       3.891 -14.519  -3.392  1.00 84.34           C  
ATOM   3362  N   ILE D 107       8.433 -16.767  -5.173  1.00 81.94           N  
ATOM   3363  CA  ILE D 107       8.824 -17.613  -6.296  1.00 81.94           C  
ATOM   3364  C   ILE D 107       8.300 -19.031  -6.081  1.00 81.94           C  
ATOM   3365  CB  ILE D 107      10.358 -17.631  -6.483  1.00 81.94           C  
ATOM   3366  O   ILE D 107       7.836 -19.678  -7.022  1.00 81.94           O  
ATOM   3367  CG1 ILE D 107      10.864 -16.237  -6.871  1.00 81.94           C  
ATOM   3368  CG2 ILE D 107      10.762 -18.672  -7.531  1.00 81.94           C  
ATOM   3369  CD1 ILE D 107      12.381 -16.103  -6.856  1.00 81.94           C  
ATOM   3370  N   SER D 108       8.354 -19.424  -4.861  1.00 84.20           N  
ATOM   3371  CA  SER D 108       7.902 -20.774  -4.538  1.00 84.20           C  
ATOM   3372  C   SER D 108       6.396 -20.915  -4.736  1.00 84.20           C  
ATOM   3373  CB  SER D 108       8.270 -21.132  -3.097  1.00 84.20           C  
ATOM   3374  O   SER D 108       5.881 -22.029  -4.845  1.00 84.20           O  
ATOM   3375  OG  SER D 108       7.865 -20.109  -2.205  1.00 84.20           O  
ATOM   3376  N   GLN D 109       5.692 -19.773  -4.834  1.00 87.17           N  
ATOM   3377  CA  GLN D 109       4.237 -19.793  -4.951  1.00 87.17           C  
ATOM   3378  C   GLN D 109       3.797 -19.505  -6.384  1.00 87.17           C  
ATOM   3379  CB  GLN D 109       3.608 -18.779  -3.995  1.00 87.17           C  
ATOM   3380  O   GLN D 109       2.604 -19.551  -6.693  1.00 87.17           O  
ATOM   3381  CG  GLN D 109       3.836 -19.097  -2.523  1.00 87.17           C  
ATOM   3382  CD  GLN D 109       3.093 -18.153  -1.596  1.00 87.17           C  
ATOM   3383  NE2 GLN D 109       3.747 -17.750  -0.512  1.00 87.17           N  
ATOM   3384  OE1 GLN D 109       1.941 -17.789  -1.853  1.00 87.17           O  
ATOM   3385  N   LEU D 110       4.751 -19.304  -7.259  1.00 85.96           N  
ATOM   3386  CA  LEU D 110       4.435 -19.004  -8.651  1.00 85.96           C  
ATOM   3387  C   LEU D 110       4.044 -20.270  -9.405  1.00 85.96           C  
ATOM   3388  CB  LEU D 110       5.627 -18.334  -9.339  1.00 85.96           C  
ATOM   3389  O   LEU D 110       4.454 -21.372  -9.032  1.00 85.96           O  
ATOM   3390  CG  LEU D 110       6.020 -16.950  -8.820  1.00 85.96           C  
ATOM   3391  CD1 LEU D 110       7.282 -16.459  -9.522  1.00 85.96           C  
ATOM   3392  CD2 LEU D 110       4.875 -15.961  -9.013  1.00 85.96           C  
ATOM   3393  N   GLY D 111       3.233 -20.090 -10.463  1.00 84.62           N  
ATOM   3394  CA  GLY D 111       2.799 -21.204 -11.291  1.00 84.62           C  
ATOM   3395  C   GLY D 111       3.848 -21.644 -12.295  1.00 84.62           C  
ATOM   3396  O   GLY D 111       4.894 -21.006 -12.428  1.00 84.62           O  
ATOM   3397  N   PRO D 112       3.693 -22.809 -12.812  1.00 79.58           N  
ATOM   3398  CA  PRO D 112       4.644 -23.373 -13.772  1.00 79.58           C  
ATOM   3399  C   PRO D 112       4.928 -22.434 -14.943  1.00 79.58           C  
ATOM   3400  CB  PRO D 112       3.945 -24.648 -14.252  1.00 79.58           C  
ATOM   3401  O   PRO D 112       6.078 -22.306 -15.371  1.00 79.58           O  
ATOM   3402  CG  PRO D 112       2.524 -24.491 -13.818  1.00 79.58           C  
ATOM   3403  CD  PRO D 112       2.471 -23.468 -12.719  1.00 79.58           C  
ATOM   3404  N   GLU D 113       3.924 -21.738 -15.397  1.00 77.77           N  
ATOM   3405  CA  GLU D 113       4.097 -20.821 -16.519  1.00 77.77           C  
ATOM   3406  C   GLU D 113       4.964 -19.627 -16.127  1.00 77.77           C  
ATOM   3407  CB  GLU D 113       2.739 -20.338 -17.033  1.00 77.77           C  
ATOM   3408  O   GLU D 113       5.833 -19.206 -16.893  1.00 77.77           O  
ATOM   3409  CG  GLU D 113       1.994 -21.371 -17.866  1.00 77.77           C  
ATOM   3410  CD  GLU D 113       0.729 -20.825 -18.509  1.00 77.77           C  
ATOM   3411  OE1 GLU D 113       0.190 -21.474 -19.434  1.00 77.77           O  
ATOM   3412  OE2 GLU D 113       0.275 -19.739 -18.085  1.00 77.77           O  
ATOM   3413  N   ALA D 114       4.708 -19.189 -14.966  1.00 80.55           N  
ATOM   3414  CA  ALA D 114       5.484 -18.058 -14.465  1.00 80.55           C  
ATOM   3415  C   ALA D 114       6.931 -18.461 -14.197  1.00 80.55           C  
ATOM   3416  CB  ALA D 114       4.848 -17.496 -13.196  1.00 80.55           C  
ATOM   3417  O   ALA D 114       7.859 -17.703 -14.491  1.00 80.55           O  
ATOM   3418  N   ILE D 115       7.137 -19.589 -13.698  1.00 76.70           N  
ATOM   3419  CA  ILE D 115       8.473 -20.100 -13.412  1.00 76.70           C  
ATOM   3420  C   ILE D 115       9.241 -20.297 -14.717  1.00 76.70           C  
ATOM   3421  CB  ILE D 115       8.413 -21.426 -12.620  1.00 76.70           C  
ATOM   3422  O   ILE D 115      10.431 -19.981 -14.798  1.00 76.70           O  
ATOM   3423  CG1 ILE D 115       7.806 -21.193 -11.232  1.00 76.70           C  
ATOM   3424  CG2 ILE D 115       9.806 -22.053 -12.511  1.00 76.70           C  
ATOM   3425  CD1 ILE D 115       7.671 -22.457 -10.395  1.00 76.70           C  
ATOM   3426  N   GLN D 116       8.539 -20.753 -15.697  1.00 75.97           N  
ATOM   3427  CA  GLN D 116       9.161 -20.941 -17.003  1.00 75.97           C  
ATOM   3428  C   GLN D 116       9.591 -19.607 -17.605  1.00 75.97           C  
ATOM   3429  CB  GLN D 116       8.205 -21.663 -17.954  1.00 75.97           C  
ATOM   3430  O   GLN D 116      10.696 -19.487 -18.139  1.00 75.97           O  
ATOM   3431  CG  GLN D 116       8.105 -23.162 -17.705  1.00 75.97           C  
ATOM   3432  CD  GLN D 116       7.123 -23.848 -18.636  1.00 75.97           C  
ATOM   3433  NE2 GLN D 116       6.881 -25.133 -18.401  1.00 75.97           N  
ATOM   3434  OE1 GLN D 116       6.585 -23.227 -19.558  1.00 75.97           O  
ATOM   3435  N   ALA D 117       8.697 -18.738 -17.443  1.00 76.64           N  
ATOM   3436  CA  ALA D 117       9.007 -17.407 -17.957  1.00 76.64           C  
ATOM   3437  C   ALA D 117      10.212 -16.807 -17.237  1.00 76.64           C  
ATOM   3438  CB  ALA D 117       7.797 -16.487 -17.818  1.00 76.64           C  
ATOM   3439  O   ALA D 117      11.112 -16.256 -17.873  1.00 76.64           O  
ATOM   3440  N   LEU D 118      10.235 -17.027 -16.002  1.00 77.14           N  
ATOM   3441  CA  LEU D 118      11.330 -16.497 -15.198  1.00 77.14           C  
ATOM   3442  C   LEU D 118      12.623 -17.259 -15.470  1.00 77.14           C  
ATOM   3443  CB  LEU D 118      10.986 -16.567 -13.708  1.00 77.14           C  
ATOM   3444  O   LEU D 118      13.702 -16.664 -15.515  1.00 77.14           O  
ATOM   3445  CG  LEU D 118      10.576 -15.252 -13.044  1.00 77.14           C  
ATOM   3446  CD1 LEU D 118       9.419 -15.483 -12.078  1.00 77.14           C  
ATOM   3447  CD2 LEU D 118      11.764 -14.624 -12.323  1.00 77.14           C  
ATOM   3448  N   SER D 119      12.548 -18.539 -15.651  1.00 72.99           N  
ATOM   3449  CA  SER D 119      13.705 -19.371 -15.962  1.00 72.99           C  
ATOM   3450  C   SER D 119      14.322 -18.982 -17.302  1.00 72.99           C  
ATOM   3451  CB  SER D 119      13.313 -20.849 -15.982  1.00 72.99           C  
ATOM   3452  O   SER D 119      15.546 -18.931 -17.436  1.00 72.99           O  
ATOM   3453  OG  SER D 119      14.424 -21.659 -16.325  1.00 72.99           O  
ATOM   3454  N   GLN D 120      13.484 -18.598 -18.223  1.00 70.16           N  
ATOM   3455  CA  GLN D 120      13.955 -18.168 -19.535  1.00 70.16           C  
ATOM   3456  C   GLN D 120      14.655 -16.814 -19.452  1.00 70.16           C  
ATOM   3457  CB  GLN D 120      12.794 -18.099 -20.527  1.00 70.16           C  
ATOM   3458  O   GLN D 120      15.698 -16.609 -20.076  1.00 70.16           O  
ATOM   3459  CG  GLN D 120      12.381 -19.454 -21.087  1.00 70.16           C  
ATOM   3460  CD  GLN D 120      11.214 -19.360 -22.051  1.00 70.16           C  
ATOM   3461  NE2 GLN D 120      10.757 -20.507 -22.542  1.00 70.16           N  
ATOM   3462  OE1 GLN D 120      10.726 -18.266 -22.351  1.00 70.16           O  
ATOM   3463  N   LEU D 121      14.078 -16.078 -18.677  1.00 71.99           N  
ATOM   3464  CA  LEU D 121      14.676 -14.760 -18.495  1.00 71.99           C  
ATOM   3465  C   LEU D 121      16.025 -14.868 -17.791  1.00 71.99           C  
ATOM   3466  CB  LEU D 121      13.740 -13.852 -17.693  1.00 71.99           C  
ATOM   3467  O   LEU D 121      16.979 -14.180 -18.161  1.00 71.99           O  
ATOM   3468  CG  LEU D 121      14.006 -12.349 -17.790  1.00 71.99           C  
ATOM   3469  CD1 LEU D 121      13.298 -11.763 -19.007  1.00 71.99           C  
ATOM   3470  CD2 LEU D 121      13.560 -11.643 -16.514  1.00 71.99           C  
ATOM   3471  N   ALA D 122      16.147 -15.702 -16.856  1.00 70.12           N  
ATOM   3472  CA  ALA D 122      17.384 -15.929 -16.113  1.00 70.12           C  
ATOM   3473  C   ALA D 122      18.462 -16.526 -17.013  1.00 70.12           C  
ATOM   3474  CB  ALA D 122      17.126 -16.844 -14.918  1.00 70.12           C  
ATOM   3475  O   ALA D 122      19.633 -16.150 -16.922  1.00 70.12           O  
ATOM   3476  N   ALA D 123      18.102 -17.392 -17.912  1.00 66.42           N  
ATOM   3477  CA  ALA D 123      19.027 -18.023 -18.850  1.00 66.42           C  
ATOM   3478  C   ALA D 123      19.558 -17.011 -19.861  1.00 66.42           C  
ATOM   3479  CB  ALA D 123      18.346 -19.184 -19.571  1.00 66.42           C  
ATOM   3480  O   ALA D 123      20.730 -17.061 -20.242  1.00 66.42           O  
ATOM   3481  N   GLN D 124      18.638 -16.173 -20.206  1.00 65.55           N  
ATOM   3482  CA  GLN D 124      19.023 -15.136 -21.158  1.00 65.55           C  
ATOM   3483  C   GLN D 124      20.007 -14.152 -20.531  1.00 65.55           C  
ATOM   3484  CB  GLN D 124      17.789 -14.391 -21.669  1.00 65.55           C  
ATOM   3485  O   GLN D 124      20.929 -13.679 -21.198  1.00 65.55           O  
ATOM   3486  CG  GLN D 124      18.066 -13.492 -22.866  1.00 65.55           C  
ATOM   3487  CD  GLN D 124      16.806 -12.861 -23.430  1.00 65.55           C  
ATOM   3488  NE2 GLN D 124      16.969 -12.011 -24.438  1.00 65.55           N  
ATOM   3489  OE1 GLN D 124      15.696 -13.135 -22.963  1.00 65.55           O  
ATOM   3490  N   MET D 125      19.897 -13.933 -19.382  1.00 60.63           N  
ATOM   3491  CA  MET D 125      20.786 -13.021 -18.669  1.00 60.63           C  
ATOM   3492  C   MET D 125      22.164 -13.645 -18.475  1.00 60.63           C  
ATOM   3493  CB  MET D 125      20.190 -12.638 -17.313  1.00 60.63           C  
ATOM   3494  O   MET D 125      23.178 -12.946 -18.515  1.00 60.63           O  
ATOM   3495  CG  MET D 125      19.045 -11.643 -17.406  1.00 60.63           C  
ATOM   3496  SD  MET D 125      18.538 -10.999 -15.764  1.00 60.63           S  
ATOM   3497  CE  MET D 125      19.507  -9.466 -15.708  1.00 60.63           C  
ATOM   3498  N   GLU D 126      22.182 -14.948 -18.312  1.00 58.01           N  
ATOM   3499  CA  GLU D 126      23.433 -15.681 -18.145  1.00 58.01           C  
ATOM   3500  C   GLU D 126      24.216 -15.744 -19.453  1.00 58.01           C  
ATOM   3501  CB  GLU D 126      23.162 -17.095 -17.625  1.00 58.01           C  
ATOM   3502  O   GLU D 126      25.446 -15.655 -19.452  1.00 58.01           O  
ATOM   3503  CG  GLU D 126      23.985 -17.469 -16.401  1.00 58.01           C  
ATOM   3504  CD  GLU D 126      23.813 -18.920 -15.982  1.00 58.01           C  
ATOM   3505  OE1 GLU D 126      24.755 -19.499 -15.395  1.00 58.01           O  
ATOM   3506  OE2 GLU D 126      22.727 -19.484 -16.244  1.00 58.01           O  
ATOM   3507  N   LYS D 127      23.559 -15.862 -20.562  1.00 56.86           N  
ATOM   3508  CA  LYS D 127      24.194 -15.909 -21.876  1.00 56.86           C  
ATOM   3509  C   LYS D 127      24.796 -14.556 -22.245  1.00 56.86           C  
ATOM   3510  CB  LYS D 127      23.189 -16.344 -22.944  1.00 56.86           C  
ATOM   3511  O   LYS D 127      25.869 -14.492 -22.849  1.00 56.86           O  
ATOM   3512  CG  LYS D 127      23.250 -17.825 -23.285  1.00 56.86           C  
ATOM   3513  CD  LYS D 127      22.194 -18.206 -24.314  1.00 56.86           C  
ATOM   3514  CE  LYS D 127      22.172 -19.708 -24.565  1.00 56.86           C  
ATOM   3515  NZ  LYS D 127      21.099 -20.093 -25.530  1.00 56.86           N  
ATOM   3516  N   HIS D 128      24.083 -13.601 -21.816  1.00 49.76           N  
ATOM   3517  CA  HIS D 128      24.599 -12.269 -22.108  1.00 49.76           C  
ATOM   3518  C   HIS D 128      25.815 -11.948 -21.246  1.00 49.76           C  
ATOM   3519  CB  HIS D 128      23.511 -11.215 -21.895  1.00 49.76           C  
ATOM   3520  O   HIS D 128      26.745 -11.277 -21.701  1.00 49.76           O  
ATOM   3521  CG  HIS D 128      23.440 -10.197 -22.989  1.00 49.76           C  
ATOM   3522  CD2 HIS D 128      22.661 -10.132 -24.094  1.00 49.76           C  
ATOM   3523  ND1 HIS D 128      24.245  -9.078 -23.018  1.00 49.76           N  
ATOM   3524  CE1 HIS D 128      23.962  -8.367 -24.097  1.00 49.76           C  
ATOM   3525  NE2 HIS D 128      23.004  -8.985 -24.766  1.00 49.76           N  
ATOM   3526  N   GLU D 129      25.960 -12.594 -20.097  1.00 43.12           N  
ATOM   3527  CA  GLU D 129      27.120 -12.397 -19.234  1.00 43.12           C  
ATOM   3528  C   GLU D 129      28.280 -13.294 -19.656  1.00 43.12           C  
ATOM   3529  CB  GLU D 129      26.754 -12.663 -17.772  1.00 43.12           C  
ATOM   3530  O   GLU D 129      29.445 -12.905 -19.547  1.00 43.12           O  
ATOM   3531  CG  GLU D 129      26.605 -11.400 -16.935  1.00 43.12           C  
ATOM   3532  CD  GLU D 129      26.340 -11.682 -15.465  1.00 43.12           C  
ATOM   3533  OE1 GLU D 129      26.666 -10.823 -14.614  1.00 43.12           O  
ATOM   3534  OE2 GLU D 129      25.803 -12.771 -15.162  1.00 43.12           O  
ATOM   3535  N   ALA D 130      28.079 -14.478 -20.182  1.00 41.93           N  
ATOM   3536  CA  ALA D 130      29.121 -15.411 -20.602  1.00 41.93           C  
ATOM   3537  C   ALA D 130      29.735 -14.987 -21.933  1.00 41.93           C  
ATOM   3538  CB  ALA D 130      28.558 -16.826 -20.706  1.00 41.93           C  
ATOM   3539  O   ALA D 130      30.869 -15.356 -22.247  1.00 41.93           O  
ATOM   3540  N   LYS D 131      28.964 -14.388 -22.730  1.00 37.55           N  
ATOM   3541  CA  LYS D 131      29.568 -13.959 -23.988  1.00 37.55           C  
ATOM   3542  C   LYS D 131      30.506 -12.774 -23.773  1.00 37.55           C  
ATOM   3543  CB  LYS D 131      28.486 -13.592 -25.005  1.00 37.55           C  
ATOM   3544  O   LYS D 131      31.134 -12.293 -24.718  1.00 37.55           O  
ATOM   3545  CG  LYS D 131      28.583 -14.358 -26.316  1.00 37.55           C  
ATOM   3546  CD  LYS D 131      27.380 -14.089 -27.211  1.00 37.55           C  
ATOM   3547  CE  LYS D 131      27.502 -14.813 -28.545  1.00 37.55           C  
ATOM   3548  NZ  LYS D 131      26.316 -14.567 -29.419  1.00 37.55           N  
ATOM   3549  N   ALA D 132      30.572 -12.256 -22.577  1.00 38.11           N  
ATOM   3550  CA  ALA D 132      31.596 -11.224 -22.429  1.00 38.11           C  
ATOM   3551  C   ALA D 132      32.991 -11.840 -22.371  1.00 38.11           C  
ATOM   3552  CB  ALA D 132      31.333 -10.390 -21.177  1.00 38.11           C  
ATOM   3553  O   ALA D 132      33.640 -11.824 -21.323  1.00 38.11           O  
ATOM   3554  N   PRO D 133      33.189 -12.960 -23.137  1.00 32.96           N  
ATOM   3555  CA  PRO D 133      34.545 -13.505 -23.037  1.00 32.96           C  
ATOM   3556  C   PRO D 133      35.624 -12.449 -23.271  1.00 32.96           C  
ATOM   3557  CB  PRO D 133      34.578 -14.572 -24.134  1.00 32.96           C  
ATOM   3558  O   PRO D 133      35.330 -11.362 -23.775  1.00 32.96           O  
ATOM   3559  CG  PRO D 133      33.504 -14.168 -25.092  1.00 32.96           C  
ATOM   3560  CD  PRO D 133      32.760 -13.001 -24.510  1.00 32.96           C  
ATOM   3561  N   ALA D 134      36.868 -12.844 -23.037  1.00 33.73           N  
ATOM   3562  CA  ALA D 134      38.269 -12.431 -23.034  1.00 33.73           C  
ATOM   3563  C   ALA D 134      38.709 -11.971 -24.421  1.00 33.73           C  
ATOM   3564  CB  ALA D 134      39.159 -13.572 -22.547  1.00 33.73           C  
ATOM   3565  O   ALA D 134      39.905 -11.831 -24.685  1.00 33.73           O  
ATOM   3566  N   ASP D 135      37.841 -11.398 -25.209  1.00 33.21           N  
ATOM   3567  CA  ASP D 135      38.451 -11.040 -26.486  1.00 33.21           C  
ATOM   3568  C   ASP D 135      39.666 -10.138 -26.280  1.00 33.21           C  
ATOM   3569  CB  ASP D 135      37.431 -10.349 -27.393  1.00 33.21           C  
ATOM   3570  O   ASP D 135      39.976  -9.302 -27.131  1.00 33.21           O  
ATOM   3571  CG  ASP D 135      37.038 -11.192 -28.594  1.00 33.21           C  
ATOM   3572  OD1 ASP D 135      37.929 -11.597 -29.372  1.00 33.21           O  
ATOM   3573  OD2 ASP D 135      35.827 -11.451 -28.765  1.00 33.21           O  
ATOM   3574  N   ALA D 136      40.113  -9.971 -25.026  1.00 31.06           N  
ATOM   3575  CA  ALA D 136      41.251  -9.056 -25.028  1.00 31.06           C  
ATOM   3576  C   ALA D 136      42.384  -9.592 -25.898  1.00 31.06           C  
ATOM   3577  CB  ALA D 136      41.746  -8.819 -23.603  1.00 31.06           C  
ATOM   3578  O   ALA D 136      43.334  -8.868 -26.207  1.00 31.06           O  
ATOM   3579  N   GLU D 137      42.599 -10.916 -25.933  1.00 28.68           N  
ATOM   3580  CA  GLU D 137      43.987 -11.219 -26.270  1.00 28.68           C  
ATOM   3581  C   GLU D 137      44.285 -10.887 -27.730  1.00 28.68           C  
ATOM   3582  CB  GLU D 137      44.299 -12.692 -25.992  1.00 28.68           C  
ATOM   3583  O   GLU D 137      45.373 -10.405 -28.052  1.00 28.68           O  
ATOM   3584  CG  GLU D 137      44.946 -12.938 -24.637  1.00 28.68           C  
ATOM   3585  CD  GLU D 137      45.461 -14.358 -24.467  1.00 28.68           C  
ATOM   3586  OE1 GLU D 137      46.306 -14.595 -23.573  1.00 28.68           O  
ATOM   3587  OE2 GLU D 137      45.017 -15.241 -25.234  1.00 28.68           O  
ATOM   3588  N   LYS D 138      43.500 -11.442 -28.657  1.00 30.82           N  
ATOM   3589  CA  LYS D 138      44.235 -11.901 -29.832  1.00 30.82           C  
ATOM   3590  C   LYS D 138      44.564 -10.739 -30.764  1.00 30.82           C  
ATOM   3591  CB  LYS D 138      43.434 -12.965 -30.584  1.00 30.82           C  
ATOM   3592  O   LYS D 138      43.798 -10.434 -31.680  1.00 30.82           O  
ATOM   3593  CG  LYS D 138      43.620 -14.376 -30.046  1.00 30.82           C  
ATOM   3594  CD  LYS D 138      42.900 -15.403 -30.910  1.00 30.82           C  
ATOM   3595  CE  LYS D 138      43.037 -16.809 -30.341  1.00 30.82           C  
ATOM   3596  NZ  LYS D 138      42.311 -17.816 -31.171  1.00 30.82           N  
ATOM   3597  N   LYS D 139      44.724  -9.492 -30.232  1.00 28.59           N  
ATOM   3598  CA  LYS D 139      44.986  -8.531 -31.300  1.00 28.59           C  
ATOM   3599  C   LYS D 139      46.290  -8.856 -32.023  1.00 28.59           C  
ATOM   3600  CB  LYS D 139      45.037  -7.108 -30.742  1.00 28.59           C  
ATOM   3601  O   LYS D 139      46.840  -8.011 -32.733  1.00 28.59           O  
ATOM   3602  CG  LYS D 139      43.733  -6.338 -30.891  1.00 28.59           C  
ATOM   3603  CD  LYS D 139      43.855  -4.922 -30.345  1.00 28.59           C  
ATOM   3604  CE  LYS D 139      42.536  -4.167 -30.446  1.00 28.59           C  
ATOM   3605  NZ  LYS D 139      42.636  -2.797 -29.859  1.00 28.59           N  
ATOM   3606  N   ASP D 140      47.024  -9.935 -31.691  1.00 29.42           N  
ATOM   3607  CA  ASP D 140      48.387  -9.921 -32.213  1.00 29.42           C  
ATOM   3608  C   ASP D 140      48.390  -9.950 -33.740  1.00 29.42           C  
ATOM   3609  CB  ASP D 140      49.184 -11.105 -31.663  1.00 29.42           C  
ATOM   3610  O   ASP D 140      47.987 -10.944 -34.348  1.00 29.42           O  
ATOM   3611  CG  ASP D 140      50.475 -10.685 -30.981  1.00 29.42           C  
ATOM   3612  OD1 ASP D 140      51.460 -10.369 -31.682  1.00 29.42           O  
ATOM   3613  OD2 ASP D 140      50.507 -10.674 -29.731  1.00 29.42           O  
ATOM   3614  N   GLU D 141      48.025  -8.860 -34.382  1.00 27.54           N  
ATOM   3615  CA  GLU D 141      47.978  -8.625 -35.822  1.00 27.54           C  
ATOM   3616  C   GLU D 141      49.300  -8.996 -36.486  1.00 27.54           C  
ATOM   3617  CB  GLU D 141      47.634  -7.162 -36.117  1.00 27.54           C  
ATOM   3618  O   GLU D 141      50.364  -8.869 -35.877  1.00 27.54           O  
ATOM   3619  CG  GLU D 141      46.151  -6.915 -36.355  1.00 27.54           C  
ATOM   3620  CD  GLU D 141      45.838  -5.481 -36.750  1.00 27.54           C  
ATOM   3621  OE1 GLU D 141      44.766  -5.236 -37.349  1.00 27.54           O  
ATOM   3622  OE2 GLU D 141      46.673  -4.594 -36.461  1.00 27.54           O  
ATOM   3623  N   ALA D 142      49.295  -9.654 -37.690  1.00 28.74           N  
ATOM   3624  CA  ALA D 142      50.122 -10.382 -38.649  1.00 28.74           C  
ATOM   3625  C   ALA D 142      51.201  -9.480 -39.239  1.00 28.74           C  
ATOM   3626  CB  ALA D 142      49.255 -10.968 -39.761  1.00 28.74           C  
ATOM   3627  O   ALA D 142      50.903  -8.400 -39.754  1.00 28.74           O  
ATOM   3628  N   ILE D 143      52.370  -9.191 -38.482  1.00 27.63           N  
ATOM   3629  CA  ILE D 143      53.455  -8.386 -39.032  1.00 27.63           C  
ATOM   3630  C   ILE D 143      53.783  -8.858 -40.446  1.00 27.63           C  
ATOM   3631  CB  ILE D 143      54.715  -8.450 -38.140  1.00 27.63           C  
ATOM   3632  O   ILE D 143      53.841 -10.062 -40.708  1.00 27.63           O  
ATOM   3633  CG1 ILE D 143      54.382  -8.003 -36.712  1.00 27.63           C  
ATOM   3634  CG2 ILE D 143      55.841  -7.598 -38.732  1.00 27.63           C  
ATOM   3635  CD1 ILE D 143      55.458  -8.341 -35.690  1.00 27.63           C  
ATOM   3636  N   PRO D 144      53.810  -7.970 -41.337  1.00 30.64           N  
ATOM   3637  CA  PRO D 144      54.065  -8.171 -42.765  1.00 30.64           C  
ATOM   3638  C   PRO D 144      55.344  -8.961 -43.031  1.00 30.64           C  
ATOM   3639  CB  PRO D 144      54.181  -6.744 -43.307  1.00 30.64           C  
ATOM   3640  O   PRO D 144      56.415  -8.591 -42.543  1.00 30.64           O  
ATOM   3641  CG  PRO D 144      54.380  -5.891 -42.096  1.00 30.64           C  
ATOM   3642  CD  PRO D 144      54.337  -6.771 -40.880  1.00 30.64           C  
ATOM   3643  N   GLU D 145      55.358 -10.251 -42.728  1.00 26.01           N  
ATOM   3644  CA  GLU D 145      56.663 -10.901 -42.811  1.00 26.01           C  
ATOM   3645  C   GLU D 145      57.284 -10.717 -44.193  1.00 26.01           C  
ATOM   3646  CB  GLU D 145      56.542 -12.391 -42.483  1.00 26.01           C  
ATOM   3647  O   GLU D 145      56.586 -10.780 -45.207  1.00 26.01           O  
ATOM   3648  CG  GLU D 145      56.800 -12.722 -41.020  1.00 26.01           C  
ATOM   3649  CD  GLU D 145      57.208 -14.169 -40.794  1.00 26.01           C  
ATOM   3650  OE1 GLU D 145      58.137 -14.420 -39.993  1.00 26.01           O  
ATOM   3651  OE2 GLU D 145      56.595 -15.059 -41.425  1.00 26.01           O  
ATOM   3652  N   LEU D 146      58.461 -10.035 -44.240  1.00 23.09           N  
ATOM   3653  CA  LEU D 146      59.344  -9.658 -45.338  1.00 23.09           C  
ATOM   3654  C   LEU D 146      59.596 -10.843 -46.264  1.00 23.09           C  
ATOM   3655  CB  LEU D 146      60.674  -9.126 -44.797  1.00 23.09           C  
ATOM   3656  O   LEU D 146      59.688 -11.985 -45.808  1.00 23.09           O  
ATOM   3657  CG  LEU D 146      60.895  -7.616 -44.907  1.00 23.09           C  
ATOM   3658  CD1 LEU D 146      61.050  -7.001 -43.520  1.00 23.09           C  
ATOM   3659  CD2 LEU D 146      62.116  -7.316 -45.770  1.00 23.09           C  
ATOM   3660  N   VAL D 147      59.191 -10.677 -47.495  1.00 28.26           N  
ATOM   3661  CA  VAL D 147      59.164 -11.648 -48.584  1.00 28.26           C  
ATOM   3662  C   VAL D 147      60.568 -12.197 -48.822  1.00 28.26           C  
ATOM   3663  CB  VAL D 147      58.607 -11.026 -49.885  1.00 28.26           C  
ATOM   3664  O   VAL D 147      61.388 -11.557 -49.484  1.00 28.26           O  
ATOM   3665  CG1 VAL D 147      57.986 -12.102 -50.774  1.00 28.26           C  
ATOM   3666  CG2 VAL D 147      57.584  -9.939 -49.562  1.00 28.26           C  
ATOM   3667  N   GLU D 148      61.331 -12.551 -47.718  1.00 25.48           N  
ATOM   3668  CA  GLU D 148      62.725 -12.794 -48.077  1.00 25.48           C  
ATOM   3669  C   GLU D 148      62.832 -13.777 -49.239  1.00 25.48           C  
ATOM   3670  CB  GLU D 148      63.507 -13.318 -46.870  1.00 25.48           C  
ATOM   3671  O   GLU D 148      62.050 -14.726 -49.330  1.00 25.48           O  
ATOM   3672  CG  GLU D 148      64.501 -12.317 -46.299  1.00 25.48           C  
ATOM   3673  CD  GLU D 148      65.213 -12.822 -45.054  1.00 25.48           C  
ATOM   3674  OE1 GLU D 148      66.341 -12.358 -44.770  1.00 25.48           O  
ATOM   3675  OE2 GLU D 148      64.638 -13.688 -44.357  1.00 25.48           O  
ATOM   3676  N   GLY D 149      63.734 -13.549 -50.279  1.00 26.98           N  
ATOM   3677  CA  GLY D 149      63.974 -13.776 -51.695  1.00 26.98           C  
ATOM   3678  C   GLY D 149      64.236 -15.233 -52.030  1.00 26.98           C  
ATOM   3679  O   GLY D 149      63.344 -15.934 -52.512  1.00 26.98           O  
ATOM   3680  N   GLN D 150      65.584 -15.711 -52.232  1.00 25.04           N  
ATOM   3681  CA  GLN D 150      66.446 -16.277 -53.264  1.00 25.04           C  
ATOM   3682  C   GLN D 150      66.657 -17.773 -53.045  1.00 25.04           C  
ATOM   3683  CB  GLN D 150      67.794 -15.555 -53.293  1.00 25.04           C  
ATOM   3684  O   GLN D 150      67.109 -18.480 -53.948  1.00 25.04           O  
ATOM   3685  CG  GLN D 150      67.835 -14.367 -54.245  1.00 25.04           C  
ATOM   3686  CD  GLN D 150      69.223 -13.768 -54.375  1.00 25.04           C  
ATOM   3687  NE2 GLN D 150      69.328 -12.673 -55.121  1.00 25.04           N  
ATOM   3688  OE1 GLN D 150      70.192 -14.284 -53.811  1.00 25.04           O  
ATOM   3689  N   THR D 151      66.427 -18.518 -51.993  1.00 23.49           N  
ATOM   3690  CA  THR D 151      67.597 -19.281 -51.573  1.00 23.49           C  
ATOM   3691  C   THR D 151      67.836 -20.464 -52.506  1.00 23.49           C  
ATOM   3692  CB  THR D 151      67.444 -19.788 -50.127  1.00 23.49           C  
ATOM   3693  O   THR D 151      66.962 -20.823 -53.298  1.00 23.49           O  
ATOM   3694  CG2 THR D 151      68.688 -19.478 -49.301  1.00 23.49           C  
ATOM   3695  OG1 THR D 151      66.311 -19.151 -49.521  1.00 23.49           O  
ATOM   3696  N   PHE D 152      68.028 -22.013 -52.174  1.00 25.81           N  
ATOM   3697  CA  PHE D 152      69.285 -22.746 -52.077  1.00 25.81           C  
ATOM   3698  C   PHE D 152      69.471 -23.664 -53.279  1.00 25.81           C  
ATOM   3699  CB  PHE D 152      69.334 -23.561 -50.781  1.00 25.81           C  
ATOM   3700  O   PHE D 152      68.659 -24.561 -53.513  1.00 25.81           O  
ATOM   3701  CG  PHE D 152      70.579 -23.333 -49.967  1.00 25.81           C  
ATOM   3702  CD1 PHE D 152      71.685 -24.162 -50.115  1.00 25.81           C  
ATOM   3703  CD2 PHE D 152      70.644 -22.289 -49.053  1.00 25.81           C  
ATOM   3704  CE1 PHE D 152      72.838 -23.953 -49.363  1.00 25.81           C  
ATOM   3705  CE2 PHE D 152      71.793 -22.074 -48.298  1.00 25.81           C  
ATOM   3706  CZ  PHE D 152      72.889 -22.908 -48.454  1.00 25.81           C  
ATOM   3707  N   ASP D 153      69.854 -23.483 -54.504  1.00 30.33           N  
ATOM   3708  CA  ASP D 153      69.821 -24.770 -55.191  1.00 30.33           C  
ATOM   3709  C   ASP D 153      70.625 -25.821 -54.428  1.00 30.33           C  
ATOM   3710  CB  ASP D 153      70.357 -24.632 -56.617  1.00 30.33           C  
ATOM   3711  O   ASP D 153      70.866 -26.917 -54.938  1.00 30.33           O  
ATOM   3712  CG  ASP D 153      69.257 -24.585 -57.663  1.00 30.33           C  
ATOM   3713  OD1 ASP D 153      68.739 -25.654 -58.052  1.00 30.33           O  
ATOM   3714  OD2 ASP D 153      68.906 -23.469 -58.104  1.00 30.33           O  
ATOM   3715  N   ALA D 154      71.087 -25.631 -53.290  1.00 26.03           N  
ATOM   3716  CA  ALA D 154      72.484 -25.878 -52.941  1.00 26.03           C  
ATOM   3717  C   ALA D 154      72.732 -27.361 -52.685  1.00 26.03           C  
ATOM   3718  CB  ALA D 154      72.880 -25.056 -51.717  1.00 26.03           C  
ATOM   3719  O   ALA D 154      73.683 -27.939 -53.216  1.00 26.03           O  
ATOM   3720  N   ASP D 155      72.661 -27.980 -51.473  1.00 24.91           N  
ATOM   3721  CA  ASP D 155      73.800 -28.618 -50.820  1.00 24.91           C  
ATOM   3722  C   ASP D 155      73.920 -30.083 -51.233  1.00 24.91           C  
ATOM   3723  CB  ASP D 155      73.678 -28.508 -49.299  1.00 24.91           C  
ATOM   3724  O   ASP D 155      72.934 -30.823 -51.206  1.00 24.91           O  
ATOM   3725  CG  ASP D 155      74.453 -27.335 -48.725  1.00 24.91           C  
ATOM   3726  OD1 ASP D 155      75.701 -27.382 -48.699  1.00 24.91           O  
ATOM   3727  OD2 ASP D 155      73.808 -26.355 -48.291  1.00 24.91           O  
ATOM   3728  N   VAL D 156      75.171 -30.558 -51.618  1.00 30.32           N  
ATOM   3729  CA  VAL D 156      75.809 -31.814 -52.000  1.00 30.32           C  
ATOM   3730  C   VAL D 156      75.588 -32.859 -50.909  1.00 30.32           C  
ATOM   3731  CB  VAL D 156      77.320 -31.626 -52.261  1.00 30.32           C  
ATOM   3732  O   VAL D 156      75.222 -34.000 -51.199  1.00 30.32           O  
ATOM   3733  CG1 VAL D 156      77.925 -32.892 -52.865  1.00 30.32           C  
ATOM   3734  CG2 VAL D 156      77.559 -30.427 -53.176  1.00 30.32           C  
ATOM   3735  N   GLU D 157      76.040 -32.485 -49.621  1.00 25.42           N  
ATOM   3736  CA  GLU D 157      76.630 -33.344 -48.598  1.00 25.42           C  
ATOM   3737  C   GLU D 157      75.557 -33.934 -47.688  1.00 25.42           C  
ATOM   3738  CB  GLU D 157      77.654 -32.566 -47.768  1.00 25.42           C  
ATOM   3739  O   GLU D 157      74.609 -33.244 -47.307  1.00 25.42           O  
ATOM   3740  CG  GLU D 157      79.099 -32.861 -48.141  1.00 25.42           C  
ATOM   3741  CD  GLU D 157      80.106 -32.169 -47.235  1.00 25.42           C  
ATOM   3742  OE1 GLU D 157      80.739 -32.852 -46.398  1.00 25.42           O  
ATOM   3743  OE2 GLU D 157      80.262 -30.934 -47.362  1.00 25.42           O  
TER    3744      GLU D 157                                                      
ENDMDL                                                                          
END                                                                             
