# Supplementary material for: Chp1 is a dedicated chaperone at the ribosome that safeguards eEF1A biogenesis
Source: Nat Commun. 2024 Feb 15;15:1382. doi: 10.1038/s41467-024-45645-w (PMC10869706; doi:10.1038/s41467-024-45645-w)
Supplement: Supplementary file 5 — Supplementary Data 2 [file 41467_2024_45645_MOESM5_ESM.zip › Supplmentary Data 2/Chp1_NAC/Chp1Egd2Egd1_bc1be.result/Chp1Egd2Egd1_bc1be_unrelaxed_rank_4_model_3.pdb]

MODEL     1                                                                     
ATOM      1  N   MET B   1      -8.164  14.050 -25.042  1.00 16.60           N  
ATOM      2  CA  MET B   1      -6.734  13.799 -25.194  1.00 16.60           C  
ATOM      3  C   MET B   1      -6.061  13.646 -23.834  1.00 16.60           C  
ATOM      4  CB  MET B   1      -6.069  14.930 -25.982  1.00 16.60           C  
ATOM      5  O   MET B   1      -6.179  14.523 -22.976  1.00 16.60           O  
ATOM      6  CG  MET B   1      -5.995  14.672 -27.478  1.00 16.60           C  
ATOM      7  SD  MET B   1      -4.793  15.773 -28.322  1.00 16.60           S  
ATOM      8  CE  MET B   1      -5.642  16.018 -29.906  1.00 16.60           C  
ATOM      9  N   SER B   2      -6.071  12.349 -23.424  1.00 18.88           N  
ATOM     10  CA  SER B   2      -5.573  11.878 -22.136  1.00 18.88           C  
ATOM     11  C   SER B   2      -4.123  12.295 -21.918  1.00 18.88           C  
ATOM     12  CB  SER B   2      -5.694  10.357 -22.038  1.00 18.88           C  
ATOM     13  O   SER B   2      -3.258  12.013 -22.749  1.00 18.88           O  
ATOM     14  OG  SER B   2      -7.051   9.968 -21.905  1.00 18.88           O  
ATOM     15  N   THR B   3      -4.004  13.616 -21.506  1.00 21.60           N  
ATOM     16  CA  THR B   3      -2.731  14.321 -21.403  1.00 21.60           C  
ATOM     17  C   THR B   3      -1.766  13.564 -20.495  1.00 21.60           C  
ATOM     18  CB  THR B   3      -2.927  15.752 -20.868  1.00 21.60           C  
ATOM     19  O   THR B   3      -2.018  13.415 -19.298  1.00 21.60           O  
ATOM     20  CG2 THR B   3      -1.789  16.666 -21.312  1.00 21.60           C  
ATOM     21  OG1 THR B   3      -4.166  16.276 -21.363  1.00 21.60           O  
ATOM     22  N   PHE B   4      -1.318  12.404 -20.992  1.00 23.64           N  
ATOM     23  CA  PHE B   4      -0.218  11.699 -20.343  1.00 23.64           C  
ATOM     24  C   PHE B   4       0.990  12.614 -20.181  1.00 23.64           C  
ATOM     25  CB  PHE B   4       0.170  10.453 -21.144  1.00 23.64           C  
ATOM     26  O   PHE B   4       1.477  13.187 -21.158  1.00 23.64           O  
ATOM     27  CG  PHE B   4       0.526   9.268 -20.288  1.00 23.64           C  
ATOM     28  CD1 PHE B   4       1.850   9.005 -19.957  1.00 23.64           C  
ATOM     29  CD2 PHE B   4      -0.463   8.416 -19.815  1.00 23.64           C  
ATOM     30  CE1 PHE B   4       2.183   7.909 -19.164  1.00 23.64           C  
ATOM     31  CE2 PHE B   4      -0.138   7.318 -19.023  1.00 23.64           C  
ATOM     32  CZ  PHE B   4       1.185   7.066 -18.700  1.00 23.64           C  
ATOM     33  N   ASN B   5       0.961  13.583 -19.174  1.00 26.91           N  
ATOM     34  CA  ASN B   5       2.085  14.435 -18.801  1.00 26.91           C  
ATOM     35  C   ASN B   5       3.344  13.616 -18.530  1.00 26.91           C  
ATOM     36  CB  ASN B   5       1.731  15.285 -17.579  1.00 26.91           C  
ATOM     37  O   ASN B   5       3.331  12.706 -17.700  1.00 26.91           O  
ATOM     38  CG  ASN B   5       1.840  16.773 -17.851  1.00 26.91           C  
ATOM     39  ND2 ASN B   5       1.133  17.573 -17.062  1.00 26.91           N  
ATOM     40  OD1 ASN B   5       2.553  17.199 -18.763  1.00 26.91           O  
ATOM     41  N   ALA B   6       4.242  13.735 -19.427  1.00 28.10           N  
ATOM     42  CA  ALA B   6       5.560  13.120 -19.290  1.00 28.10           C  
ATOM     43  C   ALA B   6       6.148  13.384 -17.907  1.00 28.10           C  
ATOM     44  CB  ALA B   6       6.503  13.638 -20.374  1.00 28.10           C  
ATOM     45  O   ALA B   6       6.857  12.540 -17.355  1.00 28.10           O  
ATOM     46  N   GLU B   7       5.796  14.706 -17.536  1.00 32.78           N  
ATOM     47  CA  GLU B   7       6.373  15.040 -16.237  1.00 32.78           C  
ATOM     48  C   GLU B   7       5.770  14.183 -15.128  1.00 32.78           C  
ATOM     49  CB  GLU B   7       6.168  16.525 -15.924  1.00 32.78           C  
ATOM     50  O   GLU B   7       6.334  14.084 -14.036  1.00 32.78           O  
ATOM     51  CG  GLU B   7       7.308  17.416 -16.396  1.00 32.78           C  
ATOM     52  CD  GLU B   7       7.152  18.866 -15.970  1.00 32.78           C  
ATOM     53  OE1 GLU B   7       8.147  19.625 -16.023  1.00 32.78           O  
ATOM     54  OE2 GLU B   7       6.027  19.247 -15.577  1.00 32.78           O  
ATOM     55  N   THR B   8       4.526  13.898 -15.371  1.00 35.03           N  
ATOM     56  CA  THR B   8       3.961  12.964 -14.404  1.00 35.03           C  
ATOM     57  C   THR B   8       4.579  11.578 -14.566  1.00 35.03           C  
ATOM     58  CB  THR B   8       2.431  12.866 -14.550  1.00 35.03           C  
ATOM     59  O   THR B   8       4.108  10.608 -13.969  1.00 35.03           O  
ATOM     60  CG2 THR B   8       1.723  13.711 -13.497  1.00 35.03           C  
ATOM     61  OG1 THR B   8       2.050  13.328 -15.852  1.00 35.03           O  
ATOM     62  N   ALA B   9       5.486  11.571 -15.483  1.00 35.21           N  
ATOM     63  CA  ALA B   9       6.390  10.443 -15.691  1.00 35.21           C  
ATOM     64  C   ALA B   9       7.077  10.044 -14.388  1.00 35.21           C  
ATOM     65  CB  ALA B   9       7.430  10.783 -16.755  1.00 35.21           C  
ATOM     66  O   ALA B   9       7.275   8.856 -14.122  1.00 35.21           O  
ATOM     67  N   ASP B  10       7.350  11.201 -13.691  1.00 36.68           N  
ATOM     68  CA  ASP B  10       7.977  10.966 -12.394  1.00 36.68           C  
ATOM     69  C   ASP B  10       7.061  10.154 -11.480  1.00 36.68           C  
ATOM     70  CB  ASP B  10       8.344  12.293 -11.726  1.00 36.68           C  
ATOM     71  O   ASP B  10       7.521   9.261 -10.766  1.00 36.68           O  
ATOM     72  CG  ASP B  10       9.566  12.949 -12.344  1.00 36.68           C  
ATOM     73  OD1 ASP B  10      10.461  12.230 -12.838  1.00 36.68           O  
ATOM     74  OD2 ASP B  10       9.637  14.197 -12.334  1.00 36.68           O  
ATOM     75  N   ASN B  11       5.757  10.717 -11.537  1.00 41.14           N  
ATOM     76  CA  ASN B  11       4.777   9.985 -10.742  1.00 41.14           C  
ATOM     77  C   ASN B  11       4.640   8.539 -11.212  1.00 41.14           C  
ATOM     78  CB  ASN B  11       3.418  10.688 -10.784  1.00 41.14           C  
ATOM     79  O   ASN B  11       4.536   7.623 -10.394  1.00 41.14           O  
ATOM     80  CG  ASN B  11       2.598  10.449  -9.532  1.00 41.14           C  
ATOM     81  ND2 ASN B  11       1.402  11.024  -9.488  1.00 41.14           N  
ATOM     82  OD1 ASN B  11       3.036   9.755  -8.611  1.00 41.14           O  
ATOM     83  N   LEU B  12       4.763   8.492 -12.591  1.00 42.33           N  
ATOM     84  CA  LEU B  12       4.708   7.162 -13.190  1.00 42.33           C  
ATOM     85  C   LEU B  12       5.912   6.326 -12.770  1.00 42.33           C  
ATOM     86  CB  LEU B  12       4.649   7.264 -14.716  1.00 42.33           C  
ATOM     87  O   LEU B  12       5.779   5.132 -12.495  1.00 42.33           O  
ATOM     88  CG  LEU B  12       3.255   7.365 -15.336  1.00 42.33           C  
ATOM     89  CD1 LEU B  12       3.326   8.059 -16.692  1.00 42.33           C  
ATOM     90  CD2 LEU B  12       2.627   5.981 -15.470  1.00 42.33           C  
ATOM     91  N   GLU B  13       6.914   7.110 -12.692  1.00 41.21           N  
ATOM     92  CA  GLU B  13       8.146   6.434 -12.297  1.00 41.21           C  
ATOM     93  C   GLU B  13       8.070   5.945 -10.853  1.00 41.21           C  
ATOM     94  CB  GLU B  13       9.349   7.364 -12.474  1.00 41.21           C  
ATOM     95  O   GLU B  13       8.561   4.861 -10.533  1.00 41.21           O  
ATOM     96  CG  GLU B  13      10.132   7.121 -13.756  1.00 41.21           C  
ATOM     97  CD  GLU B  13      11.255   8.123 -13.973  1.00 41.21           C  
ATOM     98  OE1 GLU B  13      11.944   8.045 -15.015  1.00 41.21           O  
ATOM     99  OE2 GLU B  13      11.447   8.992 -13.094  1.00 41.21           O  
ATOM    100  N   ASP B  14       7.423   6.837 -10.105  1.00 42.91           N  
ATOM    101  CA  ASP B  14       7.275   6.491  -8.695  1.00 42.91           C  
ATOM    102  C   ASP B  14       6.325   5.309  -8.516  1.00 42.91           C  
ATOM    103  CB  ASP B  14       6.771   7.695  -7.897  1.00 42.91           C  
ATOM    104  O   ASP B  14       6.569   4.429  -7.688  1.00 42.91           O  
ATOM    105  CG  ASP B  14       7.892   8.603  -7.421  1.00 42.91           C  
ATOM    106  OD1 ASP B  14       9.066   8.174  -7.425  1.00 42.91           O  
ATOM    107  OD2 ASP B  14       7.598   9.755  -7.037  1.00 42.91           O  
ATOM    108  N   ILE B  15       5.303   5.350  -9.294  1.00 40.91           N  
ATOM    109  CA  ILE B  15       4.317   4.275  -9.260  1.00 40.91           C  
ATOM    110  C   ILE B  15       4.954   2.976  -9.747  1.00 40.91           C  
ATOM    111  CB  ILE B  15       3.077   4.618 -10.115  1.00 40.91           C  
ATOM    112  O   ILE B  15       4.742   1.914  -9.156  1.00 40.91           O  
ATOM    113  CG1 ILE B  15       2.338   5.825  -9.524  1.00 40.91           C  
ATOM    114  CG2 ILE B  15       2.146   3.407 -10.226  1.00 40.91           C  
ATOM    115  CD1 ILE B  15       1.143   6.283 -10.348  1.00 40.91           C  
ATOM    116  N   GLU B  16       5.752   3.249 -10.733  1.00 50.89           N  
ATOM    117  CA  GLU B  16       6.448   2.086 -11.275  1.00 50.89           C  
ATOM    118  C   GLU B  16       7.424   1.503 -10.256  1.00 50.89           C  
ATOM    119  CB  GLU B  16       7.189   2.454 -12.562  1.00 50.89           C  
ATOM    120  O   GLU B  16       7.538   0.282 -10.126  1.00 50.89           O  
ATOM    121  CG  GLU B  16       6.338   2.334 -13.818  1.00 50.89           C  
ATOM    122  CD  GLU B  16       7.083   2.714 -15.087  1.00 50.89           C  
ATOM    123  OE1 GLU B  16       6.487   2.643 -16.186  1.00 50.89           O  
ATOM    124  OE2 GLU B  16       8.274   3.084 -14.983  1.00 50.89           O  
ATOM    125  N   LYS B  17       7.914   2.473  -9.576  1.00 51.56           N  
ATOM    126  CA  LYS B  17       8.868   2.040  -8.559  1.00 51.56           C  
ATOM    127  C   LYS B  17       8.167   1.286  -7.433  1.00 51.56           C  
ATOM    128  CB  LYS B  17       9.629   3.240  -7.991  1.00 51.56           C  
ATOM    129  O   LYS B  17       8.666   0.264  -6.958  1.00 51.56           O  
ATOM    130  CG  LYS B  17      10.892   3.592  -8.762  1.00 51.56           C  
ATOM    131  CD  LYS B  17      11.625   4.768  -8.127  1.00 51.56           C  
ATOM    132  CE  LYS B  17      12.788   5.235  -8.991  1.00 51.56           C  
ATOM    133  NZ  LYS B  17      13.496   6.401  -8.383  1.00 51.56           N  
ATOM    134  N   GLN B  18       7.044   1.725  -7.226  1.00 50.47           N  
ATOM    135  CA  GLN B  18       6.298   1.105  -6.136  1.00 50.47           C  
ATOM    136  C   GLN B  18       5.841  -0.301  -6.512  1.00 50.47           C  
ATOM    137  CB  GLN B  18       5.091   1.964  -5.754  1.00 50.47           C  
ATOM    138  O   GLN B  18       5.919  -1.223  -5.698  1.00 50.47           O  
ATOM    139  CG  GLN B  18       5.453   3.216  -4.966  1.00 50.47           C  
ATOM    140  CD  GLN B  18       4.241   4.056  -4.610  1.00 50.47           C  
ATOM    141  NE2 GLN B  18       4.456   5.105  -3.823  1.00 50.47           N  
ATOM    142  OE1 GLN B  18       3.120   3.766  -5.041  1.00 50.47           O  
ATOM    143  N   PHE B  19       5.520  -0.428  -7.770  1.00 59.65           N  
ATOM    144  CA  PHE B  19       5.057  -1.738  -8.212  1.00 59.65           C  
ATOM    145  C   PHE B  19       6.203  -2.743  -8.222  1.00 59.65           C  
ATOM    146  CB  PHE B  19       4.428  -1.646  -9.606  1.00 59.65           C  
ATOM    147  O   PHE B  19       6.015  -3.910  -7.874  1.00 59.65           O  
ATOM    148  CG  PHE B  19       4.172  -2.983 -10.246  1.00 59.65           C  
ATOM    149  CD1 PHE B  19       5.045  -3.490 -11.201  1.00 59.65           C  
ATOM    150  CD2 PHE B  19       3.058  -3.733  -9.893  1.00 59.65           C  
ATOM    151  CE1 PHE B  19       4.811  -4.728 -11.796  1.00 59.65           C  
ATOM    152  CE2 PHE B  19       2.818  -4.971 -10.483  1.00 59.65           C  
ATOM    153  CZ  PHE B  19       3.695  -5.466 -11.435  1.00 59.65           C  
ATOM    154  N   ALA B  20       7.324  -2.230  -8.467  1.00 64.59           N  
ATOM    155  CA  ALA B  20       8.490  -3.107  -8.507  1.00 64.59           C  
ATOM    156  C   ALA B  20       8.841  -3.618  -7.113  1.00 64.59           C  
ATOM    157  CB  ALA B  20       9.684  -2.379  -9.119  1.00 64.59           C  
ATOM    158  O   ALA B  20       9.149  -4.799  -6.936  1.00 64.59           O  
ATOM    159  N   VAL B  21       8.688  -2.724  -6.239  1.00 66.72           N  
ATOM    160  CA  VAL B  21       9.021  -3.087  -4.866  1.00 66.72           C  
ATOM    161  C   VAL B  21       8.063  -4.168  -4.370  1.00 66.72           C  
ATOM    162  CB  VAL B  21       8.975  -1.861  -3.927  1.00 66.72           C  
ATOM    163  O   VAL B  21       8.490  -5.156  -3.768  1.00 66.72           O  
ATOM    164  CG1 VAL B  21       9.141  -2.290  -2.470  1.00 66.72           C  
ATOM    165  CG2 VAL B  21      10.052  -0.851  -4.316  1.00 66.72           C  
ATOM    166  N   VAL B  22       6.837  -4.008  -4.649  1.00 72.22           N  
ATOM    167  CA  VAL B  22       5.819  -4.960  -4.217  1.00 72.22           C  
ATOM    168  C   VAL B  22       6.032  -6.300  -4.918  1.00 72.22           C  
ATOM    169  CB  VAL B  22       4.394  -4.433  -4.496  1.00 72.22           C  
ATOM    170  O   VAL B  22       5.856  -7.360  -4.312  1.00 72.22           O  
ATOM    171  CG1 VAL B  22       3.349  -5.493  -4.151  1.00 72.22           C  
ATOM    172  CG2 VAL B  22       4.136  -3.149  -3.710  1.00 72.22           C  
ATOM    173  N   ALA B  23       6.437  -6.246  -6.158  1.00 78.90           N  
ATOM    174  CA  ALA B  23       6.683  -7.469  -6.919  1.00 78.90           C  
ATOM    175  C   ALA B  23       7.834  -8.268  -6.315  1.00 78.90           C  
ATOM    176  CB  ALA B  23       6.979  -7.136  -8.379  1.00 78.90           C  
ATOM    177  O   ALA B  23       7.749  -9.492  -6.188  1.00 78.90           O  
ATOM    178  N   VAL B  24       8.806  -7.559  -5.882  1.00 81.49           N  
ATOM    179  CA  VAL B  24       9.962  -8.222  -5.286  1.00 81.49           C  
ATOM    180  C   VAL B  24       9.574  -8.823  -3.937  1.00 81.49           C  
ATOM    181  CB  VAL B  24      11.148  -7.247  -5.114  1.00 81.49           C  
ATOM    182  O   VAL B  24       9.967  -9.947  -3.615  1.00 81.49           O  
ATOM    183  CG1 VAL B  24      12.265  -7.894  -4.297  1.00 81.49           C  
ATOM    184  CG2 VAL B  24      11.671  -6.797  -6.478  1.00 81.49           C  
ATOM    185  N   GLU B  25       8.812  -8.090  -3.175  1.00 78.23           N  
ATOM    186  CA  GLU B  25       8.343  -8.589  -1.886  1.00 78.23           C  
ATOM    187  C   GLU B  25       7.497  -9.847  -2.057  1.00 78.23           C  
ATOM    188  CB  GLU B  25       7.540  -7.511  -1.153  1.00 78.23           C  
ATOM    189  O   GLU B  25       7.621 -10.795  -1.277  1.00 78.23           O  
ATOM    190  CG  GLU B  25       8.401  -6.430  -0.516  1.00 78.23           C  
ATOM    191  CD  GLU B  25       7.595  -5.404   0.266  1.00 78.23           C  
ATOM    192  OE1 GLU B  25       8.200  -4.489   0.869  1.00 78.23           O  
ATOM    193  OE2 GLU B  25       6.349  -5.517   0.275  1.00 78.23           O  
ATOM    194  N   GLN B  26       6.693  -9.805  -3.083  1.00 87.82           N  
ATOM    195  CA  GLN B  26       5.874 -10.976  -3.377  1.00 87.82           C  
ATOM    196  C   GLN B  26       6.744 -12.185  -3.712  1.00 87.82           C  
ATOM    197  CB  GLN B  26       4.913 -10.685  -4.531  1.00 87.82           C  
ATOM    198  O   GLN B  26       6.502 -13.287  -3.214  1.00 87.82           O  
ATOM    199  CG  GLN B  26       3.926 -11.810  -4.808  1.00 87.82           C  
ATOM    200  CD  GLN B  26       3.575 -11.934  -6.279  1.00 87.82           C  
ATOM    201  NE2 GLN B  26       2.820 -12.972  -6.623  1.00 87.82           N  
ATOM    202  OE1 GLN B  26       3.978 -11.103  -7.099  1.00 87.82           O  
ATOM    203  N   ALA B  27       7.722 -11.965  -4.501  1.00 88.80           N  
ATOM    204  CA  ALA B  27       8.617 -13.048  -4.898  1.00 88.80           C  
ATOM    205  C   ALA B  27       9.355 -13.620  -3.691  1.00 88.80           C  
ATOM    206  CB  ALA B  27       9.615 -12.558  -5.945  1.00 88.80           C  
ATOM    207  O   ALA B  27       9.478 -14.839  -3.551  1.00 88.80           O  
ATOM    208  N   GLU B  28       9.768 -12.797  -2.830  1.00 82.98           N  
ATOM    209  CA  GLU B  28      10.469 -13.237  -1.628  1.00 82.98           C  
ATOM    210  C   GLU B  28       9.544 -14.028  -0.708  1.00 82.98           C  
ATOM    211  CB  GLU B  28      11.058 -12.039  -0.879  1.00 82.98           C  
ATOM    212  O   GLU B  28       9.942 -15.055  -0.152  1.00 82.98           O  
ATOM    213  CG  GLU B  28      12.273 -11.426  -1.559  1.00 82.98           C  
ATOM    214  CD  GLU B  28      12.865 -10.255  -0.789  1.00 82.98           C  
ATOM    215  OE1 GLU B  28      14.036  -9.892  -1.042  1.00 82.98           O  
ATOM    216  OE2 GLU B  28      12.151  -9.698   0.074  1.00 82.98           O  
ATOM    217  N   THR B  29       8.376 -13.501  -0.584  1.00 87.07           N  
ATOM    218  CA  THR B  29       7.394 -14.170   0.262  1.00 87.07           C  
ATOM    219  C   THR B  29       7.066 -15.557  -0.285  1.00 87.07           C  
ATOM    220  CB  THR B  29       6.101 -13.342   0.379  1.00 87.07           C  
ATOM    221  O   THR B  29       7.051 -16.537   0.463  1.00 87.07           O  
ATOM    222  CG2 THR B  29       5.087 -14.032   1.286  1.00 87.07           C  
ATOM    223  OG1 THR B  29       6.413 -12.054   0.923  1.00 87.07           O  
ATOM    224  N   TYR B  30       6.868 -15.656  -1.577  1.00 93.55           N  
ATOM    225  CA  TYR B  30       6.556 -16.937  -2.200  1.00 93.55           C  
ATOM    226  C   TYR B  30       7.727 -17.904  -2.074  1.00 93.55           C  
ATOM    227  CB  TYR B  30       6.195 -16.744  -3.676  1.00 93.55           C  
ATOM    228  O   TYR B  30       7.538 -19.077  -1.743  1.00 93.55           O  
ATOM    229  CG  TYR B  30       5.836 -18.026  -4.386  1.00 93.55           C  
ATOM    230  CD1 TYR B  30       6.493 -18.406  -5.554  1.00 93.55           C  
ATOM    231  CD2 TYR B  30       4.838 -18.860  -3.892  1.00 93.55           C  
ATOM    232  CE1 TYR B  30       6.164 -19.586  -6.213  1.00 93.55           C  
ATOM    233  CE2 TYR B  30       4.501 -20.042  -4.543  1.00 93.55           C  
ATOM    234  OH  TYR B  30       4.840 -21.566  -6.349  1.00 93.55           O  
ATOM    235  CZ  TYR B  30       5.169 -20.396  -5.700  1.00 93.55           C  
ATOM    236  N   TRP B  31       8.874 -17.393  -2.329  1.00 89.83           N  
ATOM    237  CA  TRP B  31      10.061 -18.234  -2.215  1.00 89.83           C  
ATOM    238  C   TRP B  31      10.199 -18.791  -0.802  1.00 89.83           C  
ATOM    239  CB  TRP B  31      11.318 -17.444  -2.591  1.00 89.83           C  
ATOM    240  O   TRP B  31      10.505 -19.972  -0.620  1.00 89.83           O  
ATOM    241  CG  TRP B  31      12.552 -18.287  -2.714  1.00 89.83           C  
ATOM    242  CD1 TRP B  31      13.524 -18.466  -1.770  1.00 89.83           C  
ATOM    243  CD2 TRP B  31      12.948 -19.061  -3.850  1.00 89.83           C  
ATOM    244  CE2 TRP B  31      14.172 -19.686  -3.524  1.00 89.83           C  
ATOM    245  CE3 TRP B  31      12.385 -19.289  -5.113  1.00 89.83           C  
ATOM    246  NE1 TRP B  31      14.502 -19.306  -2.250  1.00 89.83           N  
ATOM    247  CH2 TRP B  31      14.272 -20.730  -5.645  1.00 89.83           C  
ATOM    248  CZ2 TRP B  31      14.844 -20.524  -4.417  1.00 89.83           C  
ATOM    249  CZ3 TRP B  31      13.055 -20.123  -6.000  1.00 89.83           C  
ATOM    250  N   LYS B  32       9.978 -17.971   0.168  1.00 86.77           N  
ATOM    251  CA  LYS B  32      10.042 -18.424   1.555  1.00 86.77           C  
ATOM    252  C   LYS B  32       9.028 -19.534   1.818  1.00 86.77           C  
ATOM    253  CB  LYS B  32       9.801 -17.257   2.513  1.00 86.77           C  
ATOM    254  O   LYS B  32       9.321 -20.492   2.535  1.00 86.77           O  
ATOM    255  CG  LYS B  32      10.168 -17.557   3.959  1.00 86.77           C  
ATOM    256  CD  LYS B  32      10.008 -16.327   4.843  1.00 86.77           C  
ATOM    257  CE  LYS B  32      10.265 -16.654   6.308  1.00 86.77           C  
ATOM    258  NZ  LYS B  32      10.108 -15.451   7.180  1.00 86.77           N  
ATOM    259  N   LEU B  33       7.944 -19.387   1.235  1.00 91.68           N  
ATOM    260  CA  LEU B  33       6.924 -20.420   1.379  1.00 91.68           C  
ATOM    261  C   LEU B  33       7.394 -21.736   0.768  1.00 91.68           C  
ATOM    262  CB  LEU B  33       5.615 -19.976   0.721  1.00 91.68           C  
ATOM    263  O   LEU B  33       7.245 -22.797   1.379  1.00 91.68           O  
ATOM    264  CG  LEU B  33       4.681 -19.121   1.579  1.00 91.68           C  
ATOM    265  CD1 LEU B  33       3.599 -18.485   0.712  1.00 91.68           C  
ATOM    266  CD2 LEU B  33       4.058 -19.960   2.690  1.00 91.68           C  
ATOM    267  N   LEU B  34       8.013 -21.631  -0.352  1.00 93.53           N  
ATOM    268  CA  LEU B  34       8.466 -22.828  -1.052  1.00 93.53           C  
ATOM    269  C   LEU B  34       9.599 -23.507  -0.290  1.00 93.53           C  
ATOM    270  CB  LEU B  34       8.927 -22.478  -2.470  1.00 93.53           C  
ATOM    271  O   LEU B  34       9.805 -24.716  -0.423  1.00 93.53           O  
ATOM    272  CG  LEU B  34       7.825 -22.164  -3.483  1.00 93.53           C  
ATOM    273  CD1 LEU B  34       8.434 -21.680  -4.795  1.00 93.53           C  
ATOM    274  CD2 LEU B  34       6.946 -23.388  -3.714  1.00 93.53           C  
ATOM    275  N   THR B  35      10.311 -22.762   0.488  1.00 87.90           N  
ATOM    276  CA  THR B  35      11.387 -23.327   1.295  1.00 87.90           C  
ATOM    277  C   THR B  35      10.825 -24.053   2.513  1.00 87.90           C  
ATOM    278  CB  THR B  35      12.374 -22.237   1.753  1.00 87.90           C  
ATOM    279  O   THR B  35      11.467 -24.954   3.057  1.00 87.90           O  
ATOM    280  CG2 THR B  35      13.058 -21.578   0.560  1.00 87.90           C  
ATOM    281  OG1 THR B  35      11.663 -21.238   2.494  1.00 87.90           O  
ATOM    282  N   SER B  36       9.647 -23.744   2.903  1.00 84.26           N  
ATOM    283  CA  SER B  36       9.061 -24.296   4.119  1.00 84.26           C  
ATOM    284  C   SER B  36       8.137 -25.468   3.805  1.00 84.26           C  
ATOM    285  CB  SER B  36       8.290 -23.217   4.881  1.00 84.26           C  
ATOM    286  O   SER B  36       8.077 -26.438   4.563  1.00 84.26           O  
ATOM    287  OG  SER B  36       7.294 -22.635   4.057  1.00 84.26           O  
ATOM    288  N   VAL B  37       7.431 -25.378   2.683  1.00 89.57           N  
ATOM    289  CA  VAL B  37       6.466 -26.408   2.311  1.00 89.57           C  
ATOM    290  C   VAL B  37       6.640 -26.771   0.838  1.00 89.57           C  
ATOM    291  CB  VAL B  37       5.015 -25.950   2.579  1.00 89.57           C  
ATOM    292  O   VAL B  37       6.893 -25.899   0.003  1.00 89.57           O  
ATOM    293  CG1 VAL B  37       4.024 -27.051   2.206  1.00 89.57           C  
ATOM    294  CG2 VAL B  37       4.845 -25.546   4.042  1.00 89.57           C  
ATOM    295  N   PRO B  38       6.531 -28.079   0.618  1.00 91.75           N  
ATOM    296  CA  PRO B  38       6.616 -28.460  -0.794  1.00 91.75           C  
ATOM    297  C   PRO B  38       5.549 -27.785  -1.653  1.00 91.75           C  
ATOM    298  CB  PRO B  38       6.412 -29.977  -0.762  1.00 91.75           C  
ATOM    299  O   PRO B  38       4.393 -27.678  -1.236  1.00 91.75           O  
ATOM    300  CG  PRO B  38       6.617 -30.360   0.668  1.00 91.75           C  
ATOM    301  CD  PRO B  38       6.375 -29.151   1.525  1.00 91.75           C  
ATOM    302  N   GLY B  39       5.952 -27.332  -2.786  1.00 93.13           N  
ATOM    303  CA  GLY B  39       5.035 -26.650  -3.685  1.00 93.13           C  
ATOM    304  C   GLY B  39       3.798 -27.466  -4.007  1.00 93.13           C  
ATOM    305  O   GLY B  39       2.714 -26.911  -4.200  1.00 93.13           O  
ATOM    306  N   SER B  40       3.926 -28.738  -4.071  1.00 94.14           N  
ATOM    307  CA  SER B  40       2.832 -29.636  -4.428  1.00 94.14           C  
ATOM    308  C   SER B  40       1.727 -29.606  -3.378  1.00 94.14           C  
ATOM    309  CB  SER B  40       3.347 -31.066  -4.597  1.00 94.14           C  
ATOM    310  O   SER B  40       0.586 -29.980  -3.658  1.00 94.14           O  
ATOM    311  OG  SER B  40       4.022 -31.500  -3.428  1.00 94.14           O  
ATOM    312  N   LYS B  41       2.027 -29.073  -2.270  1.00 91.75           N  
ATOM    313  CA  LYS B  41       1.046 -29.032  -1.189  1.00 91.75           C  
ATOM    314  C   LYS B  41       0.498 -27.621  -0.997  1.00 91.75           C  
ATOM    315  CB  LYS B  41       1.663 -29.537   0.116  1.00 91.75           C  
ATOM    316  O   LYS B  41      -0.363 -27.394  -0.144  1.00 91.75           O  
ATOM    317  CG  LYS B  41       2.027 -31.014   0.098  1.00 91.75           C  
ATOM    318  CD  LYS B  41       2.480 -31.495   1.470  1.00 91.75           C  
ATOM    319  CE  LYS B  41       2.826 -32.978   1.457  1.00 91.75           C  
ATOM    320  NZ  LYS B  41       3.324 -33.442   2.787  1.00 91.75           N  
ATOM    321  N   LEU B  42       0.930 -26.754  -1.832  1.00 92.23           N  
ATOM    322  CA  LEU B  42       0.551 -25.355  -1.664  1.00 92.23           C  
ATOM    323  C   LEU B  42      -0.666 -25.016  -2.518  1.00 92.23           C  
ATOM    324  CB  LEU B  42       1.718 -24.435  -2.030  1.00 92.23           C  
ATOM    325  O   LEU B  42      -0.764 -25.450  -3.667  1.00 92.23           O  
ATOM    326  CG  LEU B  42       2.859 -24.350  -1.015  1.00 92.23           C  
ATOM    327  CD1 LEU B  42       4.010 -23.523  -1.579  1.00 92.23           C  
ATOM    328  CD2 LEU B  42       2.362 -23.758   0.299  1.00 92.23           C  
ATOM    329  N   ARG B  43      -1.559 -24.313  -1.888  1.00 91.17           N  
ATOM    330  CA  ARG B  43      -2.661 -23.678  -2.604  1.00 91.17           C  
ATOM    331  C   ARG B  43      -2.522 -22.160  -2.588  1.00 91.17           C  
ATOM    332  CB  ARG B  43      -4.004 -24.088  -1.997  1.00 91.17           C  
ATOM    333  O   ARG B  43      -2.647 -21.531  -1.535  1.00 91.17           O  
ATOM    334  CG  ARG B  43      -4.417 -25.515  -2.321  1.00 91.17           C  
ATOM    335  CD  ARG B  43      -5.811 -25.831  -1.798  1.00 91.17           C  
ATOM    336  NE  ARG B  43      -6.056 -27.270  -1.753  1.00 91.17           N  
ATOM    337  NH1 ARG B  43      -8.317 -27.108  -2.198  1.00 91.17           N  
ATOM    338  NH2 ARG B  43      -7.352 -29.162  -1.881  1.00 91.17           N  
ATOM    339  CZ  ARG B  43      -7.241 -27.843  -1.944  1.00 91.17           C  
ATOM    340  N   LEU B  44      -2.429 -21.574  -3.769  1.00 92.59           N  
ATOM    341  CA  LEU B  44      -2.131 -20.148  -3.841  1.00 92.59           C  
ATOM    342  C   LEU B  44      -3.408 -19.320  -3.753  1.00 92.59           C  
ATOM    343  CB  LEU B  44      -1.385 -19.821  -5.137  1.00 92.59           C  
ATOM    344  O   LEU B  44      -3.421 -18.254  -3.133  1.00 92.59           O  
ATOM    345  CG  LEU B  44       0.020 -20.411  -5.278  1.00 92.59           C  
ATOM    346  CD1 LEU B  44       0.638 -19.995  -6.609  1.00 92.59           C  
ATOM    347  CD2 LEU B  44       0.902 -19.975  -4.113  1.00 92.59           C  
ATOM    348  N   THR B  45      -4.491 -19.851  -4.416  1.00 90.70           N  
ATOM    349  CA  THR B  45      -5.781 -19.171  -4.388  1.00 90.70           C  
ATOM    350  C   THR B  45      -6.915 -20.171  -4.188  1.00 90.70           C  
ATOM    351  CB  THR B  45      -6.019 -18.372  -5.683  1.00 90.70           C  
ATOM    352  O   THR B  45      -6.706 -21.382  -4.285  1.00 90.70           O  
ATOM    353  CG2 THR B  45      -4.757 -17.632  -6.113  1.00 90.70           C  
ATOM    354  OG1 THR B  45      -6.411 -19.272  -6.728  1.00 90.70           O  
ATOM    355  N   LYS B  46      -8.117 -19.664  -3.963  1.00 87.31           N  
ATOM    356  CA  LYS B  46      -9.290 -20.523  -3.825  1.00 87.31           C  
ATOM    357  C   LYS B  46      -9.714 -21.097  -5.174  1.00 87.31           C  
ATOM    358  CB  LYS B  46     -10.450 -19.750  -3.196  1.00 87.31           C  
ATOM    359  O   LYS B  46     -10.473 -22.067  -5.231  1.00 87.31           O  
ATOM    360  CG  LYS B  46     -10.868 -18.515  -3.981  1.00 87.31           C  
ATOM    361  CD  LYS B  46     -11.983 -17.754  -3.274  1.00 87.31           C  
ATOM    362  CE  LYS B  46     -12.414 -16.528  -4.067  1.00 87.31           C  
ATOM    363  NZ  LYS B  46     -13.534 -15.801  -3.398  1.00 87.31           N  
ATOM    364  N   PHE B  47      -9.110 -20.541  -6.203  1.00 93.07           N  
ATOM    365  CA  PHE B  47      -9.544 -20.923  -7.541  1.00 93.07           C  
ATOM    366  C   PHE B  47      -8.437 -21.669  -8.277  1.00 93.07           C  
ATOM    367  CB  PHE B  47      -9.967 -19.689  -8.343  1.00 93.07           C  
ATOM    368  O   PHE B  47      -8.373 -21.640  -9.507  1.00 93.07           O  
ATOM    369  CG  PHE B  47     -11.023 -18.857  -7.665  1.00 93.07           C  
ATOM    370  CD1 PHE B  47     -12.343 -19.289  -7.617  1.00 93.07           C  
ATOM    371  CD2 PHE B  47     -10.695 -17.643  -7.077  1.00 93.07           C  
ATOM    372  CE1 PHE B  47     -13.322 -18.521  -6.990  1.00 93.07           C  
ATOM    373  CE2 PHE B  47     -11.667 -16.870  -6.448  1.00 93.07           C  
ATOM    374  CZ  PHE B  47     -12.980 -17.311  -6.407  1.00 93.07           C  
ATOM    375  N   ASP B  48      -7.520 -22.267  -7.535  1.00 95.37           N  
ATOM    376  CA  ASP B  48      -6.373 -22.930  -8.146  1.00 95.37           C  
ATOM    377  C   ASP B  48      -6.820 -23.941  -9.200  1.00 95.37           C  
ATOM    378  CB  ASP B  48      -5.523 -23.624  -7.080  1.00 95.37           C  
ATOM    379  O   ASP B  48      -6.301 -23.951 -10.318  1.00 95.37           O  
ATOM    380  CG  ASP B  48      -4.539 -22.686  -6.403  1.00 95.37           C  
ATOM    381  OD1 ASP B  48      -4.679 -21.452  -6.542  1.00 95.37           O  
ATOM    382  OD2 ASP B  48      -3.614 -23.186  -5.726  1.00 95.37           O  
ATOM    383  N   ASP B  49      -7.789 -24.790  -8.885  1.00 95.97           N  
ATOM    384  CA  ASP B  49      -8.243 -25.840  -9.791  1.00 95.97           C  
ATOM    385  C   ASP B  49      -8.872 -25.247 -11.050  1.00 95.97           C  
ATOM    386  CB  ASP B  49      -9.243 -26.760  -9.088  1.00 95.97           C  
ATOM    387  O   ASP B  49      -8.587 -25.694 -12.163  1.00 95.97           O  
ATOM    388  CG  ASP B  49      -8.607 -27.603  -7.996  1.00 95.97           C  
ATOM    389  OD1 ASP B  49      -7.380 -27.833  -8.040  1.00 95.97           O  
ATOM    390  OD2 ASP B  49      -9.341 -28.042  -7.084  1.00 95.97           O  
ATOM    391  N   GLU B  50      -9.706 -24.255 -10.825  1.00 96.22           N  
ATOM    392  CA  GLU B  50     -10.355 -23.599 -11.956  1.00 96.22           C  
ATOM    393  C   GLU B  50      -9.331 -22.918 -12.860  1.00 96.22           C  
ATOM    394  CB  GLU B  50     -11.387 -22.579 -11.468  1.00 96.22           C  
ATOM    395  O   GLU B  50      -9.421 -23.007 -14.086  1.00 96.22           O  
ATOM    396  CG  GLU B  50     -12.274 -22.025 -12.573  1.00 96.22           C  
ATOM    397  CD  GLU B  50     -13.360 -21.093 -12.059  1.00 96.22           C  
ATOM    398  OE1 GLU B  50     -14.016 -20.414 -12.881  1.00 96.22           O  
ATOM    399  OE2 GLU B  50     -13.557 -21.041 -10.824  1.00 96.22           O  
ATOM    400  N   ILE B  51      -8.343 -22.289 -12.240  1.00 96.99           N  
ATOM    401  CA  ILE B  51      -7.304 -21.606 -13.004  1.00 96.99           C  
ATOM    402  C   ILE B  51      -6.495 -22.626 -13.802  1.00 96.99           C  
ATOM    403  CB  ILE B  51      -6.374 -20.784 -12.084  1.00 96.99           C  
ATOM    404  O   ILE B  51      -6.245 -22.434 -14.994  1.00 96.99           O  
ATOM    405  CG1 ILE B  51      -7.135 -19.602 -11.473  1.00 96.99           C  
ATOM    406  CG2 ILE B  51      -5.141 -20.302 -12.855  1.00 96.99           C  
ATOM    407  CD1 ILE B  51      -6.346 -18.836 -10.420  1.00 96.99           C  
ATOM    408  N   TYR B  52      -6.182 -23.687 -13.183  1.00 97.71           N  
ATOM    409  CA  TYR B  52      -5.386 -24.725 -13.829  1.00 97.71           C  
ATOM    410  C   TYR B  52      -6.131 -25.326 -15.014  1.00 97.71           C  
ATOM    411  CB  TYR B  52      -5.023 -25.826 -12.827  1.00 97.71           C  
ATOM    412  O   TYR B  52      -5.578 -25.441 -16.110  1.00 97.71           O  
ATOM    413  CG  TYR B  52      -4.240 -26.965 -13.434  1.00 97.71           C  
ATOM    414  CD1 TYR B  52      -4.854 -28.181 -13.724  1.00 97.71           C  
ATOM    415  CD2 TYR B  52      -2.886 -26.827 -13.719  1.00 97.71           C  
ATOM    416  CE1 TYR B  52      -4.137 -29.234 -14.281  1.00 97.71           C  
ATOM    417  CE2 TYR B  52      -2.159 -27.874 -14.276  1.00 97.71           C  
ATOM    418  OH  TYR B  52      -2.077 -30.110 -15.106  1.00 97.71           O  
ATOM    419  CZ  TYR B  52      -2.792 -29.071 -14.554  1.00 97.71           C  
ATOM    420  N   GLU B  53      -7.353 -25.718 -14.866  1.00 97.67           N  
ATOM    421  CA  GLU B  53      -8.147 -26.345 -15.919  1.00 97.67           C  
ATOM    422  C   GLU B  53      -8.302 -25.417 -17.120  1.00 97.67           C  
ATOM    423  CB  GLU B  53      -9.524 -26.750 -15.386  1.00 97.67           C  
ATOM    424  O   GLU B  53      -8.120 -25.838 -18.265  1.00 97.67           O  
ATOM    425  CG  GLU B  53      -9.485 -27.910 -14.401  1.00 97.67           C  
ATOM    426  CD  GLU B  53     -10.835 -28.202 -13.765  1.00 97.67           C  
ATOM    427  OE1 GLU B  53     -10.896 -29.021 -12.820  1.00 97.67           O  
ATOM    428  OE2 GLU B  53     -11.839 -27.607 -14.215  1.00 97.67           O  
ATOM    429  N   ASN B  54      -8.596 -24.146 -16.832  1.00 97.36           N  
ATOM    430  CA  ASN B  54      -8.748 -23.179 -17.914  1.00 97.36           C  
ATOM    431  C   ASN B  54      -7.418 -22.904 -18.610  1.00 97.36           C  
ATOM    432  CB  ASN B  54      -9.351 -21.875 -17.389  1.00 97.36           C  
ATOM    433  O   ASN B  54      -7.377 -22.714 -19.827  1.00 97.36           O  
ATOM    434  CG  ASN B  54     -10.866 -21.910 -17.341  1.00 97.36           C  
ATOM    435  ND2 ASN B  54     -11.417 -22.162 -16.159  1.00 97.36           N  
ATOM    436  OD1 ASN B  54     -11.536 -21.713 -18.358  1.00 97.36           O  
ATOM    437  N   PHE B  55      -6.331 -22.918 -17.853  1.00 97.42           N  
ATOM    438  CA  PHE B  55      -4.992 -22.724 -18.395  1.00 97.42           C  
ATOM    439  C   PHE B  55      -4.635 -23.839 -19.371  1.00 97.42           C  
ATOM    440  CB  PHE B  55      -3.957 -22.663 -17.267  1.00 97.42           C  
ATOM    441  O   PHE B  55      -4.213 -23.574 -20.498  1.00 97.42           O  
ATOM    442  CG  PHE B  55      -2.553 -22.405 -17.743  1.00 97.42           C  
ATOM    443  CD1 PHE B  55      -1.483 -23.113 -17.212  1.00 97.42           C  
ATOM    444  CD2 PHE B  55      -2.305 -21.454 -18.724  1.00 97.42           C  
ATOM    445  CE1 PHE B  55      -0.182 -22.876 -17.651  1.00 97.42           C  
ATOM    446  CE2 PHE B  55      -1.008 -21.211 -19.168  1.00 97.42           C  
ATOM    447  CZ  PHE B  55       0.052 -21.923 -18.630  1.00 97.42           C  
ATOM    448  N   MET B  56      -4.939 -25.046 -19.030  1.00 96.13           N  
ATOM    449  CA  MET B  56      -4.631 -26.201 -19.868  1.00 96.13           C  
ATOM    450  C   MET B  56      -5.517 -26.226 -21.109  1.00 96.13           C  
ATOM    451  CB  MET B  56      -4.801 -27.500 -19.078  1.00 96.13           C  
ATOM    452  O   MET B  56      -5.082 -26.654 -22.179  1.00 96.13           O  
ATOM    453  CG  MET B  56      -3.830 -27.644 -17.917  1.00 96.13           C  
ATOM    454  SD  MET B  56      -2.078 -27.520 -18.448  1.00 96.13           S  
ATOM    455  CE  MET B  56      -1.354 -26.733 -16.982  1.00 96.13           C  
ATOM    456  N   GLU B  57      -6.768 -25.836 -20.952  1.00 95.81           N  
ATOM    457  CA  GLU B  57      -7.715 -25.835 -22.063  1.00 95.81           C  
ATOM    458  C   GLU B  57      -7.367 -24.754 -23.083  1.00 95.81           C  
ATOM    459  CB  GLU B  57      -9.144 -25.634 -21.551  1.00 95.81           C  
ATOM    460  O   GLU B  57      -7.365 -25.010 -24.289  1.00 95.81           O  
ATOM    461  CG  GLU B  57     -10.208 -25.764 -22.631  1.00 95.81           C  
ATOM    462  CD  GLU B  57     -11.622 -25.568 -22.107  1.00 95.81           C  
ATOM    463  OE1 GLU B  57     -12.561 -25.447 -22.926  1.00 95.81           O  
ATOM    464  OE2 GLU B  57     -11.791 -25.535 -20.868  1.00 95.81           O  
ATOM    465  N   ARG B  58      -6.951 -23.621 -22.631  1.00 94.96           N  
ATOM    466  CA  ARG B  58      -6.765 -22.473 -23.513  1.00 94.96           C  
ATOM    467  C   ARG B  58      -5.321 -22.380 -23.994  1.00 94.96           C  
ATOM    468  CB  ARG B  58      -7.164 -21.178 -22.802  1.00 94.96           C  
ATOM    469  O   ARG B  58      -5.037 -21.730 -25.002  1.00 94.96           O  
ATOM    470  CG  ARG B  58      -8.658 -21.047 -22.553  1.00 94.96           C  
ATOM    471  CD  ARG B  58      -9.008 -19.715 -21.904  1.00 94.96           C  
ATOM    472  NE  ARG B  58     -10.449 -19.564 -21.727  1.00 94.96           N  
ATOM    473  NH1 ARG B  58     -10.689 -17.952 -23.365  1.00 94.96           N  
ATOM    474  NH2 ARG B  58     -12.516 -18.672 -22.182  1.00 94.96           N  
ATOM    475  CZ  ARG B  58     -11.215 -18.730 -22.425  1.00 94.96           C  
ATOM    476  N   PHE B  59      -4.367 -22.988 -23.258  1.00 96.05           N  
ATOM    477  CA  PHE B  59      -2.962 -23.038 -23.645  1.00 96.05           C  
ATOM    478  C   PHE B  59      -2.452 -24.474 -23.651  1.00 96.05           C  
ATOM    479  CB  PHE B  59      -2.112 -22.184 -22.699  1.00 96.05           C  
ATOM    480  O   PHE B  59      -1.596 -24.838 -22.842  1.00 96.05           O  
ATOM    481  CG  PHE B  59      -2.510 -20.733 -22.669  1.00 96.05           C  
ATOM    482  CD1 PHE B  59      -1.942 -19.823 -23.552  1.00 96.05           C  
ATOM    483  CD2 PHE B  59      -3.453 -20.278 -21.756  1.00 96.05           C  
ATOM    484  CE1 PHE B  59      -2.308 -18.480 -23.527  1.00 96.05           C  
ATOM    485  CE2 PHE B  59      -3.824 -18.936 -21.725  1.00 96.05           C  
ATOM    486  CZ  PHE B  59      -3.250 -18.039 -22.610  1.00 96.05           C  
ATOM    487  N   PRO B  60      -2.850 -25.239 -24.668  1.00 93.94           N  
ATOM    488  CA  PRO B  60      -2.557 -26.674 -24.709  1.00 93.94           C  
ATOM    489  C   PRO B  60      -1.061 -26.969 -24.778  1.00 93.94           C  
ATOM    490  CB  PRO B  60      -3.265 -27.141 -25.984  1.00 93.94           C  
ATOM    491  O   PRO B  60      -0.624 -28.056 -24.390  1.00 93.94           O  
ATOM    492  CG  PRO B  60      -3.575 -25.885 -26.731  1.00 93.94           C  
ATOM    493  CD  PRO B  60      -3.580 -24.740 -25.759  1.00 93.94           C  
ATOM    494  N   GLU B  61      -0.310 -26.016 -25.310  1.00 93.42           N  
ATOM    495  CA  GLU B  61       1.134 -26.218 -25.380  1.00 93.42           C  
ATOM    496  C   GLU B  61       1.728 -26.441 -23.992  1.00 93.42           C  
ATOM    497  CB  GLU B  61       1.813 -25.025 -26.057  1.00 93.42           C  
ATOM    498  O   GLU B  61       2.791 -27.050 -23.856  1.00 93.42           O  
ATOM    499  CG  GLU B  61       1.542 -23.693 -25.372  1.00 93.42           C  
ATOM    500  CD  GLU B  61       0.341 -22.957 -25.944  1.00 93.42           C  
ATOM    501  OE1 GLU B  61       0.370 -21.707 -26.010  1.00 93.42           O  
ATOM    502  OE2 GLU B  61      -0.637 -23.636 -26.329  1.00 93.42           O  
ATOM    503  N   TYR B  62       1.064 -25.996 -22.970  1.00 94.97           N  
ATOM    504  CA  TYR B  62       1.591 -26.095 -21.614  1.00 94.97           C  
ATOM    505  C   TYR B  62       1.095 -27.362 -20.927  1.00 94.97           C  
ATOM    506  CB  TYR B  62       1.193 -24.865 -20.791  1.00 94.97           C  
ATOM    507  O   TYR B  62       1.352 -27.573 -19.740  1.00 94.97           O  
ATOM    508  CG  TYR B  62       1.867 -23.591 -21.239  1.00 94.97           C  
ATOM    509  CD1 TYR B  62       3.251 -23.449 -21.165  1.00 94.97           C  
ATOM    510  CD2 TYR B  62       1.122 -22.527 -21.736  1.00 94.97           C  
ATOM    511  CE1 TYR B  62       3.876 -22.276 -21.574  1.00 94.97           C  
ATOM    512  CE2 TYR B  62       1.737 -21.350 -22.149  1.00 94.97           C  
ATOM    513  OH  TYR B  62       3.726 -20.070 -22.471  1.00 94.97           O  
ATOM    514  CZ  TYR B  62       3.112 -21.234 -22.065  1.00 94.97           C  
ATOM    515  N   LYS B  63       0.401 -28.228 -21.632  1.00 93.23           N  
ATOM    516  CA  LYS B  63       0.106 -29.562 -21.118  1.00 93.23           C  
ATOM    517  C   LYS B  63       1.379 -30.392 -20.977  1.00 93.23           C  
ATOM    518  CB  LYS B  63      -0.890 -30.281 -22.029  1.00 93.23           C  
ATOM    519  O   LYS B  63       1.430 -31.331 -20.180  1.00 93.23           O  
ATOM    520  CG  LYS B  63      -2.315 -29.759 -21.923  1.00 93.23           C  
ATOM    521  CD  LYS B  63      -3.275 -30.576 -22.778  1.00 93.23           C  
ATOM    522  CE  LYS B  63      -4.692 -30.022 -22.715  1.00 93.23           C  
ATOM    523  NZ  LYS B  63      -5.632 -30.804 -23.573  1.00 93.23           N  
ATOM    524  N   ASP B  64       2.277 -29.943 -21.817  1.00 93.62           N  
ATOM    525  CA  ASP B  64       3.607 -30.526 -21.678  1.00 93.62           C  
ATOM    526  C   ASP B  64       4.337 -29.948 -20.468  1.00 93.62           C  
ATOM    527  CB  ASP B  64       4.429 -30.296 -22.948  1.00 93.62           C  
ATOM    528  O   ASP B  64       4.710 -28.773 -20.465  1.00 93.62           O  
ATOM    529  CG  ASP B  64       5.763 -31.021 -22.930  1.00 93.62           C  
ATOM    530  OD1 ASP B  64       6.092 -31.670 -21.914  1.00 93.62           O  
ATOM    531  OD2 ASP B  64       6.494 -30.941 -23.941  1.00 93.62           O  
ATOM    532  N   VAL B  65       4.663 -30.791 -19.536  1.00 94.18           N  
ATOM    533  CA  VAL B  65       5.218 -30.376 -18.252  1.00 94.18           C  
ATOM    534  C   VAL B  65       6.565 -29.690 -18.468  1.00 94.18           C  
ATOM    535  CB  VAL B  65       5.379 -31.575 -17.290  1.00 94.18           C  
ATOM    536  O   VAL B  65       6.928 -28.774 -17.726  1.00 94.18           O  
ATOM    537  CG1 VAL B  65       6.060 -31.139 -15.994  1.00 94.18           C  
ATOM    538  CG2 VAL B  65       4.021 -32.210 -16.997  1.00 94.18           C  
ATOM    539  N   GLU B  66       7.241 -30.074 -19.499  1.00 93.51           N  
ATOM    540  CA  GLU B  66       8.543 -29.482 -19.792  1.00 93.51           C  
ATOM    541  C   GLU B  66       8.405 -28.019 -20.204  1.00 93.51           C  
ATOM    542  CB  GLU B  66       9.258 -30.273 -20.891  1.00 93.51           C  
ATOM    543  O   GLU B  66       9.278 -27.201 -19.910  1.00 93.51           O  
ATOM    544  CG  GLU B  66       9.760 -31.637 -20.440  1.00 93.51           C  
ATOM    545  CD  GLU B  66      10.763 -31.560 -19.300  1.00 93.51           C  
ATOM    546  OE1 GLU B  66      10.640 -32.342 -18.330  1.00 93.51           O  
ATOM    547  OE2 GLU B  66      11.678 -30.710 -19.377  1.00 93.51           O  
ATOM    548  N   ARG B  67       7.254 -27.735 -20.781  1.00 94.48           N  
ATOM    549  CA  ARG B  67       7.027 -26.367 -21.236  1.00 94.48           C  
ATOM    550  C   ARG B  67       6.591 -25.471 -20.082  1.00 94.48           C  
ATOM    551  CB  ARG B  67       5.976 -26.338 -22.348  1.00 94.48           C  
ATOM    552  O   ARG B  67       6.765 -24.251 -20.136  1.00 94.48           O  
ATOM    553  CG  ARG B  67       6.447 -26.951 -23.657  1.00 94.48           C  
ATOM    554  CD  ARG B  67       7.305 -25.981 -24.457  1.00 94.48           C  
ATOM    555  NE  ARG B  67       6.565 -24.775 -24.816  1.00 94.48           N  
ATOM    556  NH1 ARG B  67       8.401 -23.644 -25.643  1.00 94.48           N  
ATOM    557  NH2 ARG B  67       6.336 -22.650 -25.656  1.00 94.48           N  
ATOM    558  CZ  ARG B  67       7.102 -23.692 -25.371  1.00 94.48           C  
ATOM    559  N   VAL B  68       6.037 -26.025 -19.081  1.00 96.10           N  
ATOM    560  CA  VAL B  68       5.678 -25.276 -17.882  1.00 96.10           C  
ATOM    561  C   VAL B  68       6.919 -25.054 -17.020  1.00 96.10           C  
ATOM    562  CB  VAL B  68       4.585 -26.001 -17.065  1.00 96.10           C  
ATOM    563  O   VAL B  68       7.033 -24.035 -16.335  1.00 96.10           O  
ATOM    564  CG1 VAL B  68       4.281 -25.240 -15.776  1.00 96.10           C  
ATOM    565  CG2 VAL B  68       3.318 -26.169 -17.901  1.00 96.10           C  
ATOM    566  N   LYS B  69       7.837 -26.033 -17.126  1.00 96.30           N  
ATOM    567  CA  LYS B  69       9.076 -25.973 -16.356  1.00 96.30           C  
ATOM    568  C   LYS B  69       9.980 -24.849 -16.856  1.00 96.30           C  
ATOM    569  CB  LYS B  69       9.816 -27.310 -16.424  1.00 96.30           C  
ATOM    570  O   LYS B  69      10.577 -24.125 -16.058  1.00 96.30           O  
ATOM    571  CG  LYS B  69      11.092 -27.354 -15.598  1.00 96.30           C  
ATOM    572  CD  LYS B  69      11.758 -28.722 -15.669  1.00 96.30           C  
ATOM    573  CE  LYS B  69      13.048 -28.760 -14.861  1.00 96.30           C  
ATOM    574  NZ  LYS B  69      13.682 -30.112 -14.893  1.00 96.30           N  
ATOM    575  N   LYS B  70      10.033 -24.785 -18.167  1.00 94.53           N  
ATOM    576  CA  LYS B  70      10.912 -23.796 -18.783  1.00 94.53           C  
ATOM    577  C   LYS B  70      10.255 -23.163 -20.006  1.00 94.53           C  
ATOM    578  CB  LYS B  70      12.247 -24.432 -19.175  1.00 94.53           C  
ATOM    579  O   LYS B  70       9.697 -23.866 -20.851  1.00 94.53           O  
ATOM    580  CG  LYS B  70      13.324 -23.427 -19.555  1.00 94.53           C  
ATOM    581  CD  LYS B  70      14.659 -24.111 -19.819  1.00 94.53           C  
ATOM    582  CE  LYS B  70      15.738 -23.106 -20.199  1.00 94.53           C  
ATOM    583  NZ  LYS B  70      17.059 -23.768 -20.419  1.00 94.53           N  
ATOM    584  N   PHE B  71      10.166 -21.782 -20.046  1.00 94.16           N  
ATOM    585  CA  PHE B  71       9.646 -21.030 -21.182  1.00 94.16           C  
ATOM    586  C   PHE B  71      10.434 -19.742 -21.385  1.00 94.16           C  
ATOM    587  CB  PHE B  71       8.161 -20.710 -20.983  1.00 94.16           C  
ATOM    588  O   PHE B  71      11.274 -19.384 -20.556  1.00 94.16           O  
ATOM    589  CG  PHE B  71       7.895 -19.722 -19.879  1.00 94.16           C  
ATOM    590  CD1 PHE B  71       7.734 -20.152 -18.567  1.00 94.16           C  
ATOM    591  CD2 PHE B  71       7.808 -18.364 -20.153  1.00 94.16           C  
ATOM    592  CE1 PHE B  71       7.488 -19.240 -17.543  1.00 94.16           C  
ATOM    593  CE2 PHE B  71       7.563 -17.446 -19.135  1.00 94.16           C  
ATOM    594  CZ  PHE B  71       7.402 -17.887 -17.831  1.00 94.16           C  
ATOM    595  N   THR B  72      10.207 -19.166 -22.547  1.00 88.38           N  
ATOM    596  CA  THR B  72      10.853 -17.883 -22.801  1.00 88.38           C  
ATOM    597  C   THR B  72       9.843 -16.742 -22.713  1.00 88.38           C  
ATOM    598  CB  THR B  72      11.533 -17.864 -24.183  1.00 88.38           C  
ATOM    599  O   THR B  72       8.673 -16.913 -23.060  1.00 88.38           O  
ATOM    600  CG2 THR B  72      12.594 -18.954 -24.289  1.00 88.38           C  
ATOM    601  OG1 THR B  72      10.544 -18.075 -25.198  1.00 88.38           O  
ATOM    602  N   GLU B  73      10.329 -15.646 -22.238  1.00 85.69           N  
ATOM    603  CA  GLU B  73       9.485 -14.464 -22.092  1.00 85.69           C  
ATOM    604  C   GLU B  73       8.864 -14.061 -23.427  1.00 85.69           C  
ATOM    605  CB  GLU B  73      10.289 -13.297 -21.512  1.00 85.69           C  
ATOM    606  O   GLU B  73       7.715 -13.618 -23.474  1.00 85.69           O  
ATOM    607  CG  GLU B  73       9.471 -12.030 -21.306  1.00 85.69           C  
ATOM    608  CD  GLU B  73      10.267 -10.899 -20.674  1.00 85.69           C  
ATOM    609  OE1 GLU B  73       9.754  -9.759 -20.609  1.00 85.69           O  
ATOM    610  OE2 GLU B  73      11.412 -11.155 -20.241  1.00 85.69           O  
ATOM    611  N   GLU B  74       9.588 -14.231 -24.485  1.00 84.16           N  
ATOM    612  CA  GLU B  74       9.155 -13.817 -25.816  1.00 84.16           C  
ATOM    613  C   GLU B  74       7.907 -14.580 -26.253  1.00 84.16           C  
ATOM    614  CB  GLU B  74      10.279 -14.021 -26.835  1.00 84.16           C  
ATOM    615  O   GLU B  74       7.052 -14.033 -26.953  1.00 84.16           O  
ATOM    616  CG  GLU B  74      11.465 -13.087 -26.637  1.00 84.16           C  
ATOM    617  CD  GLU B  74      12.535 -13.243 -27.706  1.00 84.16           C  
ATOM    618  OE1 GLU B  74      13.505 -12.451 -27.713  1.00 84.16           O  
ATOM    619  OE2 GLU B  74      12.403 -14.163 -28.543  1.00 84.16           O  
ATOM    620  N   GLU B  75       7.734 -15.747 -25.764  1.00 87.18           N  
ATOM    621  CA  GLU B  75       6.592 -16.571 -26.148  1.00 87.18           C  
ATOM    622  C   GLU B  75       5.293 -16.020 -25.568  1.00 87.18           C  
ATOM    623  CB  GLU B  75       6.797 -18.019 -25.696  1.00 87.18           C  
ATOM    624  O   GLU B  75       4.212 -16.270 -26.105  1.00 87.18           O  
ATOM    625  CG  GLU B  75       7.983 -18.707 -26.356  1.00 87.18           C  
ATOM    626  CD  GLU B  75       8.201 -20.130 -25.866  1.00 87.18           C  
ATOM    627  OE1 GLU B  75       9.369 -20.571 -25.784  1.00 87.18           O  
ATOM    628  OE2 GLU B  75       7.194 -20.809 -25.562  1.00 87.18           O  
ATOM    629  N   LEU B  76       5.457 -15.262 -24.493  1.00 87.61           N  
ATOM    630  CA  LEU B  76       4.275 -14.706 -23.844  1.00 87.61           C  
ATOM    631  C   LEU B  76       3.895 -13.365 -24.463  1.00 87.61           C  
ATOM    632  CB  LEU B  76       4.518 -14.538 -22.341  1.00 87.61           C  
ATOM    633  O   LEU B  76       2.795 -12.860 -24.231  1.00 87.61           O  
ATOM    634  CG  LEU B  76       4.747 -15.822 -21.544  1.00 87.61           C  
ATOM    635  CD1 LEU B  76       5.021 -15.495 -20.079  1.00 87.61           C  
ATOM    636  CD2 LEU B  76       3.547 -16.754 -21.673  1.00 87.61           C  
ATOM    637  N   LYS B  77       4.698 -12.906 -25.391  1.00 79.67           N  
ATOM    638  CA  LYS B  77       4.517 -11.536 -25.864  1.00 79.67           C  
ATOM    639  C   LYS B  77       4.181 -11.508 -27.352  1.00 79.67           C  
ATOM    640  CB  LYS B  77       5.772 -10.705 -25.593  1.00 79.67           C  
ATOM    641  O   LYS B  77       4.226 -10.451 -27.984  1.00 79.67           O  
ATOM    642  CG  LYS B  77       6.076 -10.505 -24.116  1.00 79.67           C  
ATOM    643  CD  LYS B  77       7.310  -9.637 -23.912  1.00 79.67           C  
ATOM    644  CE  LYS B  77       7.594  -9.407 -22.433  1.00 79.67           C  
ATOM    645  NZ  LYS B  77       8.811  -8.565 -22.228  1.00 79.67           N  
ATOM    646  N   THR B  78       3.881 -12.582 -27.891  1.00 84.67           N  
ATOM    647  CA  THR B  78       3.464 -12.605 -29.289  1.00 84.67           C  
ATOM    648  C   THR B  78       2.044 -12.066 -29.439  1.00 84.67           C  
ATOM    649  CB  THR B  78       3.539 -14.029 -29.871  1.00 84.67           C  
ATOM    650  O   THR B  78       1.273 -12.058 -28.477  1.00 84.67           O  
ATOM    651  CG2 THR B  78       4.949 -14.598 -29.750  1.00 84.67           C  
ATOM    652  OG1 THR B  78       2.630 -14.879 -29.160  1.00 84.67           O  
ATOM    653  N   LYS B  79       1.767 -11.561 -30.612  1.00 85.41           N  
ATOM    654  CA  LYS B  79       0.435 -11.022 -30.869  1.00 85.41           C  
ATOM    655  C   LYS B  79      -0.645 -12.057 -30.564  1.00 85.41           C  
ATOM    656  CB  LYS B  79       0.315 -10.553 -32.320  1.00 85.41           C  
ATOM    657  O   LYS B  79      -1.649 -11.743 -29.921  1.00 85.41           O  
ATOM    658  CG  LYS B  79       1.058  -9.259 -32.615  1.00 85.41           C  
ATOM    659  CD  LYS B  79       0.831  -8.798 -34.049  1.00 85.41           C  
ATOM    660  CE  LYS B  79       1.640  -7.549 -34.371  1.00 85.41           C  
ATOM    661  NZ  LYS B  79       1.435  -7.104 -35.782  1.00 85.41           N  
ATOM    662  N   GLU B  80      -0.374 -13.224 -31.036  1.00 89.27           N  
ATOM    663  CA  GLU B  80      -1.333 -14.303 -30.816  1.00 89.27           C  
ATOM    664  C   GLU B  80      -1.461 -14.634 -29.332  1.00 89.27           C  
ATOM    665  CB  GLU B  80      -0.925 -15.553 -31.600  1.00 89.27           C  
ATOM    666  O   GLU B  80      -2.570 -14.813 -28.824  1.00 89.27           O  
ATOM    667  CG  GLU B  80      -1.083 -15.412 -33.107  1.00 89.27           C  
ATOM    668  CD  GLU B  80      -0.702 -16.671 -33.871  1.00 89.27           C  
ATOM    669  OE1 GLU B  80      -0.823 -16.685 -35.117  1.00 89.27           O  
ATOM    670  OE2 GLU B  80      -0.279 -17.651 -33.218  1.00 89.27           O  
ATOM    671  N   ALA B  81      -0.379 -14.723 -28.612  1.00 89.29           N  
ATOM    672  CA  ALA B  81      -0.366 -15.051 -27.189  1.00 89.29           C  
ATOM    673  C   ALA B  81      -1.073 -13.975 -26.371  1.00 89.29           C  
ATOM    674  CB  ALA B  81       1.068 -15.232 -26.697  1.00 89.29           C  
ATOM    675  O   ALA B  81      -1.849 -14.285 -25.464  1.00 89.29           O  
ATOM    676  N   LYS B  82      -0.881 -12.748 -26.779  1.00 86.09           N  
ATOM    677  CA  LYS B  82      -1.493 -11.636 -26.056  1.00 86.09           C  
ATOM    678  C   LYS B  82      -3.015 -11.700 -26.136  1.00 86.09           C  
ATOM    679  CB  LYS B  82      -0.995 -10.299 -26.606  1.00 86.09           C  
ATOM    680  O   LYS B  82      -3.705 -11.452 -25.146  1.00 86.09           O  
ATOM    681  CG  LYS B  82       0.445  -9.974 -26.234  1.00 86.09           C  
ATOM    682  CD  LYS B  82       0.866  -8.612 -26.769  1.00 86.09           C  
ATOM    683  CE  LYS B  82       2.324  -8.311 -26.449  1.00 86.09           C  
ATOM    684  NZ  LYS B  82       2.760  -7.003 -27.022  1.00 86.09           N  
ATOM    685  N   GLU B  83      -3.477 -12.036 -27.304  1.00 89.22           N  
ATOM    686  CA  GLU B  83      -4.920 -12.150 -27.488  1.00 89.22           C  
ATOM    687  C   GLU B  83      -5.495 -13.290 -26.653  1.00 89.22           C  
ATOM    688  CB  GLU B  83      -5.259 -12.358 -28.967  1.00 89.22           C  
ATOM    689  O   GLU B  83      -6.545 -13.138 -26.025  1.00 89.22           O  
ATOM    690  CG  GLU B  83      -6.650 -11.877 -29.352  1.00 89.22           C  
ATOM    691  CD  GLU B  83      -6.827 -11.692 -30.851  1.00 89.22           C  
ATOM    692  OE1 GLU B  83      -7.929 -11.289 -31.287  1.00 89.22           O  
ATOM    693  OE2 GLU B  83      -5.856 -11.953 -31.595  1.00 89.22           O  
ATOM    694  N   ARG B  84      -4.761 -14.356 -26.602  1.00 92.82           N  
ATOM    695  CA  ARG B  84      -5.218 -15.509 -25.833  1.00 92.82           C  
ATOM    696  C   ARG B  84      -5.217 -15.207 -24.339  1.00 92.82           C  
ATOM    697  CB  ARG B  84      -4.342 -16.730 -26.122  1.00 92.82           C  
ATOM    698  O   ARG B  84      -6.151 -15.575 -23.624  1.00 92.82           O  
ATOM    699  CG  ARG B  84      -4.544 -17.318 -27.510  1.00 92.82           C  
ATOM    700  CD  ARG B  84      -3.602 -18.486 -27.770  1.00 92.82           C  
ATOM    701  NE  ARG B  84      -3.817 -19.573 -26.820  1.00 92.82           N  
ATOM    702  NH1 ARG B  84      -2.025 -20.838 -27.546  1.00 92.82           N  
ATOM    703  NH2 ARG B  84      -3.348 -21.594 -25.834  1.00 92.82           N  
ATOM    704  CZ  ARG B  84      -3.063 -20.666 -26.735  1.00 92.82           C  
ATOM    705  N   TRP B  85      -4.266 -14.559 -23.854  1.00 93.79           N  
ATOM    706  CA  TRP B  85      -4.178 -14.191 -22.445  1.00 93.79           C  
ATOM    707  C   TRP B  85      -5.271 -13.195 -22.073  1.00 93.79           C  
ATOM    708  CB  TRP B  85      -2.801 -13.600 -22.128  1.00 93.79           C  
ATOM    709  O   TRP B  85      -5.835 -13.263 -20.978  1.00 93.79           O  
ATOM    710  CG  TRP B  85      -1.728 -14.628 -21.931  1.00 93.79           C  
ATOM    711  CD1 TRP B  85      -0.628 -14.832 -22.718  1.00 93.79           C  
ATOM    712  CD2 TRP B  85      -1.654 -15.596 -20.881  1.00 93.79           C  
ATOM    713  CE2 TRP B  85      -0.482 -16.355 -21.093  1.00 93.79           C  
ATOM    714  CE3 TRP B  85      -2.466 -15.896 -19.779  1.00 93.79           C  
ATOM    715  NE1 TRP B  85       0.125 -15.869 -22.220  1.00 93.79           N  
ATOM    716  CH2 TRP B  85      -0.914 -17.669 -19.172  1.00 93.79           C  
ATOM    717  CZ2 TRP B  85      -0.102 -17.396 -20.242  1.00 93.79           C  
ATOM    718  CZ3 TRP B  85      -2.087 -16.932 -18.934  1.00 93.79           C  
ATOM    719  N   ARG B  86      -5.585 -12.297 -23.008  1.00 91.69           N  
ATOM    720  CA  ARG B  86      -6.654 -11.338 -22.751  1.00 91.69           C  
ATOM    721  C   ARG B  86      -7.976 -12.051 -22.484  1.00 91.69           C  
ATOM    722  CB  ARG B  86      -6.808 -10.375 -23.930  1.00 91.69           C  
ATOM    723  O   ARG B  86      -8.716 -11.676 -21.572  1.00 91.69           O  
ATOM    724  CG  ARG B  86      -7.565  -9.101 -23.589  1.00 91.69           C  
ATOM    725  CD  ARG B  86      -7.468  -8.071 -24.706  1.00 91.69           C  
ATOM    726  NE  ARG B  86      -8.240  -6.870 -24.401  1.00 91.69           N  
ATOM    727  NH1 ARG B  86      -6.627  -5.393 -25.147  1.00 91.69           N  
ATOM    728  NH2 ARG B  86      -8.607  -4.605 -24.302  1.00 91.69           N  
ATOM    729  CZ  ARG B  86      -7.823  -5.626 -24.617  1.00 91.69           C  
ATOM    730  N   LYS B  87      -8.242 -13.039 -23.279  1.00 91.38           N  
ATOM    731  CA  LYS B  87      -9.459 -13.822 -23.086  1.00 91.38           C  
ATOM    732  C   LYS B  87      -9.432 -14.562 -21.752  1.00 91.38           C  
ATOM    733  CB  LYS B  87      -9.646 -14.816 -24.233  1.00 91.38           C  
ATOM    734  O   LYS B  87     -10.455 -14.666 -21.073  1.00 91.38           O  
ATOM    735  CG  LYS B  87      -9.972 -14.165 -25.569  1.00 91.38           C  
ATOM    736  CD  LYS B  87     -10.129 -15.203 -26.673  1.00 91.38           C  
ATOM    737  CE  LYS B  87     -10.370 -14.548 -28.027  1.00 91.38           C  
ATOM    738  NZ  LYS B  87     -10.424 -15.557 -29.128  1.00 91.38           N  
ATOM    739  N   PHE B  88      -8.219 -15.015 -21.400  1.00 94.20           N  
ATOM    740  CA  PHE B  88      -8.031 -15.728 -20.141  1.00 94.20           C  
ATOM    741  C   PHE B  88      -8.283 -14.806 -18.954  1.00 94.20           C  
ATOM    742  CB  PHE B  88      -6.619 -16.316 -20.060  1.00 94.20           C  
ATOM    743  O   PHE B  88      -8.940 -15.196 -17.987  1.00 94.20           O  
ATOM    744  CG  PHE B  88      -6.391 -17.181 -18.850  1.00 94.20           C  
ATOM    745  CD1 PHE B  88      -5.642 -16.715 -17.776  1.00 94.20           C  
ATOM    746  CD2 PHE B  88      -6.924 -18.461 -18.787  1.00 94.20           C  
ATOM    747  CE1 PHE B  88      -5.429 -17.513 -16.655  1.00 94.20           C  
ATOM    748  CE2 PHE B  88      -6.716 -19.265 -17.670  1.00 94.20           C  
ATOM    749  CZ  PHE B  88      -5.967 -18.790 -16.605  1.00 94.20           C  
ATOM    750  N   PHE B  89      -7.919 -13.643 -19.094  1.00 89.94           N  
ATOM    751  CA  PHE B  89      -8.092 -12.662 -18.030  1.00 89.94           C  
ATOM    752  C   PHE B  89      -9.569 -12.364 -17.801  1.00 89.94           C  
ATOM    753  CB  PHE B  89      -7.341 -11.368 -18.362  1.00 89.94           C  
ATOM    754  O   PHE B  89     -10.001 -12.182 -16.661  1.00 89.94           O  
ATOM    755  CG  PHE B  89      -5.853 -11.548 -18.498  1.00 89.94           C  
ATOM    756  CD1 PHE B  89      -5.216 -12.644 -17.930  1.00 89.94           C  
ATOM    757  CD2 PHE B  89      -5.091 -10.619 -19.195  1.00 89.94           C  
ATOM    758  CE1 PHE B  89      -3.839 -12.813 -18.054  1.00 89.94           C  
ATOM    759  CE2 PHE B  89      -3.714 -10.781 -19.324  1.00 89.94           C  
ATOM    760  CZ  PHE B  89      -3.090 -11.878 -18.752  1.00 89.94           C  
ATOM    761  N   THR B  90     -10.343 -12.329 -18.850  1.00 87.55           N  
ATOM    762  CA  THR B  90     -11.758 -11.980 -18.778  1.00 87.55           C  
ATOM    763  C   THR B  90     -12.521 -12.988 -17.925  1.00 87.55           C  
ATOM    764  CB  THR B  90     -12.387 -11.909 -20.182  1.00 87.55           C  
ATOM    765  O   THR B  90     -13.504 -12.637 -17.270  1.00 87.55           O  
ATOM    766  CG2 THR B  90     -13.840 -11.451 -20.111  1.00 87.55           C  
ATOM    767  OG1 THR B  90     -11.645 -10.983 -20.986  1.00 87.55           O  
ATOM    768  N   ILE B  91     -11.960 -14.167 -17.835  1.00 91.06           N  
ATOM    769  CA  ILE B  91     -12.630 -15.236 -17.103  1.00 91.06           C  
ATOM    770  C   ILE B  91     -12.492 -15.000 -15.601  1.00 91.06           C  
ATOM    771  CB  ILE B  91     -12.063 -16.623 -17.483  1.00 91.06           C  
ATOM    772  O   ILE B  91     -13.394 -15.333 -14.828  1.00 91.06           O  
ATOM    773  CG1 ILE B  91     -12.214 -16.868 -18.988  1.00 91.06           C  
ATOM    774  CG2 ILE B  91     -12.752 -17.727 -16.676  1.00 91.06           C  
ATOM    775  CD1 ILE B  91     -11.456 -18.087 -19.496  1.00 91.06           C  
ATOM    776  N   PHE B  92     -11.352 -14.381 -15.200  1.00 91.38           N  
ATOM    777  CA  PHE B  92     -11.040 -14.371 -13.776  1.00 91.38           C  
ATOM    778  C   PHE B  92     -10.995 -12.945 -13.241  1.00 91.38           C  
ATOM    779  CB  PHE B  92      -9.705 -15.073 -13.511  1.00 91.38           C  
ATOM    780  O   PHE B  92     -10.796 -12.731 -12.043  1.00 91.38           O  
ATOM    781  CG  PHE B  92      -9.733 -16.553 -13.783  1.00 91.38           C  
ATOM    782  CD1 PHE B  92     -10.251 -17.437 -12.843  1.00 91.38           C  
ATOM    783  CD2 PHE B  92      -9.243 -17.061 -14.979  1.00 91.38           C  
ATOM    784  CE1 PHE B  92     -10.278 -18.807 -13.092  1.00 91.38           C  
ATOM    785  CE2 PHE B  92      -9.267 -18.430 -15.234  1.00 91.38           C  
ATOM    786  CZ  PHE B  92      -9.784 -19.301 -14.289  1.00 91.38           C  
ATOM    787  N   GLU B  93     -11.252 -12.003 -14.121  1.00 83.73           N  
ATOM    788  CA  GLU B  93     -11.086 -10.607 -13.728  1.00 83.73           C  
ATOM    789  C   GLU B  93     -12.037 -10.237 -12.593  1.00 83.73           C  
ATOM    790  CB  GLU B  93     -11.310  -9.680 -14.925  1.00 83.73           C  
ATOM    791  O   GLU B  93     -11.708  -9.402 -11.748  1.00 83.73           O  
ATOM    792  CG  GLU B  93     -12.738  -9.690 -15.452  1.00 83.73           C  
ATOM    793  CD  GLU B  93     -12.944  -8.770 -16.644  1.00 83.73           C  
ATOM    794  OE1 GLU B  93     -14.102  -8.607 -17.092  1.00 83.73           O  
ATOM    795  OE2 GLU B  93     -11.940  -8.208 -17.135  1.00 83.73           O  
ATOM    796  N   LYS B  94     -13.194 -10.972 -12.530  1.00 80.46           N  
ATOM    797  CA  LYS B  94     -14.161 -10.672 -11.478  1.00 80.46           C  
ATOM    798  C   LYS B  94     -13.893 -11.509 -10.230  1.00 80.46           C  
ATOM    799  CB  LYS B  94     -15.587 -10.914 -11.974  1.00 80.46           C  
ATOM    800  O   LYS B  94     -14.354 -11.171  -9.138  1.00 80.46           O  
ATOM    801  CG  LYS B  94     -16.021  -9.977 -13.091  1.00 80.46           C  
ATOM    802  CD  LYS B  94     -17.475 -10.208 -13.482  1.00 80.46           C  
ATOM    803  CE  LYS B  94     -17.904  -9.286 -14.616  1.00 80.46           C  
ATOM    804  NZ  LYS B  94     -19.319  -9.531 -15.024  1.00 80.46           N  
ATOM    805  N   LYS B  95     -13.078 -12.544 -10.361  1.00 83.93           N  
ATOM    806  CA  LYS B  95     -12.836 -13.474  -9.262  1.00 83.93           C  
ATOM    807  C   LYS B  95     -11.542 -13.132  -8.528  1.00 83.93           C  
ATOM    808  CB  LYS B  95     -12.780 -14.913  -9.778  1.00 83.93           C  
ATOM    809  O   LYS B  95     -11.460 -13.273  -7.306  1.00 83.93           O  
ATOM    810  CG  LYS B  95     -14.111 -15.435 -10.300  1.00 83.93           C  
ATOM    811  CD  LYS B  95     -14.012 -16.896 -10.720  1.00 83.93           C  
ATOM    812  CE  LYS B  95     -15.346 -17.423 -11.232  1.00 83.93           C  
ATOM    813  NZ  LYS B  95     -15.260 -18.861 -11.623  1.00 83.93           N  
ATOM    814  N   ILE B  96     -10.591 -12.598  -9.269  1.00 83.46           N  
ATOM    815  CA  ILE B  96      -9.284 -12.283  -8.703  1.00 83.46           C  
ATOM    816  C   ILE B  96      -9.037 -10.778  -8.781  1.00 83.46           C  
ATOM    817  CB  ILE B  96      -8.154 -13.049  -9.427  1.00 83.46           C  
ATOM    818  O   ILE B  96      -8.808 -10.236  -9.864  1.00 83.46           O  
ATOM    819  CG1 ILE B  96      -8.411 -14.560  -9.369  1.00 83.46           C  
ATOM    820  CG2 ILE B  96      -6.791 -12.702  -8.821  1.00 83.46           C  
ATOM    821  CD1 ILE B  96      -7.381 -15.392 -10.121  1.00 83.46           C  
ATOM    822  N   GLU B  97      -9.121 -10.090  -7.703  1.00 70.84           N  
ATOM    823  CA  GLU B  97      -9.081  -8.632  -7.637  1.00 70.84           C  
ATOM    824  C   GLU B  97      -7.765  -8.090  -8.185  1.00 70.84           C  
ATOM    825  CB  GLU B  97      -9.289  -8.153  -6.197  1.00 70.84           C  
ATOM    826  O   GLU B  97      -7.753  -7.100  -8.920  1.00 70.84           O  
ATOM    827  CG  GLU B  97     -10.741  -8.179  -5.744  1.00 70.84           C  
ATOM    828  CD  GLU B  97     -10.932  -7.697  -4.315  1.00 70.84           C  
ATOM    829  OE1 GLU B  97     -12.077  -7.730  -3.810  1.00 70.84           O  
ATOM    830  OE2 GLU B  97      -9.928  -7.281  -3.694  1.00 70.84           O  
ATOM    831  N   ASP B  98      -6.630  -8.562  -7.981  1.00 75.05           N  
ATOM    832  CA  ASP B  98      -5.328  -8.044  -8.388  1.00 75.05           C  
ATOM    833  C   ASP B  98      -4.699  -8.924  -9.466  1.00 75.05           C  
ATOM    834  CB  ASP B  98      -4.391  -7.939  -7.182  1.00 75.05           C  
ATOM    835  O   ASP B  98      -3.479  -9.098  -9.499  1.00 75.05           O  
ATOM    836  CG  ASP B  98      -4.358  -9.206  -6.345  1.00 75.05           C  
ATOM    837  OD1 ASP B  98      -5.276 -10.044  -6.472  1.00 75.05           O  
ATOM    838  OD2 ASP B  98      -3.407  -9.365  -5.550  1.00 75.05           O  
ATOM    839  N   TYR B  99      -5.603  -9.353 -10.352  1.00 84.41           N  
ATOM    840  CA  TYR B  99      -5.178 -10.321 -11.358  1.00 84.41           C  
ATOM    841  C   TYR B  99      -4.182  -9.697 -12.328  1.00 84.41           C  
ATOM    842  CB  TYR B  99      -6.387 -10.862 -12.127  1.00 84.41           C  
ATOM    843  O   TYR B  99      -3.348 -10.398 -12.906  1.00 84.41           O  
ATOM    844  CG  TYR B  99      -6.957  -9.886 -13.127  1.00 84.41           C  
ATOM    845  CD1 TYR B  99      -7.913  -8.947 -12.746  1.00 84.41           C  
ATOM    846  CD2 TYR B  99      -6.543  -9.902 -14.455  1.00 84.41           C  
ATOM    847  CE1 TYR B  99      -8.443  -8.046 -13.664  1.00 84.41           C  
ATOM    848  CE2 TYR B  99      -7.066  -9.006 -15.382  1.00 84.41           C  
ATOM    849  OH  TYR B  99      -8.535  -7.194 -15.891  1.00 84.41           O  
ATOM    850  CZ  TYR B  99      -8.014  -8.083 -14.978  1.00 84.41           C  
ATOM    851  N   ASN B 100      -4.271  -8.286 -12.532  1.00 82.76           N  
ATOM    852  CA  ASN B 100      -3.463  -7.603 -13.536  1.00 82.76           C  
ATOM    853  C   ASN B 100      -2.235  -6.944 -12.913  1.00 82.76           C  
ATOM    854  CB  ASN B 100      -4.300  -6.564 -14.284  1.00 82.76           C  
ATOM    855  O   ASN B 100      -1.515  -6.203 -13.584  1.00 82.76           O  
ATOM    856  CG  ASN B 100      -4.748  -5.423 -13.392  1.00 82.76           C  
ATOM    857  ND2 ASN B 100      -5.348  -4.401 -13.993  1.00 82.76           N  
ATOM    858  OD1 ASN B 100      -4.555  -5.458 -12.174  1.00 82.76           O  
ATOM    859  N   PHE B 101      -1.939  -7.224 -11.645  1.00 78.52           N  
ATOM    860  CA  PHE B 101      -0.803  -6.623 -10.956  1.00 78.52           C  
ATOM    861  C   PHE B 101       0.504  -7.262 -11.408  1.00 78.52           C  
ATOM    862  CB  PHE B 101      -0.959  -6.762  -9.439  1.00 78.52           C  
ATOM    863  O   PHE B 101       0.567  -8.475 -11.621  1.00 78.52           O  
ATOM    864  CG  PHE B 101      -0.072  -5.836  -8.650  1.00 78.52           C  
ATOM    865  CD1 PHE B 101       1.126  -6.289  -8.111  1.00 78.52           C  
ATOM    866  CD2 PHE B 101      -0.438  -4.511  -8.448  1.00 78.52           C  
ATOM    867  CE1 PHE B 101       1.948  -5.434  -7.381  1.00 78.52           C  
ATOM    868  CE2 PHE B 101       0.379  -3.651  -7.720  1.00 78.52           C  
ATOM    869  CZ  PHE B 101       1.571  -4.115  -7.186  1.00 78.52           C  
ATOM    870  N   GLY B 102       1.516  -6.361 -11.653  1.00 80.64           N  
ATOM    871  CA  GLY B 102       2.819  -6.866 -12.055  1.00 80.64           C  
ATOM    872  C   GLY B 102       3.456  -7.769 -11.016  1.00 80.64           C  
ATOM    873  O   GLY B 102       3.580  -7.391  -9.849  1.00 80.64           O  
ATOM    874  N   THR B 103       3.960  -8.963 -11.519  1.00 85.93           N  
ATOM    875  CA  THR B 103       4.520  -9.977 -10.633  1.00 85.93           C  
ATOM    876  C   THR B 103       5.742 -10.635 -11.268  1.00 85.93           C  
ATOM    877  CB  THR B 103       3.476 -11.054 -10.285  1.00 85.93           C  
ATOM    878  O   THR B 103       5.772 -10.862 -12.479  1.00 85.93           O  
ATOM    879  CG2 THR B 103       4.023 -12.039  -9.257  1.00 85.93           C  
ATOM    880  OG1 THR B 103       2.306 -10.423  -9.751  1.00 85.93           O  
ATOM    881  N   LEU B 104       6.709 -10.941 -10.440  1.00 87.84           N  
ATOM    882  CA  LEU B 104       7.908 -11.614 -10.928  1.00 87.84           C  
ATOM    883  C   LEU B 104       7.673 -13.115 -11.060  1.00 87.84           C  
ATOM    884  CB  LEU B 104       9.089 -11.351  -9.991  1.00 87.84           C  
ATOM    885  O   LEU B 104       7.107 -13.740 -10.160  1.00 87.84           O  
ATOM    886  CG  LEU B 104       9.734  -9.967 -10.085  1.00 87.84           C  
ATOM    887  CD1 LEU B 104      10.674  -9.739  -8.906  1.00 87.84           C  
ATOM    888  CD2 LEU B 104      10.478  -9.812 -11.407  1.00 87.84           C  
ATOM    889  N   LEU B 105       8.094 -13.606 -12.238  1.00 94.15           N  
ATOM    890  CA  LEU B 105       7.963 -15.037 -12.493  1.00 94.15           C  
ATOM    891  C   LEU B 105       9.285 -15.626 -12.974  1.00 94.15           C  
ATOM    892  CB  LEU B 105       6.867 -15.299 -13.529  1.00 94.15           C  
ATOM    893  O   LEU B 105       9.956 -15.041 -13.827  1.00 94.15           O  
ATOM    894  CG  LEU B 105       6.684 -16.753 -13.968  1.00 94.15           C  
ATOM    895  CD1 LEU B 105       6.156 -17.594 -12.811  1.00 94.15           C  
ATOM    896  CD2 LEU B 105       5.745 -16.835 -15.167  1.00 94.15           C  
ATOM    897  N   ARG B 106       9.656 -16.702 -12.432  1.00 92.74           N  
ATOM    898  CA  ARG B 106      10.830 -17.417 -12.922  1.00 92.74           C  
ATOM    899  C   ARG B 106      10.553 -18.063 -14.275  1.00 92.74           C  
ATOM    900  CB  ARG B 106      11.271 -18.481 -11.914  1.00 92.74           C  
ATOM    901  O   ARG B 106       9.513 -18.697 -14.465  1.00 92.74           O  
ATOM    902  CG  ARG B 106      11.789 -17.910 -10.603  1.00 92.74           C  
ATOM    903  CD  ARG B 106      12.172 -19.010  -9.622  1.00 92.74           C  
ATOM    904  NE  ARG B 106      11.011 -19.795  -9.212  1.00 92.74           N  
ATOM    905  NH1 ARG B 106      12.242 -21.557  -8.367  1.00 92.74           N  
ATOM    906  NH2 ARG B 106       9.951 -21.614  -8.294  1.00 92.74           N  
ATOM    907  CZ  ARG B 106      11.071 -20.987  -8.625  1.00 92.74           C  
ATOM    908  N   THR B 107      11.484 -17.970 -15.257  1.00 90.32           N  
ATOM    909  CA  THR B 107      11.314 -18.570 -16.576  1.00 90.32           C  
ATOM    910  C   THR B 107      11.721 -20.041 -16.557  1.00 90.32           C  
ATOM    911  CB  THR B 107      12.135 -17.821 -17.641  1.00 90.32           C  
ATOM    912  O   THR B 107      11.362 -20.801 -17.459  1.00 90.32           O  
ATOM    913  CG2 THR B 107      11.604 -16.407 -17.851  1.00 90.32           C  
ATOM    914  OG1 THR B 107      13.502 -17.747 -17.218  1.00 90.32           O  
ATOM    915  N   ASP B 108      12.396 -20.346 -15.488  1.00 90.61           N  
ATOM    916  CA  ASP B 108      12.838 -21.719 -15.266  1.00 90.61           C  
ATOM    917  C   ASP B 108      12.581 -22.153 -13.825  1.00 90.61           C  
ATOM    918  CB  ASP B 108      14.324 -21.865 -15.601  1.00 90.61           C  
ATOM    919  O   ASP B 108      13.197 -21.630 -12.894  1.00 90.61           O  
ATOM    920  CG  ASP B 108      14.804 -23.305 -15.557  1.00 90.61           C  
ATOM    921  OD1 ASP B 108      14.038 -24.190 -15.117  1.00 90.61           O  
ATOM    922  OD2 ASP B 108      15.959 -23.558 -15.961  1.00 90.61           O  
ATOM    923  N   ALA B 109      11.743 -23.198 -13.693  1.00 94.98           N  
ATOM    924  CA  ALA B 109      11.312 -23.632 -12.366  1.00 94.98           C  
ATOM    925  C   ALA B 109      12.441 -24.348 -11.630  1.00 94.98           C  
ATOM    926  CB  ALA B 109      10.090 -24.541 -12.474  1.00 94.98           C  
ATOM    927  O   ALA B 109      12.378 -24.531 -10.412  1.00 94.98           O  
ATOM    928  N   SER B 110      13.511 -24.770 -12.374  1.00 89.99           N  
ATOM    929  CA  SER B 110      14.629 -25.476 -11.757  1.00 89.99           C  
ATOM    930  C   SER B 110      15.703 -24.503 -11.283  1.00 89.99           C  
ATOM    931  CB  SER B 110      15.236 -26.481 -12.737  1.00 89.99           C  
ATOM    932  O   SER B 110      16.709 -24.915 -10.701  1.00 89.99           O  
ATOM    933  OG  SER B 110      15.796 -25.816 -13.856  1.00 89.99           O  
ATOM    934  N   ALA B 111      15.440 -23.200 -11.506  1.00 85.75           N  
ATOM    935  CA  ALA B 111      16.408 -22.174 -11.124  1.00 85.75           C  
ATOM    936  C   ALA B 111      15.793 -21.178 -10.145  1.00 85.75           C  
ATOM    937  CB  ALA B 111      16.928 -21.447 -12.362  1.00 85.75           C  
ATOM    938  O   ALA B 111      14.569 -21.075 -10.041  1.00 85.75           O  
ATOM    939  N   GLU B 112      16.623 -20.501  -9.428  1.00 84.61           N  
ATOM    940  CA  GLU B 112      16.171 -19.433  -8.542  1.00 84.61           C  
ATOM    941  C   GLU B 112      15.901 -18.148  -9.320  1.00 84.61           C  
ATOM    942  CB  GLU B 112      17.202 -19.175  -7.441  1.00 84.61           C  
ATOM    943  O   GLU B 112      16.140 -18.085 -10.528  1.00 84.61           O  
ATOM    944  CG  GLU B 112      17.487 -20.389  -6.569  1.00 84.61           C  
ATOM    945  CD  GLU B 112      18.524 -20.122  -5.490  1.00 84.61           C  
ATOM    946  OE1 GLU B 112      18.968 -21.085  -4.823  1.00 84.61           O  
ATOM    947  OE2 GLU B 112      18.895 -18.941  -5.309  1.00 84.61           O  
ATOM    948  N   TYR B 113      15.268 -17.225  -8.538  1.00 84.60           N  
ATOM    949  CA  TYR B 113      15.095 -15.918  -9.162  1.00 84.60           C  
ATOM    950  C   TYR B 113      16.440 -15.321  -9.559  1.00 84.60           C  
ATOM    951  CB  TYR B 113      14.359 -14.964  -8.217  1.00 84.60           C  
ATOM    952  O   TYR B 113      17.387 -15.328  -8.769  1.00 84.60           O  
ATOM    953  CG  TYR B 113      12.898 -15.298  -8.034  1.00 84.60           C  
ATOM    954  CD1 TYR B 113      11.938 -14.823  -8.925  1.00 84.60           C  
ATOM    955  CD2 TYR B 113      12.475 -16.088  -6.971  1.00 84.60           C  
ATOM    956  CE1 TYR B 113      10.591 -15.127  -8.760  1.00 84.60           C  
ATOM    957  CE2 TYR B 113      11.130 -16.398  -6.796  1.00 84.60           C  
ATOM    958  OH  TYR B 113       8.864 -16.217  -7.526  1.00 84.60           O  
ATOM    959  CZ  TYR B 113      10.197 -15.914  -7.694  1.00 84.60           C  
ATOM    960  N   GLY B 114      16.552 -14.989 -10.877  1.00 72.03           N  
ATOM    961  CA  GLY B 114      17.783 -14.401 -11.382  1.00 72.03           C  
ATOM    962  C   GLY B 114      17.553 -13.405 -12.503  1.00 72.03           C  
ATOM    963  O   GLY B 114      16.432 -13.267 -12.997  1.00 72.03           O  
ATOM    964  N   GLN B 115      18.574 -12.740 -12.891  1.00 68.05           N  
ATOM    965  CA  GLN B 115      18.502 -11.730 -13.941  1.00 68.05           C  
ATOM    966  C   GLN B 115      18.032 -12.339 -15.259  1.00 68.05           C  
ATOM    967  CB  GLN B 115      19.860 -11.053 -14.131  1.00 68.05           C  
ATOM    968  O   GLN B 115      17.265 -11.717 -15.998  1.00 68.05           O  
ATOM    969  CG  GLN B 115      19.846  -9.920 -15.147  1.00 68.05           C  
ATOM    970  CD  GLN B 115      21.194  -9.235 -15.282  1.00 68.05           C  
ATOM    971  NE2 GLN B 115      21.200  -8.050 -15.882  1.00 68.05           N  
ATOM    972  OE1 GLN B 115      22.221  -9.767 -14.849  1.00 68.05           O  
ATOM    973  N   PHE B 116      18.458 -13.485 -15.476  1.00 69.14           N  
ATOM    974  CA  PHE B 116      18.155 -14.090 -16.768  1.00 69.14           C  
ATOM    975  C   PHE B 116      17.167 -15.240 -16.608  1.00 69.14           C  
ATOM    976  CB  PHE B 116      19.436 -14.588 -17.444  1.00 69.14           C  
ATOM    977  O   PHE B 116      16.829 -15.914 -17.583  1.00 69.14           O  
ATOM    978  CG  PHE B 116      20.469 -13.514 -17.653  1.00 69.14           C  
ATOM    979  CD1 PHE B 116      20.301 -12.552 -18.642  1.00 69.14           C  
ATOM    980  CD2 PHE B 116      21.608 -13.466 -16.860  1.00 69.14           C  
ATOM    981  CE1 PHE B 116      21.256 -11.557 -18.838  1.00 69.14           C  
ATOM    982  CE2 PHE B 116      22.566 -12.474 -17.050  1.00 69.14           C  
ATOM    983  CZ  PHE B 116      22.389 -11.521 -18.040  1.00 69.14           C  
ATOM    984  N   THR B 117      16.668 -15.404 -15.413  1.00 78.89           N  
ATOM    985  CA  THR B 117      15.755 -16.520 -15.193  1.00 78.89           C  
ATOM    986  C   THR B 117      14.421 -16.026 -14.641  1.00 78.89           C  
ATOM    987  CB  THR B 117      16.361 -17.556 -14.228  1.00 78.89           C  
ATOM    988  O   THR B 117      13.630 -16.814 -14.118  1.00 78.89           O  
ATOM    989  CG2 THR B 117      17.580 -18.234 -14.844  1.00 78.89           C  
ATOM    990  OG1 THR B 117      16.754 -16.899 -13.017  1.00 78.89           O  
ATOM    991  N   THR B 118      14.299 -14.712 -14.733  1.00 84.16           N  
ATOM    992  CA  THR B 118      13.087 -14.110 -14.189  1.00 84.16           C  
ATOM    993  C   THR B 118      12.505 -13.090 -15.164  1.00 84.16           C  
ATOM    994  CB  THR B 118      13.359 -13.432 -12.834  1.00 84.16           C  
ATOM    995  O   THR B 118      13.248 -12.394 -15.859  1.00 84.16           O  
ATOM    996  CG2 THR B 118      12.073 -12.886 -12.224  1.00 84.16           C  
ATOM    997  OG1 THR B 118      13.933 -14.389 -11.935  1.00 84.16           O  
ATOM    998  N   CYS B 119      11.243 -13.032 -15.302  1.00 84.07           N  
ATOM    999  CA  CYS B 119      10.578 -12.028 -16.126  1.00 84.07           C  
ATOM   1000  C   CYS B 119       9.372 -11.441 -15.403  1.00 84.07           C  
ATOM   1001  CB  CYS B 119      10.141 -12.633 -17.459  1.00 84.07           C  
ATOM   1002  O   CYS B 119       8.928 -11.980 -14.387  1.00 84.07           O  
ATOM   1003  SG  CYS B 119       8.851 -13.888 -17.301  1.00 84.07           S  
ATOM   1004  N   PHE B 120       8.878 -10.271 -15.939  1.00 85.34           N  
ATOM   1005  CA  PHE B 120       7.697  -9.634 -15.369  1.00 85.34           C  
ATOM   1006  C   PHE B 120       6.433 -10.103 -16.079  1.00 85.34           C  
ATOM   1007  CB  PHE B 120       7.812  -8.109 -15.457  1.00 85.34           C  
ATOM   1008  O   PHE B 120       6.364 -10.089 -17.310  1.00 85.34           O  
ATOM   1009  CG  PHE B 120       8.538  -7.488 -14.294  1.00 85.34           C  
ATOM   1010  CD1 PHE B 120       7.871  -7.213 -13.107  1.00 85.34           C  
ATOM   1011  CD2 PHE B 120       9.889  -7.178 -14.388  1.00 85.34           C  
ATOM   1012  CE1 PHE B 120       8.540  -6.638 -12.029  1.00 85.34           C  
ATOM   1013  CE2 PHE B 120      10.564  -6.603 -13.316  1.00 85.34           C  
ATOM   1014  CZ  PHE B 120       9.888  -6.333 -12.137  1.00 85.34           C  
ATOM   1015  N   VAL B 121       5.461 -10.546 -15.284  1.00 88.35           N  
ATOM   1016  CA  VAL B 121       4.156 -10.943 -15.803  1.00 88.35           C  
ATOM   1017  C   VAL B 121       3.052 -10.381 -14.910  1.00 88.35           C  
ATOM   1018  CB  VAL B 121       4.029 -12.480 -15.905  1.00 88.35           C  
ATOM   1019  O   VAL B 121       3.330  -9.818 -13.849  1.00 88.35           O  
ATOM   1020  CG1 VAL B 121       5.047 -13.041 -16.896  1.00 88.35           C  
ATOM   1021  CG2 VAL B 121       4.208 -13.121 -14.530  1.00 88.35           C  
ATOM   1022  N   VAL B 122       1.819 -10.464 -15.447  1.00 87.86           N  
ATOM   1023  CA  VAL B 122       0.708 -10.080 -14.582  1.00 87.86           C  
ATOM   1024  C   VAL B 122       0.403 -11.208 -13.600  1.00 87.86           C  
ATOM   1025  CB  VAL B 122      -0.555  -9.731 -15.402  1.00 87.86           C  
ATOM   1026  O   VAL B 122       0.751 -12.365 -13.846  1.00 87.86           O  
ATOM   1027  CG1 VAL B 122      -0.328  -8.469 -16.233  1.00 87.86           C  
ATOM   1028  CG2 VAL B 122      -0.947 -10.903 -16.301  1.00 87.86           C  
ATOM   1029  N   ARG B 123      -0.255 -10.979 -12.540  1.00 90.73           N  
ATOM   1030  CA  ARG B 123      -0.477 -11.888 -11.420  1.00 90.73           C  
ATOM   1031  C   ARG B 123      -1.182 -13.160 -11.878  1.00 90.73           C  
ATOM   1032  CB  ARG B 123      -1.294 -11.202 -10.324  1.00 90.73           C  
ATOM   1033  O   ARG B 123      -0.837 -14.259 -11.440  1.00 90.73           O  
ATOM   1034  CG  ARG B 123      -1.501 -12.056  -9.083  1.00 90.73           C  
ATOM   1035  CD  ARG B 123      -0.227 -12.169  -8.257  1.00 90.73           C  
ATOM   1036  NE  ARG B 123       0.189 -10.873  -7.728  1.00 90.73           N  
ATOM   1037  NH1 ARG B 123       0.823 -11.689  -5.662  1.00 90.73           N  
ATOM   1038  NH2 ARG B 123       1.025  -9.453  -6.128  1.00 90.73           N  
ATOM   1039  CZ  ARG B 123       0.678 -10.675  -6.507  1.00 90.73           C  
ATOM   1040  N   LEU B 124      -2.176 -13.001 -12.685  1.00 94.35           N  
ATOM   1041  CA  LEU B 124      -2.922 -14.168 -13.142  1.00 94.35           C  
ATOM   1042  C   LEU B 124      -2.027 -15.104 -13.948  1.00 94.35           C  
ATOM   1043  CB  LEU B 124      -4.123 -13.738 -13.988  1.00 94.35           C  
ATOM   1044  O   LEU B 124      -2.174 -16.326 -13.874  1.00 94.35           O  
ATOM   1045  CG  LEU B 124      -5.171 -14.814 -14.274  1.00 94.35           C  
ATOM   1046  CD1 LEU B 124      -5.702 -15.397 -12.969  1.00 94.35           C  
ATOM   1047  CD2 LEU B 124      -6.310 -14.244 -15.113  1.00 94.35           C  
ATOM   1048  N   GLN B 125      -1.142 -14.550 -14.754  1.00 95.12           N  
ATOM   1049  CA  GLN B 125      -0.171 -15.394 -15.444  1.00 95.12           C  
ATOM   1050  C   GLN B 125       0.719 -16.134 -14.449  1.00 95.12           C  
ATOM   1051  CB  GLN B 125       0.687 -14.558 -16.395  1.00 95.12           C  
ATOM   1052  O   GLN B 125       1.016 -17.316 -14.634  1.00 95.12           O  
ATOM   1053  CG  GLN B 125      -0.053 -14.092 -17.642  1.00 95.12           C  
ATOM   1054  CD  GLN B 125       0.786 -13.178 -18.515  1.00 95.12           C  
ATOM   1055  NE2 GLN B 125       0.575 -13.252 -19.825  1.00 95.12           N  
ATOM   1056  OE1 GLN B 125       1.616 -12.411 -18.017  1.00 95.12           O  
ATOM   1057  N   PHE B 126       1.150 -15.356 -13.447  1.00 96.59           N  
ATOM   1058  CA  PHE B 126       1.925 -15.958 -12.368  1.00 96.59           C  
ATOM   1059  C   PHE B 126       1.180 -17.141 -11.762  1.00 96.59           C  
ATOM   1060  CB  PHE B 126       2.236 -14.922 -11.284  1.00 96.59           C  
ATOM   1061  O   PHE B 126       1.734 -18.236 -11.644  1.00 96.59           O  
ATOM   1062  CG  PHE B 126       2.847 -15.509 -10.041  1.00 96.59           C  
ATOM   1063  CD1 PHE B 126       2.048 -15.897  -8.973  1.00 96.59           C  
ATOM   1064  CD2 PHE B 126       4.223 -15.672  -9.940  1.00 96.59           C  
ATOM   1065  CE1 PHE B 126       2.611 -16.441  -7.821  1.00 96.59           C  
ATOM   1066  CE2 PHE B 126       4.793 -16.214  -8.792  1.00 96.59           C  
ATOM   1067  CZ  PHE B 126       3.986 -16.597  -7.733  1.00 96.59           C  
ATOM   1068  N   TYR B 127      -0.070 -16.976 -11.464  1.00 96.78           N  
ATOM   1069  CA  TYR B 127      -0.885 -18.043 -10.894  1.00 96.78           C  
ATOM   1070  C   TYR B 127      -0.976 -19.228 -11.848  1.00 96.78           C  
ATOM   1071  CB  TYR B 127      -2.290 -17.529 -10.565  1.00 96.78           C  
ATOM   1072  O   TYR B 127      -0.830 -20.380 -11.432  1.00 96.78           O  
ATOM   1073  CG  TYR B 127      -2.350 -16.688  -9.313  1.00 96.78           C  
ATOM   1074  CD1 TYR B 127      -1.435 -16.876  -8.279  1.00 96.78           C  
ATOM   1075  CD2 TYR B 127      -3.323 -15.706  -9.160  1.00 96.78           C  
ATOM   1076  CE1 TYR B 127      -1.488 -16.104  -7.123  1.00 96.78           C  
ATOM   1077  CE2 TYR B 127      -3.386 -14.929  -8.008  1.00 96.78           C  
ATOM   1078  OH  TYR B 127      -2.523 -14.369  -5.854  1.00 96.78           O  
ATOM   1079  CZ  TYR B 127      -2.465 -15.135  -6.997  1.00 96.78           C  
ATOM   1080  N   ALA B 128      -1.199 -18.918 -13.065  1.00 97.74           N  
ATOM   1081  CA  ALA B 128      -1.343 -19.987 -14.050  1.00 97.74           C  
ATOM   1082  C   ALA B 128      -0.108 -20.883 -14.072  1.00 97.74           C  
ATOM   1083  CB  ALA B 128      -1.596 -19.401 -15.437  1.00 97.74           C  
ATOM   1084  O   ALA B 128      -0.217 -22.103 -13.932  1.00 97.74           O  
ATOM   1085  N   PHE B 129       1.033 -20.256 -14.116  1.00 98.00           N  
ATOM   1086  CA  PHE B 129       2.271 -21.018 -14.231  1.00 98.00           C  
ATOM   1087  C   PHE B 129       2.633 -21.667 -12.900  1.00 98.00           C  
ATOM   1088  CB  PHE B 129       3.416 -20.118 -14.704  1.00 98.00           C  
ATOM   1089  O   PHE B 129       2.949 -22.858 -12.850  1.00 98.00           O  
ATOM   1090  CG  PHE B 129       3.480 -19.953 -16.199  1.00 98.00           C  
ATOM   1091  CD1 PHE B 129       4.132 -20.892 -16.989  1.00 98.00           C  
ATOM   1092  CD2 PHE B 129       2.888 -18.858 -16.814  1.00 98.00           C  
ATOM   1093  CE1 PHE B 129       4.193 -20.742 -18.372  1.00 98.00           C  
ATOM   1094  CE2 PHE B 129       2.945 -18.701 -18.196  1.00 98.00           C  
ATOM   1095  CZ  PHE B 129       3.598 -19.643 -18.973  1.00 98.00           C  
ATOM   1096  N   GLU B 130       2.532 -20.894 -11.823  1.00 97.92           N  
ATOM   1097  CA  GLU B 130       3.008 -21.401 -10.540  1.00 97.92           C  
ATOM   1098  C   GLU B 130       2.060 -22.455  -9.976  1.00 97.92           C  
ATOM   1099  CB  GLU B 130       3.176 -20.255  -9.538  1.00 97.92           C  
ATOM   1100  O   GLU B 130       2.498 -23.407  -9.326  1.00 97.92           O  
ATOM   1101  CG  GLU B 130       4.438 -19.432  -9.751  1.00 97.92           C  
ATOM   1102  CD  GLU B 130       5.716 -20.240  -9.589  1.00 97.92           C  
ATOM   1103  OE1 GLU B 130       6.634 -20.100 -10.429  1.00 97.92           O  
ATOM   1104  OE2 GLU B 130       5.799 -21.020  -8.614  1.00 97.92           O  
ATOM   1105  N   ILE B 131       0.799 -22.321 -10.261  1.00 97.89           N  
ATOM   1106  CA  ILE B 131      -0.143 -23.359  -9.856  1.00 97.89           C  
ATOM   1107  C   ILE B 131       0.160 -24.653 -10.608  1.00 97.89           C  
ATOM   1108  CB  ILE B 131      -1.605 -22.924 -10.106  1.00 97.89           C  
ATOM   1109  O   ILE B 131       0.196 -25.731 -10.010  1.00 97.89           O  
ATOM   1110  CG1 ILE B 131      -2.022 -21.849  -9.096  1.00 97.89           C  
ATOM   1111  CG2 ILE B 131      -2.545 -24.131 -10.041  1.00 97.89           C  
ATOM   1112  CD1 ILE B 131      -3.351 -21.179  -9.418  1.00 97.89           C  
ATOM   1113  N   ALA B 132       0.381 -24.571 -11.893  1.00 98.18           N  
ATOM   1114  CA  ALA B 132       0.739 -25.742 -12.689  1.00 98.18           C  
ATOM   1115  C   ALA B 132       2.046 -26.360 -12.200  1.00 98.18           C  
ATOM   1116  CB  ALA B 132       0.850 -25.368 -14.165  1.00 98.18           C  
ATOM   1117  O   ALA B 132       2.145 -27.580 -12.050  1.00 98.18           O  
ATOM   1118  N   ARG B 133       3.024 -25.568 -11.955  1.00 98.23           N  
ATOM   1119  CA  ARG B 133       4.314 -26.051 -11.474  1.00 98.23           C  
ATOM   1120  C   ARG B 133       4.168 -26.758 -10.131  1.00 98.23           C  
ATOM   1121  CB  ARG B 133       5.310 -24.896 -11.353  1.00 98.23           C  
ATOM   1122  O   ARG B 133       4.765 -27.814  -9.911  1.00 98.23           O  
ATOM   1123  CG  ARG B 133       5.825 -24.383 -12.688  1.00 98.23           C  
ATOM   1124  CD  ARG B 133       6.808 -23.234 -12.510  1.00 98.23           C  
ATOM   1125  NE  ARG B 133       7.359 -22.793 -13.789  1.00 98.23           N  
ATOM   1126  NH1 ARG B 133       8.408 -20.924 -12.928  1.00 98.23           N  
ATOM   1127  NH2 ARG B 133       8.555 -21.398 -15.166  1.00 98.23           N  
ATOM   1128  CZ  ARG B 133       8.106 -21.706 -13.958  1.00 98.23           C  
ATOM   1129  N   ASN B 134       3.377 -26.226  -9.272  1.00 97.24           N  
ATOM   1130  CA  ASN B 134       3.156 -26.828  -7.962  1.00 97.24           C  
ATOM   1131  C   ASN B 134       2.425 -28.163  -8.075  1.00 97.24           C  
ATOM   1132  CB  ASN B 134       2.377 -25.872  -7.056  1.00 97.24           C  
ATOM   1133  O   ASN B 134       2.789 -29.134  -7.409  1.00 97.24           O  
ATOM   1134  CG  ASN B 134       3.218 -24.705  -6.579  1.00 97.24           C  
ATOM   1135  ND2 ASN B 134       2.568 -23.707  -5.991  1.00 97.24           N  
ATOM   1136  OD1 ASN B 134       4.441 -24.699  -6.738  1.00 97.24           O  
ATOM   1137  N   LYS B 135       1.454 -28.248  -8.929  1.00 96.56           N  
ATOM   1138  CA  LYS B 135       0.687 -29.478  -9.108  1.00 96.56           C  
ATOM   1139  C   LYS B 135       1.564 -30.596  -9.666  1.00 96.56           C  
ATOM   1140  CB  LYS B 135      -0.507 -29.237 -10.033  1.00 96.56           C  
ATOM   1141  O   LYS B 135       1.364 -31.768  -9.344  1.00 96.56           O  
ATOM   1142  CG  LYS B 135      -1.669 -28.516  -9.368  1.00 96.56           C  
ATOM   1143  CD  LYS B 135      -2.904 -28.502 -10.260  1.00 96.56           C  
ATOM   1144  CE  LYS B 135      -4.117 -27.944  -9.530  1.00 96.56           C  
ATOM   1145  NZ  LYS B 135      -4.868 -29.013  -8.805  1.00 96.56           N  
ATOM   1146  N   HIS B 136       2.546 -30.198 -10.419  1.00 97.22           N  
ATOM   1147  CA  HIS B 136       3.416 -31.198 -11.029  1.00 97.22           C  
ATOM   1148  C   HIS B 136       4.683 -31.401 -10.206  1.00 97.22           C  
ATOM   1149  CB  HIS B 136       3.778 -30.792 -12.459  1.00 97.22           C  
ATOM   1150  O   HIS B 136       5.595 -32.116 -10.628  1.00 97.22           O  
ATOM   1151  CG  HIS B 136       2.630 -30.870 -13.414  1.00 97.22           C  
ATOM   1152  CD2 HIS B 136       1.979 -29.903 -14.102  1.00 97.22           C  
ATOM   1153  ND1 HIS B 136       2.021 -32.060 -13.749  1.00 97.22           N  
ATOM   1154  CE1 HIS B 136       1.042 -31.820 -14.606  1.00 97.22           C  
ATOM   1155  NE2 HIS B 136       0.996 -30.519 -14.837  1.00 97.22           N  
ATOM   1156  N   GLY B 137       4.817 -30.715  -9.137  1.00 96.37           N  
ATOM   1157  CA  GLY B 137       5.911 -30.893  -8.196  1.00 96.37           C  
ATOM   1158  C   GLY B 137       7.220 -30.302  -8.684  1.00 96.37           C  
ATOM   1159  O   GLY B 137       8.297 -30.756  -8.293  1.00 96.37           O  
ATOM   1160  N   LEU B 138       7.132 -29.383  -9.535  1.00 97.00           N  
ATOM   1161  CA  LEU B 138       8.332 -28.808 -10.133  1.00 97.00           C  
ATOM   1162  C   LEU B 138       9.031 -27.870  -9.155  1.00 97.00           C  
ATOM   1163  CB  LEU B 138       7.981 -28.054 -11.419  1.00 97.00           C  
ATOM   1164  O   LEU B 138      10.210 -27.554  -9.327  1.00 97.00           O  
ATOM   1165  CG  LEU B 138       7.460 -28.901 -12.581  1.00 97.00           C  
ATOM   1166  CD1 LEU B 138       7.088 -28.010 -13.761  1.00 97.00           C  
ATOM   1167  CD2 LEU B 138       8.499 -29.938 -12.994  1.00 97.00           C  
ATOM   1168  N   ASN B 139       8.284 -27.460  -8.130  1.00 95.86           N  
ATOM   1169  CA  ASN B 139       8.864 -26.542  -7.155  1.00 95.86           C  
ATOM   1170  C   ASN B 139       9.284 -27.269  -5.881  1.00 95.86           C  
ATOM   1171  CB  ASN B 139       7.881 -25.417  -6.826  1.00 95.86           C  
ATOM   1172  O   ASN B 139       9.846 -26.659  -4.970  1.00 95.86           O  
ATOM   1173  CG  ASN B 139       7.718 -24.432  -7.966  1.00 95.86           C  
ATOM   1174  ND2 ASN B 139       6.505 -23.919  -8.137  1.00 95.86           N  
ATOM   1175  OD1 ASN B 139       8.673 -24.135  -8.688  1.00 95.86           O  
ATOM   1176  N   ASP B 140       9.151 -28.536  -5.779  1.00 95.56           N  
ATOM   1177  CA  ASP B 140       9.376 -29.314  -4.564  1.00 95.56           C  
ATOM   1178  C   ASP B 140      10.859 -29.351  -4.202  1.00 95.56           C  
ATOM   1179  CB  ASP B 140       8.839 -30.737  -4.731  1.00 95.56           C  
ATOM   1180  O   ASP B 140      11.214 -29.521  -3.034  1.00 95.56           O  
ATOM   1181  CG  ASP B 140       7.323 -30.809  -4.681  1.00 95.56           C  
ATOM   1182  OD1 ASP B 140       6.671 -29.774  -4.424  1.00 95.56           O  
ATOM   1183  OD2 ASP B 140       6.776 -31.911  -4.899  1.00 95.56           O  
ATOM   1184  N   TRP B 141      11.717 -29.151  -5.168  1.00 93.93           N  
ATOM   1185  CA  TRP B 141      13.155 -29.211  -4.923  1.00 93.93           C  
ATOM   1186  C   TRP B 141      13.601 -28.069  -4.016  1.00 93.93           C  
ATOM   1187  CB  TRP B 141      13.928 -29.163  -6.244  1.00 93.93           C  
ATOM   1188  O   TRP B 141      14.677 -28.129  -3.416  1.00 93.93           O  
ATOM   1189  CG  TRP B 141      13.751 -27.885  -7.007  1.00 93.93           C  
ATOM   1190  CD1 TRP B 141      12.782 -27.604  -7.930  1.00 93.93           C  
ATOM   1191  CD2 TRP B 141      14.570 -26.715  -6.916  1.00 93.93           C  
ATOM   1192  CE2 TRP B 141      14.038 -25.762  -7.812  1.00 93.93           C  
ATOM   1193  CE3 TRP B 141      15.702 -26.380  -6.162  1.00 93.93           C  
ATOM   1194  NE1 TRP B 141      12.949 -26.329  -8.418  1.00 93.93           N  
ATOM   1195  CH2 TRP B 141      15.709 -24.192  -7.225  1.00 93.93           C  
ATOM   1196  CZ2 TRP B 141      14.602 -24.494  -7.975  1.00 93.93           C  
ATOM   1197  CZ3 TRP B 141      16.262 -25.118  -6.325  1.00 93.93           C  
ATOM   1198  N   ILE B 142      12.726 -27.032  -3.819  1.00 91.22           N  
ATOM   1199  CA  ILE B 142      13.107 -25.816  -3.110  1.00 91.22           C  
ATOM   1200  C   ILE B 142      12.961 -26.029  -1.605  1.00 91.22           C  
ATOM   1201  CB  ILE B 142      12.259 -24.607  -3.565  1.00 91.22           C  
ATOM   1202  O   ILE B 142      13.667 -25.402  -0.811  1.00 91.22           O  
ATOM   1203  CG1 ILE B 142      12.461 -24.346  -5.062  1.00 91.22           C  
ATOM   1204  CG2 ILE B 142      12.606 -23.363  -2.741  1.00 91.22           C  
ATOM   1205  CD1 ILE B 142      11.507 -23.313  -5.645  1.00 91.22           C  
ATOM   1206  N   VAL B 143      12.107 -26.944  -1.300  1.00 89.40           N  
ATOM   1207  CA  VAL B 143      11.823 -27.172   0.112  1.00 89.40           C  
ATOM   1208  C   VAL B 143      13.116 -27.508   0.852  1.00 89.40           C  
ATOM   1209  CB  VAL B 143      10.789 -28.304   0.307  1.00 89.40           C  
ATOM   1210  O   VAL B 143      13.901 -28.342   0.396  1.00 89.40           O  
ATOM   1211  CG1 VAL B 143      10.594 -28.608   1.792  1.00 89.40           C  
ATOM   1212  CG2 VAL B 143       9.458 -27.928  -0.343  1.00 89.40           C  
ATOM   1213  N   GLY B 144      13.416 -26.788   1.937  1.00 77.32           N  
ATOM   1214  CA  GLY B 144      14.591 -27.046   2.754  1.00 77.32           C  
ATOM   1215  C   GLY B 144      15.798 -26.225   2.341  1.00 77.32           C  
ATOM   1216  O   GLY B 144      16.827 -26.242   3.018  1.00 77.32           O  
ATOM   1217  N   GLN B 145      15.720 -25.619   1.216  1.00 67.69           N  
ATOM   1218  CA  GLN B 145      16.837 -24.814   0.733  1.00 67.69           C  
ATOM   1219  C   GLN B 145      16.969 -23.521   1.532  1.00 67.69           C  
ATOM   1220  CB  GLN B 145      16.667 -24.497  -0.754  1.00 67.69           C  
ATOM   1221  O   GLN B 145      15.973 -22.846   1.801  1.00 67.69           O  
ATOM   1222  CG  GLN B 145      16.948 -25.679  -1.671  1.00 67.69           C  
ATOM   1223  CD  GLN B 145      18.347 -25.647  -2.258  1.00 67.69           C  
ATOM   1224  NE2 GLN B 145      18.707 -26.696  -2.990  1.00 67.69           N  
ATOM   1225  OE1 GLN B 145      19.097 -24.687  -2.055  1.00 67.69           O  
ATOM   1226  N   LYS B 146      17.663 -23.420   2.717  1.00 57.07           N  
ATOM   1227  CA  LYS B 146      17.844 -22.208   3.511  1.00 57.07           C  
ATOM   1228  C   LYS B 146      18.805 -21.240   2.826  1.00 57.07           C  
ATOM   1229  CB  LYS B 146      18.357 -22.554   4.910  1.00 57.07           C  
ATOM   1230  O   LYS B 146      19.763 -21.664   2.176  1.00 57.07           O  
ATOM   1231  CG  LYS B 146      17.321 -23.223   5.801  1.00 57.07           C  
ATOM   1232  CD  LYS B 146      17.842 -23.409   7.221  1.00 57.07           C  
ATOM   1233  CE  LYS B 146      16.817 -24.105   8.106  1.00 57.07           C  
ATOM   1234  NZ  LYS B 146      17.336 -24.320   9.490  1.00 57.07           N  
TER    1235      LYS B 146                                                      
ATOM   1236  N   MET C   1     -24.857  44.678  31.257  1.00 27.76           N  
ATOM   1237  CA  MET C   1     -23.729  44.619  30.332  1.00 27.76           C  
ATOM   1238  C   MET C   1     -23.582  43.221  29.741  1.00 27.76           C  
ATOM   1239  CB  MET C   1     -22.434  45.028  31.035  1.00 27.76           C  
ATOM   1240  O   MET C   1     -23.517  42.235  30.478  1.00 27.76           O  
ATOM   1241  CG  MET C   1     -22.182  46.527  31.031  1.00 27.76           C  
ATOM   1242  SD  MET C   1     -20.401  46.941  30.873  1.00 27.76           S  
ATOM   1243  CE  MET C   1     -20.278  48.295  32.075  1.00 27.76           C  
ATOM   1244  N   SER C   2     -24.181  42.900  28.551  1.00 28.82           N  
ATOM   1245  CA  SER C   2     -24.427  41.629  27.877  1.00 28.82           C  
ATOM   1246  C   SER C   2     -23.119  40.930  27.520  1.00 28.82           C  
ATOM   1247  CB  SER C   2     -25.261  41.845  26.614  1.00 28.82           C  
ATOM   1248  O   SER C   2     -22.153  41.580  27.113  1.00 28.82           O  
ATOM   1249  OG  SER C   2     -26.438  42.579  26.908  1.00 28.82           O  
ATOM   1250  N   ALA C   3     -22.699  39.892  28.253  1.00 29.70           N  
ATOM   1251  CA  ALA C   3     -21.494  39.075  28.135  1.00 29.70           C  
ATOM   1252  C   ALA C   3     -21.332  38.539  26.715  1.00 29.70           C  
ATOM   1253  CB  ALA C   3     -21.533  37.922  29.134  1.00 29.70           C  
ATOM   1254  O   ALA C   3     -22.303  38.096  26.098  1.00 29.70           O  
ATOM   1255  N   ILE C   4     -20.570  39.255  25.815  1.00 33.32           N  
ATOM   1256  CA  ILE C   4     -20.235  38.814  24.465  1.00 33.32           C  
ATOM   1257  C   ILE C   4     -19.715  37.379  24.506  1.00 33.32           C  
ATOM   1258  CB  ILE C   4     -19.190  39.744  23.809  1.00 33.32           C  
ATOM   1259  O   ILE C   4     -18.802  37.064  25.273  1.00 33.32           O  
ATOM   1260  CG1 ILE C   4     -19.532  41.212  24.088  1.00 33.32           C  
ATOM   1261  CG2 ILE C   4     -19.100  39.479  22.304  1.00 33.32           C  
ATOM   1262  CD1 ILE C   4     -18.519  42.201  23.528  1.00 33.32           C  
ATOM   1263  N   PRO C   5     -20.528  36.352  24.268  1.00 34.55           N  
ATOM   1264  CA  PRO C   5     -19.999  34.986  24.297  1.00 34.55           C  
ATOM   1265  C   PRO C   5     -18.651  34.860  23.590  1.00 34.55           C  
ATOM   1266  CB  PRO C   5     -21.075  34.176  23.571  1.00 34.55           C  
ATOM   1267  O   PRO C   5     -18.353  35.637  22.679  1.00 34.55           O  
ATOM   1268  CG  PRO C   5     -21.911  35.195  22.866  1.00 34.55           C  
ATOM   1269  CD  PRO C   5     -21.436  36.562  23.269  1.00 34.55           C  
ATOM   1270  N   GLU C   6     -17.556  34.599  24.247  1.00 34.99           N  
ATOM   1271  CA  GLU C   6     -16.175  34.390  23.821  1.00 34.99           C  
ATOM   1272  C   GLU C   6     -16.115  33.682  22.471  1.00 34.99           C  
ATOM   1273  CB  GLU C   6     -15.404  33.586  24.871  1.00 34.99           C  
ATOM   1274  O   GLU C   6     -15.252  33.983  21.644  1.00 34.99           O  
ATOM   1275  CG  GLU C   6     -14.429  34.420  25.690  1.00 34.99           C  
ATOM   1276  CD  GLU C   6     -13.671  33.609  26.729  1.00 34.99           C  
ATOM   1277  OE1 GLU C   6     -12.619  34.080  27.217  1.00 34.99           O  
ATOM   1278  OE2 GLU C   6     -14.132  32.493  27.056  1.00 34.99           O  
ATOM   1279  N   ASN C   7     -16.855  32.580  22.318  1.00 37.91           N  
ATOM   1280  CA  ASN C   7     -16.602  31.689  21.190  1.00 37.91           C  
ATOM   1281  C   ASN C   7     -17.122  32.280  19.882  1.00 37.91           C  
ATOM   1282  CB  ASN C   7     -17.229  30.316  21.439  1.00 37.91           C  
ATOM   1283  O   ASN C   7     -17.331  31.554  18.909  1.00 37.91           O  
ATOM   1284  CG  ASN C   7     -16.301  29.377  22.184  1.00 37.91           C  
ATOM   1285  ND2 ASN C   7     -16.871  28.360  22.819  1.00 37.91           N  
ATOM   1286  OD1 ASN C   7     -15.082  29.564  22.189  1.00 37.91           O  
ATOM   1287  N   ALA C   8     -17.883  33.336  19.901  1.00 35.34           N  
ATOM   1288  CA  ALA C   8     -18.145  33.766  18.530  1.00 35.34           C  
ATOM   1289  C   ALA C   8     -16.842  34.030  17.780  1.00 35.34           C  
ATOM   1290  CB  ALA C   8     -19.021  35.016  18.523  1.00 35.34           C  
ATOM   1291  O   ALA C   8     -16.181  35.045  18.009  1.00 35.34           O  
ATOM   1292  N   ASN C   9     -15.830  33.135  17.889  1.00 37.27           N  
ATOM   1293  CA  ASN C   9     -14.659  33.290  17.033  1.00 37.27           C  
ATOM   1294  C   ASN C   9     -15.051  33.689  15.613  1.00 37.27           C  
ATOM   1295  CB  ASN C   9     -13.832  32.003  17.014  1.00 37.27           C  
ATOM   1296  O   ASN C   9     -15.599  32.877  14.865  1.00 37.27           O  
ATOM   1297  CG  ASN C   9     -12.510  32.147  17.742  1.00 37.27           C  
ATOM   1298  ND2 ASN C   9     -11.964  31.029  18.206  1.00 37.27           N  
ATOM   1299  OD1 ASN C   9     -11.985  33.253  17.888  1.00 37.27           O  
ATOM   1300  N   VAL C  10     -15.761  34.724  15.359  1.00 37.74           N  
ATOM   1301  CA  VAL C  10     -15.707  35.207  13.984  1.00 37.74           C  
ATOM   1302  C   VAL C  10     -14.284  35.077  13.445  1.00 37.74           C  
ATOM   1303  CB  VAL C  10     -16.185  36.673  13.878  1.00 37.74           C  
ATOM   1304  O   VAL C  10     -13.339  35.603  14.038  1.00 37.74           O  
ATOM   1305  CG1 VAL C  10     -16.188  37.137  12.423  1.00 37.74           C  
ATOM   1306  CG2 VAL C  10     -17.575  36.826  14.494  1.00 37.74           C  
ATOM   1307  N   THR C  11     -13.878  33.804  13.017  1.00 44.24           N  
ATOM   1308  CA  THR C  11     -12.566  33.700  12.389  1.00 44.24           C  
ATOM   1309  C   THR C  11     -12.310  34.890  11.469  1.00 44.24           C  
ATOM   1310  CB  THR C  11     -12.433  32.391  11.588  1.00 44.24           C  
ATOM   1311  O   THR C  11     -13.060  35.119  10.518  1.00 44.24           O  
ATOM   1312  CG2 THR C  11     -11.804  31.290  12.435  1.00 44.24           C  
ATOM   1313  OG1 THR C  11     -13.732  31.966  11.159  1.00 44.24           O  
ATOM   1314  N   VAL C  12     -12.031  36.031  11.975  1.00 47.63           N  
ATOM   1315  CA  VAL C  12     -11.641  37.157  11.133  1.00 47.63           C  
ATOM   1316  C   VAL C  12     -10.657  36.687  10.064  1.00 47.63           C  
ATOM   1317  CB  VAL C  12     -11.018  38.300  11.966  1.00 47.63           C  
ATOM   1318  O   VAL C  12      -9.549  36.246  10.382  1.00 47.63           O  
ATOM   1319  CG1 VAL C  12     -10.684  39.496  11.077  1.00 47.63           C  
ATOM   1320  CG2 VAL C  12     -11.963  38.714  13.092  1.00 47.63           C  
ATOM   1321  N   LEU C  13     -11.242  36.149   9.053  1.00 60.63           N  
ATOM   1322  CA  LEU C  13     -10.324  35.851   7.960  1.00 60.63           C  
ATOM   1323  C   LEU C  13      -9.489  37.076   7.602  1.00 60.63           C  
ATOM   1324  CB  LEU C  13     -11.095  35.367   6.729  1.00 60.63           C  
ATOM   1325  O   LEU C  13     -10.002  38.196   7.574  1.00 60.63           O  
ATOM   1326  CG  LEU C  13     -11.888  34.070   6.892  1.00 60.63           C  
ATOM   1327  CD1 LEU C  13     -12.898  33.919   5.759  1.00 60.63           C  
ATOM   1328  CD2 LEU C  13     -10.947  32.870   6.940  1.00 60.63           C  
ATOM   1329  N   ASN C  14      -8.261  36.745   7.484  1.00 70.24           N  
ATOM   1330  CA  ASN C  14      -7.378  37.804   7.006  1.00 70.24           C  
ATOM   1331  C   ASN C  14      -7.730  38.227   5.582  1.00 70.24           C  
ATOM   1332  CB  ASN C  14      -5.916  37.359   7.081  1.00 70.24           C  
ATOM   1333  O   ASN C  14      -8.307  37.447   4.823  1.00 70.24           O  
ATOM   1334  CG  ASN C  14      -4.947  38.486   6.781  1.00 70.24           C  
ATOM   1335  ND2 ASN C  14      -3.661  38.237   7.003  1.00 70.24           N  
ATOM   1336  OD1 ASN C  14      -5.350  39.571   6.354  1.00 70.24           O  
ATOM   1337  N   LYS C  15      -7.783  39.503   5.355  1.00 78.51           N  
ATOM   1338  CA  LYS C  15      -8.081  40.074   4.045  1.00 78.51           C  
ATOM   1339  C   LYS C  15      -7.410  39.275   2.931  1.00 78.51           C  
ATOM   1340  CB  LYS C  15      -7.636  41.536   3.983  1.00 78.51           C  
ATOM   1341  O   LYS C  15      -8.018  39.023   1.889  1.00 78.51           O  
ATOM   1342  CG  LYS C  15      -8.292  42.336   2.867  1.00 78.51           C  
ATOM   1343  CD  LYS C  15      -7.866  43.798   2.902  1.00 78.51           C  
ATOM   1344  CE  LYS C  15      -8.379  44.560   1.688  1.00 78.51           C  
ATOM   1345  NZ  LYS C  15      -8.134  46.028   1.812  1.00 78.51           N  
ATOM   1346  N   ASN C  16      -6.213  38.840   3.222  1.00 85.69           N  
ATOM   1347  CA  ASN C  16      -5.449  38.111   2.215  1.00 85.69           C  
ATOM   1348  C   ASN C  16      -6.041  36.728   1.956  1.00 85.69           C  
ATOM   1349  CB  ASN C  16      -3.983  37.991   2.636  1.00 85.69           C  
ATOM   1350  O   ASN C  16      -6.059  36.260   0.817  1.00 85.69           O  
ATOM   1351  CG  ASN C  16      -3.248  39.315   2.574  1.00 85.69           C  
ATOM   1352  ND2 ASN C  16      -2.100  39.388   3.237  1.00 85.69           N  
ATOM   1353  OD1 ASN C  16      -3.708  40.266   1.935  1.00 85.69           O  
ATOM   1354  N   GLU C  17      -6.501  36.079   2.982  1.00 88.12           N  
ATOM   1355  CA  GLU C  17      -7.110  34.762   2.819  1.00 88.12           C  
ATOM   1356  C   GLU C  17      -8.402  34.848   2.012  1.00 88.12           C  
ATOM   1357  CB  GLU C  17      -7.383  34.124   4.183  1.00 88.12           C  
ATOM   1358  O   GLU C  17      -8.692  33.969   1.198  1.00 88.12           O  
ATOM   1359  CG  GLU C  17      -7.888  32.690   4.101  1.00 88.12           C  
ATOM   1360  CD  GLU C  17      -8.059  32.036   5.462  1.00 88.12           C  
ATOM   1361  OE1 GLU C  17      -8.780  31.016   5.559  1.00 88.12           O  
ATOM   1362  OE2 GLU C  17      -7.470  32.547   6.440  1.00 88.12           O  
ATOM   1363  N   LYS C  18      -9.180  35.922   2.249  1.00 87.08           N  
ATOM   1364  CA  LYS C  18     -10.412  36.143   1.498  1.00 87.08           C  
ATOM   1365  C   LYS C  18     -10.130  36.268   0.003  1.00 87.08           C  
ATOM   1366  CB  LYS C  18     -11.132  37.395   2.002  1.00 87.08           C  
ATOM   1367  O   LYS C  18     -10.857  35.709  -0.820  1.00 87.08           O  
ATOM   1368  CG  LYS C  18     -12.560  37.534   1.495  1.00 87.08           C  
ATOM   1369  CD  LYS C  18     -13.260  38.734   2.119  1.00 87.08           C  
ATOM   1370  CE  LYS C  18     -14.670  38.907   1.572  1.00 87.08           C  
ATOM   1371  NZ  LYS C  18     -15.361  40.082   2.182  1.00 87.08           N  
ATOM   1372  N   LYS C  19      -9.039  36.989  -0.252  1.00 88.68           N  
ATOM   1373  CA  LYS C  19      -8.627  37.135  -1.645  1.00 88.68           C  
ATOM   1374  C   LYS C  19      -8.292  35.781  -2.264  1.00 88.68           C  
ATOM   1375  CB  LYS C  19      -7.425  38.073  -1.754  1.00 88.68           C  
ATOM   1376  O   LYS C  19      -8.706  35.486  -3.386  1.00 88.68           O  
ATOM   1377  CG  LYS C  19      -7.045  38.429  -3.184  1.00 88.68           C  
ATOM   1378  CD  LYS C  19      -5.862  39.387  -3.226  1.00 88.68           C  
ATOM   1379  CE  LYS C  19      -5.407  39.654  -4.655  1.00 88.68           C  
ATOM   1380  NZ  LYS C  19      -4.269  40.619  -4.703  1.00 88.68           N  
ATOM   1381  N   ALA C  20      -7.599  34.996  -1.537  1.00 90.45           N  
ATOM   1382  CA  ALA C  20      -7.219  33.671  -2.018  1.00 90.45           C  
ATOM   1383  C   ALA C  20      -8.450  32.799  -2.251  1.00 90.45           C  
ATOM   1384  CB  ALA C  20      -6.273  32.996  -1.028  1.00 90.45           C  
ATOM   1385  O   ALA C  20      -8.540  32.100  -3.264  1.00 90.45           O  
ATOM   1386  N   ARG C  21      -9.412  32.884  -1.378  1.00 90.62           N  
ATOM   1387  CA  ARG C  21     -10.635  32.095  -1.487  1.00 90.62           C  
ATOM   1388  C   ARG C  21     -11.433  32.490  -2.725  1.00 90.62           C  
ATOM   1389  CB  ARG C  21     -11.496  32.262  -0.233  1.00 90.62           C  
ATOM   1390  O   ARG C  21     -12.006  31.633  -3.400  1.00 90.62           O  
ATOM   1391  CG  ARG C  21     -11.019  31.442   0.955  1.00 90.62           C  
ATOM   1392  CD  ARG C  21     -11.979  31.544   2.132  1.00 90.62           C  
ATOM   1393  NE  ARG C  21     -11.512  30.768   3.277  1.00 90.62           N  
ATOM   1394  NH1 ARG C  21     -12.065  32.368   4.850  1.00 90.62           N  
ATOM   1395  NH2 ARG C  21     -11.110  30.390   5.507  1.00 90.62           N  
ATOM   1396  CZ  ARG C  21     -11.563  31.177   4.542  1.00 90.62           C  
ATOM   1397  N   GLU C  22     -11.428  33.732  -3.082  1.00 89.48           N  
ATOM   1398  CA  GLU C  22     -12.154  34.221  -4.250  1.00 89.48           C  
ATOM   1399  C   GLU C  22     -11.480  33.778  -5.545  1.00 89.48           C  
ATOM   1400  CB  GLU C  22     -12.268  35.747  -4.213  1.00 89.48           C  
ATOM   1401  O   GLU C  22     -12.148  33.316  -6.473  1.00 89.48           O  
ATOM   1402  CG  GLU C  22     -13.241  36.266  -3.164  1.00 89.48           C  
ATOM   1403  CD  GLU C  22     -13.382  37.780  -3.172  1.00 89.48           C  
ATOM   1404  OE1 GLU C  22     -14.285  38.309  -2.486  1.00 89.48           O  
ATOM   1405  OE2 GLU C  22     -12.582  38.442  -3.871  1.00 89.48           O  
ATOM   1406  N   LEU C  23     -10.159  33.869  -5.545  1.00 88.95           N  
ATOM   1407  CA  LEU C  23      -9.404  33.547  -6.751  1.00 88.95           C  
ATOM   1408  C   LEU C  23      -9.459  32.051  -7.043  1.00 88.95           C  
ATOM   1409  CB  LEU C  23      -7.948  33.998  -6.609  1.00 88.95           C  
ATOM   1410  O   LEU C  23      -9.748  31.644  -8.170  1.00 88.95           O  
ATOM   1411  CG  LEU C  23      -7.691  35.502  -6.711  1.00 88.95           C  
ATOM   1412  CD1 LEU C  23      -6.232  35.814  -6.395  1.00 88.95           C  
ATOM   1413  CD2 LEU C  23      -8.065  36.016  -8.097  1.00 88.95           C  
ATOM   1414  N   ILE C  24      -9.239  31.249  -5.992  1.00 88.17           N  
ATOM   1415  CA  ILE C  24      -9.147  29.803  -6.167  1.00 88.17           C  
ATOM   1416  C   ILE C  24     -10.549  29.202  -6.236  1.00 88.17           C  
ATOM   1417  CB  ILE C  24      -8.337  29.146  -5.027  1.00 88.17           C  
ATOM   1418  O   ILE C  24     -10.766  28.193  -6.911  1.00 88.17           O  
ATOM   1419  CG1 ILE C  24      -6.897  29.673  -5.022  1.00 88.17           C  
ATOM   1420  CG2 ILE C  24      -8.361  27.620  -5.158  1.00 88.17           C  
ATOM   1421  CD1 ILE C  24      -6.044  29.133  -3.883  1.00 88.17           C  
ATOM   1422  N   GLY C  25     -11.441  29.821  -5.546  1.00 87.44           N  
ATOM   1423  CA  GLY C  25     -12.822  29.364  -5.538  1.00 87.44           C  
ATOM   1424  C   GLY C  25     -13.468  29.393  -6.911  1.00 87.44           C  
ATOM   1425  O   GLY C  25     -14.387  28.619  -7.187  1.00 87.44           O  
ATOM   1426  N   LYS C  26     -13.014  30.227  -7.805  1.00 87.24           N  
ATOM   1427  CA  LYS C  26     -13.556  30.369  -9.153  1.00 87.24           C  
ATOM   1428  C   LYS C  26     -13.223  29.151 -10.010  1.00 87.24           C  
ATOM   1429  CB  LYS C  26     -13.020  31.638  -9.817  1.00 87.24           C  
ATOM   1430  O   LYS C  26     -13.832  28.939 -11.061  1.00 87.24           O  
ATOM   1431  CG  LYS C  26     -13.519  32.927  -9.180  1.00 87.24           C  
ATOM   1432  CD  LYS C  26     -12.929  34.153  -9.864  1.00 87.24           C  
ATOM   1433  CE  LYS C  26     -13.368  35.441  -9.180  1.00 87.24           C  
ATOM   1434  NZ  LYS C  26     -12.716  36.640  -9.787  1.00 87.24           N  
ATOM   1435  N   LEU C  27     -12.353  28.301  -9.523  1.00 88.46           N  
ATOM   1436  CA  LEU C  27     -11.889  27.149 -10.289  1.00 88.46           C  
ATOM   1437  C   LEU C  27     -12.823  25.958 -10.099  1.00 88.46           C  
ATOM   1438  CB  LEU C  27     -10.466  26.767  -9.875  1.00 88.46           C  
ATOM   1439  O   LEU C  27     -12.629  24.907 -10.714  1.00 88.46           O  
ATOM   1440  CG  LEU C  27      -9.376  27.802 -10.159  1.00 88.46           C  
ATOM   1441  CD1 LEU C  27      -8.093  27.437  -9.420  1.00 88.46           C  
ATOM   1442  CD2 LEU C  27      -9.123  27.915 -11.658  1.00 88.46           C  
ATOM   1443  N   GLY C  28     -13.892  26.104  -9.340  1.00 84.95           N  
ATOM   1444  CA  GLY C  28     -14.882  25.056  -9.147  1.00 84.95           C  
ATOM   1445  C   GLY C  28     -14.381  23.913  -8.285  1.00 84.95           C  
ATOM   1446  O   GLY C  28     -14.553  22.744  -8.635  1.00 84.95           O  
ATOM   1447  N   LEU C  29     -13.749  24.195  -7.172  1.00 88.44           N  
ATOM   1448  CA  LEU C  29     -13.245  23.191  -6.241  1.00 88.44           C  
ATOM   1449  C   LEU C  29     -14.390  22.535  -5.477  1.00 88.44           C  
ATOM   1450  CB  LEU C  29     -12.255  23.821  -5.258  1.00 88.44           C  
ATOM   1451  O   LEU C  29     -15.432  23.157  -5.257  1.00 88.44           O  
ATOM   1452  CG  LEU C  29     -11.088  24.595  -5.874  1.00 88.44           C  
ATOM   1453  CD1 LEU C  29     -10.378  25.421  -4.807  1.00 88.44           C  
ATOM   1454  CD2 LEU C  29     -10.113  23.640  -6.555  1.00 88.44           C  
ATOM   1455  N   LYS C  30     -14.263  21.262  -5.174  1.00 89.37           N  
ATOM   1456  CA  LYS C  30     -15.244  20.532  -4.376  1.00 89.37           C  
ATOM   1457  C   LYS C  30     -14.851  20.515  -2.901  1.00 89.37           C  
ATOM   1458  CB  LYS C  30     -15.399  19.101  -4.893  1.00 89.37           C  
ATOM   1459  O   LYS C  30     -13.767  20.047  -2.548  1.00 89.37           O  
ATOM   1460  CG  LYS C  30     -16.586  18.354  -4.302  1.00 89.37           C  
ATOM   1461  CD  LYS C  30     -16.767  16.989  -4.952  1.00 89.37           C  
ATOM   1462  CE  LYS C  30     -17.910  16.211  -4.313  1.00 89.37           C  
ATOM   1463  NZ  LYS C  30     -18.158  14.915  -5.012  1.00 89.37           N  
ATOM   1464  N   GLN C  31     -15.727  20.921  -2.040  1.00 93.42           N  
ATOM   1465  CA  GLN C  31     -15.445  20.986  -0.610  1.00 93.42           C  
ATOM   1466  C   GLN C  31     -15.419  19.591   0.010  1.00 93.42           C  
ATOM   1467  CB  GLN C  31     -16.479  21.858   0.103  1.00 93.42           C  
ATOM   1468  O   GLN C  31     -16.256  18.746  -0.316  1.00 93.42           O  
ATOM   1469  CG  GLN C  31     -16.153  22.128   1.566  1.00 93.42           C  
ATOM   1470  CD  GLN C  31     -17.143  23.071   2.224  1.00 93.42           C  
ATOM   1471  NE2 GLN C  31     -16.813  23.533   3.425  1.00 93.42           N  
ATOM   1472  OE1 GLN C  31     -18.195  23.382   1.657  1.00 93.42           O  
ATOM   1473  N   ILE C  32     -14.384  19.357   0.785  1.00 92.02           N  
ATOM   1474  CA  ILE C  32     -14.301  18.122   1.557  1.00 92.02           C  
ATOM   1475  C   ILE C  32     -14.547  18.420   3.034  1.00 92.02           C  
ATOM   1476  CB  ILE C  32     -12.932  17.430   1.371  1.00 92.02           C  
ATOM   1477  O   ILE C  32     -13.614  18.744   3.773  1.00 92.02           O  
ATOM   1478  CG1 ILE C  32     -12.640  17.216  -0.119  1.00 92.02           C  
ATOM   1479  CG2 ILE C  32     -12.890  16.102   2.133  1.00 92.02           C  
ATOM   1480  CD1 ILE C  32     -11.254  16.652  -0.403  1.00 92.02           C  
ATOM   1481  N   PRO C  33     -15.807  18.073   3.473  1.00 92.05           N  
ATOM   1482  CA  PRO C  33     -16.151  18.377   4.864  1.00 92.05           C  
ATOM   1483  C   PRO C  33     -15.631  17.327   5.843  1.00 92.05           C  
ATOM   1484  CB  PRO C  33     -17.681  18.402   4.851  1.00 92.05           C  
ATOM   1485  O   PRO C  33     -15.251  16.228   5.431  1.00 92.05           O  
ATOM   1486  CG  PRO C  33     -18.069  17.511   3.715  1.00 92.05           C  
ATOM   1487  CD  PRO C  33     -16.968  17.534   2.694  1.00 92.05           C  
ATOM   1488  N   GLY C  34     -15.517  17.684   7.078  1.00 92.60           N  
ATOM   1489  CA  GLY C  34     -15.214  16.708   8.113  1.00 92.60           C  
ATOM   1490  C   GLY C  34     -13.746  16.681   8.497  1.00 92.60           C  
ATOM   1491  O   GLY C  34     -13.332  15.874   9.331  1.00 92.60           O  
ATOM   1492  N   ILE C  35     -12.954  17.563   7.843  1.00 95.67           N  
ATOM   1493  CA  ILE C  35     -11.542  17.617   8.203  1.00 95.67           C  
ATOM   1494  C   ILE C  35     -11.332  18.643   9.315  1.00 95.67           C  
ATOM   1495  CB  ILE C  35     -10.660  17.963   6.982  1.00 95.67           C  
ATOM   1496  O   ILE C  35     -11.634  19.826   9.142  1.00 95.67           O  
ATOM   1497  CG1 ILE C  35     -10.840  16.914   5.879  1.00 95.67           C  
ATOM   1498  CG2 ILE C  35      -9.189  18.077   7.394  1.00 95.67           C  
ATOM   1499  CD1 ILE C  35     -10.040  17.199   4.616  1.00 95.67           C  
ATOM   1500  N   ILE C  36     -10.757  18.194  10.417  1.00 94.84           N  
ATOM   1501  CA  ILE C  36     -10.671  19.068  11.582  1.00 94.84           C  
ATOM   1502  C   ILE C  36      -9.242  19.582  11.736  1.00 94.84           C  
ATOM   1503  CB  ILE C  36     -11.121  18.340  12.869  1.00 94.84           C  
ATOM   1504  O   ILE C  36      -9.011  20.610  12.377  1.00 94.84           O  
ATOM   1505  CG1 ILE C  36     -10.416  16.984  12.990  1.00 94.84           C  
ATOM   1506  CG2 ILE C  36     -12.643  18.170  12.889  1.00 94.84           C  
ATOM   1507  CD1 ILE C  36     -10.638  16.288  14.325  1.00 94.84           C  
ATOM   1508  N   ARG C  37      -8.263  18.866  11.198  1.00 96.29           N  
ATOM   1509  CA  ARG C  37      -6.857  19.232  11.341  1.00 96.29           C  
ATOM   1510  C   ARG C  37      -6.021  18.649  10.207  1.00 96.29           C  
ATOM   1511  CB  ARG C  37      -6.313  18.757  12.691  1.00 96.29           C  
ATOM   1512  O   ARG C  37      -6.257  17.520   9.772  1.00 96.29           O  
ATOM   1513  CG  ARG C  37      -4.855  19.117  12.928  1.00 96.29           C  
ATOM   1514  CD  ARG C  37      -4.386  18.687  14.311  1.00 96.29           C  
ATOM   1515  NE  ARG C  37      -2.997  19.067  14.552  1.00 96.29           N  
ATOM   1516  NH1 ARG C  37      -3.510  20.997  15.713  1.00 96.29           N  
ATOM   1517  NH2 ARG C  37      -1.322  20.406  15.373  1.00 96.29           N  
ATOM   1518  CZ  ARG C  37      -2.613  20.156  15.212  1.00 96.29           C  
ATOM   1519  N   VAL C  38      -5.084  19.397   9.672  1.00 98.19           N  
ATOM   1520  CA  VAL C  38      -4.158  18.952   8.636  1.00 98.19           C  
ATOM   1521  C   VAL C  38      -2.720  19.155   9.107  1.00 98.19           C  
ATOM   1522  CB  VAL C  38      -4.394  19.701   7.305  1.00 98.19           C  
ATOM   1523  O   VAL C  38      -2.380  20.209   9.649  1.00 98.19           O  
ATOM   1524  CG1 VAL C  38      -3.337  19.313   6.273  1.00 98.19           C  
ATOM   1525  CG2 VAL C  38      -5.796  19.413   6.772  1.00 98.19           C  
ATOM   1526  N   THR C  39      -1.932  18.092   8.996  1.00 96.87           N  
ATOM   1527  CA  THR C  39      -0.531  18.199   9.387  1.00 96.87           C  
ATOM   1528  C   THR C  39       0.381  17.675   8.281  1.00 96.87           C  
ATOM   1529  CB  THR C  39      -0.255  17.428  10.692  1.00 96.87           C  
ATOM   1530  O   THR C  39      -0.014  16.802   7.506  1.00 96.87           O  
ATOM   1531  CG2 THR C  39      -1.137  17.936  11.827  1.00 96.87           C  
ATOM   1532  OG1 THR C  39      -0.518  16.035  10.482  1.00 96.87           O  
ATOM   1533  N   PHE C  40       1.516  18.220   8.161  1.00 96.10           N  
ATOM   1534  CA  PHE C  40       2.559  17.632   7.328  1.00 96.10           C  
ATOM   1535  C   PHE C  40       3.919  17.738   8.009  1.00 96.10           C  
ATOM   1536  CB  PHE C  40       2.603  18.316   5.958  1.00 96.10           C  
ATOM   1537  O   PHE C  40       4.191  18.709   8.717  1.00 96.10           O  
ATOM   1538  CG  PHE C  40       2.902  19.790   6.025  1.00 96.10           C  
ATOM   1539  CD1 PHE C  40       1.878  20.714   6.190  1.00 96.10           C  
ATOM   1540  CD2 PHE C  40       4.208  20.251   5.922  1.00 96.10           C  
ATOM   1541  CE1 PHE C  40       2.151  22.079   6.252  1.00 96.10           C  
ATOM   1542  CE2 PHE C  40       4.489  21.613   5.983  1.00 96.10           C  
ATOM   1543  CZ  PHE C  40       3.459  22.525   6.147  1.00 96.10           C  
ATOM   1544  N   ARG C  41       4.709  16.725   7.912  1.00 93.22           N  
ATOM   1545  CA  ARG C  41       6.017  16.619   8.551  1.00 93.22           C  
ATOM   1546  C   ARG C  41       7.136  16.661   7.517  1.00 93.22           C  
ATOM   1547  CB  ARG C  41       6.111  15.332   9.374  1.00 93.22           C  
ATOM   1548  O   ARG C  41       7.084  15.953   6.509  1.00 93.22           O  
ATOM   1549  CG  ARG C  41       7.405  15.197  10.160  1.00 93.22           C  
ATOM   1550  CD  ARG C  41       7.456  13.892  10.942  1.00 93.22           C  
ATOM   1551  NE  ARG C  41       7.285  12.733  10.070  1.00 93.22           N  
ATOM   1552  NH1 ARG C  41       7.510  11.171  11.756  1.00 93.22           N  
ATOM   1553  NH2 ARG C  41       7.147  10.490   9.597  1.00 93.22           N  
ATOM   1554  CZ  ARG C  41       7.314  11.467  10.476  1.00 93.22           C  
ATOM   1555  N   LYS C  42       8.075  17.476   7.839  1.00 89.90           N  
ATOM   1556  CA  LYS C  42       9.255  17.536   6.981  1.00 89.90           C  
ATOM   1557  C   LYS C  42      10.256  16.443   7.346  1.00 89.90           C  
ATOM   1558  CB  LYS C  42       9.920  18.909   7.078  1.00 89.90           C  
ATOM   1559  O   LYS C  42      10.124  15.796   8.387  1.00 89.90           O  
ATOM   1560  CG  LYS C  42       9.108  20.036   6.457  1.00 89.90           C  
ATOM   1561  CD  LYS C  42       9.870  21.354   6.481  1.00 89.90           C  
ATOM   1562  CE  LYS C  42      10.917  21.416   5.376  1.00 89.90           C  
ATOM   1563  NZ  LYS C  42      11.578  22.754   5.314  1.00 89.90           N  
ATOM   1564  N   LYS C  43      11.234  16.206   6.582  1.00 84.58           N  
ATOM   1565  CA  LYS C  43      12.241  15.173   6.807  1.00 84.58           C  
ATOM   1566  C   LYS C  43      13.114  15.509   8.013  1.00 84.58           C  
ATOM   1567  CB  LYS C  43      13.113  14.994   5.563  1.00 84.58           C  
ATOM   1568  O   LYS C  43      13.699  14.617   8.629  1.00 84.58           O  
ATOM   1569  CG  LYS C  43      12.397  14.333   4.395  1.00 84.58           C  
ATOM   1570  CD  LYS C  43      13.345  14.076   3.230  1.00 84.58           C  
ATOM   1571  CE  LYS C  43      12.627  13.424   2.056  1.00 84.58           C  
ATOM   1572  NZ  LYS C  43      13.536  13.235   0.887  1.00 84.58           N  
ATOM   1573  N   ASP C  44      13.153  16.792   8.351  1.00 82.49           N  
ATOM   1574  CA  ASP C  44      13.904  17.212   9.530  1.00 82.49           C  
ATOM   1575  C   ASP C  44      13.065  17.064  10.797  1.00 82.49           C  
ATOM   1576  CB  ASP C  44      14.376  18.659   9.377  1.00 82.49           C  
ATOM   1577  O   ASP C  44      13.433  17.577  11.855  1.00 82.49           O  
ATOM   1578  CG  ASP C  44      13.234  19.636   9.158  1.00 82.49           C  
ATOM   1579  OD1 ASP C  44      12.060  19.208   9.147  1.00 82.49           O  
ATOM   1580  OD2 ASP C  44      13.512  20.843   8.992  1.00 82.49           O  
ATOM   1581  N   ASN C  45      11.820  16.478  10.729  1.00 84.42           N  
ATOM   1582  CA  ASN C  45      10.915  16.154  11.827  1.00 84.42           C  
ATOM   1583  C   ASN C  45      10.157  17.387  12.312  1.00 84.42           C  
ATOM   1584  CB  ASN C  45      11.682  15.513  12.985  1.00 84.42           C  
ATOM   1585  O   ASN C  45       9.508  17.350  13.358  1.00 84.42           O  
ATOM   1586  CG  ASN C  45      11.502  14.009  13.043  1.00 84.42           C  
ATOM   1587  ND2 ASN C  45      11.657  13.439  14.232  1.00 84.42           N  
ATOM   1588  OD1 ASN C  45      11.226  13.364  12.028  1.00 84.42           O  
ATOM   1589  N   GLN C  46      10.267  18.373  11.533  1.00 91.07           N  
ATOM   1590  CA  GLN C  46       9.435  19.534  11.831  1.00 91.07           C  
ATOM   1591  C   GLN C  46       8.001  19.321  11.352  1.00 91.07           C  
ATOM   1592  CB  GLN C  46      10.020  20.794  11.191  1.00 91.07           C  
ATOM   1593  O   GLN C  46       7.777  18.914  10.210  1.00 91.07           O  
ATOM   1594  CG  GLN C  46       9.622  22.084  11.896  1.00 91.07           C  
ATOM   1595  CD  GLN C  46      10.452  23.274  11.454  1.00 91.07           C  
ATOM   1596  NE2 GLN C  46      10.825  24.123  12.406  1.00 91.07           N  
ATOM   1597  OE1 GLN C  46      10.756  23.430  10.267  1.00 91.07           O  
ATOM   1598  N   ILE C  47       7.055  19.654  12.226  1.00 94.11           N  
ATOM   1599  CA  ILE C  47       5.656  19.386  11.912  1.00 94.11           C  
ATOM   1600  C   ILE C  47       4.888  20.703  11.813  1.00 94.11           C  
ATOM   1601  CB  ILE C  47       5.006  18.465  12.968  1.00 94.11           C  
ATOM   1602  O   ILE C  47       5.052  21.589  12.656  1.00 94.11           O  
ATOM   1603  CG1 ILE C  47       5.772  17.140  13.064  1.00 94.11           C  
ATOM   1604  CG2 ILE C  47       3.531  18.221  12.638  1.00 94.11           C  
ATOM   1605  CD1 ILE C  47       5.329  16.251  14.219  1.00 94.11           C  
ATOM   1606  N   TYR C  48       4.154  20.784  10.798  1.00 95.04           N  
ATOM   1607  CA  TYR C  48       3.250  21.914  10.615  1.00 95.04           C  
ATOM   1608  C   TYR C  48       1.796  21.473  10.728  1.00 95.04           C  
ATOM   1609  CB  TYR C  48       3.489  22.580   9.256  1.00 95.04           C  
ATOM   1610  O   TYR C  48       1.440  20.372  10.301  1.00 95.04           O  
ATOM   1611  CG  TYR C  48       4.848  23.224   9.126  1.00 95.04           C  
ATOM   1612  CD1 TYR C  48       5.019  24.588   9.351  1.00 95.04           C  
ATOM   1613  CD2 TYR C  48       5.964  22.470   8.778  1.00 95.04           C  
ATOM   1614  CE1 TYR C  48       6.269  25.186   9.230  1.00 95.04           C  
ATOM   1615  CE2 TYR C  48       7.219  23.057   8.655  1.00 95.04           C  
ATOM   1616  OH  TYR C  48       8.601  25.000   8.762  1.00 95.04           O  
ATOM   1617  CZ  TYR C  48       7.361  24.414   8.883  1.00 95.04           C  
ATOM   1618  N   ALA C  49       1.023  22.341  11.312  1.00 96.48           N  
ATOM   1619  CA  ALA C  49      -0.374  21.959  11.499  1.00 96.48           C  
ATOM   1620  C   ALA C  49      -1.311  23.101  11.117  1.00 96.48           C  
ATOM   1621  CB  ALA C  49      -0.620  21.535  12.945  1.00 96.48           C  
ATOM   1622  O   ALA C  49      -0.989  24.273  11.327  1.00 96.48           O  
ATOM   1623  N   ILE C  50      -2.412  22.740  10.496  1.00 95.49           N  
ATOM   1624  CA  ILE C  50      -3.513  23.652  10.202  1.00 95.49           C  
ATOM   1625  C   ILE C  50      -4.751  23.240  10.996  1.00 95.49           C  
ATOM   1626  CB  ILE C  50      -3.832  23.684   8.691  1.00 95.49           C  
ATOM   1627  O   ILE C  50      -5.359  22.204  10.716  1.00 95.49           O  
ATOM   1628  CG1 ILE C  50      -2.552  23.915   7.880  1.00 95.49           C  
ATOM   1629  CG2 ILE C  50      -4.877  24.759   8.382  1.00 95.49           C  
ATOM   1630  CD1 ILE C  50      -2.720  23.696   6.382  1.00 95.49           C  
ATOM   1631  N   GLU C  51      -5.075  24.091  11.921  1.00 93.53           N  
ATOM   1632  CA  GLU C  51      -6.216  23.773  12.775  1.00 93.53           C  
ATOM   1633  C   GLU C  51      -7.521  24.273  12.163  1.00 93.53           C  
ATOM   1634  CB  GLU C  51      -6.026  24.372  14.171  1.00 93.53           C  
ATOM   1635  O   GLU C  51      -7.574  25.378  11.620  1.00 93.53           O  
ATOM   1636  CG  GLU C  51      -4.784  23.870  14.892  1.00 93.53           C  
ATOM   1637  CD  GLU C  51      -4.945  22.468  15.459  1.00 93.53           C  
ATOM   1638  OE1 GLU C  51      -3.938  21.878  15.914  1.00 93.53           O  
ATOM   1639  OE2 GLU C  51      -6.086  21.955  15.447  1.00 93.53           O  
ATOM   1640  N   LYS C  52      -8.595  23.384  12.210  1.00 90.95           N  
ATOM   1641  CA  LYS C  52      -9.925  23.695  11.694  1.00 90.95           C  
ATOM   1642  C   LYS C  52      -9.849  24.240  10.271  1.00 90.95           C  
ATOM   1643  CB  LYS C  52     -10.632  24.701  12.603  1.00 90.95           C  
ATOM   1644  O   LYS C  52     -10.391  25.309   9.980  1.00 90.95           O  
ATOM   1645  CG  LYS C  52     -10.882  24.191  14.015  1.00 90.95           C  
ATOM   1646  CD  LYS C  52     -11.603  25.228  14.865  1.00 90.95           C  
ATOM   1647  CE  LYS C  52     -11.785  24.749  16.299  1.00 90.95           C  
ATOM   1648  NZ  LYS C  52     -12.432  25.790  17.153  1.00 90.95           N  
ATOM   1649  N   PRO C  53      -9.185  23.471   9.350  1.00 93.76           N  
ATOM   1650  CA  PRO C  53      -9.037  23.911   7.961  1.00 93.76           C  
ATOM   1651  C   PRO C  53     -10.322  23.753   7.152  1.00 93.76           C  
ATOM   1652  CB  PRO C  53      -7.934  22.999   7.418  1.00 93.76           C  
ATOM   1653  O   PRO C  53     -11.224  23.016   7.557  1.00 93.76           O  
ATOM   1654  CG  PRO C  53      -8.095  21.717   8.168  1.00 93.76           C  
ATOM   1655  CD  PRO C  53      -8.567  22.033   9.559  1.00 93.76           C  
ATOM   1656  N   GLU C  54     -10.463  24.573   6.148  1.00 94.76           N  
ATOM   1657  CA  GLU C  54     -11.407  24.284   5.073  1.00 94.76           C  
ATOM   1658  C   GLU C  54     -10.709  23.627   3.886  1.00 94.76           C  
ATOM   1659  CB  GLU C  54     -12.118  25.564   4.623  1.00 94.76           C  
ATOM   1660  O   GLU C  54      -9.830  24.229   3.265  1.00 94.76           O  
ATOM   1661  CG  GLU C  54     -13.115  26.103   5.639  1.00 94.76           C  
ATOM   1662  CD  GLU C  54     -13.855  27.339   5.154  1.00 94.76           C  
ATOM   1663  OE1 GLU C  54     -14.476  28.040   5.985  1.00 94.76           O  
ATOM   1664  OE2 GLU C  54     -13.815  27.609   3.933  1.00 94.76           O  
ATOM   1665  N   VAL C  55     -11.136  22.415   3.574  1.00 96.51           N  
ATOM   1666  CA  VAL C  55     -10.397  21.623   2.597  1.00 96.51           C  
ATOM   1667  C   VAL C  55     -11.250  21.414   1.348  1.00 96.51           C  
ATOM   1668  CB  VAL C  55      -9.965  20.259   3.181  1.00 96.51           C  
ATOM   1669  O   VAL C  55     -12.450  21.145   1.446  1.00 96.51           O  
ATOM   1670  CG1 VAL C  55      -9.127  19.479   2.170  1.00 96.51           C  
ATOM   1671  CG2 VAL C  55      -9.190  20.458   4.482  1.00 96.51           C  
ATOM   1672  N   PHE C  56     -10.629  21.608   0.188  1.00 94.20           N  
ATOM   1673  CA  PHE C  56     -11.291  21.429  -1.099  1.00 94.20           C  
ATOM   1674  C   PHE C  56     -10.479  20.508  -2.001  1.00 94.20           C  
ATOM   1675  CB  PHE C  56     -11.508  22.780  -1.786  1.00 94.20           C  
ATOM   1676  O   PHE C  56      -9.270  20.357  -1.816  1.00 94.20           O  
ATOM   1677  CG  PHE C  56     -12.411  23.712  -1.024  1.00 94.20           C  
ATOM   1678  CD1 PHE C  56     -13.754  23.830  -1.360  1.00 94.20           C  
ATOM   1679  CD2 PHE C  56     -11.916  24.469   0.030  1.00 94.20           C  
ATOM   1680  CE1 PHE C  56     -14.592  24.691  -0.656  1.00 94.20           C  
ATOM   1681  CE2 PHE C  56     -12.748  25.332   0.738  1.00 94.20           C  
ATOM   1682  CZ  PHE C  56     -14.085  25.442   0.393  1.00 94.20           C  
ATOM   1683  N   ARG C  57     -11.191  19.894  -2.883  1.00 91.11           N  
ATOM   1684  CA  ARG C  57     -10.534  19.066  -3.889  1.00 91.11           C  
ATOM   1685  C   ARG C  57     -10.609  19.716  -5.267  1.00 91.11           C  
ATOM   1686  CB  ARG C  57     -11.163  17.672  -3.933  1.00 91.11           C  
ATOM   1687  O   ARG C  57     -11.672  20.181  -5.682  1.00 91.11           O  
ATOM   1688  CG  ARG C  57     -10.350  16.654  -4.716  1.00 91.11           C  
ATOM   1689  CD  ARG C  57     -10.971  15.265  -4.651  1.00 91.11           C  
ATOM   1690  NE  ARG C  57     -10.163  14.279  -5.363  1.00 91.11           N  
ATOM   1691  NH1 ARG C  57     -11.492  12.476  -4.799  1.00 91.11           N  
ATOM   1692  NH2 ARG C  57      -9.626  12.169  -6.094  1.00 91.11           N  
ATOM   1693  CZ  ARG C  57     -10.429  12.977  -5.417  1.00 91.11           C  
ATOM   1694  N   SER C  58      -9.486  19.831  -5.969  1.00 84.95           N  
ATOM   1695  CA  SER C  58      -9.444  20.430  -7.300  1.00 84.95           C  
ATOM   1696  C   SER C  58      -9.903  19.441  -8.366  1.00 84.95           C  
ATOM   1697  CB  SER C  58      -8.032  20.921  -7.622  1.00 84.95           C  
ATOM   1698  O   SER C  58     -10.010  18.241  -8.102  1.00 84.95           O  
ATOM   1699  OG  SER C  58      -7.203  19.842  -8.021  1.00 84.95           O  
ATOM   1700  N   ALA C  59     -10.151  19.972  -9.506  1.00 77.15           N  
ATOM   1701  CA  ALA C  59     -10.577  19.143 -10.631  1.00 77.15           C  
ATOM   1702  C   ALA C  59      -9.507  18.117 -10.992  1.00 77.15           C  
ATOM   1703  CB  ALA C  59     -10.905  20.015 -11.841  1.00 77.15           C  
ATOM   1704  O   ALA C  59      -9.823  17.015 -11.446  1.00 77.15           O  
ATOM   1705  N   GLY C  60      -8.238  18.482 -10.741  1.00 75.58           N  
ATOM   1706  CA  GLY C  60      -7.123  17.598 -11.042  1.00 75.58           C  
ATOM   1707  C   GLY C  60      -6.866  16.571  -9.956  1.00 75.58           C  
ATOM   1708  O   GLY C  60      -6.024  15.685 -10.119  1.00 75.58           O  
ATOM   1709  N   GLY C  61      -7.639  16.647  -8.842  1.00 80.13           N  
ATOM   1710  CA  GLY C  61      -7.521  15.663  -7.779  1.00 80.13           C  
ATOM   1711  C   GLY C  61      -6.605  16.106  -6.654  1.00 80.13           C  
ATOM   1712  O   GLY C  61      -6.255  15.309  -5.781  1.00 80.13           O  
ATOM   1713  N   ASN C  62      -6.197  17.359  -6.629  1.00 86.84           N  
ATOM   1714  CA  ASN C  62      -5.347  17.895  -5.571  1.00 86.84           C  
ATOM   1715  C   ASN C  62      -6.173  18.545  -4.464  1.00 86.84           C  
ATOM   1716  CB  ASN C  62      -4.345  18.899  -6.144  1.00 86.84           C  
ATOM   1717  O   ASN C  62      -7.363  18.809  -4.644  1.00 86.84           O  
ATOM   1718  CG  ASN C  62      -3.503  18.311  -7.260  1.00 86.84           C  
ATOM   1719  ND2 ASN C  62      -3.414  19.026  -8.375  1.00 86.84           N  
ATOM   1720  OD1 ASN C  62      -2.937  17.224  -7.120  1.00 86.84           O  
ATOM   1721  N   TYR C  63      -5.555  18.712  -3.295  1.00 93.76           N  
ATOM   1722  CA  TYR C  63      -6.298  19.216  -2.146  1.00 93.76           C  
ATOM   1723  C   TYR C  63      -5.866  20.635  -1.796  1.00 93.76           C  
ATOM   1724  CB  TYR C  63      -6.105  18.297  -0.936  1.00 93.76           C  
ATOM   1725  O   TYR C  63      -4.675  20.900  -1.615  1.00 93.76           O  
ATOM   1726  CG  TYR C  63      -6.659  16.907  -1.134  1.00 93.76           C  
ATOM   1727  CD1 TYR C  63      -7.948  16.584  -0.717  1.00 93.76           C  
ATOM   1728  CD2 TYR C  63      -5.895  15.914  -1.738  1.00 93.76           C  
ATOM   1729  CE1 TYR C  63      -8.463  15.304  -0.895  1.00 93.76           C  
ATOM   1730  CE2 TYR C  63      -6.399  14.631  -1.921  1.00 93.76           C  
ATOM   1731  OH  TYR C  63      -8.186  13.067  -1.677  1.00 93.76           O  
ATOM   1732  CZ  TYR C  63      -7.682  14.336  -1.498  1.00 93.76           C  
ATOM   1733  N   VAL C  64      -6.803  21.468  -1.770  1.00 96.30           N  
ATOM   1734  CA  VAL C  64      -6.563  22.855  -1.388  1.00 96.30           C  
ATOM   1735  C   VAL C  64      -7.063  23.093   0.035  1.00 96.30           C  
ATOM   1736  CB  VAL C  64      -7.246  23.839  -2.364  1.00 96.30           C  
ATOM   1737  O   VAL C  64      -8.226  22.825   0.344  1.00 96.30           O  
ATOM   1738  CG1 VAL C  64      -6.974  25.285  -1.953  1.00 96.30           C  
ATOM   1739  CG2 VAL C  64      -6.769  23.589  -3.794  1.00 96.30           C  
ATOM   1740  N   VAL C  65      -6.174  23.614   0.852  1.00 96.96           N  
ATOM   1741  CA  VAL C  65      -6.497  23.765   2.266  1.00 96.96           C  
ATOM   1742  C   VAL C  65      -6.389  25.235   2.667  1.00 96.96           C  
ATOM   1743  CB  VAL C  65      -5.574  22.901   3.155  1.00 96.96           C  
ATOM   1744  O   VAL C  65      -5.348  25.864   2.468  1.00 96.96           O  
ATOM   1745  CG1 VAL C  65      -5.967  23.030   4.626  1.00 96.96           C  
ATOM   1746  CG2 VAL C  65      -5.622  21.440   2.711  1.00 96.96           C  
ATOM   1747  N   PHE C  66      -7.497  25.714   3.188  1.00 96.19           N  
ATOM   1748  CA  PHE C  66      -7.497  27.070   3.723  1.00 96.19           C  
ATOM   1749  C   PHE C  66      -7.376  27.052   5.242  1.00 96.19           C  
ATOM   1750  CB  PHE C  66      -8.771  27.813   3.307  1.00 96.19           C  
ATOM   1751  O   PHE C  66      -8.135  26.359   5.923  1.00 96.19           O  
ATOM   1752  CG  PHE C  66      -8.886  28.035   1.823  1.00 96.19           C  
ATOM   1753  CD1 PHE C  66      -8.124  29.009   1.190  1.00 96.19           C  
ATOM   1754  CD2 PHE C  66      -9.758  27.269   1.060  1.00 96.19           C  
ATOM   1755  CE1 PHE C  66      -8.229  29.217  -0.183  1.00 96.19           C  
ATOM   1756  CE2 PHE C  66      -9.868  27.470  -0.313  1.00 96.19           C  
ATOM   1757  CZ  PHE C  66      -9.103  28.446  -0.932  1.00 96.19           C  
ATOM   1758  N   GLY C  67      -6.383  27.753   5.708  1.00 93.54           N  
ATOM   1759  CA  GLY C  67      -6.059  27.851   7.122  1.00 93.54           C  
ATOM   1760  C   GLY C  67      -4.606  28.203   7.379  1.00 93.54           C  
ATOM   1761  O   GLY C  67      -3.750  27.996   6.516  1.00 93.54           O  
ATOM   1762  N   GLU C  68      -4.340  28.699   8.460  1.00 91.28           N  
ATOM   1763  CA  GLU C  68      -2.987  29.130   8.798  1.00 91.28           C  
ATOM   1764  C   GLU C  68      -2.120  27.946   9.220  1.00 91.28           C  
ATOM   1765  CB  GLU C  68      -3.019  30.180   9.911  1.00 91.28           C  
ATOM   1766  O   GLU C  68      -2.440  27.248  10.184  1.00 91.28           O  
ATOM   1767  CG  GLU C  68      -1.659  30.787  10.224  1.00 91.28           C  
ATOM   1768  CD  GLU C  68      -1.686  31.741  11.408  1.00 91.28           C  
ATOM   1769  OE1 GLU C  68      -0.612  32.250  11.801  1.00 91.28           O  
ATOM   1770  OE2 GLU C  68      -2.789  31.980  11.947  1.00 91.28           O  
ATOM   1771  N   ALA C  69      -1.097  27.802   8.472  1.00 91.51           N  
ATOM   1772  CA  ALA C  69      -0.132  26.764   8.823  1.00 91.51           C  
ATOM   1773  C   ALA C  69       0.871  27.273   9.854  1.00 91.51           C  
ATOM   1774  CB  ALA C  69       0.597  26.272   7.575  1.00 91.51           C  
ATOM   1775  O   ALA C  69       1.501  28.315   9.656  1.00 91.51           O  
ATOM   1776  N   LYS C  70       0.901  26.573  10.964  1.00 90.87           N  
ATOM   1777  CA  LYS C  70       1.842  26.931  12.022  1.00 90.87           C  
ATOM   1778  C   LYS C  70       2.709  25.738  12.413  1.00 90.87           C  
ATOM   1779  CB  LYS C  70       1.096  27.461  13.248  1.00 90.87           C  
ATOM   1780  O   LYS C  70       2.298  24.587  12.254  1.00 90.87           O  
ATOM   1781  CG  LYS C  70       0.319  28.744  12.992  1.00 90.87           C  
ATOM   1782  CD  LYS C  70      -0.398  29.223  14.248  1.00 90.87           C  
ATOM   1783  CE  LYS C  70      -1.193  30.495  13.989  1.00 90.87           C  
ATOM   1784  NZ  LYS C  70      -1.917  30.955  15.211  1.00 90.87           N  
ATOM   1785  N   VAL C  71       3.885  26.082  12.863  1.00 91.75           N  
ATOM   1786  CA  VAL C  71       4.758  25.022  13.359  1.00 91.75           C  
ATOM   1787  C   VAL C  71       4.127  24.366  14.585  1.00 91.75           C  
ATOM   1788  CB  VAL C  71       6.164  25.561  13.706  1.00 91.75           C  
ATOM   1789  O   VAL C  71       3.674  25.055  15.502  1.00 91.75           O  
ATOM   1790  CG1 VAL C  71       7.040  24.451  14.283  1.00 91.75           C  
ATOM   1791  CG2 VAL C  71       6.819  26.176  12.471  1.00 91.75           C  
ATOM   1792  N   ASP C  72       3.951  23.080  14.455  1.00 91.62           N  
ATOM   1793  CA  ASP C  72       3.358  22.304  15.540  1.00 91.62           C  
ATOM   1794  C   ASP C  72       4.428  21.810  16.511  1.00 91.62           C  
ATOM   1795  CB  ASP C  72       2.567  21.118  14.982  1.00 91.62           C  
ATOM   1796  O   ASP C  72       5.345  21.086  16.117  1.00 91.62           O  
ATOM   1797  CG  ASP C  72       1.620  20.506  15.999  1.00 91.62           C  
ATOM   1798  OD1 ASP C  72       1.107  21.238  16.873  1.00 91.62           O  
ATOM   1799  OD2 ASP C  72       1.387  19.280  15.927  1.00 91.62           O  
ATOM   1800  N   ASN C  73       4.419  22.272  17.721  1.00 84.66           N  
ATOM   1801  CA  ASN C  73       5.350  21.842  18.759  1.00 84.66           C  
ATOM   1802  C   ASN C  73       4.710  20.825  19.700  1.00 84.66           C  
ATOM   1803  CB  ASN C  73       5.866  23.045  19.550  1.00 84.66           C  
ATOM   1804  O   ASN C  73       3.959  21.196  20.603  1.00 84.66           O  
ATOM   1805  CG  ASN C  73       7.090  22.716  20.382  1.00 84.66           C  
ATOM   1806  ND2 ASN C  73       8.029  23.653  20.452  1.00 84.66           N  
ATOM   1807  OD1 ASN C  73       7.192  21.629  20.956  1.00 84.66           O  
ATOM   1808  N   PHE C  74       5.104  19.687  19.525  1.00 82.77           N  
ATOM   1809  CA  PHE C  74       4.500  18.585  20.264  1.00 82.77           C  
ATOM   1810  C   PHE C  74       4.787  18.713  21.756  1.00 82.77           C  
ATOM   1811  CB  PHE C  74       5.017  17.240  19.744  1.00 82.77           C  
ATOM   1812  O   PHE C  74       3.897  18.508  22.584  1.00 82.77           O  
ATOM   1813  CG  PHE C  74       4.513  16.054  20.522  1.00 82.77           C  
ATOM   1814  CD1 PHE C  74       5.383  15.282  21.281  1.00 82.77           C  
ATOM   1815  CD2 PHE C  74       3.167  15.712  20.494  1.00 82.77           C  
ATOM   1816  CE1 PHE C  74       4.920  14.184  22.002  1.00 82.77           C  
ATOM   1817  CE2 PHE C  74       2.696  14.616  21.212  1.00 82.77           C  
ATOM   1818  CZ  PHE C  74       3.574  13.853  21.964  1.00 82.77           C  
ATOM   1819  N   THR C  75       6.016  19.031  22.110  1.00 79.92           N  
ATOM   1820  CA  THR C  75       6.440  19.144  23.502  1.00 79.92           C  
ATOM   1821  C   THR C  75       5.614  20.197  24.235  1.00 79.92           C  
ATOM   1822  CB  THR C  75       7.935  19.498  23.603  1.00 79.92           C  
ATOM   1823  O   THR C  75       5.175  19.973  25.365  1.00 79.92           O  
ATOM   1824  CG2 THR C  75       8.430  19.389  25.041  1.00 79.92           C  
ATOM   1825  OG1 THR C  75       8.690  18.599  22.780  1.00 79.92           O  
ATOM   1826  N   GLN C  76       5.358  21.238  23.524  1.00 80.96           N  
ATOM   1827  CA  GLN C  76       4.562  22.313  24.106  1.00 80.96           C  
ATOM   1828  C   GLN C  76       3.107  21.888  24.280  1.00 80.96           C  
ATOM   1829  CB  GLN C  76       4.642  23.570  23.239  1.00 80.96           C  
ATOM   1830  O   GLN C  76       2.495  22.160  25.315  1.00 80.96           O  
ATOM   1831  CG  GLN C  76       4.001  24.797  23.874  1.00 80.96           C  
ATOM   1832  CD  GLN C  76       4.166  26.048  23.031  1.00 80.96           C  
ATOM   1833  NE2 GLN C  76       4.641  27.123  23.653  1.00 80.96           N  
ATOM   1834  OE1 GLN C  76       3.871  26.049  21.832  1.00 80.96           O  
ATOM   1835  N   LYS C  77       2.575  21.217  23.400  1.00 82.64           N  
ATOM   1836  CA  LYS C  77       1.192  20.754  23.448  1.00 82.64           C  
ATOM   1837  C   LYS C  77       0.994  19.726  24.558  1.00 82.64           C  
ATOM   1838  CB  LYS C  77       0.779  20.158  22.101  1.00 82.64           C  
ATOM   1839  O   LYS C  77      -0.018  19.752  25.262  1.00 82.64           O  
ATOM   1840  CG  LYS C  77       0.487  21.196  21.028  1.00 82.64           C  
ATOM   1841  CD  LYS C  77      -0.089  20.555  19.772  1.00 82.64           C  
ATOM   1842  CE  LYS C  77       0.987  19.842  18.963  1.00 82.64           C  
ATOM   1843  NZ  LYS C  77       0.420  19.176  17.753  1.00 82.64           N  
ATOM   1844  N   LEU C  78       2.009  18.993  24.623  1.00 76.54           N  
ATOM   1845  CA  LEU C  78       1.946  17.960  25.651  1.00 76.54           C  
ATOM   1846  C   LEU C  78       1.975  18.577  27.045  1.00 76.54           C  
ATOM   1847  CB  LEU C  78       3.108  16.975  25.492  1.00 76.54           C  
ATOM   1848  O   LEU C  78       1.203  18.181  27.920  1.00 76.54           O  
ATOM   1849  CG  LEU C  78       3.104  15.765  26.428  1.00 76.54           C  
ATOM   1850  CD1 LEU C  78       1.931  14.846  26.101  1.00 76.54           C  
ATOM   1851  CD2 LEU C  78       4.425  15.010  26.331  1.00 76.54           C  
ATOM   1852  N   ALA C  79       2.910  19.514  27.228  1.00 75.48           N  
ATOM   1853  CA  ALA C  79       3.021  20.205  28.510  1.00 75.48           C  
ATOM   1854  C   ALA C  79       1.721  20.923  28.861  1.00 75.48           C  
ATOM   1855  CB  ALA C  79       4.182  21.197  28.480  1.00 75.48           C  
ATOM   1856  O   ALA C  79       1.274  20.883  30.010  1.00 75.48           O  
ATOM   1857  N   ALA C  80       1.112  21.493  27.835  1.00 79.48           N  
ATOM   1858  CA  ALA C  80      -0.147  22.206  28.034  1.00 79.48           C  
ATOM   1859  C   ALA C  80      -1.271  21.243  28.407  1.00 79.48           C  
ATOM   1860  CB  ALA C  80      -0.519  22.990  26.778  1.00 79.48           C  
ATOM   1861  O   ALA C  80      -2.100  21.550  29.266  1.00 79.48           O  
ATOM   1862  N   ALA C  81      -1.233  20.128  27.860  1.00 74.32           N  
ATOM   1863  CA  ALA C  81      -2.257  19.120  28.124  1.00 74.32           C  
ATOM   1864  C   ALA C  81      -2.133  18.571  29.542  1.00 74.32           C  
ATOM   1865  CB  ALA C  81      -2.161  17.985  27.107  1.00 74.32           C  
ATOM   1866  O   ALA C  81      -3.141  18.310  30.203  1.00 74.32           O  
ATOM   1867  N   GLN C  82      -0.895  18.448  29.972  1.00 70.02           N  
ATOM   1868  CA  GLN C  82      -0.644  17.940  31.317  1.00 70.02           C  
ATOM   1869  C   GLN C  82      -1.048  18.962  32.376  1.00 70.02           C  
ATOM   1870  CB  GLN C  82       0.830  17.567  31.483  1.00 70.02           C  
ATOM   1871  O   GLN C  82      -1.588  18.598  33.422  1.00 70.02           O  
ATOM   1872  CG  GLN C  82       1.248  16.339  30.686  1.00 70.02           C  
ATOM   1873  CD  GLN C  82       2.715  15.995  30.862  1.00 70.02           C  
ATOM   1874  NE2 GLN C  82       3.025  14.703  30.867  1.00 70.02           N  
ATOM   1875  OE1 GLN C  82       3.563  16.884  30.990  1.00 70.02           O  
ATOM   1876  N   GLN C  83      -0.742  20.223  32.088  1.00 73.27           N  
ATOM   1877  CA  GLN C  83      -1.100  21.289  33.018  1.00 73.27           C  
ATOM   1878  C   GLN C  83      -2.614  21.396  33.174  1.00 73.27           C  
ATOM   1879  CB  GLN C  83      -0.525  22.626  32.549  1.00 73.27           C  
ATOM   1880  O   GLN C  83      -3.116  21.607  34.280  1.00 73.27           O  
ATOM   1881  CG  GLN C  83       0.956  22.801  32.860  1.00 73.27           C  
ATOM   1882  CD  GLN C  83       1.506  24.126  32.366  1.00 73.27           C  
ATOM   1883  NE2 GLN C  83       2.774  24.389  32.664  1.00 73.27           N  
ATOM   1884  OE1 GLN C  83       0.798  24.906  31.721  1.00 73.27           O  
ATOM   1885  N   GLN C  84      -3.283  21.192  32.084  1.00 72.19           N  
ATOM   1886  CA  GLN C  84      -4.740  21.262  32.114  1.00 72.19           C  
ATOM   1887  C   GLN C  84      -5.333  20.067  32.855  1.00 72.19           C  
ATOM   1888  CB  GLN C  84      -5.304  21.332  30.693  1.00 72.19           C  
ATOM   1889  O   GLN C  84      -6.348  20.198  33.543  1.00 72.19           O  
ATOM   1890  CG  GLN C  84      -6.555  22.191  30.570  1.00 72.19           C  
ATOM   1891  CD  GLN C  84      -6.779  22.701  29.159  1.00 72.19           C  
ATOM   1892  NE2 GLN C  84      -8.009  23.107  28.863  1.00 72.19           N  
ATOM   1893  OE1 GLN C  84      -5.854  22.731  28.341  1.00 72.19           O  
ATOM   1894  N   ALA C  85      -4.707  18.986  32.763  1.00 67.82           N  
ATOM   1895  CA  ALA C  85      -5.156  17.773  33.442  1.00 67.82           C  
ATOM   1896  C   ALA C  85      -4.965  17.887  34.952  1.00 67.82           C  
ATOM   1897  CB  ALA C  85      -4.408  16.555  32.905  1.00 67.82           C  
ATOM   1898  O   ALA C  85      -5.786  17.391  35.727  1.00 67.82           O  
ATOM   1899  N   GLN C  86      -3.866  18.482  35.393  1.00 66.31           N  
ATOM   1900  CA  GLN C  86      -3.598  18.699  36.811  1.00 66.31           C  
ATOM   1901  C   GLN C  86      -4.603  19.673  37.418  1.00 66.31           C  
ATOM   1902  CB  GLN C  86      -2.174  19.218  37.015  1.00 66.31           C  
ATOM   1903  O   GLN C  86      -5.041  19.493  38.556  1.00 66.31           O  
ATOM   1904  CG  GLN C  86      -1.105  18.138  36.919  1.00 66.31           C  
ATOM   1905  CD  GLN C  86       0.299  18.683  37.100  1.00 66.31           C  
ATOM   1906  NE2 GLN C  86       1.280  17.788  37.156  1.00 66.31           N  
ATOM   1907  OE1 GLN C  86       0.500  19.898  37.189  1.00 66.31           O  
ATOM   1908  N   ALA C  87      -4.934  20.662  36.572  1.00 67.17           N  
ATOM   1909  CA  ALA C  87      -5.875  21.678  37.036  1.00 67.17           C  
ATOM   1910  C   ALA C  87      -7.273  21.091  37.210  1.00 67.17           C  
ATOM   1911  CB  ALA C  87      -5.912  22.854  36.063  1.00 67.17           C  
ATOM   1912  O   ALA C  87      -8.039  21.538  38.067  1.00 67.17           O  
ATOM   1913  N   SER C  88      -7.594  20.050  36.432  1.00 63.49           N  
ATOM   1914  CA  SER C  88      -8.914  19.430  36.484  1.00 63.49           C  
ATOM   1915  C   SER C  88      -8.975  18.349  37.558  1.00 63.49           C  
ATOM   1916  CB  SER C  88      -9.279  18.831  35.125  1.00 63.49           C  
ATOM   1917  O   SER C  88     -10.046  17.812  37.845  1.00 63.49           O  
ATOM   1918  OG  SER C  88      -8.936  19.719  34.075  1.00 63.49           O  
ATOM   1919  N   GLY C  89      -7.958  18.245  38.465  1.00 59.98           N  
ATOM   1920  CA  GLY C  89      -7.898  17.336  39.599  1.00 59.98           C  
ATOM   1921  C   GLY C  89      -7.703  15.888  39.192  1.00 59.98           C  
ATOM   1922  O   GLY C  89      -7.932  14.977  39.991  1.00 59.98           O  
ATOM   1923  N   ILE C  90      -7.588  15.564  37.941  1.00 55.26           N  
ATOM   1924  CA  ILE C  90      -7.476  14.203  37.430  1.00 55.26           C  
ATOM   1925  C   ILE C  90      -6.086  13.649  37.737  1.00 55.26           C  
ATOM   1926  CB  ILE C  90      -7.751  14.145  35.910  1.00 55.26           C  
ATOM   1927  O   ILE C  90      -5.934  12.458  38.019  1.00 55.26           O  
ATOM   1928  CG1 ILE C  90      -9.149  14.692  35.600  1.00 55.26           C  
ATOM   1929  CG2 ILE C  90      -7.595  12.714  35.387  1.00 55.26           C  
ATOM   1930  CD1 ILE C  90      -9.400  14.945  34.120  1.00 55.26           C  
ATOM   1931  N   MET C  91      -5.032  14.560  37.771  1.00 51.69           N  
ATOM   1932  CA  MET C  91      -3.672  14.104  38.044  1.00 51.69           C  
ATOM   1933  C   MET C  91      -3.242  14.491  39.455  1.00 51.69           C  
ATOM   1934  CB  MET C  91      -2.694  14.686  37.022  1.00 51.69           C  
ATOM   1935  O   MET C  91      -3.586  15.570  39.940  1.00 51.69           O  
ATOM   1936  CG  MET C  91      -2.583  13.868  35.746  1.00 51.69           C  
ATOM   1937  SD  MET C  91      -1.030  12.893  35.668  1.00 51.69           S  
ATOM   1938  CE  MET C  91      -0.196  13.729  34.290  1.00 51.69           C  
ATOM   1939  N   PRO C  92      -2.832  13.394  40.319  1.00 46.40           N  
ATOM   1940  CA  PRO C  92      -2.382  13.715  41.675  1.00 46.40           C  
ATOM   1941  C   PRO C  92      -1.305  14.798  41.699  1.00 46.40           C  
ATOM   1942  CB  PRO C  92      -1.829  12.383  42.188  1.00 46.40           C  
ATOM   1943  O   PRO C  92      -0.570  14.963  40.722  1.00 46.40           O  
ATOM   1944  CG  PRO C  92      -1.735  11.516  40.974  1.00 46.40           C  
ATOM   1945  CD  PRO C  92      -2.381  12.234  39.824  1.00 46.40           C  
ATOM   1946  N   SER C  93      -1.599  15.914  42.416  1.00 42.79           N  
ATOM   1947  CA  SER C  93      -0.707  17.046  42.645  1.00 42.79           C  
ATOM   1948  C   SER C  93       0.665  16.581  43.122  1.00 42.79           C  
ATOM   1949  CB  SER C  93      -1.312  18.008  43.667  1.00 42.79           C  
ATOM   1950  O   SER C  93       1.444  17.373  43.655  1.00 42.79           O  
ATOM   1951  OG  SER C  93      -1.960  17.295  44.707  1.00 42.79           O  
ATOM   1952  N   ASN C  94       0.929  15.239  43.264  1.00 42.67           N  
ATOM   1953  CA  ASN C  94       2.177  15.018  43.988  1.00 42.67           C  
ATOM   1954  C   ASN C  94       3.349  15.721  43.311  1.00 42.67           C  
ATOM   1955  CB  ASN C  94       2.461  13.520  44.122  1.00 42.67           C  
ATOM   1956  O   ASN C  94       3.449  15.731  42.083  1.00 42.67           O  
ATOM   1957  CG  ASN C  94       1.913  12.935  45.408  1.00 42.67           C  
ATOM   1958  ND2 ASN C  94       1.980  11.614  45.535  1.00 42.67           N  
ATOM   1959  OD1 ASN C  94       1.432  13.662  46.281  1.00 42.67           O  
ATOM   1960  N   GLU C  95       3.874  16.787  43.965  1.00 41.51           N  
ATOM   1961  CA  GLU C  95       5.114  17.509  43.696  1.00 41.51           C  
ATOM   1962  C   GLU C  95       6.174  16.584  43.105  1.00 41.51           C  
ATOM   1963  CB  GLU C  95       5.642  18.165  44.974  1.00 41.51           C  
ATOM   1964  O   GLU C  95       7.136  17.047  42.490  1.00 41.51           O  
ATOM   1965  CG  GLU C  95       4.824  19.364  45.433  1.00 41.51           C  
ATOM   1966  CD  GLU C  95       5.470  20.127  46.579  1.00 41.51           C  
ATOM   1967  OE1 GLU C  95       5.576  21.371  46.496  1.00 41.51           O  
ATOM   1968  OE2 GLU C  95       5.873  19.474  47.568  1.00 41.51           O  
ATOM   1969  N   ASP C  96       6.127  15.302  43.602  1.00 37.46           N  
ATOM   1970  CA  ASP C  96       7.212  14.440  43.145  1.00 37.46           C  
ATOM   1971  C   ASP C  96       7.031  14.063  41.676  1.00 37.46           C  
ATOM   1972  CB  ASP C  96       7.293  13.177  44.005  1.00 37.46           C  
ATOM   1973  O   ASP C  96       7.644  13.108  41.195  1.00 37.46           O  
ATOM   1974  CG  ASP C  96       7.989  13.410  45.335  1.00 37.46           C  
ATOM   1975  OD1 ASP C  96       8.900  14.262  45.406  1.00 37.46           O  
ATOM   1976  OD2 ASP C  96       7.624  12.733  46.320  1.00 37.46           O  
ATOM   1977  N   VAL C  97       5.860  14.350  41.166  1.00 37.10           N  
ATOM   1978  CA  VAL C  97       5.861  13.934  39.767  1.00 37.10           C  
ATOM   1979  C   VAL C  97       7.006  14.618  39.025  1.00 37.10           C  
ATOM   1980  CB  VAL C  97       4.514  14.253  39.080  1.00 37.10           C  
ATOM   1981  O   VAL C  97       7.067  15.849  38.963  1.00 37.10           O  
ATOM   1982  CG1 VAL C  97       4.374  13.468  37.777  1.00 37.10           C  
ATOM   1983  CG2 VAL C  97       3.350  13.946  40.020  1.00 37.10           C  
ATOM   1984  N   ALA C  98       8.236  14.231  39.309  1.00 36.13           N  
ATOM   1985  CA  ALA C  98       9.357  14.587  38.442  1.00 36.13           C  
ATOM   1986  C   ALA C  98       8.896  14.773  36.999  1.00 36.13           C  
ATOM   1987  CB  ALA C  98      10.446  13.521  38.516  1.00 36.13           C  
ATOM   1988  O   ALA C  98       7.931  14.140  36.562  1.00 36.13           O  
ATOM   1989  N   THR C  99       9.006  16.032  36.425  1.00 37.33           N  
ATOM   1990  CA  THR C  99       8.813  16.408  35.029  1.00 37.33           C  
ATOM   1991  C   THR C  99       9.213  15.265  34.101  1.00 37.33           C  
ATOM   1992  CB  THR C  99       9.621  17.670  34.673  1.00 37.33           C  
ATOM   1993  O   THR C  99      10.379  14.869  34.063  1.00 37.33           O  
ATOM   1994  CG2 THR C  99       8.813  18.935  34.942  1.00 37.33           C  
ATOM   1995  OG1 THR C  99      10.816  17.703  35.464  1.00 37.33           O  
ATOM   1996  N   LYS C 100       8.361  14.178  34.135  1.00 38.45           N  
ATOM   1997  CA  LYS C 100       8.681  13.192  33.106  1.00 38.45           C  
ATOM   1998  C   LYS C 100       9.077  13.872  31.798  1.00 38.45           C  
ATOM   1999  CB  LYS C 100       7.494  12.256  32.871  1.00 38.45           C  
ATOM   2000  O   LYS C 100       8.525  14.915  31.442  1.00 38.45           O  
ATOM   2001  CG  LYS C 100       7.364  11.150  33.908  1.00 38.45           C  
ATOM   2002  CD  LYS C 100       6.256  10.170  33.543  1.00 38.45           C  
ATOM   2003  CE  LYS C 100       6.093   9.090  34.604  1.00 38.45           C  
ATOM   2004  NZ  LYS C 100       4.958   8.171  34.289  1.00 38.45           N  
ATOM   2005  N   SER C 101      10.367  13.742  31.448  1.00 39.90           N  
ATOM   2006  CA  SER C 101      10.864  14.250  30.174  1.00 39.90           C  
ATOM   2007  C   SER C 101       9.889  13.948  29.040  1.00 39.90           C  
ATOM   2008  CB  SER C 101      12.233  13.649  29.853  1.00 39.90           C  
ATOM   2009  O   SER C 101       9.065  13.038  29.149  1.00 39.90           O  
ATOM   2010  OG  SER C 101      12.095  12.359  29.283  1.00 39.90           O  
ATOM   2011  N   PRO C 102       9.511  14.901  28.267  1.00 41.58           N  
ATOM   2012  CA  PRO C 102       8.702  14.674  27.067  1.00 41.58           C  
ATOM   2013  C   PRO C 102       8.862  13.262  26.506  1.00 41.58           C  
ATOM   2014  CB  PRO C 102       9.233  15.717  26.081  1.00 41.58           C  
ATOM   2015  O   PRO C 102       7.888  12.665  26.040  1.00 41.58           O  
ATOM   2016  CG  PRO C 102      10.264  16.479  26.850  1.00 41.58           C  
ATOM   2017  CD  PRO C 102      10.427  15.835  28.197  1.00 41.58           C  
ATOM   2018  N   GLU C 103      10.094  12.754  26.721  1.00 45.98           N  
ATOM   2019  CA  GLU C 103      10.409  11.433  26.186  1.00 45.98           C  
ATOM   2020  C   GLU C 103       9.724  10.333  26.992  1.00 45.98           C  
ATOM   2021  CB  GLU C 103      11.923  11.207  26.170  1.00 45.98           C  
ATOM   2022  O   GLU C 103       9.237   9.352  26.425  1.00 45.98           O  
ATOM   2023  CG  GLU C 103      12.634  11.890  25.011  1.00 45.98           C  
ATOM   2024  CD  GLU C 103      14.138  11.665  25.013  1.00 45.98           C  
ATOM   2025  OE1 GLU C 103      14.772  11.793  23.941  1.00 45.98           O  
ATOM   2026  OE2 GLU C 103      14.686  11.358  26.095  1.00 45.98           O  
ATOM   2027  N   ASP C 104       9.788  10.480  28.251  1.00 48.11           N  
ATOM   2028  CA  ASP C 104       9.194   9.482  29.136  1.00 48.11           C  
ATOM   2029  C   ASP C 104       7.674   9.458  28.994  1.00 48.11           C  
ATOM   2030  CB  ASP C 104       9.583   9.754  30.590  1.00 48.11           C  
ATOM   2031  O   ASP C 104       7.060   8.389  29.018  1.00 48.11           O  
ATOM   2032  CG  ASP C 104      10.997   9.310  30.920  1.00 48.11           C  
ATOM   2033  OD1 ASP C 104      11.506   8.367  30.276  1.00 48.11           O  
ATOM   2034  OD2 ASP C 104      11.607   9.907  31.833  1.00 48.11           O  
ATOM   2035  N   ILE C 105       7.147  10.625  28.865  1.00 42.61           N  
ATOM   2036  CA  ILE C 105       5.710  10.773  28.665  1.00 42.61           C  
ATOM   2037  C   ILE C 105       5.302  10.115  27.349  1.00 42.61           C  
ATOM   2038  CB  ILE C 105       5.288  12.260  28.674  1.00 42.61           C  
ATOM   2039  O   ILE C 105       4.280   9.427  27.283  1.00 42.61           O  
ATOM   2040  CG1 ILE C 105       5.594  12.893  30.036  1.00 42.61           C  
ATOM   2041  CG2 ILE C 105       3.804  12.403  28.324  1.00 42.61           C  
ATOM   2042  CD1 ILE C 105       5.344  14.394  30.091  1.00 42.61           C  
ATOM   2043  N   GLN C 106       6.216  10.350  26.355  1.00 44.05           N  
ATOM   2044  CA  GLN C 106       5.998   9.683  25.076  1.00 44.05           C  
ATOM   2045  C   GLN C 106       5.987   8.166  25.242  1.00 44.05           C  
ATOM   2046  CB  GLN C 106       7.071  10.093  24.066  1.00 44.05           C  
ATOM   2047  O   GLN C 106       5.158   7.477  24.645  1.00 44.05           O  
ATOM   2048  CG  GLN C 106       6.704   9.785  22.620  1.00 44.05           C  
ATOM   2049  CD  GLN C 106       7.695  10.364  21.628  1.00 44.05           C  
ATOM   2050  NE2 GLN C 106       7.568   9.970  20.365  1.00 44.05           N  
ATOM   2051  OE1 GLN C 106       8.566  11.160  21.992  1.00 44.05           O  
ATOM   2052  N   ALA C 107       6.957   7.780  26.057  1.00 46.44           N  
ATOM   2053  CA  ALA C 107       7.081   6.345  26.296  1.00 46.44           C  
ATOM   2054  C   ALA C 107       5.860   5.804  27.035  1.00 46.44           C  
ATOM   2055  CB  ALA C 107       8.353   6.045  27.085  1.00 46.44           C  
ATOM   2056  O   ALA C 107       5.363   4.721  26.717  1.00 46.44           O  
ATOM   2057  N   ASP C 108       5.455   6.551  28.023  1.00 44.12           N  
ATOM   2058  CA  ASP C 108       4.292   6.147  28.807  1.00 44.12           C  
ATOM   2059  C   ASP C 108       3.024   6.166  27.957  1.00 44.12           C  
ATOM   2060  CB  ASP C 108       4.123   7.058  30.024  1.00 44.12           C  
ATOM   2061  O   ASP C 108       2.182   5.272  28.069  1.00 44.12           O  
ATOM   2062  CG  ASP C 108       3.633   6.317  31.256  1.00 44.12           C  
ATOM   2063  OD1 ASP C 108       3.604   5.068  31.245  1.00 44.12           O  
ATOM   2064  OD2 ASP C 108       3.270   6.989  32.246  1.00 44.12           O  
ATOM   2065  N   MET C 109       3.038   7.241  27.208  1.00 42.20           N  
ATOM   2066  CA  MET C 109       1.897   7.369  26.306  1.00 42.20           C  
ATOM   2067  C   MET C 109       1.892   6.248  25.272  1.00 42.20           C  
ATOM   2068  CB  MET C 109       1.917   8.728  25.604  1.00 42.20           C  
ATOM   2069  O   MET C 109       0.834   5.714  24.935  1.00 42.20           O  
ATOM   2070  CG  MET C 109       0.781   9.649  26.019  1.00 42.20           C  
ATOM   2071  SD  MET C 109       0.752  11.209  25.054  1.00 42.20           S  
ATOM   2072  CE  MET C 109      -0.321  10.715  23.677  1.00 42.20           C  
ATOM   2073  N   GLN C 110       3.127   6.031  24.877  1.00 41.66           N  
ATOM   2074  CA  GLN C 110       3.281   4.913  23.952  1.00 41.66           C  
ATOM   2075  C   GLN C 110       2.786   3.611  24.576  1.00 41.66           C  
ATOM   2076  CB  GLN C 110       4.741   4.767  23.523  1.00 41.66           C  
ATOM   2077  O   GLN C 110       2.139   2.802  23.906  1.00 41.66           O  
ATOM   2078  CG  GLN C 110       4.917   4.186  22.126  1.00 41.66           C  
ATOM   2079  CD  GLN C 110       6.065   4.823  21.365  1.00 41.66           C  
ATOM   2080  NE2 GLN C 110       6.121   4.576  20.061  1.00 41.66           N  
ATOM   2081  OE1 GLN C 110       6.893   5.533  21.945  1.00 41.66           O  
ATOM   2082  N   ALA C 111       3.217   3.490  25.785  1.00 39.61           N  
ATOM   2083  CA  ALA C 111       2.819   2.285  26.509  1.00 39.61           C  
ATOM   2084  C   ALA C 111       1.303   2.214  26.666  1.00 39.61           C  
ATOM   2085  CB  ALA C 111       3.495   2.238  27.877  1.00 39.61           C  
ATOM   2086  O   ALA C 111       0.710   1.139  26.547  1.00 39.61           O  
ATOM   2087  N   ALA C 112       0.809   3.396  26.973  1.00 35.74           N  
ATOM   2088  CA  ALA C 112      -0.642   3.462  27.121  1.00 35.74           C  
ATOM   2089  C   ALA C 112      -1.343   3.140  25.805  1.00 35.74           C  
ATOM   2090  CB  ALA C 112      -1.064   4.841  27.622  1.00 35.74           C  
ATOM   2091  O   ALA C 112      -2.368   2.455  25.791  1.00 35.74           O  
ATOM   2092  N   ALA C 113      -0.706   3.773  24.770  1.00 33.34           N  
ATOM   2093  CA  ALA C 113      -1.268   3.513  23.447  1.00 33.34           C  
ATOM   2094  C   ALA C 113      -1.126   2.041  23.071  1.00 33.34           C  
ATOM   2095  CB  ALA C 113      -0.593   4.394  22.399  1.00 33.34           C  
ATOM   2096  O   ALA C 113      -2.014   1.467  22.437  1.00 33.34           O  
ATOM   2097  N   GLU C 114       0.124   1.602  23.347  1.00 35.19           N  
ATOM   2098  CA  GLU C 114       0.380   0.206  23.006  1.00 35.19           C  
ATOM   2099  C   GLU C 114      -0.496  -0.734  23.829  1.00 35.19           C  
ATOM   2100  CB  GLU C 114       1.858  -0.136  23.214  1.00 35.19           C  
ATOM   2101  O   GLU C 114      -0.857  -1.818  23.367  1.00 35.19           O  
ATOM   2102  CG  GLU C 114       2.771   0.388  22.115  1.00 35.19           C  
ATOM   2103  CD  GLU C 114       4.239   0.073  22.354  1.00 35.19           C  
ATOM   2104  OE1 GLU C 114       5.061   0.271  21.431  1.00 35.19           O  
ATOM   2105  OE2 GLU C 114       4.570  -0.377  23.474  1.00 35.19           O  
ATOM   2106  N   GLY C 115      -0.558  -0.316  25.091  1.00 31.76           N  
ATOM   2107  CA  GLY C 115      -1.361  -1.175  25.947  1.00 31.76           C  
ATOM   2108  C   GLY C 115      -2.780  -1.361  25.444  1.00 31.76           C  
ATOM   2109  O   GLY C 115      -3.441  -2.345  25.783  1.00 31.76           O  
ATOM   2110  N   SER C 116      -3.213  -0.195  24.902  1.00 30.47           N  
ATOM   2111  CA  SER C 116      -4.571  -0.387  24.403  1.00 30.47           C  
ATOM   2112  C   SER C 116      -4.610  -1.433  23.294  1.00 30.47           C  
ATOM   2113  CB  SER C 116      -5.145   0.934  23.888  1.00 30.47           C  
ATOM   2114  O   SER C 116      -5.561  -2.212  23.202  1.00 30.47           O  
ATOM   2115  OG  SER C 116      -6.415   0.733  23.293  1.00 30.47           O  
ATOM   2116  N   VAL C 117      -3.469  -1.352  22.504  1.00 30.06           N  
ATOM   2117  CA  VAL C 117      -3.521  -2.288  21.385  1.00 30.06           C  
ATOM   2118  C   VAL C 117      -3.371  -3.718  21.900  1.00 30.06           C  
ATOM   2119  CB  VAL C 117      -2.427  -1.981  20.338  1.00 30.06           C  
ATOM   2120  O   VAL C 117      -3.986  -4.644  21.367  1.00 30.06           O  
ATOM   2121  CG1 VAL C 117      -3.012  -1.994  18.927  1.00 30.06           C  
ATOM   2122  CG2 VAL C 117      -1.767  -0.636  20.635  1.00 30.06           C  
ATOM   2123  N   ASN C 118      -2.362  -3.866  22.809  1.00 30.51           N  
ATOM   2124  CA  ASN C 118      -2.181  -5.249  23.238  1.00 30.51           C  
ATOM   2125  C   ASN C 118      -3.365  -5.739  24.067  1.00 30.51           C  
ATOM   2126  CB  ASN C 118      -0.880  -5.399  24.030  1.00 30.51           C  
ATOM   2127  O   ASN C 118      -3.499  -6.938  24.317  1.00 30.51           O  
ATOM   2128  CG  ASN C 118       0.118  -6.313  23.347  1.00 30.51           C  
ATOM   2129  ND2 ASN C 118       1.322  -6.396  23.901  1.00 30.51           N  
ATOM   2130  OD1 ASN C 118      -0.190  -6.938  22.329  1.00 30.51           O  
ATOM   2131  N   ALA C 119      -3.901  -4.745  24.789  1.00 28.61           N  
ATOM   2132  CA  ALA C 119      -5.028  -5.293  25.539  1.00 28.61           C  
ATOM   2133  C   ALA C 119      -6.064  -5.906  24.602  1.00 28.61           C  
ATOM   2134  CB  ALA C 119      -5.670  -4.210  26.403  1.00 28.61           C  
ATOM   2135  O   ALA C 119      -6.829  -6.787  25.002  1.00 28.61           O  
ATOM   2136  N   ALA C 120      -6.114  -5.201  23.359  1.00 30.12           N  
ATOM   2137  CA  ALA C 120      -7.135  -5.813  22.513  1.00 30.12           C  
ATOM   2138  C   ALA C 120      -6.737  -7.231  22.112  1.00 30.12           C  
ATOM   2139  CB  ALA C 120      -7.378  -4.960  21.270  1.00 30.12           C  
ATOM   2140  O   ALA C 120      -7.590  -8.040  21.740  1.00 30.12           O  
ATOM   2141  N   ALA C 121      -5.365  -7.420  21.983  1.00 32.17           N  
ATOM   2142  CA  ALA C 121      -5.061  -8.733  21.422  1.00 32.17           C  
ATOM   2143  C   ALA C 121      -5.430  -9.846  22.398  1.00 32.17           C  
ATOM   2144  CB  ALA C 121      -3.582  -8.824  21.051  1.00 32.17           C  
ATOM   2145  O   ALA C 121      -5.731 -10.969  21.985  1.00 32.17           O  
ATOM   2146  N   GLU C 122      -5.055  -9.623  23.648  1.00 32.11           N  
ATOM   2147  CA  GLU C 122      -5.281 -10.807  24.471  1.00 32.11           C  
ATOM   2148  C   GLU C 122      -6.767 -11.138  24.566  1.00 32.11           C  
ATOM   2149  CB  GLU C 122      -4.696 -10.607  25.872  1.00 32.11           C  
ATOM   2150  O   GLU C 122      -7.144 -12.168  25.130  1.00 32.11           O  
ATOM   2151  CG  GLU C 122      -3.177 -10.511  25.896  1.00 32.11           C  
ATOM   2152  CD  GLU C 122      -2.560 -11.085  27.161  1.00 32.11           C  
ATOM   2153  OE1 GLU C 122      -1.328 -11.310  27.188  1.00 32.11           O  
ATOM   2154  OE2 GLU C 122      -3.314 -11.312  28.134  1.00 32.11           O  
ATOM   2155  N   GLU C 123      -7.476 -10.002  24.678  1.00 33.10           N  
ATOM   2156  CA  GLU C 123      -8.838 -10.410  25.010  1.00 33.10           C  
ATOM   2157  C   GLU C 123      -9.446 -11.260  23.897  1.00 33.10           C  
ATOM   2158  CB  GLU C 123      -9.717  -9.186  25.276  1.00 33.10           C  
ATOM   2159  O   GLU C 123     -10.565 -11.759  24.031  1.00 33.10           O  
ATOM   2160  CG  GLU C 123      -9.287  -8.371  26.487  1.00 33.10           C  
ATOM   2161  CD  GLU C 123     -10.427  -7.588  27.119  1.00 33.10           C  
ATOM   2162  OE1 GLU C 123     -10.263  -7.089  28.256  1.00 33.10           O  
ATOM   2163  OE2 GLU C 123     -11.493  -7.474  26.473  1.00 33.10           O  
ATOM   2164  N   ASP C 124      -8.868 -10.900  22.675  1.00 36.13           N  
ATOM   2165  CA  ASP C 124      -9.686 -11.572  21.670  1.00 36.13           C  
ATOM   2166  C   ASP C 124      -9.473 -13.084  21.709  1.00 36.13           C  
ATOM   2167  CB  ASP C 124      -9.371 -11.032  20.273  1.00 36.13           C  
ATOM   2168  O   ASP C 124      -9.860 -13.795  20.779  1.00 36.13           O  
ATOM   2169  CG  ASP C 124     -10.583 -10.437  19.579  1.00 36.13           C  
ATOM   2170  OD1 ASP C 124     -11.726 -10.817  19.916  1.00 36.13           O  
ATOM   2171  OD2 ASP C 124     -10.395  -9.584  18.686  1.00 36.13           O  
ATOM   2172  N   ASP C 125      -8.450 -13.503  22.452  1.00 38.53           N  
ATOM   2173  CA  ASP C 125      -8.383 -14.959  22.364  1.00 38.53           C  
ATOM   2174  C   ASP C 125      -9.723 -15.593  22.731  1.00 38.53           C  
ATOM   2175  CB  ASP C 125      -7.278 -15.502  23.273  1.00 38.53           C  
ATOM   2176  O   ASP C 125      -9.943 -16.780  22.480  1.00 38.53           O  
ATOM   2177  CG  ASP C 125      -5.917 -15.530  22.599  1.00 38.53           C  
ATOM   2178  OD1 ASP C 125      -5.847 -15.773  21.375  1.00 38.53           O  
ATOM   2179  OD2 ASP C 125      -4.905 -15.310  23.300  1.00 38.53           O  
ATOM   2180  N   GLU C 126     -10.290 -14.960  23.706  1.00 37.23           N  
ATOM   2181  CA  GLU C 126     -11.524 -15.661  24.050  1.00 37.23           C  
ATOM   2182  C   GLU C 126     -12.557 -15.539  22.934  1.00 37.23           C  
ATOM   2183  CB  GLU C 126     -12.100 -15.124  25.362  1.00 37.23           C  
ATOM   2184  O   GLU C 126     -13.749 -15.762  23.158  1.00 37.23           O  
ATOM   2185  CG  GLU C 126     -11.339 -15.577  26.600  1.00 37.23           C  
ATOM   2186  CD  GLU C 126     -12.141 -15.434  27.883  1.00 37.23           C  
ATOM   2187  OE1 GLU C 126     -11.702 -15.954  28.934  1.00 37.23           O  
ATOM   2188  OE2 GLU C 126     -13.217 -14.797  27.837  1.00 37.23           O  
ATOM   2189  N   GLU C 127     -12.276 -14.537  21.941  1.00 41.03           N  
ATOM   2190  CA  GLU C 127     -13.446 -14.509  21.069  1.00 41.03           C  
ATOM   2191  C   GLU C 127     -13.717 -15.883  20.463  1.00 41.03           C  
ATOM   2192  CB  GLU C 127     -13.264 -13.471  19.959  1.00 41.03           C  
ATOM   2193  O   GLU C 127     -12.838 -16.747  20.455  1.00 41.03           O  
ATOM   2194  CG  GLU C 127     -13.632 -12.054  20.375  1.00 41.03           C  
ATOM   2195  CD  GLU C 127     -13.567 -11.056  19.230  1.00 41.03           C  
ATOM   2196  OE1 GLU C 127     -13.950  -9.880  19.427  1.00 41.03           O  
ATOM   2197  OE2 GLU C 127     -13.131 -11.453  18.126  1.00 41.03           O  
ATOM   2198  N   GLY C 128     -14.932 -16.156  20.159  1.00 44.33           N  
ATOM   2199  CA  GLY C 128     -15.488 -17.296  19.447  1.00 44.33           C  
ATOM   2200  C   GLY C 128     -14.696 -17.669  18.209  1.00 44.33           C  
ATOM   2201  O   GLY C 128     -13.834 -16.909  17.764  1.00 44.33           O  
ATOM   2202  N   GLU C 129     -14.216 -18.988  17.985  1.00 53.14           N  
ATOM   2203  CA  GLU C 129     -13.699 -19.620  16.775  1.00 53.14           C  
ATOM   2204  C   GLU C 129     -14.205 -18.910  15.522  1.00 53.14           C  
ATOM   2205  CB  GLU C 129     -14.087 -21.100  16.733  1.00 53.14           C  
ATOM   2206  O   GLU C 129     -15.413 -18.839  15.288  1.00 53.14           O  
ATOM   2207  CG  GLU C 129     -12.914 -22.036  16.477  1.00 53.14           C  
ATOM   2208  CD  GLU C 129     -13.129 -23.433  17.036  1.00 53.14           C  
ATOM   2209  OE1 GLU C 129     -12.295 -24.329  16.769  1.00 53.14           O  
ATOM   2210  OE2 GLU C 129     -14.139 -23.635  17.746  1.00 53.14           O  
ATOM   2211  N   VAL C 130     -13.483 -17.728  15.232  1.00 63.67           N  
ATOM   2212  CA  VAL C 130     -13.864 -17.194  13.929  1.00 63.67           C  
ATOM   2213  C   VAL C 130     -14.065 -18.339  12.939  1.00 63.67           C  
ATOM   2214  CB  VAL C 130     -12.808 -16.203  13.391  1.00 63.67           C  
ATOM   2215  O   VAL C 130     -13.315 -19.318  12.953  1.00 63.67           O  
ATOM   2216  CG1 VAL C 130     -13.297 -15.538  12.105  1.00 63.67           C  
ATOM   2217  CG2 VAL C 130     -12.477 -15.150  14.448  1.00 63.67           C  
ATOM   2218  N   ASP C 131     -15.207 -18.305  12.356  1.00 68.99           N  
ATOM   2219  CA  ASP C 131     -15.575 -19.336  11.390  1.00 68.99           C  
ATOM   2220  C   ASP C 131     -14.654 -19.302  10.172  1.00 68.99           C  
ATOM   2221  CB  ASP C 131     -17.031 -19.168  10.953  1.00 68.99           C  
ATOM   2222  O   ASP C 131     -14.583 -18.292   9.469  1.00 68.99           O  
ATOM   2223  CG  ASP C 131     -17.556 -20.356  10.167  1.00 68.99           C  
ATOM   2224  OD1 ASP C 131     -16.948 -21.446  10.230  1.00 68.99           O  
ATOM   2225  OD2 ASP C 131     -18.586 -20.200   9.475  1.00 68.99           O  
ATOM   2226  N   ALA C 132     -13.743 -20.204  10.130  1.00 69.38           N  
ATOM   2227  CA  ALA C 132     -12.834 -20.376   8.999  1.00 69.38           C  
ATOM   2228  C   ALA C 132     -13.608 -20.546   7.695  1.00 69.38           C  
ATOM   2229  CB  ALA C 132     -11.917 -21.574   9.230  1.00 69.38           C  
ATOM   2230  O   ALA C 132     -13.074 -20.293   6.612  1.00 69.38           O  
ATOM   2231  N   GLY C 133     -14.879 -20.263   7.842  1.00 70.29           N  
ATOM   2232  CA  GLY C 133     -15.708 -20.469   6.665  1.00 70.29           C  
ATOM   2233  C   GLY C 133     -15.171 -21.543   5.738  1.00 70.29           C  
ATOM   2234  O   GLY C 133     -14.946 -22.679   6.160  1.00 70.29           O  
ATOM   2235  N   ASP C 134     -14.878 -21.098   4.575  1.00 77.60           N  
ATOM   2236  CA  ASP C 134     -14.460 -21.994   3.501  1.00 77.60           C  
ATOM   2237  C   ASP C 134     -12.940 -21.995   3.347  1.00 77.60           C  
ATOM   2238  CB  ASP C 134     -15.122 -21.595   2.181  1.00 77.60           C  
ATOM   2239  O   ASP C 134     -12.412 -22.491   2.350  1.00 77.60           O  
ATOM   2240  CG  ASP C 134     -16.547 -22.103   2.055  1.00 77.60           C  
ATOM   2241  OD1 ASP C 134     -16.913 -23.073   2.753  1.00 77.60           O  
ATOM   2242  OD2 ASP C 134     -17.310 -21.530   1.247  1.00 77.60           O  
ATOM   2243  N   LEU C 135     -12.273 -21.501   4.331  1.00 84.08           N  
ATOM   2244  CA  LEU C 135     -10.821 -21.433   4.204  1.00 84.08           C  
ATOM   2245  C   LEU C 135     -10.181 -22.772   4.554  1.00 84.08           C  
ATOM   2246  CB  LEU C 135     -10.255 -20.332   5.105  1.00 84.08           C  
ATOM   2247  O   LEU C 135     -10.675 -23.492   5.425  1.00 84.08           O  
ATOM   2248  CG  LEU C 135     -10.657 -18.898   4.758  1.00 84.08           C  
ATOM   2249  CD1 LEU C 135     -10.325 -17.960   5.914  1.00 84.08           C  
ATOM   2250  CD2 LEU C 135      -9.965 -18.444   3.478  1.00 84.08           C  
ATOM   2251  N   ASN C 136      -9.177 -23.030   3.854  1.00 83.23           N  
ATOM   2252  CA  ASN C 136      -8.448 -24.274   4.077  1.00 83.23           C  
ATOM   2253  C   ASN C 136      -7.636 -24.224   5.368  1.00 83.23           C  
ATOM   2254  CB  ASN C 136      -7.537 -24.584   2.888  1.00 83.23           C  
ATOM   2255  O   ASN C 136      -6.886 -23.273   5.598  1.00 83.23           O  
ATOM   2256  CG  ASN C 136      -7.021 -26.009   2.903  1.00 83.23           C  
ATOM   2257  ND2 ASN C 136      -6.899 -26.608   1.724  1.00 83.23           N  
ATOM   2258  OD1 ASN C 136      -6.734 -26.567   3.965  1.00 83.23           O  
ATOM   2259  N   LYS C 137      -7.834 -25.241   6.200  1.00 85.46           N  
ATOM   2260  CA  LYS C 137      -7.154 -25.333   7.488  1.00 85.46           C  
ATOM   2261  C   LYS C 137      -5.638 -25.313   7.313  1.00 85.46           C  
ATOM   2262  CB  LYS C 137      -7.579 -26.602   8.230  1.00 85.46           C  
ATOM   2263  O   LYS C 137      -4.923 -24.716   8.120  1.00 85.46           O  
ATOM   2264  CG  LYS C 137      -7.176 -26.625   9.697  1.00 85.46           C  
ATOM   2265  CD  LYS C 137      -7.655 -27.896  10.388  1.00 85.46           C  
ATOM   2266  CE  LYS C 137      -7.124 -27.993  11.812  1.00 85.46           C  
ATOM   2267  NZ  LYS C 137      -7.570 -29.249  12.485  1.00 85.46           N  
ATOM   2268  N   ASP C 138      -5.241 -25.898   6.294  1.00 86.38           N  
ATOM   2269  CA  ASP C 138      -3.808 -25.975   6.028  1.00 86.38           C  
ATOM   2270  C   ASP C 138      -3.235 -24.597   5.704  1.00 86.38           C  
ATOM   2271  CB  ASP C 138      -3.527 -26.945   4.879  1.00 86.38           C  
ATOM   2272  O   ASP C 138      -2.113 -24.277   6.101  1.00 86.38           O  
ATOM   2273  CG  ASP C 138      -3.823 -28.391   5.237  1.00 86.38           C  
ATOM   2274  OD1 ASP C 138      -3.709 -28.760   6.426  1.00 86.38           O  
ATOM   2275  OD2 ASP C 138      -4.171 -29.168   4.322  1.00 86.38           O  
ATOM   2276  N   ASP C 139      -3.989 -23.801   5.035  1.00 89.03           N  
ATOM   2277  CA  ASP C 139      -3.557 -22.452   4.682  1.00 89.03           C  
ATOM   2278  C   ASP C 139      -3.432 -21.573   5.923  1.00 89.03           C  
ATOM   2279  CB  ASP C 139      -4.532 -21.821   3.686  1.00 89.03           C  
ATOM   2280  O   ASP C 139      -2.478 -20.803   6.052  1.00 89.03           O  
ATOM   2281  CG  ASP C 139      -4.510 -22.495   2.325  1.00 89.03           C  
ATOM   2282  OD1 ASP C 139      -3.579 -23.283   2.050  1.00 89.03           O  
ATOM   2283  OD2 ASP C 139      -5.429 -22.233   1.520  1.00 89.03           O  
ATOM   2284  N   ILE C 140      -4.361 -21.781   6.825  1.00 89.76           N  
ATOM   2285  CA  ILE C 140      -4.365 -20.996   8.055  1.00 89.76           C  
ATOM   2286  C   ILE C 140      -3.111 -21.308   8.869  1.00 89.76           C  
ATOM   2287  CB  ILE C 140      -5.631 -21.269   8.897  1.00 89.76           C  
ATOM   2288  O   ILE C 140      -2.426 -20.396   9.340  1.00 89.76           O  
ATOM   2289  CG1 ILE C 140      -6.890 -20.907   8.100  1.00 89.76           C  
ATOM   2290  CG2 ILE C 140      -5.579 -20.497  10.218  1.00 89.76           C  
ATOM   2291  CD1 ILE C 140      -8.190 -21.332   8.769  1.00 89.76           C  
ATOM   2292  N   GLU C 141      -2.825 -22.551   8.911  1.00 89.08           N  
ATOM   2293  CA  GLU C 141      -1.655 -22.989   9.665  1.00 89.08           C  
ATOM   2294  C   GLU C 141      -0.366 -22.463   9.039  1.00 89.08           C  
ATOM   2295  CB  GLU C 141      -1.612 -24.517   9.753  1.00 89.08           C  
ATOM   2296  O   GLU C 141       0.555 -22.057   9.750  1.00 89.08           O  
ATOM   2297  CG  GLU C 141      -2.534 -25.098  10.815  1.00 89.08           C  
ATOM   2298  CD  GLU C 141      -2.539 -26.618  10.838  1.00 89.08           C  
ATOM   2299  OE1 GLU C 141      -3.345 -27.211  11.591  1.00 89.08           O  
ATOM   2300  OE2 GLU C 141      -1.731 -27.221  10.098  1.00 89.08           O  
ATOM   2301  N   LEU C 142      -0.417 -22.455   7.780  1.00 90.81           N  
ATOM   2302  CA  LEU C 142       0.768 -21.991   7.065  1.00 90.81           C  
ATOM   2303  C   LEU C 142       1.002 -20.504   7.309  1.00 90.81           C  
ATOM   2304  CB  LEU C 142       0.627 -22.259   5.564  1.00 90.81           C  
ATOM   2305  O   LEU C 142       2.140 -20.075   7.513  1.00 90.81           O  
ATOM   2306  CG  LEU C 142       1.919 -22.223   4.746  1.00 90.81           C  
ATOM   2307  CD1 LEU C 142       2.891 -23.287   5.244  1.00 90.81           C  
ATOM   2308  CD2 LEU C 142       1.618 -22.419   3.264  1.00 90.81           C  
ATOM   2309  N   VAL C 143      -0.042 -19.792   7.264  1.00 91.95           N  
ATOM   2310  CA  VAL C 143       0.059 -18.356   7.505  1.00 91.95           C  
ATOM   2311  C   VAL C 143       0.563 -18.104   8.924  1.00 91.95           C  
ATOM   2312  CB  VAL C 143      -1.298 -17.648   7.288  1.00 91.95           C  
ATOM   2313  O   VAL C 143       1.429 -17.252   9.139  1.00 91.95           O  
ATOM   2314  CG1 VAL C 143      -1.202 -16.171   7.664  1.00 91.95           C  
ATOM   2315  CG2 VAL C 143      -1.755 -17.806   5.839  1.00 91.95           C  
ATOM   2316  N   VAL C 144       0.061 -18.878   9.854  1.00 88.32           N  
ATOM   2317  CA  VAL C 144       0.464 -18.738  11.249  1.00 88.32           C  
ATOM   2318  C   VAL C 144       1.945 -19.080  11.397  1.00 88.32           C  
ATOM   2319  CB  VAL C 144      -0.386 -19.634  12.178  1.00 88.32           C  
ATOM   2320  O   VAL C 144       2.687 -18.371  12.080  1.00 88.32           O  
ATOM   2321  CG1 VAL C 144       0.155 -19.598  13.606  1.00 88.32           C  
ATOM   2322  CG2 VAL C 144      -1.849 -19.199  12.146  1.00 88.32           C  
ATOM   2323  N   GLN C 145       2.332 -20.034  10.700  1.00 86.21           N  
ATOM   2324  CA  GLN C 145       3.715 -20.492  10.773  1.00 86.21           C  
ATOM   2325  C   GLN C 145       4.667 -19.467  10.164  1.00 86.21           C  
ATOM   2326  CB  GLN C 145       3.873 -21.840  10.067  1.00 86.21           C  
ATOM   2327  O   GLN C 145       5.769 -19.255  10.674  1.00 86.21           O  
ATOM   2328  CG  GLN C 145       5.210 -22.519  10.330  1.00 86.21           C  
ATOM   2329  CD  GLN C 145       5.354 -23.837   9.593  1.00 86.21           C  
ATOM   2330  NE2 GLN C 145       6.533 -24.443   9.686  1.00 86.21           N  
ATOM   2331  OE1 GLN C 145       4.414 -24.307   8.944  1.00 86.21           O  
ATOM   2332  N   GLN C 146       4.233 -18.828   9.138  1.00 87.05           N  
ATOM   2333  CA  GLN C 146       5.108 -17.926   8.397  1.00 87.05           C  
ATOM   2334  C   GLN C 146       5.168 -16.552   9.057  1.00 87.05           C  
ATOM   2335  CB  GLN C 146       4.639 -17.792   6.948  1.00 87.05           C  
ATOM   2336  O   GLN C 146       6.182 -15.856   8.964  1.00 87.05           O  
ATOM   2337  CG  GLN C 146       4.855 -19.047   6.113  1.00 87.05           C  
ATOM   2338  CD  GLN C 146       6.317 -19.437   6.007  1.00 87.05           C  
ATOM   2339  NE2 GLN C 146       6.581 -20.738   5.938  1.00 87.05           N  
ATOM   2340  OE1 GLN C 146       7.203 -18.577   5.986  1.00 87.05           O  
ATOM   2341  N   THR C 147       4.130 -16.098   9.646  1.00 86.47           N  
ATOM   2342  CA  THR C 147       4.062 -14.740  10.175  1.00 86.47           C  
ATOM   2343  C   THR C 147       4.075 -14.752  11.701  1.00 86.47           C  
ATOM   2344  CB  THR C 147       2.803 -14.008   9.675  1.00 86.47           C  
ATOM   2345  O   THR C 147       4.227 -13.706  12.334  1.00 86.47           O  
ATOM   2346  CG2 THR C 147       2.833 -13.832   8.161  1.00 86.47           C  
ATOM   2347  OG1 THR C 147       1.642 -14.767  10.034  1.00 86.47           O  
ATOM   2348  N   ASN C 148       4.036 -15.887  12.362  1.00 82.07           N  
ATOM   2349  CA  ASN C 148       4.016 -16.049  13.812  1.00 82.07           C  
ATOM   2350  C   ASN C 148       2.866 -15.272  14.447  1.00 82.07           C  
ATOM   2351  CB  ASN C 148       5.350 -15.613  14.420  1.00 82.07           C  
ATOM   2352  O   ASN C 148       3.030 -14.668  15.508  1.00 82.07           O  
ATOM   2353  CG  ASN C 148       6.195 -16.786  14.877  1.00 82.07           C  
ATOM   2354  ND2 ASN C 148       6.886 -16.618  15.998  1.00 82.07           N  
ATOM   2355  OD1 ASN C 148       6.227 -17.834  14.227  1.00 82.07           O  
ATOM   2356  N   VAL C 149       1.714 -15.163  13.761  1.00 84.92           N  
ATOM   2357  CA  VAL C 149       0.538 -14.478  14.288  1.00 84.92           C  
ATOM   2358  C   VAL C 149      -0.477 -15.503  14.788  1.00 84.92           C  
ATOM   2359  CB  VAL C 149      -0.109 -13.562  13.224  1.00 84.92           C  
ATOM   2360  O   VAL C 149      -0.316 -16.705  14.564  1.00 84.92           O  
ATOM   2361  CG1 VAL C 149       0.816 -12.396  12.881  1.00 84.92           C  
ATOM   2362  CG2 VAL C 149      -0.453 -14.363  11.970  1.00 84.92           C  
ATOM   2363  N   SER C 150      -1.523 -15.005  15.441  1.00 83.13           N  
ATOM   2364  CA  SER C 150      -2.563 -15.877  15.977  1.00 83.13           C  
ATOM   2365  C   SER C 150      -3.448 -16.430  14.865  1.00 83.13           C  
ATOM   2366  CB  SER C 150      -3.421 -15.126  16.996  1.00 83.13           C  
ATOM   2367  O   SER C 150      -3.485 -15.880  13.762  1.00 83.13           O  
ATOM   2368  OG  SER C 150      -4.254 -14.178  16.351  1.00 83.13           O  
ATOM   2369  N   LYS C 151      -4.051 -17.555  15.085  1.00 85.68           N  
ATOM   2370  CA  LYS C 151      -4.954 -18.200  14.136  1.00 85.68           C  
ATOM   2371  C   LYS C 151      -6.037 -17.234  13.665  1.00 85.68           C  
ATOM   2372  CB  LYS C 151      -5.594 -19.440  14.762  1.00 85.68           C  
ATOM   2373  O   LYS C 151      -6.356 -17.184  12.475  1.00 85.68           O  
ATOM   2374  CG  LYS C 151      -6.351 -20.312  13.772  1.00 85.68           C  
ATOM   2375  CD  LYS C 151      -6.921 -21.555  14.444  1.00 85.68           C  
ATOM   2376  CE  LYS C 151      -7.775 -22.370  13.481  1.00 85.68           C  
ATOM   2377  NZ  LYS C 151      -8.339 -23.588  14.137  1.00 85.68           N  
ATOM   2378  N   ASN C 152      -6.582 -16.485  14.544  1.00 85.58           N  
ATOM   2379  CA  ASN C 152      -7.644 -15.538  14.219  1.00 85.58           C  
ATOM   2380  C   ASN C 152      -7.156 -14.457  13.259  1.00 85.58           C  
ATOM   2381  CB  ASN C 152      -8.205 -14.903  15.493  1.00 85.58           C  
ATOM   2382  O   ASN C 152      -7.861 -14.095  12.316  1.00 85.58           O  
ATOM   2383  CG  ASN C 152      -9.023 -15.877  16.319  1.00 85.58           C  
ATOM   2384  ND2 ASN C 152      -9.152 -15.596  17.611  1.00 85.58           N  
ATOM   2385  OD1 ASN C 152      -9.533 -16.874  15.802  1.00 85.58           O  
ATOM   2386  N   GLN C 153      -5.987 -14.076  13.490  1.00 86.93           N  
ATOM   2387  CA  GLN C 153      -5.411 -13.071  12.602  1.00 86.93           C  
ATOM   2388  C   GLN C 153      -5.148 -13.650  11.215  1.00 86.93           C  
ATOM   2389  CB  GLN C 153      -4.115 -12.512  13.192  1.00 86.93           C  
ATOM   2390  O   GLN C 153      -5.340 -12.968  10.206  1.00 86.93           O  
ATOM   2391  CG  GLN C 153      -4.333 -11.549  14.351  1.00 86.93           C  
ATOM   2392  CD  GLN C 153      -3.035 -10.986  14.899  1.00 86.93           C  
ATOM   2393  NE2 GLN C 153      -3.082  -9.751  15.385  1.00 86.93           N  
ATOM   2394  OE1 GLN C 153      -1.998 -11.657  14.885  1.00 86.93           O  
ATOM   2395  N   ALA C 154      -4.743 -14.846  11.229  1.00 89.46           N  
ATOM   2396  CA  ALA C 154      -4.498 -15.524   9.959  1.00 89.46           C  
ATOM   2397  C   ALA C 154      -5.787 -15.661   9.153  1.00 89.46           C  
ATOM   2398  CB  ALA C 154      -3.876 -16.897  10.200  1.00 89.46           C  
ATOM   2399  O   ALA C 154      -5.804 -15.398   7.948  1.00 89.46           O  
ATOM   2400  N   ILE C 155      -6.813 -15.914   9.848  1.00 89.86           N  
ATOM   2401  CA  ILE C 155      -8.109 -16.096   9.202  1.00 89.86           C  
ATOM   2402  C   ILE C 155      -8.597 -14.763   8.641  1.00 89.86           C  
ATOM   2403  CB  ILE C 155      -9.151 -16.680  10.182  1.00 89.86           C  
ATOM   2404  O   ILE C 155      -9.060 -14.695   7.500  1.00 89.86           O  
ATOM   2405  CG1 ILE C 155      -8.734 -18.085  10.631  1.00 89.86           C  
ATOM   2406  CG2 ILE C 155     -10.542 -16.700   9.541  1.00 89.86           C  
ATOM   2407  CD1 ILE C 155      -9.612 -18.670  11.729  1.00 89.86           C  
ATOM   2408  N   LYS C 156      -8.408 -13.811   9.380  1.00 87.68           N  
ATOM   2409  CA  LYS C 156      -8.843 -12.486   8.950  1.00 87.68           C  
ATOM   2410  C   LYS C 156      -8.076 -12.030   7.712  1.00 87.68           C  
ATOM   2411  CB  LYS C 156      -8.667 -11.470  10.079  1.00 87.68           C  
ATOM   2412  O   LYS C 156      -8.662 -11.476   6.780  1.00 87.68           O  
ATOM   2413  CG  LYS C 156      -9.737 -11.552  11.158  1.00 87.68           C  
ATOM   2414  CD  LYS C 156      -9.547 -10.473  12.217  1.00 87.68           C  
ATOM   2415  CE  LYS C 156     -10.508 -10.658  13.383  1.00 87.68           C  
ATOM   2416  NZ  LYS C 156     -10.243  -9.680  14.480  1.00 87.68           N  
ATOM   2417  N   ALA C 157      -6.810 -12.348   7.751  1.00 87.66           N  
ATOM   2418  CA  ALA C 157      -5.970 -11.960   6.620  1.00 87.66           C  
ATOM   2419  C   ALA C 157      -6.341 -12.747   5.367  1.00 87.66           C  
ATOM   2420  CB  ALA C 157      -4.496 -12.167   6.957  1.00 87.66           C  
ATOM   2421  O   ALA C 157      -6.436 -12.180   4.276  1.00 87.66           O  
ATOM   2422  N   LEU C 158      -6.576 -13.948   5.526  1.00 90.21           N  
ATOM   2423  CA  LEU C 158      -6.941 -14.794   4.395  1.00 90.21           C  
ATOM   2424  C   LEU C 158      -8.297 -14.389   3.828  1.00 90.21           C  
ATOM   2425  CB  LEU C 158      -6.970 -16.267   4.814  1.00 90.21           C  
ATOM   2426  O   LEU C 158      -8.482 -14.358   2.609  1.00 90.21           O  
ATOM   2427  CG  LEU C 158      -5.619 -16.983   4.866  1.00 90.21           C  
ATOM   2428  CD1 LEU C 158      -5.749 -18.305   5.616  1.00 90.21           C  
ATOM   2429  CD2 LEU C 158      -5.081 -17.212   3.458  1.00 90.21           C  
ATOM   2430  N   LYS C 159      -9.135 -14.021   4.691  1.00 86.20           N  
ATOM   2431  CA  LYS C 159     -10.459 -13.579   4.264  1.00 86.20           C  
ATOM   2432  C   LYS C 159     -10.387 -12.227   3.560  1.00 86.20           C  
ATOM   2433  CB  LYS C 159     -11.410 -13.498   5.459  1.00 86.20           C  
ATOM   2434  O   LYS C 159     -11.081 -12.001   2.567  1.00 86.20           O  
ATOM   2435  CG  LYS C 159     -12.014 -14.835   5.861  1.00 86.20           C  
ATOM   2436  CD  LYS C 159     -13.076 -14.667   6.940  1.00 86.20           C  
ATOM   2437  CE  LYS C 159     -13.687 -16.004   7.337  1.00 86.20           C  
ATOM   2438  NZ  LYS C 159     -14.695 -15.849   8.429  1.00 86.20           N  
ATOM   2439  N   ALA C 160      -9.504 -11.436   4.086  1.00 85.44           N  
ATOM   2440  CA  ALA C 160      -9.357 -10.099   3.517  1.00 85.44           C  
ATOM   2441  C   ALA C 160      -8.777 -10.164   2.107  1.00 85.44           C  
ATOM   2442  CB  ALA C 160      -8.475  -9.232   4.412  1.00 85.44           C  
ATOM   2443  O   ALA C 160      -9.051  -9.296   1.275  1.00 85.44           O  
ATOM   2444  N   HIS C 161      -8.054 -11.243   1.844  1.00 86.45           N  
ATOM   2445  CA  HIS C 161      -7.409 -11.356   0.540  1.00 86.45           C  
ATOM   2446  C   HIS C 161      -7.981 -12.522  -0.258  1.00 86.45           C  
ATOM   2447  CB  HIS C 161      -5.897 -11.522   0.703  1.00 86.45           C  
ATOM   2448  O   HIS C 161      -7.308 -13.069  -1.135  1.00 86.45           O  
ATOM   2449  CG  HIS C 161      -5.225 -10.334   1.314  1.00 86.45           C  
ATOM   2450  CD2 HIS C 161      -4.757 -10.124   2.567  1.00 86.45           C  
ATOM   2451  ND1 HIS C 161      -4.971  -9.178   0.608  1.00 86.45           N  
ATOM   2452  CE1 HIS C 161      -4.373  -8.306   1.403  1.00 86.45           C  
ATOM   2453  NE2 HIS C 161      -4.232  -8.855   2.597  1.00 86.45           N  
ATOM   2454  N   ASN C 162      -9.155 -12.852   0.106  1.00 82.93           N  
ATOM   2455  CA  ASN C 162      -9.956 -13.850  -0.594  1.00 82.93           C  
ATOM   2456  C   ASN C 162      -9.178 -15.145  -0.807  1.00 82.93           C  
ATOM   2457  CB  ASN C 162     -10.449 -13.299  -1.934  1.00 82.93           C  
ATOM   2458  O   ASN C 162      -9.218 -15.727  -1.893  1.00 82.93           O  
ATOM   2459  CG  ASN C 162     -11.802 -13.855  -2.331  1.00 82.93           C  
ATOM   2460  ND2 ASN C 162     -12.168 -13.678  -3.596  1.00 82.93           N  
ATOM   2461  OD1 ASN C 162     -12.514 -14.438  -1.509  1.00 82.93           O  
ATOM   2462  N   GLY C 163      -8.413 -15.525   0.136  1.00 82.89           N  
ATOM   2463  CA  GLY C 163      -7.741 -16.814   0.092  1.00 82.89           C  
ATOM   2464  C   GLY C 163      -6.395 -16.762  -0.605  1.00 82.89           C  
ATOM   2465  O   GLY C 163      -5.804 -17.801  -0.905  1.00 82.89           O  
ATOM   2466  N   ASP C 164      -5.959 -15.522  -0.916  1.00 86.47           N  
ATOM   2467  CA  ASP C 164      -4.626 -15.372  -1.492  1.00 86.47           C  
ATOM   2468  C   ASP C 164      -3.545 -15.519  -0.423  1.00 86.47           C  
ATOM   2469  CB  ASP C 164      -4.493 -14.018  -2.193  1.00 86.47           C  
ATOM   2470  O   ASP C 164      -3.315 -14.599   0.364  1.00 86.47           O  
ATOM   2471  CG  ASP C 164      -3.216 -13.894  -3.005  1.00 86.47           C  
ATOM   2472  OD1 ASP C 164      -2.210 -14.552  -2.664  1.00 86.47           O  
ATOM   2473  OD2 ASP C 164      -3.216 -13.129  -3.994  1.00 86.47           O  
ATOM   2474  N   LEU C 165      -2.830 -16.535  -0.506  1.00 90.58           N  
ATOM   2475  CA  LEU C 165      -1.901 -16.939   0.543  1.00 90.58           C  
ATOM   2476  C   LEU C 165      -0.738 -15.958   0.647  1.00 90.58           C  
ATOM   2477  CB  LEU C 165      -1.371 -18.350   0.276  1.00 90.58           C  
ATOM   2478  O   LEU C 165      -0.428 -15.469   1.736  1.00 90.58           O  
ATOM   2479  CG  LEU C 165      -0.548 -18.989   1.395  1.00 90.58           C  
ATOM   2480  CD1 LEU C 165      -1.412 -19.201   2.634  1.00 90.58           C  
ATOM   2481  CD2 LEU C 165       0.058 -20.309   0.928  1.00 90.58           C  
ATOM   2482  N   VAL C 166      -0.159 -15.583  -0.429  1.00 90.69           N  
ATOM   2483  CA  VAL C 166       1.036 -14.745  -0.440  1.00 90.69           C  
ATOM   2484  C   VAL C 166       0.680 -13.331   0.013  1.00 90.69           C  
ATOM   2485  CB  VAL C 166       1.691 -14.708  -1.839  1.00 90.69           C  
ATOM   2486  O   VAL C 166       1.341 -12.768   0.888  1.00 90.69           O  
ATOM   2487  CG1 VAL C 166       2.918 -13.799  -1.837  1.00 90.69           C  
ATOM   2488  CG2 VAL C 166       2.068 -16.119  -2.288  1.00 90.69           C  
ATOM   2489  N   ASN C 167      -0.441 -12.854  -0.533  1.00 87.17           N  
ATOM   2490  CA  ASN C 167      -0.865 -11.516  -0.135  1.00 87.17           C  
ATOM   2491  C   ASN C 167      -1.251 -11.466   1.341  1.00 87.17           C  
ATOM   2492  CB  ASN C 167      -2.032 -11.042  -1.005  1.00 87.17           C  
ATOM   2493  O   ASN C 167      -1.031 -10.455   2.010  1.00 87.17           O  
ATOM   2494  CG  ASN C 167      -1.581 -10.535  -2.360  1.00 87.17           C  
ATOM   2495  ND2 ASN C 167      -2.522 -10.407  -3.288  1.00 87.17           N  
ATOM   2496  OD1 ASN C 167      -0.396 -10.262  -2.572  1.00 87.17           O  
ATOM   2497  N   ALA C 168      -1.816 -12.550   1.762  1.00 89.17           N  
ATOM   2498  CA  ALA C 168      -2.160 -12.622   3.180  1.00 89.17           C  
ATOM   2499  C   ALA C 168      -0.909 -12.558   4.051  1.00 89.17           C  
ATOM   2500  CB  ALA C 168      -2.944 -13.899   3.474  1.00 89.17           C  
ATOM   2501  O   ALA C 168      -0.862 -11.805   5.027  1.00 89.17           O  
ATOM   2502  N   ILE C 169       0.109 -13.230   3.689  1.00 90.26           N  
ATOM   2503  CA  ILE C 169       1.361 -13.263   4.437  1.00 90.26           C  
ATOM   2504  C   ILE C 169       2.037 -11.895   4.371  1.00 90.26           C  
ATOM   2505  CB  ILE C 169       2.311 -14.357   3.901  1.00 90.26           C  
ATOM   2506  O   ILE C 169       2.545 -11.398   5.379  1.00 90.26           O  
ATOM   2507  CG1 ILE C 169       1.735 -15.749   4.182  1.00 90.26           C  
ATOM   2508  CG2 ILE C 169       3.707 -14.208   4.514  1.00 90.26           C  
ATOM   2509  CD1 ILE C 169       2.522 -16.885   3.545  1.00 90.26           C  
ATOM   2510  N   MET C 170       1.980 -11.348   3.246  1.00 85.91           N  
ATOM   2511  CA  MET C 170       2.621 -10.049   3.061  1.00 85.91           C  
ATOM   2512  C   MET C 170       1.939  -8.980   3.908  1.00 85.91           C  
ATOM   2513  CB  MET C 170       2.597  -9.643   1.586  1.00 85.91           C  
ATOM   2514  O   MET C 170       2.603  -8.092   4.445  1.00 85.91           O  
ATOM   2515  CG  MET C 170       3.653 -10.338   0.742  1.00 85.91           C  
ATOM   2516  SD  MET C 170       3.844  -9.572  -0.915  1.00 85.91           S  
ATOM   2517  CE  MET C 170       2.111  -9.530  -1.450  1.00 85.91           C  
ATOM   2518  N   SER C 171       0.651  -9.144   4.022  1.00 83.40           N  
ATOM   2519  CA  SER C 171      -0.103  -8.166   4.799  1.00 83.40           C  
ATOM   2520  C   SER C 171       0.219  -8.273   6.285  1.00 83.40           C  
ATOM   2521  CB  SER C 171      -1.605  -8.350   4.579  1.00 83.40           C  
ATOM   2522  O   SER C 171       0.161  -7.279   7.012  1.00 83.40           O  
ATOM   2523  OG  SER C 171      -2.048  -9.577   5.134  1.00 83.40           O  
ATOM   2524  N   LEU C 172       0.611  -9.443   6.698  1.00 83.40           N  
ATOM   2525  CA  LEU C 172       0.876  -9.675   8.114  1.00 83.40           C  
ATOM   2526  C   LEU C 172       2.348  -9.445   8.436  1.00 83.40           C  
ATOM   2527  CB  LEU C 172       0.470 -11.097   8.509  1.00 83.40           C  
ATOM   2528  O   LEU C 172       2.709  -9.239   9.597  1.00 83.40           O  
ATOM   2529  CG  LEU C 172      -1.025 -11.413   8.464  1.00 83.40           C  
ATOM   2530  CD1 LEU C 172      -1.257 -12.910   8.647  1.00 83.40           C  
ATOM   2531  CD2 LEU C 172      -1.772 -10.618   9.529  1.00 83.40           C  
ATOM   2532  N   SER C 173       3.198  -9.551   7.468  1.00 68.86           N  
ATOM   2533  CA  SER C 173       4.634  -9.406   7.682  1.00 68.86           C  
ATOM   2534  C   SER C 173       5.041  -7.937   7.725  1.00 68.86           C  
ATOM   2535  CB  SER C 173       5.417 -10.128   6.585  1.00 68.86           C  
ATOM   2536  O   SER C 173       6.144  -7.605   8.164  1.00 68.86           O  
ATOM   2537  OG  SER C 173       4.812  -9.925   5.319  1.00 68.86           O  
ATOM   2538  N   LYS C 174       4.208  -6.943   7.397  1.00 56.59           N  
ATOM   2539  CA  LYS C 174       4.534  -5.521   7.454  1.00 56.59           C  
ATOM   2540  C   LYS C 174       4.395  -4.981   8.874  1.00 56.59           C  
ATOM   2541  CB  LYS C 174       3.639  -4.727   6.501  1.00 56.59           C  
ATOM   2542  O   LYS C 174       3.605  -5.500   9.666  1.00 56.59           O  
ATOM   2543  CG  LYS C 174       3.912  -4.993   5.028  1.00 56.59           C  
ATOM   2544  CD  LYS C 174       3.030  -4.133   4.132  1.00 56.59           C  
ATOM   2545  CE  LYS C 174       3.261  -4.440   2.659  1.00 56.59           C  
ATOM   2546  NZ  LYS C 174       2.378  -3.619   1.777  1.00 56.59           N  
TER    2547      LYS C 174                                                      
ATOM   2548  N   MET D   1      19.936 -17.888  -2.537  1.00 32.34           N  
ATOM   2549  CA  MET D   1      18.789 -17.073  -2.150  1.00 32.34           C  
ATOM   2550  C   MET D   1      18.298 -16.231  -3.324  1.00 32.34           C  
ATOM   2551  CB  MET D   1      19.145 -16.167  -0.970  1.00 32.34           C  
ATOM   2552  O   MET D   1      17.176 -15.723  -3.302  1.00 32.34           O  
ATOM   2553  CG  MET D   1      18.013 -15.986   0.028  1.00 32.34           C  
ATOM   2554  SD  MET D   1      18.409 -14.749   1.323  1.00 32.34           S  
ATOM   2555  CE  MET D   1      17.514 -15.462   2.732  1.00 32.34           C  
ATOM   2556  N   PRO D   2      19.391 -15.936  -4.078  1.00 44.00           N  
ATOM   2557  CA  PRO D   2      20.121 -14.668  -4.007  1.00 44.00           C  
ATOM   2558  C   PRO D   2      19.388 -13.525  -4.706  1.00 44.00           C  
ATOM   2559  CB  PRO D   2      21.443 -14.982  -4.713  1.00 44.00           C  
ATOM   2560  O   PRO D   2      19.230 -13.546  -5.930  1.00 44.00           O  
ATOM   2561  CG  PRO D   2      21.182 -16.246  -5.468  1.00 44.00           C  
ATOM   2562  CD  PRO D   2      19.815 -16.747  -5.100  1.00 44.00           C  
ATOM   2563  N   ILE D   3      18.334 -13.006  -4.329  1.00 49.67           N  
ATOM   2564  CA  ILE D   3      17.993 -11.800  -5.075  1.00 49.67           C  
ATOM   2565  C   ILE D   3      19.127 -10.784  -4.959  1.00 49.67           C  
ATOM   2566  CB  ILE D   3      16.667 -11.183  -4.577  1.00 49.67           C  
ATOM   2567  O   ILE D   3      19.099  -9.736  -5.610  1.00 49.67           O  
ATOM   2568  CG1 ILE D   3      15.528 -12.204  -4.687  1.00 49.67           C  
ATOM   2569  CG2 ILE D   3      16.337  -9.908  -5.358  1.00 49.67           C  
ATOM   2570  CD1 ILE D   3      14.242 -11.773  -3.997  1.00 49.67           C  
ATOM   2571  N   ASP D   4      20.344 -10.319  -4.496  1.00 49.28           N  
ATOM   2572  CA  ASP D   4      21.017  -9.091  -4.908  1.00 49.28           C  
ATOM   2573  C   ASP D   4      21.516  -9.196  -6.348  1.00 49.28           C  
ATOM   2574  CB  ASP D   4      22.183  -8.777  -3.969  1.00 49.28           C  
ATOM   2575  O   ASP D   4      22.700  -9.449  -6.583  1.00 49.28           O  
ATOM   2576  CG  ASP D   4      21.781  -7.895  -2.800  1.00 49.28           C  
ATOM   2577  OD1 ASP D   4      20.808  -7.120  -2.926  1.00 49.28           O  
ATOM   2578  OD2 ASP D   4      22.444  -7.974  -1.743  1.00 49.28           O  
ATOM   2579  N   GLN D   5      21.896  -9.791  -7.074  1.00 44.77           N  
ATOM   2580  CA  GLN D   5      22.152  -9.393  -8.454  1.00 44.77           C  
ATOM   2581  C   GLN D   5      21.552  -8.022  -8.752  1.00 44.77           C  
ATOM   2582  CB  GLN D   5      21.592 -10.433  -9.426  1.00 44.77           C  
ATOM   2583  O   GLN D   5      20.391  -7.763  -8.427  1.00 44.77           O  
ATOM   2584  CG  GLN D   5      22.540 -11.592  -9.700  1.00 44.77           C  
ATOM   2585  CD  GLN D   5      22.086 -12.462 -10.857  1.00 44.77           C  
ATOM   2586  NE2 GLN D   5      22.948 -13.378 -11.285  1.00 44.77           N  
ATOM   2587  OE1 GLN D   5      20.968 -12.313 -11.362  1.00 44.77           O  
ATOM   2588  N   GLU D   6      22.270  -7.210  -8.826  1.00 42.93           N  
ATOM   2589  CA  GLU D   6      22.174  -5.788  -8.510  1.00 42.93           C  
ATOM   2590  C   GLU D   6      20.748  -5.276  -8.699  1.00 42.93           C  
ATOM   2591  CB  GLU D   6      23.142  -4.978  -9.376  1.00 42.93           C  
ATOM   2592  O   GLU D   6      20.027  -5.744  -9.583  1.00 42.93           O  
ATOM   2593  CG  GLU D   6      24.536  -4.845  -8.780  1.00 42.93           C  
ATOM   2594  CD  GLU D   6      25.461  -3.966  -9.607  1.00 42.93           C  
ATOM   2595  OE1 GLU D   6      26.566  -3.626  -9.126  1.00 42.93           O  
ATOM   2596  OE2 GLU D   6      25.077  -3.612 -10.744  1.00 42.93           O  
ATOM   2597  N   LYS D   7      20.186  -4.311  -7.721  1.00 45.27           N  
ATOM   2598  CA  LYS D   7      18.766  -4.135  -7.431  1.00 45.27           C  
ATOM   2599  C   LYS D   7      17.902  -4.653  -8.577  1.00 45.27           C  
ATOM   2600  CB  LYS D   7      18.451  -2.662  -7.162  1.00 45.27           C  
ATOM   2601  O   LYS D   7      18.106  -4.279  -9.734  1.00 45.27           O  
ATOM   2602  CG  LYS D   7      18.663  -2.238  -5.716  1.00 45.27           C  
ATOM   2603  CD  LYS D   7      18.238  -0.793  -5.489  1.00 45.27           C  
ATOM   2604  CE  LYS D   7      18.563  -0.329  -4.076  1.00 45.27           C  
ATOM   2605  NZ  LYS D   7      18.200   1.104  -3.866  1.00 45.27           N  
ATOM   2606  N   LEU D   8      17.851  -6.675  -9.035  1.00 45.37           N  
ATOM   2607  CA  LEU D   8      17.682  -7.499 -10.227  1.00 45.37           C  
ATOM   2608  C   LEU D   8      17.460  -6.631 -11.461  1.00 45.37           C  
ATOM   2609  CB  LEU D   8      16.506  -8.464 -10.050  1.00 45.37           C  
ATOM   2610  O   LEU D   8      16.666  -5.688 -11.428  1.00 45.37           O  
ATOM   2611  CG  LEU D   8      16.691  -9.869 -10.623  1.00 45.37           C  
ATOM   2612  CD1 LEU D   8      16.428 -10.919  -9.549  1.00 45.37           C  
ATOM   2613  CD2 LEU D   8      15.773 -10.083 -11.822  1.00 45.37           C  
ATOM   2614  N   ALA D   9      18.758  -6.282 -12.489  1.00 46.10           N  
ATOM   2615  CA  ALA D   9      19.093  -5.220 -13.435  1.00 46.10           C  
ATOM   2616  C   ALA D   9      17.954  -4.212 -13.554  1.00 46.10           C  
ATOM   2617  CB  ALA D   9      19.421  -5.812 -14.804  1.00 46.10           C  
ATOM   2618  O   ALA D   9      16.781  -4.593 -13.599  1.00 46.10           O  
ATOM   2619  N   LYS D  10      17.890  -2.865 -12.945  1.00 45.37           N  
ATOM   2620  CA  LYS D  10      17.107  -1.720 -12.492  1.00 45.37           C  
ATOM   2621  C   LYS D  10      15.646  -1.851 -12.914  1.00 45.37           C  
ATOM   2622  CB  LYS D  10      17.695  -0.418 -13.038  1.00 45.37           C  
ATOM   2623  O   LYS D  10      15.339  -1.882 -14.107  1.00 45.37           O  
ATOM   2624  CG  LYS D  10      18.538   0.351 -12.032  1.00 45.37           C  
ATOM   2625  CD  LYS D  10      19.146   1.603 -12.652  1.00 45.37           C  
ATOM   2626  CE  LYS D  10      20.121   2.282 -11.701  1.00 45.37           C  
ATOM   2627  NZ  LYS D  10      20.770   3.472 -12.329  1.00 45.37           N  
ATOM   2628  N   LEU D  11      15.315  -2.815 -12.469  1.00 43.07           N  
ATOM   2629  CA  LEU D  11      14.528  -4.042 -12.430  1.00 43.07           C  
ATOM   2630  C   LEU D  11      13.925  -4.345 -13.797  1.00 43.07           C  
ATOM   2631  CB  LEU D  11      13.418  -3.934 -11.382  1.00 43.07           C  
ATOM   2632  O   LEU D  11      13.415  -3.445 -14.469  1.00 43.07           O  
ATOM   2633  CG  LEU D  11      13.292  -5.104 -10.404  1.00 43.07           C  
ATOM   2634  CD1 LEU D  11      13.394  -4.606  -8.966  1.00 43.07           C  
ATOM   2635  CD2 LEU D  11      11.979  -5.847 -10.626  1.00 43.07           C  
ATOM   2636  N   GLN D  12      14.177  -5.351 -14.536  1.00 44.81           N  
ATOM   2637  CA  GLN D  12      14.306  -5.562 -15.974  1.00 44.81           C  
ATOM   2638  C   GLN D  12      14.488  -4.238 -16.710  1.00 44.81           C  
ATOM   2639  CB  GLN D  12      13.084  -6.302 -16.520  1.00 44.81           C  
ATOM   2640  O   GLN D  12      13.801  -3.258 -16.416  1.00 44.81           O  
ATOM   2641  CG  GLN D  12      13.193  -7.818 -16.433  1.00 44.81           C  
ATOM   2642  CD  GLN D  12      11.977  -8.528 -16.998  1.00 44.81           C  
ATOM   2643  NE2 GLN D  12      12.027  -9.855 -17.032  1.00 44.81           N  
ATOM   2644  OE1 GLN D  12      10.999  -7.888 -17.399  1.00 44.81           O  
ATOM   2645  N   LYS D  13      15.258  -3.316 -17.260  1.00 45.17           N  
ATOM   2646  CA  LYS D  13      15.574  -1.961 -17.702  1.00 45.17           C  
ATOM   2647  C   LYS D  13      14.317  -1.223 -18.155  1.00 45.17           C  
ATOM   2648  CB  LYS D  13      16.601  -1.991 -18.836  1.00 45.17           C  
ATOM   2649  O   LYS D  13      13.565  -1.724 -18.993  1.00 45.17           O  
ATOM   2650  CG  LYS D  13      18.045  -2.051 -18.361  1.00 45.17           C  
ATOM   2651  CD  LYS D  13      19.020  -2.006 -19.531  1.00 45.17           C  
ATOM   2652  CE  LYS D  13      20.460  -2.174 -19.066  1.00 45.17           C  
ATOM   2653  NZ  LYS D  13      21.412  -2.223 -20.216  1.00 45.17           N  
ATOM   2654  N   LEU D  14      13.368  -0.509 -17.127  1.00 41.20           N  
ATOM   2655  CA  LEU D  14      12.081  -0.087 -16.585  1.00 41.20           C  
ATOM   2656  C   LEU D  14      10.932  -0.757 -17.330  1.00 41.20           C  
ATOM   2657  CB  LEU D  14      11.938   1.435 -16.667  1.00 41.20           C  
ATOM   2658  O   LEU D  14      10.823  -0.634 -18.552  1.00 41.20           O  
ATOM   2659  CG  LEU D  14      12.631   2.241 -15.567  1.00 41.20           C  
ATOM   2660  CD1 LEU D  14      12.926   3.657 -16.053  1.00 41.20           C  
ATOM   2661  CD2 LEU D  14      11.775   2.271 -14.305  1.00 41.20           C  
ATOM   2662  N   SER D  15      10.627  -1.886 -17.616  1.00 38.53           N  
ATOM   2663  CA  SER D  15       9.993  -3.060 -18.207  1.00 38.53           C  
ATOM   2664  C   SER D  15       9.658  -2.826 -19.676  1.00 38.53           C  
ATOM   2665  CB  SER D  15       8.723  -3.428 -17.439  1.00 38.53           C  
ATOM   2666  O   SER D  15       9.087  -1.793 -20.031  1.00 38.53           O  
ATOM   2667  OG  SER D  15       8.061  -4.520 -18.053  1.00 38.53           O  
ATOM   2668  N   ALA D  16      10.210  -3.216 -21.081  1.00 38.16           N  
ATOM   2669  CA  ALA D  16      10.517  -2.867 -22.466  1.00 38.16           C  
ATOM   2670  C   ALA D  16       9.385  -2.057 -23.091  1.00 38.16           C  
ATOM   2671  CB  ALA D  16      10.782  -4.127 -23.286  1.00 38.16           C  
ATOM   2672  O   ALA D  16       8.233  -2.154 -22.660  1.00 38.16           O  
ATOM   2673  N   ASN D  17       9.076  -0.954 -24.144  1.00 35.52           N  
ATOM   2674  CA  ASN D  17       7.925  -0.063 -24.256  1.00 35.52           C  
ATOM   2675  C   ASN D  17       6.612  -0.821 -24.084  1.00 35.52           C  
ATOM   2676  CB  ASN D  17       7.944   0.671 -25.598  1.00 35.52           C  
ATOM   2677  O   ASN D  17       6.084  -1.383 -25.045  1.00 35.52           O  
ATOM   2678  CG  ASN D  17       8.762   1.946 -25.555  1.00 35.52           C  
ATOM   2679  ND2 ASN D  17       8.938   2.577 -26.710  1.00 35.52           N  
ATOM   2680  OD1 ASN D  17       9.233   2.361 -24.493  1.00 35.52           O  
ATOM   2681  N   ASN D  18       5.789  -1.581 -23.292  1.00 36.26           N  
ATOM   2682  CA  ASN D  18       5.519  -2.967 -22.925  1.00 36.26           C  
ATOM   2683  C   ASN D  18       4.043  -3.315 -23.096  1.00 36.26           C  
ATOM   2684  CB  ASN D  18       5.964  -3.237 -21.486  1.00 36.26           C  
ATOM   2685  O   ASN D  18       3.228  -3.032 -22.217  1.00 36.26           O  
ATOM   2686  CG  ASN D  18       7.229  -4.070 -21.413  1.00 36.26           C  
ATOM   2687  ND2 ASN D  18       7.731  -4.280 -20.202  1.00 36.26           N  
ATOM   2688  OD1 ASN D  18       7.750  -4.521 -22.437  1.00 36.26           O  
ATOM   2689  N   LYS D  19       3.407  -3.073 -24.296  1.00 32.24           N  
ATOM   2690  CA  LYS D  19       2.062  -3.463 -24.710  1.00 32.24           C  
ATOM   2691  C   LYS D  19       1.957  -4.976 -24.882  1.00 32.24           C  
ATOM   2692  CB  LYS D  19       1.677  -2.759 -26.012  1.00 32.24           C  
ATOM   2693  O   LYS D  19       2.609  -5.554 -25.754  1.00 32.24           O  
ATOM   2694  CG  LYS D  19       0.460  -1.855 -25.890  1.00 32.24           C  
ATOM   2695  CD  LYS D  19       0.242  -1.036 -27.156  1.00 32.24           C  
ATOM   2696  CE  LYS D  19      -0.991  -0.149 -27.044  1.00 32.24           C  
ATOM   2697  NZ  LYS D  19      -1.201   0.666 -28.278  1.00 32.24           N  
ATOM   2698  N   VAL D  20       1.905  -6.077 -24.386  1.00 32.25           N  
ATOM   2699  CA  VAL D  20       1.449  -7.212 -25.182  1.00 32.25           C  
ATOM   2700  C   VAL D  20       0.435  -6.740 -26.222  1.00 32.25           C  
ATOM   2701  CB  VAL D  20       0.828  -8.315 -24.296  1.00 32.25           C  
ATOM   2702  O   VAL D  20      -0.073  -5.619 -26.139  1.00 32.25           O  
ATOM   2703  CG1 VAL D  20       0.539  -9.569 -25.118  1.00 32.25           C  
ATOM   2704  CG2 VAL D  20       1.754  -8.641 -23.125  1.00 32.25           C  
ATOM   2705  N   GLY D  21      -0.453  -7.741 -27.117  1.00 27.94           N  
ATOM   2706  CA  GLY D  21      -0.965  -7.387 -28.432  1.00 27.94           C  
ATOM   2707  C   GLY D  21      -1.751  -6.090 -28.437  1.00 27.94           C  
ATOM   2708  O   GLY D  21      -2.495  -5.812 -29.380  1.00 27.94           O  
ATOM   2709  N   GLY D  22      -2.380  -5.665 -27.404  1.00 24.80           N  
ATOM   2710  CA  GLY D  22      -3.384  -4.795 -27.997  1.00 24.80           C  
ATOM   2711  C   GLY D  22      -2.795  -3.754 -28.930  1.00 24.80           C  
ATOM   2712  O   GLY D  22      -1.576  -3.575 -28.979  1.00 24.80           O  
ATOM   2713  N   THR D  23      -3.492  -3.562 -30.142  1.00 23.33           N  
ATOM   2714  CA  THR D  23      -3.195  -2.573 -31.171  1.00 23.33           C  
ATOM   2715  C   THR D  23      -2.641  -1.294 -30.548  1.00 23.33           C  
ATOM   2716  CB  THR D  23      -4.446  -2.241 -32.005  1.00 23.33           C  
ATOM   2717  O   THR D  23      -3.159  -0.815 -29.537  1.00 23.33           O  
ATOM   2718  CG2 THR D  23      -4.301  -2.745 -33.438  1.00 23.33           C  
ATOM   2719  OG1 THR D  23      -5.591  -2.860 -31.406  1.00 23.33           O  
ATOM   2720  N   ARG D  24      -1.403  -1.130 -30.709  1.00 23.94           N  
ATOM   2721  CA  ARG D  24      -0.898   0.181 -30.314  1.00 23.94           C  
ATOM   2722  C   ARG D  24      -1.702   1.298 -30.971  1.00 23.94           C  
ATOM   2723  CB  ARG D  24       0.583   0.318 -30.676  1.00 23.94           C  
ATOM   2724  O   ARG D  24      -1.886   1.303 -32.190  1.00 23.94           O  
ATOM   2725  CG  ARG D  24       1.530  -0.068 -29.551  1.00 23.94           C  
ATOM   2726  CD  ARG D  24       2.973   0.284 -29.883  1.00 23.94           C  
ATOM   2727  NE  ARG D  24       3.914  -0.441 -29.035  1.00 23.94           N  
ATOM   2728  NH1 ARG D  24       5.796   0.605 -29.872  1.00 23.94           N  
ATOM   2729  NH2 ARG D  24       5.997  -0.985 -28.233  1.00 23.94           N  
ATOM   2730  CZ  ARG D  24       5.233  -0.272 -29.049  1.00 23.94           C  
ATOM   2731  N   ARG D  25      -2.608   1.840 -30.190  1.00 21.93           N  
ATOM   2732  CA  ARG D  25      -3.299   2.977 -30.791  1.00 21.93           C  
ATOM   2733  C   ARG D  25      -2.313   3.913 -31.482  1.00 21.93           C  
ATOM   2734  CB  ARG D  25      -4.095   3.743 -29.733  1.00 21.93           C  
ATOM   2735  O   ARG D  25      -1.268   4.247 -30.920  1.00 21.93           O  
ATOM   2736  CG  ARG D  25      -5.593   3.486 -29.783  1.00 21.93           C  
ATOM   2737  CD  ARG D  25      -6.359   4.429 -28.866  1.00 21.93           C  
ATOM   2738  NE  ARG D  25      -7.028   3.706 -27.788  1.00 21.93           N  
ATOM   2739  NH1 ARG D  25      -7.734   5.604 -26.675  1.00 21.93           N  
ATOM   2740  NH2 ARG D  25      -8.241   3.528 -25.846  1.00 21.93           N  
ATOM   2741  CZ  ARG D  25      -7.666   4.281 -26.772  1.00 21.93           C  
ATOM   2742  N   LYS D  26      -2.064   3.565 -32.741  1.00 19.77           N  
ATOM   2743  CA  LYS D  26      -1.360   4.560 -33.546  1.00 19.77           C  
ATOM   2744  C   LYS D  26      -1.670   5.975 -33.065  1.00 19.77           C  
ATOM   2745  CB  LYS D  26      -1.731   4.415 -35.023  1.00 19.77           C  
ATOM   2746  O   LYS D  26      -2.826   6.402 -33.080  1.00 19.77           O  
ATOM   2747  CG  LYS D  26      -0.859   3.428 -35.785  1.00 19.77           C  
ATOM   2748  CD  LYS D  26      -1.110   3.505 -37.286  1.00 19.77           C  
ATOM   2749  CE  LYS D  26      -0.286   2.474 -38.045  1.00 19.77           C  
ATOM   2750  NZ  LYS D  26      -0.599   2.480 -39.505  1.00 19.77           N  
ATOM   2751  N   LEU D  27      -0.941   6.300 -32.039  1.00 21.02           N  
ATOM   2752  CA  LEU D  27      -1.256   7.661 -31.619  1.00 21.02           C  
ATOM   2753  C   LEU D  27      -1.154   8.630 -32.792  1.00 21.02           C  
ATOM   2754  CB  LEU D  27      -0.320   8.105 -30.492  1.00 21.02           C  
ATOM   2755  O   LEU D  27      -0.139   8.658 -33.492  1.00 21.02           O  
ATOM   2756  CG  LEU D  27      -0.974   8.385 -29.138  1.00 21.02           C  
ATOM   2757  CD1 LEU D  27      -0.426   7.434 -28.078  1.00 21.02           C  
ATOM   2758  CD2 LEU D  27      -0.752   9.836 -28.727  1.00 21.02           C  
ATOM   2759  N   ASN D  28      -2.209   8.738 -33.466  1.00 18.67           N  
ATOM   2760  CA  ASN D  28      -2.331   9.820 -34.437  1.00 18.67           C  
ATOM   2761  C   ASN D  28      -1.547  11.055 -34.002  1.00 18.67           C  
ATOM   2762  CB  ASN D  28      -3.802  10.177 -34.662  1.00 18.67           C  
ATOM   2763  O   ASN D  28      -1.436  11.336 -32.807  1.00 18.67           O  
ATOM   2764  CG  ASN D  28      -4.417   9.416 -35.820  1.00 18.67           C  
ATOM   2765  ND2 ASN D  28      -5.738   9.285 -35.808  1.00 18.67           N  
ATOM   2766  OD1 ASN D  28      -3.711   8.948 -36.717  1.00 18.67           O  
ATOM   2767  N   LYS D  29      -0.504  11.250 -34.792  1.00 20.56           N  
ATOM   2768  CA  LYS D  29       0.211  12.514 -34.635  1.00 20.56           C  
ATOM   2769  C   LYS D  29      -0.748  13.647 -34.279  1.00 20.56           C  
ATOM   2770  CB  LYS D  29       0.979  12.859 -35.911  1.00 20.56           C  
ATOM   2771  O   LYS D  29      -1.418  14.198 -35.155  1.00 20.56           O  
ATOM   2772  CG  LYS D  29       2.365  12.235 -35.988  1.00 20.56           C  
ATOM   2773  CD  LYS D  29       3.136  12.733 -37.203  1.00 20.56           C  
ATOM   2774  CE  LYS D  29       4.515  12.095 -37.292  1.00 20.56           C  
ATOM   2775  NZ  LYS D  29       5.218  12.467 -38.556  1.00 20.56           N  
ATOM   2776  N   LYS D  30      -1.675  13.259 -33.310  1.00 19.97           N  
ATOM   2777  CA  LYS D  30      -2.543  14.433 -33.298  1.00 19.97           C  
ATOM   2778  C   LYS D  30      -1.730  15.717 -33.161  1.00 19.97           C  
ATOM   2779  CB  LYS D  30      -3.563  14.335 -32.162  1.00 19.97           C  
ATOM   2780  O   LYS D  30      -0.603  15.694 -32.663  1.00 19.97           O  
ATOM   2781  CG  LYS D  30      -4.877  13.682 -32.564  1.00 19.97           C  
ATOM   2782  CD  LYS D  30      -5.877  13.685 -31.415  1.00 19.97           C  
ATOM   2783  CE  LYS D  30      -7.186  13.014 -31.811  1.00 19.97           C  
ATOM   2784  NZ  LYS D  30      -8.085  12.818 -30.634  1.00 19.97           N  
ATOM   2785  N   ALA D  31      -1.982  16.581 -33.822  1.00 20.16           N  
ATOM   2786  CA  ALA D  31      -1.668  17.991 -33.608  1.00 20.16           C  
ATOM   2787  C   ALA D  31      -1.646  18.329 -32.120  1.00 20.16           C  
ATOM   2788  CB  ALA D  31      -2.675  18.877 -34.337  1.00 20.16           C  
ATOM   2789  O   ALA D  31      -2.294  17.656 -31.315  1.00 20.16           O  
ATOM   2790  N   GLY D  32      -0.528  18.882 -31.604  1.00 23.04           N  
ATOM   2791  CA  GLY D  32      -0.306  19.404 -30.265  1.00 23.04           C  
ATOM   2792  C   GLY D  32      -1.566  19.957 -29.625  1.00 23.04           C  
ATOM   2793  O   GLY D  32      -1.771  21.172 -29.593  1.00 23.04           O  
ATOM   2794  N   SER D  33      -2.579  19.028 -29.673  1.00 22.09           N  
ATOM   2795  CA  SER D  33      -3.618  19.823 -29.028  1.00 22.09           C  
ATOM   2796  C   SER D  33      -3.249  20.148 -27.584  1.00 22.09           C  
ATOM   2797  CB  SER D  33      -4.958  19.087 -29.067  1.00 22.09           C  
ATOM   2798  O   SER D  33      -2.280  19.606 -27.049  1.00 22.09           O  
ATOM   2799  OG  SER D  33      -4.980  18.032 -28.122  1.00 22.09           O  
ATOM   2800  N   SER D  34      -4.363  20.087 -26.608  1.00 21.46           N  
ATOM   2801  CA  SER D  34      -4.535  20.834 -25.367  1.00 21.46           C  
ATOM   2802  C   SER D  34      -3.912  20.095 -24.187  1.00 21.46           C  
ATOM   2803  CB  SER D  34      -6.018  21.088 -25.094  1.00 21.46           C  
ATOM   2804  O   SER D  34      -4.071  18.880 -24.054  1.00 21.46           O  
ATOM   2805  OG  SER D  34      -6.447  20.380 -23.944  1.00 21.46           O  
ATOM   2806  N   ALA D  35      -2.729  20.304 -23.663  1.00 27.22           N  
ATOM   2807  CA  ALA D  35      -2.298  20.246 -22.269  1.00 27.22           C  
ATOM   2808  C   ALA D  35      -3.491  20.342 -21.322  1.00 27.22           C  
ATOM   2809  CB  ALA D  35      -1.298  21.362 -21.975  1.00 27.22           C  
ATOM   2810  O   ALA D  35      -3.448  21.077 -20.332  1.00 27.22           O  
ATOM   2811  N   GLY D  36      -4.568  19.768 -21.673  1.00 25.18           N  
ATOM   2812  CA  GLY D  36      -5.688  20.160 -20.833  1.00 25.18           C  
ATOM   2813  C   GLY D  36      -5.675  19.492 -19.471  1.00 25.18           C  
ATOM   2814  O   GLY D  36      -6.446  19.864 -18.584  1.00 25.18           O  
ATOM   2815  N   ALA D  37      -5.254  18.158 -19.459  1.00 29.83           N  
ATOM   2816  CA  ALA D  37      -5.619  17.662 -18.135  1.00 29.83           C  
ATOM   2817  C   ALA D  37      -4.850  18.398 -17.042  1.00 29.83           C  
ATOM   2818  CB  ALA D  37      -5.364  16.160 -18.041  1.00 29.83           C  
ATOM   2819  O   ALA D  37      -5.345  18.555 -15.923  1.00 29.83           O  
ATOM   2820  N   ASN D  38      -3.516  18.655 -17.300  1.00 33.55           N  
ATOM   2821  CA  ASN D  38      -2.816  19.608 -16.445  1.00 33.55           C  
ATOM   2822  C   ASN D  38      -3.410  21.009 -16.564  1.00 33.55           C  
ATOM   2823  CB  ASN D  38      -1.323  19.634 -16.779  1.00 33.55           C  
ATOM   2824  O   ASN D  38      -2.911  21.954 -15.950  1.00 33.55           O  
ATOM   2825  CG  ASN D  38      -0.496  18.795 -15.824  1.00 33.55           C  
ATOM   2826  ND2 ASN D  38       0.810  18.750 -16.054  1.00 33.55           N  
ATOM   2827  OD1 ASN D  38      -1.028  18.193 -14.888  1.00 33.55           O  
ATOM   2828  N   LYS D  39      -4.262  20.933 -17.578  1.00 38.05           N  
ATOM   2829  CA  LYS D  39      -4.938  22.204 -17.822  1.00 38.05           C  
ATOM   2830  C   LYS D  39      -5.876  22.557 -16.672  1.00 38.05           C  
ATOM   2831  CB  LYS D  39      -5.717  22.155 -19.138  1.00 38.05           C  
ATOM   2832  O   LYS D  39      -6.021  23.730 -16.319  1.00 38.05           O  
ATOM   2833  CG  LYS D  39      -4.903  22.568 -20.355  1.00 38.05           C  
ATOM   2834  CD  LYS D  39      -5.738  22.520 -21.628  1.00 38.05           C  
ATOM   2835  CE  LYS D  39      -4.911  22.884 -22.854  1.00 38.05           C  
ATOM   2836  NZ  LYS D  39      -5.667  22.651 -24.121  1.00 38.05           N  
ATOM   2837  N   ASP D  40      -6.300  21.188 -16.107  1.00 54.22           N  
ATOM   2838  CA  ASP D  40      -7.323  21.606 -15.153  1.00 54.22           C  
ATOM   2839  C   ASP D  40      -6.698  22.294 -13.942  1.00 54.22           C  
ATOM   2840  CB  ASP D  40      -8.158  20.405 -14.703  1.00 54.22           C  
ATOM   2841  O   ASP D  40      -7.235  23.282 -13.437  1.00 54.22           O  
ATOM   2842  CG  ASP D  40      -9.268  20.055 -15.678  1.00 54.22           C  
ATOM   2843  OD1 ASP D  40      -9.653  20.916 -16.499  1.00 54.22           O  
ATOM   2844  OD2 ASP D  40      -9.765  18.909 -15.624  1.00 54.22           O  
ATOM   2845  N   ASP D  41      -5.395  21.736 -13.611  1.00 66.21           N  
ATOM   2846  CA  ASP D  41      -4.839  22.443 -12.461  1.00 66.21           C  
ATOM   2847  C   ASP D  41      -3.872  23.538 -12.905  1.00 66.21           C  
ATOM   2848  CB  ASP D  41      -4.130  21.465 -11.522  1.00 66.21           C  
ATOM   2849  O   ASP D  41      -3.264  24.212 -12.071  1.00 66.21           O  
ATOM   2850  CG  ASP D  41      -5.039  20.927 -10.431  1.00 66.21           C  
ATOM   2851  OD1 ASP D  41      -6.037  21.594 -10.084  1.00 66.21           O  
ATOM   2852  OD2 ASP D  41      -4.752  19.826  -9.911  1.00 66.21           O  
ATOM   2853  N   THR D  42      -3.780  23.622 -14.185  1.00 75.05           N  
ATOM   2854  CA  THR D  42      -2.949  24.712 -14.685  1.00 75.05           C  
ATOM   2855  C   THR D  42      -3.473  26.060 -14.198  1.00 75.05           C  
ATOM   2856  CB  THR D  42      -2.888  24.708 -16.224  1.00 75.05           C  
ATOM   2857  O   THR D  42      -2.692  26.937 -13.824  1.00 75.05           O  
ATOM   2858  CG2 THR D  42      -2.084  23.519 -16.739  1.00 75.05           C  
ATOM   2859  OG1 THR D  42      -4.220  24.634 -16.748  1.00 75.05           O  
ATOM   2860  N   LYS D  43      -4.764  26.055 -14.150  1.00 80.88           N  
ATOM   2861  CA  LYS D  43      -5.363  27.293 -13.658  1.00 80.88           C  
ATOM   2862  C   LYS D  43      -5.114  27.468 -12.163  1.00 80.88           C  
ATOM   2863  CB  LYS D  43      -6.865  27.313 -13.945  1.00 80.88           C  
ATOM   2864  O   LYS D  43      -4.897  28.586 -11.692  1.00 80.88           O  
ATOM   2865  CG  LYS D  43      -7.212  27.459 -15.420  1.00 80.88           C  
ATOM   2866  CD  LYS D  43      -8.717  27.544 -15.634  1.00 80.88           C  
ATOM   2867  CE  LYS D  43      -9.068  27.626 -17.113  1.00 80.88           C  
ATOM   2868  NZ  LYS D  43     -10.546  27.619 -17.333  1.00 80.88           N  
ATOM   2869  N   LEU D  44      -5.074  26.307 -11.496  1.00 87.79           N  
ATOM   2870  CA  LEU D  44      -4.800  26.346 -10.063  1.00 87.79           C  
ATOM   2871  C   LEU D  44      -3.375  26.818  -9.796  1.00 87.79           C  
ATOM   2872  CB  LEU D  44      -5.020  24.967  -9.437  1.00 87.79           C  
ATOM   2873  O   LEU D  44      -3.154  27.697  -8.959  1.00 87.79           O  
ATOM   2874  CG  LEU D  44      -4.737  24.850  -7.938  1.00 87.79           C  
ATOM   2875  CD1 LEU D  44      -5.705  25.722  -7.146  1.00 87.79           C  
ATOM   2876  CD2 LEU D  44      -4.828  23.396  -7.488  1.00 87.79           C  
ATOM   2877  N   GLN D  45      -2.475  26.335 -10.599  1.00 85.73           N  
ATOM   2878  CA  GLN D  45      -1.073  26.709 -10.447  1.00 85.73           C  
ATOM   2879  C   GLN D  45      -0.853  28.177 -10.801  1.00 85.73           C  
ATOM   2880  CB  GLN D  45      -0.182  25.820 -11.318  1.00 85.73           C  
ATOM   2881  O   GLN D  45      -0.049  28.860 -10.164  1.00 85.73           O  
ATOM   2882  CG  GLN D  45       1.285  25.832 -10.911  1.00 85.73           C  
ATOM   2883  CD  GLN D  45       1.882  24.440 -10.827  1.00 85.73           C  
ATOM   2884  NE2 GLN D  45       3.188  24.368 -10.595  1.00 85.73           N  
ATOM   2885  OE1 GLN D  45       1.175  23.437 -10.967  1.00 85.73           O  
ATOM   2886  N   SER D  46      -1.557  28.643 -11.747  1.00 84.95           N  
ATOM   2887  CA  SER D  46      -1.465  30.049 -12.127  1.00 84.95           C  
ATOM   2888  C   SER D  46      -1.955  30.958 -11.004  1.00 84.95           C  
ATOM   2889  CB  SER D  46      -2.273  30.315 -13.398  1.00 84.95           C  
ATOM   2890  O   SER D  46      -1.346  31.993 -10.726  1.00 84.95           O  
ATOM   2891  OG  SER D  46      -3.646  30.029 -13.190  1.00 84.95           O  
ATOM   2892  N   GLN D  47      -3.033  30.503 -10.405  1.00 89.40           N  
ATOM   2893  CA  GLN D  47      -3.571  31.280  -9.293  1.00 89.40           C  
ATOM   2894  C   GLN D  47      -2.629  31.249  -8.093  1.00 89.40           C  
ATOM   2895  CB  GLN D  47      -4.951  30.757  -8.891  1.00 89.40           C  
ATOM   2896  O   GLN D  47      -2.449  32.261  -7.412  1.00 89.40           O  
ATOM   2897  CG  GLN D  47      -6.001  30.885  -9.986  1.00 89.40           C  
ATOM   2898  CD  GLN D  47      -6.206  32.319 -10.438  1.00 89.40           C  
ATOM   2899  NE2 GLN D  47      -6.625  32.494 -11.686  1.00 89.40           N  
ATOM   2900  OE1 GLN D  47      -5.989  33.263  -9.670  1.00 89.40           O  
ATOM   2901  N   LEU D  48      -1.994  30.116  -7.853  1.00 89.05           N  
ATOM   2902  CA  LEU D  48      -1.053  29.977  -6.746  1.00 89.05           C  
ATOM   2903  C   LEU D  48       0.176  30.854  -6.965  1.00 89.05           C  
ATOM   2904  CB  LEU D  48      -0.630  28.515  -6.582  1.00 89.05           C  
ATOM   2905  O   LEU D  48       0.736  31.394  -6.008  1.00 89.05           O  
ATOM   2906  CG  LEU D  48      -1.554  27.631  -5.744  1.00 89.05           C  
ATOM   2907  CD1 LEU D  48      -1.481  26.185  -6.221  1.00 89.05           C  
ATOM   2908  CD2 LEU D  48      -1.194  27.731  -4.266  1.00 89.05           C  
ATOM   2909  N   ALA D  49       0.546  31.009  -8.205  1.00 86.26           N  
ATOM   2910  CA  ALA D  49       1.670  31.877  -8.547  1.00 86.26           C  
ATOM   2911  C   ALA D  49       1.353  33.335  -8.230  1.00 86.26           C  
ATOM   2912  CB  ALA D  49       2.033  31.722 -10.022  1.00 86.26           C  
ATOM   2913  O   ALA D  49       2.226  34.085  -7.786  1.00 86.26           O  
ATOM   2914  N   LYS D  50       0.075  33.650  -8.425  1.00 88.89           N  
ATOM   2915  CA  LYS D  50      -0.364  35.010  -8.124  1.00 88.89           C  
ATOM   2916  C   LYS D  50      -0.362  35.268  -6.620  1.00 88.89           C  
ATOM   2917  CB  LYS D  50      -1.759  35.262  -8.698  1.00 88.89           C  
ATOM   2918  O   LYS D  50      -0.182  36.406  -6.181  1.00 88.89           O  
ATOM   2919  CG  LYS D  50      -1.813  35.262 -10.218  1.00 88.89           C  
ATOM   2920  CD  LYS D  50      -3.230  35.494 -10.727  1.00 88.89           C  
ATOM   2921  CE  LYS D  50      -3.307  35.373 -12.243  1.00 88.89           C  
ATOM   2922  NZ  LYS D  50      -4.716  35.448 -12.734  1.00 88.89           N  
ATOM   2923  N   LEU D  51      -0.455  34.177  -5.867  1.00 90.57           N  
ATOM   2924  CA  LEU D  51      -0.483  34.289  -4.413  1.00 90.57           C  
ATOM   2925  C   LEU D  51       0.914  34.119  -3.828  1.00 90.57           C  
ATOM   2926  CB  LEU D  51      -1.431  33.248  -3.813  1.00 90.57           C  
ATOM   2927  O   LEU D  51       1.082  34.094  -2.606  1.00 90.57           O  
ATOM   2928  CG  LEU D  51      -2.900  33.350  -4.226  1.00 90.57           C  
ATOM   2929  CD1 LEU D  51      -3.688  32.163  -3.683  1.00 90.57           C  
ATOM   2930  CD2 LEU D  51      -3.503  34.665  -3.742  1.00 90.57           C  
ATOM   2931  N   HIS D  52       1.860  34.009  -4.724  1.00 90.00           N  
ATOM   2932  CA  HIS D  52       3.260  33.853  -4.344  1.00 90.00           C  
ATOM   2933  C   HIS D  52       3.459  32.623  -3.465  1.00 90.00           C  
ATOM   2934  CB  HIS D  52       3.760  35.103  -3.618  1.00 90.00           C  
ATOM   2935  O   HIS D  52       4.090  32.705  -2.409  1.00 90.00           O  
ATOM   2936  CG  HIS D  52       3.624  36.358  -4.421  1.00 90.00           C  
ATOM   2937  CD2 HIS D  52       2.752  37.388  -4.320  1.00 90.00           C  
ATOM   2938  ND1 HIS D  52       4.454  36.657  -5.480  1.00 90.00           N  
ATOM   2939  CE1 HIS D  52       4.097  37.821  -5.996  1.00 90.00           C  
ATOM   2940  NE2 HIS D  52       3.067  38.286  -5.310  1.00 90.00           N  
ATOM   2941  N   ALA D  53       2.765  31.534  -3.882  1.00 89.80           N  
ATOM   2942  CA  ALA D  53       2.903  30.271  -3.161  1.00 89.80           C  
ATOM   2943  C   ALA D  53       4.299  29.683  -3.347  1.00 89.80           C  
ATOM   2944  CB  ALA D  53       1.843  29.275  -3.625  1.00 89.80           C  
ATOM   2945  O   ALA D  53       4.889  29.798  -4.424  1.00 89.80           O  
ATOM   2946  N   VAL D  54       4.846  29.180  -2.280  1.00 89.33           N  
ATOM   2947  CA  VAL D  54       6.177  28.583  -2.311  1.00 89.33           C  
ATOM   2948  C   VAL D  54       6.074  27.077  -2.077  1.00 89.33           C  
ATOM   2949  CB  VAL D  54       7.110  29.223  -1.259  1.00 89.33           C  
ATOM   2950  O   VAL D  54       5.265  26.623  -1.264  1.00 89.33           O  
ATOM   2951  CG1 VAL D  54       8.503  28.598  -1.320  1.00 89.33           C  
ATOM   2952  CG2 VAL D  54       7.189  30.734  -1.466  1.00 89.33           C  
ATOM   2953  N   THR D  55       6.926  26.366  -2.810  1.00 89.59           N  
ATOM   2954  CA  THR D  55       6.967  24.918  -2.633  1.00 89.59           C  
ATOM   2955  C   THR D  55       7.807  24.546  -1.415  1.00 89.59           C  
ATOM   2956  CB  THR D  55       7.530  24.217  -3.883  1.00 89.59           C  
ATOM   2957  O   THR D  55       8.937  25.016  -1.267  1.00 89.59           O  
ATOM   2958  CG2 THR D  55       7.446  22.701  -3.748  1.00 89.59           C  
ATOM   2959  OG1 THR D  55       6.779  24.626  -5.032  1.00 89.59           O  
ATOM   2960  N   ILE D  56       7.185  23.781  -0.536  1.00 87.03           N  
ATOM   2961  CA  ILE D  56       7.921  23.293   0.625  1.00 87.03           C  
ATOM   2962  C   ILE D  56       8.681  22.021   0.257  1.00 87.03           C  
ATOM   2963  CB  ILE D  56       6.979  23.027   1.821  1.00 87.03           C  
ATOM   2964  O   ILE D  56       8.085  21.047  -0.208  1.00 87.03           O  
ATOM   2965  CG1 ILE D  56       6.208  24.301   2.186  1.00 87.03           C  
ATOM   2966  CG2 ILE D  56       7.768  22.501   3.023  1.00 87.03           C  
ATOM   2967  CD1 ILE D  56       5.218  24.119   3.329  1.00 87.03           C  
ATOM   2968  N   ASP D  57       9.986  22.086   0.543  1.00 84.62           N  
ATOM   2969  CA  ASP D  57      10.838  20.964   0.160  1.00 84.62           C  
ATOM   2970  C   ASP D  57      10.959  19.952   1.298  1.00 84.62           C  
ATOM   2971  CB  ASP D  57      12.225  21.459  -0.253  1.00 84.62           C  
ATOM   2972  O   ASP D  57      10.660  20.269   2.451  1.00 84.62           O  
ATOM   2973  CG  ASP D  57      12.195  22.349  -1.484  1.00 84.62           C  
ATOM   2974  OD1 ASP D  57      11.349  22.127  -2.377  1.00 84.62           O  
ATOM   2975  OD2 ASP D  57      13.026  23.280  -1.562  1.00 84.62           O  
ATOM   2976  N   ASN D  58      11.222  18.721   0.994  1.00 84.74           N  
ATOM   2977  CA  ASN D  58      11.567  17.654   1.927  1.00 84.74           C  
ATOM   2978  C   ASN D  58      10.403  17.326   2.859  1.00 84.74           C  
ATOM   2979  CB  ASN D  58      12.808  18.030   2.739  1.00 84.74           C  
ATOM   2980  O   ASN D  58      10.591  17.191   4.069  1.00 84.74           O  
ATOM   2981  CG  ASN D  58      14.053  18.147   1.882  1.00 84.74           C  
ATOM   2982  ND2 ASN D  58      14.951  19.048   2.262  1.00 84.74           N  
ATOM   2983  OD1 ASN D  58      14.205  17.435   0.886  1.00 84.74           O  
ATOM   2984  N   VAL D  59       9.220  17.284   2.303  1.00 89.00           N  
ATOM   2985  CA  VAL D  59       8.061  16.871   3.087  1.00 89.00           C  
ATOM   2986  C   VAL D  59       7.981  15.347   3.129  1.00 89.00           C  
ATOM   2987  CB  VAL D  59       6.751  17.458   2.514  1.00 89.00           C  
ATOM   2988  O   VAL D  59       7.938  14.693   2.084  1.00 89.00           O  
ATOM   2989  CG1 VAL D  59       5.550  17.009   3.344  1.00 89.00           C  
ATOM   2990  CG2 VAL D  59       6.828  18.983   2.462  1.00 89.00           C  
ATOM   2991  N   ALA D  60       7.986  14.762   4.332  1.00 88.07           N  
ATOM   2992  CA  ALA D  60       8.015  13.313   4.515  1.00 88.07           C  
ATOM   2993  C   ALA D  60       6.611  12.721   4.431  1.00 88.07           C  
ATOM   2994  CB  ALA D  60       8.660  12.958   5.852  1.00 88.07           C  
ATOM   2995  O   ALA D  60       6.404  11.684   3.796  1.00 88.07           O  
ATOM   2996  N   GLU D  61       5.583  13.334   5.056  1.00 92.73           N  
ATOM   2997  CA  GLU D  61       4.207  12.845   5.070  1.00 92.73           C  
ATOM   2998  C   GLU D  61       3.230  13.959   5.434  1.00 92.73           C  
ATOM   2999  CB  GLU D  61       4.061  11.677   6.048  1.00 92.73           C  
ATOM   3000  O   GLU D  61       3.639  15.021   5.908  1.00 92.73           O  
ATOM   3001  CG  GLU D  61       4.256  12.067   7.506  1.00 92.73           C  
ATOM   3002  CD  GLU D  61       4.155  10.888   8.462  1.00 92.73           C  
ATOM   3003  OE1 GLU D  61       4.154  11.105   9.695  1.00 92.73           O  
ATOM   3004  OE2 GLU D  61       4.078   9.739   7.973  1.00 92.73           O  
ATOM   3005  N   ALA D  62       1.965  13.707   5.108  1.00 96.65           N  
ATOM   3006  CA  ALA D  62       0.871  14.588   5.508  1.00 96.65           C  
ATOM   3007  C   ALA D  62      -0.333  13.784   5.989  1.00 96.65           C  
ATOM   3008  CB  ALA D  62       0.470  15.499   4.349  1.00 96.65           C  
ATOM   3009  O   ALA D  62      -0.538  12.645   5.561  1.00 96.65           O  
ATOM   3010  N   ASN D  63      -1.041  14.367   6.933  1.00 97.27           N  
ATOM   3011  CA  ASN D  63      -2.212  13.685   7.475  1.00 97.27           C  
ATOM   3012  C   ASN D  63      -3.396  14.636   7.621  1.00 97.27           C  
ATOM   3013  CB  ASN D  63      -1.881  13.039   8.822  1.00 97.27           C  
ATOM   3014  O   ASN D  63      -3.252  15.737   8.154  1.00 97.27           O  
ATOM   3015  CG  ASN D  63      -0.744  12.041   8.728  1.00 97.27           C  
ATOM   3016  ND2 ASN D  63       0.328  12.291   9.470  1.00 97.27           N  
ATOM   3017  OD1 ASN D  63      -0.829  11.053   7.993  1.00 97.27           O  
ATOM   3018  N   PHE D  64      -4.497  14.212   7.038  1.00 97.56           N  
ATOM   3019  CA  PHE D  64      -5.763  14.911   7.229  1.00 97.56           C  
ATOM   3020  C   PHE D  64      -6.633  14.186   8.249  1.00 97.56           C  
ATOM   3021  CB  PHE D  64      -6.512  15.042   5.899  1.00 97.56           C  
ATOM   3022  O   PHE D  64      -7.079  13.063   8.006  1.00 97.56           O  
ATOM   3023  CG  PHE D  64      -5.851  15.974   4.919  1.00 97.56           C  
ATOM   3024  CD1 PHE D  64      -4.488  16.234   4.997  1.00 97.56           C  
ATOM   3025  CD2 PHE D  64      -6.593  16.590   3.920  1.00 97.56           C  
ATOM   3026  CE1 PHE D  64      -3.874  17.096   4.091  1.00 97.56           C  
ATOM   3027  CE2 PHE D  64      -5.987  17.453   3.012  1.00 97.56           C  
ATOM   3028  CZ  PHE D  64      -4.627  17.705   3.100  1.00 97.56           C  
ATOM   3029  N   PHE D  65      -6.861  14.865   9.372  1.00 96.34           N  
ATOM   3030  CA  PHE D  65      -7.651  14.243  10.428  1.00 96.34           C  
ATOM   3031  C   PHE D  65      -9.131  14.565  10.259  1.00 96.34           C  
ATOM   3032  CB  PHE D  65      -7.168  14.707  11.806  1.00 96.34           C  
ATOM   3033  O   PHE D  65      -9.521  15.735  10.256  1.00 96.34           O  
ATOM   3034  CG  PHE D  65      -5.732  14.358  12.095  1.00 96.34           C  
ATOM   3035  CD1 PHE D  65      -5.409  13.185  12.766  1.00 96.34           C  
ATOM   3036  CD2 PHE D  65      -4.706  15.204  11.694  1.00 96.34           C  
ATOM   3037  CE1 PHE D  65      -4.081  12.860  13.035  1.00 96.34           C  
ATOM   3038  CE2 PHE D  65      -3.377  14.886  11.959  1.00 96.34           C  
ATOM   3039  CZ  PHE D  65      -3.067  13.714  12.630  1.00 96.34           C  
ATOM   3040  N   LYS D  66      -9.902  13.504  10.206  1.00 94.32           N  
ATOM   3041  CA  LYS D  66     -11.346  13.663  10.063  1.00 94.32           C  
ATOM   3042  C   LYS D  66     -12.043  13.605  11.419  1.00 94.32           C  
ATOM   3043  CB  LYS D  66     -11.915  12.589   9.134  1.00 94.32           C  
ATOM   3044  O   LYS D  66     -11.471  13.118  12.396  1.00 94.32           O  
ATOM   3045  CG  LYS D  66     -11.451  12.709   7.690  1.00 94.32           C  
ATOM   3046  CD  LYS D  66     -12.137  11.686   6.795  1.00 94.32           C  
ATOM   3047  CE  LYS D  66     -11.683  11.813   5.348  1.00 94.32           C  
ATOM   3048  NZ  LYS D  66     -12.413  10.867   4.452  1.00 94.32           N  
ATOM   3049  N   ASP D  67     -13.232  14.064  11.478  1.00 90.17           N  
ATOM   3050  CA  ASP D  67     -13.995  14.098  12.721  1.00 90.17           C  
ATOM   3051  C   ASP D  67     -14.514  12.709  13.086  1.00 90.17           C  
ATOM   3052  CB  ASP D  67     -15.161  15.083  12.608  1.00 90.17           C  
ATOM   3053  O   ASP D  67     -14.855  12.452  14.242  1.00 90.17           O  
ATOM   3054  CG  ASP D  67     -16.111  14.749  11.472  1.00 90.17           C  
ATOM   3055  OD1 ASP D  67     -15.874  13.756  10.750  1.00 90.17           O  
ATOM   3056  OD2 ASP D  67     -17.104  15.487  11.294  1.00 90.17           O  
ATOM   3057  N   ASP D  68     -14.462  11.737  12.170  1.00 90.40           N  
ATOM   3058  CA  ASP D  68     -14.978  10.389  12.386  1.00 90.40           C  
ATOM   3059  C   ASP D  68     -13.880   9.456  12.891  1.00 90.40           C  
ATOM   3060  CB  ASP D  68     -15.587   9.835  11.096  1.00 90.40           C  
ATOM   3061  O   ASP D  68     -14.116   8.262  13.090  1.00 90.40           O  
ATOM   3062  CG  ASP D  68     -14.617   9.849   9.928  1.00 90.40           C  
ATOM   3063  OD1 ASP D  68     -13.441  10.227  10.116  1.00 90.40           O  
ATOM   3064  OD2 ASP D  68     -15.033   9.482   8.808  1.00 90.40           O  
ATOM   3065  N   GLY D  69     -12.638   9.943  13.096  1.00 87.92           N  
ATOM   3066  CA  GLY D  69     -11.539   9.135  13.601  1.00 87.92           C  
ATOM   3067  C   GLY D  69     -10.678   8.544  12.501  1.00 87.92           C  
ATOM   3068  O   GLY D  69      -9.698   7.849  12.778  1.00 87.92           O  
ATOM   3069  N   LYS D  70     -11.052   8.847  11.311  1.00 94.27           N  
ATOM   3070  CA  LYS D  70     -10.245   8.390  10.184  1.00 94.27           C  
ATOM   3071  C   LYS D  70      -9.203   9.435   9.794  1.00 94.27           C  
ATOM   3072  CB  LYS D  70     -11.135   8.064   8.984  1.00 94.27           C  
ATOM   3073  O   LYS D  70      -9.310  10.600  10.182  1.00 94.27           O  
ATOM   3074  CG  LYS D  70     -12.061   6.877   9.204  1.00 94.27           C  
ATOM   3075  CD  LYS D  70     -12.794   6.495   7.925  1.00 94.27           C  
ATOM   3076  CE  LYS D  70     -13.775   5.354   8.161  1.00 94.27           C  
ATOM   3077  NZ  LYS D  70     -14.207   4.721   6.879  1.00 94.27           N  
ATOM   3078  N   VAL D  71      -8.192   8.920   9.171  1.00 95.22           N  
ATOM   3079  CA  VAL D  71      -7.125   9.816   8.740  1.00 95.22           C  
ATOM   3080  C   VAL D  71      -6.791   9.555   7.272  1.00 95.22           C  
ATOM   3081  CB  VAL D  71      -5.859   9.652   9.611  1.00 95.22           C  
ATOM   3082  O   VAL D  71      -6.672   8.402   6.852  1.00 95.22           O  
ATOM   3083  CG1 VAL D  71      -4.757  10.603   9.147  1.00 95.22           C  
ATOM   3084  CG2 VAL D  71      -6.191   9.890  11.083  1.00 95.22           C  
ATOM   3085  N   MET D  72      -6.805  10.675   6.503  1.00 95.71           N  
ATOM   3086  CA  MET D  72      -6.250  10.571   5.157  1.00 95.71           C  
ATOM   3087  C   MET D  72      -4.735  10.742   5.177  1.00 95.71           C  
ATOM   3088  CB  MET D  72      -6.881  11.613   4.232  1.00 95.71           C  
ATOM   3089  O   MET D  72      -4.234  11.864   5.268  1.00 95.71           O  
ATOM   3090  CG  MET D  72      -8.381  11.443   4.050  1.00 95.71           C  
ATOM   3091  SD  MET D  72      -9.053  12.508   2.716  1.00 95.71           S  
ATOM   3092  CE  MET D  72      -8.529  14.139   3.314  1.00 95.71           C  
ATOM   3093  N   HIS D  73      -4.089   9.644   4.975  1.00 94.44           N  
ATOM   3094  CA  HIS D  73      -2.639   9.608   5.121  1.00 94.44           C  
ATOM   3095  C   HIS D  73      -1.946   9.682   3.765  1.00 94.44           C  
ATOM   3096  CB  HIS D  73      -2.206   8.343   5.864  1.00 94.44           C  
ATOM   3097  O   HIS D  73      -2.250   8.896   2.864  1.00 94.44           O  
ATOM   3098  CG  HIS D  73      -0.722   8.188   5.973  1.00 94.44           C  
ATOM   3099  CD2 HIS D  73       0.133   7.352   5.339  1.00 94.44           C  
ATOM   3100  ND1 HIS D  73       0.045   8.955   6.822  1.00 94.44           N  
ATOM   3101  CE1 HIS D  73       1.313   8.596   6.705  1.00 94.44           C  
ATOM   3102  NE2 HIS D  73       1.393   7.625   5.811  1.00 94.44           N  
ATOM   3103  N   PHE D  74      -1.006  10.700   3.680  1.00 88.65           N  
ATOM   3104  CA  PHE D  74      -0.191  10.853   2.481  1.00 88.65           C  
ATOM   3105  C   PHE D  74       1.235  10.375   2.731  1.00 88.65           C  
ATOM   3106  CB  PHE D  74      -0.182  12.313   2.017  1.00 88.65           C  
ATOM   3107  O   PHE D  74       1.980  11.000   3.489  1.00 88.65           O  
ATOM   3108  CG  PHE D  74      -1.541  12.840   1.645  1.00 88.65           C  
ATOM   3109  CD1 PHE D  74      -1.907  12.979   0.312  1.00 88.65           C  
ATOM   3110  CD2 PHE D  74      -2.454  13.197   2.629  1.00 88.65           C  
ATOM   3111  CE1 PHE D  74      -3.165  13.466  -0.035  1.00 88.65           C  
ATOM   3112  CE2 PHE D  74      -3.713  13.685   2.290  1.00 88.65           C  
ATOM   3113  CZ  PHE D  74      -4.066  13.820   0.957  1.00 88.65           C  
ATOM   3114  N   ASN D  75       1.713   9.334   2.249  1.00 83.47           N  
ATOM   3115  CA  ASN D  75       3.067   8.819   2.420  1.00 83.47           C  
ATOM   3116  C   ASN D  75       4.077   9.614   1.596  1.00 83.47           C  
ATOM   3117  CB  ASN D  75       3.130   7.336   2.049  1.00 83.47           C  
ATOM   3118  O   ASN D  75       5.219   9.802   2.019  1.00 83.47           O  
ATOM   3119  CG  ASN D  75       2.344   6.462   3.005  1.00 83.47           C  
ATOM   3120  ND2 ASN D  75       1.855   5.331   2.510  1.00 83.47           N  
ATOM   3121  OD1 ASN D  75       2.176   6.800   4.180  1.00 83.47           O  
ATOM   3122  N   LYS D  76       3.658  10.045   0.426  1.00 78.40           N  
ATOM   3123  CA  LYS D  76       4.406  10.926  -0.466  1.00 78.40           C  
ATOM   3124  C   LYS D  76       3.548  12.103  -0.922  1.00 78.40           C  
ATOM   3125  CB  LYS D  76       4.919  10.151  -1.681  1.00 78.40           C  
ATOM   3126  O   LYS D  76       2.549  11.917  -1.619  1.00 78.40           O  
ATOM   3127  CG  LYS D  76       6.119   9.264  -1.386  1.00 78.40           C  
ATOM   3128  CD  LYS D  76       6.625   8.571  -2.645  1.00 78.40           C  
ATOM   3129  CE  LYS D  76       7.755   7.600  -2.335  1.00 78.40           C  
ATOM   3130  NZ  LYS D  76       8.229   6.891  -3.561  1.00 78.40           N  
ATOM   3131  N   VAL D  77       4.042  13.376  -0.537  1.00 85.39           N  
ATOM   3132  CA  VAL D  77       3.161  14.501  -0.831  1.00 85.39           C  
ATOM   3133  C   VAL D  77       3.993  15.731  -1.184  1.00 85.39           C  
ATOM   3134  CB  VAL D  77       2.225  14.813   0.358  1.00 85.39           C  
ATOM   3135  O   VAL D  77       5.060  15.953  -0.607  1.00 85.39           O  
ATOM   3136  CG1 VAL D  77       3.031  15.254   1.579  1.00 85.39           C  
ATOM   3137  CG2 VAL D  77       1.208  15.885  -0.031  1.00 85.39           C  
ATOM   3138  N   GLY D  78       3.563  16.331  -2.262  1.00 86.44           N  
ATOM   3139  CA  GLY D  78       4.060  17.673  -2.522  1.00 86.44           C  
ATOM   3140  C   GLY D  78       3.205  18.758  -1.894  1.00 86.44           C  
ATOM   3141  O   GLY D  78       1.976  18.666  -1.896  1.00 86.44           O  
ATOM   3142  N   VAL D  79       3.901  19.739  -1.338  1.00 93.22           N  
ATOM   3143  CA  VAL D  79       3.136  20.771  -0.647  1.00 93.22           C  
ATOM   3144  C   VAL D  79       3.575  22.151  -1.129  1.00 93.22           C  
ATOM   3145  CB  VAL D  79       3.298  20.666   0.886  1.00 93.22           C  
ATOM   3146  O   VAL D  79       4.772  22.416  -1.265  1.00 93.22           O  
ATOM   3147  CG1 VAL D  79       2.460  21.731   1.592  1.00 93.22           C  
ATOM   3148  CG2 VAL D  79       2.909  19.270   1.369  1.00 93.22           C  
ATOM   3149  N   GLN D  80       2.629  22.941  -1.479  1.00 91.37           N  
ATOM   3150  CA  GLN D  80       2.835  24.356  -1.769  1.00 91.37           C  
ATOM   3151  C   GLN D  80       2.039  25.236  -0.810  1.00 91.37           C  
ATOM   3152  CB  GLN D  80       2.447  24.671  -3.215  1.00 91.37           C  
ATOM   3153  O   GLN D  80       0.854  24.992  -0.573  1.00 91.37           O  
ATOM   3154  CG  GLN D  80       3.409  24.101  -4.248  1.00 91.37           C  
ATOM   3155  CD  GLN D  80       3.029  24.467  -5.670  1.00 91.37           C  
ATOM   3156  NE2 GLN D  80       3.991  24.383  -6.582  1.00 91.37           N  
ATOM   3157  OE1 GLN D  80       1.878  24.822  -5.947  1.00 91.37           O  
ATOM   3158  N   VAL D  81       2.744  26.250  -0.363  1.00 92.26           N  
ATOM   3159  CA  VAL D  81       2.078  27.055   0.656  1.00 92.26           C  
ATOM   3160  C   VAL D  81       2.197  28.536   0.305  1.00 92.26           C  
ATOM   3161  CB  VAL D  81       2.665  26.791   2.060  1.00 92.26           C  
ATOM   3162  O   VAL D  81       3.265  29.000  -0.100  1.00 92.26           O  
ATOM   3163  CG1 VAL D  81       2.035  27.725   3.093  1.00 92.26           C  
ATOM   3164  CG2 VAL D  81       2.458  25.331   2.459  1.00 92.26           C  
ATOM   3165  N   ALA D  82       1.069  29.184   0.373  1.00 92.51           N  
ATOM   3166  CA  ALA D  82       1.028  30.644   0.370  1.00 92.51           C  
ATOM   3167  C   ALA D  82       0.743  31.187   1.767  1.00 92.51           C  
ATOM   3168  CB  ALA D  82      -0.023  31.145  -0.617  1.00 92.51           C  
ATOM   3169  O   ALA D  82      -0.411  31.450   2.114  1.00 92.51           O  
ATOM   3170  N   ALA D  83       1.797  31.430   2.516  1.00 89.54           N  
ATOM   3171  CA  ALA D  83       1.714  31.736   3.942  1.00 89.54           C  
ATOM   3172  C   ALA D  83       0.928  33.021   4.182  1.00 89.54           C  
ATOM   3173  CB  ALA D  83       3.113  31.851   4.543  1.00 89.54           C  
ATOM   3174  O   ALA D  83       0.125  33.100   5.115  1.00 89.54           O  
ATOM   3175  N   GLN D  84       1.075  33.876   3.325  1.00 89.82           N  
ATOM   3176  CA  GLN D  84       0.437  35.175   3.511  1.00 89.82           C  
ATOM   3177  C   GLN D  84      -1.064  35.095   3.247  1.00 89.82           C  
ATOM   3178  CB  GLN D  84       1.075  36.223   2.597  1.00 89.82           C  
ATOM   3179  O   GLN D  84      -1.823  35.965   3.679  1.00 89.82           O  
ATOM   3180  CG  GLN D  84       2.533  36.518   2.923  1.00 89.82           C  
ATOM   3181  CD  GLN D  84       3.114  37.626   2.065  1.00 89.82           C  
ATOM   3182  NE2 GLN D  84       4.389  37.933   2.277  1.00 89.82           N  
ATOM   3183  OE1 GLN D  84       2.423  38.201   1.219  1.00 89.82           O  
ATOM   3184  N   HIS D  85      -1.466  34.115   2.540  1.00 91.33           N  
ATOM   3185  CA  HIS D  85      -2.868  33.987   2.159  1.00 91.33           C  
ATOM   3186  C   HIS D  85      -3.525  32.805   2.864  1.00 91.33           C  
ATOM   3187  CB  HIS D  85      -2.998  33.832   0.642  1.00 91.33           C  
ATOM   3188  O   HIS D  85      -4.671  32.459   2.567  1.00 91.33           O  
ATOM   3189  CG  HIS D  85      -2.548  35.035  -0.125  1.00 91.33           C  
ATOM   3190  CD2 HIS D  85      -3.254  36.014  -0.737  1.00 91.33           C  
ATOM   3191  ND1 HIS D  85      -1.218  35.331  -0.330  1.00 91.33           N  
ATOM   3192  CE1 HIS D  85      -1.125  36.444  -1.038  1.00 91.33           C  
ATOM   3193  NE2 HIS D  85      -2.346  36.879  -1.298  1.00 91.33           N  
ATOM   3194  N   ASN D  86      -2.788  32.172   3.779  1.00 93.58           N  
ATOM   3195  CA  ASN D  86      -3.293  31.034   4.539  1.00 93.58           C  
ATOM   3196  C   ASN D  86      -3.866  29.957   3.622  1.00 93.58           C  
ATOM   3197  CB  ASN D  86      -4.350  31.489   5.548  1.00 93.58           C  
ATOM   3198  O   ASN D  86      -4.946  29.423   3.883  1.00 93.58           O  
ATOM   3199  CG  ASN D  86      -3.791  32.434   6.593  1.00 93.58           C  
ATOM   3200  ND2 ASN D  86      -4.665  33.219   7.212  1.00 93.58           N  
ATOM   3201  OD1 ASN D  86      -2.582  32.460   6.841  1.00 93.58           O  
ATOM   3202  N   THR D  87      -3.168  29.757   2.541  1.00 94.96           N  
ATOM   3203  CA  THR D  87      -3.577  28.765   1.552  1.00 94.96           C  
ATOM   3204  C   THR D  87      -2.460  27.756   1.305  1.00 94.96           C  
ATOM   3205  CB  THR D  87      -3.973  29.433   0.222  1.00 94.96           C  
ATOM   3206  O   THR D  87      -1.300  28.136   1.127  1.00 94.96           O  
ATOM   3207  CG2 THR D  87      -4.473  28.401  -0.784  1.00 94.96           C  
ATOM   3208  OG1 THR D  87      -5.011  30.390   0.465  1.00 94.96           O  
ATOM   3209  N   SER D  88      -2.811  26.468   1.372  1.00 95.50           N  
ATOM   3210  CA  SER D  88      -1.873  25.387   1.089  1.00 95.50           C  
ATOM   3211  C   SER D  88      -2.471  24.376   0.116  1.00 95.50           C  
ATOM   3212  CB  SER D  88      -1.461  24.682   2.382  1.00 95.50           C  
ATOM   3213  O   SER D  88      -3.674  24.110   0.151  1.00 95.50           O  
ATOM   3214  OG  SER D  88      -1.047  25.622   3.358  1.00 95.50           O  
ATOM   3215  N   VAL D  89      -1.616  23.890  -0.711  1.00 92.76           N  
ATOM   3216  CA  VAL D  89      -2.072  22.872  -1.652  1.00 92.76           C  
ATOM   3217  C   VAL D  89      -1.235  21.606  -1.490  1.00 92.76           C  
ATOM   3218  CB  VAL D  89      -1.999  23.376  -3.111  1.00 92.76           C  
ATOM   3219  O   VAL D  89      -0.012  21.676  -1.346  1.00 92.76           O  
ATOM   3220  CG1 VAL D  89      -2.490  22.301  -4.079  1.00 92.76           C  
ATOM   3221  CG2 VAL D  89      -2.814  24.658  -3.274  1.00 92.76           C  
ATOM   3222  N   PHE D  90      -1.921  20.466  -1.444  1.00 92.98           N  
ATOM   3223  CA  PHE D  90      -1.271  19.170  -1.290  1.00 92.98           C  
ATOM   3224  C   PHE D  90      -1.437  18.328  -2.549  1.00 92.98           C  
ATOM   3225  CB  PHE D  90      -1.840  18.422  -0.080  1.00 92.98           C  
ATOM   3226  O   PHE D  90      -2.556  18.125  -3.024  1.00 92.98           O  
ATOM   3227  CG  PHE D  90      -1.581  19.108   1.235  1.00 92.98           C  
ATOM   3228  CD1 PHE D  90      -0.566  18.667   2.076  1.00 92.98           C  
ATOM   3229  CD2 PHE D  90      -2.351  20.194   1.629  1.00 92.98           C  
ATOM   3230  CE1 PHE D  90      -0.323  19.300   3.293  1.00 92.98           C  
ATOM   3231  CE2 PHE D  90      -2.115  20.831   2.844  1.00 92.98           C  
ATOM   3232  CZ  PHE D  90      -1.101  20.382   3.675  1.00 92.98           C  
ATOM   3233  N   TYR D  91      -0.237  17.911  -3.007  1.00 87.40           N  
ATOM   3234  CA  TYR D  91      -0.216  17.091  -4.213  1.00 87.40           C  
ATOM   3235  C   TYR D  91       0.118  15.641  -3.882  1.00 87.40           C  
ATOM   3236  CB  TYR D  91       0.798  17.642  -5.221  1.00 87.40           C  
ATOM   3237  O   TYR D  91       1.158  15.358  -3.284  1.00 87.40           O  
ATOM   3238  CG  TYR D  91       0.589  19.099  -5.557  1.00 87.40           C  
ATOM   3239  CD1 TYR D  91      -0.282  19.481  -6.576  1.00 87.40           C  
ATOM   3240  CD2 TYR D  91       1.261  20.096  -4.858  1.00 87.40           C  
ATOM   3241  CE1 TYR D  91      -0.476  20.822  -6.890  1.00 87.40           C  
ATOM   3242  CE2 TYR D  91       1.074  21.440  -5.164  1.00 87.40           C  
ATOM   3243  OH  TYR D  91       0.016  23.121  -6.487  1.00 87.40           O  
ATOM   3244  CZ  TYR D  91       0.205  21.792  -6.180  1.00 87.40           C  
ATOM   3245  N   GLY D  92      -0.834  14.699  -4.127  1.00 80.57           N  
ATOM   3246  CA  GLY D  92      -0.610  13.289  -3.851  1.00 80.57           C  
ATOM   3247  C   GLY D  92      -1.895  12.510  -3.641  1.00 80.57           C  
ATOM   3248  O   GLY D  92      -2.986  13.082  -3.677  1.00 80.57           O  
ATOM   3249  N   LEU D  93      -1.716  11.200  -3.457  1.00 81.92           N  
ATOM   3250  CA  LEU D  93      -2.854  10.312  -3.243  1.00 81.92           C  
ATOM   3251  C   LEU D  93      -2.903   9.830  -1.797  1.00 81.92           C  
ATOM   3252  CB  LEU D  93      -2.783   9.112  -4.191  1.00 81.92           C  
ATOM   3253  O   LEU D  93      -2.029   9.079  -1.359  1.00 81.92           O  
ATOM   3254  CG  LEU D  93      -2.954   9.414  -5.681  1.00 81.92           C  
ATOM   3255  CD1 LEU D  93      -2.467   8.237  -6.520  1.00 81.92           C  
ATOM   3256  CD2 LEU D  93      -4.411   9.736  -5.998  1.00 81.92           C  
ATOM   3257  N   PRO D  94      -4.005  10.139  -1.158  1.00 86.55           N  
ATOM   3258  CA  PRO D  94      -4.091   9.739   0.249  1.00 86.55           C  
ATOM   3259  C   PRO D  94      -4.654   8.331   0.429  1.00 86.55           C  
ATOM   3260  CB  PRO D  94      -5.029  10.785   0.856  1.00 86.55           C  
ATOM   3261  O   PRO D  94      -5.371   7.833  -0.443  1.00 86.55           O  
ATOM   3262  CG  PRO D  94      -5.869  11.255  -0.288  1.00 86.55           C  
ATOM   3263  CD  PRO D  94      -5.085  11.081  -1.557  1.00 86.55           C  
ATOM   3264  N   GLN D  95      -4.261   7.641   1.564  1.00 86.11           N  
ATOM   3265  CA  GLN D  95      -4.844   6.377   2.002  1.00 86.11           C  
ATOM   3266  C   GLN D  95      -5.676   6.564   3.268  1.00 86.11           C  
ATOM   3267  CB  GLN D  95      -3.750   5.335   2.243  1.00 86.11           C  
ATOM   3268  O   GLN D  95      -5.191   7.107   4.262  1.00 86.11           O  
ATOM   3269  CG  GLN D  95      -3.007   4.921   0.980  1.00 86.11           C  
ATOM   3270  CD  GLN D  95      -1.863   3.964   1.260  1.00 86.11           C  
ATOM   3271  NE2 GLN D  95      -1.146   3.575   0.211  1.00 86.11           N  
ATOM   3272  OE1 GLN D  95      -1.626   3.578   2.409  1.00 86.11           O  
ATOM   3273  N   GLU D  96      -6.825   6.149   3.108  1.00 86.40           N  
ATOM   3274  CA  GLU D  96      -7.685   6.279   4.281  1.00 86.40           C  
ATOM   3275  C   GLU D  96      -7.374   5.201   5.315  1.00 86.40           C  
ATOM   3276  CB  GLU D  96      -9.160   6.211   3.877  1.00 86.40           C  
ATOM   3277  O   GLU D  96      -7.415   4.008   5.007  1.00 86.40           O  
ATOM   3278  CG  GLU D  96     -10.117   6.681   4.963  1.00 86.40           C  
ATOM   3279  CD  GLU D  96     -11.555   6.799   4.484  1.00 86.40           C  
ATOM   3280  OE1 GLU D  96     -12.411   6.000   4.929  1.00 86.40           O  
ATOM   3281  OE2 GLU D  96     -11.829   7.696   3.656  1.00 86.40           O  
ATOM   3282  N   LYS D  97      -6.892   5.633   6.444  1.00 85.66           N  
ATOM   3283  CA  LYS D  97      -6.571   4.740   7.553  1.00 85.66           C  
ATOM   3284  C   LYS D  97      -7.289   5.168   8.830  1.00 85.66           C  
ATOM   3285  CB  LYS D  97      -5.061   4.699   7.790  1.00 85.66           C  
ATOM   3286  O   LYS D  97      -7.820   6.278   8.907  1.00 85.66           O  
ATOM   3287  CG  LYS D  97      -4.261   4.188   6.600  1.00 85.66           C  
ATOM   3288  CD  LYS D  97      -2.785   4.035   6.943  1.00 85.66           C  
ATOM   3289  CE  LYS D  97      -1.997   3.451   5.778  1.00 85.66           C  
ATOM   3290  NZ  LYS D  97      -0.553   3.278   6.117  1.00 85.66           N  
ATOM   3291  N   ASN D  98      -7.352   4.175   9.748  1.00 86.62           N  
ATOM   3292  CA  ASN D  98      -7.863   4.514  11.072  1.00 86.62           C  
ATOM   3293  C   ASN D  98      -6.776   5.121  11.954  1.00 86.62           C  
ATOM   3294  CB  ASN D  98      -8.467   3.280  11.747  1.00 86.62           C  
ATOM   3295  O   ASN D  98      -5.607   4.741  11.856  1.00 86.62           O  
ATOM   3296  CG  ASN D  98      -9.783   2.859  11.123  1.00 86.62           C  
ATOM   3297  ND2 ASN D  98      -9.971   1.555  10.959  1.00 86.62           N  
ATOM   3298  OD1 ASN D  98     -10.624   3.699  10.792  1.00 86.62           O  
ATOM   3299  N   LEU D  99      -7.242   6.127  12.705  1.00 86.32           N  
ATOM   3300  CA  LEU D  99      -6.298   6.785  13.602  1.00 86.32           C  
ATOM   3301  C   LEU D  99      -5.487   5.759  14.385  1.00 86.32           C  
ATOM   3302  CB  LEU D  99      -7.037   7.715  14.568  1.00 86.32           C  
ATOM   3303  O   LEU D  99      -4.272   5.906  14.536  1.00 86.32           O  
ATOM   3304  CG  LEU D  99      -6.165   8.516  15.537  1.00 86.32           C  
ATOM   3305  CD1 LEU D  99      -5.242   9.455  14.767  1.00 86.32           C  
ATOM   3306  CD2 LEU D  99      -7.034   9.297  16.517  1.00 86.32           C  
ATOM   3307  N   GLN D 100      -6.026   4.690  14.838  1.00 81.39           N  
ATOM   3308  CA  GLN D 100      -5.407   3.659  15.664  1.00 81.39           C  
ATOM   3309  C   GLN D 100      -4.312   2.923  14.898  1.00 81.39           C  
ATOM   3310  CB  GLN D 100      -6.458   2.665  16.161  1.00 81.39           C  
ATOM   3311  O   GLN D 100      -3.335   2.460  15.491  1.00 81.39           O  
ATOM   3312  CG  GLN D 100      -7.438   3.257  17.165  1.00 81.39           C  
ATOM   3313  CD  GLN D 100      -8.842   3.392  16.606  1.00 81.39           C  
ATOM   3314  NE2 GLN D 100      -9.689   4.139  17.305  1.00 81.39           N  
ATOM   3315  OE1 GLN D 100      -9.162   2.831  15.554  1.00 81.39           O  
ATOM   3316  N   ASP D 101      -4.486   2.908  13.601  1.00 83.19           N  
ATOM   3317  CA  ASP D 101      -3.530   2.188  12.765  1.00 83.19           C  
ATOM   3318  C   ASP D 101      -2.228   2.973  12.619  1.00 83.19           C  
ATOM   3319  CB  ASP D 101      -4.131   1.905  11.386  1.00 83.19           C  
ATOM   3320  O   ASP D 101      -1.199   2.412  12.238  1.00 83.19           O  
ATOM   3321  CG  ASP D 101      -5.280   0.913  11.433  1.00 83.19           C  
ATOM   3322  OD1 ASP D 101      -5.308   0.054  12.340  1.00 83.19           O  
ATOM   3323  OD2 ASP D 101      -6.164   0.990  10.552  1.00 83.19           O  
ATOM   3324  N   LEU D 102      -2.268   4.181  12.978  1.00 83.13           N  
ATOM   3325  CA  LEU D 102      -1.112   5.046  12.772  1.00 83.13           C  
ATOM   3326  C   LEU D 102      -0.377   5.294  14.085  1.00 83.13           C  
ATOM   3327  CB  LEU D 102      -1.543   6.380  12.156  1.00 83.13           C  
ATOM   3328  O   LEU D 102       0.675   5.936  14.101  1.00 83.13           O  
ATOM   3329  CG  LEU D 102      -2.141   6.315  10.750  1.00 83.13           C  
ATOM   3330  CD1 LEU D 102      -2.793   7.646  10.389  1.00 83.13           C  
ATOM   3331  CD2 LEU D 102      -1.069   5.946   9.730  1.00 83.13           C  
ATOM   3332  N   PHE D 103      -0.840   4.564  15.171  1.00 78.29           N  
ATOM   3333  CA  PHE D 103      -0.187   4.664  16.471  1.00 78.29           C  
ATOM   3334  C   PHE D 103       1.080   3.818  16.507  1.00 78.29           C  
ATOM   3335  CB  PHE D 103      -1.141   4.228  17.588  1.00 78.29           C  
ATOM   3336  O   PHE D 103       1.135   2.746  15.901  1.00 78.29           O  
ATOM   3337  CG  PHE D 103      -2.118   5.295  18.003  1.00 78.29           C  
ATOM   3338  CD1 PHE D 103      -1.684   6.429  18.677  1.00 78.29           C  
ATOM   3339  CD2 PHE D 103      -3.471   5.163  17.718  1.00 78.29           C  
ATOM   3340  CE1 PHE D 103      -2.585   7.419  19.063  1.00 78.29           C  
ATOM   3341  CE2 PHE D 103      -4.378   6.147  18.100  1.00 78.29           C  
ATOM   3342  CZ  PHE D 103      -3.933   7.274  18.773  1.00 78.29           C  
ATOM   3343  N   PRO D 104       2.184   4.369  17.050  1.00 75.56           N  
ATOM   3344  CA  PRO D 104       2.303   5.585  17.859  1.00 75.56           C  
ATOM   3345  C   PRO D 104       2.897   6.756  17.080  1.00 75.56           C  
ATOM   3346  CB  PRO D 104       3.231   5.160  18.999  1.00 75.56           C  
ATOM   3347  O   PRO D 104       3.006   7.864  17.612  1.00 75.56           O  
ATOM   3348  CG  PRO D 104       4.037   4.034  18.436  1.00 75.56           C  
ATOM   3349  CD  PRO D 104       3.240   3.375  17.347  1.00 75.56           C  
ATOM   3350  N   GLY D 105       3.189   6.536  15.785  1.00 78.14           N  
ATOM   3351  CA  GLY D 105       3.897   7.512  14.972  1.00 78.14           C  
ATOM   3352  C   GLY D 105       3.096   8.777  14.727  1.00 78.14           C  
ATOM   3353  O   GLY D 105       3.667   9.849  14.516  1.00 78.14           O  
ATOM   3354  N   ILE D 106       1.753   8.717  15.006  1.00 89.63           N  
ATOM   3355  CA  ILE D 106       0.870   9.811  14.614  1.00 89.63           C  
ATOM   3356  C   ILE D 106       0.622  10.727  15.810  1.00 89.63           C  
ATOM   3357  CB  ILE D 106      -0.470   9.283  14.056  1.00 89.63           C  
ATOM   3358  O   ILE D 106       0.084  11.827  15.656  1.00 89.63           O  
ATOM   3359  CG1 ILE D 106      -1.174  10.372  13.238  1.00 89.63           C  
ATOM   3360  CG2 ILE D 106      -1.369   8.784  15.192  1.00 89.63           C  
ATOM   3361  CD1 ILE D 106      -0.503  10.676  11.906  1.00 89.63           C  
ATOM   3362  N   ILE D 107       1.057  10.401  16.986  1.00 83.34           N  
ATOM   3363  CA  ILE D 107       0.763  11.105  18.229  1.00 83.34           C  
ATOM   3364  C   ILE D 107       1.353  12.512  18.178  1.00 83.34           C  
ATOM   3365  CB  ILE D 107       1.309  10.340  19.456  1.00 83.34           C  
ATOM   3366  O   ILE D 107       0.733  13.470  18.647  1.00 83.34           O  
ATOM   3367  CG1 ILE D 107       0.558   9.015  19.636  1.00 83.34           C  
ATOM   3368  CG2 ILE D 107       1.210  11.202  20.718  1.00 83.34           C  
ATOM   3369  CD1 ILE D 107       1.194   8.077  20.652  1.00 83.34           C  
ATOM   3370  N   SER D 108       2.505  12.550  17.625  1.00 88.11           N  
ATOM   3371  CA  SER D 108       3.183  13.840  17.543  1.00 88.11           C  
ATOM   3372  C   SER D 108       2.418  14.811  16.649  1.00 88.11           C  
ATOM   3373  CB  SER D 108       4.608  13.664  17.015  1.00 88.11           C  
ATOM   3374  O   SER D 108       2.616  16.025  16.730  1.00 88.11           O  
ATOM   3375  OG  SER D 108       4.605  12.969  15.780  1.00 88.11           O  
ATOM   3376  N   GLN D 109       1.498  14.291  15.803  1.00 90.97           N  
ATOM   3377  CA  GLN D 109       0.776  15.125  14.848  1.00 90.97           C  
ATOM   3378  C   GLN D 109      -0.654  15.384  15.315  1.00 90.97           C  
ATOM   3379  CB  GLN D 109       0.766  14.472  13.464  1.00 90.97           C  
ATOM   3380  O   GLN D 109      -1.393  16.138  14.679  1.00 90.97           O  
ATOM   3381  CG  GLN D 109       2.147  14.339  12.838  1.00 90.97           C  
ATOM   3382  CD  GLN D 109       2.097  13.831  11.409  1.00 90.97           C  
ATOM   3383  NE2 GLN D 109       2.906  12.820  11.110  1.00 90.97           N  
ATOM   3384  OE1 GLN D 109       1.337  14.343  10.580  1.00 90.97           O  
ATOM   3385  N   LEU D 110      -1.004  14.873  16.475  1.00 90.42           N  
ATOM   3386  CA  LEU D 110      -2.352  15.047  17.005  1.00 90.42           C  
ATOM   3387  C   LEU D 110      -2.532  16.447  17.583  1.00 90.42           C  
ATOM   3388  CB  LEU D 110      -2.645  13.997  18.080  1.00 90.42           C  
ATOM   3389  O   LEU D 110      -1.563  17.071  18.022  1.00 90.42           O  
ATOM   3390  CG  LEU D 110      -2.704  12.543  17.608  1.00 90.42           C  
ATOM   3391  CD1 LEU D 110      -2.921  11.610  18.795  1.00 90.42           C  
ATOM   3392  CD2 LEU D 110      -3.806  12.362  16.570  1.00 90.42           C  
ATOM   3393  N   GLY D 111      -3.787  16.906  17.556  1.00 88.90           N  
ATOM   3394  CA  GLY D 111      -4.113  18.214  18.102  1.00 88.90           C  
ATOM   3395  C   GLY D 111      -4.218  18.219  19.615  1.00 88.90           C  
ATOM   3396  O   GLY D 111      -4.173  17.164  20.250  1.00 88.90           O  
ATOM   3397  N   PRO D 112      -4.198  19.353  20.183  1.00 83.14           N  
ATOM   3398  CA  PRO D 112      -4.249  19.506  21.639  1.00 83.14           C  
ATOM   3399  C   PRO D 112      -5.455  18.806  22.263  1.00 83.14           C  
ATOM   3400  CB  PRO D 112      -4.338  21.022  21.831  1.00 83.14           C  
ATOM   3401  O   PRO D 112      -5.335  18.194  23.328  1.00 83.14           O  
ATOM   3402  CG  PRO D 112      -4.721  21.556  20.489  1.00 83.14           C  
ATOM   3403  CD  PRO D 112      -4.337  20.545  19.446  1.00 83.14           C  
ATOM   3404  N   GLU D 113      -6.595  18.881  21.577  1.00 82.88           N  
ATOM   3405  CA  GLU D 113      -7.801  18.254  22.110  1.00 82.88           C  
ATOM   3406  C   GLU D 113      -7.670  16.734  22.131  1.00 82.88           C  
ATOM   3407  CB  GLU D 113      -9.028  18.665  21.293  1.00 82.88           C  
ATOM   3408  O   GLU D 113      -8.082  16.083  23.093  1.00 82.88           O  
ATOM   3409  CG  GLU D 113      -9.385  20.139  21.418  1.00 82.88           C  
ATOM   3410  CD  GLU D 113     -10.612  20.530  20.611  1.00 82.88           C  
ATOM   3411  OE1 GLU D 113     -11.028  21.710  20.671  1.00 82.88           O  
ATOM   3412  OE2 GLU D 113     -11.163  19.650  19.913  1.00 82.88           O  
ATOM   3413  N   ALA D 114      -7.087  16.270  21.083  1.00 85.56           N  
ATOM   3414  CA  ALA D 114      -6.894  14.826  20.984  1.00 85.56           C  
ATOM   3415  C   ALA D 114      -5.867  14.339  22.002  1.00 85.56           C  
ATOM   3416  CB  ALA D 114      -6.461  14.442  19.571  1.00 85.56           C  
ATOM   3417  O   ALA D 114      -6.041  13.281  22.611  1.00 85.56           O  
ATOM   3418  N   ILE D 115      -4.862  15.072  22.197  1.00 81.66           N  
ATOM   3419  CA  ILE D 115      -3.810  14.728  23.148  1.00 81.66           C  
ATOM   3420  C   ILE D 115      -4.370  14.756  24.568  1.00 81.66           C  
ATOM   3421  CB  ILE D 115      -2.605  15.687  23.028  1.00 81.66           C  
ATOM   3422  O   ILE D 115      -4.046  13.892  25.387  1.00 81.66           O  
ATOM   3423  CG1 ILE D 115      -1.917  15.513  21.669  1.00 81.66           C  
ATOM   3424  CG2 ILE D 115      -1.617  15.458  24.175  1.00 81.66           C  
ATOM   3425  CD1 ILE D 115      -0.747  16.461  21.442  1.00 81.66           C  
ATOM   3426  N   GLN D 116      -5.169  15.689  24.806  1.00 80.65           N  
ATOM   3427  CA  GLN D 116      -5.800  15.784  26.119  1.00 80.65           C  
ATOM   3428  C   GLN D 116      -6.692  14.576  26.388  1.00 80.65           C  
ATOM   3429  CB  GLN D 116      -6.614  17.073  26.232  1.00 80.65           C  
ATOM   3430  O   GLN D 116      -6.673  14.016  27.487  1.00 80.65           O  
ATOM   3431  CG  GLN D 116      -5.770  18.314  26.491  1.00 80.65           C  
ATOM   3432  CD  GLN D 116      -6.595  19.586  26.543  1.00 80.65           C  
ATOM   3433  NE2 GLN D 116      -5.945  20.723  26.322  1.00 80.65           N  
ATOM   3434  OE1 GLN D 116      -7.807  19.546  26.779  1.00 80.65           O  
ATOM   3435  N   ALA D 117      -7.449  14.281  25.370  1.00 80.32           N  
ATOM   3436  CA  ALA D 117      -8.330  13.124  25.498  1.00 80.32           C  
ATOM   3437  C   ALA D 117      -7.529  11.852  25.767  1.00 80.32           C  
ATOM   3438  CB  ALA D 117      -9.178  12.958  24.239  1.00 80.32           C  
ATOM   3439  O   ALA D 117      -7.900  11.048  26.624  1.00 80.32           O  
ATOM   3440  N   LEU D 118      -6.485  11.757  25.113  1.00 79.43           N  
ATOM   3441  CA  LEU D 118      -5.633  10.583  25.270  1.00 79.43           C  
ATOM   3442  C   LEU D 118      -4.942  10.590  26.630  1.00 79.43           C  
ATOM   3443  CB  LEU D 118      -4.588  10.526  24.153  1.00 79.43           C  
ATOM   3444  O   LEU D 118      -4.804   9.543  27.266  1.00 79.43           O  
ATOM   3445  CG  LEU D 118      -4.866   9.545  23.014  1.00 79.43           C  
ATOM   3446  CD1 LEU D 118      -4.355  10.109  21.692  1.00 79.43           C  
ATOM   3447  CD2 LEU D 118      -4.228   8.191  23.305  1.00 79.43           C  
ATOM   3448  N   SER D 119      -4.402  11.674  27.086  1.00 72.35           N  
ATOM   3449  CA  SER D 119      -3.760  11.818  28.388  1.00 72.35           C  
ATOM   3450  C   SER D 119      -4.722  11.475  29.521  1.00 72.35           C  
ATOM   3451  CB  SER D 119      -3.230  13.241  28.571  1.00 72.35           C  
ATOM   3452  O   SER D 119      -4.336  10.827  30.496  1.00 72.35           O  
ATOM   3453  OG  SER D 119      -2.565  13.374  29.816  1.00 72.35           O  
ATOM   3454  N   GLN D 120      -5.960  11.860  29.348  1.00 72.20           N  
ATOM   3455  CA  GLN D 120      -6.978  11.563  30.350  1.00 72.20           C  
ATOM   3456  C   GLN D 120      -7.263  10.065  30.417  1.00 72.20           C  
ATOM   3457  CB  GLN D 120      -8.267  12.330  30.051  1.00 72.20           C  
ATOM   3458  O   GLN D 120      -7.409   9.503  31.504  1.00 72.20           O  
ATOM   3459  CG  GLN D 120      -8.236  13.783  30.504  1.00 72.20           C  
ATOM   3460  CD  GLN D 120      -9.522  14.524  30.187  1.00 72.20           C  
ATOM   3461  NE2 GLN D 120      -9.542  15.823  30.466  1.00 72.20           N  
ATOM   3462  OE1 GLN D 120     -10.488  13.934  29.694  1.00 72.20           O  
ATOM   3463  N   LEU D 121      -7.359   9.538  29.325  1.00 71.71           N  
ATOM   3464  CA  LEU D 121      -7.599   8.100  29.271  1.00 71.71           C  
ATOM   3465  C   LEU D 121      -6.443   7.333  29.904  1.00 71.71           C  
ATOM   3466  CB  LEU D 121      -7.798   7.643  27.824  1.00 71.71           C  
ATOM   3467  O   LEU D 121      -6.662   6.383  30.659  1.00 71.71           O  
ATOM   3468  CG  LEU D 121      -8.599   6.355  27.624  1.00 71.71           C  
ATOM   3469  CD1 LEU D 121     -10.045   6.680  27.268  1.00 71.71           C  
ATOM   3470  CD2 LEU D 121      -7.958   5.489  26.544  1.00 71.71           C  
ATOM   3471  N   ALA D 122      -5.258   7.786  29.662  1.00 63.46           N  
ATOM   3472  CA  ALA D 122      -4.061   7.156  30.212  1.00 63.46           C  
ATOM   3473  C   ALA D 122      -4.005   7.313  31.729  1.00 63.46           C  
ATOM   3474  CB  ALA D 122      -2.807   7.747  29.573  1.00 63.46           C  
ATOM   3475  O   ALA D 122      -3.608   6.388  32.441  1.00 63.46           O  
ATOM   3476  N   ALA D 123      -4.417   8.408  32.256  1.00 63.71           N  
ATOM   3477  CA  ALA D 123      -4.440   8.677  33.692  1.00 63.71           C  
ATOM   3478  C   ALA D 123      -5.486   7.817  34.395  1.00 63.71           C  
ATOM   3479  CB  ALA D 123      -4.711  10.157  33.951  1.00 63.71           C  
ATOM   3480  O   ALA D 123      -5.267   7.354  35.516  1.00 63.71           O  
ATOM   3481  N   GLN D 124      -6.564   7.666  33.713  1.00 64.80           N  
ATOM   3482  CA  GLN D 124      -7.646   6.867  34.278  1.00 64.80           C  
ATOM   3483  C   GLN D 124      -7.249   5.397  34.381  1.00 64.80           C  
ATOM   3484  CB  GLN D 124      -8.915   7.011  33.437  1.00 64.80           C  
ATOM   3485  O   GLN D 124      -7.606   4.719  35.346  1.00 64.80           O  
ATOM   3486  CG  GLN D 124     -10.192   6.643  34.182  1.00 64.80           C  
ATOM   3487  CD  GLN D 124     -11.444   6.919  33.371  1.00 64.80           C  
ATOM   3488  NE2 GLN D 124     -12.601   6.592  33.938  1.00 64.80           N  
ATOM   3489  OE1 GLN D 124     -11.373   7.423  32.246  1.00 64.80           O  
ATOM   3490  N   MET D 125      -6.486   4.967  33.522  1.00 57.66           N  
ATOM   3491  CA  MET D 125      -6.021   3.583  33.517  1.00 57.66           C  
ATOM   3492  C   MET D 125      -4.980   3.355  34.607  1.00 57.66           C  
ATOM   3493  CB  MET D 125      -5.439   3.215  32.152  1.00 57.66           C  
ATOM   3494  O   MET D 125      -4.934   2.283  35.214  1.00 57.66           O  
ATOM   3495  CG  MET D 125      -6.487   2.822  31.124  1.00 57.66           C  
ATOM   3496  SD  MET D 125      -5.745   2.173  29.576  1.00 57.66           S  
ATOM   3497  CE  MET D 125      -5.917   0.389  29.863  1.00 57.66           C  
ATOM   3498  N   GLU D 126      -4.143   4.366  34.824  1.00 53.42           N  
ATOM   3499  CA  GLU D 126      -3.118   4.294  35.861  1.00 53.42           C  
ATOM   3500  C   GLU D 126      -3.741   4.305  37.254  1.00 53.42           C  
ATOM   3501  CB  GLU D 126      -2.126   5.451  35.719  1.00 53.42           C  
ATOM   3502  O   GLU D 126      -3.269   3.610  38.156  1.00 53.42           O  
ATOM   3503  CG  GLU D 126      -0.668   5.022  35.781  1.00 53.42           C  
ATOM   3504  CD  GLU D 126       0.305   6.173  35.583  1.00 53.42           C  
ATOM   3505  OE1 GLU D 126       1.434   6.114  36.123  1.00 53.42           O  
ATOM   3506  OE2 GLU D 126      -0.064   7.143  34.884  1.00 53.42           O  
ATOM   3507  N   LYS D 127      -4.784   5.118  37.449  1.00 51.94           N  
ATOM   3508  CA  LYS D 127      -5.472   5.207  38.734  1.00 51.94           C  
ATOM   3509  C   LYS D 127      -6.182   3.899  39.069  1.00 51.94           C  
ATOM   3510  CB  LYS D 127      -6.476   6.361  38.726  1.00 51.94           C  
ATOM   3511  O   LYS D 127      -6.235   3.495  40.232  1.00 51.94           O  
ATOM   3512  CG  LYS D 127      -5.953   7.641  39.363  1.00 51.94           C  
ATOM   3513  CD  LYS D 127      -6.981   8.762  39.290  1.00 51.94           C  
ATOM   3514  CE  LYS D 127      -6.411  10.078  39.801  1.00 51.94           C  
ATOM   3515  NZ  LYS D 127      -7.401  11.191  39.690  1.00 51.94           N  
ATOM   3516  N   HIS D 128      -6.672   3.328  38.107  1.00 49.53           N  
ATOM   3517  CA  HIS D 128      -7.348   2.054  38.322  1.00 49.53           C  
ATOM   3518  C   HIS D 128      -6.348   0.945  38.631  1.00 49.53           C  
ATOM   3519  CB  HIS D 128      -8.187   1.679  37.099  1.00 49.53           C  
ATOM   3520  O   HIS D 128      -6.613   0.079  39.468  1.00 49.53           O  
ATOM   3521  CG  HIS D 128      -9.346   0.788  37.417  1.00 49.53           C  
ATOM   3522  CD2 HIS D 128     -10.640   1.076  37.687  1.00 49.53           C  
ATOM   3523  ND1 HIS D 128      -9.232  -0.584  37.484  1.00 49.53           N  
ATOM   3524  CE1 HIS D 128     -10.412  -1.103  37.783  1.00 49.53           C  
ATOM   3525  NE2 HIS D 128     -11.283  -0.117  37.912  1.00 49.53           N  
ATOM   3526  N   GLU D 129      -5.130   1.035  38.027  1.00 45.51           N  
ATOM   3527  CA  GLU D 129      -4.103   0.030  38.290  1.00 45.51           C  
ATOM   3528  C   GLU D 129      -3.464   0.241  39.659  1.00 45.51           C  
ATOM   3529  CB  GLU D 129      -3.030   0.059  37.198  1.00 45.51           C  
ATOM   3530  O   GLU D 129      -3.087  -0.724  40.329  1.00 45.51           O  
ATOM   3531  CG  GLU D 129      -3.172  -1.052  36.168  1.00 45.51           C  
ATOM   3532  CD  GLU D 129      -2.007  -1.118  35.193  1.00 45.51           C  
ATOM   3533  OE1 GLU D 129      -1.643  -2.234  34.758  1.00 45.51           O  
ATOM   3534  OE2 GLU D 129      -1.454  -0.046  34.863  1.00 45.51           O  
ATOM   3535  N   ALA D 130      -3.261   1.488  40.147  1.00 41.60           N  
ATOM   3536  CA  ALA D 130      -2.652   1.808  41.436  1.00 41.60           C  
ATOM   3537  C   ALA D 130      -3.570   1.413  42.589  1.00 41.60           C  
ATOM   3538  CB  ALA D 130      -2.318   3.296  41.512  1.00 41.60           C  
ATOM   3539  O   ALA D 130      -3.099   1.093  43.684  1.00 41.60           O  
ATOM   3540  N   LYS D 131      -4.830   1.518  42.354  1.00 38.65           N  
ATOM   3541  CA  LYS D 131      -5.748   1.144  43.427  1.00 38.65           C  
ATOM   3542  C   LYS D 131      -5.833  -0.373  43.573  1.00 38.65           C  
ATOM   3543  CB  LYS D 131      -7.139   1.725  43.170  1.00 38.65           C  
ATOM   3544  O   LYS D 131      -6.534  -0.878  44.453  1.00 38.65           O  
ATOM   3545  CG  LYS D 131      -7.546   2.814  44.152  1.00 38.65           C  
ATOM   3546  CD  LYS D 131      -8.896   3.418  43.788  1.00 38.65           C  
ATOM   3547  CE  LYS D 131      -9.304   4.509  44.770  1.00 38.65           C  
ATOM   3548  NZ  LYS D 131     -10.624   5.109  44.413  1.00 38.65           N  
ATOM   3549  N   ALA D 132      -5.181  -1.105  42.665  1.00 38.28           N  
ATOM   3550  CA  ALA D 132      -5.235  -2.542  42.926  1.00 38.28           C  
ATOM   3551  C   ALA D 132      -4.363  -2.915  44.122  1.00 38.28           C  
ATOM   3552  CB  ALA D 132      -4.799  -3.323  41.689  1.00 38.28           C  
ATOM   3553  O   ALA D 132      -3.134  -2.857  44.044  1.00 38.28           O  
ATOM   3554  N   PRO D 133      -4.437  -2.174  45.287  1.00 32.33           N  
ATOM   3555  CA  PRO D 133      -3.667  -2.673  46.429  1.00 32.33           C  
ATOM   3556  C   PRO D 133      -3.878  -4.165  46.675  1.00 32.33           C  
ATOM   3557  CB  PRO D 133      -4.199  -1.845  47.602  1.00 32.33           C  
ATOM   3558  O   PRO D 133      -4.851  -4.744  46.184  1.00 32.33           O  
ATOM   3559  CG  PRO D 133      -5.549  -1.379  47.160  1.00 32.33           C  
ATOM   3560  CD  PRO D 133      -5.725  -1.734  45.711  1.00 32.33           C  
ATOM   3561  N   ALA D 134      -2.864  -4.839  47.255  1.00 36.32           N  
ATOM   3562  CA  ALA D 134      -2.499  -6.109  47.878  1.00 36.32           C  
ATOM   3563  C   ALA D 134      -3.512  -6.506  48.948  1.00 36.32           C  
ATOM   3564  CB  ALA D 134      -1.099  -6.023  48.481  1.00 36.32           C  
ATOM   3565  O   ALA D 134      -3.263  -7.418  49.739  1.00 36.32           O  
ATOM   3566  N   ASP D 135      -4.711  -5.966  48.946  1.00 35.94           N  
ATOM   3567  CA  ASP D 135      -5.534  -6.344  50.091  1.00 35.94           C  
ATOM   3568  C   ASP D 135      -5.687  -7.860  50.182  1.00 35.94           C  
ATOM   3569  CB  ASP D 135      -6.910  -5.680  50.005  1.00 35.94           C  
ATOM   3570  O   ASP D 135      -6.525  -8.361  50.934  1.00 35.94           O  
ATOM   3571  CG  ASP D 135      -7.263  -4.883  51.249  1.00 35.94           C  
ATOM   3572  OD1 ASP D 135      -7.562  -5.491  52.299  1.00 35.94           O  
ATOM   3573  OD2 ASP D 135      -7.244  -3.635  51.177  1.00 35.94           O  
ATOM   3574  N   ALA D 136      -5.044  -8.623  49.263  1.00 36.10           N  
ATOM   3575  CA  ALA D 136      -5.335 -10.043  49.445  1.00 36.10           C  
ATOM   3576  C   ALA D 136      -4.801 -10.545  50.783  1.00 36.10           C  
ATOM   3577  CB  ALA D 136      -4.740 -10.858  48.299  1.00 36.10           C  
ATOM   3578  O   ALA D 136      -5.021 -11.701  51.152  1.00 36.10           O  
ATOM   3579  N   GLU D 137      -3.852  -9.885  51.451  1.00 33.39           N  
ATOM   3580  CA  GLU D 137      -3.151 -10.676  52.458  1.00 33.39           C  
ATOM   3581  C   GLU D 137      -4.047 -10.956  53.661  1.00 33.39           C  
ATOM   3582  CB  GLU D 137      -1.873  -9.965  52.907  1.00 33.39           C  
ATOM   3583  O   GLU D 137      -3.787 -11.882  54.433  1.00 33.39           O  
ATOM   3584  CG  GLU D 137      -0.653 -10.299  52.061  1.00 33.39           C  
ATOM   3585  CD  GLU D 137       0.647  -9.768  52.646  1.00 33.39           C  
ATOM   3586  OE1 GLU D 137       1.732 -10.247  52.247  1.00 33.39           O  
ATOM   3587  OE2 GLU D 137       0.578  -8.867  53.511  1.00 33.39           O  
ATOM   3588  N   LYS D 138      -4.916 -10.054  54.101  1.00 35.27           N  
ATOM   3589  CA  LYS D 138      -5.153 -10.098  55.541  1.00 35.27           C  
ATOM   3590  C   LYS D 138      -6.102 -11.235  55.907  1.00 35.27           C  
ATOM   3591  CB  LYS D 138      -5.718  -8.764  56.033  1.00 35.27           C  
ATOM   3592  O   LYS D 138      -6.574 -11.315  57.043  1.00 35.27           O  
ATOM   3593  CG  LYS D 138      -4.671  -7.674  56.206  1.00 35.27           C  
ATOM   3594  CD  LYS D 138      -5.262  -6.429  56.855  1.00 35.27           C  
ATOM   3595  CE  LYS D 138      -4.229  -5.317  56.976  1.00 35.27           C  
ATOM   3596  NZ  LYS D 138      -4.794  -4.107  57.646  1.00 35.27           N  
ATOM   3597  N   LYS D 139      -6.616 -12.038  54.982  1.00 35.22           N  
ATOM   3598  CA  LYS D 139      -7.717 -12.843  55.502  1.00 35.22           C  
ATOM   3599  C   LYS D 139      -7.223 -13.842  56.545  1.00 35.22           C  
ATOM   3600  CB  LYS D 139      -8.428 -13.579  54.366  1.00 35.22           C  
ATOM   3601  O   LYS D 139      -8.013 -14.608  57.100  1.00 35.22           O  
ATOM   3602  CG  LYS D 139      -9.625 -12.832  53.797  1.00 35.22           C  
ATOM   3603  CD  LYS D 139     -10.356 -13.663  52.750  1.00 35.22           C  
ATOM   3604  CE  LYS D 139     -11.520 -12.894  52.139  1.00 35.22           C  
ATOM   3605  NZ  LYS D 139     -12.239 -13.704  51.110  1.00 35.22           N  
ATOM   3606  N   ASP D 140      -5.920 -14.113  56.734  1.00 35.13           N  
ATOM   3607  CA  ASP D 140      -5.644 -15.405  57.354  1.00 35.13           C  
ATOM   3608  C   ASP D 140      -6.075 -15.415  58.818  1.00 35.13           C  
ATOM   3609  CB  ASP D 140      -4.156 -15.748  57.241  1.00 35.13           C  
ATOM   3610  O   ASP D 140      -6.175 -16.479  59.434  1.00 35.13           O  
ATOM   3611  CG  ASP D 140      -3.849 -16.682  56.084  1.00 35.13           C  
ATOM   3612  OD1 ASP D 140      -4.684 -17.555  55.766  1.00 35.13           O  
ATOM   3613  OD2 ASP D 140      -2.759 -16.544  55.486  1.00 35.13           O  
ATOM   3614  N   GLU D 141      -6.036 -14.339  59.587  1.00 34.76           N  
ATOM   3615  CA  GLU D 141      -5.602 -14.559  60.963  1.00 34.76           C  
ATOM   3616  C   GLU D 141      -6.709 -15.202  61.794  1.00 34.76           C  
ATOM   3617  CB  GLU D 141      -5.159 -13.242  61.605  1.00 34.76           C  
ATOM   3618  O   GLU D 141      -6.484 -15.591  62.942  1.00 34.76           O  
ATOM   3619  CG  GLU D 141      -3.713 -12.871  61.311  1.00 34.76           C  
ATOM   3620  CD  GLU D 141      -3.264 -11.601  62.017  1.00 34.76           C  
ATOM   3621  OE1 GLU D 141      -2.055 -11.279  61.977  1.00 34.76           O  
ATOM   3622  OE2 GLU D 141      -4.129 -10.922  62.615  1.00 34.76           O  
ATOM   3623  N   ALA D 142      -8.013 -15.029  61.546  1.00 35.26           N  
ATOM   3624  CA  ALA D 142      -8.821 -15.094  62.761  1.00 35.26           C  
ATOM   3625  C   ALA D 142      -8.999 -16.536  63.226  1.00 35.26           C  
ATOM   3626  CB  ALA D 142     -10.181 -14.440  62.531  1.00 35.26           C  
ATOM   3627  O   ALA D 142      -9.712 -17.316  62.590  1.00 35.26           O  
ATOM   3628  N   ILE D 143      -7.948 -17.377  63.431  1.00 37.49           N  
ATOM   3629  CA  ILE D 143      -8.163 -18.726  63.942  1.00 37.49           C  
ATOM   3630  C   ILE D 143      -8.877 -18.661  65.290  1.00 37.49           C  
ATOM   3631  CB  ILE D 143      -6.831 -19.498  64.078  1.00 37.49           C  
ATOM   3632  O   ILE D 143      -8.448 -17.938  66.192  1.00 37.49           O  
ATOM   3633  CG1 ILE D 143      -6.114 -19.568  62.724  1.00 37.49           C  
ATOM   3634  CG2 ILE D 143      -7.074 -20.900  64.642  1.00 37.49           C  
ATOM   3635  CD1 ILE D 143      -4.685 -20.087  62.807  1.00 37.49           C  
ATOM   3636  N   PRO D 144     -10.188 -18.999  65.363  1.00 38.15           N  
ATOM   3637  CA  PRO D 144     -10.954 -19.002  66.612  1.00 38.15           C  
ATOM   3638  C   PRO D 144     -10.260 -19.781  67.727  1.00 38.15           C  
ATOM   3639  CB  PRO D 144     -12.272 -19.672  66.216  1.00 38.15           C  
ATOM   3640  O   PRO D 144      -9.504 -20.716  67.453  1.00 38.15           O  
ATOM   3641  CG  PRO D 144     -11.984 -20.340  64.911  1.00 38.15           C  
ATOM   3642  CD  PRO D 144     -10.577 -20.007  64.504  1.00 38.15           C  
ATOM   3643  N   GLU D 145      -9.820 -19.133  68.787  1.00 35.63           N  
ATOM   3644  CA  GLU D 145      -9.166 -19.612  70.001  1.00 35.63           C  
ATOM   3645  C   GLU D 145      -9.997 -20.692  70.687  1.00 35.63           C  
ATOM   3646  CB  GLU D 145      -8.911 -18.452  70.968  1.00 35.63           C  
ATOM   3647  O   GLU D 145     -11.188 -20.500  70.940  1.00 35.63           O  
ATOM   3648  CG  GLU D 145      -7.560 -17.778  70.776  1.00 35.63           C  
ATOM   3649  CD  GLU D 145      -7.131 -16.944  71.972  1.00 35.63           C  
ATOM   3650  OE1 GLU D 145      -5.920 -16.655  72.108  1.00 35.63           O  
ATOM   3651  OE2 GLU D 145      -8.012 -16.576  72.781  1.00 35.63           O  
ATOM   3652  N   LEU D 146      -9.876 -21.965  70.202  1.00 37.99           N  
ATOM   3653  CA  LEU D 146     -10.546 -23.108  70.811  1.00 37.99           C  
ATOM   3654  C   LEU D 146     -10.332 -23.122  72.321  1.00 37.99           C  
ATOM   3655  CB  LEU D 146     -10.037 -24.416  70.200  1.00 37.99           C  
ATOM   3656  O   LEU D 146      -9.258 -22.756  72.804  1.00 37.99           O  
ATOM   3657  CG  LEU D 146     -10.795 -24.933  68.976  1.00 37.99           C  
ATOM   3658  CD1 LEU D 146      -9.827 -25.569  67.984  1.00 37.99           C  
ATOM   3659  CD2 LEU D 146     -11.872 -25.928  69.394  1.00 37.99           C  
ATOM   3660  N   VAL D 147     -11.415 -22.784  73.067  1.00 40.15           N  
ATOM   3661  CA  VAL D 147     -11.501 -22.731  74.523  1.00 40.15           C  
ATOM   3662  C   VAL D 147     -11.073 -24.073  75.115  1.00 40.15           C  
ATOM   3663  CB  VAL D 147     -12.927 -22.371  74.995  1.00 40.15           C  
ATOM   3664  O   VAL D 147     -11.632 -25.117  74.769  1.00 40.15           O  
ATOM   3665  CG1 VAL D 147     -12.887 -21.680  76.357  1.00 40.15           C  
ATOM   3666  CG2 VAL D 147     -13.622 -21.485  73.963  1.00 40.15           C  
ATOM   3667  N   GLU D 148      -9.802 -24.422  75.104  1.00 38.53           N  
ATOM   3668  CA  GLU D 148      -9.260 -25.718  75.501  1.00 38.53           C  
ATOM   3669  C   GLU D 148      -9.609 -26.042  76.951  1.00 38.53           C  
ATOM   3670  CB  GLU D 148      -7.742 -25.748  75.306  1.00 38.53           C  
ATOM   3671  O   GLU D 148      -9.161 -27.055  77.491  1.00 38.53           O  
ATOM   3672  CG  GLU D 148      -7.281 -26.696  74.208  1.00 38.53           C  
ATOM   3673  CD  GLU D 148      -5.793 -26.595  73.913  1.00 38.53           C  
ATOM   3674  OE1 GLU D 148      -5.230 -27.533  73.304  1.00 38.53           O  
ATOM   3675  OE2 GLU D 148      -5.186 -25.570  74.294  1.00 38.53           O  
ATOM   3676  N   GLY D 149     -10.323 -25.232  77.750  1.00 36.20           N  
ATOM   3677  CA  GLY D 149     -10.019 -25.419  79.159  1.00 36.20           C  
ATOM   3678  C   GLY D 149     -10.354 -26.811  79.663  1.00 36.20           C  
ATOM   3679  O   GLY D 149     -10.213 -27.096  80.854  1.00 36.20           O  
ATOM   3680  N   GLN D 150     -11.333 -27.546  79.029  1.00 34.57           N  
ATOM   3681  CA  GLN D 150     -12.035 -28.439  79.945  1.00 34.57           C  
ATOM   3682  C   GLN D 150     -11.112 -29.543  80.452  1.00 34.57           C  
ATOM   3683  CB  GLN D 150     -13.261 -29.051  79.265  1.00 34.57           C  
ATOM   3684  O   GLN D 150     -10.405 -30.178  79.667  1.00 34.57           O  
ATOM   3685  CG  GLN D 150     -14.482 -28.142  79.266  1.00 34.57           C  
ATOM   3686  CD  GLN D 150     -15.734 -28.840  78.767  1.00 34.57           C  
ATOM   3687  NE2 GLN D 150     -16.852 -28.122  78.765  1.00 34.57           N  
ATOM   3688  OE1 GLN D 150     -15.695 -30.014  78.385  1.00 34.57           O  
ATOM   3689  N   THR D 151     -10.494 -29.225  81.606  1.00 36.30           N  
ATOM   3690  CA  THR D 151      -9.528 -30.057  82.316  1.00 36.30           C  
ATOM   3691  C   THR D 151     -10.164 -31.377  82.744  1.00 36.30           C  
ATOM   3692  CB  THR D 151      -8.966 -29.330  83.551  1.00 36.30           C  
ATOM   3693  O   THR D 151     -11.236 -31.387  83.352  1.00 36.30           O  
ATOM   3694  CG2 THR D 151      -7.648 -29.950  84.002  1.00 36.30           C  
ATOM   3695  OG1 THR D 151      -8.747 -27.951  83.228  1.00 36.30           O  
ATOM   3696  N   PHE D 152     -10.278 -32.389  81.868  1.00 40.67           N  
ATOM   3697  CA  PHE D 152     -10.852 -33.700  82.148  1.00 40.67           C  
ATOM   3698  C   PHE D 152     -10.153 -34.355  83.334  1.00 40.67           C  
ATOM   3699  CB  PHE D 152     -10.755 -34.605  80.916  1.00 40.67           C  
ATOM   3700  O   PHE D 152     -10.562 -35.425  83.788  1.00 40.67           O  
ATOM   3701  CG  PHE D 152     -12.021 -34.665  80.105  1.00 40.67           C  
ATOM   3702  CD1 PHE D 152     -13.023 -35.574  80.421  1.00 40.67           C  
ATOM   3703  CD2 PHE D 152     -12.209 -33.811  79.026  1.00 40.67           C  
ATOM   3704  CE1 PHE D 152     -14.197 -35.631  79.673  1.00 40.67           C  
ATOM   3705  CE2 PHE D 152     -13.379 -33.862  78.273  1.00 40.67           C  
ATOM   3706  CZ  PHE D 152     -14.371 -34.774  78.597  1.00 40.67           C  
ATOM   3707  N   ASP D 153      -8.928 -33.932  83.718  1.00 38.81           N  
ATOM   3708  CA  ASP D 153      -8.182 -35.005  84.368  1.00 38.81           C  
ATOM   3709  C   ASP D 153      -8.831 -35.400  85.693  1.00 38.81           C  
ATOM   3710  CB  ASP D 153      -6.729 -34.586  84.598  1.00 38.81           C  
ATOM   3711  O   ASP D 153      -8.343 -35.031  86.763  1.00 38.81           O  
ATOM   3712  CG  ASP D 153      -5.791 -35.078  83.510  1.00 38.81           C  
ATOM   3713  OD1 ASP D 153      -5.514 -36.295  83.447  1.00 38.81           O  
ATOM   3714  OD2 ASP D 153      -5.322 -34.240  82.709  1.00 38.81           O  
ATOM   3715  N   ALA D 154     -10.056 -35.159  85.920  1.00 35.78           N  
ATOM   3716  CA  ALA D 154     -10.341 -35.368  87.337  1.00 35.78           C  
ATOM   3717  C   ALA D 154      -9.928 -36.769  87.779  1.00 35.78           C  
ATOM   3718  CB  ALA D 154     -11.823 -35.139  87.622  1.00 35.78           C  
ATOM   3719  O   ALA D 154      -9.457 -36.959  88.902  1.00 35.78           O  
ATOM   3720  N   ASP D 155     -10.331 -37.825  87.115  1.00 32.72           N  
ATOM   3721  CA  ASP D 155     -10.607 -38.962  87.988  1.00 32.72           C  
ATOM   3722  C   ASP D 155      -9.314 -39.649  88.420  1.00 32.72           C  
ATOM   3723  CB  ASP D 155     -11.527 -39.965  87.289  1.00 32.72           C  
ATOM   3724  O   ASP D 155      -9.197 -40.101  89.561  1.00 32.72           O  
ATOM   3725  CG  ASP D 155     -13.000 -39.696  87.543  1.00 32.72           C  
ATOM   3726  OD1 ASP D 155     -13.428 -39.708  88.717  1.00 32.72           O  
ATOM   3727  OD2 ASP D 155     -13.739 -39.472  86.560  1.00 32.72           O  
ATOM   3728  N   VAL D 156      -8.434 -40.295  87.618  1.00 36.92           N  
ATOM   3729  CA  VAL D 156      -7.774 -41.371  88.350  1.00 36.92           C  
ATOM   3730  C   VAL D 156      -6.657 -40.797  89.218  1.00 36.92           C  
ATOM   3731  CB  VAL D 156      -7.207 -42.444  87.393  1.00 36.92           C  
ATOM   3732  O   VAL D 156      -6.126 -39.722  88.928  1.00 36.92           O  
ATOM   3733  CG1 VAL D 156      -6.537 -43.569  88.179  1.00 36.92           C  
ATOM   3734  CG2 VAL D 156      -8.314 -42.998  86.498  1.00 36.92           C  
ATOM   3735  N   GLU D 157      -5.637 -41.529  90.082  1.00 27.12           N  
ATOM   3736  CA  GLU D 157      -4.503 -40.912  90.763  1.00 27.12           C  
ATOM   3737  C   GLU D 157      -3.601 -40.175  89.776  1.00 27.12           C  
ATOM   3738  CB  GLU D 157      -3.696 -41.965  91.527  1.00 27.12           C  
ATOM   3739  O   GLU D 157      -3.413 -40.625  88.644  1.00 27.12           O  
ATOM   3740  CG  GLU D 157      -4.252 -42.283  92.907  1.00 27.12           C  
ATOM   3741  CD  GLU D 157      -3.366 -43.223  93.709  1.00 27.12           C  
ATOM   3742  OE1 GLU D 157      -3.144 -42.967  94.914  1.00 27.12           O  
ATOM   3743  OE2 GLU D 157      -2.889 -44.223  93.127  1.00 27.12           O  
TER    3744      GLU D 157                                                      
ENDMDL                                                                          
END                                                                             
