# Supplementary material for: Chp1 is a dedicated chaperone at the ribosome that safeguards eEF1A biogenesis
Source: Nat Commun. 2024 Feb 15;15:1382. doi: 10.1038/s41467-024-45645-w (PMC10869706; doi:10.1038/s41467-024-45645-w)
Supplement: Supplementary file 5 — Supplementary Data 2 [file 41467_2024_45645_MOESM5_ESM.zip › Supplmentary Data 2/Chp1_NAC/Chp1Egd2Egd1_bc1be.result/Chp1Egd2Egd1_bc1be_unrelaxed_rank_5_model_1.pdb]

MODEL     1                                                                     
ATOM      1  N   MET B   1      12.539  16.101 -27.489  1.00 23.04           N  
ATOM      2  CA  MET B   1      11.256  15.497 -27.837  1.00 23.04           C  
ATOM      3  C   MET B   1      10.657  14.765 -26.642  1.00 23.04           C  
ATOM      4  CB  MET B   1      11.417  14.533 -29.014  1.00 23.04           C  
ATOM      5  O   MET B   1      11.284  13.863 -26.082  1.00 23.04           O  
ATOM      6  CG  MET B   1      11.335  15.207 -30.374  1.00 23.04           C  
ATOM      7  SD  MET B   1      10.467  14.175 -31.619  1.00 23.04           S  
ATOM      8  CE  MET B   1      11.188  14.840 -33.145  1.00 23.04           C  
ATOM      9  N   SER B   2       9.958  15.606 -25.818  1.00 26.16           N  
ATOM     10  CA  SER B   2       9.308  15.174 -24.585  1.00 26.16           C  
ATOM     11  C   SER B   2       8.442  13.941 -24.820  1.00 26.16           C  
ATOM     12  CB  SER B   2       8.457  16.302 -24.003  1.00 26.16           C  
ATOM     13  O   SER B   2       7.595  13.933 -25.716  1.00 26.16           O  
ATOM     14  OG  SER B   2       9.200  17.507 -23.931  1.00 26.16           O  
ATOM     15  N   THR B   3       9.186  12.720 -24.884  1.00 31.52           N  
ATOM     16  CA  THR B   3       8.590  11.410 -25.125  1.00 31.52           C  
ATOM     17  C   THR B   3       7.347  11.215 -24.262  1.00 31.52           C  
ATOM     18  CB  THR B   3       9.596  10.278 -24.845  1.00 31.52           C  
ATOM     19  O   THR B   3       7.446  11.098 -23.039  1.00 31.52           O  
ATOM     20  CG2 THR B   3       9.239   9.019 -25.628  1.00 31.52           C  
ATOM     21  OG1 THR B   3      10.909  10.709 -25.227  1.00 31.52           O  
ATOM     22  N   PHE B   4       6.353  11.945 -24.594  1.00 32.51           N  
ATOM     23  CA  PHE B   4       5.034  11.731 -24.010  1.00 32.51           C  
ATOM     24  C   PHE B   4       4.581  10.290 -24.209  1.00 32.51           C  
ATOM     25  CB  PHE B   4       4.011  12.693 -24.622  1.00 32.51           C  
ATOM     26  O   PHE B   4       4.487   9.814 -25.342  1.00 32.51           O  
ATOM     27  CG  PHE B   4       2.958  13.157 -23.653  1.00 32.51           C  
ATOM     28  CD1 PHE B   4       1.733  12.507 -23.572  1.00 32.51           C  
ATOM     29  CD2 PHE B   4       3.193  14.245 -22.823  1.00 32.51           C  
ATOM     30  CE1 PHE B   4       0.756  12.934 -22.676  1.00 32.51           C  
ATOM     31  CE2 PHE B   4       2.222  14.678 -21.924  1.00 32.51           C  
ATOM     32  CZ  PHE B   4       1.003  14.022 -21.854  1.00 32.51           C  
ATOM     33  N   ASN B   5       5.199   9.227 -23.507  1.00 35.39           N  
ATOM     34  CA  ASN B   5       4.742   7.842 -23.535  1.00 35.39           C  
ATOM     35  C   ASN B   5       3.333   7.705 -22.964  1.00 35.39           C  
ATOM     36  CB  ASN B   5       5.714   6.940 -22.771  1.00 35.39           C  
ATOM     37  O   ASN B   5       3.105   7.989 -21.787  1.00 35.39           O  
ATOM     38  CG  ASN B   5       6.026   5.657 -23.514  1.00 35.39           C  
ATOM     39  ND2 ASN B   5       7.130   5.014 -23.150  1.00 35.39           N  
ATOM     40  OD1 ASN B   5       5.282   5.246 -24.408  1.00 35.39           O  
ATOM     41  N   ALA B   6       2.330   7.590 -23.853  1.00 38.19           N  
ATOM     42  CA  ALA B   6       0.912   7.402 -23.556  1.00 38.19           C  
ATOM     43  C   ALA B   6       0.709   6.284 -22.537  1.00 38.19           C  
ATOM     44  CB  ALA B   6       0.136   7.099 -24.835  1.00 38.19           C  
ATOM     45  O   ALA B   6      -0.149   6.386 -21.657  1.00 38.19           O  
ATOM     46  N   GLU B   7       1.491   5.138 -22.832  1.00 41.04           N  
ATOM     47  CA  GLU B   7       1.325   4.000 -21.932  1.00 41.04           C  
ATOM     48  C   GLU B   7       1.770   4.349 -20.514  1.00 41.04           C  
ATOM     49  CB  GLU B   7       2.107   2.789 -22.446  1.00 41.04           C  
ATOM     50  O   GLU B   7       1.140   3.930 -19.540  1.00 41.04           O  
ATOM     51  CG  GLU B   7       1.269   1.817 -23.263  1.00 41.04           C  
ATOM     52  CD  GLU B   7       2.052   0.607 -23.745  1.00 41.04           C  
ATOM     53  OE1 GLU B   7       1.456  -0.284 -24.392  1.00 41.04           O  
ATOM     54  OE2 GLU B   7       3.272   0.549 -23.474  1.00 41.04           O  
ATOM     55  N   THR B   8       2.986   5.053 -20.374  1.00 41.23           N  
ATOM     56  CA  THR B   8       3.436   5.541 -19.076  1.00 41.23           C  
ATOM     57  C   THR B   8       2.434   6.535 -18.494  1.00 41.23           C  
ATOM     58  CB  THR B   8       4.821   6.207 -19.180  1.00 41.23           C  
ATOM     59  O   THR B   8       2.214   6.564 -17.282  1.00 41.23           O  
ATOM     60  CG2 THR B   8       5.753   5.711 -18.078  1.00 41.23           C  
ATOM     61  OG1 THR B   8       5.399   5.897 -20.454  1.00 41.23           O  
ATOM     62  N   ALA B   9       1.764   7.191 -19.460  1.00 42.34           N  
ATOM     63  CA  ALA B   9       0.761   8.161 -19.029  1.00 42.34           C  
ATOM     64  C   ALA B   9      -0.421   7.467 -18.359  1.00 42.34           C  
ATOM     65  CB  ALA B   9       0.283   8.995 -20.215  1.00 42.34           C  
ATOM     66  O   ALA B   9      -0.915   7.927 -17.327  1.00 42.34           O  
ATOM     67  N   ASP B  10      -0.911   6.243 -19.006  1.00 44.79           N  
ATOM     68  CA  ASP B  10      -2.034   5.514 -18.424  1.00 44.79           C  
ATOM     69  C   ASP B  10      -1.651   4.895 -17.082  1.00 44.79           C  
ATOM     70  CB  ASP B  10      -2.522   4.426 -19.384  1.00 44.79           C  
ATOM     71  O   ASP B  10      -2.438   4.921 -16.133  1.00 44.79           O  
ATOM     72  CG  ASP B  10      -3.380   4.972 -20.512  1.00 44.79           C  
ATOM     73  OD1 ASP B  10      -3.997   6.046 -20.344  1.00 44.79           O  
ATOM     74  OD2 ASP B  10      -3.441   4.321 -21.577  1.00 44.79           O  
ATOM     75  N   ASN B  11      -0.448   4.230 -17.036  1.00 44.24           N  
ATOM     76  CA  ASN B  11       0.041   3.674 -15.779  1.00 44.24           C  
ATOM     77  C   ASN B  11       0.216   4.757 -14.717  1.00 44.24           C  
ATOM     78  CB  ASN B  11       1.360   2.929 -15.999  1.00 44.24           C  
ATOM     79  O   ASN B  11      -0.147   4.558 -13.556  1.00 44.24           O  
ATOM     80  CG  ASN B  11       1.701   1.997 -14.853  1.00 44.24           C  
ATOM     81  ND2 ASN B  11       2.852   1.340 -14.947  1.00 44.24           N  
ATOM     82  OD1 ASN B  11       0.938   1.867 -13.893  1.00 44.24           O  
ATOM     83  N   LEU B  12       0.760   5.871 -15.242  1.00 46.73           N  
ATOM     84  CA  LEU B  12       0.911   7.006 -14.339  1.00 46.73           C  
ATOM     85  C   LEU B  12      -0.446   7.483 -13.832  1.00 46.73           C  
ATOM     86  CB  LEU B  12       1.640   8.156 -15.040  1.00 46.73           C  
ATOM     87  O   LEU B  12      -0.592   7.813 -12.653  1.00 46.73           O  
ATOM     88  CG  LEU B  12       3.163   8.174 -14.907  1.00 46.73           C  
ATOM     89  CD1 LEU B  12       3.791   8.888 -16.100  1.00 46.73           C  
ATOM     90  CD2 LEU B  12       3.579   8.839 -13.600  1.00 46.73           C  
ATOM     91  N   GLU B  13      -1.359   7.331 -14.719  1.00 52.56           N  
ATOM     92  CA  GLU B  13      -2.705   7.732 -14.321  1.00 52.56           C  
ATOM     93  C   GLU B  13      -3.291   6.761 -13.299  1.00 52.56           C  
ATOM     94  CB  GLU B  13      -3.622   7.827 -15.543  1.00 52.56           C  
ATOM     95  O   GLU B  13      -3.941   7.180 -12.340  1.00 52.56           O  
ATOM     96  CG  GLU B  13      -3.421   9.090 -16.366  1.00 52.56           C  
ATOM     97  CD  GLU B  13      -4.273   9.129 -17.625  1.00 52.56           C  
ATOM     98  OE1 GLU B  13      -4.133  10.082 -18.424  1.00 52.56           O  
ATOM     99  OE2 GLU B  13      -5.089   8.198 -17.812  1.00 52.56           O  
ATOM    100  N   ASP B  14      -3.027   5.423 -13.530  1.00 53.14           N  
ATOM    101  CA  ASP B  14      -3.521   4.416 -12.595  1.00 53.14           C  
ATOM    102  C   ASP B  14      -2.836   4.546 -11.237  1.00 53.14           C  
ATOM    103  CB  ASP B  14      -3.308   3.010 -13.160  1.00 53.14           C  
ATOM    104  O   ASP B  14      -3.487   4.436 -10.195  1.00 53.14           O  
ATOM    105  CG  ASP B  14      -4.362   2.614 -14.178  1.00 53.14           C  
ATOM    106  OD1 ASP B  14      -5.410   3.289 -14.265  1.00 53.14           O  
ATOM    107  OD2 ASP B  14      -4.144   1.615 -14.898  1.00 53.14           O  
ATOM    108  N   ILE B  15      -1.593   4.758 -11.225  1.00 49.29           N  
ATOM    109  CA  ILE B  15      -0.823   4.943 -10.000  1.00 49.29           C  
ATOM    110  C   ILE B  15      -1.303   6.196  -9.272  1.00 49.29           C  
ATOM    111  CB  ILE B  15       0.691   5.040 -10.293  1.00 49.29           C  
ATOM    112  O   ILE B  15      -1.496   6.179  -8.054  1.00 49.29           O  
ATOM    113  CG1 ILE B  15       1.216   3.708 -10.842  1.00 49.29           C  
ATOM    114  CG2 ILE B  15       1.460   5.455  -9.035  1.00 49.29           C  
ATOM    115  CD1 ILE B  15       2.672   3.751 -11.284  1.00 49.29           C  
ATOM    116  N   GLU B  16      -1.490   7.159 -10.083  1.00 57.41           N  
ATOM    117  CA  GLU B  16      -2.001   8.399  -9.507  1.00 57.41           C  
ATOM    118  C   GLU B  16      -3.369   8.187  -8.865  1.00 57.41           C  
ATOM    119  CB  GLU B  16      -2.085   9.493 -10.574  1.00 57.41           C  
ATOM    120  O   GLU B  16      -3.634   8.694  -7.773  1.00 57.41           O  
ATOM    121  CG  GLU B  16      -0.787  10.264 -10.768  1.00 57.41           C  
ATOM    122  CD  GLU B  16      -0.892  11.363 -11.813  1.00 57.41           C  
ATOM    123  OE1 GLU B  16       0.110  12.077 -12.045  1.00 57.41           O  
ATOM    124  OE2 GLU B  16      -1.985  11.512 -12.403  1.00 57.41           O  
ATOM    125  N   LYS B  17      -4.051   7.345  -9.549  1.00 57.74           N  
ATOM    126  CA  LYS B  17      -5.376   7.063  -9.005  1.00 57.74           C  
ATOM    127  C   LYS B  17      -5.279   6.279  -7.700  1.00 57.74           C  
ATOM    128  CB  LYS B  17      -6.220   6.290 -10.020  1.00 57.74           C  
ATOM    129  O   LYS B  17      -5.999   6.567  -6.741  1.00 57.74           O  
ATOM    130  CG  LYS B  17      -6.891   7.169 -11.065  1.00 57.74           C  
ATOM    131  CD  LYS B  17      -7.786   6.354 -11.989  1.00 57.74           C  
ATOM    132  CE  LYS B  17      -8.351   7.207 -13.117  1.00 57.74           C  
ATOM    133  NZ  LYS B  17      -9.210   6.407 -14.040  1.00 57.74           N  
ATOM    134  N   GLN B  18      -4.387   5.378  -7.756  1.00 58.97           N  
ATOM    135  CA  GLN B  18      -4.235   4.570  -6.551  1.00 58.97           C  
ATOM    136  C   GLN B  18      -3.737   5.414  -5.382  1.00 58.97           C  
ATOM    137  CB  GLN B  18      -3.278   3.404  -6.803  1.00 58.97           C  
ATOM    138  O   GLN B  18      -4.233   5.286  -4.261  1.00 58.97           O  
ATOM    139  CG  GLN B  18      -3.904   2.249  -7.573  1.00 58.97           C  
ATOM    140  CD  GLN B  18      -2.927   1.119  -7.834  1.00 58.97           C  
ATOM    141  NE2 GLN B  18      -3.448  -0.034  -8.241  1.00 58.97           N  
ATOM    142  OE1 GLN B  18      -1.713   1.280  -7.672  1.00 58.97           O  
ATOM    143  N   PHE B  19      -2.816   6.347  -5.733  1.00 64.03           N  
ATOM    144  CA  PHE B  19      -2.296   7.216  -4.684  1.00 64.03           C  
ATOM    145  C   PHE B  19      -3.392   8.128  -4.145  1.00 64.03           C  
ATOM    146  CB  PHE B  19      -1.126   8.053  -5.209  1.00 64.03           C  
ATOM    147  O   PHE B  19      -3.489   8.342  -2.935  1.00 64.03           O  
ATOM    148  CG  PHE B  19      -0.709   9.162  -4.280  1.00 64.03           C  
ATOM    149  CD1 PHE B  19      -1.083  10.476  -4.531  1.00 64.03           C  
ATOM    150  CD2 PHE B  19       0.059   8.889  -3.155  1.00 64.03           C  
ATOM    151  CE1 PHE B  19      -0.698  11.504  -3.673  1.00 64.03           C  
ATOM    152  CE2 PHE B  19       0.447   9.910  -2.293  1.00 64.03           C  
ATOM    153  CZ  PHE B  19       0.069  11.217  -2.555  1.00 64.03           C  
ATOM    154  N   ALA B  20      -4.201   8.511  -4.977  1.00 66.44           N  
ATOM    155  CA  ALA B  20      -5.300   9.382  -4.568  1.00 66.44           C  
ATOM    156  C   ALA B  20      -6.278   8.642  -3.660  1.00 66.44           C  
ATOM    157  CB  ALA B  20      -6.028   9.931  -5.793  1.00 66.44           C  
ATOM    158  O   ALA B  20      -6.749   9.195  -2.663  1.00 66.44           O  
ATOM    159  N   VAL B  21      -6.481   7.415  -3.991  1.00 70.81           N  
ATOM    160  CA  VAL B  21      -7.406   6.617  -3.193  1.00 70.81           C  
ATOM    161  C   VAL B  21      -6.854   6.445  -1.779  1.00 70.81           C  
ATOM    162  CB  VAL B  21      -7.664   5.236  -3.836  1.00 70.81           C  
ATOM    163  O   VAL B  21      -7.580   6.620  -0.798  1.00 70.81           O  
ATOM    164  CG1 VAL B  21      -8.468   4.343  -2.893  1.00 70.81           C  
ATOM    165  CG2 VAL B  21      -8.387   5.397  -5.172  1.00 70.81           C  
ATOM    166  N   VAL B  22      -5.599   6.186  -1.704  1.00 73.04           N  
ATOM    167  CA  VAL B  22      -4.962   5.983  -0.408  1.00 73.04           C  
ATOM    168  C   VAL B  22      -4.977   7.288   0.386  1.00 73.04           C  
ATOM    169  CB  VAL B  22      -3.513   5.470  -0.561  1.00 73.04           C  
ATOM    170  O   VAL B  22      -5.216   7.283   1.596  1.00 73.04           O  
ATOM    171  CG1 VAL B  22      -2.809   5.425   0.794  1.00 73.04           C  
ATOM    172  CG2 VAL B  22      -3.502   4.091  -1.218  1.00 73.04           C  
ATOM    173  N   ALA B  23      -4.767   8.380  -0.287  1.00 81.06           N  
ATOM    174  CA  ALA B  23      -4.782   9.683   0.375  1.00 81.06           C  
ATOM    175  C   ALA B  23      -6.161   9.990   0.951  1.00 81.06           C  
ATOM    176  CB  ALA B  23      -4.360  10.779  -0.600  1.00 81.06           C  
ATOM    177  O   ALA B  23      -6.276  10.479   2.077  1.00 81.06           O  
ATOM    178  N   VAL B  24      -7.132   9.631   0.276  1.00 83.22           N  
ATOM    179  CA  VAL B  24      -8.497   9.866   0.736  1.00 83.22           C  
ATOM    180  C   VAL B  24      -8.804   8.961   1.926  1.00 83.22           C  
ATOM    181  CB  VAL B  24      -9.525   9.630  -0.393  1.00 83.22           C  
ATOM    182  O   VAL B  24      -9.399   9.401   2.912  1.00 83.22           O  
ATOM    183  CG1 VAL B  24     -10.948   9.647   0.161  1.00 83.22           C  
ATOM    184  CG2 VAL B  24      -9.362  10.680  -1.490  1.00 83.22           C  
ATOM    185  N   GLU B  25      -8.402   7.701   1.821  1.00 80.86           N  
ATOM    186  CA  GLU B  25      -8.598   6.771   2.928  1.00 80.86           C  
ATOM    187  C   GLU B  25      -7.910   7.270   4.196  1.00 80.86           C  
ATOM    188  CB  GLU B  25      -8.077   5.379   2.561  1.00 80.86           C  
ATOM    189  O   GLU B  25      -8.467   7.169   5.291  1.00 80.86           O  
ATOM    190  CG  GLU B  25      -8.968   4.628   1.582  1.00 80.86           C  
ATOM    191  CD  GLU B  25      -8.448   3.240   1.241  1.00 80.86           C  
ATOM    192  OE1 GLU B  25      -9.134   2.501   0.499  1.00 80.86           O  
ATOM    193  OE2 GLU B  25      -7.348   2.889   1.722  1.00 80.86           O  
ATOM    194  N   GLN B  26      -6.694   7.826   4.005  1.00 88.13           N  
ATOM    195  CA  GLN B  26      -5.971   8.395   5.137  1.00 88.13           C  
ATOM    196  C   GLN B  26      -6.747   9.552   5.760  1.00 88.13           C  
ATOM    197  CB  GLN B  26      -4.581   8.867   4.706  1.00 88.13           C  
ATOM    198  O   GLN B  26      -6.873   9.635   6.984  1.00 88.13           O  
ATOM    199  CG  GLN B  26      -3.691   9.296   5.864  1.00 88.13           C  
ATOM    200  CD  GLN B  26      -3.755  10.788   6.132  1.00 88.13           C  
ATOM    201  NE2 GLN B  26      -3.016  11.242   7.139  1.00 88.13           N  
ATOM    202  OE1 GLN B  26      -4.462  11.527   5.440  1.00 88.13           O  
ATOM    203  N   ALA B  27      -7.243  10.417   4.939  1.00 88.98           N  
ATOM    204  CA  ALA B  27      -8.006  11.566   5.418  1.00 88.98           C  
ATOM    205  C   ALA B  27      -9.257  11.120   6.169  1.00 88.98           C  
ATOM    206  CB  ALA B  27      -8.385  12.477   4.253  1.00 88.98           C  
ATOM    207  O   ALA B  27      -9.576  11.658   7.232  1.00 88.98           O  
ATOM    208  N   GLU B  28      -9.921  10.115   5.724  1.00 84.51           N  
ATOM    209  CA  GLU B  28     -11.123   9.604   6.377  1.00 84.51           C  
ATOM    210  C   GLU B  28     -10.792   8.976   7.728  1.00 84.51           C  
ATOM    211  CB  GLU B  28     -11.830   8.584   5.481  1.00 84.51           C  
ATOM    212  O   GLU B  28     -11.496   9.203   8.713  1.00 84.51           O  
ATOM    213  CG  GLU B  28     -12.526   9.201   4.277  1.00 84.51           C  
ATOM    214  CD  GLU B  28     -13.202   8.174   3.383  1.00 84.51           C  
ATOM    215  OE1 GLU B  28     -14.044   8.561   2.542  1.00 84.51           O  
ATOM    216  OE2 GLU B  28     -12.888   6.971   3.526  1.00 84.51           O  
ATOM    217  N   THR B  29      -9.748   8.221   7.693  1.00 87.30           N  
ATOM    218  CA  THR B  29      -9.322   7.578   8.931  1.00 87.30           C  
ATOM    219  C   THR B  29      -8.946   8.619   9.981  1.00 87.30           C  
ATOM    220  CB  THR B  29      -8.128   6.636   8.688  1.00 87.30           C  
ATOM    221  O   THR B  29      -9.373   8.528  11.134  1.00 87.30           O  
ATOM    222  CG2 THR B  29      -7.709   5.936   9.977  1.00 87.30           C  
ATOM    223  OG1 THR B  29      -8.496   5.647   7.718  1.00 87.30           O  
ATOM    224  N   TYR B  30      -8.192   9.634   9.565  1.00 94.01           N  
ATOM    225  CA  TYR B  30      -7.798  10.695  10.485  1.00 94.01           C  
ATOM    226  C   TYR B  30      -9.018  11.449  11.003  1.00 94.01           C  
ATOM    227  CB  TYR B  30      -6.834  11.670   9.802  1.00 94.01           C  
ATOM    228  O   TYR B  30      -9.129  11.712  12.203  1.00 94.01           O  
ATOM    229  CG  TYR B  30      -6.364  12.788  10.699  1.00 94.01           C  
ATOM    230  CD1 TYR B  30      -6.516  14.121  10.323  1.00 94.01           C  
ATOM    231  CD2 TYR B  30      -5.765  12.515  11.925  1.00 94.01           C  
ATOM    232  CE1 TYR B  30      -6.083  15.155  11.146  1.00 94.01           C  
ATOM    233  CE2 TYR B  30      -5.328  13.542  12.756  1.00 94.01           C  
ATOM    234  OH  TYR B  30      -5.060  15.876  13.177  1.00 94.01           O  
ATOM    235  CZ  TYR B  30      -5.491  14.856  12.358  1.00 94.01           C  
ATOM    236  N   TRP B  31      -9.898  11.762  10.116  1.00 90.33           N  
ATOM    237  CA  TRP B  31     -11.115  12.461  10.517  1.00 90.33           C  
ATOM    238  C   TRP B  31     -11.901  11.644  11.537  1.00 90.33           C  
ATOM    239  CB  TRP B  31     -11.991  12.758   9.297  1.00 90.33           C  
ATOM    240  O   TRP B  31     -12.380  12.184  12.537  1.00 90.33           O  
ATOM    241  CG  TRP B  31     -13.165  13.643   9.592  1.00 90.33           C  
ATOM    242  CD1 TRP B  31     -14.455  13.252   9.823  1.00 90.33           C  
ATOM    243  CD2 TRP B  31     -13.157  15.071   9.682  1.00 90.33           C  
ATOM    244  CE2 TRP B  31     -14.478  15.479   9.972  1.00 90.33           C  
ATOM    245  CE3 TRP B  31     -12.159  16.046   9.548  1.00 90.33           C  
ATOM    246  NE1 TRP B  31     -15.249  14.351  10.052  1.00 90.33           N  
ATOM    247  CH2 TRP B  31     -13.831  17.756   9.992  1.00 90.33           C  
ATOM    248  CZ2 TRP B  31     -14.826  16.823  10.129  1.00 90.33           C  
ATOM    249  CZ3 TRP B  31     -12.508  17.382   9.705  1.00 90.33           C  
ATOM    250  N   LYS B  32     -12.042  10.381  11.290  1.00 87.31           N  
ATOM    251  CA  LYS B  32     -12.740   9.511  12.231  1.00 87.31           C  
ATOM    252  C   LYS B  32     -12.069   9.532  13.602  1.00 87.31           C  
ATOM    253  CB  LYS B  32     -12.797   8.079  11.698  1.00 87.31           C  
ATOM    254  O   LYS B  32     -12.748   9.538  14.631  1.00 87.31           O  
ATOM    255  CG  LYS B  32     -13.932   7.828  10.716  1.00 87.31           C  
ATOM    256  CD  LYS B  32     -13.971   6.374  10.265  1.00 87.31           C  
ATOM    257  CE  LYS B  32     -15.053   6.140   9.220  1.00 87.31           C  
ATOM    258  NZ  LYS B  32     -15.058   4.727   8.734  1.00 87.31           N  
ATOM    259  N   LEU B  33     -10.829   9.556  13.547  1.00 91.26           N  
ATOM    260  CA  LEU B  33     -10.090   9.638  14.802  1.00 91.26           C  
ATOM    261  C   LEU B  33     -10.403  10.938  15.534  1.00 91.26           C  
ATOM    262  CB  LEU B  33      -8.584   9.534  14.545  1.00 91.26           C  
ATOM    263  O   LEU B  33     -10.657  10.931  16.741  1.00 91.26           O  
ATOM    264  CG  LEU B  33      -7.730   9.028  15.709  1.00 91.26           C  
ATOM    265  CD1 LEU B  33      -7.739   7.504  15.749  1.00 91.26           C  
ATOM    266  CD2 LEU B  33      -6.305   9.558  15.596  1.00 91.26           C  
ATOM    267  N   LEU B  34     -10.438  12.005  14.796  1.00 93.09           N  
ATOM    268  CA  LEU B  34     -10.695  13.310  15.396  1.00 93.09           C  
ATOM    269  C   LEU B  34     -12.119  13.387  15.938  1.00 93.09           C  
ATOM    270  CB  LEU B  34     -10.465  14.425  14.373  1.00 93.09           C  
ATOM    271  O   LEU B  34     -12.399  14.169  16.849  1.00 93.09           O  
ATOM    272  CG  LEU B  34      -9.007  14.752  14.044  1.00 93.09           C  
ATOM    273  CD1 LEU B  34      -8.935  15.747  12.890  1.00 93.09           C  
ATOM    274  CD2 LEU B  34      -8.290  15.298  15.274  1.00 93.09           C  
ATOM    275  N   THR B  35     -13.005  12.630  15.437  1.00 87.08           N  
ATOM    276  CA  THR B  35     -14.380  12.602  15.920  1.00 87.08           C  
ATOM    277  C   THR B  35     -14.479  11.817  17.226  1.00 87.08           C  
ATOM    278  CB  THR B  35     -15.328  11.984  14.875  1.00 87.08           C  
ATOM    279  O   THR B  35     -15.407  12.022  18.011  1.00 87.08           O  
ATOM    280  CG2 THR B  35     -15.393  12.843  13.616  1.00 87.08           C  
ATOM    281  OG1 THR B  35     -14.856  10.677  14.524  1.00 87.08           O  
ATOM    282  N   SER B  36     -13.546  11.020  17.539  1.00 85.76           N  
ATOM    283  CA  SER B  36     -13.603  10.149  18.709  1.00 85.76           C  
ATOM    284  C   SER B  36     -12.747  10.696  19.847  1.00 85.76           C  
ATOM    285  CB  SER B  36     -13.144   8.736  18.348  1.00 85.76           C  
ATOM    286  O   SER B  36     -13.107  10.568  21.019  1.00 85.76           O  
ATOM    287  OG  SER B  36     -11.797   8.742  17.907  1.00 85.76           O  
ATOM    288  N   VAL B  37     -11.644  11.288  19.471  1.00 89.86           N  
ATOM    289  CA  VAL B  37     -10.709  11.790  20.472  1.00 89.86           C  
ATOM    290  C   VAL B  37     -10.292  13.216  20.119  1.00 89.86           C  
ATOM    291  CB  VAL B  37      -9.463  10.884  20.590  1.00 89.86           C  
ATOM    292  O   VAL B  37     -10.065  13.532  18.949  1.00 89.86           O  
ATOM    293  CG1 VAL B  37      -8.503  11.422  21.650  1.00 89.86           C  
ATOM    294  CG2 VAL B  37      -9.876   9.450  20.916  1.00 89.86           C  
ATOM    295  N   PRO B  38     -10.243  14.046  21.180  1.00 92.24           N  
ATOM    296  CA  PRO B  38      -9.765  15.401  20.896  1.00 92.24           C  
ATOM    297  C   PRO B  38      -8.358  15.418  20.303  1.00 92.24           C  
ATOM    298  CB  PRO B  38      -9.787  16.078  22.269  1.00 92.24           C  
ATOM    299  O   PRO B  38      -7.486  14.668  20.749  1.00 92.24           O  
ATOM    300  CG  PRO B  38      -9.851  14.952  23.249  1.00 92.24           C  
ATOM    301  CD  PRO B  38     -10.396  13.740  22.549  1.00 92.24           C  
ATOM    302  N   GLY B  39      -8.197  16.218  19.292  1.00 93.44           N  
ATOM    303  CA  GLY B  39      -6.899  16.315  18.642  1.00 93.44           C  
ATOM    304  C   GLY B  39      -5.767  16.604  19.610  1.00 93.44           C  
ATOM    305  O   GLY B  39      -4.643  16.139  19.416  1.00 93.44           O  
ATOM    306  N   SER B  40      -5.995  17.331  20.620  1.00 94.97           N  
ATOM    307  CA  SER B  40      -4.987  17.723  21.600  1.00 94.97           C  
ATOM    308  C   SER B  40      -4.433  16.509  22.339  1.00 94.97           C  
ATOM    309  CB  SER B  40      -5.572  18.718  22.603  1.00 94.97           C  
ATOM    310  O   SER B  40      -3.352  16.575  22.928  1.00 94.97           O  
ATOM    311  OG  SER B  40      -6.736  18.189  23.215  1.00 94.97           O  
ATOM    312  N   LYS B  41      -5.116  15.438  22.268  1.00 92.79           N  
ATOM    313  CA  LYS B  41      -4.688  14.235  22.977  1.00 92.79           C  
ATOM    314  C   LYS B  41      -4.083  13.217  22.016  1.00 92.79           C  
ATOM    315  CB  LYS B  41      -5.863  13.611  23.731  1.00 92.79           C  
ATOM    316  O   LYS B  41      -3.625  12.153  22.438  1.00 92.79           O  
ATOM    317  CG  LYS B  41      -6.386  14.463  24.878  1.00 92.79           C  
ATOM    318  CD  LYS B  41      -7.456  13.730  25.676  1.00 92.79           C  
ATOM    319  CE  LYS B  41      -7.973  14.578  26.831  1.00 92.79           C  
ATOM    320  NZ  LYS B  41      -9.068  13.889  27.577  1.00 92.79           N  
ATOM    321  N   LEU B  42      -4.030  13.594  20.803  1.00 93.02           N  
ATOM    322  CA  LEU B  42      -3.572  12.643  19.797  1.00 93.02           C  
ATOM    323  C   LEU B  42      -2.070  12.775  19.568  1.00 93.02           C  
ATOM    324  CB  LEU B  42      -4.322  12.854  18.479  1.00 93.02           C  
ATOM    325  O   LEU B  42      -1.539  13.887  19.532  1.00 93.02           O  
ATOM    326  CG  LEU B  42      -5.786  12.411  18.453  1.00 93.02           C  
ATOM    327  CD1 LEU B  42      -6.421  12.760  17.111  1.00 93.02           C  
ATOM    328  CD2 LEU B  42      -5.897  10.916  18.731  1.00 93.02           C  
ATOM    329  N   ARG B  43      -1.453  11.644  19.491  1.00 92.87           N  
ATOM    330  CA  ARG B  43      -0.076  11.545  19.019  1.00 92.87           C  
ATOM    331  C   ARG B  43      -0.008  10.826  17.676  1.00 92.87           C  
ATOM    332  CB  ARG B  43       0.794  10.818  20.046  1.00 92.87           C  
ATOM    333  O   ARG B  43      -0.107   9.599  17.616  1.00 92.87           O  
ATOM    334  CG  ARG B  43       1.162  11.667  21.253  1.00 92.87           C  
ATOM    335  CD  ARG B  43       2.110  10.933  22.191  1.00 92.87           C  
ATOM    336  NE  ARG B  43       1.533   9.680  22.668  1.00 92.87           N  
ATOM    337  NH1 ARG B  43       1.329  10.370  24.864  1.00 92.87           N  
ATOM    338  NH2 ARG B  43       0.660   8.264  24.252  1.00 92.87           N  
ATOM    339  CZ  ARG B  43       1.175   9.441  23.927  1.00 92.87           C  
ATOM    340  N   LEU B  44       0.387  11.554  16.629  1.00 93.98           N  
ATOM    341  CA  LEU B  44       0.317  11.008  15.278  1.00 93.98           C  
ATOM    342  C   LEU B  44       1.534  10.137  14.980  1.00 93.98           C  
ATOM    343  CB  LEU B  44       0.218  12.136  14.248  1.00 93.98           C  
ATOM    344  O   LEU B  44       1.425   9.132  14.274  1.00 93.98           O  
ATOM    345  CG  LEU B  44      -1.054  12.984  14.293  1.00 93.98           C  
ATOM    346  CD1 LEU B  44      -1.006  14.069  13.222  1.00 93.98           C  
ATOM    347  CD2 LEU B  44      -2.289  12.107  14.117  1.00 93.98           C  
ATOM    348  N   THR B  45       2.713  10.558  15.495  1.00 91.17           N  
ATOM    349  CA  THR B  45       3.948   9.805  15.305  1.00 91.17           C  
ATOM    350  C   THR B  45       4.758   9.760  16.598  1.00 91.17           C  
ATOM    351  CB  THR B  45       4.805  10.413  14.180  1.00 91.17           C  
ATOM    352  O   THR B  45       4.455  10.479  17.552  1.00 91.17           O  
ATOM    353  CG2 THR B  45       3.949  10.776  12.971  1.00 91.17           C  
ATOM    354  OG1 THR B  45       5.452  11.596  14.665  1.00 91.17           O  
ATOM    355  N   LYS B  46       5.793   8.940  16.590  1.00 88.28           N  
ATOM    356  CA  LYS B  46       6.697   8.862  17.734  1.00 88.28           C  
ATOM    357  C   LYS B  46       7.554  10.119  17.845  1.00 88.28           C  
ATOM    358  CB  LYS B  46       7.591   7.626  17.629  1.00 88.28           C  
ATOM    359  O   LYS B  46       8.120  10.400  18.904  1.00 88.28           O  
ATOM    360  CG  LYS B  46       6.838   6.307  17.729  1.00 88.28           C  
ATOM    361  CD  LYS B  46       7.781   5.115  17.619  1.00 88.28           C  
ATOM    362  CE  LYS B  46       7.027   3.795  17.703  1.00 88.28           C  
ATOM    363  NZ  LYS B  46       7.944   2.624  17.569  1.00 88.28           N  
ATOM    364  N   PHE B  47       7.548  10.873  16.791  1.00 93.39           N  
ATOM    365  CA  PHE B  47       8.456  12.013  16.736  1.00 93.39           C  
ATOM    366  C   PHE B  47       7.679  13.323  16.708  1.00 93.39           C  
ATOM    367  CB  PHE B  47       9.368  11.916  15.509  1.00 93.39           C  
ATOM    368  O   PHE B  47       8.133  14.308  16.121  1.00 93.39           O  
ATOM    369  CG  PHE B  47      10.120  10.616  15.412  1.00 93.39           C  
ATOM    370  CD1 PHE B  47      11.199  10.357  16.248  1.00 93.39           C  
ATOM    371  CD2 PHE B  47       9.747   9.653  14.483  1.00 93.39           C  
ATOM    372  CE1 PHE B  47      11.896   9.155  16.161  1.00 93.39           C  
ATOM    373  CE2 PHE B  47      10.440   8.449  14.390  1.00 93.39           C  
ATOM    374  CZ  PHE B  47      11.514   8.202  15.229  1.00 93.39           C  
ATOM    375  N   ASP B  48       6.459  13.330  17.267  1.00 95.65           N  
ATOM    376  CA  ASP B  48       5.607  14.514  17.217  1.00 95.65           C  
ATOM    377  C   ASP B  48       6.337  15.739  17.764  1.00 95.65           C  
ATOM    378  CB  ASP B  48       4.314  14.279  18.000  1.00 95.65           C  
ATOM    379  O   ASP B  48       6.338  16.800  17.136  1.00 95.65           O  
ATOM    380  CG  ASP B  48       3.271  13.512  17.206  1.00 95.65           C  
ATOM    381  OD1 ASP B  48       3.615  12.919  16.160  1.00 95.65           O  
ATOM    382  OD2 ASP B  48       2.094  13.503  17.628  1.00 95.65           O  
ATOM    383  N   ASP B  49       6.975  15.612  18.912  1.00 96.28           N  
ATOM    384  CA  ASP B  49       7.648  16.737  19.555  1.00 96.28           C  
ATOM    385  C   ASP B  49       8.813  17.238  18.705  1.00 96.28           C  
ATOM    386  CB  ASP B  49       8.145  16.341  20.947  1.00 96.28           C  
ATOM    387  O   ASP B  49       8.976  18.446  18.516  1.00 96.28           O  
ATOM    388  CG  ASP B  49       7.016  16.093  21.932  1.00 96.28           C  
ATOM    389  OD1 ASP B  49       5.903  16.627  21.731  1.00 96.28           O  
ATOM    390  OD2 ASP B  49       7.241  15.359  22.918  1.00 96.28           O  
ATOM    391  N   GLU B  50       9.571  16.286  18.248  1.00 96.13           N  
ATOM    392  CA  GLU B  50      10.704  16.646  17.401  1.00 96.13           C  
ATOM    393  C   GLU B  50      10.239  17.342  16.125  1.00 96.13           C  
ATOM    394  CB  GLU B  50      11.530  15.405  17.052  1.00 96.13           C  
ATOM    395  O   GLU B  50      10.818  18.350  15.716  1.00 96.13           O  
ATOM    396  CG  GLU B  50      12.845  15.719  16.353  1.00 96.13           C  
ATOM    397  CD  GLU B  50      13.690  14.485  16.083  1.00 96.13           C  
ATOM    398  OE1 GLU B  50      14.698  14.588  15.347  1.00 96.13           O  
ATOM    399  OE2 GLU B  50      13.342  13.405  16.612  1.00 96.13           O  
ATOM    400  N   ILE B  51       9.186  16.809  15.540  1.00 96.10           N  
ATOM    401  CA  ILE B  51       8.653  17.400  14.317  1.00 96.10           C  
ATOM    402  C   ILE B  51       8.147  18.812  14.604  1.00 96.10           C  
ATOM    403  CB  ILE B  51       7.519  16.536  13.720  1.00 96.10           C  
ATOM    404  O   ILE B  51       8.459  19.751  13.867  1.00 96.10           O  
ATOM    405  CG1 ILE B  51       8.079  15.209  13.194  1.00 96.10           C  
ATOM    406  CG2 ILE B  51       6.785  17.298  12.613  1.00 96.10           C  
ATOM    407  CD1 ILE B  51       7.010  14.205  12.786  1.00 96.10           C  
ATOM    408  N   TYR B  52       7.443  18.969  15.681  1.00 97.72           N  
ATOM    409  CA  TYR B  52       6.886  20.266  16.049  1.00 97.72           C  
ATOM    410  C   TYR B  52       7.992  21.287  16.284  1.00 97.72           C  
ATOM    411  CB  TYR B  52       6.016  20.141  17.303  1.00 97.72           C  
ATOM    412  O   TYR B  52       7.948  22.395  15.743  1.00 97.72           O  
ATOM    413  CG  TYR B  52       5.440  21.454  17.776  1.00 97.72           C  
ATOM    414  CD1 TYR B  52       6.015  22.146  18.840  1.00 97.72           C  
ATOM    415  CD2 TYR B  52       4.321  22.004  17.161  1.00 97.72           C  
ATOM    416  CE1 TYR B  52       5.486  23.355  19.280  1.00 97.72           C  
ATOM    417  CE2 TYR B  52       3.784  23.213  17.593  1.00 97.72           C  
ATOM    418  OH  TYR B  52       3.846  25.076  19.082  1.00 97.72           O  
ATOM    419  CZ  TYR B  52       4.373  23.880  18.651  1.00 97.72           C  
ATOM    420  N   GLU B  53       8.961  21.001  17.025  1.00 97.66           N  
ATOM    421  CA  GLU B  53      10.048  21.919  17.354  1.00 97.66           C  
ATOM    422  C   GLU B  53      10.807  22.347  16.102  1.00 97.66           C  
ATOM    423  CB  GLU B  53      11.008  21.278  18.359  1.00 97.66           C  
ATOM    424  O   GLU B  53      11.085  23.533  15.912  1.00 97.66           O  
ATOM    425  CG  GLU B  53      10.418  21.106  19.751  1.00 97.66           C  
ATOM    426  CD  GLU B  53      11.322  20.330  20.695  1.00 97.66           C  
ATOM    427  OE1 GLU B  53      10.898  20.033  21.834  1.00 97.66           O  
ATOM    428  OE2 GLU B  53      12.465  20.017  20.291  1.00 97.66           O  
ATOM    429  N   ASN B  54      11.079  21.355  15.248  1.00 96.98           N  
ATOM    430  CA  ASN B  54      11.782  21.673  14.010  1.00 96.98           C  
ATOM    431  C   ASN B  54      10.919  22.515  13.075  1.00 96.98           C  
ATOM    432  CB  ASN B  54      12.234  20.392  13.306  1.00 96.98           C  
ATOM    433  O   ASN B  54      11.422  23.416  12.402  1.00 96.98           O  
ATOM    434  CG  ASN B  54      13.559  19.873  13.830  1.00 96.98           C  
ATOM    435  ND2 ASN B  54      13.501  18.871  14.699  1.00 96.98           N  
ATOM    436  OD1 ASN B  54      14.625  20.370  13.458  1.00 96.98           O  
ATOM    437  N   PHE B  55       9.631  22.215  13.100  1.00 97.26           N  
ATOM    438  CA  PHE B  55       8.683  22.975  12.293  1.00 97.26           C  
ATOM    439  C   PHE B  55       8.653  24.436  12.725  1.00 97.26           C  
ATOM    440  CB  PHE B  55       7.280  22.369  12.397  1.00 97.26           C  
ATOM    441  O   PHE B  55       8.788  25.337  11.895  1.00 97.26           O  
ATOM    442  CG  PHE B  55       6.255  23.059  11.538  1.00 97.26           C  
ATOM    443  CD1 PHE B  55       4.990  23.347  12.037  1.00 97.26           C  
ATOM    444  CD2 PHE B  55       6.557  23.421  10.232  1.00 97.26           C  
ATOM    445  CE1 PHE B  55       4.040  23.986  11.244  1.00 97.26           C  
ATOM    446  CE2 PHE B  55       5.612  24.060   9.434  1.00 97.26           C  
ATOM    447  CZ  PHE B  55       4.354  24.341   9.941  1.00 97.26           C  
ATOM    448  N   MET B  56       8.617  24.721  13.980  1.00 96.57           N  
ATOM    449  CA  MET B  56       8.556  26.078  14.516  1.00 96.57           C  
ATOM    450  C   MET B  56       9.875  26.811  14.293  1.00 96.57           C  
ATOM    451  CB  MET B  56       8.217  26.053  16.007  1.00 96.57           C  
ATOM    452  O   MET B  56       9.885  28.018  14.042  1.00 96.57           O  
ATOM    453  CG  MET B  56       6.847  25.472  16.315  1.00 96.57           C  
ATOM    454  SD  MET B  56       5.500  26.333  15.413  1.00 96.57           S  
ATOM    455  CE  MET B  56       4.283  24.992  15.300  1.00 96.57           C  
ATOM    456  N   GLU B  57      10.974  26.134  14.396  1.00 96.03           N  
ATOM    457  CA  GLU B  57      12.294  26.735  14.231  1.00 96.03           C  
ATOM    458  C   GLU B  57      12.552  27.108  12.774  1.00 96.03           C  
ATOM    459  CB  GLU B  57      13.385  25.785  14.732  1.00 96.03           C  
ATOM    460  O   GLU B  57      13.048  28.199  12.485  1.00 96.03           O  
ATOM    461  CG  GLU B  57      14.777  26.400  14.745  1.00 96.03           C  
ATOM    462  CD  GLU B  57      15.847  25.450  15.259  1.00 96.03           C  
ATOM    463  OE1 GLU B  57      17.048  25.797  15.196  1.00 96.03           O  
ATOM    464  OE2 GLU B  57      15.481  24.349  15.729  1.00 96.03           O  
ATOM    465  N   ARG B  58      12.125  26.300  11.885  1.00 94.98           N  
ATOM    466  CA  ARG B  58      12.486  26.480  10.482  1.00 94.98           C  
ATOM    467  C   ARG B  58      11.400  27.243   9.731  1.00 94.98           C  
ATOM    468  CB  ARG B  58      12.735  25.127   9.813  1.00 94.98           C  
ATOM    469  O   ARG B  58      11.649  27.788   8.654  1.00 94.98           O  
ATOM    470  CG  ARG B  58      13.997  24.427  10.289  1.00 94.98           C  
ATOM    471  CD  ARG B  58      14.191  23.083   9.600  1.00 94.98           C  
ATOM    472  NE  ARG B  58      15.485  22.491   9.928  1.00 94.98           N  
ATOM    473  NH1 ARG B  58      16.295  22.557   7.765  1.00 94.98           N  
ATOM    474  NH2 ARG B  58      17.593  21.712   9.455  1.00 94.98           N  
ATOM    475  CZ  ARG B  58      16.454  22.254   9.049  1.00 94.98           C  
ATOM    476  N   PHE B  59      10.165  27.240  10.285  1.00 95.96           N  
ATOM    477  CA  PHE B  59       9.057  27.999   9.717  1.00 95.96           C  
ATOM    478  C   PHE B  59       8.418  28.895  10.771  1.00 95.96           C  
ATOM    479  CB  PHE B  59       8.007  27.056   9.122  1.00 95.96           C  
ATOM    480  O   PHE B  59       7.279  28.663  11.182  1.00 95.96           O  
ATOM    481  CG  PHE B  59       8.538  26.166   8.031  1.00 95.96           C  
ATOM    482  CD1 PHE B  59       8.502  26.574   6.703  1.00 95.96           C  
ATOM    483  CD2 PHE B  59       9.074  24.921   8.333  1.00 95.96           C  
ATOM    484  CE1 PHE B  59       8.993  25.752   5.691  1.00 95.96           C  
ATOM    485  CE2 PHE B  59       9.566  24.094   7.327  1.00 95.96           C  
ATOM    486  CZ  PHE B  59       9.524  24.512   6.007  1.00 95.96           C  
ATOM    487  N   PRO B  60       9.101  29.998  11.126  1.00 94.75           N  
ATOM    488  CA  PRO B  60       8.669  30.857  12.231  1.00 94.75           C  
ATOM    489  C   PRO B  60       7.306  31.499  11.981  1.00 94.75           C  
ATOM    490  CB  PRO B  60       9.769  31.919  12.303  1.00 94.75           C  
ATOM    491  O   PRO B  60       6.610  31.868  12.931  1.00 94.75           O  
ATOM    492  CG  PRO B  60      10.596  31.696  11.078  1.00 94.75           C  
ATOM    493  CD  PRO B  60      10.281  30.333  10.532  1.00 94.75           C  
ATOM    494  N   GLU B  61       6.954  31.675  10.687  1.00 94.02           N  
ATOM    495  CA  GLU B  61       5.651  32.255  10.379  1.00 94.02           C  
ATOM    496  C   GLU B  61       4.521  31.418  10.971  1.00 94.02           C  
ATOM    497  CB  GLU B  61       5.467  32.391   8.865  1.00 94.02           C  
ATOM    498  O   GLU B  61       3.429  31.931  11.227  1.00 94.02           O  
ATOM    499  CG  GLU B  61       5.580  31.074   8.111  1.00 94.02           C  
ATOM    500  CD  GLU B  61       6.979  30.807   7.577  1.00 94.02           C  
ATOM    501  OE1 GLU B  61       7.107  30.265   6.456  1.00 94.02           O  
ATOM    502  OE2 GLU B  61       7.954  31.142   8.286  1.00 94.02           O  
ATOM    503  N   TYR B  62       4.742  30.146  11.240  1.00 95.61           N  
ATOM    504  CA  TYR B  62       3.696  29.256  11.731  1.00 95.61           C  
ATOM    505  C   TYR B  62       3.692  29.206  13.254  1.00 95.61           C  
ATOM    506  CB  TYR B  62       3.879  27.846  11.163  1.00 95.61           C  
ATOM    507  O   TYR B  62       2.938  28.437  13.854  1.00 95.61           O  
ATOM    508  CG  TYR B  62       3.640  27.754   9.676  1.00 95.61           C  
ATOM    509  CD1 TYR B  62       2.396  28.065   9.130  1.00 95.61           C  
ATOM    510  CD2 TYR B  62       4.655  27.356   8.813  1.00 95.61           C  
ATOM    511  CE1 TYR B  62       2.170  27.981   7.760  1.00 95.61           C  
ATOM    512  CE2 TYR B  62       4.440  27.267   7.441  1.00 95.61           C  
ATOM    513  OH  TYR B  62       2.978  27.496   5.568  1.00 95.61           O  
ATOM    514  CZ  TYR B  62       3.196  27.582   6.925  1.00 95.61           C  
ATOM    515  N   LYS B  63       4.517  29.981  13.933  1.00 95.13           N  
ATOM    516  CA  LYS B  63       4.398  30.167  15.376  1.00 95.13           C  
ATOM    517  C   LYS B  63       3.105  30.895  15.732  1.00 95.13           C  
ATOM    518  CB  LYS B  63       5.601  30.940  15.919  1.00 95.13           C  
ATOM    519  O   LYS B  63       2.597  30.760  16.847  1.00 95.13           O  
ATOM    520  CG  LYS B  63       6.884  30.124  15.982  1.00 95.13           C  
ATOM    521  CD  LYS B  63       8.022  30.919  16.609  1.00 95.13           C  
ATOM    522  CE  LYS B  63       9.313  30.114  16.647  1.00 95.13           C  
ATOM    523  NZ  LYS B  63      10.441  30.903  17.226  1.00 95.13           N  
ATOM    524  N   ASP B  64       2.748  31.612  14.710  1.00 95.30           N  
ATOM    525  CA  ASP B  64       1.436  32.238  14.842  1.00 95.30           C  
ATOM    526  C   ASP B  64       0.318  31.216  14.644  1.00 95.30           C  
ATOM    527  CB  ASP B  64       1.284  33.384  13.840  1.00 95.30           C  
ATOM    528  O   ASP B  64       0.122  30.710  13.538  1.00 95.30           O  
ATOM    529  CG  ASP B  64      -0.012  34.156  14.015  1.00 95.30           C  
ATOM    530  OD1 ASP B  64      -0.805  33.821  14.921  1.00 95.30           O  
ATOM    531  OD2 ASP B  64      -0.244  35.107  13.237  1.00 95.30           O  
ATOM    532  N   VAL B  65      -0.488  31.009  15.658  1.00 95.03           N  
ATOM    533  CA  VAL B  65      -1.509  29.968  15.683  1.00 95.03           C  
ATOM    534  C   VAL B  65      -2.522  30.210  14.566  1.00 95.03           C  
ATOM    535  CB  VAL B  65      -2.227  29.910  17.050  1.00 95.03           C  
ATOM    536  O   VAL B  65      -3.053  29.261  13.985  1.00 95.03           O  
ATOM    537  CG1 VAL B  65      -3.382  28.910  17.011  1.00 95.03           C  
ATOM    538  CG2 VAL B  65      -1.239  29.547  18.156  1.00 95.03           C  
ATOM    539  N   GLU B  66      -2.698  31.454  14.228  1.00 94.95           N  
ATOM    540  CA  GLU B  66      -3.652  31.790  13.175  1.00 94.95           C  
ATOM    541  C   GLU B  66      -3.158  31.317  11.811  1.00 94.95           C  
ATOM    542  CB  GLU B  66      -3.913  33.298  13.146  1.00 94.95           C  
ATOM    543  O   GLU B  66      -3.956  30.923  10.958  1.00 94.95           O  
ATOM    544  CG  GLU B  66      -4.722  33.805  14.331  1.00 94.95           C  
ATOM    545  CD  GLU B  66      -6.089  33.149  14.449  1.00 94.95           C  
ATOM    546  OE1 GLU B  66      -6.463  32.723  15.566  1.00 94.95           O  
ATOM    547  OE2 GLU B  66      -6.790  33.058  13.417  1.00 94.95           O  
ATOM    548  N   ARG B  67      -1.857  31.273  11.672  1.00 95.22           N  
ATOM    549  CA  ARG B  67      -1.281  30.851  10.399  1.00 95.22           C  
ATOM    550  C   ARG B  67      -1.301  29.332  10.266  1.00 95.22           C  
ATOM    551  CB  ARG B  67       0.151  31.371  10.258  1.00 95.22           C  
ATOM    552  O   ARG B  67      -1.365  28.802   9.155  1.00 95.22           O  
ATOM    553  CG  ARG B  67       0.242  32.873  10.037  1.00 95.22           C  
ATOM    554  CD  ARG B  67      -0.150  33.259   8.618  1.00 95.22           C  
ATOM    555  NE  ARG B  67       0.791  32.728   7.635  1.00 95.22           N  
ATOM    556  NH1 ARG B  67      -0.577  33.107   5.813  1.00 95.22           N  
ATOM    557  NH2 ARG B  67       1.492  32.165   5.522  1.00 95.22           N  
ATOM    558  CZ  ARG B  67       0.567  32.668   6.326  1.00 95.22           C  
ATOM    559  N   VAL B  68      -1.242  28.650  11.348  1.00 95.99           N  
ATOM    560  CA  VAL B  68      -1.337  27.194  11.329  1.00 95.99           C  
ATOM    561  C   VAL B  68      -2.790  26.772  11.128  1.00 95.99           C  
ATOM    562  CB  VAL B  68      -0.777  26.572  12.628  1.00 95.99           C  
ATOM    563  O   VAL B  68      -3.064  25.729  10.530  1.00 95.99           O  
ATOM    564  CG1 VAL B  68      -1.014  25.063  12.650  1.00 95.99           C  
ATOM    565  CG2 VAL B  68       0.712  26.884  12.770  1.00 95.99           C  
ATOM    566  N   LYS B  69      -3.703  27.633  11.646  1.00 96.67           N  
ATOM    567  CA  LYS B  69      -5.134  27.364  11.535  1.00 96.67           C  
ATOM    568  C   LYS B  69      -5.597  27.443  10.083  1.00 96.67           C  
ATOM    569  CB  LYS B  69      -5.933  28.345  12.394  1.00 96.67           C  
ATOM    570  O   LYS B  69      -6.392  26.616   9.634  1.00 96.67           O  
ATOM    571  CG  LYS B  69      -7.429  28.071  12.417  1.00 96.67           C  
ATOM    572  CD  LYS B  69      -8.161  29.038  13.339  1.00 96.67           C  
ATOM    573  CE  LYS B  69      -9.661  28.776  13.350  1.00 96.67           C  
ATOM    574  NZ  LYS B  69     -10.377  29.696  14.283  1.00 96.67           N  
ATOM    575  N   LYS B  70      -5.091  28.472   9.438  1.00 95.79           N  
ATOM    576  CA  LYS B  70      -5.504  28.701   8.057  1.00 95.79           C  
ATOM    577  C   LYS B  70      -4.335  29.194   7.209  1.00 95.79           C  
ATOM    578  CB  LYS B  70      -6.654  29.708   8.000  1.00 95.79           C  
ATOM    579  O   LYS B  70      -3.592  30.085   7.625  1.00 95.79           O  
ATOM    580  CG  LYS B  70      -7.308  29.823   6.631  1.00 95.79           C  
ATOM    581  CD  LYS B  70      -8.499  30.773   6.658  1.00 95.79           C  
ATOM    582  CE  LYS B  70      -9.148  30.897   5.287  1.00 95.79           C  
ATOM    583  NZ  LYS B  70     -10.346  31.789   5.319  1.00 95.79           N  
ATOM    584  N   PHE B  71      -4.058  28.505   6.025  1.00 94.37           N  
ATOM    585  CA  PHE B  71      -3.029  28.895   5.069  1.00 94.37           C  
ATOM    586  C   PHE B  71      -3.502  28.664   3.639  1.00 94.37           C  
ATOM    587  CB  PHE B  71      -1.733  28.119   5.325  1.00 94.37           C  
ATOM    588  O   PHE B  71      -4.554  28.061   3.418  1.00 94.37           O  
ATOM    589  CG  PHE B  71      -1.838  26.648   5.027  1.00 94.37           C  
ATOM    590  CD1 PHE B  71      -2.298  25.760   5.992  1.00 94.37           C  
ATOM    591  CD2 PHE B  71      -1.476  26.152   3.782  1.00 94.37           C  
ATOM    592  CE1 PHE B  71      -2.396  24.398   5.719  1.00 94.37           C  
ATOM    593  CE2 PHE B  71      -1.572  24.792   3.501  1.00 94.37           C  
ATOM    594  CZ  PHE B  71      -2.031  23.916   4.472  1.00 94.37           C  
ATOM    595  N   THR B  72      -2.738  29.209   2.726  1.00 88.05           N  
ATOM    596  CA  THR B  72      -3.056  28.966   1.324  1.00 88.05           C  
ATOM    597  C   THR B  72      -2.062  27.986   0.707  1.00 88.05           C  
ATOM    598  CB  THR B  72      -3.056  30.277   0.516  1.00 88.05           C  
ATOM    599  O   THR B  72      -0.884  27.975   1.071  1.00 88.05           O  
ATOM    600  CG2 THR B  72      -4.087  31.259   1.062  1.00 88.05           C  
ATOM    601  OG1 THR B  72      -1.757  30.876   0.587  1.00 88.05           O  
ATOM    602  N   GLU B  73      -2.597  27.162  -0.168  1.00 86.03           N  
ATOM    603  CA  GLU B  73      -1.769  26.175  -0.854  1.00 86.03           C  
ATOM    604  C   GLU B  73      -0.598  26.840  -1.572  1.00 86.03           C  
ATOM    605  CB  GLU B  73      -2.607  25.368  -1.849  1.00 86.03           C  
ATOM    606  O   GLU B  73       0.509  26.298  -1.600  1.00 86.03           O  
ATOM    607  CG  GLU B  73      -1.816  24.306  -2.600  1.00 86.03           C  
ATOM    608  CD  GLU B  73      -2.674  23.465  -3.531  1.00 86.03           C  
ATOM    609  OE1 GLU B  73      -2.115  22.671  -4.321  1.00 86.03           O  
ATOM    610  OE2 GLU B  73      -3.917  23.601  -3.470  1.00 86.03           O  
ATOM    611  N   GLU B  74      -0.808  28.035  -2.092  1.00 84.88           N  
ATOM    612  CA  GLU B  74       0.196  28.748  -2.876  1.00 84.88           C  
ATOM    613  C   GLU B  74       1.415  29.095  -2.026  1.00 84.88           C  
ATOM    614  CB  GLU B  74      -0.400  30.020  -3.484  1.00 84.88           C  
ATOM    615  O   GLU B  74       2.543  29.105  -2.523  1.00 84.88           O  
ATOM    616  CG  GLU B  74      -1.438  29.757  -4.565  1.00 84.88           C  
ATOM    617  CD  GLU B  74      -2.012  31.028  -5.169  1.00 84.88           C  
ATOM    618  OE1 GLU B  74      -2.829  30.937  -6.113  1.00 84.88           O  
ATOM    619  OE2 GLU B  74      -1.641  32.125  -4.694  1.00 84.88           O  
ATOM    620  N   GLU B  75       1.224  29.244  -0.768  1.00 86.23           N  
ATOM    621  CA  GLU B  75       2.322  29.598   0.127  1.00 86.23           C  
ATOM    622  C   GLU B  75       3.307  28.443   0.277  1.00 86.23           C  
ATOM    623  CB  GLU B  75       1.784  30.012   1.499  1.00 86.23           C  
ATOM    624  O   GLU B  75       4.484  28.659   0.575  1.00 86.23           O  
ATOM    625  CG  GLU B  75       0.923  31.267   1.469  1.00 86.23           C  
ATOM    626  CD  GLU B  75       0.343  31.629   2.828  1.00 86.23           C  
ATOM    627  OE1 GLU B  75      -0.773  32.194   2.880  1.00 86.23           O  
ATOM    628  OE2 GLU B  75       1.011  31.346   3.847  1.00 86.23           O  
ATOM    629  N   LEU B  76       2.816  27.226   0.062  1.00 86.02           N  
ATOM    630  CA  LEU B  76       3.660  26.046   0.216  1.00 86.02           C  
ATOM    631  C   LEU B  76       4.389  25.727  -1.085  1.00 86.02           C  
ATOM    632  CB  LEU B  76       2.823  24.842   0.654  1.00 86.02           C  
ATOM    633  O   LEU B  76       5.320  24.918  -1.097  1.00 86.02           O  
ATOM    634  CG  LEU B  76       2.168  24.937   2.033  1.00 86.02           C  
ATOM    635  CD1 LEU B  76       1.296  23.713   2.291  1.00 86.02           C  
ATOM    636  CD2 LEU B  76       3.227  25.084   3.120  1.00 86.02           C  
ATOM    637  N   LYS B  77       4.090  26.474  -2.122  1.00 77.44           N  
ATOM    638  CA  LYS B  77       4.590  26.081  -3.436  1.00 77.44           C  
ATOM    639  C   LYS B  77       5.552  27.126  -3.993  1.00 77.44           C  
ATOM    640  CB  LYS B  77       3.430  25.865  -4.409  1.00 77.44           C  
ATOM    641  O   LYS B  77       5.945  27.057  -5.160  1.00 77.44           O  
ATOM    642  CG  LYS B  77       2.529  24.694  -4.048  1.00 77.44           C  
ATOM    643  CD  LYS B  77       1.413  24.511  -5.069  1.00 77.44           C  
ATOM    644  CE  LYS B  77       0.532  23.317  -4.728  1.00 77.44           C  
ATOM    645  NZ  LYS B  77      -0.583  23.153  -5.708  1.00 77.44           N  
ATOM    646  N   THR B  78       5.952  28.079  -3.249  1.00 81.55           N  
ATOM    647  CA  THR B  78       6.932  29.057  -3.709  1.00 81.55           C  
ATOM    648  C   THR B  78       8.323  28.434  -3.784  1.00 81.55           C  
ATOM    649  CB  THR B  78       6.967  30.289  -2.787  1.00 81.55           C  
ATOM    650  O   THR B  78       8.595  27.429  -3.124  1.00 81.55           O  
ATOM    651  CG2 THR B  78       5.596  30.954  -2.704  1.00 81.55           C  
ATOM    652  OG1 THR B  78       7.369  29.884  -1.473  1.00 81.55           O  
ATOM    653  N   LYS B  79       9.128  28.970  -4.656  1.00 83.07           N  
ATOM    654  CA  LYS B  79      10.488  28.459  -4.800  1.00 83.07           C  
ATOM    655  C   LYS B  79      11.216  28.448  -3.459  1.00 83.07           C  
ATOM    656  CB  LYS B  79      11.271  29.295  -5.814  1.00 83.07           C  
ATOM    657  O   LYS B  79      11.874  27.464  -3.112  1.00 83.07           O  
ATOM    658  CG  LYS B  79      10.953  28.964  -7.265  1.00 83.07           C  
ATOM    659  CD  LYS B  79      11.847  29.741  -8.223  1.00 83.07           C  
ATOM    660  CE  LYS B  79      11.487  29.460  -9.676  1.00 83.07           C  
ATOM    661  NZ  LYS B  79      12.343  30.240 -10.619  1.00 83.07           N  
ATOM    662  N   GLU B  80      11.028  29.529  -2.778  1.00 87.42           N  
ATOM    663  CA  GLU B  80      11.674  29.637  -1.473  1.00 87.42           C  
ATOM    664  C   GLU B  80      11.109  28.615  -0.491  1.00 87.42           C  
ATOM    665  CB  GLU B  80      11.515  31.052  -0.910  1.00 87.42           C  
ATOM    666  O   GLU B  80      11.863  27.955   0.228  1.00 87.42           O  
ATOM    667  CG  GLU B  80      12.318  32.106  -1.658  1.00 87.42           C  
ATOM    668  CD  GLU B  80      12.157  33.504  -1.082  1.00 87.42           C  
ATOM    669  OE1 GLU B  80      12.817  34.444  -1.578  1.00 87.42           O  
ATOM    670  OE2 GLU B  80      11.364  33.659  -0.126  1.00 87.42           O  
ATOM    671  N   ALA B  81       9.811  28.460  -0.431  1.00 88.42           N  
ATOM    672  CA  ALA B  81       9.157  27.517   0.472  1.00 88.42           C  
ATOM    673  C   ALA B  81       9.569  26.081   0.158  1.00 88.42           C  
ATOM    674  CB  ALA B  81       7.640  27.663   0.387  1.00 88.42           C  
ATOM    675  O   ALA B  81       9.864  25.300   1.066  1.00 88.42           O  
ATOM    676  N   LYS B  82       9.677  25.787  -1.108  1.00 84.49           N  
ATOM    677  CA  LYS B  82      10.048  24.435  -1.516  1.00 84.49           C  
ATOM    678  C   LYS B  82      11.451  24.081  -1.033  1.00 84.49           C  
ATOM    679  CB  LYS B  82       9.965  24.292  -3.037  1.00 84.49           C  
ATOM    680  O   LYS B  82      11.691  22.962  -0.574  1.00 84.49           O  
ATOM    681  CG  LYS B  82       8.544  24.259  -3.579  1.00 84.49           C  
ATOM    682  CD  LYS B  82       8.527  24.058  -5.089  1.00 84.49           C  
ATOM    683  CE  LYS B  82       7.105  24.034  -5.634  1.00 84.49           C  
ATOM    684  NZ  LYS B  82       7.084  23.871  -7.119  1.00 84.49           N  
ATOM    685  N   GLU B  83      12.341  25.049  -1.137  1.00 85.99           N  
ATOM    686  CA  GLU B  83      13.708  24.819  -0.678  1.00 85.99           C  
ATOM    687  C   GLU B  83      13.752  24.595   0.831  1.00 85.99           C  
ATOM    688  CB  GLU B  83      14.609  25.996  -1.061  1.00 85.99           C  
ATOM    689  O   GLU B  83      14.445  23.694   1.309  1.00 85.99           O  
ATOM    690  CG  GLU B  83      16.092  25.653  -1.082  1.00 85.99           C  
ATOM    691  CD  GLU B  83      16.927  26.650  -1.870  1.00 85.99           C  
ATOM    692  OE1 GLU B  83      18.155  26.444  -2.000  1.00 85.99           O  
ATOM    693  OE2 GLU B  83      16.348  27.645  -2.361  1.00 85.99           O  
ATOM    694  N   ARG B  84      12.921  25.329   1.533  1.00 91.26           N  
ATOM    695  CA  ARG B  84      12.880  25.189   2.985  1.00 91.26           C  
ATOM    696  C   ARG B  84      12.281  23.847   3.389  1.00 91.26           C  
ATOM    697  CB  ARG B  84      12.078  26.332   3.612  1.00 91.26           C  
ATOM    698  O   ARG B  84      12.785  23.184   4.298  1.00 91.26           O  
ATOM    699  CG  ARG B  84      12.779  27.680   3.556  1.00 91.26           C  
ATOM    700  CD  ARG B  84      11.921  28.787   4.152  1.00 91.26           C  
ATOM    701  NE  ARG B  84      11.612  28.532   5.556  1.00 91.26           N  
ATOM    702  NH1 ARG B  84      10.070  30.242   5.742  1.00 91.26           N  
ATOM    703  NH2 ARG B  84      10.535  28.911   7.549  1.00 91.26           N  
ATOM    704  CZ  ARG B  84      10.740  29.229   6.279  1.00 91.26           C  
ATOM    705  N   TRP B  85      11.267  23.428   2.728  1.00 92.07           N  
ATOM    706  CA  TRP B  85      10.633  22.146   3.018  1.00 92.07           C  
ATOM    707  C   TRP B  85      11.560  20.988   2.665  1.00 92.07           C  
ATOM    708  CB  TRP B  85       9.314  22.013   2.252  1.00 92.07           C  
ATOM    709  O   TRP B  85      11.607  19.983   3.379  1.00 92.07           O  
ATOM    710  CG  TRP B  85       8.160  22.718   2.898  1.00 92.07           C  
ATOM    711  CD1 TRP B  85       7.483  23.804   2.417  1.00 92.07           C  
ATOM    712  CD2 TRP B  85       7.550  22.388   4.150  1.00 92.07           C  
ATOM    713  CE2 TRP B  85       6.508  23.316   4.365  1.00 92.07           C  
ATOM    714  CE3 TRP B  85       7.784  21.395   5.111  1.00 92.07           C  
ATOM    715  NE1 TRP B  85       6.488  24.168   3.294  1.00 92.07           N  
ATOM    716  CH2 TRP B  85       5.949  22.300   6.428  1.00 92.07           C  
ATOM    717  CZ2 TRP B  85       5.699  23.281   5.504  1.00 92.07           C  
ATOM    718  CZ3 TRP B  85       6.978  21.362   6.244  1.00 92.07           C  
ATOM    719  N   ARG B  86      12.365  21.184   1.607  1.00 86.61           N  
ATOM    720  CA  ARG B  86      13.321  20.143   1.241  1.00 86.61           C  
ATOM    721  C   ARG B  86      14.331  19.910   2.360  1.00 86.61           C  
ATOM    722  CB  ARG B  86      14.049  20.512  -0.053  1.00 86.61           C  
ATOM    723  O   ARG B  86      14.669  18.766   2.669  1.00 86.61           O  
ATOM    724  CG  ARG B  86      13.251  20.217  -1.314  1.00 86.61           C  
ATOM    725  CD  ARG B  86      14.053  20.519  -2.572  1.00 86.61           C  
ATOM    726  NE  ARG B  86      13.194  20.612  -3.749  1.00 86.61           N  
ATOM    727  NH1 ARG B  86      14.657  21.917  -4.970  1.00 86.61           N  
ATOM    728  NH2 ARG B  86      12.645  21.293  -5.873  1.00 86.61           N  
ATOM    729  CZ  ARG B  86      13.501  21.274  -4.861  1.00 86.61           C  
ATOM    730  N   LYS B  87      14.775  20.937   2.940  1.00 90.09           N  
ATOM    731  CA  LYS B  87      15.704  20.820   4.061  1.00 90.09           C  
ATOM    732  C   LYS B  87      15.034  20.157   5.262  1.00 90.09           C  
ATOM    733  CB  LYS B  87      16.246  22.194   4.456  1.00 90.09           C  
ATOM    734  O   LYS B  87      15.650  19.339   5.949  1.00 90.09           O  
ATOM    735  CG  LYS B  87      17.180  22.810   3.424  1.00 90.09           C  
ATOM    736  CD  LYS B  87      17.686  24.175   3.873  1.00 90.09           C  
ATOM    737  CE  LYS B  87      18.546  24.834   2.803  1.00 90.09           C  
ATOM    738  NZ  LYS B  87      18.959  26.214   3.196  1.00 90.09           N  
ATOM    739  N   PHE B  88      13.760  20.498   5.411  1.00 93.11           N  
ATOM    740  CA  PHE B  88      12.986  19.916   6.501  1.00 93.11           C  
ATOM    741  C   PHE B  88      12.818  18.414   6.305  1.00 93.11           C  
ATOM    742  CB  PHE B  88      11.613  20.589   6.606  1.00 93.11           C  
ATOM    743  O   PHE B  88      12.973  17.638   7.250  1.00 93.11           O  
ATOM    744  CG  PHE B  88      10.803  20.135   7.790  1.00 93.11           C  
ATOM    745  CD1 PHE B  88       9.769  19.221   7.634  1.00 93.11           C  
ATOM    746  CD2 PHE B  88      11.077  20.624   9.061  1.00 93.11           C  
ATOM    747  CE1 PHE B  88       9.018  18.800   8.729  1.00 93.11           C  
ATOM    748  CE2 PHE B  88      10.331  20.208  10.160  1.00 93.11           C  
ATOM    749  CZ  PHE B  88       9.301  19.296   9.991  1.00 93.11           C  
ATOM    750  N   PHE B  89      12.636  18.033   5.115  1.00 86.94           N  
ATOM    751  CA  PHE B  89      12.453  16.621   4.799  1.00 86.94           C  
ATOM    752  C   PHE B  89      13.723  15.831   5.092  1.00 86.94           C  
ATOM    753  CB  PHE B  89      12.053  16.445   3.331  1.00 86.94           C  
ATOM    754  O   PHE B  89      13.658  14.696   5.568  1.00 86.94           O  
ATOM    755  CG  PHE B  89      10.758  17.122   2.969  1.00 86.94           C  
ATOM    756  CD1 PHE B  89       9.786  17.355   3.935  1.00 86.94           C  
ATOM    757  CD2 PHE B  89      10.513  17.525   1.663  1.00 86.94           C  
ATOM    758  CE1 PHE B  89       8.587  17.981   3.603  1.00 86.94           C  
ATOM    759  CE2 PHE B  89       9.317  18.152   1.324  1.00 86.94           C  
ATOM    760  CZ  PHE B  89       8.355  18.378   2.295  1.00 86.94           C  
ATOM    761  N   THR B  90      14.894  16.411   4.893  1.00 83.43           N  
ATOM    762  CA  THR B  90      16.175  15.736   5.067  1.00 83.43           C  
ATOM    763  C   THR B  90      16.389  15.349   6.528  1.00 83.43           C  
ATOM    764  CB  THR B  90      17.342  16.621   4.592  1.00 83.43           C  
ATOM    765  O   THR B  90      17.060  14.358   6.821  1.00 83.43           O  
ATOM    766  CG2 THR B  90      17.343  16.761   3.073  1.00 83.43           C  
ATOM    767  OG1 THR B  90      17.219  17.921   5.181  1.00 83.43           O  
ATOM    768  N   ILE B  91      15.698  16.024   7.408  1.00 89.19           N  
ATOM    769  CA  ILE B  91      15.863  15.785   8.837  1.00 89.19           C  
ATOM    770  C   ILE B  91      15.150  14.493   9.230  1.00 89.19           C  
ATOM    771  CB  ILE B  91      15.328  16.968   9.674  1.00 89.19           C  
ATOM    772  O   ILE B  91      15.614  13.762  10.108  1.00 89.19           O  
ATOM    773  CG1 ILE B  91      16.056  18.263   9.294  1.00 89.19           C  
ATOM    774  CG2 ILE B  91      15.471  16.680  11.171  1.00 89.19           C  
ATOM    775  CD1 ILE B  91      15.429  19.521   9.881  1.00 89.19           C  
ATOM    776  N   PHE B  92      14.035  14.182   8.456  1.00 90.67           N  
ATOM    777  CA  PHE B  92      13.166  13.121   8.950  1.00 90.67           C  
ATOM    778  C   PHE B  92      13.091  11.973   7.951  1.00 90.67           C  
ATOM    779  CB  PHE B  92      11.762  13.663   9.234  1.00 90.67           C  
ATOM    780  O   PHE B  92      12.435  10.961   8.208  1.00 90.67           O  
ATOM    781  CG  PHE B  92      11.705  14.629  10.387  1.00 90.67           C  
ATOM    782  CD1 PHE B  92      11.662  14.167  11.697  1.00 90.67           C  
ATOM    783  CD2 PHE B  92      11.695  15.999  10.160  1.00 90.67           C  
ATOM    784  CE1 PHE B  92      11.610  15.059  12.766  1.00 90.67           C  
ATOM    785  CE2 PHE B  92      11.643  16.896  11.223  1.00 90.67           C  
ATOM    786  CZ  PHE B  92      11.599  16.424  12.525  1.00 90.67           C  
ATOM    787  N   GLU B  93      13.792  12.134   6.863  1.00 82.68           N  
ATOM    788  CA  GLU B  93      13.660  11.157   5.787  1.00 82.68           C  
ATOM    789  C   GLU B  93      14.074   9.764   6.254  1.00 82.68           C  
ATOM    790  CB  GLU B  93      14.496  11.575   4.575  1.00 82.68           C  
ATOM    791  O   GLU B  93      13.520   8.761   5.797  1.00 82.68           O  
ATOM    792  CG  GLU B  93      15.996  11.560   4.827  1.00 82.68           C  
ATOM    793  CD  GLU B  93      16.813  11.967   3.611  1.00 82.68           C  
ATOM    794  OE1 GLU B  93      18.063  11.928   3.679  1.00 82.68           O  
ATOM    795  OE2 GLU B  93      16.199  12.328   2.582  1.00 82.68           O  
ATOM    796  N   LYS B  94      14.968   9.716   7.298  1.00 81.17           N  
ATOM    797  CA  LYS B  94      15.425   8.419   7.789  1.00 81.17           C  
ATOM    798  C   LYS B  94      14.554   7.930   8.943  1.00 81.17           C  
ATOM    799  CB  LYS B  94      16.887   8.497   8.231  1.00 81.17           C  
ATOM    800  O   LYS B  94      14.559   6.742   9.271  1.00 81.17           O  
ATOM    801  CG  LYS B  94      17.863   8.766   7.096  1.00 81.17           C  
ATOM    802  CD  LYS B  94      19.306   8.762   7.587  1.00 81.17           C  
ATOM    803  CE  LYS B  94      20.283   9.044   6.454  1.00 81.17           C  
ATOM    804  NZ  LYS B  94      21.696   9.083   6.938  1.00 81.17           N  
ATOM    805  N   LYS B  95      13.757   8.803   9.489  1.00 84.51           N  
ATOM    806  CA  LYS B  95      12.959   8.477  10.666  1.00 84.51           C  
ATOM    807  C   LYS B  95      11.524   8.130  10.279  1.00 84.51           C  
ATOM    808  CB  LYS B  95      12.967   9.639  11.660  1.00 84.51           C  
ATOM    809  O   LYS B  95      10.912   7.240  10.874  1.00 84.51           O  
ATOM    810  CG  LYS B  95      14.321   9.892  12.307  1.00 84.51           C  
ATOM    811  CD  LYS B  95      14.242  10.992  13.357  1.00 84.51           C  
ATOM    812  CE  LYS B  95      15.593  11.234  14.016  1.00 84.51           C  
ATOM    813  NZ  LYS B  95      15.518  12.303  15.058  1.00 84.51           N  
ATOM    814  N   ILE B  96      11.108   8.798   9.218  1.00 84.10           N  
ATOM    815  CA  ILE B  96       9.727   8.605   8.787  1.00 84.10           C  
ATOM    816  C   ILE B  96       9.704   7.939   7.413  1.00 84.10           C  
ATOM    817  CB  ILE B  96       8.955   9.943   8.747  1.00 84.10           C  
ATOM    818  O   ILE B  96      10.056   8.562   6.408  1.00 84.10           O  
ATOM    819  CG1 ILE B  96       8.990  10.621  10.122  1.00 84.10           C  
ATOM    820  CG2 ILE B  96       7.513   9.721   8.283  1.00 84.10           C  
ATOM    821  CD1 ILE B  96       8.252  11.951  10.175  1.00 84.10           C  
ATOM    822  N   GLU B  97       9.389   6.700   7.278  1.00 71.47           N  
ATOM    823  CA  GLU B  97       9.478   5.884   6.071  1.00 71.47           C  
ATOM    824  C   GLU B  97       8.601   6.448   4.957  1.00 71.47           C  
ATOM    825  CB  GLU B  97       9.083   4.436   6.370  1.00 71.47           C  
ATOM    826  O   GLU B  97       9.015   6.495   3.797  1.00 71.47           O  
ATOM    827  CG  GLU B  97      10.128   3.665   7.165  1.00 71.47           C  
ATOM    828  CD  GLU B  97       9.730   2.223   7.438  1.00 71.47           C  
ATOM    829  OE1 GLU B  97      10.509   1.492   8.090  1.00 71.47           O  
ATOM    830  OE2 GLU B  97       8.631   1.821   6.995  1.00 71.47           O  
ATOM    831  N   ASP B  98       7.417   6.960   5.031  1.00 73.76           N  
ATOM    832  CA  ASP B  98       6.474   7.442   4.028  1.00 73.76           C  
ATOM    833  C   ASP B  98       6.262   8.949   4.152  1.00 73.76           C  
ATOM    834  CB  ASP B  98       5.136   6.711   4.154  1.00 73.76           C  
ATOM    835  O   ASP B  98       5.155   9.446   3.934  1.00 73.76           O  
ATOM    836  CG  ASP B  98       5.243   5.224   3.864  1.00 73.76           C  
ATOM    837  OD1 ASP B  98       6.090   4.824   3.036  1.00 73.76           O  
ATOM    838  OD2 ASP B  98       4.472   4.446   4.466  1.00 73.76           O  
ATOM    839  N   TYR B  99       7.419   9.541   4.410  1.00 84.83           N  
ATOM    840  CA  TYR B  99       7.336  10.973   4.675  1.00 84.83           C  
ATOM    841  C   TYR B  99       6.927  11.737   3.421  1.00 84.83           C  
ATOM    842  CB  TYR B  99       8.676  11.502   5.195  1.00 84.83           C  
ATOM    843  O   TYR B  99       6.330  12.813   3.510  1.00 84.83           O  
ATOM    844  CG  TYR B  99       9.749  11.583   4.137  1.00 84.83           C  
ATOM    845  CD1 TYR B  99      10.576  10.494   3.871  1.00 84.83           C  
ATOM    846  CD2 TYR B  99       9.939  12.748   3.401  1.00 84.83           C  
ATOM    847  CE1 TYR B  99      11.567  10.564   2.898  1.00 84.83           C  
ATOM    848  CE2 TYR B  99      10.927  12.830   2.426  1.00 84.83           C  
ATOM    849  OH  TYR B  99      12.715  11.809   1.217  1.00 84.83           O  
ATOM    850  CZ  TYR B  99      11.735  11.734   2.181  1.00 84.83           C  
ATOM    851  N   ASN B 100       7.278  11.192   2.207  1.00 81.44           N  
ATOM    852  CA  ASN B 100       7.063  11.903   0.951  1.00 81.44           C  
ATOM    853  C   ASN B 100       5.780  11.447   0.262  1.00 81.44           C  
ATOM    854  CB  ASN B 100       8.262  11.719   0.018  1.00 81.44           C  
ATOM    855  O   ASN B 100       5.526  11.810  -0.888  1.00 81.44           O  
ATOM    856  CG  ASN B 100       8.462  10.274  -0.397  1.00 81.44           C  
ATOM    857  ND2 ASN B 100       9.307  10.056  -1.397  1.00 81.44           N  
ATOM    858  OD1 ASN B 100       7.861   9.362   0.176  1.00 81.44           O  
ATOM    859  N   PHE B 101       4.958  10.608   0.900  1.00 80.39           N  
ATOM    860  CA  PHE B 101       3.722  10.110   0.307  1.00 80.39           C  
ATOM    861  C   PHE B 101       2.664  11.206   0.260  1.00 80.39           C  
ATOM    862  CB  PHE B 101       3.196   8.905   1.093  1.00 80.39           C  
ATOM    863  O   PHE B 101       2.555  12.011   1.187  1.00 80.39           O  
ATOM    864  CG  PHE B 101       2.093   8.158   0.392  1.00 80.39           C  
ATOM    865  CD1 PHE B 101       0.764   8.366   0.739  1.00 80.39           C  
ATOM    866  CD2 PHE B 101       2.387   7.247  -0.614  1.00 80.39           C  
ATOM    867  CE1 PHE B 101      -0.259   7.676   0.092  1.00 80.39           C  
ATOM    868  CE2 PHE B 101       1.370   6.554  -1.265  1.00 80.39           C  
ATOM    869  CZ  PHE B 101       0.048   6.769  -0.910  1.00 80.39           C  
ATOM    870  N   GLY B 102       1.991  11.289  -0.918  1.00 80.22           N  
ATOM    871  CA  GLY B 102       0.920  12.263  -1.052  1.00 80.22           C  
ATOM    872  C   GLY B 102      -0.194  12.069  -0.040  1.00 80.22           C  
ATOM    873  O   GLY B 102      -0.723  10.965   0.104  1.00 80.22           O  
ATOM    874  N   THR B 103      -0.558  13.230   0.649  1.00 84.97           N  
ATOM    875  CA  THR B 103      -1.567  13.215   1.702  1.00 84.97           C  
ATOM    876  C   THR B 103      -2.464  14.446   1.610  1.00 84.97           C  
ATOM    877  CB  THR B 103      -0.918  13.153   3.097  1.00 84.97           C  
ATOM    878  O   THR B 103      -2.003  15.531   1.250  1.00 84.97           O  
ATOM    879  CG2 THR B 103      -1.970  12.982   4.187  1.00 84.97           C  
ATOM    880  OG1 THR B 103      -0.010  12.046   3.147  1.00 84.97           O  
ATOM    881  N   LEU B 104      -3.720  14.228   1.918  1.00 87.08           N  
ATOM    882  CA  LEU B 104      -4.660  15.344   1.910  1.00 87.08           C  
ATOM    883  C   LEU B 104      -4.570  16.139   3.208  1.00 87.08           C  
ATOM    884  CB  LEU B 104      -6.090  14.839   1.704  1.00 87.08           C  
ATOM    885  O   LEU B 104      -4.546  15.559   4.296  1.00 87.08           O  
ATOM    886  CG  LEU B 104      -6.440  14.345   0.300  1.00 87.08           C  
ATOM    887  CD1 LEU B 104      -7.818  13.692   0.295  1.00 87.08           C  
ATOM    888  CD2 LEU B 104      -6.384  15.495  -0.701  1.00 87.08           C  
ATOM    889  N   LEU B 105      -4.508  17.432   3.027  1.00 93.84           N  
ATOM    890  CA  LEU B 105      -4.457  18.333   4.173  1.00 93.84           C  
ATOM    891  C   LEU B 105      -5.508  19.432   4.047  1.00 93.84           C  
ATOM    892  CB  LEU B 105      -3.065  18.955   4.304  1.00 93.84           C  
ATOM    893  O   LEU B 105      -5.666  20.026   2.978  1.00 93.84           O  
ATOM    894  CG  LEU B 105      -2.889  19.996   5.410  1.00 93.84           C  
ATOM    895  CD1 LEU B 105      -3.011  19.339   6.781  1.00 93.84           C  
ATOM    896  CD2 LEU B 105      -1.546  20.705   5.269  1.00 93.84           C  
ATOM    897  N   ARG B 106      -6.215  19.663   5.126  1.00 92.62           N  
ATOM    898  CA  ARG B 106      -7.148  20.785   5.147  1.00 92.62           C  
ATOM    899  C   ARG B 106      -6.404  22.116   5.172  1.00 92.62           C  
ATOM    900  CB  ARG B 106      -8.083  20.685   6.354  1.00 92.62           C  
ATOM    901  O   ARG B 106      -5.449  22.285   5.933  1.00 92.62           O  
ATOM    902  CG  ARG B 106      -9.052  19.515   6.288  1.00 92.62           C  
ATOM    903  CD  ARG B 106      -9.976  19.479   7.497  1.00 92.62           C  
ATOM    904  NE  ARG B 106      -9.237  19.243   8.734  1.00 92.62           N  
ATOM    905  NH1 ARG B 106     -10.629  20.530  10.054  1.00 92.62           N  
ATOM    906  NH2 ARG B 106      -8.821  19.468  10.981  1.00 92.62           N  
ATOM    907  CZ  ARG B 106      -9.564  19.748   9.920  1.00 92.62           C  
ATOM    908  N   THR B 107      -6.823  23.116   4.388  1.00 90.71           N  
ATOM    909  CA  THR B 107      -6.202  24.436   4.372  1.00 90.71           C  
ATOM    910  C   THR B 107      -6.724  25.293   5.522  1.00 90.71           C  
ATOM    911  CB  THR B 107      -6.456  25.156   3.035  1.00 90.71           C  
ATOM    912  O   THR B 107      -6.096  26.285   5.898  1.00 90.71           O  
ATOM    913  CG2 THR B 107      -5.738  24.454   1.887  1.00 90.71           C  
ATOM    914  OG1 THR B 107      -7.863  25.171   2.766  1.00 90.71           O  
ATOM    915  N   ASP B 108      -7.797  24.820   6.057  1.00 91.79           N  
ATOM    916  CA  ASP B 108      -8.437  25.496   7.181  1.00 91.79           C  
ATOM    917  C   ASP B 108      -8.880  24.494   8.245  1.00 91.79           C  
ATOM    918  CB  ASP B 108      -9.635  26.318   6.702  1.00 91.79           C  
ATOM    919  O   ASP B 108      -9.767  23.673   8.001  1.00 91.79           O  
ATOM    920  CG  ASP B 108     -10.249  27.168   7.800  1.00 91.79           C  
ATOM    921  OD1 ASP B 108      -9.855  27.022   8.977  1.00 91.79           O  
ATOM    922  OD2 ASP B 108     -11.137  27.990   7.486  1.00 91.79           O  
ATOM    923  N   ALA B 109      -8.281  24.636   9.455  1.00 95.16           N  
ATOM    924  CA  ALA B 109      -8.523  23.676  10.529  1.00 95.16           C  
ATOM    925  C   ALA B 109      -9.937  23.820  11.085  1.00 95.16           C  
ATOM    926  CB  ALA B 109      -7.496  23.856  11.645  1.00 95.16           C  
ATOM    927  O   ALA B 109     -10.430  22.931  11.782  1.00 95.16           O  
ATOM    928  N   SER B 110     -10.632  24.918  10.778  1.00 91.15           N  
ATOM    929  CA  SER B 110     -11.988  25.132  11.275  1.00 91.15           C  
ATOM    930  C   SER B 110     -13.025  24.574  10.306  1.00 91.15           C  
ATOM    931  CB  SER B 110     -12.245  26.621  11.507  1.00 91.15           C  
ATOM    932  O   SER B 110     -14.227  24.625  10.578  1.00 91.15           O  
ATOM    933  OG  SER B 110     -12.166  27.342  10.290  1.00 91.15           O  
ATOM    934  N   ALA B 111     -12.531  24.006   9.211  1.00 87.81           N  
ATOM    935  CA  ALA B 111     -13.427  23.477   8.186  1.00 87.81           C  
ATOM    936  C   ALA B 111     -13.187  21.986   7.965  1.00 87.81           C  
ATOM    937  CB  ALA B 111     -13.248  24.241   6.877  1.00 87.81           C  
ATOM    938  O   ALA B 111     -12.134  21.459   8.334  1.00 87.81           O  
ATOM    939  N   GLU B 112     -14.195  21.320   7.463  1.00 86.69           N  
ATOM    940  CA  GLU B 112     -14.053  19.922   7.068  1.00 86.69           C  
ATOM    941  C   GLU B 112     -13.324  19.798   5.733  1.00 86.69           C  
ATOM    942  CB  GLU B 112     -15.423  19.245   6.984  1.00 86.69           C  
ATOM    943  O   GLU B 112     -13.027  20.804   5.085  1.00 86.69           O  
ATOM    944  CG  GLU B 112     -16.180  19.223   8.304  1.00 86.69           C  
ATOM    945  CD  GLU B 112     -17.541  18.551   8.204  1.00 86.69           C  
ATOM    946  OE1 GLU B 112     -18.322  18.615   9.180  1.00 86.69           O  
ATOM    947  OE2 GLU B 112     -17.827  17.956   7.141  1.00 86.69           O  
ATOM    948  N   TYR B 113     -12.946  18.533   5.421  1.00 85.91           N  
ATOM    949  CA  TYR B 113     -12.377  18.297   4.099  1.00 85.91           C  
ATOM    950  C   TYR B 113     -13.359  18.696   3.004  1.00 85.91           C  
ATOM    951  CB  TYR B 113     -11.985  16.825   3.937  1.00 85.91           C  
ATOM    952  O   TYR B 113     -14.531  18.315   3.044  1.00 85.91           O  
ATOM    953  CG  TYR B 113     -10.784  16.423   4.759  1.00 85.91           C  
ATOM    954  CD1 TYR B 113      -9.492  16.584   4.264  1.00 85.91           C  
ATOM    955  CD2 TYR B 113     -10.939  15.880   6.030  1.00 85.91           C  
ATOM    956  CE1 TYR B 113      -8.382  16.214   5.016  1.00 85.91           C  
ATOM    957  CE2 TYR B 113      -9.836  15.506   6.791  1.00 85.91           C  
ATOM    958  OH  TYR B 113      -7.469  15.308   7.026  1.00 85.91           O  
ATOM    959  CZ  TYR B 113      -8.564  15.677   6.277  1.00 85.91           C  
ATOM    960  N   GLY B 114     -12.900  19.589   2.136  1.00 74.80           N  
ATOM    961  CA  GLY B 114     -13.720  20.042   1.025  1.00 74.80           C  
ATOM    962  C   GLY B 114     -12.914  20.369  -0.218  1.00 74.80           C  
ATOM    963  O   GLY B 114     -11.682  20.310  -0.198  1.00 74.80           O  
ATOM    964  N   GLN B 115     -13.617  20.666  -1.272  1.00 70.93           N  
ATOM    965  CA  GLN B 115     -12.982  20.967  -2.551  1.00 70.93           C  
ATOM    966  C   GLN B 115     -12.062  22.179  -2.436  1.00 70.93           C  
ATOM    967  CB  GLN B 115     -14.037  21.208  -3.631  1.00 70.93           C  
ATOM    968  O   GLN B 115     -10.986  22.208  -3.037  1.00 70.93           O  
ATOM    969  CG  GLN B 115     -13.454  21.428  -5.021  1.00 70.93           C  
ATOM    970  CD  GLN B 115     -14.523  21.606  -6.084  1.00 70.93           C  
ATOM    971  NE2 GLN B 115     -14.100  21.693  -7.340  1.00 70.93           N  
ATOM    972  OE1 GLN B 115     -15.718  21.664  -5.778  1.00 70.93           O  
ATOM    973  N   PHE B 116     -12.481  23.082  -1.648  1.00 74.54           N  
ATOM    974  CA  PHE B 116     -11.724  24.326  -1.581  1.00 74.54           C  
ATOM    975  C   PHE B 116     -11.021  24.459  -0.235  1.00 74.54           C  
ATOM    976  CB  PHE B 116     -12.642  25.529  -1.815  1.00 74.54           C  
ATOM    977  O   PHE B 116     -10.378  25.475   0.037  1.00 74.54           O  
ATOM    978  CG  PHE B 116     -13.375  25.487  -3.129  1.00 74.54           C  
ATOM    979  CD1 PHE B 116     -12.698  25.693  -4.325  1.00 74.54           C  
ATOM    980  CD2 PHE B 116     -14.741  25.242  -3.167  1.00 74.54           C  
ATOM    981  CE1 PHE B 116     -13.374  25.654  -5.542  1.00 74.54           C  
ATOM    982  CE2 PHE B 116     -15.423  25.203  -4.380  1.00 74.54           C  
ATOM    983  CZ  PHE B 116     -14.738  25.410  -5.566  1.00 74.54           C  
ATOM    984  N   THR B 117     -11.142  23.455   0.554  1.00 82.88           N  
ATOM    985  CA  THR B 117     -10.528  23.555   1.874  1.00 82.88           C  
ATOM    986  C   THR B 117      -9.506  22.441   2.081  1.00 82.88           C  
ATOM    987  CB  THR B 117     -11.589  23.495   2.989  1.00 82.88           C  
ATOM    988  O   THR B 117      -9.123  22.145   3.215  1.00 82.88           O  
ATOM    989  CG2 THR B 117     -12.511  24.709   2.936  1.00 82.88           C  
ATOM    990  OG1 THR B 117     -12.373  22.306   2.832  1.00 82.88           O  
ATOM    991  N   THR B 118      -9.238  21.825   0.985  1.00 84.36           N  
ATOM    992  CA  THR B 118      -8.305  20.707   1.054  1.00 84.36           C  
ATOM    993  C   THR B 118      -7.246  20.817  -0.039  1.00 84.36           C  
ATOM    994  CB  THR B 118      -9.038  19.358   0.928  1.00 84.36           C  
ATOM    995  O   THR B 118      -7.529  21.298  -1.138  1.00 84.36           O  
ATOM    996  CG2 THR B 118      -8.069  18.190   1.075  1.00 84.36           C  
ATOM    997  OG1 THR B 118     -10.038  19.268   1.951  1.00 84.36           O  
ATOM    998  N   CYS B 119      -6.015  20.487   0.238  1.00 84.68           N  
ATOM    999  CA  CYS B 119      -4.944  20.455  -0.751  1.00 84.68           C  
ATOM   1000  C   CYS B 119      -4.074  19.217  -0.574  1.00 84.68           C  
ATOM   1001  CB  CYS B 119      -4.083  21.714  -0.649  1.00 84.68           C  
ATOM   1002  O   CYS B 119      -4.169  18.527   0.443  1.00 84.68           O  
ATOM   1003  SG  CYS B 119      -3.131  21.823   0.882  1.00 84.68           S  
ATOM   1004  N   PHE B 120      -3.276  18.879  -1.641  1.00 84.72           N  
ATOM   1005  CA  PHE B 120      -2.352  17.753  -1.570  1.00 84.72           C  
ATOM   1006  C   PHE B 120      -0.991  18.202  -1.052  1.00 84.72           C  
ATOM   1007  CB  PHE B 120      -2.200  17.093  -2.943  1.00 84.72           C  
ATOM   1008  O   PHE B 120      -0.428  19.184  -1.541  1.00 84.72           O  
ATOM   1009  CG  PHE B 120      -3.207  16.006  -3.209  1.00 84.72           C  
ATOM   1010  CD1 PHE B 120      -3.000  14.717  -2.736  1.00 84.72           C  
ATOM   1011  CD2 PHE B 120      -4.361  16.275  -3.934  1.00 84.72           C  
ATOM   1012  CE1 PHE B 120      -3.930  13.709  -2.980  1.00 84.72           C  
ATOM   1013  CE2 PHE B 120      -5.295  15.274  -4.183  1.00 84.72           C  
ATOM   1014  CZ  PHE B 120      -5.077  13.991  -3.706  1.00 84.72           C  
ATOM   1015  N   VAL B 121      -0.509  17.496  -0.052  1.00 87.37           N  
ATOM   1016  CA  VAL B 121       0.827  17.729   0.488  1.00 87.37           C  
ATOM   1017  C   VAL B 121       1.529  16.394   0.725  1.00 87.37           C  
ATOM   1018  CB  VAL B 121       0.775  18.544   1.799  1.00 87.37           C  
ATOM   1019  O   VAL B 121       0.912  15.332   0.612  1.00 87.37           O  
ATOM   1020  CG1 VAL B 121       0.208  19.940   1.546  1.00 87.37           C  
ATOM   1021  CG2 VAL B 121      -0.056  17.810   2.850  1.00 87.37           C  
ATOM   1022  N   VAL B 122       2.847  16.515   0.989  1.00 85.78           N  
ATOM   1023  CA  VAL B 122       3.540  15.288   1.369  1.00 85.78           C  
ATOM   1024  C   VAL B 122       3.259  14.970   2.836  1.00 85.78           C  
ATOM   1025  CB  VAL B 122       5.063  15.399   1.130  1.00 85.78           C  
ATOM   1026  O   VAL B 122       2.915  15.861   3.616  1.00 85.78           O  
ATOM   1027  CG1 VAL B 122       5.367  15.525  -0.362  1.00 85.78           C  
ATOM   1028  CG2 VAL B 122       5.638  16.587   1.898  1.00 85.78           C  
ATOM   1029  N   ARG B 123       3.396  13.750   3.275  1.00 89.93           N  
ATOM   1030  CA  ARG B 123       3.014  13.242   4.589  1.00 89.93           C  
ATOM   1031  C   ARG B 123       3.680  14.045   5.701  1.00 89.93           C  
ATOM   1032  CB  ARG B 123       3.379  11.762   4.721  1.00 89.93           C  
ATOM   1033  O   ARG B 123       3.045  14.366   6.708  1.00 89.93           O  
ATOM   1034  CG  ARG B 123       2.926  11.130   6.027  1.00 89.93           C  
ATOM   1035  CD  ARG B 123       1.413  10.967   6.080  1.00 89.93           C  
ATOM   1036  NE  ARG B 123       0.929  10.077   5.028  1.00 89.93           N  
ATOM   1037  NH1 ARG B 123      -0.249   8.694   6.455  1.00 89.93           N  
ATOM   1038  NH2 ARG B 123      -0.231   8.276   4.201  1.00 89.93           N  
ATOM   1039  CZ  ARG B 123       0.151   9.018   5.230  1.00 89.93           C  
ATOM   1040  N   LEU B 124       4.927  14.332   5.534  1.00 93.82           N  
ATOM   1041  CA  LEU B 124       5.642  15.064   6.574  1.00 93.82           C  
ATOM   1042  C   LEU B 124       5.068  16.466   6.745  1.00 93.82           C  
ATOM   1043  CB  LEU B 124       7.134  15.148   6.241  1.00 93.82           C  
ATOM   1044  O   LEU B 124       4.996  16.979   7.864  1.00 93.82           O  
ATOM   1045  CG  LEU B 124       8.057  15.603   7.373  1.00 93.82           C  
ATOM   1046  CD1 LEU B 124       7.911  14.680   8.579  1.00 93.82           C  
ATOM   1047  CD2 LEU B 124       9.505  15.645   6.898  1.00 93.82           C  
ATOM   1048  N   GLN B 125       4.690  17.111   5.665  1.00 93.79           N  
ATOM   1049  CA  GLN B 125       4.005  18.394   5.781  1.00 93.79           C  
ATOM   1050  C   GLN B 125       2.693  18.249   6.548  1.00 93.79           C  
ATOM   1051  CB  GLN B 125       3.741  18.990   4.397  1.00 93.79           C  
ATOM   1052  O   GLN B 125       2.365  19.087   7.390  1.00 93.79           O  
ATOM   1053  CG  GLN B 125       4.983  19.557   3.725  1.00 93.79           C  
ATOM   1054  CD  GLN B 125       4.709  20.073   2.325  1.00 93.79           C  
ATOM   1055  NE2 GLN B 125       5.403  21.138   1.939  1.00 93.79           N  
ATOM   1056  OE1 GLN B 125       3.881  19.518   1.595  1.00 93.79           O  
ATOM   1057  N   PHE B 126       1.995  17.187   6.153  1.00 96.24           N  
ATOM   1058  CA  PHE B 126       0.767  16.881   6.877  1.00 96.24           C  
ATOM   1059  C   PHE B 126       1.033  16.774   8.374  1.00 96.24           C  
ATOM   1060  CB  PHE B 126       0.146  15.579   6.360  1.00 96.24           C  
ATOM   1061  O   PHE B 126       0.354  17.417   9.178  1.00 96.24           O  
ATOM   1062  CG  PHE B 126      -1.005  15.083   7.192  1.00 96.24           C  
ATOM   1063  CD1 PHE B 126      -0.799  14.156   8.206  1.00 96.24           C  
ATOM   1064  CD2 PHE B 126      -2.294  15.544   6.960  1.00 96.24           C  
ATOM   1065  CE1 PHE B 126      -1.862  13.694   8.978  1.00 96.24           C  
ATOM   1066  CE2 PHE B 126      -3.362  15.088   7.727  1.00 96.24           C  
ATOM   1067  CZ  PHE B 126      -3.144  14.162   8.735  1.00 96.24           C  
ATOM   1068  N   TYR B 127       2.025  16.033   8.779  1.00 97.06           N  
ATOM   1069  CA  TYR B 127       2.373  15.867  10.185  1.00 97.06           C  
ATOM   1070  C   TYR B 127       2.716  17.207  10.824  1.00 97.06           C  
ATOM   1071  CB  TYR B 127       3.552  14.900  10.337  1.00 97.06           C  
ATOM   1072  O   TYR B 127       2.260  17.510  11.930  1.00 97.06           O  
ATOM   1073  CG  TYR B 127       3.183  13.454  10.109  1.00 97.06           C  
ATOM   1074  CD1 TYR B 127       1.925  12.971  10.462  1.00 97.06           C  
ATOM   1075  CD2 TYR B 127       4.093  12.568   9.542  1.00 97.06           C  
ATOM   1076  CE1 TYR B 127       1.582  11.639  10.256  1.00 97.06           C  
ATOM   1077  CE2 TYR B 127       3.760  11.233   9.331  1.00 97.06           C  
ATOM   1078  OH  TYR B 127       2.171   9.460   9.484  1.00 97.06           O  
ATOM   1079  CZ  TYR B 127       2.505  10.779   9.690  1.00 97.06           C  
ATOM   1080  N   ALA B 128       3.488  17.943  10.157  1.00 97.47           N  
ATOM   1081  CA  ALA B 128       3.905  19.232  10.701  1.00 97.47           C  
ATOM   1082  C   ALA B 128       2.697  20.099  11.044  1.00 97.47           C  
ATOM   1083  CB  ALA B 128       4.813  19.959   9.711  1.00 97.47           C  
ATOM   1084  O   ALA B 128       2.578  20.592  12.169  1.00 97.47           O  
ATOM   1085  N   PHE B 129       1.766  20.184  10.111  1.00 97.76           N  
ATOM   1086  CA  PHE B 129       0.608  21.046  10.312  1.00 97.76           C  
ATOM   1087  C   PHE B 129      -0.357  20.432  11.319  1.00 97.76           C  
ATOM   1088  CB  PHE B 129      -0.111  21.301   8.983  1.00 97.76           C  
ATOM   1089  O   PHE B 129      -0.808  21.107  12.246  1.00 97.76           O  
ATOM   1090  CG  PHE B 129       0.477  22.429   8.180  1.00 97.76           C  
ATOM   1091  CD1 PHE B 129       0.102  23.744   8.425  1.00 97.76           C  
ATOM   1092  CD2 PHE B 129       1.407  22.175   7.181  1.00 97.76           C  
ATOM   1093  CE1 PHE B 129       0.645  24.791   7.683  1.00 97.76           C  
ATOM   1094  CE2 PHE B 129       1.954  23.215   6.436  1.00 97.76           C  
ATOM   1095  CZ  PHE B 129       1.571  24.523   6.688  1.00 97.76           C  
ATOM   1096  N   GLU B 130      -0.660  19.170  11.159  1.00 97.72           N  
ATOM   1097  CA  GLU B 130      -1.690  18.555  11.990  1.00 97.72           C  
ATOM   1098  C   GLU B 130      -1.203  18.363  13.423  1.00 97.72           C  
ATOM   1099  CB  GLU B 130      -2.126  17.211  11.399  1.00 97.72           C  
ATOM   1100  O   GLU B 130      -1.980  18.492  14.371  1.00 97.72           O  
ATOM   1101  CG  GLU B 130      -3.056  17.339  10.201  1.00 97.72           C  
ATOM   1102  CD  GLU B 130      -4.373  18.021  10.534  1.00 97.72           C  
ATOM   1103  OE1 GLU B 130      -4.767  18.966   9.812  1.00 97.72           O  
ATOM   1104  OE2 GLU B 130      -5.016  17.608  11.524  1.00 97.72           O  
ATOM   1105  N   ILE B 131       0.077  18.113  13.587  1.00 97.80           N  
ATOM   1106  CA  ILE B 131       0.625  18.035  14.937  1.00 97.80           C  
ATOM   1107  C   ILE B 131       0.515  19.398  15.617  1.00 97.80           C  
ATOM   1108  CB  ILE B 131       2.095  17.559  14.924  1.00 97.80           C  
ATOM   1109  O   ILE B 131       0.098  19.489  16.774  1.00 97.80           O  
ATOM   1110  CG1 ILE B 131       2.170  16.069  14.571  1.00 97.80           C  
ATOM   1111  CG2 ILE B 131       2.764  17.837  16.273  1.00 97.80           C  
ATOM   1112  CD1 ILE B 131       3.579  15.575  14.272  1.00 97.80           C  
ATOM   1113  N   ALA B 132       0.892  20.426  14.940  1.00 97.96           N  
ATOM   1114  CA  ALA B 132       0.769  21.777  15.483  1.00 97.96           C  
ATOM   1115  C   ALA B 132      -0.685  22.108  15.806  1.00 97.96           C  
ATOM   1116  CB  ALA B 132       1.339  22.798  14.502  1.00 97.96           C  
ATOM   1117  O   ALA B 132      -0.982  22.648  16.874  1.00 97.96           O  
ATOM   1118  N   ARG B 133      -1.595  21.804  14.916  1.00 98.12           N  
ATOM   1119  CA  ARG B 133      -3.015  22.063  15.134  1.00 98.12           C  
ATOM   1120  C   ARG B 133      -3.531  21.298  16.348  1.00 98.12           C  
ATOM   1121  CB  ARG B 133      -3.827  21.685  13.893  1.00 98.12           C  
ATOM   1122  O   ARG B 133      -4.280  21.845  17.160  1.00 98.12           O  
ATOM   1123  CG  ARG B 133      -3.661  22.652  12.731  1.00 98.12           C  
ATOM   1124  CD  ARG B 133      -4.464  22.213  11.514  1.00 98.12           C  
ATOM   1125  NE  ARG B 133      -4.379  23.190  10.432  1.00 98.12           N  
ATOM   1126  NH1 ARG B 133      -5.546  21.908   8.905  1.00 98.12           N  
ATOM   1127  NH2 ARG B 133      -4.759  23.977   8.308  1.00 98.12           N  
ATOM   1128  CZ  ARG B 133      -4.895  23.023   9.217  1.00 98.12           C  
ATOM   1129  N   ASN B 134      -3.139  20.095  16.483  1.00 97.40           N  
ATOM   1130  CA  ASN B 134      -3.568  19.277  17.613  1.00 97.40           C  
ATOM   1131  C   ASN B 134      -3.020  19.814  18.933  1.00 97.40           C  
ATOM   1132  CB  ASN B 134      -3.143  17.821  17.414  1.00 97.40           C  
ATOM   1133  O   ASN B 134      -3.740  19.871  19.931  1.00 97.40           O  
ATOM   1134  CG  ASN B 134      -3.951  17.118  16.342  1.00 97.40           C  
ATOM   1135  ND2 ASN B 134      -3.479  15.953  15.912  1.00 97.40           N  
ATOM   1136  OD1 ASN B 134      -4.990  17.617  15.903  1.00 97.40           O  
ATOM   1137  N   LYS B 135      -1.774  20.247  18.944  1.00 96.96           N  
ATOM   1138  CA  LYS B 135      -1.158  20.791  20.151  1.00 96.96           C  
ATOM   1139  C   LYS B 135      -1.854  22.076  20.592  1.00 96.96           C  
ATOM   1140  CB  LYS B 135       0.331  21.053  19.922  1.00 96.96           C  
ATOM   1141  O   LYS B 135      -1.963  22.349  21.789  1.00 96.96           O  
ATOM   1142  CG  LYS B 135       1.189  19.797  19.929  1.00 96.96           C  
ATOM   1143  CD  LYS B 135       2.674  20.133  19.871  1.00 96.96           C  
ATOM   1144  CE  LYS B 135       3.537  18.894  20.065  1.00 96.96           C  
ATOM   1145  NZ  LYS B 135       3.952  18.725  21.489  1.00 96.96           N  
ATOM   1146  N   HIS B 136      -2.335  22.788  19.654  1.00 97.52           N  
ATOM   1147  CA  HIS B 136      -2.976  24.058  19.976  1.00 97.52           C  
ATOM   1148  C   HIS B 136      -4.484  23.892  20.125  1.00 97.52           C  
ATOM   1149  CB  HIS B 136      -2.667  25.102  18.901  1.00 97.52           C  
ATOM   1150  O   HIS B 136      -5.210  24.877  20.278  1.00 97.52           O  
ATOM   1151  CG  HIS B 136      -1.241  25.552  18.895  1.00 97.52           C  
ATOM   1152  CD2 HIS B 136      -0.270  25.419  17.961  1.00 97.52           C  
ATOM   1153  ND1 HIS B 136      -0.670  26.230  19.950  1.00 97.52           N  
ATOM   1154  CE1 HIS B 136       0.593  26.496  19.664  1.00 97.52           C  
ATOM   1155  NE2 HIS B 136       0.861  26.014  18.462  1.00 97.52           N  
ATOM   1156  N   GLY B 137      -4.952  22.720  19.978  1.00 96.91           N  
ATOM   1157  CA  GLY B 137      -6.355  22.400  20.191  1.00 96.91           C  
ATOM   1158  C   GLY B 137      -7.254  22.882  19.068  1.00 96.91           C  
ATOM   1159  O   GLY B 137      -8.454  23.082  19.269  1.00 96.91           O  
ATOM   1160  N   LEU B 138      -6.714  23.089  17.964  1.00 96.92           N  
ATOM   1161  CA  LEU B 138      -7.471  23.636  16.843  1.00 96.92           C  
ATOM   1162  C   LEU B 138      -8.391  22.579  16.241  1.00 96.92           C  
ATOM   1163  CB  LEU B 138      -6.522  24.175  15.768  1.00 96.92           C  
ATOM   1164  O   LEU B 138      -9.345  22.911  15.533  1.00 96.92           O  
ATOM   1165  CG  LEU B 138      -5.667  25.381  16.162  1.00 96.92           C  
ATOM   1166  CD1 LEU B 138      -4.707  25.740  15.033  1.00 96.92           C  
ATOM   1167  CD2 LEU B 138      -6.552  26.570  16.518  1.00 96.92           C  
ATOM   1168  N   ASN B 139      -8.113  21.311  16.485  1.00 96.08           N  
ATOM   1169  CA  ASN B 139      -8.923  20.231  15.933  1.00 96.08           C  
ATOM   1170  C   ASN B 139      -9.929  19.706  16.953  1.00 96.08           C  
ATOM   1171  CB  ASN B 139      -8.031  19.093  15.433  1.00 96.08           C  
ATOM   1172  O   ASN B 139     -10.729  18.821  16.644  1.00 96.08           O  
ATOM   1173  CG  ASN B 139      -7.304  19.442  14.149  1.00 96.08           C  
ATOM   1174  ND2 ASN B 139      -6.094  18.917  13.991  1.00 96.08           N  
ATOM   1175  OD1 ASN B 139      -7.824  20.178  13.307  1.00 96.08           O  
ATOM   1176  N   ASP B 140     -10.000  20.231  18.141  1.00 96.08           N  
ATOM   1177  CA  ASP B 140     -10.805  19.710  19.242  1.00 96.08           C  
ATOM   1178  C   ASP B 140     -12.296  19.894  18.968  1.00 96.08           C  
ATOM   1179  CB  ASP B 140     -10.423  20.393  20.556  1.00 96.08           C  
ATOM   1180  O   ASP B 140     -13.126  19.151  19.496  1.00 96.08           O  
ATOM   1181  CG  ASP B 140      -9.082  19.930  21.098  1.00 96.08           C  
ATOM   1182  OD1 ASP B 140      -8.455  19.035  20.490  1.00 96.08           O  
ATOM   1183  OD2 ASP B 140      -8.649  20.463  22.143  1.00 96.08           O  
ATOM   1184  N   TRP B 141     -12.634  20.841  18.144  1.00 94.46           N  
ATOM   1185  CA  TRP B 141     -14.038  21.109  17.853  1.00 94.46           C  
ATOM   1186  C   TRP B 141     -14.674  19.938  17.112  1.00 94.46           C  
ATOM   1187  CB  TRP B 141     -14.181  22.391  17.027  1.00 94.46           C  
ATOM   1188  O   TRP B 141     -15.901  19.816  17.068  1.00 94.46           O  
ATOM   1189  CG  TRP B 141     -13.523  22.325  15.682  1.00 94.46           C  
ATOM   1190  CD1 TRP B 141     -12.229  22.648  15.381  1.00 94.46           C  
ATOM   1191  CD2 TRP B 141     -14.130  21.914  14.453  1.00 94.46           C  
ATOM   1192  CE2 TRP B 141     -13.144  22.012  13.446  1.00 94.46           C  
ATOM   1193  CE3 TRP B 141     -15.413  21.470  14.105  1.00 94.46           C  
ATOM   1194  NE1 TRP B 141     -11.995  22.462  14.038  1.00 94.46           N  
ATOM   1195  CH2 TRP B 141     -14.666  21.252  11.800  1.00 94.46           C  
ATOM   1196  CZ2 TRP B 141     -13.402  21.682  12.113  1.00 94.46           C  
ATOM   1197  CZ3 TRP B 141     -15.668  21.143  12.778  1.00 94.46           C  
ATOM   1198  N   ILE B 142     -13.846  19.018  16.560  1.00 90.78           N  
ATOM   1199  CA  ILE B 142     -14.329  17.948  15.693  1.00 90.78           C  
ATOM   1200  C   ILE B 142     -14.861  16.797  16.542  1.00 90.78           C  
ATOM   1201  CB  ILE B 142     -13.219  17.446  14.743  1.00 90.78           C  
ATOM   1202  O   ILE B 142     -15.750  16.058  16.111  1.00 90.78           O  
ATOM   1203  CG1 ILE B 142     -12.728  18.586  13.844  1.00 90.78           C  
ATOM   1204  CG2 ILE B 142     -13.718  16.264  13.907  1.00 90.78           C  
ATOM   1205  CD1 ILE B 142     -11.473  18.252  13.049  1.00 90.78           C  
ATOM   1206  N   VAL B 143     -14.354  16.732  17.721  1.00 90.26           N  
ATOM   1207  CA  VAL B 143     -14.734  15.619  18.584  1.00 90.26           C  
ATOM   1208  C   VAL B 143     -16.249  15.610  18.779  1.00 90.26           C  
ATOM   1209  CB  VAL B 143     -14.022  15.693  19.953  1.00 90.26           C  
ATOM   1210  O   VAL B 143     -16.849  16.645  19.078  1.00 90.26           O  
ATOM   1211  CG1 VAL B 143     -14.530  14.596  20.887  1.00 90.26           C  
ATOM   1212  CG2 VAL B 143     -12.509  15.587  19.773  1.00 90.26           C  
ATOM   1213  N   GLY B 144     -16.861  14.460  18.504  1.00 79.82           N  
ATOM   1214  CA  GLY B 144     -18.295  14.306  18.696  1.00 79.82           C  
ATOM   1215  C   GLY B 144     -19.101  14.627  17.452  1.00 79.82           C  
ATOM   1216  O   GLY B 144     -20.318  14.432  17.428  1.00 79.82           O  
ATOM   1217  N   GLN B 145     -18.475  15.246  16.515  1.00 68.90           N  
ATOM   1218  CA  GLN B 145     -19.171  15.597  15.282  1.00 68.90           C  
ATOM   1219  C   GLN B 145     -19.575  14.348  14.504  1.00 68.90           C  
ATOM   1220  CB  GLN B 145     -18.297  16.499  14.409  1.00 68.90           C  
ATOM   1221  O   GLN B 145     -18.821  13.375  14.447  1.00 68.90           O  
ATOM   1222  CG  GLN B 145     -18.167  17.923  14.933  1.00 68.90           C  
ATOM   1223  CD  GLN B 145     -19.390  18.771  14.640  1.00 68.90           C  
ATOM   1224  NE2 GLN B 145     -19.434  19.968  15.215  1.00 68.90           N  
ATOM   1225  OE1 GLN B 145     -20.288  18.353  13.901  1.00 68.90           O  
ATOM   1226  N   LYS B 146     -20.936  13.942  14.449  1.00 60.37           N  
ATOM   1227  CA  LYS B 146     -21.435  12.797  13.693  1.00 60.37           C  
ATOM   1228  C   LYS B 146     -21.586  13.138  12.213  1.00 60.37           C  
ATOM   1229  CB  LYS B 146     -22.774  12.321  14.260  1.00 60.37           C  
ATOM   1230  O   LYS B 146     -21.947  14.265  11.865  1.00 60.37           O  
ATOM   1231  CG  LYS B 146     -22.659  11.601  15.595  1.00 60.37           C  
ATOM   1232  CD  LYS B 146     -23.996  11.015  16.031  1.00 60.37           C  
ATOM   1233  CE  LYS B 146     -23.889  10.316  17.380  1.00 60.37           C  
ATOM   1234  NZ  LYS B 146     -25.199   9.746  17.814  1.00 60.37           N  
TER    1235      LYS B 146                                                      
ATOM   1236  N   MET C   1       8.969 -46.805 -43.015  1.00 30.20           N  
ATOM   1237  CA  MET C   1       8.197 -45.844 -42.233  1.00 30.20           C  
ATOM   1238  C   MET C   1       9.041 -45.256 -41.107  1.00 30.20           C  
ATOM   1239  CB  MET C   1       6.943 -46.504 -41.656  1.00 30.20           C  
ATOM   1240  O   MET C   1       9.591 -45.994 -40.287  1.00 30.20           O  
ATOM   1241  CG  MET C   1       5.775 -46.552 -42.628  1.00 30.20           C  
ATOM   1242  SD  MET C   1       4.163 -46.248 -41.804  1.00 30.20           S  
ATOM   1243  CE  MET C   1       3.071 -47.236 -42.864  1.00 30.20           C  
ATOM   1244  N   SER C   2       9.784 -44.108 -41.362  1.00 29.96           N  
ATOM   1245  CA  SER C   2      10.814 -43.411 -40.597  1.00 29.96           C  
ATOM   1246  C   SER C   2      10.312 -43.038 -39.206  1.00 29.96           C  
ATOM   1247  CB  SER C   2      11.274 -42.154 -41.337  1.00 29.96           C  
ATOM   1248  O   SER C   2       9.216 -42.492 -39.062  1.00 29.96           O  
ATOM   1249  OG  SER C   2      11.659 -42.465 -42.665  1.00 29.96           O  
ATOM   1250  N   ALA C   3      10.509 -43.936 -38.218  1.00 30.62           N  
ATOM   1251  CA  ALA C   3      10.166 -43.847 -36.801  1.00 30.62           C  
ATOM   1252  C   ALA C   3      10.588 -42.502 -36.217  1.00 30.62           C  
ATOM   1253  CB  ALA C   3      10.816 -44.989 -36.024  1.00 30.62           C  
ATOM   1254  O   ALA C   3      11.696 -42.027 -36.476  1.00 30.62           O  
ATOM   1255  N   ILE C   4       9.613 -41.523 -36.200  1.00 35.56           N  
ATOM   1256  CA  ILE C   4       9.721 -40.215 -35.563  1.00 35.56           C  
ATOM   1257  C   ILE C   4      10.275 -40.373 -34.149  1.00 35.56           C  
ATOM   1258  CB  ILE C   4       8.357 -39.490 -35.527  1.00 35.56           C  
ATOM   1259  O   ILE C   4       9.743 -41.149 -33.351  1.00 35.56           O  
ATOM   1260  CG1 ILE C   4       7.661 -39.592 -36.889  1.00 35.56           C  
ATOM   1261  CG2 ILE C   4       8.534 -38.027 -35.110  1.00 35.56           C  
ATOM   1262  CD1 ILE C   4       6.285 -38.942 -36.932  1.00 35.56           C  
ATOM   1263  N   PRO C   5      11.596 -40.226 -33.960  1.00 37.08           N  
ATOM   1264  CA  PRO C   5      12.162 -40.279 -32.610  1.00 37.08           C  
ATOM   1265  C   PRO C   5      11.303 -39.547 -31.582  1.00 37.08           C  
ATOM   1266  CB  PRO C   5      13.522 -39.596 -32.770  1.00 37.08           C  
ATOM   1267  O   PRO C   5      10.663 -38.544 -31.908  1.00 37.08           O  
ATOM   1268  CG  PRO C   5      13.492 -39.003 -34.142  1.00 37.08           C  
ATOM   1269  CD  PRO C   5      12.187 -39.364 -34.790  1.00 37.08           C  
ATOM   1270  N   GLU C   6      10.570 -40.270 -30.729  1.00 36.63           N  
ATOM   1271  CA  GLU C   6       9.676 -39.883 -29.642  1.00 36.63           C  
ATOM   1272  C   GLU C   6      10.198 -38.649 -28.911  1.00 36.63           C  
ATOM   1273  CB  GLU C   6       9.495 -41.040 -28.656  1.00 36.63           C  
ATOM   1274  O   GLU C   6       9.414 -37.830 -28.427  1.00 36.63           O  
ATOM   1275  CG  GLU C   6       8.075 -41.585 -28.600  1.00 36.63           C  
ATOM   1276  CD  GLU C   6       7.922 -42.765 -27.655  1.00 36.63           C  
ATOM   1277  OE1 GLU C   6       6.775 -43.205 -27.414  1.00 36.63           O  
ATOM   1278  OE2 GLU C   6       8.958 -43.254 -27.150  1.00 36.63           O  
ATOM   1279  N   ASN C   7      11.471 -38.729 -28.464  1.00 35.54           N  
ATOM   1280  CA  ASN C   7      11.878 -37.809 -27.406  1.00 35.54           C  
ATOM   1281  C   ASN C   7      11.919 -36.367 -27.902  1.00 35.54           C  
ATOM   1282  CB  ASN C   7      13.240 -38.214 -26.838  1.00 35.54           C  
ATOM   1283  O   ASN C   7      12.574 -35.516 -27.297  1.00 35.54           O  
ATOM   1284  CG  ASN C   7      13.151 -39.397 -25.894  1.00 35.54           C  
ATOM   1285  ND2 ASN C   7      14.282 -40.049 -25.651  1.00 35.54           N  
ATOM   1286  OD1 ASN C   7      12.075 -39.722 -25.387  1.00 35.54           O  
ATOM   1287  N   ALA C   8      11.760 -36.059 -29.182  1.00 34.38           N  
ATOM   1288  CA  ALA C   8      11.912 -34.628 -29.437  1.00 34.38           C  
ATOM   1289  C   ALA C   8      10.910 -33.817 -28.621  1.00 34.38           C  
ATOM   1290  CB  ALA C   8      11.746 -34.333 -30.925  1.00 34.38           C  
ATOM   1291  O   ALA C   8       9.704 -34.073 -28.675  1.00 34.38           O  
ATOM   1292  N   ASN C   9      11.090 -33.622 -27.292  1.00 37.34           N  
ATOM   1293  CA  ASN C   9      10.357 -32.674 -26.461  1.00 37.34           C  
ATOM   1294  C   ASN C   9       9.953 -31.432 -27.250  1.00 37.34           C  
ATOM   1295  CB  ASN C   9      11.186 -32.279 -25.237  1.00 37.34           C  
ATOM   1296  O   ASN C   9      10.701 -30.454 -27.302  1.00 37.34           O  
ATOM   1297  CG  ASN C   9      10.707 -32.951 -23.965  1.00 37.34           C  
ATOM   1298  ND2 ASN C   9      11.625 -33.181 -23.034  1.00 37.34           N  
ATOM   1299  OD1 ASN C   9       9.522 -33.262 -23.821  1.00 37.34           O  
ATOM   1300  N   VAL C  10       9.747 -31.428 -28.567  1.00 36.79           N  
ATOM   1301  CA  VAL C  10       9.253 -30.203 -29.188  1.00 36.79           C  
ATOM   1302  C   VAL C  10       7.991 -29.733 -28.470  1.00 36.79           C  
ATOM   1303  CB  VAL C  10       8.967 -30.406 -30.693  1.00 36.79           C  
ATOM   1304  O   VAL C  10       7.009 -30.473 -28.378  1.00 36.79           O  
ATOM   1305  CG1 VAL C  10       8.497 -29.101 -31.334  1.00 36.79           C  
ATOM   1306  CG2 VAL C  10      10.209 -30.938 -31.406  1.00 36.79           C  
ATOM   1307  N   THR C  11       8.119 -29.121 -27.212  1.00 46.46           N  
ATOM   1308  CA  THR C  11       6.936 -28.472 -26.657  1.00 46.46           C  
ATOM   1309  C   THR C  11       6.107 -27.822 -27.761  1.00 46.46           C  
ATOM   1310  CB  THR C  11       7.322 -27.411 -25.609  1.00 46.46           C  
ATOM   1311  O   THR C  11       6.626 -27.027 -28.548  1.00 46.46           O  
ATOM   1312  CG2 THR C  11       7.730 -28.063 -24.291  1.00 46.46           C  
ATOM   1313  OG1 THR C  11       8.419 -26.634 -26.105  1.00 46.46           O  
ATOM   1314  N   VAL C  12       5.305 -28.479 -28.489  1.00 50.35           N  
ATOM   1315  CA  VAL C  12       4.402 -27.961 -29.511  1.00 50.35           C  
ATOM   1316  C   VAL C  12       3.694 -26.712 -28.990  1.00 50.35           C  
ATOM   1317  CB  VAL C  12       3.364 -29.022 -29.941  1.00 50.35           C  
ATOM   1318  O   VAL C  12       2.960 -26.774 -28.002  1.00 50.35           O  
ATOM   1319  CG1 VAL C  12       2.482 -28.488 -31.069  1.00 50.35           C  
ATOM   1320  CG2 VAL C  12       4.064 -30.310 -30.370  1.00 50.35           C  
ATOM   1321  N   LEU C  13       4.445 -25.634 -29.002  1.00 62.84           N  
ATOM   1322  CA  LEU C  13       3.704 -24.404 -28.743  1.00 62.84           C  
ATOM   1323  C   LEU C  13       2.461 -24.322 -29.623  1.00 62.84           C  
ATOM   1324  CB  LEU C  13       4.594 -23.182 -28.981  1.00 62.84           C  
ATOM   1325  O   LEU C  13       2.503 -24.689 -30.799  1.00 62.84           O  
ATOM   1326  CG  LEU C  13       5.840 -23.068 -28.101  1.00 62.84           C  
ATOM   1327  CD1 LEU C  13       6.829 -22.077 -28.707  1.00 62.84           C  
ATOM   1328  CD2 LEU C  13       5.459 -22.652 -26.685  1.00 62.84           C  
ATOM   1329  N   ASN C  14       1.365 -24.033 -28.906  1.00 74.36           N  
ATOM   1330  CA  ASN C  14       0.146 -23.798 -29.673  1.00 74.36           C  
ATOM   1331  C   ASN C  14       0.311 -22.632 -30.644  1.00 74.36           C  
ATOM   1332  CB  ASN C  14      -1.038 -23.546 -28.737  1.00 74.36           C  
ATOM   1333  O   ASN C  14       1.175 -21.775 -30.450  1.00 74.36           O  
ATOM   1334  CG  ASN C  14      -2.356 -23.438 -29.479  1.00 74.36           C  
ATOM   1335  ND2 ASN C  14      -3.452 -23.372 -28.733  1.00 74.36           N  
ATOM   1336  OD1 ASN C  14      -2.388 -23.416 -30.712  1.00 74.36           O  
ATOM   1337  N   LYS C  15      -0.145 -22.772 -31.746  1.00 82.07           N  
ATOM   1338  CA  LYS C  15      -0.098 -21.756 -32.793  1.00 82.07           C  
ATOM   1339  C   LYS C  15      -0.355 -20.364 -32.221  1.00 82.07           C  
ATOM   1340  CB  LYS C  15      -1.116 -22.068 -33.890  1.00 82.07           C  
ATOM   1341  O   LYS C  15       0.324 -19.402 -32.585  1.00 82.07           O  
ATOM   1342  CG  LYS C  15      -0.940 -21.237 -35.153  1.00 82.07           C  
ATOM   1343  CD  LYS C  15      -1.942 -21.636 -36.229  1.00 82.07           C  
ATOM   1344  CE  LYS C  15      -1.867 -20.709 -37.435  1.00 82.07           C  
ATOM   1345  NZ  LYS C  15      -2.824 -21.117 -38.507  1.00 82.07           N  
ATOM   1346  N   ASN C  16      -1.280 -20.343 -31.264  1.00 88.70           N  
ATOM   1347  CA  ASN C  16      -1.646 -19.053 -30.688  1.00 88.70           C  
ATOM   1348  C   ASN C  16      -0.519 -18.482 -29.831  1.00 88.70           C  
ATOM   1349  CB  ASN C  16      -2.929 -19.179 -29.863  1.00 88.70           C  
ATOM   1350  O   ASN C  16      -0.270 -17.275 -29.851  1.00 88.70           O  
ATOM   1351  CG  ASN C  16      -4.153 -19.428 -30.722  1.00 88.70           C  
ATOM   1352  ND2 ASN C  16      -5.241 -19.858 -30.093  1.00 88.70           N  
ATOM   1353  OD1 ASN C  16      -4.121 -19.238 -31.940  1.00 88.70           O  
ATOM   1354  N   GLU C  17       0.097 -19.323 -29.059  1.00 90.44           N  
ATOM   1355  CA  GLU C  17       1.219 -18.859 -28.248  1.00 90.44           C  
ATOM   1356  C   GLU C  17       2.365 -18.362 -29.123  1.00 90.44           C  
ATOM   1357  CB  GLU C  17       1.710 -19.975 -27.321  1.00 90.44           C  
ATOM   1358  O   GLU C  17       3.013 -17.364 -28.800  1.00 90.44           O  
ATOM   1359  CG  GLU C  17       2.782 -19.530 -26.337  1.00 90.44           C  
ATOM   1360  CD  GLU C  17       3.182 -20.617 -25.353  1.00 90.44           C  
ATOM   1361  OE1 GLU C  17       4.318 -20.574 -24.829  1.00 90.44           O  
ATOM   1362  OE2 GLU C  17       2.352 -21.521 -25.104  1.00 90.44           O  
ATOM   1363  N   LYS C  18       2.645 -19.062 -30.212  1.00 89.39           N  
ATOM   1364  CA  LYS C  18       3.684 -18.640 -31.148  1.00 89.39           C  
ATOM   1365  C   LYS C  18       3.412 -17.234 -31.674  1.00 89.39           C  
ATOM   1366  CB  LYS C  18       3.788 -19.625 -32.313  1.00 89.39           C  
ATOM   1367  O   LYS C  18       4.328 -16.415 -31.772  1.00 89.39           O  
ATOM   1368  CG  LYS C  18       5.060 -19.479 -33.135  1.00 89.39           C  
ATOM   1369  CD  LYS C  18       5.155 -20.550 -34.214  1.00 89.39           C  
ATOM   1370  CE  LYS C  18       6.383 -20.352 -35.093  1.00 89.39           C  
ATOM   1371  NZ  LYS C  18       6.473 -21.392 -36.161  1.00 89.39           N  
ATOM   1372  N   LYS C  19       2.174 -17.039 -31.998  1.00 87.95           N  
ATOM   1373  CA  LYS C  19       1.788 -15.710 -32.462  1.00 87.95           C  
ATOM   1374  C   LYS C  19       2.065 -14.653 -31.396  1.00 87.95           C  
ATOM   1375  CB  LYS C  19       0.309 -15.685 -32.851  1.00 87.95           C  
ATOM   1376  O   LYS C  19       2.603 -13.586 -31.698  1.00 87.95           O  
ATOM   1377  CG  LYS C  19       0.002 -16.396 -34.161  1.00 87.95           C  
ATOM   1378  CD  LYS C  19      -1.467 -16.258 -34.541  1.00 87.95           C  
ATOM   1379  CE  LYS C  19      -1.792 -17.033 -35.811  1.00 87.95           C  
ATOM   1380  NZ  LYS C  19      -3.242 -16.946 -36.157  1.00 87.95           N  
ATOM   1381  N   ALA C  20       1.689 -14.967 -30.203  1.00 92.54           N  
ATOM   1382  CA  ALA C  20       1.911 -14.035 -29.100  1.00 92.54           C  
ATOM   1383  C   ALA C  20       3.399 -13.765 -28.901  1.00 92.54           C  
ATOM   1384  CB  ALA C  20       1.294 -14.577 -27.813  1.00 92.54           C  
ATOM   1385  O   ALA C  20       3.809 -12.616 -28.717  1.00 92.54           O  
ATOM   1386  N   ARG C  21       4.182 -14.782 -28.955  1.00 91.90           N  
ATOM   1387  CA  ARG C  21       5.624 -14.642 -28.784  1.00 91.90           C  
ATOM   1388  C   ARG C  21       6.223 -13.765 -29.879  1.00 91.90           C  
ATOM   1389  CB  ARG C  21       6.302 -16.014 -28.782  1.00 91.90           C  
ATOM   1390  O   ARG C  21       7.106 -12.947 -29.613  1.00 91.90           O  
ATOM   1391  CG  ARG C  21       6.128 -16.785 -27.484  1.00 91.90           C  
ATOM   1392  CD  ARG C  21       6.960 -18.060 -27.469  1.00 91.90           C  
ATOM   1393  NE  ARG C  21       6.742 -18.832 -26.249  1.00 91.90           N  
ATOM   1394  NH1 ARG C  21       6.496 -20.859 -27.329  1.00 91.90           N  
ATOM   1395  NH2 ARG C  21       6.340 -20.746 -25.045  1.00 91.90           N  
ATOM   1396  CZ  ARG C  21       6.526 -20.144 -26.210  1.00 91.90           C  
ATOM   1397  N   GLU C  22       5.755 -13.871 -31.060  1.00 89.91           N  
ATOM   1398  CA  GLU C  22       6.255 -13.076 -32.178  1.00 89.91           C  
ATOM   1399  C   GLU C  22       5.864 -11.608 -32.030  1.00 89.91           C  
ATOM   1400  CB  GLU C  22       5.731 -13.628 -33.507  1.00 89.91           C  
ATOM   1401  O   GLU C  22       6.692 -10.717 -32.228  1.00 89.91           O  
ATOM   1402  CG  GLU C  22       6.377 -14.941 -33.924  1.00 89.91           C  
ATOM   1403  CD  GLU C  22       5.853 -15.473 -35.248  1.00 89.91           C  
ATOM   1404  OE1 GLU C  22       6.354 -16.518 -35.724  1.00 89.91           O  
ATOM   1405  OE2 GLU C  22       4.934 -14.841 -35.815  1.00 89.91           O  
ATOM   1406  N   LEU C  23       4.618 -11.410 -31.684  1.00 88.47           N  
ATOM   1407  CA  LEU C  23       4.106 -10.048 -31.579  1.00 88.47           C  
ATOM   1408  C   LEU C  23       4.785  -9.298 -30.437  1.00 88.47           C  
ATOM   1409  CB  LEU C  23       2.590 -10.060 -31.368  1.00 88.47           C  
ATOM   1410  O   LEU C  23       5.230  -8.162 -30.613  1.00 88.47           O  
ATOM   1411  CG  LEU C  23       1.737 -10.390 -32.593  1.00 88.47           C  
ATOM   1412  CD1 LEU C  23       0.279 -10.580 -32.189  1.00 88.47           C  
ATOM   1413  CD2 LEU C  23       1.866  -9.295 -33.646  1.00 88.47           C  
ATOM   1414  N   ILE C  24       4.887  -9.963 -29.290  1.00 89.65           N  
ATOM   1415  CA  ILE C  24       5.412  -9.307 -28.097  1.00 89.65           C  
ATOM   1416  C   ILE C  24       6.939  -9.323 -28.130  1.00 89.65           C  
ATOM   1417  CB  ILE C  24       4.896  -9.983 -26.807  1.00 89.65           C  
ATOM   1418  O   ILE C  24       7.587  -8.417 -27.600  1.00 89.65           O  
ATOM   1419  CG1 ILE C  24       3.369  -9.878 -26.723  1.00 89.65           C  
ATOM   1420  CG2 ILE C  24       5.557  -9.364 -25.572  1.00 89.65           C  
ATOM   1421  CD1 ILE C  24       2.765 -10.590 -25.521  1.00 89.65           C  
ATOM   1422  N   GLY C  25       7.436 -10.317 -28.741  1.00 87.65           N  
ATOM   1423  CA  GLY C  25       8.880 -10.456 -28.850  1.00 87.65           C  
ATOM   1424  C   GLY C  25       9.536  -9.303 -29.586  1.00 87.65           C  
ATOM   1425  O   GLY C  25      10.714  -9.011 -29.367  1.00 87.65           O  
ATOM   1426  N   LYS C  26       8.851  -8.601 -30.427  1.00 86.03           N  
ATOM   1427  CA  LYS C  26       9.371  -7.485 -31.213  1.00 86.03           C  
ATOM   1428  C   LYS C  26       9.550  -6.240 -30.348  1.00 86.03           C  
ATOM   1429  CB  LYS C  26       8.442  -7.178 -32.388  1.00 86.03           C  
ATOM   1430  O   LYS C  26      10.167  -5.263 -30.778  1.00 86.03           O  
ATOM   1431  CG  LYS C  26       8.396  -8.273 -33.444  1.00 86.03           C  
ATOM   1432  CD  LYS C  26       7.437  -7.920 -34.573  1.00 86.03           C  
ATOM   1433  CE  LYS C  26       7.353  -9.037 -35.605  1.00 86.03           C  
ATOM   1434  NZ  LYS C  26       6.355  -8.730 -36.673  1.00 86.03           N  
ATOM   1435  N   LEU C  27       9.098  -6.344 -29.138  1.00 88.29           N  
ATOM   1436  CA  LEU C  27       9.098  -5.167 -28.276  1.00 88.29           C  
ATOM   1437  C   LEU C  27      10.393  -5.081 -27.475  1.00 88.29           C  
ATOM   1438  CB  LEU C  27       7.897  -5.198 -27.327  1.00 88.29           C  
ATOM   1439  O   LEU C  27      10.551  -4.190 -26.637  1.00 88.29           O  
ATOM   1440  CG  LEU C  27       6.515  -5.158 -27.981  1.00 88.29           C  
ATOM   1441  CD1 LEU C  27       5.426  -5.327 -26.928  1.00 88.29           C  
ATOM   1442  CD2 LEU C  27       6.325  -3.856 -28.751  1.00 88.29           C  
ATOM   1443  N   GLY C  28      11.357  -5.878 -27.728  1.00 85.53           N  
ATOM   1444  CA  GLY C  28      12.653  -5.815 -27.073  1.00 85.53           C  
ATOM   1445  C   GLY C  28      12.606  -6.227 -25.614  1.00 85.53           C  
ATOM   1446  O   GLY C  28      13.170  -5.549 -24.753  1.00 85.53           O  
ATOM   1447  N   LEU C  29      12.023  -7.319 -25.314  1.00 88.89           N  
ATOM   1448  CA  LEU C  29      11.920  -7.837 -23.955  1.00 88.89           C  
ATOM   1449  C   LEU C  29      13.225  -8.496 -23.523  1.00 88.89           C  
ATOM   1450  CB  LEU C  29      10.768  -8.840 -23.850  1.00 88.89           C  
ATOM   1451  O   LEU C  29      13.963  -9.026 -24.357  1.00 88.89           O  
ATOM   1452  CG  LEU C  29       9.392  -8.342 -24.292  1.00 88.89           C  
ATOM   1453  CD1 LEU C  29       8.405  -9.502 -24.363  1.00 88.89           C  
ATOM   1454  CD2 LEU C  29       8.885  -7.259 -23.345  1.00 88.89           C  
ATOM   1455  N   LYS C  30      13.559  -8.359 -22.277  1.00 89.15           N  
ATOM   1456  CA  LYS C  30      14.730  -9.022 -21.710  1.00 89.15           C  
ATOM   1457  C   LYS C  30      14.336 -10.302 -20.978  1.00 89.15           C  
ATOM   1458  CB  LYS C  30      15.473  -8.082 -20.760  1.00 89.15           C  
ATOM   1459  O   LYS C  30      13.526 -10.267 -20.049  1.00 89.15           O  
ATOM   1460  CG  LYS C  30      16.161  -6.916 -21.455  1.00 89.15           C  
ATOM   1461  CD  LYS C  30      16.930  -6.050 -20.465  1.00 89.15           C  
ATOM   1462  CE  LYS C  30      17.542  -4.833 -21.144  1.00 89.15           C  
ATOM   1463  NZ  LYS C  30      18.195  -3.919 -20.159  1.00 89.15           N  
ATOM   1464  N   GLN C  31      14.957 -11.355 -21.353  1.00 93.56           N  
ATOM   1465  CA  GLN C  31      14.627 -12.646 -20.758  1.00 93.56           C  
ATOM   1466  C   GLN C  31      15.134 -12.735 -19.321  1.00 93.56           C  
ATOM   1467  CB  GLN C  31      15.211 -13.787 -21.592  1.00 93.56           C  
ATOM   1468  O   GLN C  31      16.247 -12.296 -19.021  1.00 93.56           O  
ATOM   1469  CG  GLN C  31      14.771 -15.171 -21.135  1.00 93.56           C  
ATOM   1470  CD  GLN C  31      15.255 -16.275 -22.056  1.00 93.56           C  
ATOM   1471  NE2 GLN C  31      14.640 -17.448 -21.950  1.00 93.56           N  
ATOM   1472  OE1 GLN C  31      16.175 -16.075 -22.856  1.00 93.56           O  
ATOM   1473  N   ILE C  32      14.257 -13.225 -18.488  1.00 94.15           N  
ATOM   1474  CA  ILE C  32      14.642 -13.537 -17.116  1.00 94.15           C  
ATOM   1475  C   ILE C  32      14.697 -15.051 -16.927  1.00 94.15           C  
ATOM   1476  CB  ILE C  32      13.667 -12.905 -16.098  1.00 94.15           C  
ATOM   1477  O   ILE C  32      13.677 -15.687 -16.653  1.00 94.15           O  
ATOM   1478  CG1 ILE C  32      13.538 -11.398 -16.346  1.00 94.15           C  
ATOM   1479  CG2 ILE C  32      14.125 -13.187 -14.664  1.00 94.15           C  
ATOM   1480  CD1 ILE C  32      12.497 -10.713 -15.471  1.00 94.15           C  
ATOM   1481  N   PRO C  33      15.919 -15.553 -16.870  1.00 92.95           N  
ATOM   1482  CA  PRO C  33      16.056 -17.008 -16.770  1.00 92.95           C  
ATOM   1483  C   PRO C  33      15.949 -17.512 -15.332  1.00 92.95           C  
ATOM   1484  CB  PRO C  33      17.452 -17.271 -17.339  1.00 92.95           C  
ATOM   1485  O   PRO C  33      16.020 -16.720 -14.389  1.00 92.95           O  
ATOM   1486  CG  PRO C  33      18.220 -16.019 -17.063  1.00 92.95           C  
ATOM   1487  CD  PRO C  33      17.262 -14.862 -17.063  1.00 92.95           C  
ATOM   1488  N   GLY C  34      15.681 -18.769 -15.238  1.00 94.36           N  
ATOM   1489  CA  GLY C  34      15.760 -19.390 -13.925  1.00 94.36           C  
ATOM   1490  C   GLY C  34      14.421 -19.464 -13.218  1.00 94.36           C  
ATOM   1491  O   GLY C  34      14.349 -19.862 -12.053  1.00 94.36           O  
ATOM   1492  N   ILE C  35      13.362 -19.003 -13.911  1.00 96.72           N  
ATOM   1493  CA  ILE C  35      12.042 -19.086 -13.296  1.00 96.72           C  
ATOM   1494  C   ILE C  35      11.387 -20.418 -13.658  1.00 96.72           C  
ATOM   1495  CB  ILE C  35      11.140 -17.910 -13.731  1.00 96.72           C  
ATOM   1496  O   ILE C  35      11.179 -20.714 -14.837  1.00 96.72           O  
ATOM   1497  CG1 ILE C  35      11.772 -16.573 -13.325  1.00 96.72           C  
ATOM   1498  CG2 ILE C  35       9.737 -18.055 -13.135  1.00 96.72           C  
ATOM   1499  CD1 ILE C  35      11.012 -15.352 -13.823  1.00 96.72           C  
ATOM   1500  N   ILE C  36      10.943 -21.158 -12.666  1.00 95.82           N  
ATOM   1501  CA  ILE C  36      10.463 -22.511 -12.926  1.00 95.82           C  
ATOM   1502  C   ILE C  36       8.943 -22.555 -12.785  1.00 95.82           C  
ATOM   1503  CB  ILE C  36      11.119 -23.536 -11.974  1.00 95.82           C  
ATOM   1504  O   ILE C  36       8.288 -23.442 -13.337  1.00 95.82           O  
ATOM   1505  CG1 ILE C  36      11.022 -23.055 -10.522  1.00 95.82           C  
ATOM   1506  CG2 ILE C  36      12.577 -23.786 -12.372  1.00 95.82           C  
ATOM   1507  CD1 ILE C  36      11.491 -24.079  -9.497  1.00 95.82           C  
ATOM   1508  N   ARG C  37       8.369 -21.678 -12.030  1.00 97.10           N  
ATOM   1509  CA  ARG C  37       6.932 -21.656 -11.776  1.00 97.10           C  
ATOM   1510  C   ARG C  37       6.465 -20.256 -11.392  1.00 97.10           C  
ATOM   1511  CB  ARG C  37       6.565 -22.652 -10.674  1.00 97.10           C  
ATOM   1512  O   ARG C  37       7.165 -19.536 -10.678  1.00 97.10           O  
ATOM   1513  CG  ARG C  37       5.073 -22.743 -10.397  1.00 97.10           C  
ATOM   1514  CD  ARG C  37       4.753 -23.832  -9.384  1.00 97.10           C  
ATOM   1515  NE  ARG C  37       3.315 -23.959  -9.165  1.00 97.10           N  
ATOM   1516  NH1 ARG C  37       3.036 -25.715 -10.640  1.00 97.10           N  
ATOM   1517  NH2 ARG C  37       1.236 -24.878  -9.494  1.00 97.10           N  
ATOM   1518  CZ  ARG C  37       2.532 -24.851  -9.767  1.00 97.10           C  
ATOM   1519  N   VAL C  38       5.364 -19.830 -11.925  1.00 98.24           N  
ATOM   1520  CA  VAL C  38       4.734 -18.560 -11.579  1.00 98.24           C  
ATOM   1521  C   VAL C  38       3.326 -18.811 -11.044  1.00 98.24           C  
ATOM   1522  CB  VAL C  38       4.680 -17.603 -12.791  1.00 98.24           C  
ATOM   1523  O   VAL C  38       2.570 -19.602 -11.614  1.00 98.24           O  
ATOM   1524  CG1 VAL C  38       3.876 -16.349 -12.453  1.00 98.24           C  
ATOM   1525  CG2 VAL C  38       6.093 -17.232 -13.239  1.00 98.24           C  
ATOM   1526  N   THR C  39       2.999 -18.186  -9.889  1.00 97.79           N  
ATOM   1527  CA  THR C  39       1.663 -18.317  -9.318  1.00 97.79           C  
ATOM   1528  C   THR C  39       1.087 -16.947  -8.971  1.00 97.79           C  
ATOM   1529  CB  THR C  39       1.678 -19.204  -8.059  1.00 97.79           C  
ATOM   1530  O   THR C  39       1.833 -16.005  -8.697  1.00 97.79           O  
ATOM   1531  CG2 THR C  39       2.209 -20.599  -8.375  1.00 97.79           C  
ATOM   1532  OG1 THR C  39       2.516 -18.600  -7.066  1.00 97.79           O  
ATOM   1533  N   PHE C  40      -0.163 -16.808  -9.041  1.00 97.32           N  
ATOM   1534  CA  PHE C  40      -0.854 -15.666  -8.455  1.00 97.32           C  
ATOM   1535  C   PHE C  40      -2.144 -16.105  -7.772  1.00 97.32           C  
ATOM   1536  CB  PHE C  40      -1.160 -14.613  -9.525  1.00 97.32           C  
ATOM   1537  O   PHE C  40      -2.819 -17.024  -8.241  1.00 97.32           O  
ATOM   1538  CG  PHE C  40      -2.042 -15.116 -10.636  1.00 97.32           C  
ATOM   1539  CD1 PHE C  40      -1.492 -15.707 -11.767  1.00 97.32           C  
ATOM   1540  CD2 PHE C  40      -3.423 -14.997 -10.549  1.00 97.32           C  
ATOM   1541  CE1 PHE C  40      -2.306 -16.173 -12.796  1.00 97.32           C  
ATOM   1542  CE2 PHE C  40      -4.243 -15.460 -11.574  1.00 97.32           C  
ATOM   1543  CZ  PHE C  40      -3.683 -16.047 -12.697  1.00 97.32           C  
ATOM   1544  N   ARG C  41      -2.414 -15.587  -6.612  1.00 94.92           N  
ATOM   1545  CA  ARG C  41      -3.562 -15.925  -5.776  1.00 94.92           C  
ATOM   1546  C   ARG C  41      -4.558 -14.772  -5.722  1.00 94.92           C  
ATOM   1547  CB  ARG C  41      -3.108 -16.293  -4.362  1.00 94.92           C  
ATOM   1548  O   ARG C  41      -4.175 -13.624  -5.487  1.00 94.92           O  
ATOM   1549  CG  ARG C  41      -4.235 -16.765  -3.457  1.00 94.92           C  
ATOM   1550  CD  ARG C  41      -3.757 -16.986  -2.029  1.00 94.92           C  
ATOM   1551  NE  ARG C  41      -2.609 -16.142  -1.708  1.00 94.92           N  
ATOM   1552  NH1 ARG C  41      -2.786 -16.414   0.579  1.00 94.92           N  
ATOM   1553  NH2 ARG C  41      -1.120 -15.107  -0.299  1.00 94.92           N  
ATOM   1554  CZ  ARG C  41      -2.174 -15.890  -0.477  1.00 94.92           C  
ATOM   1555  N   LYS C  42      -5.755 -15.173  -5.932  1.00 89.37           N  
ATOM   1556  CA  LYS C  42      -6.820 -14.183  -5.805  1.00 89.37           C  
ATOM   1557  C   LYS C  42      -7.259 -14.031  -4.351  1.00 89.37           C  
ATOM   1558  CB  LYS C  42      -8.017 -14.567  -6.676  1.00 89.37           C  
ATOM   1559  O   LYS C  42      -6.883 -14.836  -3.496  1.00 89.37           O  
ATOM   1560  CG  LYS C  42      -7.755 -14.459  -8.171  1.00 89.37           C  
ATOM   1561  CD  LYS C  42      -9.005 -14.775  -8.982  1.00 89.37           C  
ATOM   1562  CE  LYS C  42      -9.972 -13.598  -9.002  1.00 89.37           C  
ATOM   1563  NZ  LYS C  42     -11.170 -13.880  -9.848  1.00 89.37           N  
ATOM   1564  N   LYS C  43      -7.977 -13.120  -4.039  1.00 83.18           N  
ATOM   1565  CA  LYS C  43      -8.450 -12.849  -2.684  1.00 83.18           C  
ATOM   1566  C   LYS C  43      -9.393 -13.947  -2.202  1.00 83.18           C  
ATOM   1567  CB  LYS C  43      -9.150 -11.491  -2.621  1.00 83.18           C  
ATOM   1568  O   LYS C  43      -9.521 -14.178  -0.998  1.00 83.18           O  
ATOM   1569  CG  LYS C  43      -8.208 -10.302  -2.738  1.00 83.18           C  
ATOM   1570  CD  LYS C  43      -8.945  -8.983  -2.547  1.00 83.18           C  
ATOM   1571  CE  LYS C  43      -8.000  -7.794  -2.646  1.00 83.18           C  
ATOM   1572  NZ  LYS C  43      -8.729  -6.495  -2.526  1.00 83.18           N  
ATOM   1573  N   ASP C  44      -9.989 -14.672  -3.111  1.00 81.12           N  
ATOM   1574  CA  ASP C  44     -10.871 -15.779  -2.753  1.00 81.12           C  
ATOM   1575  C   ASP C  44     -10.081 -17.071  -2.560  1.00 81.12           C  
ATOM   1576  CB  ASP C  44     -11.947 -15.975  -3.824  1.00 81.12           C  
ATOM   1577  O   ASP C  44     -10.663 -18.154  -2.479  1.00 81.12           O  
ATOM   1578  CG  ASP C  44     -11.370 -16.280  -5.195  1.00 81.12           C  
ATOM   1579  OD1 ASP C  44     -10.130 -16.284  -5.348  1.00 81.12           O  
ATOM   1580  OD2 ASP C  44     -12.164 -16.515  -6.132  1.00 81.12           O  
ATOM   1581  N   ASN C  45      -8.738 -17.025  -2.642  1.00 85.01           N  
ATOM   1582  CA  ASN C  45      -7.807 -18.115  -2.371  1.00 85.01           C  
ATOM   1583  C   ASN C  45      -7.685 -19.057  -3.565  1.00 85.01           C  
ATOM   1584  CB  ASN C  45      -8.237 -18.891  -1.124  1.00 85.01           C  
ATOM   1585  O   ASN C  45      -7.132 -20.152  -3.444  1.00 85.01           O  
ATOM   1586  CG  ASN C  45      -7.624 -18.338   0.147  1.00 85.01           C  
ATOM   1587  ND2 ASN C  45      -7.967 -18.938   1.281  1.00 85.01           N  
ATOM   1588  OD1 ASN C  45      -6.849 -17.378   0.111  1.00 85.01           O  
ATOM   1589  N   GLN C  46      -8.275 -18.580  -4.636  1.00 90.70           N  
ATOM   1590  CA  GLN C  46      -8.017 -19.326  -5.863  1.00 90.70           C  
ATOM   1591  C   GLN C  46      -6.604 -19.064  -6.378  1.00 90.70           C  
ATOM   1592  CB  GLN C  46      -9.043 -18.964  -6.938  1.00 90.70           C  
ATOM   1593  O   GLN C  46      -6.187 -17.911  -6.505  1.00 90.70           O  
ATOM   1594  CG  GLN C  46      -9.193 -20.020  -8.025  1.00 90.70           C  
ATOM   1595  CD  GLN C  46     -10.380 -19.762  -8.934  1.00 90.70           C  
ATOM   1596  NE2 GLN C  46     -11.033 -20.832  -9.375  1.00 90.70           N  
ATOM   1597  OE1 GLN C  46     -10.709 -18.610  -9.236  1.00 90.70           O  
ATOM   1598  N   ILE C  47      -5.964 -20.120  -6.702  1.00 94.48           N  
ATOM   1599  CA  ILE C  47      -4.570 -19.993  -7.111  1.00 94.48           C  
ATOM   1600  C   ILE C  47      -4.417 -20.430  -8.566  1.00 94.48           C  
ATOM   1601  CB  ILE C  47      -3.636 -20.823  -6.202  1.00 94.48           C  
ATOM   1602  O   ILE C  47      -4.954 -21.465  -8.970  1.00 94.48           O  
ATOM   1603  CG1 ILE C  47      -3.773 -20.373  -4.743  1.00 94.48           C  
ATOM   1604  CG2 ILE C  47      -2.184 -20.714  -6.675  1.00 94.48           C  
ATOM   1605  CD1 ILE C  47      -3.043 -21.265  -3.748  1.00 94.48           C  
ATOM   1606  N   TYR C  48      -3.722 -19.619  -9.319  1.00 95.59           N  
ATOM   1607  CA  TYR C  48      -3.347 -19.958 -10.687  1.00 95.59           C  
ATOM   1608  C   TYR C  48      -1.844 -20.189 -10.799  1.00 95.59           C  
ATOM   1609  CB  TYR C  48      -3.778 -18.851 -11.654  1.00 95.59           C  
ATOM   1610  O   TYR C  48      -1.056 -19.528 -10.119  1.00 95.59           O  
ATOM   1611  CG  TYR C  48      -5.275 -18.683 -11.754  1.00 95.59           C  
ATOM   1612  CD1 TYR C  48      -5.997 -19.287 -12.781  1.00 95.59           C  
ATOM   1613  CD2 TYR C  48      -5.970 -17.918 -10.823  1.00 95.59           C  
ATOM   1614  CE1 TYR C  48      -7.376 -19.133 -12.878  1.00 95.59           C  
ATOM   1615  CE2 TYR C  48      -7.349 -17.757 -10.910  1.00 95.59           C  
ATOM   1616  OH  TYR C  48      -9.407 -18.211 -12.031  1.00 95.59           O  
ATOM   1617  CZ  TYR C  48      -8.042 -18.367 -11.940  1.00 95.59           C  
ATOM   1618  N   ALA C  49      -1.537 -21.145 -11.603  1.00 97.33           N  
ATOM   1619  CA  ALA C  49      -0.116 -21.462 -11.722  1.00 97.33           C  
ATOM   1620  C   ALA C  49       0.285 -21.641 -13.184  1.00 97.33           C  
ATOM   1621  CB  ALA C  49       0.217 -22.720 -10.924  1.00 97.33           C  
ATOM   1622  O   ALA C  49      -0.504 -22.131 -13.995  1.00 97.33           O  
ATOM   1623  N   ILE C  50       1.472 -21.149 -13.498  1.00 96.36           N  
ATOM   1624  CA  ILE C  50       2.121 -21.370 -14.785  1.00 96.36           C  
ATOM   1625  C   ILE C  50       3.387 -22.200 -14.589  1.00 96.36           C  
ATOM   1626  CB  ILE C  50       2.458 -20.035 -15.486  1.00 96.36           C  
ATOM   1627  O   ILE C  50       4.362 -21.727 -13.999  1.00 96.36           O  
ATOM   1628  CG1 ILE C  50       1.227 -19.122 -15.517  1.00 96.36           C  
ATOM   1629  CG2 ILE C  50       2.990 -20.286 -16.900  1.00 96.36           C  
ATOM   1630  CD1 ILE C  50       1.529 -17.689 -15.932  1.00 96.36           C  
ATOM   1631  N   GLU C  51       3.340 -23.398 -15.134  1.00 94.90           N  
ATOM   1632  CA  GLU C  51       4.477 -24.298 -14.969  1.00 94.90           C  
ATOM   1633  C   GLU C  51       5.498 -24.108 -16.087  1.00 94.90           C  
ATOM   1634  CB  GLU C  51       4.008 -25.755 -14.927  1.00 94.90           C  
ATOM   1635  O   GLU C  51       5.128 -23.934 -17.249  1.00 94.90           O  
ATOM   1636  CG  GLU C  51       3.064 -26.064 -13.774  1.00 94.90           C  
ATOM   1637  CD  GLU C  51       3.756 -26.092 -12.421  1.00 94.90           C  
ATOM   1638  OE1 GLU C  51       3.059 -26.142 -11.383  1.00 94.90           O  
ATOM   1639  OE2 GLU C  51       5.007 -26.063 -12.399  1.00 94.90           O  
ATOM   1640  N   LYS C  52       6.835 -24.080 -15.693  1.00 93.77           N  
ATOM   1641  CA  LYS C  52       7.949 -23.927 -16.624  1.00 93.77           C  
ATOM   1642  C   LYS C  52       7.706 -22.769 -17.587  1.00 93.77           C  
ATOM   1643  CB  LYS C  52       8.175 -25.221 -17.407  1.00 93.77           C  
ATOM   1644  O   LYS C  52       7.746 -22.949 -18.805  1.00 93.77           O  
ATOM   1645  CG  LYS C  52       8.569 -26.409 -16.541  1.00 93.77           C  
ATOM   1646  CD  LYS C  52       8.797 -27.660 -17.379  1.00 93.77           C  
ATOM   1647  CE  LYS C  52       9.120 -28.866 -16.508  1.00 93.77           C  
ATOM   1648  NZ  LYS C  52       9.295 -30.107 -17.321  1.00 93.77           N  
ATOM   1649  N   PRO C  53       7.487 -21.617 -17.050  1.00 95.51           N  
ATOM   1650  CA  PRO C  53       7.215 -20.442 -17.881  1.00 95.51           C  
ATOM   1651  C   PRO C  53       8.479 -19.854 -18.505  1.00 95.51           C  
ATOM   1652  CB  PRO C  53       6.581 -19.454 -16.898  1.00 95.51           C  
ATOM   1653  O   PRO C  53       9.588 -20.145 -18.051  1.00 95.51           O  
ATOM   1654  CG  PRO C  53       7.233 -19.750 -15.586  1.00 95.51           C  
ATOM   1655  CD  PRO C  53       7.489 -21.227 -15.503  1.00 95.51           C  
ATOM   1656  N   GLU C  54       8.326 -19.170 -19.549  1.00 96.34           N  
ATOM   1657  CA  GLU C  54       9.348 -18.250 -20.039  1.00 96.34           C  
ATOM   1658  C   GLU C  54       9.017 -16.807 -19.666  1.00 96.34           C  
ATOM   1659  CB  GLU C  54       9.504 -18.378 -21.556  1.00 96.34           C  
ATOM   1660  O   GLU C  54       7.999 -16.266 -20.103  1.00 96.34           O  
ATOM   1661  CG  GLU C  54      10.131 -19.692 -22.001  1.00 96.34           C  
ATOM   1662  CD  GLU C  54      10.362 -19.769 -23.502  1.00 96.34           C  
ATOM   1663  OE1 GLU C  54      10.557 -20.887 -24.029  1.00 96.34           O  
ATOM   1664  OE2 GLU C  54      10.350 -18.702 -24.155  1.00 96.34           O  
ATOM   1665  N   VAL C  55       9.945 -16.238 -18.918  1.00 97.17           N  
ATOM   1666  CA  VAL C  55       9.629 -14.935 -18.343  1.00 97.17           C  
ATOM   1667  C   VAL C  55      10.545 -13.870 -18.942  1.00 97.17           C  
ATOM   1668  CB  VAL C  55       9.761 -14.947 -16.804  1.00 97.17           C  
ATOM   1669  O   VAL C  55      11.749 -14.091 -19.091  1.00 97.17           O  
ATOM   1670  CG1 VAL C  55       9.384 -13.587 -16.219  1.00 97.17           C  
ATOM   1671  CG2 VAL C  55       8.892 -16.050 -16.202  1.00 97.17           C  
ATOM   1672  N   PHE C  56       9.956 -12.702 -19.269  1.00 94.25           N  
ATOM   1673  CA  PHE C  56      10.680 -11.564 -19.821  1.00 94.25           C  
ATOM   1674  C   PHE C  56      10.347 -10.288 -19.058  1.00 94.25           C  
ATOM   1675  CB  PHE C  56      10.354 -11.387 -21.307  1.00 94.25           C  
ATOM   1676  O   PHE C  56       9.293 -10.194 -18.425  1.00 94.25           O  
ATOM   1677  CG  PHE C  56      10.747 -12.563 -22.159  1.00 94.25           C  
ATOM   1678  CD1 PHE C  56      11.948 -12.562 -22.859  1.00 94.25           C  
ATOM   1679  CD2 PHE C  56       9.916 -13.671 -22.260  1.00 94.25           C  
ATOM   1680  CE1 PHE C  56      12.314 -13.650 -23.649  1.00 94.25           C  
ATOM   1681  CE2 PHE C  56      10.276 -14.762 -23.047  1.00 94.25           C  
ATOM   1682  CZ  PHE C  56      11.475 -14.749 -23.741  1.00 94.25           C  
ATOM   1683  N   ARG C  57      11.246  -9.460 -19.070  1.00 91.37           N  
ATOM   1684  CA  ARG C  57      11.013  -8.128 -18.521  1.00 91.37           C  
ATOM   1685  C   ARG C  57      10.854  -7.097 -19.634  1.00 91.37           C  
ATOM   1686  CB  ARG C  57      12.157  -7.722 -17.590  1.00 91.37           C  
ATOM   1687  O   ARG C  57      11.647  -7.067 -20.577  1.00 91.37           O  
ATOM   1688  CG  ARG C  57      11.844  -6.515 -16.720  1.00 91.37           C  
ATOM   1689  CD  ARG C  57      12.945  -6.253 -15.702  1.00 91.37           C  
ATOM   1690  NE  ARG C  57      12.613  -5.135 -14.824  1.00 91.37           N  
ATOM   1691  NH1 ARG C  57      14.529  -5.300 -13.545  1.00 91.37           N  
ATOM   1692  NH2 ARG C  57      12.974  -3.681 -13.083  1.00 91.37           N  
ATOM   1693  CZ  ARG C  57      13.373  -4.708 -13.819  1.00 91.37           C  
ATOM   1694  N   SER C  58       9.814  -6.326 -19.640  1.00 85.45           N  
ATOM   1695  CA  SER C  58       9.569  -5.305 -20.653  1.00 85.45           C  
ATOM   1696  C   SER C  58      10.434  -4.072 -20.416  1.00 85.45           C  
ATOM   1697  CB  SER C  58       8.093  -4.908 -20.669  1.00 85.45           C  
ATOM   1698  O   SER C  58      11.058  -3.939 -19.361  1.00 85.45           O  
ATOM   1699  OG  SER C  58       7.778  -4.097 -19.550  1.00 85.45           O  
ATOM   1700  N   ALA C  59      10.410  -3.219 -21.376  1.00 73.56           N  
ATOM   1701  CA  ALA C  59      11.169  -1.975 -21.279  1.00 73.56           C  
ATOM   1702  C   ALA C  59      10.633  -1.091 -20.157  1.00 73.56           C  
ATOM   1703  CB  ALA C  59      11.132  -1.224 -22.608  1.00 73.56           C  
ATOM   1704  O   ALA C  59      11.391  -0.353 -19.523  1.00 73.56           O  
ATOM   1705  N   GLY C  60       9.348  -1.205 -19.889  1.00 72.72           N  
ATOM   1706  CA  GLY C  60       8.710  -0.427 -18.839  1.00 72.72           C  
ATOM   1707  C   GLY C  60       8.876  -1.035 -17.460  1.00 72.72           C  
ATOM   1708  O   GLY C  60       8.448  -0.451 -16.462  1.00 72.72           O  
ATOM   1709  N   GLY C  61       9.471  -2.174 -17.355  1.00 79.22           N  
ATOM   1710  CA  GLY C  61       9.759  -2.801 -16.075  1.00 79.22           C  
ATOM   1711  C   GLY C  61       8.716  -3.824 -15.664  1.00 79.22           C  
ATOM   1712  O   GLY C  61       8.707  -4.284 -14.520  1.00 79.22           O  
ATOM   1713  N   ASN C  62       7.813  -4.247 -16.564  1.00 86.66           N  
ATOM   1714  CA  ASN C  62       6.792  -5.247 -16.273  1.00 86.66           C  
ATOM   1715  C   ASN C  62       7.219  -6.637 -16.738  1.00 86.66           C  
ATOM   1716  CB  ASN C  62       5.460  -4.858 -16.918  1.00 86.66           C  
ATOM   1717  O   ASN C  62       8.210  -6.778 -17.456  1.00 86.66           O  
ATOM   1718  CG  ASN C  62       4.981  -3.486 -16.485  1.00 86.66           C  
ATOM   1719  ND2 ASN C  62       4.616  -2.653 -17.453  1.00 86.66           N  
ATOM   1720  OD1 ASN C  62       4.940  -3.177 -15.291  1.00 86.66           O  
ATOM   1721  N   TYR C  63       6.541  -7.652 -16.271  1.00 91.97           N  
ATOM   1722  CA  TYR C  63       6.976  -9.016 -16.547  1.00 91.97           C  
ATOM   1723  C   TYR C  63       6.000  -9.720 -17.483  1.00 91.97           C  
ATOM   1724  CB  TYR C  63       7.115  -9.810 -15.245  1.00 91.97           C  
ATOM   1725  O   TYR C  63       4.799  -9.776 -17.210  1.00 91.97           O  
ATOM   1726  CG  TYR C  63       8.189  -9.283 -14.325  1.00 91.97           C  
ATOM   1727  CD1 TYR C  63       9.479  -9.808 -14.356  1.00 91.97           C  
ATOM   1728  CD2 TYR C  63       7.917  -8.261 -13.422  1.00 91.97           C  
ATOM   1729  CE1 TYR C  63      10.472  -9.327 -13.509  1.00 91.97           C  
ATOM   1730  CE2 TYR C  63       8.902  -7.773 -12.570  1.00 91.97           C  
ATOM   1731  OH  TYR C  63      11.153  -7.831 -11.780  1.00 91.97           O  
ATOM   1732  CZ  TYR C  63      10.175  -8.311 -12.621  1.00 91.97           C  
ATOM   1733  N   VAL C  64       6.495 -10.198 -18.493  1.00 96.38           N  
ATOM   1734  CA  VAL C  64       5.719 -10.966 -19.462  1.00 96.38           C  
ATOM   1735  C   VAL C  64       6.024 -12.454 -19.304  1.00 96.38           C  
ATOM   1736  CB  VAL C  64       6.010 -10.513 -20.910  1.00 96.38           C  
ATOM   1737  O   VAL C  64       7.183 -12.867 -19.372  1.00 96.38           O  
ATOM   1738  CG1 VAL C  64       5.174 -11.315 -21.905  1.00 96.38           C  
ATOM   1739  CG2 VAL C  64       5.741  -9.017 -21.065  1.00 96.38           C  
ATOM   1740  N   VAL C  65       4.982 -13.197 -19.117  1.00 97.16           N  
ATOM   1741  CA  VAL C  65       5.157 -14.618 -18.836  1.00 97.16           C  
ATOM   1742  C   VAL C  65       4.455 -15.448 -19.908  1.00 97.16           C  
ATOM   1743  CB  VAL C  65       4.620 -14.990 -17.436  1.00 97.16           C  
ATOM   1744  O   VAL C  65       3.247 -15.309 -20.117  1.00 97.16           O  
ATOM   1745  CG1 VAL C  65       4.846 -16.473 -17.147  1.00 97.16           C  
ATOM   1746  CG2 VAL C  65       5.282 -14.127 -16.363  1.00 97.16           C  
ATOM   1747  N   PHE C  66       5.220 -16.290 -20.531  1.00 97.13           N  
ATOM   1748  CA  PHE C  66       4.660 -17.232 -21.492  1.00 97.13           C  
ATOM   1749  C   PHE C  66       4.518 -18.617 -20.872  1.00 97.13           C  
ATOM   1750  CB  PHE C  66       5.536 -17.306 -22.747  1.00 97.13           C  
ATOM   1751  O   PHE C  66       5.470 -19.145 -20.294  1.00 97.13           O  
ATOM   1752  CG  PHE C  66       5.592 -16.019 -23.524  1.00 97.13           C  
ATOM   1753  CD1 PHE C  66       4.506 -15.600 -24.283  1.00 97.13           C  
ATOM   1754  CD2 PHE C  66       6.733 -15.227 -23.497  1.00 97.13           C  
ATOM   1755  CE1 PHE C  66       4.555 -14.409 -25.003  1.00 97.13           C  
ATOM   1756  CE2 PHE C  66       6.789 -14.035 -24.214  1.00 97.13           C  
ATOM   1757  CZ  PHE C  66       5.700 -13.629 -24.967  1.00 97.13           C  
ATOM   1758  N   GLY C  67       3.351 -19.119 -20.958  1.00 94.95           N  
ATOM   1759  CA  GLY C  67       2.970 -20.405 -20.396  1.00 94.95           C  
ATOM   1760  C   GLY C  67       1.489 -20.506 -20.087  1.00 94.95           C  
ATOM   1761  O   GLY C  67       0.804 -19.489 -19.961  1.00 94.95           O  
ATOM   1762  N   GLU C  68       0.999 -21.638 -20.058  1.00 93.84           N  
ATOM   1763  CA  GLU C  68      -0.423 -21.856 -19.813  1.00 93.84           C  
ATOM   1764  C   GLU C  68      -0.766 -21.659 -18.339  1.00 93.84           C  
ATOM   1765  CB  GLU C  68      -0.838 -23.258 -20.267  1.00 93.84           C  
ATOM   1766  O   GLU C  68      -0.230 -22.354 -17.473  1.00 93.84           O  
ATOM   1767  CG  GLU C  68      -2.337 -23.509 -20.196  1.00 93.84           C  
ATOM   1768  CD  GLU C  68      -2.726 -24.930 -20.571  1.00 93.84           C  
ATOM   1769  OE1 GLU C  68      -3.919 -25.287 -20.442  1.00 93.84           O  
ATOM   1770  OE2 GLU C  68      -1.830 -25.693 -20.997  1.00 93.84           O  
ATOM   1771  N   ALA C  69      -1.606 -20.752 -18.091  1.00 93.78           N  
ATOM   1772  CA  ALA C  69      -2.102 -20.530 -16.736  1.00 93.78           C  
ATOM   1773  C   ALA C  69      -3.279 -21.449 -16.424  1.00 93.78           C  
ATOM   1774  CB  ALA C  69      -2.508 -19.069 -16.551  1.00 93.78           C  
ATOM   1775  O   ALA C  69      -4.248 -21.506 -17.184  1.00 93.78           O  
ATOM   1776  N   LYS C  70      -3.138 -22.185 -15.371  1.00 92.49           N  
ATOM   1777  CA  LYS C  70      -4.199 -23.094 -14.946  1.00 92.49           C  
ATOM   1778  C   LYS C  70      -4.529 -22.900 -13.469  1.00 92.49           C  
ATOM   1779  CB  LYS C  70      -3.797 -24.547 -15.206  1.00 92.49           C  
ATOM   1780  O   LYS C  70      -3.686 -22.446 -12.693  1.00 92.49           O  
ATOM   1781  CG  LYS C  70      -3.586 -24.876 -16.677  1.00 92.49           C  
ATOM   1782  CD  LYS C  70      -3.177 -26.331 -16.870  1.00 92.49           C  
ATOM   1783  CE  LYS C  70      -2.947 -26.657 -18.340  1.00 92.49           C  
ATOM   1784  NZ  LYS C  70      -2.520 -28.075 -18.532  1.00 92.49           N  
ATOM   1785  N   VAL C  71      -5.691 -23.226 -13.199  1.00 92.24           N  
ATOM   1786  CA  VAL C  71      -6.076 -23.203 -11.792  1.00 92.24           C  
ATOM   1787  C   VAL C  71      -5.306 -24.278 -11.028  1.00 92.24           C  
ATOM   1788  CB  VAL C  71      -7.597 -23.412 -11.617  1.00 92.24           C  
ATOM   1789  O   VAL C  71      -5.221 -25.425 -11.473  1.00 92.24           O  
ATOM   1790  CG1 VAL C  71      -7.969 -23.463 -10.136  1.00 92.24           C  
ATOM   1791  CG2 VAL C  71      -8.373 -22.305 -12.328  1.00 92.24           C  
ATOM   1792  N   ASP C  72      -4.677 -23.816 -10.039  1.00 92.17           N  
ATOM   1793  CA  ASP C  72      -3.889 -24.718  -9.205  1.00 92.17           C  
ATOM   1794  C   ASP C  72      -4.720 -25.262  -8.045  1.00 92.17           C  
ATOM   1795  CB  ASP C  72      -2.644 -24.005  -8.671  1.00 92.17           C  
ATOM   1796  O   ASP C  72      -5.398 -24.501  -7.351  1.00 92.17           O  
ATOM   1797  CG  ASP C  72      -1.589 -24.965  -8.149  1.00 92.17           C  
ATOM   1798  OD1 ASP C  72      -1.427 -26.064  -8.723  1.00 92.17           O  
ATOM   1799  OD2 ASP C  72      -0.917 -24.621  -7.153  1.00 92.17           O  
ATOM   1800  N   ASN C  73      -4.821 -26.568  -7.928  1.00 88.06           N  
ATOM   1801  CA  ASN C  73      -5.517 -27.236  -6.833  1.00 88.06           C  
ATOM   1802  C   ASN C  73      -4.537 -27.884  -5.859  1.00 88.06           C  
ATOM   1803  CB  ASN C  73      -6.494 -28.281  -7.377  1.00 88.06           C  
ATOM   1804  O   ASN C  73      -4.024 -28.973  -6.121  1.00 88.06           O  
ATOM   1805  CG  ASN C  73      -7.481 -28.758  -6.329  1.00 88.06           C  
ATOM   1806  ND2 ASN C  73      -8.704 -29.050  -6.756  1.00 88.06           N  
ATOM   1807  OD1 ASN C  73      -7.146 -28.864  -5.147  1.00 88.06           O  
ATOM   1808  N   PHE C  74      -4.430 -27.248  -4.853  1.00 85.76           N  
ATOM   1809  CA  PHE C  74      -3.448 -27.680  -3.865  1.00 85.76           C  
ATOM   1810  C   PHE C  74      -3.789 -29.069  -3.337  1.00 85.76           C  
ATOM   1811  CB  PHE C  74      -3.373 -26.681  -2.707  1.00 85.76           C  
ATOM   1812  O   PHE C  74      -2.905 -29.916  -3.187  1.00 85.76           O  
ATOM   1813  CG  PHE C  74      -2.472 -27.120  -1.584  1.00 85.76           C  
ATOM   1814  CD1 PHE C  74      -2.998 -27.456  -0.343  1.00 85.76           C  
ATOM   1815  CD2 PHE C  74      -1.098 -27.196  -1.771  1.00 85.76           C  
ATOM   1816  CE1 PHE C  74      -2.166 -27.862   0.698  1.00 85.76           C  
ATOM   1817  CE2 PHE C  74      -0.260 -27.601  -0.736  1.00 85.76           C  
ATOM   1818  CZ  PHE C  74      -0.796 -27.933   0.498  1.00 85.76           C  
ATOM   1819  N   THR C  75      -5.007 -29.361  -3.017  1.00 82.70           N  
ATOM   1820  CA  THR C  75      -5.445 -30.637  -2.463  1.00 82.70           C  
ATOM   1821  C   THR C  75      -5.108 -31.783  -3.412  1.00 82.70           C  
ATOM   1822  CB  THR C  75      -6.958 -30.633  -2.176  1.00 82.70           C  
ATOM   1823  O   THR C  75      -4.611 -32.827  -2.983  1.00 82.70           O  
ATOM   1824  CG2 THR C  75      -7.364 -31.845  -1.345  1.00 82.70           C  
ATOM   1825  OG1 THR C  75      -7.299 -29.439  -1.459  1.00 82.70           O  
ATOM   1826  N   GLN C  76      -5.326 -31.464  -4.672  1.00 82.85           N  
ATOM   1827  CA  GLN C  76      -5.018 -32.469  -5.684  1.00 82.85           C  
ATOM   1828  C   GLN C  76      -3.512 -32.690  -5.798  1.00 82.85           C  
ATOM   1829  CB  GLN C  76      -5.593 -32.059  -7.041  1.00 82.85           C  
ATOM   1830  O   GLN C  76      -3.052 -33.830  -5.889  1.00 82.85           O  
ATOM   1831  CG  GLN C  76      -5.456 -33.129  -8.115  1.00 82.85           C  
ATOM   1832  CD  GLN C  76      -6.123 -32.738  -9.421  1.00 82.85           C  
ATOM   1833  NE2 GLN C  76      -6.596 -33.732 -10.166  1.00 82.85           N  
ATOM   1834  OE1 GLN C  76      -6.213 -31.553  -9.757  1.00 82.85           O  
ATOM   1835  N   LYS C  77      -2.796 -31.750  -5.713  1.00 85.18           N  
ATOM   1836  CA  LYS C  77      -1.342 -31.836  -5.810  1.00 85.18           C  
ATOM   1837  C   LYS C  77      -0.751 -32.550  -4.598  1.00 85.18           C  
ATOM   1838  CB  LYS C  77      -0.729 -30.441  -5.946  1.00 85.18           C  
ATOM   1839  O   LYS C  77       0.165 -33.364  -4.735  1.00 85.18           O  
ATOM   1840  CG  LYS C  77      -0.764 -29.886  -7.362  1.00 85.18           C  
ATOM   1841  CD  LYS C  77      -0.016 -28.562  -7.462  1.00 85.18           C  
ATOM   1842  CE  LYS C  77      -0.773 -27.438  -6.768  1.00 85.18           C  
ATOM   1843  NZ  LYS C  77      -0.026 -26.146  -6.831  1.00 85.18           N  
ATOM   1844  N   LEU C  78      -1.336 -32.210  -3.561  1.00 81.66           N  
ATOM   1845  CA  LEU C  78      -0.872 -32.844  -2.332  1.00 81.66           C  
ATOM   1846  C   LEU C  78      -1.146 -34.344  -2.358  1.00 81.66           C  
ATOM   1847  CB  LEU C  78      -1.550 -32.212  -1.113  1.00 81.66           C  
ATOM   1848  O   LEU C  78      -0.282 -35.144  -1.990  1.00 81.66           O  
ATOM   1849  CG  LEU C  78      -1.098 -32.724   0.255  1.00 81.66           C  
ATOM   1850  CD1 LEU C  78       0.357 -32.345   0.510  1.00 81.66           C  
ATOM   1851  CD2 LEU C  78      -1.999 -32.174   1.356  1.00 81.66           C  
ATOM   1852  N   ALA C  79      -2.302 -34.732  -2.714  1.00 81.57           N  
ATOM   1853  CA  ALA C  79      -2.676 -36.140  -2.819  1.00 81.57           C  
ATOM   1854  C   ALA C  79      -1.768 -36.878  -3.798  1.00 81.57           C  
ATOM   1855  CB  ALA C  79      -4.135 -36.273  -3.248  1.00 81.57           C  
ATOM   1856  O   ALA C  79      -1.323 -37.994  -3.522  1.00 81.57           O  
ATOM   1857  N   ALA C  80      -1.498 -36.223  -4.921  1.00 82.34           N  
ATOM   1858  CA  ALA C  80      -0.628 -36.815  -5.934  1.00 82.34           C  
ATOM   1859  C   ALA C  80       0.787 -37.010  -5.396  1.00 82.34           C  
ATOM   1860  CB  ALA C  80      -0.602 -35.944  -7.188  1.00 82.34           C  
ATOM   1861  O   ALA C  80       1.424 -38.032  -5.662  1.00 82.34           O  
ATOM   1862  N   ALA C  81       1.185 -36.110  -4.630  1.00 78.14           N  
ATOM   1863  CA  ALA C  81       2.521 -36.184  -4.044  1.00 78.14           C  
ATOM   1864  C   ALA C  81       2.610 -37.316  -3.024  1.00 78.14           C  
ATOM   1865  CB  ALA C  81       2.891 -34.854  -3.392  1.00 78.14           C  
ATOM   1866  O   ALA C  81       3.632 -38.001  -2.936  1.00 78.14           O  
ATOM   1867  N   GLN C  82       1.555 -37.529  -2.312  1.00 75.61           N  
ATOM   1868  CA  GLN C  82       1.511 -38.594  -1.315  1.00 75.61           C  
ATOM   1869  C   GLN C  82       1.468 -39.967  -1.978  1.00 75.61           C  
ATOM   1870  CB  GLN C  82       0.302 -38.417  -0.394  1.00 75.61           C  
ATOM   1871  O   GLN C  82       2.101 -40.912  -1.503  1.00 75.61           O  
ATOM   1872  CG  GLN C  82       0.443 -37.264   0.591  1.00 75.61           C  
ATOM   1873  CD  GLN C  82      -0.780 -37.094   1.473  1.00 75.61           C  
ATOM   1874  NE2 GLN C  82      -0.559 -36.712   2.726  1.00 75.61           N  
ATOM   1875  OE1 GLN C  82      -1.914 -37.302   1.031  1.00 75.61           O  
ATOM   1876  N   GLN C  83       0.707 -40.079  -3.025  1.00 78.46           N  
ATOM   1877  CA  GLN C  83       0.611 -41.339  -3.754  1.00 78.46           C  
ATOM   1878  C   GLN C  83       1.956 -41.726  -4.362  1.00 78.46           C  
ATOM   1879  CB  GLN C  83      -0.453 -41.246  -4.849  1.00 78.46           C  
ATOM   1880  O   GLN C  83       2.341 -42.897  -4.335  1.00 78.46           O  
ATOM   1881  CG  GLN C  83      -1.879 -41.379  -4.333  1.00 78.46           C  
ATOM   1882  CD  GLN C  83      -2.916 -41.245  -5.432  1.00 78.46           C  
ATOM   1883  NE2 GLN C  83      -4.189 -41.308  -5.058  1.00 78.46           N  
ATOM   1884  OE1 GLN C  83      -2.575 -41.084  -6.609  1.00 78.46           O  
ATOM   1885  N   GLN C  84       2.647 -40.731  -4.842  1.00 75.77           N  
ATOM   1886  CA  GLN C  84       3.955 -40.980  -5.439  1.00 75.77           C  
ATOM   1887  C   GLN C  84       4.979 -41.370  -4.376  1.00 75.77           C  
ATOM   1888  CB  GLN C  84       4.439 -39.749  -6.206  1.00 75.77           C  
ATOM   1889  O   GLN C  84       5.851 -42.206  -4.624  1.00 75.77           O  
ATOM   1890  CG  GLN C  84       5.326 -40.077  -7.400  1.00 75.77           C  
ATOM   1891  CD  GLN C  84       5.622 -38.865  -8.262  1.00 75.77           C  
ATOM   1892  NE2 GLN C  84       6.592 -38.999  -9.160  1.00 75.77           N  
ATOM   1893  OE1 GLN C  84       4.983 -37.817  -8.124  1.00 75.77           O  
ATOM   1894  N   ALA C  85       4.857 -40.890  -3.247  1.00 69.37           N  
ATOM   1895  CA  ALA C  85       5.746 -41.210  -2.134  1.00 69.37           C  
ATOM   1896  C   ALA C  85       5.529 -42.641  -1.652  1.00 69.37           C  
ATOM   1897  CB  ALA C  85       5.534 -40.227  -0.984  1.00 69.37           C  
ATOM   1898  O   ALA C  85       6.483 -43.333  -1.289  1.00 69.37           O  
ATOM   1899  N   GLN C  86       4.278 -43.124  -1.613  1.00 68.99           N  
ATOM   1900  CA  GLN C  86       3.952 -44.490  -1.216  1.00 68.99           C  
ATOM   1901  C   GLN C  86       4.465 -45.498  -2.240  1.00 68.99           C  
ATOM   1902  CB  GLN C  86       2.442 -44.650  -1.032  1.00 68.99           C  
ATOM   1903  O   GLN C  86       4.938 -46.577  -1.874  1.00 68.99           O  
ATOM   1904  CG  GLN C  86       1.931 -44.159   0.316  1.00 68.99           C  
ATOM   1905  CD  GLN C  86       0.427 -44.296   0.458  1.00 68.99           C  
ATOM   1906  NE2 GLN C  86      -0.090 -43.962   1.636  1.00 68.99           N  
ATOM   1907  OE1 GLN C  86      -0.265 -44.698  -0.483  1.00 68.99           O  
ATOM   1908  N   ALA C  87       4.380 -45.062  -3.517  1.00 70.03           N  
ATOM   1909  CA  ALA C  87       4.819 -45.949  -4.592  1.00 70.03           C  
ATOM   1910  C   ALA C  87       6.335 -46.125  -4.574  1.00 70.03           C  
ATOM   1911  CB  ALA C  87       4.365 -45.408  -5.946  1.00 70.03           C  
ATOM   1912  O   ALA C  87       6.848 -47.181  -4.951  1.00 70.03           O  
ATOM   1913  N   SER C  88       7.067 -45.128  -4.159  1.00 62.60           N  
ATOM   1914  CA  SER C  88       8.525 -45.181  -4.131  1.00 62.60           C  
ATOM   1915  C   SER C  88       9.030 -45.852  -2.858  1.00 62.60           C  
ATOM   1916  CB  SER C  88       9.116 -43.774  -4.243  1.00 62.60           C  
ATOM   1917  O   SER C  88      10.229 -46.102  -2.715  1.00 62.60           O  
ATOM   1918  OG  SER C  88       8.500 -43.053  -5.296  1.00 62.60           O  
ATOM   1919  N   GLY C  89       8.194 -46.733  -2.111  1.00 59.71           N  
ATOM   1920  CA  GLY C  89       8.543 -47.562  -0.967  1.00 59.71           C  
ATOM   1921  C   GLY C  89       8.991 -46.757   0.238  1.00 59.71           C  
ATOM   1922  O   GLY C  89       9.593 -47.301   1.165  1.00 59.71           O  
ATOM   1923  N   ILE C  90       9.041 -45.417   0.234  1.00 49.26           N  
ATOM   1924  CA  ILE C  90       9.506 -44.587   1.340  1.00 49.26           C  
ATOM   1925  C   ILE C  90       8.487 -44.622   2.477  1.00 49.26           C  
ATOM   1926  CB  ILE C  90       9.755 -43.130   0.888  1.00 49.26           C  
ATOM   1927  O   ILE C  90       8.852 -44.524   3.650  1.00 49.26           O  
ATOM   1928  CG1 ILE C  90      10.775 -43.093  -0.255  1.00 49.26           C  
ATOM   1929  CG2 ILE C  90      10.222 -42.271   2.067  1.00 49.26           C  
ATOM   1930  CD1 ILE C  90      10.855 -41.750  -0.970  1.00 49.26           C  
ATOM   1931  N   MET C  91       7.183 -44.631   2.255  1.00 48.49           N  
ATOM   1932  CA  MET C  91       6.217 -44.641   3.351  1.00 48.49           C  
ATOM   1933  C   MET C  91       5.847 -46.069   3.738  1.00 48.49           C  
ATOM   1934  CB  MET C  91       4.959 -43.860   2.966  1.00 48.49           C  
ATOM   1935  O   MET C  91       5.673 -46.926   2.870  1.00 48.49           O  
ATOM   1936  CG  MET C  91       4.936 -42.436   3.497  1.00 48.49           C  
ATOM   1937  SD  MET C  91       3.243 -41.728   3.535  1.00 48.49           S  
ATOM   1938  CE  MET C  91       3.638 -39.966   3.721  1.00 48.49           C  
ATOM   1939  N   PRO C  92       6.200 -46.506   5.027  1.00 44.94           N  
ATOM   1940  CA  PRO C  92       5.853 -47.839   5.523  1.00 44.94           C  
ATOM   1941  C   PRO C  92       4.398 -48.212   5.247  1.00 44.94           C  
ATOM   1942  CB  PRO C  92       6.113 -47.733   7.028  1.00 44.94           C  
ATOM   1943  O   PRO C  92       3.550 -47.330   5.092  1.00 44.94           O  
ATOM   1944  CG  PRO C  92       6.309 -46.273   7.280  1.00 44.94           C  
ATOM   1945  CD  PRO C  92       6.292 -45.555   5.961  1.00 44.94           C  
ATOM   1946  N   SER C  93       4.196 -49.253   4.460  1.00 39.22           N  
ATOM   1947  CA  SER C  93       2.923 -49.888   4.135  1.00 39.22           C  
ATOM   1948  C   SER C  93       2.085 -50.119   5.387  1.00 39.22           C  
ATOM   1949  CB  SER C  93       3.156 -51.216   3.414  1.00 39.22           C  
ATOM   1950  O   SER C  93       1.184 -50.960   5.391  1.00 39.22           O  
ATOM   1951  OG  SER C  93       4.247 -51.916   3.988  1.00 39.22           O  
ATOM   1952  N   ASN C  94       2.241 -49.445   6.542  1.00 38.66           N  
ATOM   1953  CA  ASN C  94       1.323 -49.899   7.581  1.00 38.66           C  
ATOM   1954  C   ASN C  94      -0.124 -49.880   7.098  1.00 38.66           C  
ATOM   1955  CB  ASN C  94       1.473 -49.043   8.841  1.00 38.66           C  
ATOM   1956  O   ASN C  94      -0.580 -48.888   6.527  1.00 38.66           O  
ATOM   1957  CG  ASN C  94       2.259 -49.744   9.932  1.00 38.66           C  
ATOM   1958  ND2 ASN C  94       2.567 -49.018  11.000  1.00 38.66           N  
ATOM   1959  OD1 ASN C  94       2.587 -50.927   9.815  1.00 38.66           O  
ATOM   1960  N   GLU C  95      -0.697 -51.036   6.693  1.00 37.05           N  
ATOM   1961  CA  GLU C  95      -2.068 -51.392   6.339  1.00 37.05           C  
ATOM   1962  C   GLU C  95      -3.075 -50.565   7.133  1.00 37.05           C  
ATOM   1963  CB  GLU C  95      -2.313 -52.885   6.573  1.00 37.05           C  
ATOM   1964  O   GLU C  95      -4.236 -50.443   6.736  1.00 37.05           O  
ATOM   1965  CG  GLU C  95      -1.796 -53.775   5.452  1.00 37.05           C  
ATOM   1966  CD  GLU C  95      -2.309 -55.204   5.536  1.00 37.05           C  
ATOM   1967  OE1 GLU C  95      -2.238 -55.935   4.521  1.00 37.05           O  
ATOM   1968  OE2 GLU C  95      -2.786 -55.596   6.624  1.00 37.05           O  
ATOM   1969  N   ASP C  96      -2.954 -50.450   8.472  1.00 36.21           N  
ATOM   1970  CA  ASP C  96      -4.125 -50.003   9.220  1.00 36.21           C  
ATOM   1971  C   ASP C  96      -4.458 -48.547   8.901  1.00 36.21           C  
ATOM   1972  CB  ASP C  96      -3.900 -50.175  10.723  1.00 36.21           C  
ATOM   1973  O   ASP C  96      -5.232 -47.911   9.619  1.00 36.21           O  
ATOM   1974  CG  ASP C  96      -4.127 -51.600  11.198  1.00 36.21           C  
ATOM   1975  OD1 ASP C  96      -4.972 -52.311  10.612  1.00 36.21           O  
ATOM   1976  OD2 ASP C  96      -3.457 -52.014  12.168  1.00 36.21           O  
ATOM   1977  N   VAL C  97      -3.574 -47.819   8.273  1.00 32.56           N  
ATOM   1978  CA  VAL C  97      -3.833 -46.385   8.352  1.00 32.56           C  
ATOM   1979  C   VAL C  97      -5.069 -46.037   7.526  1.00 32.56           C  
ATOM   1980  CB  VAL C  97      -2.619 -45.562   7.866  1.00 32.56           C  
ATOM   1981  O   VAL C  97      -5.171 -46.418   6.358  1.00 32.56           O  
ATOM   1982  CG1 VAL C  97      -2.723 -44.114   8.340  1.00 32.56           C  
ATOM   1983  CG2 VAL C  97      -1.316 -46.195   8.354  1.00 32.56           C  
ATOM   1984  N   ALA C  98      -6.260 -45.932   8.184  1.00 33.92           N  
ATOM   1985  CA  ALA C  98      -7.553 -45.394   7.769  1.00 33.92           C  
ATOM   1986  C   ALA C  98      -7.376 -44.176   6.867  1.00 33.92           C  
ATOM   1987  CB  ALA C  98      -8.394 -45.029   8.990  1.00 33.92           C  
ATOM   1988  O   ALA C  98      -6.645 -43.243   7.208  1.00 33.92           O  
ATOM   1989  N   THR C  99      -7.265 -44.417   5.515  1.00 34.52           N  
ATOM   1990  CA  THR C  99      -7.210 -43.455   4.420  1.00 34.52           C  
ATOM   1991  C   THR C  99      -8.210 -42.323   4.644  1.00 34.52           C  
ATOM   1992  CB  THR C  99      -7.492 -44.132   3.067  1.00 34.52           C  
ATOM   1993  O   THR C  99      -9.419 -42.558   4.695  1.00 34.52           O  
ATOM   1994  CG2 THR C  99      -6.207 -44.660   2.437  1.00 34.52           C  
ATOM   1995  OG1 THR C  99      -8.398 -45.225   3.265  1.00 34.52           O  
ATOM   1996  N   LYS C 100      -7.881 -41.389   5.517  1.00 33.76           N  
ATOM   1997  CA  LYS C 100      -8.707 -40.191   5.639  1.00 33.76           C  
ATOM   1998  C   LYS C 100      -9.041 -39.612   4.267  1.00 33.76           C  
ATOM   1999  CB  LYS C 100      -8.001 -39.137   6.494  1.00 33.76           C  
ATOM   2000  O   LYS C 100      -8.198 -39.605   3.368  1.00 33.76           O  
ATOM   2001  CG  LYS C 100      -8.055 -39.415   7.989  1.00 33.76           C  
ATOM   2002  CD  LYS C 100      -7.450 -38.272   8.793  1.00 33.76           C  
ATOM   2003  CE  LYS C 100      -7.451 -38.574  10.285  1.00 33.76           C  
ATOM   2004  NZ  LYS C 100      -6.819 -37.475  11.074  1.00 33.76           N  
ATOM   2005  N   SER C 101     -10.291 -39.855   3.819  1.00 35.15           N  
ATOM   2006  CA  SER C 101     -10.855 -39.352   2.571  1.00 35.15           C  
ATOM   2007  C   SER C 101     -10.415 -37.917   2.304  1.00 35.15           C  
ATOM   2008  CB  SER C 101     -12.382 -39.428   2.603  1.00 35.15           C  
ATOM   2009  O   SER C 101     -10.081 -37.181   3.235  1.00 35.15           O  
ATOM   2010  OG  SER C 101     -12.927 -38.312   3.285  1.00 35.15           O  
ATOM   2011  N   PRO C 102      -9.842 -37.626   1.092  1.00 37.85           N  
ATOM   2012  CA  PRO C 102      -9.477 -36.277   0.651  1.00 37.85           C  
ATOM   2013  C   PRO C 102     -10.442 -35.209   1.161  1.00 37.85           C  
ATOM   2014  CB  PRO C 102      -9.531 -36.378  -0.875  1.00 37.85           C  
ATOM   2015  O   PRO C 102     -10.023 -34.091   1.472  1.00 37.85           O  
ATOM   2016  CG  PRO C 102      -9.801 -37.821  -1.153  1.00 37.85           C  
ATOM   2017  CD  PRO C 102     -10.134 -38.503   0.143  1.00 37.85           C  
ATOM   2018  N   GLU C 103     -11.776 -35.577   1.164  1.00 39.62           N  
ATOM   2019  CA  GLU C 103     -12.816 -34.638   1.570  1.00 39.62           C  
ATOM   2020  C   GLU C 103     -12.723 -34.322   3.060  1.00 39.62           C  
ATOM   2021  CB  GLU C 103     -14.203 -35.193   1.236  1.00 39.62           C  
ATOM   2022  O   GLU C 103     -13.014 -33.200   3.482  1.00 39.62           O  
ATOM   2023  CG  GLU C 103     -14.577 -35.071  -0.234  1.00 39.62           C  
ATOM   2024  CD  GLU C 103     -15.956 -35.626  -0.551  1.00 39.62           C  
ATOM   2025  OE1 GLU C 103     -16.486 -35.343  -1.650  1.00 39.62           O  
ATOM   2026  OE2 GLU C 103     -16.511 -36.349   0.306  1.00 39.62           O  
ATOM   2027  N   ASP C 104     -12.345 -35.302   3.868  1.00 38.56           N  
ATOM   2028  CA  ASP C 104     -12.207 -35.103   5.307  1.00 38.56           C  
ATOM   2029  C   ASP C 104     -10.997 -34.229   5.628  1.00 38.56           C  
ATOM   2030  CB  ASP C 104     -12.089 -36.449   6.026  1.00 38.56           C  
ATOM   2031  O   ASP C 104     -11.005 -33.486   6.612  1.00 38.56           O  
ATOM   2032  CG  ASP C 104     -13.434 -37.110   6.271  1.00 38.56           C  
ATOM   2033  OD1 ASP C 104     -14.461 -36.401   6.330  1.00 38.56           O  
ATOM   2034  OD2 ASP C 104     -13.467 -38.352   6.410  1.00 38.56           O  
ATOM   2035  N   ILE C 105      -9.908 -34.313   4.865  1.00 36.75           N  
ATOM   2036  CA  ILE C 105      -8.749 -33.435   4.992  1.00 36.75           C  
ATOM   2037  C   ILE C 105      -9.149 -32.001   4.653  1.00 36.75           C  
ATOM   2038  CB  ILE C 105      -7.588 -33.897   4.083  1.00 36.75           C  
ATOM   2039  O   ILE C 105      -8.749 -31.059   5.341  1.00 36.75           O  
ATOM   2040  CG1 ILE C 105      -7.091 -35.282   4.514  1.00 36.75           C  
ATOM   2041  CG2 ILE C 105      -6.448 -32.875   4.101  1.00 36.75           C  
ATOM   2042  CD1 ILE C 105      -6.043 -35.880   3.585  1.00 36.75           C  
ATOM   2043  N   GLN C 106     -10.005 -31.901   3.656  1.00 35.16           N  
ATOM   2044  CA  GLN C 106     -10.489 -30.584   3.257  1.00 35.16           C  
ATOM   2045  C   GLN C 106     -11.391 -29.981   4.330  1.00 35.16           C  
ATOM   2046  CB  GLN C 106     -11.239 -30.667   1.927  1.00 35.16           C  
ATOM   2047  O   GLN C 106     -11.296 -28.789   4.631  1.00 35.16           O  
ATOM   2048  CG  GLN C 106     -11.411 -29.323   1.232  1.00 35.16           C  
ATOM   2049  CD  GLN C 106     -11.933 -29.457  -0.186  1.00 35.16           C  
ATOM   2050  NE2 GLN C 106     -12.086 -28.329  -0.871  1.00 35.16           N  
ATOM   2051  OE1 GLN C 106     -12.196 -30.566  -0.662  1.00 35.16           O  
ATOM   2052  N   ALA C 107     -12.365 -30.753   4.851  1.00 38.44           N  
ATOM   2053  CA  ALA C 107     -13.305 -30.293   5.870  1.00 38.44           C  
ATOM   2054  C   ALA C 107     -12.579 -29.924   7.160  1.00 38.44           C  
ATOM   2055  CB  ALA C 107     -14.360 -31.362   6.143  1.00 38.44           C  
ATOM   2056  O   ALA C 107     -12.958 -28.969   7.842  1.00 38.44           O  
ATOM   2057  N   ASP C 108     -11.536 -30.658   7.487  1.00 35.16           N  
ATOM   2058  CA  ASP C 108     -10.738 -30.304   8.656  1.00 35.16           C  
ATOM   2059  C   ASP C 108     -10.021 -28.972   8.450  1.00 35.16           C  
ATOM   2060  CB  ASP C 108      -9.721 -31.405   8.965  1.00 35.16           C  
ATOM   2061  O   ASP C 108      -9.920 -28.165   9.376  1.00 35.16           O  
ATOM   2062  CG  ASP C 108      -9.222 -31.367  10.398  1.00 35.16           C  
ATOM   2063  OD1 ASP C 108      -9.979 -30.939  11.297  1.00 35.16           O  
ATOM   2064  OD2 ASP C 108      -8.060 -31.764  10.632  1.00 35.16           O  
ATOM   2065  N   MET C 109      -9.635 -28.809   7.185  1.00 31.80           N  
ATOM   2066  CA  MET C 109      -8.938 -27.557   6.903  1.00 31.80           C  
ATOM   2067  C   MET C 109      -9.914 -26.386   6.870  1.00 31.80           C  
ATOM   2068  CB  MET C 109      -8.185 -27.648   5.575  1.00 31.80           C  
ATOM   2069  O   MET C 109      -9.583 -25.284   7.310  1.00 31.80           O  
ATOM   2070  CG  MET C 109      -6.696 -27.915   5.731  1.00 31.80           C  
ATOM   2071  SD  MET C 109      -5.768 -27.654   4.170  1.00 31.80           S  
ATOM   2072  CE  MET C 109      -4.886 -26.121   4.574  1.00 31.80           C  
ATOM   2073  N   GLN C 110     -11.093 -26.667   6.253  1.00 31.63           N  
ATOM   2074  CA  GLN C 110     -12.053 -25.573   6.156  1.00 31.63           C  
ATOM   2075  C   GLN C 110     -12.610 -25.208   7.529  1.00 31.63           C  
ATOM   2076  CB  GLN C 110     -13.195 -25.942   5.208  1.00 31.63           C  
ATOM   2077  O   GLN C 110     -12.896 -24.039   7.798  1.00 31.63           O  
ATOM   2078  CG  GLN C 110     -13.662 -24.789   4.330  1.00 31.63           C  
ATOM   2079  CD  GLN C 110     -14.321 -25.258   3.047  1.00 31.63           C  
ATOM   2080  NE2 GLN C 110     -14.535 -24.332   2.117  1.00 31.63           N  
ATOM   2081  OE1 GLN C 110     -14.635 -26.442   2.891  1.00 31.63           O  
ATOM   2082  N   ALA C 111     -12.978 -26.187   8.330  1.00 31.52           N  
ATOM   2083  CA  ALA C 111     -13.465 -25.876   9.672  1.00 31.52           C  
ATOM   2084  C   ALA C 111     -12.441 -25.053  10.450  1.00 31.52           C  
ATOM   2085  CB  ALA C 111     -13.796 -27.160  10.429  1.00 31.52           C  
ATOM   2086  O   ALA C 111     -12.798 -24.323  11.378  1.00 31.52           O  
ATOM   2087  N   ALA C 112     -11.194 -25.345  10.115  1.00 27.26           N  
ATOM   2088  CA  ALA C 112     -10.188 -24.512  10.769  1.00 27.26           C  
ATOM   2089  C   ALA C 112     -10.309 -23.056  10.327  1.00 27.26           C  
ATOM   2090  CB  ALA C 112      -8.786 -25.039  10.472  1.00 27.26           C  
ATOM   2091  O   ALA C 112      -9.957 -22.142  11.076  1.00 27.26           O  
ATOM   2092  N   ALA C 113     -10.852 -22.956   9.052  1.00 25.52           N  
ATOM   2093  CA  ALA C 113     -10.847 -21.581   8.560  1.00 25.52           C  
ATOM   2094  C   ALA C 113     -11.967 -20.765   9.200  1.00 25.52           C  
ATOM   2095  CB  ALA C 113     -10.979 -21.559   7.039  1.00 25.52           C  
ATOM   2096  O   ALA C 113     -11.834 -19.552   9.382  1.00 25.52           O  
ATOM   2097  N   GLU C 114     -13.215 -21.313   9.186  1.00 27.60           N  
ATOM   2098  CA  GLU C 114     -14.297 -20.411   9.569  1.00 27.60           C  
ATOM   2099  C   GLU C 114     -14.174 -19.990  11.030  1.00 27.60           C  
ATOM   2100  CB  GLU C 114     -15.658 -21.068   9.323  1.00 27.60           C  
ATOM   2101  O   GLU C 114     -14.972 -19.189  11.520  1.00 27.60           O  
ATOM   2102  CG  GLU C 114     -16.117 -21.008   7.874  1.00 27.60           C  
ATOM   2103  CD  GLU C 114     -17.501 -21.601   7.658  1.00 27.60           C  
ATOM   2104  OE1 GLU C 114     -18.045 -21.480   6.537  1.00 27.60           O  
ATOM   2105  OE2 GLU C 114     -18.045 -22.190   8.618  1.00 27.60           O  
ATOM   2106  N   GLY C 115     -13.710 -20.903  11.839  1.00 27.59           N  
ATOM   2107  CA  GLY C 115     -13.646 -20.426  13.211  1.00 27.59           C  
ATOM   2108  C   GLY C 115     -12.833 -19.154  13.364  1.00 27.59           C  
ATOM   2109  O   GLY C 115     -12.472 -18.772  14.479  1.00 27.59           O  
ATOM   2110  N   SER C 116     -12.350 -18.713  12.212  1.00 26.77           N  
ATOM   2111  CA  SER C 116     -11.398 -17.626  12.415  1.00 26.77           C  
ATOM   2112  C   SER C 116     -12.108 -16.337  12.815  1.00 26.77           C  
ATOM   2113  CB  SER C 116     -10.573 -17.391  11.149  1.00 26.77           C  
ATOM   2114  O   SER C 116     -11.463 -15.311  13.041  1.00 26.77           O  
ATOM   2115  OG  SER C 116      -9.680 -16.305  11.325  1.00 26.77           O  
ATOM   2116  N   VAL C 117     -13.447 -16.236  12.480  1.00 24.66           N  
ATOM   2117  CA  VAL C 117     -13.807 -14.824  12.545  1.00 24.66           C  
ATOM   2118  C   VAL C 117     -13.630 -14.310  13.972  1.00 24.66           C  
ATOM   2119  CB  VAL C 117     -15.257 -14.586  12.068  1.00 24.66           C  
ATOM   2120  O   VAL C 117     -13.169 -13.185  14.180  1.00 24.66           O  
ATOM   2121  CG1 VAL C 117     -15.363 -13.271  11.296  1.00 24.66           C  
ATOM   2122  CG2 VAL C 117     -15.734 -15.754  11.207  1.00 24.66           C  
ATOM   2123  N   ASN C 118     -14.557 -14.766  14.854  1.00 26.58           N  
ATOM   2124  CA  ASN C 118     -14.614 -14.146  16.174  1.00 26.58           C  
ATOM   2125  C   ASN C 118     -13.333 -14.392  16.965  1.00 26.58           C  
ATOM   2126  CB  ASN C 118     -15.827 -14.657  16.955  1.00 26.58           C  
ATOM   2127  O   ASN C 118     -13.232 -14.001  18.129  1.00 26.58           O  
ATOM   2128  CG  ASN C 118     -16.835 -13.564  17.248  1.00 26.58           C  
ATOM   2129  ND2 ASN C 118     -17.996 -13.951  17.763  1.00 26.58           N  
ATOM   2130  OD1 ASN C 118     -16.573 -12.381  17.013  1.00 26.58           O  
ATOM   2131  N   ALA C 119     -12.730 -15.511  16.596  1.00 26.57           N  
ATOM   2132  CA  ALA C 119     -11.662 -15.945  17.493  1.00 26.57           C  
ATOM   2133  C   ALA C 119     -10.497 -14.959  17.477  1.00 26.57           C  
ATOM   2134  CB  ALA C 119     -11.178 -17.341  17.108  1.00 26.57           C  
ATOM   2135  O   ALA C 119      -9.432 -15.237  18.033  1.00 26.57           O  
ATOM   2136  N   ALA C 120     -10.595 -14.025  16.551  1.00 27.23           N  
ATOM   2137  CA  ALA C 120      -9.313 -13.334  16.441  1.00 27.23           C  
ATOM   2138  C   ALA C 120      -8.824 -12.864  17.808  1.00 27.23           C  
ATOM   2139  CB  ALA C 120      -9.427 -12.149  15.485  1.00 27.23           C  
ATOM   2140  O   ALA C 120      -7.648 -12.534  17.974  1.00 27.23           O  
ATOM   2141  N   ALA C 121      -9.850 -12.357  18.517  1.00 27.27           N  
ATOM   2142  CA  ALA C 121      -9.365 -11.474  19.575  1.00 27.27           C  
ATOM   2143  C   ALA C 121      -8.539 -12.248  20.599  1.00 27.27           C  
ATOM   2144  CB  ALA C 121     -10.535 -10.772  20.260  1.00 27.27           C  
ATOM   2145  O   ALA C 121      -7.631 -11.692  21.221  1.00 27.27           O  
ATOM   2146  N   GLU C 122      -9.179 -13.374  21.022  1.00 27.64           N  
ATOM   2147  CA  GLU C 122      -8.718 -13.815  22.335  1.00 27.64           C  
ATOM   2148  C   GLU C 122      -7.323 -14.428  22.253  1.00 27.64           C  
ATOM   2149  CB  GLU C 122      -9.700 -14.821  22.940  1.00 27.64           C  
ATOM   2150  O   GLU C 122      -6.768 -14.858  23.266  1.00 27.64           O  
ATOM   2151  CG  GLU C 122     -11.016 -14.202  23.390  1.00 27.64           C  
ATOM   2152  CD  GLU C 122     -11.628 -14.902  24.593  1.00 27.64           C  
ATOM   2153  OE1 GLU C 122     -12.570 -14.348  25.204  1.00 27.64           O  
ATOM   2154  OE2 GLU C 122     -11.160 -16.013  24.929  1.00 27.64           O  
ATOM   2155  N   GLU C 123      -7.110 -15.185  21.131  1.00 29.98           N  
ATOM   2156  CA  GLU C 123      -6.056 -16.177  21.317  1.00 29.98           C  
ATOM   2157  C   GLU C 123      -4.749 -15.519  21.751  1.00 29.98           C  
ATOM   2158  CB  GLU C 123      -5.839 -16.980  20.032  1.00 29.98           C  
ATOM   2159  O   GLU C 123      -3.794 -16.207  22.118  1.00 29.98           O  
ATOM   2160  CG  GLU C 123      -6.821 -18.128  19.851  1.00 29.98           C  
ATOM   2161  CD  GLU C 123      -6.327 -19.195  18.887  1.00 29.98           C  
ATOM   2162  OE1 GLU C 123      -6.995 -20.245  18.748  1.00 29.98           O  
ATOM   2163  OE2 GLU C 123      -5.261 -18.980  18.267  1.00 29.98           O  
ATOM   2164  N   ASP C 124      -4.512 -14.464  20.990  1.00 32.24           N  
ATOM   2165  CA  ASP C 124      -3.113 -14.066  21.119  1.00 32.24           C  
ATOM   2166  C   ASP C 124      -2.760 -13.765  22.574  1.00 32.24           C  
ATOM   2167  CB  ASP C 124      -2.819 -12.846  20.243  1.00 32.24           C  
ATOM   2168  O   ASP C 124      -1.809 -13.031  22.848  1.00 32.24           O  
ATOM   2169  CG  ASP C 124      -1.926 -13.168  19.058  1.00 32.24           C  
ATOM   2170  OD1 ASP C 124      -1.099 -14.101  19.153  1.00 32.24           O  
ATOM   2171  OD2 ASP C 124      -2.048 -12.481  18.021  1.00 32.24           O  
ATOM   2172  N   ASP C 125      -3.756 -13.896  23.369  1.00 34.63           N  
ATOM   2173  CA  ASP C 125      -3.328 -13.455  24.693  1.00 34.63           C  
ATOM   2174  C   ASP C 125      -2.139 -14.276  25.187  1.00 34.63           C  
ATOM   2175  CB  ASP C 125      -4.484 -13.551  25.691  1.00 34.63           C  
ATOM   2176  O   ASP C 125      -1.653 -14.067  26.301  1.00 34.63           O  
ATOM   2177  CG  ASP C 125      -5.316 -12.282  25.758  1.00 34.63           C  
ATOM   2178  OD1 ASP C 125      -4.757 -11.177  25.593  1.00 34.63           O  
ATOM   2179  OD2 ASP C 125      -6.541 -12.389  25.981  1.00 34.63           O  
ATOM   2180  N   GLU C 126      -2.197 -15.579  24.747  1.00 34.05           N  
ATOM   2181  CA  GLU C 126      -1.201 -16.340  25.494  1.00 34.05           C  
ATOM   2182  C   GLU C 126       0.211 -15.841  25.199  1.00 34.05           C  
ATOM   2183  CB  GLU C 126      -1.309 -17.832  25.170  1.00 34.05           C  
ATOM   2184  O   GLU C 126       1.191 -16.409  25.686  1.00 34.05           O  
ATOM   2185  CG  GLU C 126      -2.157 -18.617  26.161  1.00 34.05           C  
ATOM   2186  CD  GLU C 126      -2.131 -20.117  25.918  1.00 34.05           C  
ATOM   2187  OE1 GLU C 126      -2.693 -20.876  26.740  1.00 34.05           O  
ATOM   2188  OE2 GLU C 126      -1.542 -20.538  24.897  1.00 34.05           O  
ATOM   2189  N   GLU C 127       0.428 -15.398  23.858  1.00 37.69           N  
ATOM   2190  CA  GLU C 127       1.846 -15.105  23.671  1.00 37.69           C  
ATOM   2191  C   GLU C 127       2.348 -14.114  24.717  1.00 37.69           C  
ATOM   2192  CB  GLU C 127       2.102 -14.558  22.264  1.00 37.69           C  
ATOM   2193  O   GLU C 127       1.558 -13.378  25.312  1.00 37.69           O  
ATOM   2194  CG  GLU C 127       2.583 -15.609  21.274  1.00 37.69           C  
ATOM   2195  CD  GLU C 127       2.826 -15.052  19.880  1.00 37.69           C  
ATOM   2196  OE1 GLU C 127       3.203 -15.830  18.973  1.00 37.69           O  
ATOM   2197  OE2 GLU C 127       2.639 -13.829  19.692  1.00 37.69           O  
ATOM   2198  N   GLY C 128       3.517 -14.287  25.097  1.00 44.86           N  
ATOM   2199  CA  GLY C 128       4.223 -13.355  25.961  1.00 44.86           C  
ATOM   2200  C   GLY C 128       3.907 -11.902  25.658  1.00 44.86           C  
ATOM   2201  O   GLY C 128       3.311 -11.594  24.623  1.00 44.86           O  
ATOM   2202  N   GLU C 129       3.306 -11.055  26.580  1.00 51.11           N  
ATOM   2203  CA  GLU C 129       3.210  -9.599  26.572  1.00 51.11           C  
ATOM   2204  C   GLU C 129       4.185  -8.987  25.571  1.00 51.11           C  
ATOM   2205  CB  GLU C 129       3.470  -9.035  27.971  1.00 51.11           C  
ATOM   2206  O   GLU C 129       5.398  -9.179  25.680  1.00 51.11           O  
ATOM   2207  CG  GLU C 129       2.336  -8.174  28.508  1.00 51.11           C  
ATOM   2208  CD  GLU C 129       2.510  -7.794  29.970  1.00 51.11           C  
ATOM   2209  OE1 GLU C 129       1.675  -7.027  30.501  1.00 51.11           O  
ATOM   2210  OE2 GLU C 129       3.490  -8.267  30.588  1.00 51.11           O  
ATOM   2211  N   VAL C 130       3.701  -9.067  24.190  1.00 63.21           N  
ATOM   2212  CA  VAL C 130       4.559  -8.282  23.309  1.00 63.21           C  
ATOM   2213  C   VAL C 130       4.957  -6.980  24.001  1.00 63.21           C  
ATOM   2214  CB  VAL C 130       3.863  -7.979  21.963  1.00 63.21           C  
ATOM   2215  O   VAL C 130       4.136  -6.349  24.670  1.00 63.21           O  
ATOM   2216  CG1 VAL C 130       4.845  -7.347  20.978  1.00 63.21           C  
ATOM   2217  CG2 VAL C 130       3.259  -9.253  21.376  1.00 63.21           C  
ATOM   2218  N   ASP C 131       6.225  -6.834  24.097  1.00 69.10           N  
ATOM   2219  CA  ASP C 131       6.806  -5.657  24.735  1.00 69.10           C  
ATOM   2220  C   ASP C 131       6.453  -4.385  23.967  1.00 69.10           C  
ATOM   2221  CB  ASP C 131       8.325  -5.800  24.845  1.00 69.10           C  
ATOM   2222  O   ASP C 131       6.738  -4.276  22.773  1.00 69.10           O  
ATOM   2223  CG  ASP C 131       8.954  -4.764  25.759  1.00 69.10           C  
ATOM   2224  OD1 ASP C 131       8.230  -4.142  26.566  1.00 69.10           O  
ATOM   2225  OD2 ASP C 131      10.185  -4.565  25.670  1.00 69.10           O  
ATOM   2226  N   ALA C 132       5.534  -3.693  24.426  1.00 71.68           N  
ATOM   2227  CA  ALA C 132       5.144  -2.394  23.883  1.00 71.68           C  
ATOM   2228  C   ALA C 132       6.358  -1.486  23.707  1.00 71.68           C  
ATOM   2229  CB  ALA C 132       4.111  -1.727  24.787  1.00 71.68           C  
ATOM   2230  O   ALA C 132       6.321  -0.535  22.923  1.00 71.68           O  
ATOM   2231  N   GLY C 133       7.481  -2.051  23.928  1.00 73.80           N  
ATOM   2232  CA  GLY C 133       8.690  -1.249  23.830  1.00 73.80           C  
ATOM   2233  C   GLY C 133       8.453   0.224  24.109  1.00 73.80           C  
ATOM   2234  O   GLY C 133       7.938   0.585  25.169  1.00 73.80           O  
ATOM   2235  N   ASP C 134       8.668   0.931  23.066  1.00 78.05           N  
ATOM   2236  CA  ASP C 134       8.648   2.387  23.165  1.00 78.05           C  
ATOM   2237  C   ASP C 134       7.311   2.952  22.691  1.00 78.05           C  
ATOM   2238  CB  ASP C 134       9.793   2.996  22.353  1.00 78.05           C  
ATOM   2239  O   ASP C 134       7.168   4.164  22.521  1.00 78.05           O  
ATOM   2240  CG  ASP C 134      11.154   2.779  22.991  1.00 78.05           C  
ATOM   2241  OD1 ASP C 134      11.220   2.513  24.210  1.00 78.05           O  
ATOM   2242  OD2 ASP C 134      12.169   2.877  22.268  1.00 78.05           O  
ATOM   2243  N   LEU C 135       6.360   2.082  22.559  1.00 87.81           N  
ATOM   2244  CA  LEU C 135       5.081   2.580  22.064  1.00 87.81           C  
ATOM   2245  C   LEU C 135       4.251   3.168  23.199  1.00 87.81           C  
ATOM   2246  CB  LEU C 135       4.301   1.458  21.373  1.00 87.81           C  
ATOM   2247  O   LEU C 135       4.312   2.687  24.333  1.00 87.81           O  
ATOM   2248  CG  LEU C 135       4.898   0.918  20.073  1.00 87.81           C  
ATOM   2249  CD1 LEU C 135       4.218  -0.389  19.680  1.00 87.81           C  
ATOM   2250  CD2 LEU C 135       4.772   1.949  18.957  1.00 87.81           C  
ATOM   2251  N   ASN C 136       3.550   4.213  22.907  1.00 86.14           N  
ATOM   2252  CA  ASN C 136       2.687   4.878  23.876  1.00 86.14           C  
ATOM   2253  C   ASN C 136       1.446   4.046  24.186  1.00 86.14           C  
ATOM   2254  CB  ASN C 136       2.283   6.266  23.372  1.00 86.14           C  
ATOM   2255  O   ASN C 136       0.721   3.641  23.276  1.00 86.14           O  
ATOM   2256  CG  ASN C 136       1.662   7.123  24.457  1.00 86.14           C  
ATOM   2257  ND2 ASN C 136       1.925   8.424  24.409  1.00 86.14           N  
ATOM   2258  OD1 ASN C 136       0.951   6.621  25.332  1.00 86.14           O  
ATOM   2259  N   LYS C 137       1.217   3.820  25.426  1.00 87.76           N  
ATOM   2260  CA  LYS C 137       0.089   3.014  25.886  1.00 87.76           C  
ATOM   2261  C   LYS C 137      -1.237   3.603  25.411  1.00 87.76           C  
ATOM   2262  CB  LYS C 137       0.096   2.902  27.411  1.00 87.76           C  
ATOM   2263  O   LYS C 137      -2.156   2.865  25.050  1.00 87.76           O  
ATOM   2264  CG  LYS C 137      -0.872   1.863  27.960  1.00 87.76           C  
ATOM   2265  CD  LYS C 137      -0.813   1.793  29.480  1.00 87.76           C  
ATOM   2266  CE  LYS C 137      -1.899   0.885  30.041  1.00 87.76           C  
ATOM   2267  NZ  LYS C 137      -1.882   0.857  31.534  1.00 87.76           N  
ATOM   2268  N   ASP C 138      -1.287   4.834  25.424  1.00 88.39           N  
ATOM   2269  CA  ASP C 138      -2.512   5.507  25.004  1.00 88.39           C  
ATOM   2270  C   ASP C 138      -2.790   5.267  23.522  1.00 88.39           C  
ATOM   2271  CB  ASP C 138      -2.424   7.008  25.287  1.00 88.39           C  
ATOM   2272  O   ASP C 138      -3.944   5.102  23.120  1.00 88.39           O  
ATOM   2273  CG  ASP C 138      -2.399   7.332  26.770  1.00 88.39           C  
ATOM   2274  OD1 ASP C 138      -2.930   6.539  27.577  1.00 88.39           O  
ATOM   2275  OD2 ASP C 138      -1.845   8.392  27.135  1.00 88.39           O  
ATOM   2276  N   ASP C 139      -1.772   5.267  22.770  1.00 90.57           N  
ATOM   2277  CA  ASP C 139      -1.921   5.012  21.340  1.00 90.57           C  
ATOM   2278  C   ASP C 139      -2.437   3.597  21.086  1.00 90.57           C  
ATOM   2279  CB  ASP C 139      -0.591   5.224  20.615  1.00 90.57           C  
ATOM   2280  O   ASP C 139      -3.297   3.389  20.228  1.00 90.57           O  
ATOM   2281  CG  ASP C 139      -0.146   6.676  20.606  1.00 90.57           C  
ATOM   2282  OD1 ASP C 139      -0.973   7.569  20.890  1.00 90.57           O  
ATOM   2283  OD2 ASP C 139       1.041   6.930  20.308  1.00 90.57           O  
ATOM   2284  N   ILE C 140      -1.922   2.700  21.869  1.00 90.86           N  
ATOM   2285  CA  ILE C 140      -2.339   1.309  21.730  1.00 90.86           C  
ATOM   2286  C   ILE C 140      -3.834   1.187  22.021  1.00 90.86           C  
ATOM   2287  CB  ILE C 140      -1.534   0.382  22.667  1.00 90.86           C  
ATOM   2288  O   ILE C 140      -4.572   0.561  21.256  1.00 90.86           O  
ATOM   2289  CG1 ILE C 140      -0.041   0.440  22.323  1.00 90.86           C  
ATOM   2290  CG2 ILE C 140      -2.058  -1.055  22.587  1.00 90.86           C  
ATOM   2291  CD1 ILE C 140       0.852  -0.297  23.311  1.00 90.86           C  
ATOM   2292  N   GLU C 141      -4.206   1.836  23.052  1.00 89.78           N  
ATOM   2293  CA  GLU C 141      -5.613   1.800  23.441  1.00 89.78           C  
ATOM   2294  C   GLU C 141      -6.497   2.438  22.373  1.00 89.78           C  
ATOM   2295  CB  GLU C 141      -5.818   2.506  24.784  1.00 89.78           C  
ATOM   2296  O   GLU C 141      -7.576   1.926  22.066  1.00 89.78           O  
ATOM   2297  CG  GLU C 141      -5.428   1.661  25.988  1.00 89.78           C  
ATOM   2298  CD  GLU C 141      -5.597   2.390  27.312  1.00 89.78           C  
ATOM   2299  OE1 GLU C 141      -5.205   1.836  28.364  1.00 89.78           O  
ATOM   2300  OE2 GLU C 141      -6.126   3.524  27.297  1.00 89.78           O  
ATOM   2301  N   LEU C 142      -5.978   3.396  21.865  1.00 91.85           N  
ATOM   2302  CA  LEU C 142      -6.740   4.104  20.841  1.00 91.85           C  
ATOM   2303  C   LEU C 142      -6.916   3.237  19.599  1.00 91.85           C  
ATOM   2304  CB  LEU C 142      -6.045   5.416  20.468  1.00 91.85           C  
ATOM   2305  O   LEU C 142      -8.001   3.198  19.013  1.00 91.85           O  
ATOM   2306  CG  LEU C 142      -6.912   6.469  19.775  1.00 91.85           C  
ATOM   2307  CD1 LEU C 142      -7.926   7.049  20.755  1.00 91.85           C  
ATOM   2308  CD2 LEU C 142      -6.042   7.572  19.182  1.00 91.85           C  
ATOM   2309  N   VAL C 143      -5.883   2.646  19.236  1.00 91.96           N  
ATOM   2310  CA  VAL C 143      -5.960   1.759  18.080  1.00 91.96           C  
ATOM   2311  C   VAL C 143      -6.968   0.644  18.350  1.00 91.96           C  
ATOM   2312  CB  VAL C 143      -4.580   1.157  17.734  1.00 91.96           C  
ATOM   2313  O   VAL C 143      -7.785   0.315  17.487  1.00 91.96           O  
ATOM   2314  CG1 VAL C 143      -4.707   0.122  16.617  1.00 91.96           C  
ATOM   2315  CG2 VAL C 143      -3.602   2.261  17.335  1.00 91.96           C  
ATOM   2316  N   VAL C 144      -6.959   0.112  19.532  1.00 87.64           N  
ATOM   2317  CA  VAL C 144      -7.883  -0.951  19.913  1.00 87.64           C  
ATOM   2318  C   VAL C 144      -9.318  -0.433  19.861  1.00 87.64           C  
ATOM   2319  CB  VAL C 144      -7.566  -1.501  21.322  1.00 87.64           C  
ATOM   2320  O   VAL C 144     -10.209  -1.106  19.339  1.00 87.64           O  
ATOM   2321  CG1 VAL C 144      -8.653  -2.470  21.781  1.00 87.64           C  
ATOM   2322  CG2 VAL C 144      -6.199  -2.183  21.333  1.00 87.64           C  
ATOM   2323  N   GLN C 145      -9.457   0.736  20.265  1.00 87.29           N  
ATOM   2324  CA  GLN C 145     -10.787   1.334  20.320  1.00 87.29           C  
ATOM   2325  C   GLN C 145     -11.325   1.609  18.919  1.00 87.29           C  
ATOM   2326  CB  GLN C 145     -10.762   2.626  21.137  1.00 87.29           C  
ATOM   2327  O   GLN C 145     -12.519   1.438  18.662  1.00 87.29           O  
ATOM   2328  CG  GLN C 145     -10.848   2.406  22.641  1.00 87.29           C  
ATOM   2329  CD  GLN C 145     -10.793   3.701  23.429  1.00 87.29           C  
ATOM   2330  NE2 GLN C 145     -11.118   3.628  24.715  1.00 87.29           N  
ATOM   2331  OE1 GLN C 145     -10.460   4.760  22.886  1.00 87.29           O  
ATOM   2332  N   GLN C 146     -10.430   1.980  18.041  1.00 88.52           N  
ATOM   2333  CA  GLN C 146     -10.851   2.409  16.712  1.00 88.52           C  
ATOM   2334  C   GLN C 146     -11.052   1.212  15.786  1.00 88.52           C  
ATOM   2335  CB  GLN C 146      -9.828   3.373  16.109  1.00 88.52           C  
ATOM   2336  O   GLN C 146     -11.879   1.260  14.873  1.00 88.52           O  
ATOM   2337  CG  GLN C 146      -9.806   4.742  16.776  1.00 88.52           C  
ATOM   2338  CD  GLN C 146     -11.126   5.478  16.648  1.00 88.52           C  
ATOM   2339  NE2 GLN C 146     -11.490   6.227  17.683  1.00 88.52           N  
ATOM   2340  OE1 GLN C 146     -11.813   5.375  15.627  1.00 88.52           O  
ATOM   2341  N   THR C 147     -10.333   0.163  16.012  1.00 86.79           N  
ATOM   2342  CA  THR C 147     -10.362  -0.949  15.069  1.00 86.79           C  
ATOM   2343  C   THR C 147     -10.983  -2.187  15.710  1.00 86.79           C  
ATOM   2344  CB  THR C 147      -8.948  -1.286  14.560  1.00 86.79           C  
ATOM   2345  O   THR C 147     -11.296  -3.159  15.019  1.00 86.79           O  
ATOM   2346  CG2 THR C 147      -8.354  -0.122  13.774  1.00 86.79           C  
ATOM   2347  OG1 THR C 147      -8.100  -1.575  15.678  1.00 86.79           O  
ATOM   2348  N   ASN C 148     -11.240  -2.212  16.976  1.00 83.79           N  
ATOM   2349  CA  ASN C 148     -11.808  -3.327  17.727  1.00 83.79           C  
ATOM   2350  C   ASN C 148     -10.940  -4.577  17.617  1.00 83.79           C  
ATOM   2351  CB  ASN C 148     -13.232  -3.625  17.251  1.00 83.79           C  
ATOM   2352  O   ASN C 148     -11.458  -5.691  17.524  1.00 83.79           O  
ATOM   2353  CG  ASN C 148     -14.177  -3.935  18.395  1.00 83.79           C  
ATOM   2354  ND2 ASN C 148     -15.223  -4.701  18.109  1.00 83.79           N  
ATOM   2355  OD1 ASN C 148     -13.969  -3.489  19.527  1.00 83.79           O  
ATOM   2356  N   VAL C 149      -9.609  -4.393  17.601  1.00 84.10           N  
ATOM   2357  CA  VAL C 149      -8.678  -5.515  17.546  1.00 84.10           C  
ATOM   2358  C   VAL C 149      -8.044  -5.729  18.918  1.00 84.10           C  
ATOM   2359  CB  VAL C 149      -7.582  -5.292  16.481  1.00 84.10           C  
ATOM   2360  O   VAL C 149      -8.189  -4.893  19.813  1.00 84.10           O  
ATOM   2361  CG1 VAL C 149      -8.178  -5.332  15.075  1.00 84.10           C  
ATOM   2362  CG2 VAL C 149      -6.866  -3.964  16.723  1.00 84.10           C  
ATOM   2363  N   SER C 150      -7.324  -6.807  19.035  1.00 84.55           N  
ATOM   2364  CA  SER C 150      -6.658  -7.119  20.295  1.00 84.55           C  
ATOM   2365  C   SER C 150      -5.463  -6.201  20.531  1.00 84.55           C  
ATOM   2366  CB  SER C 150      -6.202  -8.578  20.314  1.00 84.55           C  
ATOM   2367  O   SER C 150      -4.940  -5.600  19.591  1.00 84.55           O  
ATOM   2368  OG  SER C 150      -5.141  -8.785  19.398  1.00 84.55           O  
ATOM   2369  N   LYS C 151      -5.125  -6.038  21.788  1.00 87.17           N  
ATOM   2370  CA  LYS C 151      -3.974  -5.223  22.163  1.00 87.17           C  
ATOM   2371  C   LYS C 151      -2.721  -5.662  21.410  1.00 87.17           C  
ATOM   2372  CB  LYS C 151      -3.731  -5.297  23.671  1.00 87.17           C  
ATOM   2373  O   LYS C 151      -1.953  -4.824  20.932  1.00 87.17           O  
ATOM   2374  CG  LYS C 151      -4.697  -4.459  24.495  1.00 87.17           C  
ATOM   2375  CD  LYS C 151      -4.335  -4.482  25.975  1.00 87.17           C  
ATOM   2376  CE  LYS C 151      -5.347  -3.711  26.811  1.00 87.17           C  
ATOM   2377  NZ  LYS C 151      -5.024  -3.773  28.268  1.00 87.17           N  
ATOM   2378  N   ASN C 152      -2.550  -6.887  21.303  1.00 86.55           N  
ATOM   2379  CA  ASN C 152      -1.378  -7.424  20.618  1.00 86.55           C  
ATOM   2380  C   ASN C 152      -1.370  -7.045  19.140  1.00 86.55           C  
ATOM   2381  CB  ASN C 152      -1.314  -8.944  20.777  1.00 86.55           C  
ATOM   2382  O   ASN C 152      -0.329  -6.673  18.596  1.00 86.55           O  
ATOM   2383  CG  ASN C 152      -0.943  -9.370  22.184  1.00 86.55           C  
ATOM   2384  ND2 ASN C 152      -1.298 -10.597  22.545  1.00 86.55           N  
ATOM   2385  OD1 ASN C 152      -0.343  -8.601  22.940  1.00 86.55           O  
ATOM   2386  N   GLN C 153      -2.466  -7.136  18.588  1.00 86.58           N  
ATOM   2387  CA  GLN C 153      -2.568  -6.741  17.187  1.00 86.58           C  
ATOM   2388  C   GLN C 153      -2.320  -5.245  17.018  1.00 86.58           C  
ATOM   2389  CB  GLN C 153      -3.941  -7.113  16.623  1.00 86.58           C  
ATOM   2390  O   GLN C 153      -1.687  -4.822  16.048  1.00 86.58           O  
ATOM   2391  CG  GLN C 153      -4.069  -8.579  16.234  1.00 86.58           C  
ATOM   2392  CD  GLN C 153      -5.401  -8.899  15.582  1.00 86.58           C  
ATOM   2393  NE2 GLN C 153      -5.471 -10.039  14.904  1.00 86.58           N  
ATOM   2394  OE1 GLN C 153      -6.360  -8.127  15.688  1.00 86.58           O  
ATOM   2395  N   ALA C 154      -2.795  -4.508  17.930  1.00 90.40           N  
ATOM   2396  CA  ALA C 154      -2.558  -3.067  17.898  1.00 90.40           C  
ATOM   2397  C   ALA C 154      -1.069  -2.754  18.010  1.00 90.40           C  
ATOM   2398  CB  ALA C 154      -3.330  -2.376  19.019  1.00 90.40           C  
ATOM   2399  O   ALA C 154      -0.546  -1.919  17.268  1.00 90.40           O  
ATOM   2400  N   ILE C 155      -0.427  -3.507  18.790  1.00 90.33           N  
ATOM   2401  CA  ILE C 155       1.001  -3.301  19.005  1.00 90.33           C  
ATOM   2402  C   ILE C 155       1.773  -3.678  17.743  1.00 90.33           C  
ATOM   2403  CB  ILE C 155       1.514  -4.117  20.212  1.00 90.33           C  
ATOM   2404  O   ILE C 155       2.660  -2.941  17.307  1.00 90.33           O  
ATOM   2405  CG1 ILE C 155       0.855  -3.628  21.507  1.00 90.33           C  
ATOM   2406  CG2 ILE C 155       3.040  -4.036  20.310  1.00 90.33           C  
ATOM   2407  CD1 ILE C 155       1.169  -4.487  22.725  1.00 90.33           C  
ATOM   2408  N   LYS C 156       1.345  -4.701  17.160  1.00 88.13           N  
ATOM   2409  CA  LYS C 156       2.007  -5.155  15.940  1.00 88.13           C  
ATOM   2410  C   LYS C 156       1.837  -4.141  14.812  1.00 88.13           C  
ATOM   2411  CB  LYS C 156       1.460  -6.516  15.507  1.00 88.13           C  
ATOM   2412  O   LYS C 156       2.789  -3.846  14.086  1.00 88.13           O  
ATOM   2413  CG  LYS C 156       1.984  -7.683  16.330  1.00 88.13           C  
ATOM   2414  CD  LYS C 156       1.465  -9.016  15.804  1.00 88.13           C  
ATOM   2415  CE  LYS C 156       1.878 -10.172  16.705  1.00 88.13           C  
ATOM   2416  NZ  LYS C 156       1.281 -11.465  16.254  1.00 88.13           N  
ATOM   2417  N   ALA C 157       0.676  -3.620  14.757  1.00 88.67           N  
ATOM   2418  CA  ALA C 157       0.402  -2.630  13.718  1.00 88.67           C  
ATOM   2419  C   ALA C 157       1.191  -1.347  13.962  1.00 88.67           C  
ATOM   2420  CB  ALA C 157      -1.093  -2.328  13.652  1.00 88.67           C  
ATOM   2421  O   ALA C 157       1.769  -0.780  13.031  1.00 88.67           O  
ATOM   2422  N   LEU C 158       1.259  -0.967  15.112  1.00 90.73           N  
ATOM   2423  CA  LEU C 158       1.991   0.248  15.455  1.00 90.73           C  
ATOM   2424  C   LEU C 158       3.487   0.064  15.226  1.00 90.73           C  
ATOM   2425  CB  LEU C 158       1.729   0.639  16.912  1.00 90.73           C  
ATOM   2426  O   LEU C 158       4.161   0.972  14.734  1.00 90.73           O  
ATOM   2427  CG  LEU C 158       0.412   1.363  17.193  1.00 90.73           C  
ATOM   2428  CD1 LEU C 158       0.127   1.380  18.692  1.00 90.73           C  
ATOM   2429  CD2 LEU C 158       0.450   2.781  16.635  1.00 90.73           C  
ATOM   2430  N   LYS C 159       3.903  -1.096  15.513  1.00 87.10           N  
ATOM   2431  CA  LYS C 159       5.315  -1.396  15.291  1.00 87.10           C  
ATOM   2432  C   LYS C 159       5.631  -1.479  13.800  1.00 87.10           C  
ATOM   2433  CB  LYS C 159       5.701  -2.704  15.982  1.00 87.10           C  
ATOM   2434  O   LYS C 159       6.677  -1.003  13.355  1.00 87.10           O  
ATOM   2435  CG  LYS C 159       5.916  -2.572  17.483  1.00 87.10           C  
ATOM   2436  CD  LYS C 159       6.444  -3.866  18.088  1.00 87.10           C  
ATOM   2437  CE  LYS C 159       6.678  -3.728  19.586  1.00 87.10           C  
ATOM   2438  NZ  LYS C 159       7.153  -5.008  20.193  1.00 87.10           N  
ATOM   2439  N   ALA C 160       4.667  -2.022  13.147  1.00 85.94           N  
ATOM   2440  CA  ALA C 160       4.859  -2.166  11.707  1.00 85.94           C  
ATOM   2441  C   ALA C 160       4.877  -0.805  11.017  1.00 85.94           C  
ATOM   2442  CB  ALA C 160       3.765  -3.047  11.109  1.00 85.94           C  
ATOM   2443  O   ALA C 160       5.526  -0.634   9.982  1.00 85.94           O  
ATOM   2444  N   HIS C 161       4.269   0.178  11.622  1.00 87.58           N  
ATOM   2445  CA  HIS C 161       4.184   1.497  11.004  1.00 87.58           C  
ATOM   2446  C   HIS C 161       4.925   2.542  11.831  1.00 87.58           C  
ATOM   2447  CB  HIS C 161       2.722   1.910  10.823  1.00 87.58           C  
ATOM   2448  O   HIS C 161       4.623   3.734  11.747  1.00 87.58           O  
ATOM   2449  CG  HIS C 161       1.969   1.046   9.863  1.00 87.58           C  
ATOM   2450  CD2 HIS C 161       1.028   0.095  10.072  1.00 87.58           C  
ATOM   2451  ND1 HIS C 161       2.157   1.110   8.499  1.00 87.58           N  
ATOM   2452  CE1 HIS C 161       1.361   0.234   7.909  1.00 87.58           C  
ATOM   2453  NE2 HIS C 161       0.665  -0.395   8.841  1.00 87.58           N  
ATOM   2454  N   ASN C 162       5.821   2.038  12.601  1.00 85.21           N  
ATOM   2455  CA  ASN C 162       6.741   2.848  13.392  1.00 85.21           C  
ATOM   2456  C   ASN C 162       6.002   3.921  14.187  1.00 85.21           C  
ATOM   2457  CB  ASN C 162       7.801   3.489  12.493  1.00 85.21           C  
ATOM   2458  O   ASN C 162       6.429   5.076  14.223  1.00 85.21           O  
ATOM   2459  CG  ASN C 162       9.143   3.633  13.183  1.00 85.21           C  
ATOM   2460  ND2 ASN C 162      10.042   4.399  12.577  1.00 85.21           N  
ATOM   2461  OD1 ASN C 162       9.369   3.060  14.252  1.00 85.21           O  
ATOM   2462  N   GLY C 163       4.895   3.602  14.691  1.00 87.15           N  
ATOM   2463  CA  GLY C 163       4.186   4.500  15.589  1.00 87.15           C  
ATOM   2464  C   GLY C 163       3.255   5.454  14.866  1.00 87.15           C  
ATOM   2465  O   GLY C 163       2.744   6.403  15.464  1.00 87.15           O  
ATOM   2466  N   ASP C 164       3.101   5.240  13.530  1.00 88.09           N  
ATOM   2467  CA  ASP C 164       2.135   6.036  12.779  1.00 88.09           C  
ATOM   2468  C   ASP C 164       0.705   5.591  13.081  1.00 88.09           C  
ATOM   2469  CB  ASP C 164       2.411   5.938  11.277  1.00 88.09           C  
ATOM   2470  O   ASP C 164       0.259   4.548  12.599  1.00 88.09           O  
ATOM   2471  CG  ASP C 164       1.606   6.934  10.461  1.00 88.09           C  
ATOM   2472  OD1 ASP C 164       0.473   7.278  10.862  1.00 88.09           O  
ATOM   2473  OD2 ASP C 164       2.108   7.376   9.404  1.00 88.09           O  
ATOM   2474  N   LEU C 165       0.044   6.412  13.750  1.00 92.47           N  
ATOM   2475  CA  LEU C 165      -1.264   6.059  14.289  1.00 92.47           C  
ATOM   2476  C   LEU C 165      -2.272   5.834  13.167  1.00 92.47           C  
ATOM   2477  CB  LEU C 165      -1.769   7.155  15.231  1.00 92.47           C  
ATOM   2478  O   LEU C 165      -2.953   4.806  13.135  1.00 92.47           O  
ATOM   2479  CG  LEU C 165      -3.077   6.865  15.970  1.00 92.47           C  
ATOM   2480  CD1 LEU C 165      -2.900   5.680  16.914  1.00 92.47           C  
ATOM   2481  CD2 LEU C 165      -3.545   8.099  16.734  1.00 92.47           C  
ATOM   2482  N   VAL C 166      -2.318   6.705  12.222  1.00 91.49           N  
ATOM   2483  CA  VAL C 166      -3.321   6.648  11.164  1.00 91.49           C  
ATOM   2484  C   VAL C 166      -3.045   5.453  10.254  1.00 91.49           C  
ATOM   2485  CB  VAL C 166      -3.350   7.953  10.337  1.00 91.49           C  
ATOM   2486  O   VAL C 166      -3.943   4.653   9.980  1.00 91.49           O  
ATOM   2487  CG1 VAL C 166      -4.356   7.845   9.192  1.00 91.49           C  
ATOM   2488  CG2 VAL C 166      -3.681   9.145  11.233  1.00 91.49           C  
ATOM   2489  N   ASN C 167      -1.802   5.307   9.914  1.00 88.52           N  
ATOM   2490  CA  ASN C 167      -1.456   4.176   9.060  1.00 88.52           C  
ATOM   2491  C   ASN C 167      -1.686   2.845   9.771  1.00 88.52           C  
ATOM   2492  CB  ASN C 167      -0.003   4.282   8.591  1.00 88.52           C  
ATOM   2493  O   ASN C 167      -2.088   1.863   9.144  1.00 88.52           O  
ATOM   2494  CG  ASN C 167       0.180   5.304   7.486  1.00 88.52           C  
ATOM   2495  ND2 ASN C 167       1.410   5.773   7.311  1.00 88.52           N  
ATOM   2496  OD1 ASN C 167      -0.775   5.669   6.797  1.00 88.52           O  
ATOM   2497  N   ALA C 168      -1.448   2.915  11.027  1.00 90.55           N  
ATOM   2498  CA  ALA C 168      -1.713   1.706  11.803  1.00 90.55           C  
ATOM   2499  C   ALA C 168      -3.199   1.361  11.789  1.00 90.55           C  
ATOM   2500  CB  ALA C 168      -1.223   1.876  13.238  1.00 90.55           C  
ATOM   2501  O   ALA C 168      -3.574   0.211  11.549  1.00 90.55           O  
ATOM   2502  N   ILE C 169      -3.999   2.276  11.940  1.00 90.34           N  
ATOM   2503  CA  ILE C 169      -5.444   2.077  11.964  1.00 90.34           C  
ATOM   2504  C   ILE C 169      -5.931   1.659  10.578  1.00 90.34           C  
ATOM   2505  CB  ILE C 169      -6.183   3.352  12.429  1.00 90.34           C  
ATOM   2506  O   ILE C 169      -6.753   0.749  10.451  1.00 90.34           O  
ATOM   2507  CG1 ILE C 169      -5.881   3.636  13.905  1.00 90.34           C  
ATOM   2508  CG2 ILE C 169      -7.691   3.218  12.195  1.00 90.34           C  
ATOM   2509  CD1 ILE C 169      -6.440   4.960  14.407  1.00 90.34           C  
ATOM   2510  N   MET C 170      -5.381   2.253   9.620  1.00 87.22           N  
ATOM   2511  CA  MET C 170      -5.786   1.945   8.252  1.00 87.22           C  
ATOM   2512  C   MET C 170      -5.447   0.502   7.895  1.00 87.22           C  
ATOM   2513  CB  MET C 170      -5.113   2.900   7.263  1.00 87.22           C  
ATOM   2514  O   MET C 170      -6.229  -0.178   7.227  1.00 87.22           O  
ATOM   2515  CG  MET C 170      -5.785   4.260   7.172  1.00 87.22           C  
ATOM   2516  SD  MET C 170      -5.098   5.294   5.820  1.00 87.22           S  
ATOM   2517  CE  MET C 170      -4.422   4.001   4.741  1.00 87.22           C  
ATOM   2518  N   SER C 171      -4.302   0.137   8.426  1.00 85.08           N  
ATOM   2519  CA  SER C 171      -3.871  -1.222   8.118  1.00 85.08           C  
ATOM   2520  C   SER C 171      -4.772  -2.253   8.790  1.00 85.08           C  
ATOM   2521  CB  SER C 171      -2.422  -1.438   8.555  1.00 85.08           C  
ATOM   2522  O   SER C 171      -4.943  -3.362   8.280  1.00 85.08           O  
ATOM   2523  OG  SER C 171      -2.309  -1.390   9.967  1.00 85.08           O  
ATOM   2524  N   LEU C 172      -5.354  -1.842   9.867  1.00 84.23           N  
ATOM   2525  CA  LEU C 172      -6.188  -2.772  10.621  1.00 84.23           C  
ATOM   2526  C   LEU C 172      -7.642  -2.686  10.171  1.00 84.23           C  
ATOM   2527  CB  LEU C 172      -6.087  -2.486  12.122  1.00 84.23           C  
ATOM   2528  O   LEU C 172      -8.437  -3.587  10.450  1.00 84.23           O  
ATOM   2529  CG  LEU C 172      -4.733  -2.762  12.776  1.00 84.23           C  
ATOM   2530  CD1 LEU C 172      -4.701  -2.194  14.191  1.00 84.23           C  
ATOM   2531  CD2 LEU C 172      -4.440  -4.258  12.789  1.00 84.23           C  
ATOM   2532  N   SER C 173      -8.000  -1.602   9.601  1.00 74.37           N  
ATOM   2533  CA  SER C 173      -9.382  -1.412   9.172  1.00 74.37           C  
ATOM   2534  C   SER C 173      -9.628  -2.044   7.806  1.00 74.37           C  
ATOM   2535  CB  SER C 173      -9.729   0.077   9.124  1.00 74.37           C  
ATOM   2536  O   SER C 173     -10.778  -2.219   7.396  1.00 74.37           O  
ATOM   2537  OG  SER C 173      -9.448   0.699  10.366  1.00 74.37           O  
ATOM   2538  N   LYS C 174      -8.546  -2.517   7.137  1.00 60.53           N  
ATOM   2539  CA  LYS C 174      -8.710  -3.148   5.830  1.00 60.53           C  
ATOM   2540  C   LYS C 174      -9.078  -4.622   5.974  1.00 60.53           C  
ATOM   2541  CB  LYS C 174      -7.433  -3.005   5.001  1.00 60.53           C  
ATOM   2542  O   LYS C 174      -8.701  -5.269   6.953  1.00 60.53           O  
ATOM   2543  CG  LYS C 174      -7.110  -1.572   4.604  1.00 60.53           C  
ATOM   2544  CD  LYS C 174      -5.871  -1.503   3.720  1.00 60.53           C  
ATOM   2545  CE  LYS C 174      -5.513  -0.065   3.370  1.00 60.53           C  
ATOM   2546  NZ  LYS C 174      -4.281   0.010   2.529  1.00 60.53           N  
TER    2547      LYS C 174                                                      
ATOM   2548  N   MET D   1     -18.652  14.997   7.238  1.00 34.93           N  
ATOM   2549  CA  MET D   1     -17.894  13.982   6.512  1.00 34.93           C  
ATOM   2550  C   MET D   1     -18.137  14.091   5.011  1.00 34.93           C  
ATOM   2551  CB  MET D   1     -18.265  12.581   7.002  1.00 34.93           C  
ATOM   2552  O   MET D   1     -18.077  13.091   4.294  1.00 34.93           O  
ATOM   2553  CG  MET D   1     -17.116  11.588   6.944  1.00 34.93           C  
ATOM   2554  SD  MET D   1     -17.673   9.855   7.179  1.00 34.93           S  
ATOM   2555  CE  MET D   1     -16.204   9.152   7.979  1.00 34.93           C  
ATOM   2556  N   PRO D   2     -18.421  15.433   4.372  1.00 38.44           N  
ATOM   2557  CA  PRO D   2     -19.083  15.562   3.072  1.00 38.44           C  
ATOM   2558  C   PRO D   2     -18.365  14.792   1.966  1.00 38.44           C  
ATOM   2559  CB  PRO D   2     -19.043  17.068   2.803  1.00 38.44           C  
ATOM   2560  O   PRO D   2     -18.614  15.031   0.781  1.00 38.44           O  
ATOM   2561  CG  PRO D   2     -18.067  17.608   3.798  1.00 38.44           C  
ATOM   2562  CD  PRO D   2     -17.625  16.484   4.691  1.00 38.44           C  
ATOM   2563  N   ILE D   3     -17.782  13.798   2.052  1.00 43.88           N  
ATOM   2564  CA  ILE D   3     -17.056  13.442   0.837  1.00 43.88           C  
ATOM   2565  C   ILE D   3     -18.029  12.891  -0.203  1.00 43.88           C  
ATOM   2566  CB  ILE D   3     -15.941  12.413   1.126  1.00 43.88           C  
ATOM   2567  O   ILE D   3     -17.651  12.072  -1.043  1.00 43.88           O  
ATOM   2568  CG1 ILE D   3     -14.969  12.960   2.178  1.00 43.88           C  
ATOM   2569  CG2 ILE D   3     -15.201  12.042  -0.163  1.00 43.88           C  
ATOM   2570  CD1 ILE D   3     -13.944  11.944   2.662  1.00 43.88           C  
ATOM   2571  N   ASP D   4     -19.401  13.106  -0.443  1.00 36.84           N  
ATOM   2572  CA  ASP D   4     -20.104  13.145  -1.722  1.00 36.84           C  
ATOM   2573  C   ASP D   4     -19.468  14.161  -2.667  1.00 36.84           C  
ATOM   2574  CB  ASP D   4     -21.583  13.476  -1.511  1.00 36.84           C  
ATOM   2575  O   ASP D   4     -18.971  15.200  -2.227  1.00 36.84           O  
ATOM   2576  CG  ASP D   4     -22.454  12.239  -1.378  1.00 36.84           C  
ATOM   2577  OD1 ASP D   4     -22.064  11.162  -1.877  1.00 36.84           O  
ATOM   2578  OD2 ASP D   4     -23.542  12.344  -0.771  1.00 36.84           O  
ATOM   2579  N   GLN D   5     -19.958  14.557  -4.242  1.00 36.26           N  
ATOM   2580  CA  GLN D   5     -20.232  13.350  -5.016  1.00 36.26           C  
ATOM   2581  C   GLN D   5     -19.211  13.173  -6.136  1.00 36.26           C  
ATOM   2582  CB  GLN D   5     -21.646  13.394  -5.597  1.00 36.26           C  
ATOM   2583  O   GLN D   5     -18.776  12.053  -6.415  1.00 36.26           O  
ATOM   2584  CG  GLN D   5     -22.690  12.710  -4.724  1.00 36.26           C  
ATOM   2585  CD  GLN D   5     -24.070  12.705  -5.355  1.00 36.26           C  
ATOM   2586  NE2 GLN D   5     -25.015  12.029  -4.710  1.00 36.26           N  
ATOM   2587  OE1 GLN D   5     -24.285  13.304  -6.414  1.00 36.26           O  
ATOM   2588  N   GLU D   6     -19.297  13.876  -7.320  1.00 42.23           N  
ATOM   2589  CA  GLU D   6     -18.288  13.865  -8.374  1.00 42.23           C  
ATOM   2590  C   GLU D   6     -16.879  13.879  -7.790  1.00 42.23           C  
ATOM   2591  CB  GLU D   6     -18.480  15.058  -9.315  1.00 42.23           C  
ATOM   2592  O   GLU D   6     -16.614  14.581  -6.812  1.00 42.23           O  
ATOM   2593  CG  GLU D   6     -19.464  14.797 -10.445  1.00 42.23           C  
ATOM   2594  CD  GLU D   6     -19.543  15.939 -11.447  1.00 42.23           C  
ATOM   2595  OE1 GLU D   6     -20.196  15.776 -12.503  1.00 42.23           O  
ATOM   2596  OE2 GLU D   6     -18.946  17.004 -11.174  1.00 42.23           O  
ATOM   2597  N   LYS D   7     -16.334  12.508  -7.396  1.00 43.41           N  
ATOM   2598  CA  LYS D   7     -15.002  11.993  -7.094  1.00 43.41           C  
ATOM   2599  C   LYS D   7     -14.020  13.131  -6.832  1.00 43.41           C  
ATOM   2600  CB  LYS D   7     -14.493  11.115  -8.238  1.00 43.41           C  
ATOM   2601  O   LYS D   7     -12.953  12.917  -6.253  1.00 43.41           O  
ATOM   2602  CG  LYS D   7     -14.862   9.645  -8.102  1.00 43.41           C  
ATOM   2603  CD  LYS D   7     -14.239   8.807  -9.210  1.00 43.41           C  
ATOM   2604  CE  LYS D   7     -14.694   7.356  -9.138  1.00 43.41           C  
ATOM   2605  NZ  LYS D   7     -14.121   6.540 -10.250  1.00 43.41           N  
ATOM   2606  N   LEU D   8     -14.980  14.273  -6.184  1.00 42.73           N  
ATOM   2607  CA  LEU D   8     -15.065  15.729  -6.203  1.00 42.73           C  
ATOM   2608  C   LEU D   8     -13.937  16.329  -7.035  1.00 42.73           C  
ATOM   2609  CB  LEU D   8     -15.018  16.288  -4.779  1.00 42.73           C  
ATOM   2610  O   LEU D   8     -12.843  15.765  -7.104  1.00 42.73           O  
ATOM   2611  CG  LEU D   8     -15.899  17.506  -4.498  1.00 42.73           C  
ATOM   2612  CD1 LEU D   8     -16.932  17.176  -3.425  1.00 42.73           C  
ATOM   2613  CD2 LEU D   8     -15.047  18.698  -4.078  1.00 42.73           C  
ATOM   2614  N   ALA D   9     -13.784  17.495  -7.648  1.00 45.53           N  
ATOM   2615  CA  ALA D   9     -12.922  17.890  -8.759  1.00 45.53           C  
ATOM   2616  C   ALA D   9     -11.975  16.758  -9.147  1.00 45.53           C  
ATOM   2617  CB  ALA D   9     -12.129  19.143  -8.398  1.00 45.53           C  
ATOM   2618  O   ALA D   9     -11.474  16.035  -8.282  1.00 45.53           O  
ATOM   2619  N   LYS D  10     -12.099  15.890 -10.240  1.00 41.91           N  
ATOM   2620  CA  LYS D  10     -11.061  15.063 -10.848  1.00 41.91           C  
ATOM   2621  C   LYS D  10      -9.785  15.080 -10.011  1.00 41.91           C  
ATOM   2622  CB  LYS D  10     -10.761  15.538 -12.270  1.00 41.91           C  
ATOM   2623  O   LYS D  10      -9.266  16.149  -9.682  1.00 41.91           O  
ATOM   2624  CG  LYS D  10     -11.429  14.705 -13.355  1.00 41.91           C  
ATOM   2625  CD  LYS D  10     -11.111  15.240 -14.745  1.00 41.91           C  
ATOM   2626  CE  LYS D  10     -11.895  14.501 -15.822  1.00 41.91           C  
ATOM   2627  NZ  LYS D  10     -11.638  15.065 -17.180  1.00 41.91           N  
ATOM   2628  N   LEU D  11     -10.333  15.241  -8.407  1.00 40.53           N  
ATOM   2629  CA  LEU D  11      -9.520  15.145  -7.199  1.00 40.53           C  
ATOM   2630  C   LEU D  11      -8.139  15.750  -7.425  1.00 40.53           C  
ATOM   2631  CB  LEU D  11      -9.385  13.685  -6.758  1.00 40.53           C  
ATOM   2632  O   LEU D  11      -7.618  15.720  -8.542  1.00 40.53           O  
ATOM   2633  CG  LEU D  11     -10.396  13.194  -5.720  1.00 40.53           C  
ATOM   2634  CD1 LEU D  11     -10.490  11.672  -5.750  1.00 40.53           C  
ATOM   2635  CD2 LEU D  11     -10.014  13.684  -4.328  1.00 40.53           C  
ATOM   2636  N   GLN D  12      -7.264  16.230  -7.150  1.00 41.88           N  
ATOM   2637  CA  GLN D  12      -6.123  16.766  -7.884  1.00 41.88           C  
ATOM   2638  C   GLN D  12      -6.359  16.705  -9.391  1.00 41.88           C  
ATOM   2639  CB  GLN D  12      -4.846  16.007  -7.522  1.00 41.88           C  
ATOM   2640  O   GLN D  12      -6.867  15.705  -9.904  1.00 41.88           O  
ATOM   2641  CG  GLN D  12      -4.043  16.652  -6.400  1.00 41.88           C  
ATOM   2642  CD  GLN D  12      -2.820  15.843  -6.013  1.00 41.88           C  
ATOM   2643  NE2 GLN D  12      -1.938  16.444  -5.221  1.00 41.88           N  
ATOM   2644  OE1 GLN D  12      -2.669  14.687  -6.422  1.00 41.88           O  
ATOM   2645  N   LYS D  13      -7.329  16.927 -10.346  1.00 39.54           N  
ATOM   2646  CA  LYS D  13      -6.806  16.750 -11.697  1.00 39.54           C  
ATOM   2647  C   LYS D  13      -5.330  16.366 -11.669  1.00 39.54           C  
ATOM   2648  CB  LYS D  13      -7.000  18.025 -12.520  1.00 39.54           C  
ATOM   2649  O   LYS D  13      -4.555  16.914 -10.883  1.00 39.54           O  
ATOM   2650  CG  LYS D  13      -8.327  18.086 -13.263  1.00 39.54           C  
ATOM   2651  CD  LYS D  13      -8.432  19.345 -14.115  1.00 39.54           C  
ATOM   2652  CE  LYS D  13      -9.789  19.445 -14.799  1.00 39.54           C  
ATOM   2653  NZ  LYS D  13      -9.931  20.721 -15.562  1.00 39.54           N  
ATOM   2654  N   LEU D  14      -5.034  15.232 -11.933  1.00 34.01           N  
ATOM   2655  CA  LEU D  14      -3.935  14.316 -11.648  1.00 34.01           C  
ATOM   2656  C   LEU D  14      -2.882  14.986 -10.772  1.00 34.01           C  
ATOM   2657  CB  LEU D  14      -3.296  13.824 -12.949  1.00 34.01           C  
ATOM   2658  O   LEU D  14      -2.743  16.211 -10.787  1.00 34.01           O  
ATOM   2659  CG  LEU D  14      -3.843  12.515 -13.521  1.00 34.01           C  
ATOM   2660  CD1 LEU D  14      -4.061  12.645 -15.025  1.00 34.01           C  
ATOM   2661  CD2 LEU D  14      -2.899  11.359 -13.210  1.00 34.01           C  
ATOM   2662  N   SER D  15      -2.219  14.736  -9.574  1.00 33.09           N  
ATOM   2663  CA  SER D  15      -0.928  15.147  -9.031  1.00 33.09           C  
ATOM   2664  C   SER D  15      -0.331  16.297  -9.835  1.00 33.09           C  
ATOM   2665  CB  SER D  15       0.046  13.969  -9.010  1.00 33.09           C  
ATOM   2666  O   SER D  15      -0.129  16.175 -11.045  1.00 33.09           O  
ATOM   2667  OG  SER D  15       1.311  14.370  -8.514  1.00 33.09           O  
ATOM   2668  N   ALA D  16      -0.962  17.409  -9.820  1.00 30.35           N  
ATOM   2669  CA  ALA D  16      -0.346  18.530 -10.526  1.00 30.35           C  
ATOM   2670  C   ALA D  16       1.094  18.206 -10.916  1.00 30.35           C  
ATOM   2671  CB  ALA D  16      -0.390  19.790  -9.665  1.00 30.35           C  
ATOM   2672  O   ALA D  16       1.710  17.304 -10.345  1.00 30.35           O  
ATOM   2673  N   ASN D  17       1.775  18.828 -12.118  1.00 27.04           N  
ATOM   2674  CA  ASN D  17       3.134  18.969 -12.630  1.00 27.04           C  
ATOM   2675  C   ASN D  17       4.152  19.069 -11.498  1.00 27.04           C  
ATOM   2676  CB  ASN D  17       3.239  20.190 -13.547  1.00 27.04           C  
ATOM   2677  O   ASN D  17       4.002  19.892 -10.593  1.00 27.04           O  
ATOM   2678  CG  ASN D  17       2.940  19.859 -14.996  1.00 27.04           C  
ATOM   2679  ND2 ASN D  17       3.459  20.671 -15.909  1.00 27.04           N  
ATOM   2680  OD1 ASN D  17       2.249  18.881 -15.293  1.00 27.04           O  
ATOM   2681  N   ASN D  18       4.655  17.699 -10.839  1.00 29.42           N  
ATOM   2682  CA  ASN D  18       5.842  17.451 -10.029  1.00 29.42           C  
ATOM   2683  C   ASN D  18       6.839  18.603 -10.126  1.00 29.42           C  
ATOM   2684  CB  ASN D  18       6.508  16.136 -10.440  1.00 29.42           C  
ATOM   2685  O   ASN D  18       7.673  18.633 -11.033  1.00 29.42           O  
ATOM   2686  CG  ASN D  18       5.980  14.946  -9.664  1.00 29.42           C  
ATOM   2687  ND2 ASN D  18       6.515  13.765  -9.952  1.00 29.42           N  
ATOM   2688  OD1 ASN D  18       5.097  15.086  -8.814  1.00 29.42           O  
ATOM   2689  N   LYS D  19       6.362  19.869 -10.010  1.00 24.54           N  
ATOM   2690  CA  LYS D  19       7.378  20.867 -10.333  1.00 24.54           C  
ATOM   2691  C   LYS D  19       8.414  20.978  -9.217  1.00 24.54           C  
ATOM   2692  CB  LYS D  19       6.731  22.230 -10.584  1.00 24.54           C  
ATOM   2693  O   LYS D  19       8.285  21.818  -8.325  1.00 24.54           O  
ATOM   2694  CG  LYS D  19       6.887  22.735 -12.011  1.00 24.54           C  
ATOM   2695  CD  LYS D  19       6.003  23.948 -12.273  1.00 24.54           C  
ATOM   2696  CE  LYS D  19       6.131  24.433 -13.711  1.00 24.54           C  
ATOM   2697  NZ  LYS D  19       5.169  25.535 -14.012  1.00 24.54           N  
ATOM   2698  N   VAL D  20       8.516  19.987  -8.261  1.00 21.78           N  
ATOM   2699  CA  VAL D  20       9.675  20.350  -7.453  1.00 21.78           C  
ATOM   2700  C   VAL D  20      10.761  20.947  -8.346  1.00 21.78           C  
ATOM   2701  CB  VAL D  20      10.231  19.134  -6.678  1.00 21.78           C  
ATOM   2702  O   VAL D  20      11.226  20.299  -9.286  1.00 21.78           O  
ATOM   2703  CG1 VAL D  20      11.392  19.553  -5.778  1.00 21.78           C  
ATOM   2704  CG2 VAL D  20       9.125  18.475  -5.857  1.00 21.78           C  
ATOM   2705  N   GLY D  21      10.663  22.260  -8.575  1.00 21.31           N  
ATOM   2706  CA  GLY D  21      11.621  23.012  -9.370  1.00 21.31           C  
ATOM   2707  C   GLY D  21      13.061  22.759  -8.965  1.00 21.31           C  
ATOM   2708  O   GLY D  21      13.594  23.440  -8.087  1.00 21.31           O  
ATOM   2709  N   GLY D  22      13.331  21.460  -8.739  1.00 17.95           N  
ATOM   2710  CA  GLY D  22      14.777  21.345  -8.634  1.00 17.95           C  
ATOM   2711  C   GLY D  22      15.517  22.141  -9.693  1.00 17.95           C  
ATOM   2712  O   GLY D  22      14.949  22.477 -10.734  1.00 17.95           O  
ATOM   2713  N   THR D  23      16.295  22.972  -9.075  1.00 19.55           N  
ATOM   2714  CA  THR D  23      17.186  23.884  -9.783  1.00 19.55           C  
ATOM   2715  C   THR D  23      17.781  23.210 -11.016  1.00 19.55           C  
ATOM   2716  CB  THR D  23      18.321  24.379  -8.867  1.00 19.55           C  
ATOM   2717  O   THR D  23      18.433  22.169 -10.908  1.00 19.55           O  
ATOM   2718  CG2 THR D  23      17.772  25.204  -7.708  1.00 19.55           C  
ATOM   2719  OG1 THR D  23      19.030  23.250  -8.342  1.00 19.55           O  
ATOM   2720  N   ARG D  24      17.032  23.086 -11.965  1.00 19.60           N  
ATOM   2721  CA  ARG D  24      17.581  22.495 -13.181  1.00 19.60           C  
ATOM   2722  C   ARG D  24      18.833  23.239 -13.634  1.00 19.60           C  
ATOM   2723  CB  ARG D  24      16.537  22.498 -14.300  1.00 19.60           C  
ATOM   2724  O   ARG D  24      18.831  24.468 -13.732  1.00 19.60           O  
ATOM   2725  CG  ARG D  24      15.789  21.183 -14.446  1.00 19.60           C  
ATOM   2726  CD  ARG D  24      14.808  21.218 -15.611  1.00 19.60           C  
ATOM   2727  NE  ARG D  24      13.992  20.009 -15.665  1.00 19.60           N  
ATOM   2728  NH1 ARG D  24      12.911  20.578 -17.626  1.00 19.60           N  
ATOM   2729  NH2 ARG D  24      12.420  18.602 -16.573  1.00 19.60           N  
ATOM   2730  CZ  ARG D  24      13.110  19.733 -16.621  1.00 19.60           C  
ATOM   2731  N   ARG D  25      19.893  22.572 -13.311  1.00 18.17           N  
ATOM   2732  CA  ARG D  25      21.226  22.870 -13.826  1.00 18.17           C  
ATOM   2733  C   ARG D  25      21.165  23.298 -15.289  1.00 18.17           C  
ATOM   2734  CB  ARG D  25      22.145  21.657 -13.673  1.00 18.17           C  
ATOM   2735  O   ARG D  25      20.371  22.762 -16.065  1.00 18.17           O  
ATOM   2736  CG  ARG D  25      23.161  21.792 -12.550  1.00 18.17           C  
ATOM   2737  CD  ARG D  25      24.073  20.575 -12.465  1.00 18.17           C  
ATOM   2738  NE  ARG D  25      24.714  20.473 -11.157  1.00 18.17           N  
ATOM   2739  NH1 ARG D  25      25.569  18.356 -11.512  1.00 18.17           N  
ATOM   2740  NH2 ARG D  25      25.952  19.434  -9.525  1.00 18.17           N  
ATOM   2741  CZ  ARG D  25      25.410  19.421 -10.735  1.00 18.17           C  
ATOM   2742  N   LYS D  26      21.522  24.538 -15.410  1.00 18.33           N  
ATOM   2743  CA  LYS D  26      21.705  25.296 -16.645  1.00 18.33           C  
ATOM   2744  C   LYS D  26      22.337  24.430 -17.732  1.00 18.33           C  
ATOM   2745  CB  LYS D  26      22.568  26.533 -16.394  1.00 18.33           C  
ATOM   2746  O   LYS D  26      23.561  24.303 -17.799  1.00 18.33           O  
ATOM   2747  CG  LYS D  26      21.815  27.695 -15.763  1.00 18.33           C  
ATOM   2748  CD  LYS D  26      22.618  28.987 -15.834  1.00 18.33           C  
ATOM   2749  CE  LYS D  26      21.887  30.139 -15.159  1.00 18.33           C  
ATOM   2750  NZ  LYS D  26      22.677  31.405 -15.215  1.00 18.33           N  
ATOM   2751  N   LEU D  27      21.933  23.219 -17.707  1.00 18.35           N  
ATOM   2752  CA  LEU D  27      22.742  22.458 -18.653  1.00 18.35           C  
ATOM   2753  C   LEU D  27      22.693  23.089 -20.041  1.00 18.35           C  
ATOM   2754  CB  LEU D  27      22.261  21.007 -18.723  1.00 18.35           C  
ATOM   2755  O   LEU D  27      21.649  23.592 -20.462  1.00 18.35           O  
ATOM   2756  CG  LEU D  27      23.300  19.932 -18.401  1.00 18.35           C  
ATOM   2757  CD1 LEU D  27      22.897  19.164 -17.147  1.00 18.35           C  
ATOM   2758  CD2 LEU D  27      23.473  18.984 -19.583  1.00 18.35           C  
ATOM   2759  N   ASN D  28      23.816  23.288 -20.511  1.00 18.81           N  
ATOM   2760  CA  ASN D  28      24.280  23.791 -21.799  1.00 18.81           C  
ATOM   2761  C   ASN D  28      23.511  23.161 -22.957  1.00 18.81           C  
ATOM   2762  CB  ASN D  28      25.781  23.546 -21.962  1.00 18.81           C  
ATOM   2763  O   ASN D  28      23.214  21.965 -22.932  1.00 18.81           O  
ATOM   2764  CG  ASN D  28      26.611  24.780 -21.665  1.00 18.81           C  
ATOM   2765  ND2 ASN D  28      27.904  24.584 -21.437  1.00 18.81           N  
ATOM   2766  OD1 ASN D  28      26.093  25.899 -21.640  1.00 18.81           O  
ATOM   2767  N   LYS D  29      22.780  24.006 -23.595  1.00 19.53           N  
ATOM   2768  CA  LYS D  29      21.908  23.888 -24.760  1.00 19.53           C  
ATOM   2769  C   LYS D  29      22.526  22.981 -25.820  1.00 19.53           C  
ATOM   2770  CB  LYS D  29      21.618  25.267 -25.354  1.00 19.53           C  
ATOM   2771  O   LYS D  29      22.390  23.236 -27.018  1.00 19.53           O  
ATOM   2772  CG  LYS D  29      20.430  25.976 -24.722  1.00 19.53           C  
ATOM   2773  CD  LYS D  29      20.129  27.296 -25.421  1.00 19.53           C  
ATOM   2774  CE  LYS D  29      18.937  28.005 -24.792  1.00 19.53           C  
ATOM   2775  NZ  LYS D  29      18.726  29.361 -25.380  1.00 19.53           N  
ATOM   2776  N   LYS D  30      23.289  21.963 -25.215  1.00 18.57           N  
ATOM   2777  CA  LYS D  30      23.970  21.468 -26.407  1.00 18.57           C  
ATOM   2778  C   LYS D  30      22.969  20.961 -27.442  1.00 18.57           C  
ATOM   2779  CB  LYS D  30      24.953  20.355 -26.041  1.00 18.57           C  
ATOM   2780  O   LYS D  30      21.836  20.616 -27.100  1.00 18.57           O  
ATOM   2781  CG  LYS D  30      26.416  20.755 -26.168  1.00 18.57           C  
ATOM   2782  CD  LYS D  30      27.343  19.631 -25.723  1.00 18.57           C  
ATOM   2783  CE  LYS D  30      28.806  20.044 -25.811  1.00 18.57           C  
ATOM   2784  NZ  LYS D  30      29.710  19.013 -25.219  1.00 18.57           N  
ATOM   2785  N   ALA D  31      23.362  20.545 -28.571  1.00 19.43           N  
ATOM   2786  CA  ALA D  31      22.995  20.401 -29.977  1.00 19.43           C  
ATOM   2787  C   ALA D  31      21.904  19.349 -30.155  1.00 19.43           C  
ATOM   2788  CB  ALA D  31      24.221  20.038 -30.813  1.00 19.43           C  
ATOM   2789  O   ALA D  31      21.496  18.699 -29.189  1.00 19.43           O  
ATOM   2790  N   GLY D  32      22.040  18.344 -31.054  1.00 19.91           N  
ATOM   2791  CA  GLY D  32      21.368  17.688 -32.165  1.00 19.91           C  
ATOM   2792  C   GLY D  32      20.455  16.559 -31.727  1.00 19.91           C  
ATOM   2793  O   GLY D  32      20.278  16.325 -30.530  1.00 19.91           O  
ATOM   2794  N   SER D  33      20.491  15.332 -32.242  1.00 19.47           N  
ATOM   2795  CA  SER D  33      19.656  14.413 -33.009  1.00 19.47           C  
ATOM   2796  C   SER D  33      18.995  13.380 -32.102  1.00 19.47           C  
ATOM   2797  CB  SER D  33      20.484  13.706 -34.083  1.00 19.47           C  
ATOM   2798  O   SER D  33      18.174  12.581 -32.558  1.00 19.47           O  
ATOM   2799  OG  SER D  33      21.378  12.775 -33.497  1.00 19.47           O  
ATOM   2800  N   SER D  34      19.426  13.089 -30.877  1.00 20.47           N  
ATOM   2801  CA  SER D  34      19.264  11.646 -30.734  1.00 20.47           C  
ATOM   2802  C   SER D  34      17.844  11.289 -30.307  1.00 20.47           C  
ATOM   2803  CB  SER D  34      20.264  11.091 -29.719  1.00 20.47           C  
ATOM   2804  O   SER D  34      17.282  11.922 -29.411  1.00 20.47           O  
ATOM   2805  OG  SER D  34      19.616  10.763 -28.502  1.00 20.47           O  
ATOM   2806  N   ALA D  35      16.876  10.742 -31.090  1.00 21.68           N  
ATOM   2807  CA  ALA D  35      15.575  10.079 -31.077  1.00 21.68           C  
ATOM   2808  C   ALA D  35      15.461   9.118 -29.897  1.00 21.68           C  
ATOM   2809  CB  ALA D  35      15.343   9.334 -32.390  1.00 21.68           C  
ATOM   2810  O   ALA D  35      15.966   7.994 -29.953  1.00 21.68           O  
ATOM   2811  N   GLY D  36      15.856   9.487 -28.696  1.00 23.93           N  
ATOM   2812  CA  GLY D  36      15.843   8.439 -27.688  1.00 23.93           C  
ATOM   2813  C   GLY D  36      14.470   7.831 -27.476  1.00 23.93           C  
ATOM   2814  O   GLY D  36      13.459   8.534 -27.534  1.00 23.93           O  
ATOM   2815  N   ALA D  37      14.115   6.559 -27.737  1.00 25.86           N  
ATOM   2816  CA  ALA D  37      13.056   5.559 -27.638  1.00 25.86           C  
ATOM   2817  C   ALA D  37      12.498   5.489 -26.219  1.00 25.86           C  
ATOM   2818  CB  ALA D  37      13.574   4.190 -28.071  1.00 25.86           C  
ATOM   2819  O   ALA D  37      13.213   5.124 -25.282  1.00 25.86           O  
ATOM   2820  N   ASN D  38      12.033   6.515 -25.518  1.00 31.64           N  
ATOM   2821  CA  ASN D  38      11.314   6.272 -24.272  1.00 31.64           C  
ATOM   2822  C   ASN D  38      10.507   4.978 -24.334  1.00 31.64           C  
ATOM   2823  CB  ASN D  38      10.399   7.453 -23.941  1.00 31.64           C  
ATOM   2824  O   ASN D  38       9.523   4.889 -25.070  1.00 31.64           O  
ATOM   2825  CG  ASN D  38      10.602   7.971 -22.531  1.00 31.64           C  
ATOM   2826  ND2 ASN D  38       9.760   8.911 -22.118  1.00 31.64           N  
ATOM   2827  OD1 ASN D  38      11.509   7.532 -21.820  1.00 31.64           O  
ATOM   2828  N   LYS D  39      10.953   3.765 -24.275  1.00 40.49           N  
ATOM   2829  CA  LYS D  39      10.445   2.406 -24.439  1.00 40.49           C  
ATOM   2830  C   LYS D  39       9.330   2.112 -23.438  1.00 40.49           C  
ATOM   2831  CB  LYS D  39      11.574   1.387 -24.279  1.00 40.49           C  
ATOM   2832  O   LYS D  39       9.598   1.739 -22.294  1.00 40.49           O  
ATOM   2833  CG  LYS D  39      12.543   1.349 -25.452  1.00 40.49           C  
ATOM   2834  CD  LYS D  39      13.638   0.311 -25.238  1.00 40.49           C  
ATOM   2835  CE  LYS D  39      14.656   0.330 -26.371  1.00 40.49           C  
ATOM   2836  NZ  LYS D  39      15.810  -0.576 -26.093  1.00 40.49           N  
ATOM   2837  N   ASP D  40       8.201   3.006 -23.169  1.00 54.10           N  
ATOM   2838  CA  ASP D  40       6.967   2.788 -22.420  1.00 54.10           C  
ATOM   2839  C   ASP D  40       6.204   1.580 -22.959  1.00 54.10           C  
ATOM   2840  CB  ASP D  40       6.082   4.035 -22.470  1.00 54.10           C  
ATOM   2841  O   ASP D  40       6.507   1.082 -24.045  1.00 54.10           O  
ATOM   2842  CG  ASP D  40       6.698   5.228 -21.761  1.00 54.10           C  
ATOM   2843  OD1 ASP D  40       7.550   5.033 -20.867  1.00 54.10           O  
ATOM   2844  OD2 ASP D  40       6.325   6.373 -22.096  1.00 54.10           O  
ATOM   2845  N   ASP D  41       5.657   0.705 -22.012  1.00 70.13           N  
ATOM   2846  CA  ASP D  41       4.913  -0.505 -22.347  1.00 70.13           C  
ATOM   2847  C   ASP D  41       3.621  -0.169 -23.088  1.00 70.13           C  
ATOM   2848  CB  ASP D  41       4.600  -1.310 -21.083  1.00 70.13           C  
ATOM   2849  O   ASP D  41       2.688  -0.975 -23.118  1.00 70.13           O  
ATOM   2850  CG  ASP D  41       5.756  -2.189 -20.639  1.00 70.13           C  
ATOM   2851  OD1 ASP D  41       6.674  -2.445 -21.448  1.00 70.13           O  
ATOM   2852  OD2 ASP D  41       5.748  -2.632 -19.470  1.00 70.13           O  
ATOM   2853  N   THR D  42       3.614   1.025 -23.705  1.00 68.60           N  
ATOM   2854  CA  THR D  42       2.419   1.367 -24.468  1.00 68.60           C  
ATOM   2855  C   THR D  42       2.218   0.393 -25.625  1.00 68.60           C  
ATOM   2856  CB  THR D  42       2.498   2.805 -25.013  1.00 68.60           C  
ATOM   2857  O   THR D  42       1.099  -0.060 -25.876  1.00 68.60           O  
ATOM   2858  CG2 THR D  42       1.120   3.314 -25.425  1.00 68.60           C  
ATOM   2859  OG1 THR D  42       3.028   3.666 -23.998  1.00 68.60           O  
ATOM   2860  N   LYS D  43       3.297   0.015 -26.230  1.00 77.95           N  
ATOM   2861  CA  LYS D  43       3.222  -0.944 -27.329  1.00 77.95           C  
ATOM   2862  C   LYS D  43       2.857  -2.335 -26.819  1.00 77.95           C  
ATOM   2863  CB  LYS D  43       4.547  -0.994 -28.090  1.00 77.95           C  
ATOM   2864  O   LYS D  43       2.133  -3.076 -27.487  1.00 77.95           O  
ATOM   2865  CG  LYS D  43       4.851   0.265 -28.889  1.00 77.95           C  
ATOM   2866  CD  LYS D  43       6.132   0.117 -29.699  1.00 77.95           C  
ATOM   2867  CE  LYS D  43       6.451   1.386 -30.478  1.00 77.95           C  
ATOM   2868  NZ  LYS D  43       7.732   1.263 -31.236  1.00 77.95           N  
ATOM   2869  N   LEU D  44       3.327  -2.598 -25.658  1.00 88.21           N  
ATOM   2870  CA  LEU D  44       2.992  -3.878 -25.042  1.00 88.21           C  
ATOM   2871  C   LEU D  44       1.494  -3.976 -24.775  1.00 88.21           C  
ATOM   2872  CB  LEU D  44       3.769  -4.064 -23.736  1.00 88.21           C  
ATOM   2873  O   LEU D  44       0.862  -4.979 -25.116  1.00 88.21           O  
ATOM   2874  CG  LEU D  44       3.471  -5.340 -22.947  1.00 88.21           C  
ATOM   2875  CD1 LEU D  44       3.902  -6.568 -23.741  1.00 88.21           C  
ATOM   2876  CD2 LEU D  44       4.165  -5.303 -21.589  1.00 88.21           C  
ATOM   2877  N   GLN D  45       0.918  -2.944 -24.278  1.00 82.09           N  
ATOM   2878  CA  GLN D  45      -0.511  -2.909 -23.984  1.00 82.09           C  
ATOM   2879  C   GLN D  45      -1.338  -3.020 -25.262  1.00 82.09           C  
ATOM   2880  CB  GLN D  45      -0.874  -1.626 -23.234  1.00 82.09           C  
ATOM   2881  O   GLN D  45      -2.375  -3.686 -25.280  1.00 82.09           O  
ATOM   2882  CG  GLN D  45      -0.544  -1.669 -21.748  1.00 82.09           C  
ATOM   2883  CD  GLN D  45      -1.685  -1.174 -20.879  1.00 82.09           C  
ATOM   2884  NE2 GLN D  45      -1.635  -1.501 -19.592  1.00 82.09           N  
ATOM   2885  OE1 GLN D  45      -2.603  -0.502 -21.360  1.00 82.09           O  
ATOM   2886  N   SER D  46      -0.897  -2.428 -26.299  1.00 76.48           N  
ATOM   2887  CA  SER D  46      -1.585  -2.512 -27.583  1.00 76.48           C  
ATOM   2888  C   SER D  46      -1.587  -3.940 -28.117  1.00 76.48           C  
ATOM   2889  CB  SER D  46      -0.933  -1.578 -28.604  1.00 76.48           C  
ATOM   2890  O   SER D  46      -2.602  -4.414 -28.634  1.00 76.48           O  
ATOM   2891  OG  SER D  46       0.403  -1.973 -28.864  1.00 76.48           O  
ATOM   2892  N   GLN D  47      -0.444  -4.554 -27.985  1.00 89.32           N  
ATOM   2893  CA  GLN D  47      -0.339  -5.941 -28.428  1.00 89.32           C  
ATOM   2894  C   GLN D  47      -1.215  -6.857 -27.579  1.00 89.32           C  
ATOM   2895  CB  GLN D  47       1.115  -6.412 -28.380  1.00 89.32           C  
ATOM   2896  O   GLN D  47      -1.849  -7.777 -28.100  1.00 89.32           O  
ATOM   2897  CG  GLN D  47       2.038  -5.657 -29.327  1.00 89.32           C  
ATOM   2898  CD  GLN D  47       1.580  -5.725 -30.772  1.00 89.32           C  
ATOM   2899  NE2 GLN D  47       1.885  -4.685 -31.540  1.00 89.32           N  
ATOM   2900  OE1 GLN D  47       0.959  -6.705 -31.194  1.00 89.32           O  
ATOM   2901  N   LEU D  48      -1.268  -6.562 -26.286  1.00 88.38           N  
ATOM   2902  CA  LEU D  48      -2.097  -7.356 -25.385  1.00 88.38           C  
ATOM   2903  C   LEU D  48      -3.574  -7.209 -25.734  1.00 88.38           C  
ATOM   2904  CB  LEU D  48      -1.860  -6.938 -23.931  1.00 88.38           C  
ATOM   2905  O   LEU D  48      -4.337  -8.173 -25.639  1.00 88.38           O  
ATOM   2906  CG  LEU D  48      -0.666  -7.584 -23.226  1.00 88.38           C  
ATOM   2907  CD1 LEU D  48      -0.158  -6.680 -22.108  1.00 88.38           C  
ATOM   2908  CD2 LEU D  48      -1.046  -8.956 -22.679  1.00 88.38           C  
ATOM   2909  N   ALA D  49      -3.952  -6.079 -26.143  1.00 79.19           N  
ATOM   2910  CA  ALA D  49      -5.326  -5.838 -26.575  1.00 79.19           C  
ATOM   2911  C   ALA D  49      -5.667  -6.670 -27.808  1.00 79.19           C  
ATOM   2912  CB  ALA D  49      -5.541  -4.354 -26.862  1.00 79.19           C  
ATOM   2913  O   ALA D  49      -6.771  -7.211 -27.913  1.00 79.19           O  
ATOM   2914  N   LYS D  50      -4.684  -6.814 -28.641  1.00 81.79           N  
ATOM   2915  CA  LYS D  50      -4.876  -7.619 -29.844  1.00 81.79           C  
ATOM   2916  C   LYS D  50      -5.016  -9.099 -29.498  1.00 81.79           C  
ATOM   2917  CB  LYS D  50      -3.714  -7.416 -30.817  1.00 81.79           C  
ATOM   2918  O   LYS D  50      -5.688  -9.847 -30.211  1.00 81.79           O  
ATOM   2919  CG  LYS D  50      -3.638  -6.016 -31.408  1.00 81.79           C  
ATOM   2920  CD  LYS D  50      -2.438  -5.863 -32.333  1.00 81.79           C  
ATOM   2921  CE  LYS D  50      -2.287  -4.429 -32.822  1.00 81.79           C  
ATOM   2922  NZ  LYS D  50      -1.042  -4.247 -33.627  1.00 81.79           N  
ATOM   2923  N   LEU D  51      -4.439  -9.464 -28.424  1.00 87.20           N  
ATOM   2924  CA  LEU D  51      -4.489 -10.854 -27.985  1.00 87.20           C  
ATOM   2925  C   LEU D  51      -5.695 -11.097 -27.084  1.00 87.20           C  
ATOM   2926  CB  LEU D  51      -3.202 -11.230 -27.247  1.00 87.20           C  
ATOM   2927  O   LEU D  51      -5.875 -12.200 -26.564  1.00 87.20           O  
ATOM   2928  CG  LEU D  51      -1.907 -11.145 -28.057  1.00 87.20           C  
ATOM   2929  CD1 LEU D  51      -0.703 -11.425 -27.162  1.00 87.20           C  
ATOM   2930  CD2 LEU D  51      -1.945 -12.118 -29.230  1.00 87.20           C  
ATOM   2931  N   HIS D  52      -6.511 -10.113 -26.874  1.00 82.85           N  
ATOM   2932  CA  HIS D  52      -7.721 -10.161 -26.061  1.00 82.85           C  
ATOM   2933  C   HIS D  52      -7.399 -10.518 -24.614  1.00 82.85           C  
ATOM   2934  CB  HIS D  52      -8.717 -11.166 -26.641  1.00 82.85           C  
ATOM   2935  O   HIS D  52      -8.037 -11.398 -24.031  1.00 82.85           O  
ATOM   2936  CG  HIS D  52      -9.129 -10.861 -28.046  1.00 82.85           C  
ATOM   2937  CD2 HIS D  52      -8.792 -11.447 -29.219  1.00 82.85           C  
ATOM   2938  ND1 HIS D  52      -9.993  -9.834 -28.362  1.00 82.85           N  
ATOM   2939  CE1 HIS D  52     -10.170  -9.803 -29.672  1.00 82.85           C  
ATOM   2940  NE2 HIS D  52      -9.452 -10.771 -30.216  1.00 82.85           N  
ATOM   2941  N   ALA D  53      -6.342  -9.869 -24.129  1.00 84.70           N  
ATOM   2942  CA  ALA D  53      -5.957 -10.071 -22.735  1.00 84.70           C  
ATOM   2943  C   ALA D  53      -6.989  -9.467 -21.787  1.00 84.70           C  
ATOM   2944  CB  ALA D  53      -4.580  -9.466 -22.471  1.00 84.70           C  
ATOM   2945  O   ALA D  53      -7.570  -8.419 -22.079  1.00 84.70           O  
ATOM   2946  N   VAL D  54      -7.259 -10.210 -20.770  1.00 83.19           N  
ATOM   2947  CA  VAL D  54      -8.232  -9.753 -19.783  1.00 83.19           C  
ATOM   2948  C   VAL D  54      -7.532  -9.486 -18.452  1.00 83.19           C  
ATOM   2949  CB  VAL D  54      -9.370 -10.780 -19.590  1.00 83.19           C  
ATOM   2950  O   VAL D  54      -6.632 -10.230 -18.057  1.00 83.19           O  
ATOM   2951  CG1 VAL D  54     -10.372 -10.287 -18.549  1.00 83.19           C  
ATOM   2952  CG2 VAL D  54     -10.069 -11.057 -20.920  1.00 83.19           C  
ATOM   2953  N   THR D  55      -7.968  -8.453 -17.813  1.00 81.35           N  
ATOM   2954  CA  THR D  55      -7.434  -8.133 -16.493  1.00 81.35           C  
ATOM   2955  C   THR D  55      -8.075  -9.013 -15.423  1.00 81.35           C  
ATOM   2956  CB  THR D  55      -7.658  -6.650 -16.144  1.00 81.35           C  
ATOM   2957  O   THR D  55      -9.301  -9.116 -15.349  1.00 81.35           O  
ATOM   2958  CG2 THR D  55      -6.970  -6.284 -14.833  1.00 81.35           C  
ATOM   2959  OG1 THR D  55      -7.127  -5.833 -17.194  1.00 81.35           O  
ATOM   2960  N   ILE D  56      -7.222  -9.628 -14.650  1.00 83.72           N  
ATOM   2961  CA  ILE D  56      -7.720 -10.453 -13.555  1.00 83.72           C  
ATOM   2962  C   ILE D  56      -7.940  -9.588 -12.316  1.00 83.72           C  
ATOM   2963  CB  ILE D  56      -6.751 -11.613 -13.234  1.00 83.72           C  
ATOM   2964  O   ILE D  56      -7.018  -8.915 -11.850  1.00 83.72           O  
ATOM   2965  CG1 ILE D  56      -6.507 -12.467 -14.484  1.00 83.72           C  
ATOM   2966  CG2 ILE D  56      -7.292 -12.467 -12.084  1.00 83.72           C  
ATOM   2967  CD1 ILE D  56      -5.612 -13.675 -14.243  1.00 83.72           C  
ATOM   2968  N   ASP D  57      -9.134  -9.696 -11.795  1.00 78.51           N  
ATOM   2969  CA  ASP D  57      -9.491  -8.851 -10.660  1.00 78.51           C  
ATOM   2970  C   ASP D  57      -9.161  -9.539  -9.337  1.00 78.51           C  
ATOM   2971  CB  ASP D  57     -10.976  -8.487 -10.707  1.00 78.51           C  
ATOM   2972  O   ASP D  57      -9.034 -10.765  -9.284  1.00 78.51           O  
ATOM   2973  CG  ASP D  57     -11.360  -7.724 -11.963  1.00 78.51           C  
ATOM   2974  OD1 ASP D  57     -10.496  -7.034 -12.545  1.00 78.51           O  
ATOM   2975  OD2 ASP D  57     -12.538  -7.811 -12.372  1.00 78.51           O  
ATOM   2976  N   ASN D  58      -8.890  -8.764  -8.313  1.00 80.68           N  
ATOM   2977  CA  ASN D  58      -8.756  -9.193  -6.925  1.00 80.68           C  
ATOM   2978  C   ASN D  58      -7.587 -10.158  -6.747  1.00 80.68           C  
ATOM   2979  CB  ASN D  58     -10.055  -9.835  -6.433  1.00 80.68           C  
ATOM   2980  O   ASN D  58      -7.723 -11.188  -6.084  1.00 80.68           O  
ATOM   2981  CG  ASN D  58     -11.213  -8.857  -6.397  1.00 80.68           C  
ATOM   2982  ND2 ASN D  58     -12.422  -9.362  -6.611  1.00 80.68           N  
ATOM   2983  OD1 ASN D  58     -11.022  -7.658  -6.180  1.00 80.68           O  
ATOM   2984  N   VAL D  59      -6.511  -9.842  -7.402  1.00 86.60           N  
ATOM   2985  CA  VAL D  59      -5.301 -10.630  -7.194  1.00 86.60           C  
ATOM   2986  C   VAL D  59      -4.592 -10.164  -5.925  1.00 86.60           C  
ATOM   2987  CB  VAL D  59      -4.345 -10.533  -8.405  1.00 86.60           C  
ATOM   2988  O   VAL D  59      -4.228  -8.992  -5.805  1.00 86.60           O  
ATOM   2989  CG1 VAL D  59      -3.082 -11.356  -8.163  1.00 86.60           C  
ATOM   2990  CG2 VAL D  59      -5.051 -10.993  -9.679  1.00 86.60           C  
ATOM   2991  N   ALA D  60      -4.377 -11.075  -5.000  1.00 88.62           N  
ATOM   2992  CA  ALA D  60      -3.809 -10.746  -3.695  1.00 88.62           C  
ATOM   2993  C   ALA D  60      -2.284 -10.729  -3.749  1.00 88.62           C  
ATOM   2994  CB  ALA D  60      -4.290 -11.740  -2.640  1.00 88.62           C  
ATOM   2995  O   ALA D  60      -1.646  -9.841  -3.179  1.00 88.62           O  
ATOM   2996  N   GLU D  61      -1.683 -11.663  -4.401  1.00 92.40           N  
ATOM   2997  CA  GLU D  61      -0.230 -11.768  -4.497  1.00 92.40           C  
ATOM   2998  C   GLU D  61       0.184 -12.618  -5.695  1.00 92.40           C  
ATOM   2999  CB  GLU D  61       0.352 -12.355  -3.209  1.00 92.40           C  
ATOM   3000  O   GLU D  61      -0.643 -13.320  -6.280  1.00 92.40           O  
ATOM   3001  CG  GLU D  61      -0.015 -13.814  -2.977  1.00 92.40           C  
ATOM   3002  CD  GLU D  61       0.535 -14.371  -1.674  1.00 92.40           C  
ATOM   3003  OE1 GLU D  61       0.656 -15.610  -1.546  1.00 92.40           O  
ATOM   3004  OE2 GLU D  61       0.847 -13.561  -0.772  1.00 92.40           O  
ATOM   3005  N   ALA D  62       1.450 -12.494  -6.107  1.00 96.88           N  
ATOM   3006  CA  ALA D  62       2.079 -13.327  -7.129  1.00 96.88           C  
ATOM   3007  C   ALA D  62       3.498 -13.714  -6.725  1.00 96.88           C  
ATOM   3008  CB  ALA D  62       2.090 -12.602  -8.473  1.00 96.88           C  
ATOM   3009  O   ALA D  62       4.157 -12.988  -5.976  1.00 96.88           O  
ATOM   3010  N   ASN D  63       3.851 -14.918  -7.195  1.00 97.77           N  
ATOM   3011  CA  ASN D  63       5.185 -15.402  -6.856  1.00 97.77           C  
ATOM   3012  C   ASN D  63       5.872 -16.044  -8.058  1.00 97.77           C  
ATOM   3013  CB  ASN D  63       5.117 -16.393  -5.692  1.00 97.77           C  
ATOM   3014  O   ASN D  63       5.284 -16.889  -8.735  1.00 97.77           O  
ATOM   3015  CG  ASN D  63       4.491 -15.792  -4.449  1.00 97.77           C  
ATOM   3016  ND2 ASN D  63       3.415 -16.405  -3.971  1.00 97.77           N  
ATOM   3017  OD1 ASN D  63       4.970 -14.784  -3.923  1.00 97.77           O  
ATOM   3018  N   PHE D  64       7.065 -15.579  -8.322  1.00 97.69           N  
ATOM   3019  CA  PHE D  64       7.940 -16.206  -9.306  1.00 97.69           C  
ATOM   3020  C   PHE D  64       8.989 -17.074  -8.621  1.00 97.69           C  
ATOM   3021  CB  PHE D  64       8.622 -15.145 -10.175  1.00 97.69           C  
ATOM   3022  O   PHE D  64       9.880 -16.560  -7.942  1.00 97.69           O  
ATOM   3023  CG  PHE D  64       7.671 -14.373 -11.049  1.00 97.69           C  
ATOM   3024  CD1 PHE D  64       8.097 -13.835 -12.257  1.00 97.69           C  
ATOM   3025  CD2 PHE D  64       6.351 -14.186 -10.662  1.00 97.69           C  
ATOM   3026  CE1 PHE D  64       7.219 -13.120 -13.069  1.00 97.69           C  
ATOM   3027  CE2 PHE D  64       5.467 -13.472 -11.468  1.00 97.69           C  
ATOM   3028  CZ  PHE D  64       5.904 -12.940 -12.670  1.00 97.69           C  
ATOM   3029  N   PHE D  65       8.850 -18.367  -8.820  1.00 96.86           N  
ATOM   3030  CA  PHE D  65       9.781 -19.289  -8.181  1.00 96.86           C  
ATOM   3031  C   PHE D  65      11.010 -19.511  -9.055  1.00 96.86           C  
ATOM   3032  CB  PHE D  65       9.097 -20.628  -7.887  1.00 96.86           C  
ATOM   3033  O   PHE D  65      10.891 -19.932 -10.207  1.00 96.86           O  
ATOM   3034  CG  PHE D  65       7.902 -20.514  -6.980  1.00 96.86           C  
ATOM   3035  CD1 PHE D  65       8.037 -20.668  -5.606  1.00 96.86           C  
ATOM   3036  CD2 PHE D  65       6.642 -20.251  -7.503  1.00 96.86           C  
ATOM   3037  CE1 PHE D  65       6.932 -20.562  -4.765  1.00 96.86           C  
ATOM   3038  CE2 PHE D  65       5.533 -20.144  -6.668  1.00 96.86           C  
ATOM   3039  CZ  PHE D  65       5.680 -20.301  -5.299  1.00 96.86           C  
ATOM   3040  N   LYS D  66      12.166 -19.303  -8.457  1.00 95.05           N  
ATOM   3041  CA  LYS D  66      13.428 -19.492  -9.165  1.00 95.05           C  
ATOM   3042  C   LYS D  66      14.051 -20.844  -8.828  1.00 95.05           C  
ATOM   3043  CB  LYS D  66      14.407 -18.366  -8.828  1.00 95.05           C  
ATOM   3044  O   LYS D  66      13.728 -21.443  -7.800  1.00 95.05           O  
ATOM   3045  CG  LYS D  66      13.956 -16.992  -9.300  1.00 95.05           C  
ATOM   3046  CD  LYS D  66      14.994 -15.924  -8.984  1.00 95.05           C  
ATOM   3047  CE  LYS D  66      14.501 -14.534  -9.363  1.00 95.05           C  
ATOM   3048  NZ  LYS D  66      15.553 -13.495  -9.149  1.00 95.05           N  
ATOM   3049  N   ASP D  67      14.898 -21.297  -9.606  1.00 90.55           N  
ATOM   3050  CA  ASP D  67      15.549 -22.590  -9.423  1.00 90.55           C  
ATOM   3051  C   ASP D  67      16.576 -22.533  -8.295  1.00 90.55           C  
ATOM   3052  CB  ASP D  67      16.219 -23.043 -10.722  1.00 90.55           C  
ATOM   3053  O   ASP D  67      16.999 -23.571  -7.780  1.00 90.55           O  
ATOM   3054  CG  ASP D  67      17.220 -22.034 -11.255  1.00 90.55           C  
ATOM   3055  OD1 ASP D  67      17.356 -20.939 -10.667  1.00 90.55           O  
ATOM   3056  OD2 ASP D  67      17.879 -22.335 -12.275  1.00 90.55           O  
ATOM   3057  N   ASP D  68      16.982 -21.378  -7.829  1.00 91.76           N  
ATOM   3058  CA  ASP D  68      18.001 -21.207  -6.798  1.00 91.76           C  
ATOM   3059  C   ASP D  68      17.370 -21.123  -5.410  1.00 91.76           C  
ATOM   3060  CB  ASP D  68      18.837 -19.955  -7.072  1.00 91.76           C  
ATOM   3061  O   ASP D  68      18.067 -20.901  -4.418  1.00 91.76           O  
ATOM   3062  CG  ASP D  68      18.003 -18.688  -7.141  1.00 91.76           C  
ATOM   3063  OD1 ASP D  68      16.762 -18.767  -7.010  1.00 91.76           O  
ATOM   3064  OD2 ASP D  68      18.591 -17.601  -7.331  1.00 91.76           O  
ATOM   3065  N   GLY D  69      16.058 -21.222  -5.308  1.00 89.75           N  
ATOM   3066  CA  GLY D  69      15.373 -21.191  -4.026  1.00 89.75           C  
ATOM   3067  C   GLY D  69      14.888 -19.805  -3.642  1.00 89.75           C  
ATOM   3068  O   GLY D  69      14.297 -19.622  -2.576  1.00 89.75           O  
ATOM   3069  N   LYS D  70      15.130 -18.889  -4.471  1.00 93.82           N  
ATOM   3070  CA  LYS D  70      14.625 -17.537  -4.248  1.00 93.82           C  
ATOM   3071  C   LYS D  70      13.266 -17.341  -4.913  1.00 93.82           C  
ATOM   3072  CB  LYS D  70      15.619 -16.499  -4.771  1.00 93.82           C  
ATOM   3073  O   LYS D  70      12.872 -18.128  -5.776  1.00 93.82           O  
ATOM   3074  CG  LYS D  70      16.935 -16.462  -4.008  1.00 93.82           C  
ATOM   3075  CD  LYS D  70      17.831 -15.330  -4.493  1.00 93.82           C  
ATOM   3076  CE  LYS D  70      19.176 -15.335  -3.778  1.00 93.82           C  
ATOM   3077  NZ  LYS D  70      20.006 -14.150  -4.151  1.00 93.82           N  
ATOM   3078  N   VAL D  71      12.560 -16.420  -4.369  1.00 95.34           N  
ATOM   3079  CA  VAL D  71      11.236 -16.124  -4.906  1.00 95.34           C  
ATOM   3080  C   VAL D  71      11.085 -14.618  -5.109  1.00 95.34           C  
ATOM   3081  CB  VAL D  71      10.116 -16.651  -3.981  1.00 95.34           C  
ATOM   3082  O   VAL D  71      11.431 -13.828  -4.227  1.00 95.34           O  
ATOM   3083  CG1 VAL D  71       8.740 -16.341  -4.568  1.00 95.34           C  
ATOM   3084  CG2 VAL D  71      10.277 -18.153  -3.752  1.00 95.34           C  
ATOM   3085  N   MET D  72      10.679 -14.253  -6.324  1.00 95.03           N  
ATOM   3086  CA  MET D  72      10.249 -12.872  -6.525  1.00 95.03           C  
ATOM   3087  C   MET D  72       8.796 -12.687  -6.103  1.00 95.03           C  
ATOM   3088  CB  MET D  72      10.424 -12.461  -7.989  1.00 95.03           C  
ATOM   3089  O   MET D  72       7.879 -13.062  -6.836  1.00 95.03           O  
ATOM   3090  CG  MET D  72      11.869 -12.474  -8.460  1.00 95.03           C  
ATOM   3091  SD  MET D  72      12.056 -11.838 -10.171  1.00 95.03           S  
ATOM   3092  CE  MET D  72      11.107 -10.297 -10.045  1.00 95.03           C  
ATOM   3093  N   HIS D  73       8.644 -12.074  -4.970  1.00 94.27           N  
ATOM   3094  CA  HIS D  73       7.332 -11.963  -4.342  1.00 94.27           C  
ATOM   3095  C   HIS D  73       6.705 -10.600  -4.615  1.00 94.27           C  
ATOM   3096  CB  HIS D  73       7.438 -12.199  -2.834  1.00 94.27           C  
ATOM   3097  O   HIS D  73       7.311  -9.564  -4.332  1.00 94.27           O  
ATOM   3098  CG  HIS D  73       6.142 -12.026  -2.108  1.00 94.27           C  
ATOM   3099  CD2 HIS D  73       5.727 -11.068  -1.246  1.00 94.27           C  
ATOM   3100  ND1 HIS D  73       5.095 -12.913  -2.232  1.00 94.27           N  
ATOM   3101  CE1 HIS D  73       4.089 -12.506  -1.476  1.00 94.27           C  
ATOM   3102  NE2 HIS D  73       4.447 -11.389  -0.867  1.00 94.27           N  
ATOM   3103  N   PHE D  74       5.453 -10.679  -5.192  1.00 85.99           N  
ATOM   3104  CA  PHE D  74       4.662  -9.475  -5.421  1.00 85.99           C  
ATOM   3105  C   PHE D  74       3.568  -9.338  -4.369  1.00 85.99           C  
ATOM   3106  CB  PHE D  74       4.044  -9.495  -6.823  1.00 85.99           C  
ATOM   3107  O   PHE D  74       2.618 -10.123  -4.348  1.00 85.99           O  
ATOM   3108  CG  PHE D  74       5.058  -9.507  -7.934  1.00 85.99           C  
ATOM   3109  CD1 PHE D  74       5.305  -8.362  -8.681  1.00 85.99           C  
ATOM   3110  CD2 PHE D  74       5.766 -10.665  -8.231  1.00 85.99           C  
ATOM   3111  CE1 PHE D  74       6.244  -8.370  -9.710  1.00 85.99           C  
ATOM   3112  CE2 PHE D  74       6.705 -10.681  -9.258  1.00 85.99           C  
ATOM   3113  CZ  PHE D  74       6.942  -9.533  -9.997  1.00 85.99           C  
ATOM   3114  N   ASN D  75       3.607  -8.483  -3.457  1.00 82.25           N  
ATOM   3115  CA  ASN D  75       2.587  -8.270  -2.436  1.00 82.25           C  
ATOM   3116  C   ASN D  75       1.362  -7.561  -3.008  1.00 82.25           C  
ATOM   3117  CB  ASN D  75       3.161  -7.475  -1.261  1.00 82.25           C  
ATOM   3118  O   ASN D  75       0.242  -7.778  -2.543  1.00 82.25           O  
ATOM   3119  CG  ASN D  75       4.217  -8.247  -0.495  1.00 82.25           C  
ATOM   3120  ND2 ASN D  75       5.119  -7.526   0.161  1.00 82.25           N  
ATOM   3121  OD1 ASN D  75       4.223  -9.480  -0.493  1.00 82.25           O  
ATOM   3122  N   LYS D  76       1.614  -6.706  -3.995  1.00 75.06           N  
ATOM   3123  CA  LYS D  76       0.602  -6.011  -4.786  1.00 75.06           C  
ATOM   3124  C   LYS D  76       0.908  -6.110  -6.278  1.00 75.06           C  
ATOM   3125  CB  LYS D  76       0.507  -4.543  -4.367  1.00 75.06           C  
ATOM   3126  O   LYS D  76       1.952  -5.640  -6.735  1.00 75.06           O  
ATOM   3127  CG  LYS D  76      -0.822  -3.887  -4.709  1.00 75.06           C  
ATOM   3128  CD  LYS D  76      -0.901  -2.466  -4.164  1.00 75.06           C  
ATOM   3129  CE  LYS D  76      -2.213  -1.793  -4.543  1.00 75.06           C  
ATOM   3130  NZ  LYS D  76      -2.316  -0.419  -3.967  1.00 75.06           N  
ATOM   3131  N   VAL D  77      -0.155  -6.721  -7.036  1.00 82.56           N  
ATOM   3132  CA  VAL D  77       0.199  -6.966  -8.431  1.00 82.56           C  
ATOM   3133  C   VAL D  77      -1.048  -6.871  -9.306  1.00 82.56           C  
ATOM   3134  CB  VAL D  77       0.874  -8.344  -8.611  1.00 82.56           C  
ATOM   3135  O   VAL D  77      -2.134  -7.290  -8.896  1.00 82.56           O  
ATOM   3136  CG1 VAL D  77      -0.078  -9.469  -8.210  1.00 82.56           C  
ATOM   3137  CG2 VAL D  77       1.341  -8.524 -10.055  1.00 82.56           C  
ATOM   3138  N   GLY D  78      -0.879  -6.170 -10.394  1.00 82.00           N  
ATOM   3139  CA  GLY D  78      -1.856  -6.282 -11.465  1.00 82.00           C  
ATOM   3140  C   GLY D  78      -1.532  -7.384 -12.456  1.00 82.00           C  
ATOM   3141  O   GLY D  78      -0.365  -7.603 -12.788  1.00 82.00           O  
ATOM   3142  N   VAL D  79      -2.583  -8.105 -12.839  1.00 90.87           N  
ATOM   3143  CA  VAL D  79      -2.323  -9.216 -13.748  1.00 90.87           C  
ATOM   3144  C   VAL D  79      -3.280  -9.148 -14.935  1.00 90.87           C  
ATOM   3145  CB  VAL D  79      -2.458 -10.579 -13.031  1.00 90.87           C  
ATOM   3146  O   VAL D  79      -4.481  -8.927 -14.761  1.00 90.87           O  
ATOM   3147  CG1 VAL D  79      -2.163 -11.727 -13.995  1.00 90.87           C  
ATOM   3148  CG2 VAL D  79      -1.527 -10.640 -11.822  1.00 90.87           C  
ATOM   3149  N   GLN D  80      -2.732  -9.272 -16.112  1.00 87.71           N  
ATOM   3150  CA  GLN D  80      -3.496  -9.453 -17.342  1.00 87.71           C  
ATOM   3151  C   GLN D  80      -3.166 -10.788 -18.003  1.00 87.71           C  
ATOM   3152  CB  GLN D  80      -3.227  -8.304 -18.315  1.00 87.71           C  
ATOM   3153  O   GLN D  80      -1.998 -11.171 -18.092  1.00 87.71           O  
ATOM   3154  CG  GLN D  80      -3.793  -6.966 -17.858  1.00 87.71           C  
ATOM   3155  CD  GLN D  80      -3.550  -5.853 -18.861  1.00 87.71           C  
ATOM   3156  NE2 GLN D  80      -4.421  -4.850 -18.855  1.00 87.71           N  
ATOM   3157  OE1 GLN D  80      -2.587  -5.895 -19.633  1.00 87.71           O  
ATOM   3158  N   VAL D  81      -4.223 -11.379 -18.424  1.00 88.70           N  
ATOM   3159  CA  VAL D  81      -3.989 -12.708 -18.980  1.00 88.70           C  
ATOM   3160  C   VAL D  81      -4.693 -12.836 -20.328  1.00 88.70           C  
ATOM   3161  CB  VAL D  81      -4.471 -13.818 -18.019  1.00 88.70           C  
ATOM   3162  O   VAL D  81      -5.857 -12.453 -20.466  1.00 88.70           O  
ATOM   3163  CG1 VAL D  81      -4.342 -15.192 -18.674  1.00 88.70           C  
ATOM   3164  CG2 VAL D  81      -3.684 -13.770 -16.711  1.00 88.70           C  
ATOM   3165  N   ALA D  82      -3.904 -13.310 -21.266  1.00 91.11           N  
ATOM   3166  CA  ALA D  82      -4.461 -13.793 -22.527  1.00 91.11           C  
ATOM   3167  C   ALA D  82      -4.458 -15.318 -22.579  1.00 91.11           C  
ATOM   3168  CB  ALA D  82      -3.679 -13.222 -23.708  1.00 91.11           C  
ATOM   3169  O   ALA D  82      -3.513 -15.927 -23.087  1.00 91.11           O  
ATOM   3170  N   ALA D  83      -5.465 -15.904 -22.122  1.00 88.83           N  
ATOM   3171  CA  ALA D  83      -5.544 -17.341 -21.873  1.00 88.83           C  
ATOM   3172  C   ALA D  83      -5.363 -18.132 -23.165  1.00 88.83           C  
ATOM   3173  CB  ALA D  83      -6.877 -17.694 -21.218  1.00 88.83           C  
ATOM   3174  O   ALA D  83      -4.667 -19.150 -23.185  1.00 88.83           O  
ATOM   3175  N   GLN D  84      -5.875 -17.647 -24.192  1.00 87.61           N  
ATOM   3176  CA  GLN D  84      -5.838 -18.371 -25.458  1.00 87.61           C  
ATOM   3177  C   GLN D  84      -4.439 -18.346 -26.065  1.00 87.61           C  
ATOM   3178  CB  GLN D  84      -6.849 -17.782 -26.443  1.00 87.61           C  
ATOM   3179  O   GLN D  84      -4.113 -19.171 -26.921  1.00 87.61           O  
ATOM   3180  CG  GLN D  84      -8.299 -17.946 -26.008  1.00 87.61           C  
ATOM   3181  CD  GLN D  84      -9.285 -17.491 -27.068  1.00 87.61           C  
ATOM   3182  NE2 GLN D  84     -10.564 -17.776 -26.849  1.00 87.61           N  
ATOM   3183  OE1 GLN D  84      -8.900 -16.886 -28.074  1.00 87.61           O  
ATOM   3184  N   HIS D  85      -3.669 -17.451 -25.642  1.00 91.26           N  
ATOM   3185  CA  HIS D  85      -2.340 -17.288 -26.219  1.00 91.26           C  
ATOM   3186  C   HIS D  85      -1.254 -17.662 -25.216  1.00 91.26           C  
ATOM   3187  CB  HIS D  85      -2.137 -15.850 -26.700  1.00 91.26           C  
ATOM   3188  O   HIS D  85      -0.068 -17.432 -25.464  1.00 91.26           O  
ATOM   3189  CG  HIS D  85      -3.046 -15.459 -27.822  1.00 91.26           C  
ATOM   3190  CD2 HIS D  85      -2.818 -15.343 -29.151  1.00 91.26           C  
ATOM   3191  ND1 HIS D  85      -4.370 -15.130 -27.626  1.00 91.26           N  
ATOM   3192  CE1 HIS D  85      -4.919 -14.828 -28.791  1.00 91.26           C  
ATOM   3193  NE2 HIS D  85      -3.998 -14.949 -29.733  1.00 91.26           N  
ATOM   3194  N   ASN D  86      -1.672 -18.155 -24.041  1.00 95.29           N  
ATOM   3195  CA  ASN D  86      -0.746 -18.561 -22.989  1.00 95.29           C  
ATOM   3196  C   ASN D  86       0.237 -17.445 -22.647  1.00 95.29           C  
ATOM   3197  CB  ASN D  86       0.010 -19.827 -23.399  1.00 95.29           C  
ATOM   3198  O   ASN D  86       1.435 -17.691 -22.498  1.00 95.29           O  
ATOM   3199  CG  ASN D  86      -0.905 -21.022 -23.574  1.00 95.29           C  
ATOM   3200  ND2 ASN D  86      -0.501 -21.958 -24.425  1.00 95.29           N  
ATOM   3201  OD1 ASN D  86      -1.967 -21.104 -22.951  1.00 95.29           O  
ATOM   3202  N   THR D  87      -0.308 -16.248 -22.566  1.00 95.78           N  
ATOM   3203  CA  THR D  87       0.487 -15.065 -22.254  1.00 95.78           C  
ATOM   3204  C   THR D  87      -0.111 -14.308 -21.072  1.00 95.78           C  
ATOM   3205  CB  THR D  87       0.590 -14.125 -23.469  1.00 95.78           C  
ATOM   3206  O   THR D  87      -1.314 -14.039 -21.045  1.00 95.78           O  
ATOM   3207  CG2 THR D  87       1.491 -12.932 -23.167  1.00 95.78           C  
ATOM   3208  OG1 THR D  87       1.132 -14.849 -24.581  1.00 95.78           O  
ATOM   3209  N   SER D  88       0.716 -14.018 -20.100  1.00 96.08           N  
ATOM   3210  CA  SER D  88       0.320 -13.239 -18.931  1.00 96.08           C  
ATOM   3211  C   SER D  88       1.316 -12.120 -18.648  1.00 96.08           C  
ATOM   3212  CB  SER D  88       0.193 -14.142 -17.703  1.00 96.08           C  
ATOM   3213  O   SER D  88       2.515 -12.274 -18.887  1.00 96.08           O  
ATOM   3214  OG  SER D  88      -0.607 -15.276 -17.993  1.00 96.08           O  
ATOM   3215  N   VAL D  89       0.789 -11.045 -18.186  1.00 90.44           N  
ATOM   3216  CA  VAL D  89       1.656  -9.924 -17.838  1.00 90.44           C  
ATOM   3217  C   VAL D  89       1.400  -9.502 -16.393  1.00 90.44           C  
ATOM   3218  CB  VAL D  89       1.443  -8.726 -18.789  1.00 90.44           C  
ATOM   3219  O   VAL D  89       0.248  -9.396 -15.965  1.00 90.44           O  
ATOM   3220  CG1 VAL D  89       2.384  -7.578 -18.431  1.00 90.44           C  
ATOM   3221  CG2 VAL D  89       1.647  -9.155 -20.241  1.00 90.44           C  
ATOM   3222  N   PHE D  90       2.468  -9.287 -15.661  1.00 90.14           N  
ATOM   3223  CA  PHE D  90       2.398  -8.890 -14.259  1.00 90.14           C  
ATOM   3224  C   PHE D  90       2.933  -7.475 -14.070  1.00 90.14           C  
ATOM   3225  CB  PHE D  90       3.183  -9.870 -13.382  1.00 90.14           C  
ATOM   3226  O   PHE D  90       4.045  -7.164 -14.501  1.00 90.14           O  
ATOM   3227  CG  PHE D  90       2.625 -11.267 -13.384  1.00 90.14           C  
ATOM   3228  CD1 PHE D  90       1.893 -11.741 -12.303  1.00 90.14           C  
ATOM   3229  CD2 PHE D  90       2.834 -12.109 -14.470  1.00 90.14           C  
ATOM   3230  CE1 PHE D  90       1.375 -13.034 -12.302  1.00 90.14           C  
ATOM   3231  CE2 PHE D  90       2.320 -13.402 -14.477  1.00 90.14           C  
ATOM   3232  CZ  PHE D  90       1.592 -13.863 -13.392  1.00 90.14           C  
ATOM   3233  N   TYR D  91       2.064  -6.671 -13.413  1.00 81.87           N  
ATOM   3234  CA  TYR D  91       2.419  -5.283 -13.141  1.00 81.87           C  
ATOM   3235  C   TYR D  91       2.681  -5.069 -11.655  1.00 81.87           C  
ATOM   3236  CB  TYR D  91       1.309  -4.341 -13.616  1.00 81.87           C  
ATOM   3237  O   TYR D  91       1.837  -5.392 -10.816  1.00 81.87           O  
ATOM   3238  CG  TYR D  91       0.911  -4.549 -15.057  1.00 81.87           C  
ATOM   3239  CD1 TYR D  91       1.609  -3.926 -16.089  1.00 81.87           C  
ATOM   3240  CD2 TYR D  91      -0.163  -5.368 -15.389  1.00 81.87           C  
ATOM   3241  CE1 TYR D  91       1.245  -4.114 -17.419  1.00 81.87           C  
ATOM   3242  CE2 TYR D  91      -0.536  -5.562 -16.715  1.00 81.87           C  
ATOM   3243  OH  TYR D  91      -0.192  -5.122 -19.035  1.00 81.87           O  
ATOM   3244  CZ  TYR D  91       0.173  -4.933 -17.721  1.00 81.87           C  
ATOM   3245  N   GLY D  92       3.888  -4.662 -11.295  1.00 74.85           N  
ATOM   3246  CA  GLY D  92       4.245  -4.414  -9.907  1.00 74.85           C  
ATOM   3247  C   GLY D  92       5.730  -4.571  -9.636  1.00 74.85           C  
ATOM   3248  O   GLY D  92       6.497  -4.916 -10.537  1.00 74.85           O  
ATOM   3249  N   LEU D  93       6.113  -4.250  -8.417  1.00 76.07           N  
ATOM   3250  CA  LEU D  93       7.506  -4.358  -7.996  1.00 76.07           C  
ATOM   3251  C   LEU D  93       7.708  -5.569  -7.091  1.00 76.07           C  
ATOM   3252  CB  LEU D  93       7.947  -3.084  -7.270  1.00 76.07           C  
ATOM   3253  O   LEU D  93       7.191  -5.606  -5.972  1.00 76.07           O  
ATOM   3254  CG  LEU D  93       8.074  -1.825  -8.128  1.00 76.07           C  
ATOM   3255  CD1 LEU D  93       8.162  -0.587  -7.242  1.00 76.07           C  
ATOM   3256  CD2 LEU D  93       9.289  -1.921  -9.044  1.00 76.07           C  
ATOM   3257  N   PRO D  94       8.507  -6.480  -7.536  1.00 83.83           N  
ATOM   3258  CA  PRO D  94       8.712  -7.679  -6.719  1.00 83.83           C  
ATOM   3259  C   PRO D  94       9.811  -7.500  -5.674  1.00 83.83           C  
ATOM   3260  CB  PRO D  94       9.103  -8.743  -7.747  1.00 83.83           C  
ATOM   3261  O   PRO D  94      10.709  -6.672  -5.852  1.00 83.83           O  
ATOM   3262  CG  PRO D  94       9.729  -7.979  -8.869  1.00 83.83           C  
ATOM   3263  CD  PRO D  94       9.087  -6.624  -8.939  1.00 83.83           C  
ATOM   3264  N   GLN D  95       9.670  -8.177  -4.509  1.00 81.92           N  
ATOM   3265  CA  GLN D  95      10.720  -8.292  -3.502  1.00 81.92           C  
ATOM   3266  C   GLN D  95      11.368  -9.673  -3.539  1.00 81.92           C  
ATOM   3267  CB  GLN D  95      10.160  -8.011  -2.107  1.00 81.92           C  
ATOM   3268  O   GLN D  95      10.674 -10.691  -3.502  1.00 81.92           O  
ATOM   3269  CG  GLN D  95       9.621  -6.597  -1.934  1.00 81.92           C  
ATOM   3270  CD  GLN D  95       8.994  -6.371  -0.571  1.00 81.92           C  
ATOM   3271  NE2 GLN D  95       8.734  -5.111  -0.240  1.00 81.92           N  
ATOM   3272  OE1 GLN D  95       8.745  -7.321   0.178  1.00 81.92           O  
ATOM   3273  N   GLU D  96      12.572  -9.666  -3.678  1.00 84.20           N  
ATOM   3274  CA  GLU D  96      13.276 -10.945  -3.665  1.00 84.20           C  
ATOM   3275  C   GLU D  96      13.379 -11.503  -2.249  1.00 84.20           C  
ATOM   3276  CB  GLU D  96      14.672 -10.796  -4.275  1.00 84.20           C  
ATOM   3277  O   GLU D  96      13.895 -10.836  -1.349  1.00 84.20           O  
ATOM   3278  CG  GLU D  96      15.320 -12.119  -4.657  1.00 84.20           C  
ATOM   3279  CD  GLU D  96      16.590 -11.951  -5.475  1.00 84.20           C  
ATOM   3280  OE1 GLU D  96      17.698 -12.119  -4.916  1.00 84.20           O  
ATOM   3281  OE2 GLU D  96      16.477 -11.648  -6.684  1.00 84.20           O  
ATOM   3282  N   LYS D  97      12.803 -12.634  -2.035  1.00 85.56           N  
ATOM   3283  CA  LYS D  97      12.814 -13.316  -0.744  1.00 85.56           C  
ATOM   3284  C   LYS D  97      13.283 -14.760  -0.889  1.00 85.56           C  
ATOM   3285  CB  LYS D  97      11.425 -13.277  -0.105  1.00 85.56           C  
ATOM   3286  O   LYS D  97      13.371 -15.281  -2.003  1.00 85.56           O  
ATOM   3287  CG  LYS D  97      10.924 -11.874   0.204  1.00 85.56           C  
ATOM   3288  CD  LYS D  97       9.612 -11.906   0.977  1.00 85.56           C  
ATOM   3289  CE  LYS D  97       9.144 -10.504   1.345  1.00 85.56           C  
ATOM   3290  NZ  LYS D  97       7.863 -10.532   2.113  1.00 85.56           N  
ATOM   3291  N   ASN D  98      13.678 -15.316   0.194  1.00 86.56           N  
ATOM   3292  CA  ASN D  98      13.957 -16.748   0.222  1.00 86.56           C  
ATOM   3293  C   ASN D  98      12.683 -17.563   0.423  1.00 86.56           C  
ATOM   3294  CB  ASN D  98      14.976 -17.075   1.316  1.00 86.56           C  
ATOM   3295  O   ASN D  98      11.769 -17.131   1.128  1.00 86.56           O  
ATOM   3296  CG  ASN D  98      16.381 -16.636   0.956  1.00 86.56           C  
ATOM   3297  ND2 ASN D  98      17.093 -16.072   1.924  1.00 86.56           N  
ATOM   3298  OD1 ASN D  98      16.824 -16.803  -0.184  1.00 86.56           O  
ATOM   3299  N   LEU D  99      12.677 -18.614  -0.315  1.00 89.12           N  
ATOM   3300  CA  LEU D  99      11.511 -19.486  -0.227  1.00 89.12           C  
ATOM   3301  C   LEU D  99      11.123 -19.729   1.228  1.00 89.12           C  
ATOM   3302  CB  LEU D  99      11.786 -20.821  -0.923  1.00 89.12           C  
ATOM   3303  O   LEU D  99       9.944 -19.655   1.581  1.00 89.12           O  
ATOM   3304  CG  LEU D  99      10.634 -21.827  -0.942  1.00 89.12           C  
ATOM   3305  CD1 LEU D  99       9.474 -21.288  -1.772  1.00 89.12           C  
ATOM   3306  CD2 LEU D  99      11.106 -23.172  -1.483  1.00 89.12           C  
ATOM   3307  N   GLN D 100      11.992 -19.905   2.185  1.00 84.31           N  
ATOM   3308  CA  GLN D 100      11.767 -20.235   3.588  1.00 84.31           C  
ATOM   3309  C   GLN D 100      11.113 -19.072   4.328  1.00 84.31           C  
ATOM   3310  CB  GLN D 100      13.082 -20.617   4.268  1.00 84.31           C  
ATOM   3311  O   GLN D 100      10.355 -19.282   5.278  1.00 84.31           O  
ATOM   3312  CG  GLN D 100      13.713 -21.889   3.718  1.00 84.31           C  
ATOM   3313  CD  GLN D 100      15.213 -21.942   3.935  1.00 84.31           C  
ATOM   3314  NE2 GLN D 100      15.859 -22.956   3.367  1.00 84.31           N  
ATOM   3315  OE1 GLN D 100      15.788 -21.080   4.606  1.00 84.31           O  
ATOM   3316  N   ASP D 101      11.361 -17.888   3.895  1.00 83.33           N  
ATOM   3317  CA  ASP D 101      10.812 -16.702   4.544  1.00 83.33           C  
ATOM   3318  C   ASP D 101       9.311 -16.581   4.289  1.00 83.33           C  
ATOM   3319  CB  ASP D 101      11.531 -15.442   4.057  1.00 83.33           C  
ATOM   3320  O   ASP D 101       8.609 -15.868   5.008  1.00 83.33           O  
ATOM   3321  CG  ASP D 101      12.984 -15.383   4.493  1.00 83.33           C  
ATOM   3322  OD1 ASP D 101      13.347 -16.032   5.498  1.00 83.33           O  
ATOM   3323  OD2 ASP D 101      13.774 -14.679   3.827  1.00 83.33           O  
ATOM   3324  N   LEU D 102       8.850 -17.315   3.356  1.00 86.96           N  
ATOM   3325  CA  LEU D 102       7.446 -17.199   2.979  1.00 86.96           C  
ATOM   3326  C   LEU D 102       6.637 -18.372   3.523  1.00 86.96           C  
ATOM   3327  CB  LEU D 102       7.304 -17.129   1.456  1.00 86.96           C  
ATOM   3328  O   LEU D 102       5.419 -18.430   3.341  1.00 86.96           O  
ATOM   3329  CG  LEU D 102       7.885 -15.888   0.777  1.00 86.96           C  
ATOM   3330  CD1 LEU D 102       8.018 -16.119  -0.725  1.00 86.96           C  
ATOM   3331  CD2 LEU D 102       7.017 -14.667   1.061  1.00 86.96           C  
ATOM   3332  N   PHE D 103       7.260 -19.278   4.291  1.00 81.23           N  
ATOM   3333  CA  PHE D 103       6.583 -20.400   4.930  1.00 81.23           C  
ATOM   3334  C   PHE D 103       5.770 -19.930   6.130  1.00 81.23           C  
ATOM   3335  CB  PHE D 103       7.597 -21.463   5.367  1.00 81.23           C  
ATOM   3336  O   PHE D 103       6.160 -18.986   6.819  1.00 81.23           O  
ATOM   3337  CG  PHE D 103       8.063 -22.353   4.247  1.00 81.23           C  
ATOM   3338  CD1 PHE D 103       7.154 -23.104   3.513  1.00 81.23           C  
ATOM   3339  CD2 PHE D 103       9.413 -22.440   3.929  1.00 81.23           C  
ATOM   3340  CE1 PHE D 103       7.583 -23.930   2.476  1.00 81.23           C  
ATOM   3341  CE2 PHE D 103       9.849 -23.262   2.894  1.00 81.23           C  
ATOM   3342  CZ  PHE D 103       8.932 -24.007   2.170  1.00 81.23           C  
ATOM   3343  N   PRO D 104       4.478 -20.453   6.367  1.00 75.58           N  
ATOM   3344  CA  PRO D 104       3.879 -21.595   5.673  1.00 75.58           C  
ATOM   3345  C   PRO D 104       2.896 -21.173   4.583  1.00 75.58           C  
ATOM   3346  CB  PRO D 104       3.161 -22.351   6.793  1.00 75.58           C  
ATOM   3347  O   PRO D 104       2.347 -22.025   3.880  1.00 75.58           O  
ATOM   3348  CG  PRO D 104       2.846 -21.309   7.817  1.00 75.58           C  
ATOM   3349  CD  PRO D 104       3.866 -20.212   7.711  1.00 75.58           C  
ATOM   3350  N   GLY D 105       2.726 -19.907   4.328  1.00 83.61           N  
ATOM   3351  CA  GLY D 105       1.705 -19.372   3.442  1.00 83.61           C  
ATOM   3352  C   GLY D 105       1.951 -19.700   1.981  1.00 83.61           C  
ATOM   3353  O   GLY D 105       1.005 -19.844   1.204  1.00 83.61           O  
ATOM   3354  N   ILE D 106       3.172 -20.077   1.592  1.00 91.66           N  
ATOM   3355  CA  ILE D 106       3.559 -20.221   0.193  1.00 91.66           C  
ATOM   3356  C   ILE D 106       3.398 -21.676  -0.240  1.00 91.66           C  
ATOM   3357  CB  ILE D 106       5.011 -19.749  -0.043  1.00 91.66           C  
ATOM   3358  O   ILE D 106       3.436 -21.983  -1.434  1.00 91.66           O  
ATOM   3359  CG1 ILE D 106       5.242 -19.454  -1.530  1.00 91.66           C  
ATOM   3360  CG2 ILE D 106       6.008 -20.793   0.470  1.00 91.66           C  
ATOM   3361  CD1 ILE D 106       4.568 -18.180  -2.020  1.00 91.66           C  
ATOM   3362  N   ILE D 107       3.210 -22.569   0.690  1.00 88.42           N  
ATOM   3363  CA  ILE D 107       3.163 -24.003   0.428  1.00 88.42           C  
ATOM   3364  C   ILE D 107       2.039 -24.311  -0.560  1.00 88.42           C  
ATOM   3365  CB  ILE D 107       2.967 -24.810   1.731  1.00 88.42           C  
ATOM   3366  O   ILE D 107       2.194 -25.159  -1.441  1.00 88.42           O  
ATOM   3367  CG1 ILE D 107       4.197 -24.670   2.635  1.00 88.42           C  
ATOM   3368  CG2 ILE D 107       2.682 -26.282   1.418  1.00 88.42           C  
ATOM   3369  CD1 ILE D 107       4.022 -25.285   4.017  1.00 88.42           C  
ATOM   3370  N   SER D 108       0.960 -23.619  -0.394  1.00 90.62           N  
ATOM   3371  CA  SER D 108      -0.191 -23.853  -1.261  1.00 90.62           C  
ATOM   3372  C   SER D 108       0.115 -23.463  -2.703  1.00 90.62           C  
ATOM   3373  CB  SER D 108      -1.407 -23.073  -0.760  1.00 90.62           C  
ATOM   3374  O   SER D 108      -0.580 -23.890  -3.627  1.00 90.62           O  
ATOM   3375  OG  SER D 108      -1.119 -21.687  -0.683  1.00 90.62           O  
ATOM   3376  N   GLN D 109       1.200 -22.666  -2.919  1.00 95.11           N  
ATOM   3377  CA  GLN D 109       1.527 -22.174  -4.253  1.00 95.11           C  
ATOM   3378  C   GLN D 109       2.693 -22.952  -4.856  1.00 95.11           C  
ATOM   3379  CB  GLN D 109       1.858 -20.681  -4.210  1.00 95.11           C  
ATOM   3380  O   GLN D 109       3.065 -22.728  -6.010  1.00 95.11           O  
ATOM   3381  CG  GLN D 109       0.686 -19.804  -3.791  1.00 95.11           C  
ATOM   3382  CD  GLN D 109       0.999 -18.322  -3.887  1.00 95.11           C  
ATOM   3383  NE2 GLN D 109       0.616 -17.568  -2.862  1.00 95.11           N  
ATOM   3384  OE1 GLN D 109       1.580 -17.859  -4.873  1.00 95.11           O  
ATOM   3385  N   LEU D 110       3.234 -23.904  -4.139  1.00 93.10           N  
ATOM   3386  CA  LEU D 110       4.372 -24.689  -4.607  1.00 93.10           C  
ATOM   3387  C   LEU D 110       3.927 -25.742  -5.617  1.00 93.10           C  
ATOM   3388  CB  LEU D 110       5.079 -25.362  -3.428  1.00 93.10           C  
ATOM   3389  O   LEU D 110       2.780 -26.193  -5.586  1.00 93.10           O  
ATOM   3390  CG  LEU D 110       5.742 -24.430  -2.413  1.00 93.10           C  
ATOM   3391  CD1 LEU D 110       6.341 -25.236  -1.265  1.00 93.10           C  
ATOM   3392  CD2 LEU D 110       6.809 -23.575  -3.088  1.00 93.10           C  
ATOM   3393  N   GLY D 111       4.813 -26.066  -6.500  1.00 91.66           N  
ATOM   3394  CA  GLY D 111       4.551 -27.109  -7.478  1.00 91.66           C  
ATOM   3395  C   GLY D 111       4.739 -28.508  -6.922  1.00 91.66           C  
ATOM   3396  O   GLY D 111       5.196 -28.676  -5.790  1.00 91.66           O  
ATOM   3397  N   PRO D 112       4.293 -29.448  -7.573  1.00 86.64           N  
ATOM   3398  CA  PRO D 112       4.364 -30.844  -7.135  1.00 86.64           C  
ATOM   3399  C   PRO D 112       5.787 -31.285  -6.798  1.00 86.64           C  
ATOM   3400  CB  PRO D 112       3.823 -31.620  -8.338  1.00 86.64           C  
ATOM   3401  O   PRO D 112       6.003 -31.983  -5.805  1.00 86.64           O  
ATOM   3402  CG  PRO D 112       3.701 -30.602  -9.426  1.00 86.64           C  
ATOM   3403  CD  PRO D 112       3.831 -29.235  -8.817  1.00 86.64           C  
ATOM   3404  N   GLU D 113       6.724 -30.877  -7.583  1.00 86.18           N  
ATOM   3405  CA  GLU D 113       8.109 -31.277  -7.354  1.00 86.18           C  
ATOM   3406  C   GLU D 113       8.651 -30.674  -6.061  1.00 86.18           C  
ATOM   3407  CB  GLU D 113       8.990 -30.864  -8.536  1.00 86.18           C  
ATOM   3408  O   GLU D 113       9.344 -31.350  -5.298  1.00 86.18           O  
ATOM   3409  CG  GLU D 113       8.695 -31.628  -9.819  1.00 86.18           C  
ATOM   3410  CD  GLU D 113       9.685 -31.332 -10.934  1.00 86.18           C  
ATOM   3411  OE1 GLU D 113       9.605 -31.978 -12.004  1.00 86.18           O  
ATOM   3412  OE2 GLU D 113      10.549 -30.449 -10.736  1.00 86.18           O  
ATOM   3413  N   ALA D 114       8.278 -29.462  -5.909  1.00 89.14           N  
ATOM   3414  CA  ALA D 114       8.730 -28.783  -4.697  1.00 89.14           C  
ATOM   3415  C   ALA D 114       8.057 -29.364  -3.458  1.00 89.14           C  
ATOM   3416  CB  ALA D 114       8.457 -27.284  -4.794  1.00 89.14           C  
ATOM   3417  O   ALA D 114       8.696 -29.530  -2.416  1.00 89.14           O  
ATOM   3418  N   ILE D 115       6.848 -29.697  -3.526  1.00 86.50           N  
ATOM   3419  CA  ILE D 115       6.101 -30.294  -2.424  1.00 86.50           C  
ATOM   3420  C   ILE D 115       6.688 -31.663  -2.085  1.00 86.50           C  
ATOM   3421  CB  ILE D 115       4.600 -30.424  -2.764  1.00 86.50           C  
ATOM   3422  O   ILE D 115       6.856 -31.999  -0.911  1.00 86.50           O  
ATOM   3423  CG1 ILE D 115       3.964 -29.037  -2.911  1.00 86.50           C  
ATOM   3424  CG2 ILE D 115       3.874 -31.249  -1.697  1.00 86.50           C  
ATOM   3425  CD1 ILE D 115       2.506 -29.068  -3.351  1.00 86.50           C  
ATOM   3426  N   GLN D 116       7.019 -32.372  -3.052  1.00 85.05           N  
ATOM   3427  CA  GLN D 116       7.626 -33.682  -2.841  1.00 85.05           C  
ATOM   3428  C   GLN D 116       8.980 -33.556  -2.147  1.00 85.05           C  
ATOM   3429  CB  GLN D 116       7.784 -34.422  -4.170  1.00 85.05           C  
ATOM   3430  O   GLN D 116       9.277 -34.303  -1.213  1.00 85.05           O  
ATOM   3431  CG  GLN D 116       6.489 -35.027  -4.695  1.00 85.05           C  
ATOM   3432  CD  GLN D 116       6.655 -35.678  -6.055  1.00 85.05           C  
ATOM   3433  NE2 GLN D 116       5.540 -35.915  -6.739  1.00 85.05           N  
ATOM   3434  OE1 GLN D 116       7.775 -35.965  -6.488  1.00 85.05           O  
ATOM   3435  N   ALA D 117       9.681 -32.637  -2.646  1.00 85.67           N  
ATOM   3436  CA  ALA D 117      10.992 -32.411  -2.042  1.00 85.67           C  
ATOM   3437  C   ALA D 117      10.859 -32.032  -0.570  1.00 85.67           C  
ATOM   3438  CB  ALA D 117      11.748 -31.324  -2.802  1.00 85.67           C  
ATOM   3439  O   ALA D 117      11.588 -32.550   0.279  1.00 85.67           O  
ATOM   3440  N   LEU D 118       9.936 -31.258  -0.356  1.00 84.20           N  
ATOM   3441  CA  LEU D 118       9.713 -30.821   1.018  1.00 84.20           C  
ATOM   3442  C   LEU D 118       9.198 -31.970   1.877  1.00 84.20           C  
ATOM   3443  CB  LEU D 118       8.720 -29.656   1.055  1.00 84.20           C  
ATOM   3444  O   LEU D 118       9.619 -32.131   3.025  1.00 84.20           O  
ATOM   3445  CG  LEU D 118       9.155 -28.420   1.844  1.00 84.20           C  
ATOM   3446  CD1 LEU D 118       8.904 -27.155   1.029  1.00 84.20           C  
ATOM   3447  CD2 LEU D 118       8.426 -28.354   3.181  1.00 84.20           C  
ATOM   3448  N   SER D 119       8.262 -32.723   1.455  1.00 80.02           N  
ATOM   3449  CA  SER D 119       7.725 -33.881   2.163  1.00 80.02           C  
ATOM   3450  C   SER D 119       8.818 -34.901   2.462  1.00 80.02           C  
ATOM   3451  CB  SER D 119       6.611 -34.539   1.347  1.00 80.02           C  
ATOM   3452  O   SER D 119       8.862 -35.468   3.556  1.00 80.02           O  
ATOM   3453  OG  SER D 119       6.127 -35.699   2.001  1.00 80.02           O  
ATOM   3454  N   GLN D 120       9.708 -35.099   1.547  1.00 80.59           N  
ATOM   3455  CA  GLN D 120      10.809 -36.039   1.726  1.00 80.59           C  
ATOM   3456  C   GLN D 120      11.777 -35.553   2.801  1.00 80.59           C  
ATOM   3457  CB  GLN D 120      11.554 -36.253   0.407  1.00 80.59           C  
ATOM   3458  O   GLN D 120      12.252 -36.344   3.620  1.00 80.59           O  
ATOM   3459  CG  GLN D 120      10.873 -37.241  -0.530  1.00 80.59           C  
ATOM   3460  CD  GLN D 120      11.611 -37.406  -1.845  1.00 80.59           C  
ATOM   3461  NE2 GLN D 120      11.010 -38.142  -2.774  1.00 80.59           N  
ATOM   3462  OE1 GLN D 120      12.712 -36.876  -2.026  1.00 80.59           O  
ATOM   3463  N   LEU D 121      12.016 -34.416   2.706  1.00 80.63           N  
ATOM   3464  CA  LEU D 121      12.903 -33.848   3.715  1.00 80.63           C  
ATOM   3465  C   LEU D 121      12.290 -33.966   5.107  1.00 80.63           C  
ATOM   3466  CB  LEU D 121      13.203 -32.380   3.400  1.00 80.63           C  
ATOM   3467  O   LEU D 121      12.981 -34.318   6.066  1.00 80.63           O  
ATOM   3468  CG  LEU D 121      14.379 -31.752   4.151  1.00 80.63           C  
ATOM   3469  CD1 LEU D 121      15.610 -31.692   3.252  1.00 80.63           C  
ATOM   3470  CD2 LEU D 121      14.010 -30.361   4.655  1.00 80.63           C  
ATOM   3471  N   ALA D 122      11.055 -33.742   5.217  1.00 72.52           N  
ATOM   3472  CA  ALA D 122      10.349 -33.848   6.491  1.00 72.52           C  
ATOM   3473  C   ALA D 122      10.332 -35.290   6.991  1.00 72.52           C  
ATOM   3474  CB  ALA D 122       8.924 -33.317   6.357  1.00 72.52           C  
ATOM   3475  O   ALA D 122      10.516 -35.543   8.184  1.00 72.52           O  
ATOM   3476  N   ALA D 123      10.170 -36.254   6.161  1.00 71.65           N  
ATOM   3477  CA  ALA D 123      10.163 -37.675   6.501  1.00 71.65           C  
ATOM   3478  C   ALA D 123      11.543 -38.135   6.961  1.00 71.65           C  
ATOM   3479  CB  ALA D 123       9.699 -38.505   5.307  1.00 71.65           C  
ATOM   3480  O   ALA D 123      11.659 -38.937   7.891  1.00 71.65           O  
ATOM   3481  N   GLN D 124      12.507 -37.631   6.300  1.00 74.05           N  
ATOM   3482  CA  GLN D 124      13.876 -37.984   6.658  1.00 74.05           C  
ATOM   3483  C   GLN D 124      14.240 -37.448   8.039  1.00 74.05           C  
ATOM   3484  CB  GLN D 124      14.859 -37.453   5.613  1.00 74.05           C  
ATOM   3485  O   GLN D 124      14.951 -38.107   8.800  1.00 74.05           O  
ATOM   3486  CG  GLN D 124      15.032 -38.370   4.410  1.00 74.05           C  
ATOM   3487  CD  GLN D 124      15.977 -37.800   3.368  1.00 74.05           C  
ATOM   3488  NE2 GLN D 124      16.456 -38.654   2.470  1.00 74.05           N  
ATOM   3489  OE1 GLN D 124      16.274 -36.601   3.370  1.00 74.05           O  
ATOM   3490  N   MET D 125      13.742 -36.368   8.339  1.00 67.14           N  
ATOM   3491  CA  MET D 125      14.001 -35.774   9.647  1.00 67.14           C  
ATOM   3492  C   MET D 125      13.289 -36.551  10.749  1.00 67.14           C  
ATOM   3493  CB  MET D 125      13.559 -34.310   9.671  1.00 67.14           C  
ATOM   3494  O   MET D 125      13.808 -36.678  11.860  1.00 67.14           O  
ATOM   3495  CG  MET D 125      14.558 -33.357   9.034  1.00 67.14           C  
ATOM   3496  SD  MET D 125      14.158 -31.597   9.361  1.00 67.14           S  
ATOM   3497  CE  MET D 125      15.263 -31.273  10.764  1.00 67.14           C  
ATOM   3498  N   GLU D 126      12.132 -37.177  10.429  1.00 59.93           N  
ATOM   3499  CA  GLU D 126      11.368 -37.978  11.381  1.00 59.93           C  
ATOM   3500  C   GLU D 126      12.016 -39.342  11.601  1.00 59.93           C  
ATOM   3501  CB  GLU D 126       9.925 -38.152  10.901  1.00 59.93           C  
ATOM   3502  O   GLU D 126      12.011 -39.864  12.717  1.00 59.93           O  
ATOM   3503  CG  GLU D 126       8.895 -37.460  11.783  1.00 59.93           C  
ATOM   3504  CD  GLU D 126       7.467 -37.645  11.296  1.00 59.93           C  
ATOM   3505  OE1 GLU D 126       6.523 -37.256  12.021  1.00 59.93           O  
ATOM   3506  OE2 GLU D 126       7.290 -38.185  10.181  1.00 59.93           O  
ATOM   3507  N   LYS D 127      12.553 -39.915  10.574  1.00 57.71           N  
ATOM   3508  CA  LYS D 127      13.217 -41.211  10.679  1.00 57.71           C  
ATOM   3509  C   LYS D 127      14.533 -41.094  11.443  1.00 57.71           C  
ATOM   3510  CB  LYS D 127      13.469 -41.799   9.290  1.00 57.71           C  
ATOM   3511  O   LYS D 127      14.903 -41.997  12.196  1.00 57.71           O  
ATOM   3512  CG  LYS D 127      12.241 -42.433   8.654  1.00 57.71           C  
ATOM   3513  CD  LYS D 127      12.570 -43.064   7.307  1.00 57.71           C  
ATOM   3514  CE  LYS D 127      11.323 -43.607   6.623  1.00 57.71           C  
ATOM   3515  NZ  LYS D 127      11.643 -44.232   5.305  1.00 57.71           N  
ATOM   3516  N   HIS D 128      15.165 -40.012  11.233  1.00 53.11           N  
ATOM   3517  CA  HIS D 128      16.412 -39.825  11.966  1.00 53.11           C  
ATOM   3518  C   HIS D 128      16.150 -39.595  13.450  1.00 53.11           C  
ATOM   3519  CB  HIS D 128      17.204 -38.652  11.385  1.00 53.11           C  
ATOM   3520  O   HIS D 128      16.926 -40.040  14.299  1.00 53.11           O  
ATOM   3521  CG  HIS D 128      18.685 -38.859  11.406  1.00 53.11           C  
ATOM   3522  CD2 HIS D 128      19.525 -39.372  10.476  1.00 53.11           C  
ATOM   3523  ND1 HIS D 128      19.468 -38.523  12.489  1.00 53.11           N  
ATOM   3524  CE1 HIS D 128      20.729 -38.820  12.222  1.00 53.11           C  
ATOM   3525  NE2 HIS D 128      20.790 -39.337  11.007  1.00 53.11           N  
ATOM   3526  N   GLU D 129      14.896 -39.154  13.808  1.00 46.82           N  
ATOM   3527  CA  GLU D 129      14.551 -38.979  15.215  1.00 46.82           C  
ATOM   3528  C   GLU D 129      14.042 -40.282  15.825  1.00 46.82           C  
ATOM   3529  CB  GLU D 129      13.502 -37.876  15.379  1.00 46.82           C  
ATOM   3530  O   GLU D 129      14.298 -40.566  16.997  1.00 46.82           O  
ATOM   3531  CG  GLU D 129      14.061 -36.572  15.930  1.00 46.82           C  
ATOM   3532  CD  GLU D 129      12.988 -35.536  16.224  1.00 46.82           C  
ATOM   3533  OE1 GLU D 129      13.273 -34.556  16.949  1.00 46.82           O  
ATOM   3534  OE2 GLU D 129      11.853 -35.706  15.725  1.00 46.82           O  
ATOM   3535  N   ALA D 130      13.274 -41.205  15.146  1.00 43.00           N  
ATOM   3536  CA  ALA D 130      12.715 -42.437  15.697  1.00 43.00           C  
ATOM   3537  C   ALA D 130      13.776 -43.531  15.782  1.00 43.00           C  
ATOM   3538  CB  ALA D 130      11.534 -42.909  14.853  1.00 43.00           C  
ATOM   3539  O   ALA D 130      13.673 -44.441  16.607  1.00 43.00           O  
ATOM   3540  N   LYS D 131      14.685 -43.528  14.850  1.00 37.88           N  
ATOM   3541  CA  LYS D 131      15.655 -44.616  14.933  1.00 37.88           C  
ATOM   3542  C   LYS D 131      16.634 -44.393  16.082  1.00 37.88           C  
ATOM   3543  CB  LYS D 131      16.418 -44.757  13.615  1.00 37.88           C  
ATOM   3544  O   LYS D 131      17.602 -45.141  16.234  1.00 37.88           O  
ATOM   3545  CG  LYS D 131      16.673 -46.198  13.198  1.00 37.88           C  
ATOM   3546  CD  LYS D 131      17.300 -46.276  11.813  1.00 37.88           C  
ATOM   3547  CE  LYS D 131      17.639 -47.711  11.432  1.00 37.88           C  
ATOM   3548  NZ  LYS D 131      18.222 -47.797  10.059  1.00 37.88           N  
ATOM   3549  N   ALA D 132      16.342 -43.351  16.914  1.00 39.68           N  
ATOM   3550  CA  ALA D 132      17.224 -43.429  18.076  1.00 39.68           C  
ATOM   3551  C   ALA D 132      16.857 -44.614  18.965  1.00 39.68           C  
ATOM   3552  CB  ALA D 132      17.166 -42.130  18.876  1.00 39.68           C  
ATOM   3553  O   ALA D 132      15.835 -44.588  19.655  1.00 39.68           O  
ATOM   3554  N   PRO D 133      16.600 -45.807  18.267  1.00 33.56           N  
ATOM   3555  CA  PRO D 133      16.323 -46.951  19.139  1.00 33.56           C  
ATOM   3556  C   PRO D 133      17.266 -47.021  20.338  1.00 33.56           C  
ATOM   3557  CB  PRO D 133      16.524 -48.155  18.216  1.00 33.56           C  
ATOM   3558  O   PRO D 133      18.336 -46.406  20.323  1.00 33.56           O  
ATOM   3559  CG  PRO D 133      17.250 -47.609  17.029  1.00 33.56           C  
ATOM   3560  CD  PRO D 133      17.376 -46.121  17.189  1.00 33.56           C  
ATOM   3561  N   ALA D 134      16.746 -47.478  21.461  1.00 35.85           N  
ATOM   3562  CA  ALA D 134      17.160 -47.978  22.769  1.00 35.85           C  
ATOM   3563  C   ALA D 134      18.311 -48.972  22.637  1.00 35.85           C  
ATOM   3564  CB  ALA D 134      15.981 -48.626  23.490  1.00 35.85           C  
ATOM   3565  O   ALA D 134      18.698 -49.616  23.615  1.00 35.85           O  
ATOM   3566  N   ASP D 135      18.825 -49.198  21.434  1.00 32.00           N  
ATOM   3567  CA  ASP D 135      19.702 -50.364  21.483  1.00 32.00           C  
ATOM   3568  C   ASP D 135      20.869 -50.132  22.441  1.00 32.00           C  
ATOM   3569  CB  ASP D 135      20.227 -50.700  20.086  1.00 32.00           C  
ATOM   3570  O   ASP D 135      21.976 -49.799  22.010  1.00 32.00           O  
ATOM   3571  CG  ASP D 135      19.462 -51.832  19.422  1.00 32.00           C  
ATOM   3572  OD1 ASP D 135      18.938 -52.715  20.136  1.00 32.00           O  
ATOM   3573  OD2 ASP D 135      19.386 -51.843  18.175  1.00 32.00           O  
ATOM   3574  N   ALA D 136      20.671 -49.212  23.464  1.00 35.81           N  
ATOM   3575  CA  ALA D 136      21.813 -49.219  24.375  1.00 35.81           C  
ATOM   3576  C   ALA D 136      22.057 -50.617  24.936  1.00 35.81           C  
ATOM   3577  CB  ALA D 136      21.593 -48.223  25.511  1.00 35.81           C  
ATOM   3578  O   ALA D 136      22.795 -50.781  25.911  1.00 35.81           O  
ATOM   3579  N   GLU D 137      21.354 -51.597  24.446  1.00 29.95           N  
ATOM   3580  CA  GLU D 137      21.480 -52.750  25.333  1.00 29.95           C  
ATOM   3581  C   GLU D 137      22.945 -53.097  25.582  1.00 29.95           C  
ATOM   3582  CB  GLU D 137      20.745 -53.960  24.749  1.00 29.95           C  
ATOM   3583  O   GLU D 137      23.369 -53.235  26.731  1.00 29.95           O  
ATOM   3584  CG  GLU D 137      19.377 -54.205  25.369  1.00 29.95           C  
ATOM   3585  CD  GLU D 137      18.664 -55.416  24.789  1.00 29.95           C  
ATOM   3586  OE1 GLU D 137      17.580 -55.784  25.297  1.00 29.95           O  
ATOM   3587  OE2 GLU D 137      19.193 -56.003  23.819  1.00 29.95           O  
ATOM   3588  N   LYS D 138      23.413 -54.387  25.305  1.00 26.91           N  
ATOM   3589  CA  LYS D 138      24.252 -55.386  25.961  1.00 26.91           C  
ATOM   3590  C   LYS D 138      25.719 -55.206  25.581  1.00 26.91           C  
ATOM   3591  CB  LYS D 138      23.787 -56.798  25.601  1.00 26.91           C  
ATOM   3592  O   LYS D 138      26.564 -56.031  25.937  1.00 26.91           O  
ATOM   3593  CG  LYS D 138      22.517 -57.232  26.317  1.00 26.91           C  
ATOM   3594  CD  LYS D 138      22.206 -58.702  26.063  1.00 26.91           C  
ATOM   3595  CE  LYS D 138      20.913 -59.127  26.745  1.00 26.91           C  
ATOM   3596  NZ  LYS D 138      20.640 -60.583  26.555  1.00 26.91           N  
ATOM   3597  N   LYS D 139      26.110 -54.215  24.713  1.00 28.38           N  
ATOM   3598  CA  LYS D 139      27.423 -54.575  24.185  1.00 28.38           C  
ATOM   3599  C   LYS D 139      28.486 -54.533  25.279  1.00 28.38           C  
ATOM   3600  CB  LYS D 139      27.815 -53.642  23.038  1.00 28.38           C  
ATOM   3601  O   LYS D 139      28.819 -53.460  25.787  1.00 28.38           O  
ATOM   3602  CG  LYS D 139      27.577 -54.229  21.654  1.00 28.38           C  
ATOM   3603  CD  LYS D 139      28.034 -53.277  20.557  1.00 28.38           C  
ATOM   3604  CE  LYS D 139      27.716 -53.824  19.172  1.00 28.38           C  
ATOM   3605  NZ  LYS D 139      28.158 -52.891  18.092  1.00 28.38           N  
ATOM   3606  N   ASP D 140      28.348 -55.321  26.379  1.00 31.26           N  
ATOM   3607  CA  ASP D 140      29.400 -55.487  27.377  1.00 31.26           C  
ATOM   3608  C   ASP D 140      30.702 -55.953  26.731  1.00 31.26           C  
ATOM   3609  CB  ASP D 140      28.964 -56.480  28.457  1.00 31.26           C  
ATOM   3610  O   ASP D 140      31.662 -56.288  27.428  1.00 31.26           O  
ATOM   3611  CG  ASP D 140      28.879 -55.855  29.838  1.00 31.26           C  
ATOM   3612  OD1 ASP D 140      29.641 -54.906  30.126  1.00 31.26           O  
ATOM   3613  OD2 ASP D 140      28.046 -56.317  30.647  1.00 31.26           O  
ATOM   3614  N   GLU D 141      30.700 -56.344  25.460  1.00 27.18           N  
ATOM   3615  CA  GLU D 141      31.584 -57.452  25.111  1.00 27.18           C  
ATOM   3616  C   GLU D 141      33.043 -57.106  25.397  1.00 27.18           C  
ATOM   3617  CB  GLU D 141      31.413 -57.834  23.638  1.00 27.18           C  
ATOM   3618  O   GLU D 141      33.742 -57.857  26.079  1.00 27.18           O  
ATOM   3619  CG  GLU D 141      30.447 -58.988  23.410  1.00 27.18           C  
ATOM   3620  CD  GLU D 141      30.336 -59.397  21.950  1.00 27.18           C  
ATOM   3621  OE1 GLU D 141      29.612 -60.373  21.647  1.00 27.18           O  
ATOM   3622  OE2 GLU D 141      30.979 -58.737  21.103  1.00 27.18           O  
ATOM   3623  N   ALA D 142      33.998 -56.990  24.383  1.00 24.70           N  
ATOM   3624  CA  ALA D 142      35.269 -57.648  24.087  1.00 24.70           C  
ATOM   3625  C   ALA D 142      36.448 -56.791  24.539  1.00 24.70           C  
ATOM   3626  CB  ALA D 142      35.376 -57.950  22.594  1.00 24.70           C  
ATOM   3627  O   ALA D 142      36.562 -55.626  24.149  1.00 24.70           O  
ATOM   3628  N   ILE D 143      36.685 -56.685  25.854  1.00 29.97           N  
ATOM   3629  CA  ILE D 143      37.922 -56.099  26.357  1.00 29.97           C  
ATOM   3630  C   ILE D 143      39.107 -56.623  25.549  1.00 29.97           C  
ATOM   3631  CB  ILE D 143      38.122 -56.401  27.859  1.00 29.97           C  
ATOM   3632  O   ILE D 143      39.237 -57.832  25.339  1.00 29.97           O  
ATOM   3633  CG1 ILE D 143      36.932 -55.876  28.672  1.00 29.97           C  
ATOM   3634  CG2 ILE D 143      39.437 -55.798  28.361  1.00 29.97           C  
ATOM   3635  CD1 ILE D 143      36.924 -56.335  30.124  1.00 29.97           C  
ATOM   3636  N   PRO D 144      39.609 -55.800  24.738  1.00 31.16           N  
ATOM   3637  CA  PRO D 144      40.728 -56.179  23.874  1.00 31.16           C  
ATOM   3638  C   PRO D 144      41.794 -56.989  24.609  1.00 31.16           C  
ATOM   3639  CB  PRO D 144      41.289 -54.832  23.410  1.00 31.16           C  
ATOM   3640  O   PRO D 144      42.055 -56.744  25.790  1.00 31.16           O  
ATOM   3641  CG  PRO D 144      40.517 -53.812  24.183  1.00 31.16           C  
ATOM   3642  CD  PRO D 144      39.567 -54.526  25.101  1.00 31.16           C  
ATOM   3643  N   GLU D 145      41.811 -58.283  24.347  1.00 27.93           N  
ATOM   3644  CA  GLU D 145      42.719 -59.298  24.871  1.00 27.93           C  
ATOM   3645  C   GLU D 145      44.176 -58.886  24.684  1.00 27.93           C  
ATOM   3646  CB  GLU D 145      42.464 -60.648  24.195  1.00 27.93           C  
ATOM   3647  O   GLU D 145      44.564 -58.431  23.606  1.00 27.93           O  
ATOM   3648  CG  GLU D 145      41.501 -61.546  24.958  1.00 27.93           C  
ATOM   3649  CD  GLU D 145      41.646 -63.018  24.605  1.00 27.93           C  
ATOM   3650  OE1 GLU D 145      41.078 -63.873  25.322  1.00 27.93           O  
ATOM   3651  OE2 GLU D 145      42.334 -63.319  23.604  1.00 27.93           O  
ATOM   3652  N   LEU D 146      44.670 -58.295  25.752  1.00 24.02           N  
ATOM   3653  CA  LEU D 146      46.094 -58.032  25.930  1.00 24.02           C  
ATOM   3654  C   LEU D 146      46.932 -59.168  25.353  1.00 24.02           C  
ATOM   3655  CB  LEU D 146      46.422 -57.842  27.413  1.00 24.02           C  
ATOM   3656  O   LEU D 146      46.645 -60.342  25.597  1.00 24.02           O  
ATOM   3657  CG  LEU D 146      46.363 -56.408  27.942  1.00 24.02           C  
ATOM   3658  CD1 LEU D 146      45.537 -56.349  29.222  1.00 24.02           C  
ATOM   3659  CD2 LEU D 146      47.769 -55.867  28.181  1.00 24.02           C  
ATOM   3660  N   VAL D 147      47.385 -58.986  24.138  1.00 28.68           N  
ATOM   3661  CA  VAL D 147      48.109 -59.865  23.225  1.00 28.68           C  
ATOM   3662  C   VAL D 147      49.147 -60.673  23.999  1.00 28.68           C  
ATOM   3663  CB  VAL D 147      48.791 -59.067  22.091  1.00 28.68           C  
ATOM   3664  O   VAL D 147      49.535 -60.297  25.108  1.00 28.68           O  
ATOM   3665  CG1 VAL D 147      49.020 -59.955  20.869  1.00 28.68           C  
ATOM   3666  CG2 VAL D 147      47.952 -57.846  21.718  1.00 28.68           C  
ATOM   3667  N   GLU D 148      49.596 -61.748  23.395  1.00 27.79           N  
ATOM   3668  CA  GLU D 148      50.299 -62.999  23.661  1.00 27.79           C  
ATOM   3669  C   GLU D 148      51.632 -62.746  24.359  1.00 27.79           C  
ATOM   3670  CB  GLU D 148      50.525 -63.776  22.361  1.00 27.79           C  
ATOM   3671  O   GLU D 148      51.964 -61.603  24.678  1.00 27.79           O  
ATOM   3672  CG  GLU D 148      49.565 -64.940  22.165  1.00 27.79           C  
ATOM   3673  CD  GLU D 148      49.849 -65.748  20.909  1.00 27.79           C  
ATOM   3674  OE1 GLU D 148      49.218 -66.812  20.715  1.00 27.79           O  
ATOM   3675  OE2 GLU D 148      50.711 -65.314  20.112  1.00 27.79           O  
ATOM   3676  N   GLY D 149      52.761 -63.232  23.661  1.00 26.92           N  
ATOM   3677  CA  GLY D 149      53.853 -64.133  23.994  1.00 26.92           C  
ATOM   3678  C   GLY D 149      55.082 -63.414  24.519  1.00 26.92           C  
ATOM   3679  O   GLY D 149      55.983 -64.041  25.079  1.00 26.92           O  
ATOM   3680  N   GLN D 150      55.478 -62.327  23.740  1.00 30.29           N  
ATOM   3681  CA  GLN D 150      56.921 -62.257  23.537  1.00 30.29           C  
ATOM   3682  C   GLN D 150      57.648 -61.967  24.847  1.00 30.29           C  
ATOM   3683  CB  GLN D 150      57.266 -61.188  22.498  1.00 30.29           C  
ATOM   3684  O   GLN D 150      57.199 -61.138  25.642  1.00 30.29           O  
ATOM   3685  CG  GLN D 150      57.319 -61.713  21.070  1.00 30.29           C  
ATOM   3686  CD  GLN D 150      57.703 -60.644  20.065  1.00 30.29           C  
ATOM   3687  NE2 GLN D 150      57.721 -61.009  18.788  1.00 30.29           N  
ATOM   3688  OE1 GLN D 150      57.980 -59.498  20.433  1.00 30.29           O  
ATOM   3689  N   THR D 151      58.161 -63.075  25.343  1.00 30.59           N  
ATOM   3690  CA  THR D 151      58.898 -63.360  26.569  1.00 30.59           C  
ATOM   3691  C   THR D 151      60.134 -62.472  26.675  1.00 30.59           C  
ATOM   3692  CB  THR D 151      59.318 -64.840  26.637  1.00 30.59           C  
ATOM   3693  O   THR D 151      60.918 -62.373  25.729  1.00 30.59           O  
ATOM   3694  CG2 THR D 151      59.474 -65.302  28.082  1.00 30.59           C  
ATOM   3695  OG1 THR D 151      58.321 -65.644  25.995  1.00 30.59           O  
ATOM   3696  N   PHE D 152      60.008 -61.332  27.171  1.00 33.21           N  
ATOM   3697  CA  PHE D 152      61.081 -60.362  27.350  1.00 33.21           C  
ATOM   3698  C   PHE D 152      62.283 -61.004  28.033  1.00 33.21           C  
ATOM   3699  CB  PHE D 152      60.592 -59.162  28.167  1.00 33.21           C  
ATOM   3700  O   PHE D 152      63.170 -60.304  28.527  1.00 33.21           O  
ATOM   3701  CG  PHE D 152      60.378 -57.917  27.349  1.00 33.21           C  
ATOM   3702  CD1 PHE D 152      61.397 -56.985  27.196  1.00 33.21           C  
ATOM   3703  CD2 PHE D 152      59.156 -57.679  26.733  1.00 33.21           C  
ATOM   3704  CE1 PHE D 152      61.202 -55.832  26.440  1.00 33.21           C  
ATOM   3705  CE2 PHE D 152      58.954 -56.529  25.976  1.00 33.21           C  
ATOM   3706  CZ  PHE D 152      59.977 -55.606  25.831  1.00 33.21           C  
ATOM   3707  N   ASP D 153      62.376 -62.365  27.932  1.00 32.48           N  
ATOM   3708  CA  ASP D 153      63.426 -62.754  28.868  1.00 32.48           C  
ATOM   3709  C   ASP D 153      64.720 -61.992  28.590  1.00 32.48           C  
ATOM   3710  CB  ASP D 153      63.678 -64.262  28.796  1.00 32.48           C  
ATOM   3711  O   ASP D 153      65.035 -61.694  27.436  1.00 32.48           O  
ATOM   3712  CG  ASP D 153      63.067 -65.021  29.960  1.00 32.48           C  
ATOM   3713  OD1 ASP D 153      63.480 -64.799  31.118  1.00 32.48           O  
ATOM   3714  OD2 ASP D 153      62.165 -65.852  29.716  1.00 32.48           O  
ATOM   3715  N   ALA D 154      65.342 -61.454  29.564  1.00 30.57           N  
ATOM   3716  CA  ALA D 154      66.361 -60.489  29.969  1.00 30.57           C  
ATOM   3717  C   ALA D 154      67.739 -60.901  29.458  1.00 30.57           C  
ATOM   3718  CB  ALA D 154      66.382 -60.343  31.488  1.00 30.57           C  
ATOM   3719  O   ALA D 154      68.651 -60.074  29.379  1.00 30.57           O  
ATOM   3720  N   ASP D 155      67.947 -62.209  29.144  1.00 29.78           N  
ATOM   3721  CA  ASP D 155      69.232 -62.626  29.696  1.00 29.78           C  
ATOM   3722  C   ASP D 155      70.391 -61.995  28.927  1.00 29.78           C  
ATOM   3723  CB  ASP D 155      69.356 -64.151  29.675  1.00 29.78           C  
ATOM   3724  O   ASP D 155      70.223 -61.567  27.783  1.00 29.78           O  
ATOM   3725  CG  ASP D 155      68.730 -64.814  30.889  1.00 29.78           C  
ATOM   3726  OD1 ASP D 155      68.966 -64.351  32.026  1.00 29.78           O  
ATOM   3727  OD2 ASP D 155      67.997 -65.810  30.708  1.00 29.78           O  
ATOM   3728  N   VAL D 156      71.676 -62.180  29.342  1.00 31.92           N  
ATOM   3729  CA  VAL D 156      73.022 -61.656  29.550  1.00 31.92           C  
ATOM   3730  C   VAL D 156      73.840 -61.809  28.269  1.00 31.92           C  
ATOM   3731  CB  VAL D 156      73.732 -62.365  30.724  1.00 31.92           C  
ATOM   3732  O   VAL D 156      74.760 -61.028  28.016  1.00 31.92           O  
ATOM   3733  CG1 VAL D 156      75.122 -61.773  30.951  1.00 31.92           C  
ATOM   3734  CG2 VAL D 156      72.891 -62.263  31.995  1.00 31.92           C  
ATOM   3735  N   GLU D 157      73.325 -62.480  27.192  1.00 26.56           N  
ATOM   3736  CA  GLU D 157      74.495 -62.478  26.319  1.00 26.56           C  
ATOM   3737  C   GLU D 157      74.577 -61.188  25.508  1.00 26.56           C  
ATOM   3738  CB  GLU D 157      74.468 -63.688  25.381  1.00 26.56           C  
ATOM   3739  O   GLU D 157      73.552 -60.642  25.095  1.00 26.56           O  
ATOM   3740  CG  GLU D 157      75.133 -64.929  25.959  1.00 26.56           C  
ATOM   3741  CD  GLU D 157      75.314 -66.043  24.940  1.00 26.56           C  
ATOM   3742  OE1 GLU D 157      76.355 -66.736  24.977  1.00 26.56           O  
ATOM   3743  OE2 GLU D 157      74.406 -66.223  24.098  1.00 26.56           O  
TER    3744      GLU D 157                                                      
ENDMDL                                                                          
END                                                                             
