# Supplementary material for: Chp1 is a dedicated chaperone at the ribosome that safeguards eEF1A biogenesis
Source: Nat Commun. 2024 Feb 15;15:1382. doi: 10.1038/s41467-024-45645-w (PMC10869706; doi:10.1038/s41467-024-45645-w)
Supplement: Supplementary file 5 — Supplementary Data 2 [file 41467_2024_45645_MOESM5_ESM.zip › Supplmentary Data 2/NAC_PBDC1/log.txt]

2023-08-01 11:20:32	886 Unable to initialize backend 'rocm': NOT_FOUND: Could not find registered platform with name: "rocm". Available platform names are: CUDA Interpreter
2023-08-01 11:20:32	887 Unable to initialize backend 'tpu': module 'jaxlib.xla_extension' has no attribute 'get_tpu_client'
2023-08-01 11:20:37	481 Running on GPU
2023-08-01 11:20:37	677 Found 4 citations for tools or databases
2023-08-01 11:20:37	678 Query 1/1: NAC_PBDC1_c664a (length 654)
2023-08-01 11:20:38	274 Sleeping for 8s. Reason: PENDING
2023-08-01 11:20:46	786 Sleeping for 9s. Reason: RUNNING
2023-08-01 11:20:56	305 Sleeping for 9s. Reason: RUNNING
2023-08-01 11:21:05	869 Sleeping for 7s. Reason: RUNNING
2023-08-01 11:21:13	435 Sleeping for 10s. Reason: RUNNING
2023-08-01 11:21:25	762 Sleeping for 10s. Reason: PENDING
2023-08-01 11:21:36	254 Sleeping for 10s. Reason: RUNNING
2023-08-01 11:21:46	800 Sleeping for 7s. Reason: RUNNING
2023-08-01 11:21:54	308 Sleeping for 10s. Reason: RUNNING
2023-08-01 11:22:04	802 Sleeping for 9s. Reason: RUNNING
2023-08-01 11:22:14	344 Sleeping for 6s. Reason: RUNNING
2023-08-01 11:22:20	845 Sleeping for 10s. Reason: RUNNING
2023-08-01 11:22:31	361 Sleeping for 5s. Reason: RUNNING
2023-08-01 11:22:36	862 Sleeping for 5s. Reason: RUNNING
2023-08-01 11:22:42	421 Sleeping for 7s. Reason: RUNNING
2023-08-01 11:22:53	261 Setting max_seq=508	max_extra_seq=2048
2023-08-01 11:25:42	792 alphafold2_multimer_v3_model_1_seed_000 recycle=0 pLDDT=55 pTM=0.394 ipTM=0.411
2023-08-01 11:27:39	426 alphafold2_multimer_v3_model_1_seed_000 recycle=1 pLDDT=54.8 pTM=0.385 ipTM=0.404 tol=8.52
2023-08-01 11:29:35	860 alphafold2_multimer_v3_model_1_seed_000 recycle=2 pLDDT=55.4 pTM=0.378 ipTM=0.396 tol=10.3
2023-08-01 11:31:32	394 alphafold2_multimer_v3_model_1_seed_000 recycle=3 pLDDT=55.5 pTM=0.38 ipTM=0.397 tol=3.08
2023-08-01 11:33:28	580 alphafold2_multimer_v3_model_1_seed_000 recycle=4 pLDDT=56.1 pTM=0.38 ipTM=0.398 tol=2.64
2023-08-01 11:35:25	255 alphafold2_multimer_v3_model_1_seed_000 recycle=5 pLDDT=55.9 pTM=0.379 ipTM=0.396 tol=1.71
2023-08-01 11:37:21	653 alphafold2_multimer_v3_model_1_seed_000 recycle=6 pLDDT=56.1 pTM=0.383 ipTM=0.402 tol=3.46
2023-08-01 11:39:18	336 alphafold2_multimer_v3_model_1_seed_000 recycle=7 pLDDT=56 pTM=0.38 ipTM=0.398 tol=3.85
2023-08-01 11:41:14	669 alphafold2_multimer_v3_model_1_seed_000 recycle=8 pLDDT=56.2 pTM=0.384 ipTM=0.403 tol=1.23
2023-08-01 11:43:11	306 alphafold2_multimer_v3_model_1_seed_000 recycle=9 pLDDT=56.1 pTM=0.382 ipTM=0.399 tol=1.58
2023-08-01 11:45:07	644 alphafold2_multimer_v3_model_1_seed_000 recycle=10 pLDDT=56.1 pTM=0.381 ipTM=0.399 tol=2.74
2023-08-01 11:47:04	144 alphafold2_multimer_v3_model_1_seed_000 recycle=11 pLDDT=55.8 pTM=0.381 ipTM=0.398 tol=2.86
2023-08-01 11:49:00	467 alphafold2_multimer_v3_model_1_seed_000 recycle=12 pLDDT=56.3 pTM=0.382 ipTM=0.401 tol=1.54
2023-08-01 11:50:57	272 alphafold2_multimer_v3_model_1_seed_000 recycle=13 pLDDT=56.1 pTM=0.381 ipTM=0.399 tol=1.9
2023-08-01 11:52:53	576 alphafold2_multimer_v3_model_1_seed_000 recycle=14 pLDDT=56.2 pTM=0.383 ipTM=0.403 tol=2.04
2023-08-01 11:54:50	422 alphafold2_multimer_v3_model_1_seed_000 recycle=15 pLDDT=56.1 pTM=0.381 ipTM=0.398 tol=1.96
2023-08-01 11:56:46	869 alphafold2_multimer_v3_model_1_seed_000 recycle=16 pLDDT=56.2 pTM=0.382 ipTM=0.4 tol=1.61
2023-08-01 11:58:43	605 alphafold2_multimer_v3_model_1_seed_000 recycle=17 pLDDT=56.1 pTM=0.382 ipTM=0.399 tol=3.6
2023-08-01 12:00:40	000 alphafold2_multimer_v3_model_1_seed_000 recycle=18 pLDDT=56.4 pTM=0.385 ipTM=0.404 tol=3.62
2023-08-01 12:02:36	855 alphafold2_multimer_v3_model_1_seed_000 recycle=19 pLDDT=56.2 pTM=0.382 ipTM=0.4 tol=2.19
2023-08-01 12:04:33	258 alphafold2_multimer_v3_model_1_seed_000 recycle=20 pLDDT=56.3 pTM=0.384 ipTM=0.404 tol=1.7
2023-08-01 12:04:33	260 alphafold2_multimer_v3_model_1_seed_000 took 2493.1s (20 recycles)
2023-08-01 12:06:30	846 alphafold2_multimer_v3_model_2_seed_000 recycle=0 pLDDT=54.6 pTM=0.365 ipTM=0.372
2023-08-01 12:08:27	165 alphafold2_multimer_v3_model_2_seed_000 recycle=1 pLDDT=56.7 pTM=0.39 ipTM=0.408 tol=10.1
2023-08-01 12:10:23	855 alphafold2_multimer_v3_model_2_seed_000 recycle=2 pLDDT=57 pTM=0.386 ipTM=0.405 tol=5.76
2023-08-01 12:12:20	312 alphafold2_multimer_v3_model_2_seed_000 recycle=3 pLDDT=56.8 pTM=0.381 ipTM=0.401 tol=7.49
2023-08-01 12:14:17	063 alphafold2_multimer_v3_model_2_seed_000 recycle=4 pLDDT=57.1 pTM=0.382 ipTM=0.404 tol=5.31
2023-08-01 12:16:13	517 alphafold2_multimer_v3_model_2_seed_000 recycle=5 pLDDT=56.7 pTM=0.38 ipTM=0.403 tol=3.72
2023-08-01 12:18:10	218 alphafold2_multimer_v3_model_2_seed_000 recycle=6 pLDDT=56.8 pTM=0.383 ipTM=0.406 tol=1.71
2023-08-01 12:20:06	701 alphafold2_multimer_v3_model_2_seed_000 recycle=7 pLDDT=56.9 pTM=0.382 ipTM=0.405 tol=1.63
2023-08-01 12:22:03	439 alphafold2_multimer_v3_model_2_seed_000 recycle=8 pLDDT=57.2 pTM=0.386 ipTM=0.41 tol=2.68
2023-08-01 12:23:59	909 alphafold2_multimer_v3_model_2_seed_000 recycle=9 pLDDT=57.2 pTM=0.388 ipTM=0.41 tol=6.65
2023-08-01 12:25:56	629 alphafold2_multimer_v3_model_2_seed_000 recycle=10 pLDDT=56.7 pTM=0.383 ipTM=0.407 tol=2.35
2023-08-01 12:27:53	105 alphafold2_multimer_v3_model_2_seed_000 recycle=11 pLDDT=56.8 pTM=0.384 ipTM=0.406 tol=2.69
2023-08-01 12:29:49	884 alphafold2_multimer_v3_model_2_seed_000 recycle=12 pLDDT=57 pTM=0.386 ipTM=0.408 tol=2.88
2023-08-01 12:31:46	356 alphafold2_multimer_v3_model_2_seed_000 recycle=13 pLDDT=57.1 pTM=0.386 ipTM=0.41 tol=3.09
2023-08-01 12:33:43	186 alphafold2_multimer_v3_model_2_seed_000 recycle=14 pLDDT=56.8 pTM=0.383 ipTM=0.406 tol=5.19
2023-08-01 12:35:39	531 alphafold2_multimer_v3_model_2_seed_000 recycle=15 pLDDT=56.9 pTM=0.383 ipTM=0.404 tol=2.88
2023-08-01 12:37:36	285 alphafold2_multimer_v3_model_2_seed_000 recycle=16 pLDDT=56.8 pTM=0.384 ipTM=0.406 tol=2.17
2023-08-01 12:39:32	779 alphafold2_multimer_v3_model_2_seed_000 recycle=17 pLDDT=56.9 pTM=0.383 ipTM=0.405 tol=3.61
2023-08-01 12:41:29	545 alphafold2_multimer_v3_model_2_seed_000 recycle=18 pLDDT=57.3 pTM=0.387 ipTM=0.411 tol=3
2023-08-01 12:43:25	909 alphafold2_multimer_v3_model_2_seed_000 recycle=19 pLDDT=57.1 pTM=0.385 ipTM=0.408 tol=3.42
2023-08-01 12:45:22	688 alphafold2_multimer_v3_model_2_seed_000 recycle=20 pLDDT=57.2 pTM=0.386 ipTM=0.409 tol=1.87
2023-08-01 12:45:22	690 alphafold2_multimer_v3_model_2_seed_000 took 2448.6s (20 recycles)
2023-08-01 12:47:20	443 alphafold2_multimer_v3_model_3_seed_000 recycle=0 pLDDT=54.1 pTM=0.37 ipTM=0.292
2023-08-01 12:49:17	310 alphafold2_multimer_v3_model_3_seed_000 recycle=1 pLDDT=52.5 pTM=0.344 ipTM=0.267 tol=14
2023-08-01 12:51:13	740 alphafold2_multimer_v3_model_3_seed_000 recycle=2 pLDDT=55.9 pTM=0.382 ipTM=0.4 tol=9.95
2023-08-01 12:53:10	692 alphafold2_multimer_v3_model_3_seed_000 recycle=3 pLDDT=55.1 pTM=0.38 ipTM=0.391 tol=6.46
2023-08-01 12:55:07	113 alphafold2_multimer_v3_model_3_seed_000 recycle=4 pLDDT=55.7 pTM=0.382 ipTM=0.393 tol=11
2023-08-01 12:57:03	952 alphafold2_multimer_v3_model_3_seed_000 recycle=5 pLDDT=55.7 pTM=0.383 ipTM=0.4 tol=7.46
2023-08-01 12:59:00	239 alphafold2_multimer_v3_model_3_seed_000 recycle=6 pLDDT=55.8 pTM=0.386 ipTM=0.405 tol=4.15
2023-08-01 13:00:57	117 alphafold2_multimer_v3_model_3_seed_000 recycle=7 pLDDT=55.6 pTM=0.384 ipTM=0.406 tol=2.44
2023-08-01 13:02:53	491 alphafold2_multimer_v3_model_3_seed_000 recycle=8 pLDDT=55.8 pTM=0.386 ipTM=0.406 tol=4.03
2023-08-01 13:04:50	340 alphafold2_multimer_v3_model_3_seed_000 recycle=9 pLDDT=56.1 pTM=0.389 ipTM=0.41 tol=3.1
2023-08-01 13:06:46	693 alphafold2_multimer_v3_model_3_seed_000 recycle=10 pLDDT=55.8 pTM=0.387 ipTM=0.408 tol=2.15
2023-08-01 13:08:43	347 alphafold2_multimer_v3_model_3_seed_000 recycle=11 pLDDT=55.5 pTM=0.383 ipTM=0.406 tol=1.87
2023-08-01 13:10:39	831 alphafold2_multimer_v3_model_3_seed_000 recycle=12 pLDDT=55.9 pTM=0.386 ipTM=0.407 tol=1.76
2023-08-01 13:12:36	369 alphafold2_multimer_v3_model_3_seed_000 recycle=13 pLDDT=55.6 pTM=0.383 ipTM=0.407 tol=3.8
2023-08-01 13:14:32	703 alphafold2_multimer_v3_model_3_seed_000 recycle=14 pLDDT=55.6 pTM=0.381 ipTM=0.405 tol=2.96
2023-08-01 13:16:29	103 alphafold2_multimer_v3_model_3_seed_000 recycle=15 pLDDT=55.7 pTM=0.382 ipTM=0.404 tol=1.85
2023-08-01 13:18:25	525 alphafold2_multimer_v3_model_3_seed_000 recycle=16 pLDDT=55.6 pTM=0.384 ipTM=0.405 tol=4.28
2023-08-01 13:20:21	973 alphafold2_multimer_v3_model_3_seed_000 recycle=17 pLDDT=55.4 pTM=0.382 ipTM=0.405 tol=4.81
2023-08-01 13:22:18	386 alphafold2_multimer_v3_model_3_seed_000 recycle=18 pLDDT=55.8 pTM=0.388 ipTM=0.41 tol=3.07
2023-08-01 13:24:14	955 alphafold2_multimer_v3_model_3_seed_000 recycle=19 pLDDT=55.9 pTM=0.384 ipTM=0.407 tol=4.03
2023-08-01 13:26:11	339 alphafold2_multimer_v3_model_3_seed_000 recycle=20 pLDDT=56.2 pTM=0.386 ipTM=0.41 tol=3.27
2023-08-01 13:26:11	341 alphafold2_multimer_v3_model_3_seed_000 took 2447.2s (20 recycles)
2023-08-01 13:28:08	400 alphafold2_multimer_v3_model_4_seed_000 recycle=0 pLDDT=51.9 pTM=0.386 ipTM=0.382
2023-08-01 13:30:04	716 alphafold2_multimer_v3_model_4_seed_000 recycle=1 pLDDT=52.3 pTM=0.368 ipTM=0.373 tol=15.7
2023-08-01 13:32:00	976 alphafold2_multimer_v3_model_4_seed_000 recycle=2 pLDDT=52.6 pTM=0.374 ipTM=0.384 tol=11.2
2023-08-01 13:33:57	328 alphafold2_multimer_v3_model_4_seed_000 recycle=3 pLDDT=52.3 pTM=0.371 ipTM=0.384 tol=10.4
2023-08-01 13:35:53	792 alphafold2_multimer_v3_model_4_seed_000 recycle=4 pLDDT=52.5 pTM=0.37 ipTM=0.381 tol=4.68
2023-08-01 13:37:50	159 alphafold2_multimer_v3_model_4_seed_000 recycle=5 pLDDT=53 pTM=0.374 ipTM=0.388 tol=4.71
2023-08-01 13:39:46	884 alphafold2_multimer_v3_model_4_seed_000 recycle=6 pLDDT=52.7 pTM=0.375 ipTM=0.39 tol=2.19
2023-08-01 13:41:43	271 alphafold2_multimer_v3_model_4_seed_000 recycle=7 pLDDT=52.6 pTM=0.375 ipTM=0.39 tol=2.93
2023-08-01 13:43:39	886 alphafold2_multimer_v3_model_4_seed_000 recycle=8 pLDDT=53.1 pTM=0.379 ipTM=0.395 tol=4.85
2023-08-01 13:45:36	230 alphafold2_multimer_v3_model_4_seed_000 recycle=9 pLDDT=53.7 pTM=0.379 ipTM=0.397 tol=2.74
2023-08-01 13:47:32	781 alphafold2_multimer_v3_model_4_seed_000 recycle=10 pLDDT=53 pTM=0.373 ipTM=0.389 tol=4.94
2023-08-01 13:49:29	099 alphafold2_multimer_v3_model_4_seed_000 recycle=11 pLDDT=53 pTM=0.374 ipTM=0.39 tol=2.99
2023-08-01 13:51:25	597 alphafold2_multimer_v3_model_4_seed_000 recycle=12 pLDDT=53 pTM=0.372 ipTM=0.389 tol=4.57
2023-08-01 13:53:21	926 alphafold2_multimer_v3_model_4_seed_000 recycle=13 pLDDT=52.3 pTM=0.38 ipTM=0.393 tol=8.05
2023-08-01 13:55:18	350 alphafold2_multimer_v3_model_4_seed_000 recycle=14 pLDDT=52.2 pTM=0.381 ipTM=0.392 tol=2.5
2023-08-01 13:57:14	673 alphafold2_multimer_v3_model_4_seed_000 recycle=15 pLDDT=52.2 pTM=0.375 ipTM=0.386 tol=2.26
2023-08-01 13:59:11	198 alphafold2_multimer_v3_model_4_seed_000 recycle=16 pLDDT=51.6 pTM=0.387 ipTM=0.394 tol=5.35
2023-08-01 14:01:07	541 alphafold2_multimer_v3_model_4_seed_000 recycle=17 pLDDT=51 pTM=0.381 ipTM=0.385 tol=3.83
2023-08-01 14:03:03	990 alphafold2_multimer_v3_model_4_seed_000 recycle=18 pLDDT=51.7 pTM=0.377 ipTM=0.389 tol=4.6
2023-08-01 14:05:00	333 alphafold2_multimer_v3_model_4_seed_000 recycle=19 pLDDT=52.8 pTM=0.374 ipTM=0.391 tol=4.79
2023-08-01 14:06:56	891 alphafold2_multimer_v3_model_4_seed_000 recycle=20 pLDDT=52.9 pTM=0.371 ipTM=0.389 tol=6.93
2023-08-01 14:06:56	893 alphafold2_multimer_v3_model_4_seed_000 took 2444.7s (20 recycles)
2023-08-01 14:08:53	965 alphafold2_multimer_v3_model_5_seed_000 recycle=0 pLDDT=51.7 pTM=0.32 ipTM=0.272
2023-08-01 14:10:50	394 alphafold2_multimer_v3_model_5_seed_000 recycle=1 pLDDT=54.3 pTM=0.36 ipTM=0.371 tol=8.82
2023-08-01 14:12:46	754 alphafold2_multimer_v3_model_5_seed_000 recycle=2 pLDDT=54.8 pTM=0.36 ipTM=0.381 tol=7.08
2023-08-01 14:14:43	172 alphafold2_multimer_v3_model_5_seed_000 recycle=3 pLDDT=54.6 pTM=0.358 ipTM=0.379 tol=4.91
2023-08-01 14:16:39	368 alphafold2_multimer_v3_model_5_seed_000 recycle=4 pLDDT=54.9 pTM=0.361 ipTM=0.383 tol=4.09
2023-08-01 14:18:36	205 alphafold2_multimer_v3_model_5_seed_000 recycle=5 pLDDT=55.1 pTM=0.363 ipTM=0.385 tol=2.66
2023-08-01 14:20:32	645 alphafold2_multimer_v3_model_5_seed_000 recycle=6 pLDDT=54.8 pTM=0.367 ipTM=0.389 tol=5.34
2023-08-01 14:22:29	202 alphafold2_multimer_v3_model_5_seed_000 recycle=7 pLDDT=54.9 pTM=0.363 ipTM=0.385 tol=6.62
2023-08-01 14:24:25	539 alphafold2_multimer_v3_model_5_seed_000 recycle=8 pLDDT=55 pTM=0.367 ipTM=0.39 tol=5.64
2023-08-01 14:26:22	108 alphafold2_multimer_v3_model_5_seed_000 recycle=9 pLDDT=55.2 pTM=0.366 ipTM=0.387 tol=2.04
2023-08-01 14:28:18	388 alphafold2_multimer_v3_model_5_seed_000 recycle=10 pLDDT=55.1 pTM=0.367 ipTM=0.389 tol=2.07
2023-08-01 14:30:15	273 alphafold2_multimer_v3_model_5_seed_000 recycle=11 pLDDT=54.6 pTM=0.365 ipTM=0.387 tol=2.74
2023-08-01 14:32:11	453 alphafold2_multimer_v3_model_5_seed_000 recycle=12 pLDDT=54.9 pTM=0.364 ipTM=0.386 tol=2.05
2023-08-01 14:34:08	295 alphafold2_multimer_v3_model_5_seed_000 recycle=13 pLDDT=55 pTM=0.363 ipTM=0.385 tol=2.01
2023-08-01 14:36:04	695 alphafold2_multimer_v3_model_5_seed_000 recycle=14 pLDDT=55.1 pTM=0.364 ipTM=0.386 tol=3.14
2023-08-01 14:38:01	504 alphafold2_multimer_v3_model_5_seed_000 recycle=15 pLDDT=55.2 pTM=0.362 ipTM=0.382 tol=6
2023-08-01 14:39:57	913 alphafold2_multimer_v3_model_5_seed_000 recycle=16 pLDDT=54.8 pTM=0.361 ipTM=0.382 tol=6.18
2023-08-01 14:41:54	734 alphafold2_multimer_v3_model_5_seed_000 recycle=17 pLDDT=54.8 pTM=0.362 ipTM=0.384 tol=3.25
2023-08-01 14:43:51	044 alphafold2_multimer_v3_model_5_seed_000 recycle=18 pLDDT=55.2 pTM=0.367 ipTM=0.389 tol=4.49
2023-08-01 14:45:47	793 alphafold2_multimer_v3_model_5_seed_000 recycle=19 pLDDT=55.3 pTM=0.363 ipTM=0.385 tol=4.54
2023-08-01 14:47:44	167 alphafold2_multimer_v3_model_5_seed_000 recycle=20 pLDDT=55.3 pTM=0.366 ipTM=0.388 tol=3.34
2023-08-01 14:47:44	169 alphafold2_multimer_v3_model_5_seed_000 took 2446.5s (20 recycles)
2023-08-01 14:47:45	005 reranking models by 'multimer' metric
2023-08-01 14:47:45	006 rank_001_alphafold2_multimer_v3_model_3_seed_000 pLDDT=56.2 pTM=0.386 ipTM=0.41
2023-08-01 14:47:45	007 rank_002_alphafold2_multimer_v3_model_2_seed_000 pLDDT=57.2 pTM=0.386 ipTM=0.409
2023-08-01 14:47:45	008 rank_003_alphafold2_multimer_v3_model_1_seed_000 pLDDT=56.3 pTM=0.384 ipTM=0.404
2023-08-01 14:47:45	008 rank_004_alphafold2_multimer_v3_model_4_seed_000 pLDDT=52.9 pTM=0.371 ipTM=0.389
2023-08-01 14:47:45	009 rank_005_alphafold2_multimer_v3_model_5_seed_000 pLDDT=55.3 pTM=0.366 ipTM=0.388
2023-08-01 14:47:47	920 Done
