# Supplementary material for: Chp1 is a dedicated chaperone at the ribosome that safeguards eEF1A biogenesis
Source: Nat Commun. 2024 Feb 15;15:1382. doi: 10.1038/s41467-024-45645-w (PMC10869706; doi:10.1038/s41467-024-45645-w)
Supplement: Supplementary file 5 — Supplementary Data 2 [file 41467_2024_45645_MOESM5_ESM.zip › Supplmentary Data 2/NAC_PBDC1/NAC_PBDC1_c664a.a3m]

#215,206,233	1,1,1
>101	102	103
MPGEATETVPATEQELPQPQAETGSGTESDSDESVPELEEQDSTQATTQQAQLAAAAEIDEEPVSKAKQSRSEKKARKAMSKLGLRQVTGVTRVTIRKSKNILFVITKPDVYKSPASDTYIVFGEAKIEDLSQQAQLAAAEKFKVQGEAVSNIQENTQTPTVQEESEEEEVDETGVEVKDIELVMSQANVSRAKAVRALKNNSNDIVNAIMELTMMRRTGAPAQADSRGRGRARGGCPGGEATLSQPPPRGGTRGQEPQMKETIMNQEKLAKLQAQVRIGGKGTARRKKKVVHRTATADDKKLQFSLKKLGVNNISGIEEVNMFTNQGTVIHFNNPKVQASLAANTFTITGHAETKQLTEMLPSILNQLGADSLTSLRRLAEALPKQSVDGKAPLATGEDDDDEVPDLVENFDEASKNEANMAATSGTDEPVSGELVSVAHALSLPAESYGNDPDIEMAWAMRAMQHAEVYYKLISSVDPQFLKLTKVDDQIYSEFRKNFETLRIDVLDPEELKSESAKEKWRPFCLKFNGIVEDFNYGTLLRLDCSQGYTEENTIFAPRIQFFAIEIARNREGYNKAVYISVQDKEGEKGVNNGGEKRADSGEEENTKNGGEKGADSGEEKEEGINREDKTDKGGEKGKEADKEINKSGEKAM
>UniRef100_UPI0012CBCE27	UniRef100_UPI00224E4CE9	DUMMY
-----------------------------------------------------------------RSKQTRSEKKSRKAMLKLGMKPVTGVSRVTVKKSKNILFVISKPDVFKSPTSDTYIIFGEAKIEDLSSQLQTQAAEQFK------------------------------------------------------------------------------------------------------------------------MNVERLMKMAGAVRTGGKGSMRRKKKAVHKTTTTDDKRLQSTLKRIGVNAIPAIEEVNIFKDD-VVIQFINPKVQASIGANTWVVSGSPQTKKLQDILPGIINQLGPDNLDNLRKLAEQFQKQAPAAGAGAANNqEEDDDEVPELVagETFEAAAE---------------------------------------------------------------------------------------------------------------------------------------------------------------------------------------------------------------------------------------------
>UniRef100_UPI0020169F91	UniRef100_UPI001167E669	DUMMY
-------------------------------------------------------------------------------MLKLGMKPVTGVSRVTVKKSKNILFVISKPDVFKSPTSDTYIIFGEAKIEDLSSQLQTQAAEQFKAPN--LSNVGLKPESSAVA--QDDEEVDEAGVDPKDIELVMTQAGVS-------------------------------------------------------------------------MNAEKLAKLQQQVRIGGKGSARRKKKVVHRSSATDDKKLQNSLKKLTVNNISGIEEVNMIKDDGSVIHFNNPKVQASLNANTFAVSGHAESKQITEMLPGILNHLGAEGFNQLKRLASSVSA----GNVTAGGIDEDDDDVPELVEDFEAASKTE-------------------------------------------------------------------------------------------------------------------------------------------------------------------------------------------------------------------------------------------
>UniRef100_A0A6I2AUM4	UniRef100_A0A6I2AZQ3	DUMMY
------------------------------------------------------------------------------------LKQIQGVTRVTIRKSKNILFVINRPDVYKSPASDTYIVFGEAKIEDLSQQ----------------------------------------------------------------------------------------------------------------------------------------------------------------------------------------------------------------------------------MLPGILNQLGAENLANLKKIATTVSSGGDLSKPTAEEIDDDDDDVPDLVENFDEASKGEVN-----------------------------------------------------------------------------------------------------------------------------------------------------------------------------------------------------------------------------------------
>UniRef100_A0A067F2E7	UniRef100_A0A067EXA0	DUMMY
-----------------------------------------------------------------RSKQSRSEKKSRKAMLKLGMKPIPGVSRVTVKKSKNILFVISKPDVFKSPTSDTYIVFGEAKIEDLSSQLQTQAAEQFKVPPPNTGNVASKPESSAMA--QDDEEVDETGVEPKDIELVMTQAGVPRSRAVKALKAADGDIVSAIMELT--------------------------------------------------MNVEKLMKMAGAVRTGGKGSVRRKKKAVHKTTTTDDKRLQSTLKRIGVNAIPAIEEVNIFKDD-VVIQFLNPKVQASIAANTWVVSGAPQTKKLQDILPGIINQLGPDNLDNLRKLAEQFQKQAPNaGTGAPTTQEDDDDEVPELVagETFEAAAE---------------------------------------------------------------------------------------------------------------------------------------------------------------------------------------------------------------------------------------------
>UniRef100_UPI0003D73952	UniRef100_A0A067EX46	DUMMY
-----------------------------------------------------------------RSKQSRSEKKSRKAMLKLGMKPIPGVSRVTVKKSKNILFVISKPDVFKSPTSDTYIVFGEAKIEDLSSQLQTQAAEQFKVPPPNTGNVASKPESSAMV--QDDEEVDETGVEPKDIELVMTQAGVPRSRAVKALKAADGDIVSAIMELT------------------------------------------------------------------------RKKKAVHKTTTTDDKRLQSTLKRIGVNAIPAIEEVNIFKDD-VVIQFLNPKVQASIAANTWVVSGAPQTKKLQDILPGIINQLGPDNLDNLRKLAEQFQKQAPNaGTGAPTTQEDDDDEVPELVagETFEAAAE---------------------------------------------------------------------------------------------------------------------------------------------------------------------------------------------------------------------------------------------
>UniRef100_A0A7S3R9T8	UniRef100_R1DCP8	DUMMY
-------------------------------------------------------------------KQSRSEKKSRKAMQKLGMKPVPGVTRVTIKKSKNILFVIQAPDVFKSPASDTYIIFGEAKIEDLSAQASAQAAEQFKQPQMQAPEPAQKAAAP----EEDDEPVDESGVEAKDIELVMTQANVSRGKAVKALKSAEGDIVSAIMELT--------------------------------------------------MNPEKLAKMAAQVRTGGKGSVRRKKKAVHKTTTTDDKRLQNTLKRLGVNNIPAIEEVNLFKDNGTVVHFNNPKVQASIAANTYVVSGQAETKKLQELLPGIINQLGPDNLANLKKIAES---YQAGGPGQIPTGDaEDDEDVPDLVDNFEETA----------------------------------------------------------------------------------------------------------------------------------------------------------------------------------------------------------------------------------------------
>UniRef100_R7QQI8	UniRef100_R7QCJ9	DUMMY
---------------------------DADADEDMPDLAAAPEIDPASVASAAAMAAQGEEE--GEVKHSRAEKKSRKALQKLGLKTVSGVTRVTVKKNKNYLFVISKPEVYKSPQSDTYIIFGEAKIEDLSAVAQNRAAEQFKMPDMGAVGMPAGTADAVVtEEEEEDEDLDETGVETKDIELVMSQADVSRAKAVRALKKSNQDVVDAIMGLTM-----------------------------------------------------------AGVRVGGKGSVRRKKKAVHKAAPTDDKRLQSTLKRLQLSQLPGIEEVNIFKDNGSVINFQNPKVQAQISANTYVISGAAVTKPLQEMLPSIVNQLGADNMPQMKSLMDQLgagmgPAAAAAQAAAQATEGGDDEDIPDLVDN---------------------------------------------------------------------------------------------------------------------------------------------------------------------------------------------------------------------------------------------------
>UniRef100_A0A1X6PJT8	UniRef100_A0A1X6PKI8	UniRef100_A0A1X6PFU9
---------------------------------------------------------------------SRGEKKARKALSKLSLKPVANVSRVTLKKNKNVLFVIDGADVYKSPTSDTYVVFGEAKIEDLAAKKAAQAAQQHKMasqmavsppaasgaiaggaaararggdpaaaaAGAGVANKAADGAAGAADEgggDDEDEPLDESGVEAKDVELVMQQADVTRAKAVKALMTNNGDIVNAIMALTM------------------------------------------------VVNAEKLAKLQrmaAGVRTGGKGSVRRKKKAAHKNAPTDDKRLQATLKRIGVNTLPNIEEVNIFREGGdKIIHFSAPNVQAAVGANTFVIGGSSALKDLQDMLPEIADQL---SQADLQALAAQLNPGGAMGMGAMgaaaaaaggaggddAEGGDDDDDVPDLVEN------------------------------------EEYGNDAAVEANWAAEAFAFAERHMLLLSSLpSPADVKLTPNDAALHAAFRNAFPDTDVAVVHEDAMKSTAGKAAWRAFLEgPAKAAVPDYAFGTLLRLRAAGGYTPDNTTLVSRGVFYAVEAARNAEGVHDGV---------------------------------------------------------------------------
>UniRef100_A0A6S9LQR9	UniRef100_A0A6V1P391	DUMMY
--------------EKPTEEPEVEGEEEDDSDDDMPELEEQTDVPAPDA-----------SEPMSSGKQNRSEKKSRKAMQKLGMRPVPDITRVTVKKSKNILFVISDPDVFKSPNAETYIIFGEAKIEDLSAQAQTQAAEQFRAPEAAPA----AAAGGAAADDDDDEEVDEEGVDQKDIELVMTQAGCTRPKAVKALKNNSGDIVNAIMELTM----------------------------------------------------------QTTTRTGGKGSMRRKKKTVHKTATSDDKKLGTTLKKLGVTNIPAIEEVNLFKQNGEVIHFVNPKVQASIAANTYVISGDPQTKQLQDLLPGIINQLGPDSLANLKQIAESYSNAA--GGASAEGGDDDDDDVPDLVENFEDAAK---------------------------------------------------------------------------------------------------------------------------------------------------------------------------------------------------------------------------------------------
>UniRef100_B7G862	UniRef100_B7FTC4	DUMMY
-------------------------------DDDVPDLETQGMDPAMLAQAQ----AMMQQEEFK--QQNRNEKKSRKAMQKLGMRAIPGVLRVTVKKSKNVLFVIHKPDVFKSPNADTYVVFGEAKSEDAGAASQAAAAKQFQ-QQQAASAVTSMSQAPEPEEEG---EADETGLEAKDIELVMAQINCTRATAVKALKENDCDLVNAIMSLT-----------------------------------------------------------------GGKGSVRRKKKVATRSNSAQtDAKLTSTLKKLGATNIPGIEEVNFFKEDGKVIHFKNPKVQAAVAANTYIISGPSETKPLQELLPSIVSQLGMDNLASLQNMAQG-AASGAPAAIPEGEEDDDDDDVPDLVEgNFEEASE---------------------------------------------------------------------------------------------------------------------------------------------------------------------------------------------------------------------------------------------
>UniRef100_D7FUX7	UniRef100_D7G5C4	DUMMY
---------------------------EGDSDDDIPELEEQ-------------VGGDDSAEPKG-GKQNRNEKKARKAVQKLGMKAVPSIMRVTVKKSKNILFVISKPDVHKSPSSNTYVIFGEAKIEDLSAQAQQQAAERFSAPEAAAASAAAIPAVNTGADVDTDELVDETGVEPKDIELIMSQASCTRSAAVNALKKNDGDIVNAIMELTM-------------------------------------------------------------------GGVRRKKKNVHKTATSDDKKLTTTLKRIGVTNIPAIEEVNMFKNDGEVIHFVGPKVQASVGANTYVVSGQSETKKLQDLLPGIINELGQENLDQLKEIAGNFP----GGEAGAG---DDEDDVPDLVENFEEASK---------------------------------------------------------------------------------------------------------------------------------------------------------------------------------------------------------------------------------------------
>UniRef100_A0A7S1PK02	UniRef100_A0A7S1PJI6	DUMMY
------------EEEEAEVEAEGEEDEDSDStDEDMPNLENADGTKK-------------DE----KSKQNRSEKKSRKAVQKLGMKPVPGIVRVTVKKSKNILFVISKPDVHKSPNSDTYIVFGEAKIEDLSAQAQANAAQQFTQQtaDTAVAEPKVEGESAKIEEVEDDGEADESGIEPKDIELVMSQVQCSRAKAEKALRSHNNDIVEAIMQLS-----------------------------------------------------EKMKQRFDAVRTGGKGTARRRKLAKHQSHAADDKQLQAQLKRLGVNAIPGIEEVNMFTDTGSVIHFAAPKVQASVSANTYVITGHSENKRLEELLPGIINQLGPDNLMNLKRIAEGY-AAGAGAKASAAASDEKDEDIPEIGENFEDVS----------------------------------------------------------------------------------------------------------------------------------------------------------------------------------------------------------------------------------------------
>UniRef100_A0A812W4K6	UniRef100_A0A812LWP6	DUMMY
------------------------------------------------------------------ARTTRGEKKSRKAMAKLGMRPVSGINRVTIRKSKNILFSIAQPDVFKSATSDTYIIFGEAKVDDLSAQAQSKAAEQFRApEGAAASAA--AAPAAAVEDEG---DVDDEGVDPKDIDLVIAQIGCSRAKAVTALKNNDNDVVNAIMELTM-----------------------------------------------------KLAQRFDAVRTGGKGTARRRKLAKHQTNTADEKQLQAHLKRLGLNSIPGIEEVNMFTEDGGVLHFNTPKVQAAVGANTYVITGQPENKRLEELLPGIIHQLGADNLTNLRRIAEGF------RAAPAAeTGGDD---IPDIGENFEEVSK---------------------------------------------------------------------------------------------------------------------------------------------------------------------------------------------------------------------------------------------
>UniRef100_A0A7S3ULX0	UniRef100_A0A7S3UPK0	DUMMY
-----------------------------------------------------------------------AEKKSRKALLKLGMKQVPGIVRVTVKKSKSIIFVIANPDVHKATNSETYIIFGEAKMEDTAAQAQASAAQQL-----AASDPVTADAAPSAPIEEPEGEIDETGLEAKDIELVMSQAGCSRGKAVAALKANKGDLVEAIM--------------------------------------------------------EKLMKKGPAAQLGGAGTARRKQKKVHKPTAADDKKILAALKRVGCNPIPGIEEVNMFREDGKVLHFKSPKLQASIGANTYAISGAGEEKALTELLPGILTQLGPDNMAALKQLAESMQRT-----------EKADDDVPDLEgENFEDVSK---------------------------------------------------------------------------------------------------------------------------------------------------------------------------------------------------------------------------------------------
>UniRef100_A0A2K3CWF7	UniRef100_A8JBX6	DUMMY
-------------------------------------------------------------------KQSRSEKKSRKAMQKLGMKPVTGVTRVTIKKSKNILFVIQSPDVFKSPASDTYIIFGEAKIEDLSAQTQAAAAEQFKMRPEAMAGAAalagEGVQGSAaaaggAAADDDDEEVDDSGVEQKDIELVMTQANVSRSKAVKALKNAEGDIVSAIMELTM-------------------------------------------------MDREKLSKMAGAVRTGGKGSVRRKKKAVHKTTSTDDKRLQNTLKRLGVNTIPGIEEVNIFKDD-SVIHFVNPKVQASIAANTYVISGPSTQKKIQELLPGILNQMGPDSLVHLKKMMQQLGAGMPGGlgsmlgglgmpsaGAPAAGG--DDDDVPDLVDNFDNAAE---------------------------------------------------------------------------------------------------------------------------------------------------------------------------------------------------------------------------------------------
>UniRef100_D8UIE7	UniRef100_D8TV83	DUMMY
-------------------------------------------------------------------KQSRSEKKSRKAMQKLGMKPVQGVTRVTIKKSKNILFVIQSPDVFKSPASDTYIIFGEAKIEDLSAQSQAAAAEQFKMRPEP--EAAQALGAAAGQAEDDDEEVDDSGVEQKDIELVMTQANVSRAKAIKALKNAEGDIVSAIMELTM-------------------------------------------------MDRDKLMKMAGAVRTGGKGSVRRKKKAVHKTTSTDDKRLQNTLKRLGVNTIPGIEEVNIFKDD-TVIHFVNPKVQASIAANTYVISGPSQQKKIQELLPGILNQMGPDSLVHLKKMMQQL--GAVGGlpgglgalgglgglasmGAPAAGGAaagGDDDDVPDLVENFDTAA----------------------------------------------------------------------------------------------------------------------------------------------------------------------------------------------------------------------------------------------
>UniRef100_A0A087SLB3	UniRef100_A0A087SB88	DUMMY
-----------------------------------------------------------------RSKQSRSEKKSRKAMQKLGMKPVPGIARVQIKKSKNILFVMTKPDVFKNPTSDTYVIFGEAKIEDLSAQAAAGAAEQFRM-AEAMASRNEGgaaSAKPAEPEAEEEgEEVDESGVEAKDIELVMTQASVSRSKAVKALRAADNDIVTAIMELTM-------------------------------------------------MNAEKLQKMAGAVRVGGKGSVRRKKKAVHKNTSTDDKRLQGTLKRLGVNTIPGIEEVLLINNDGSALQFLNPKVQASIAANTYVVSGPSQQKRAQDVLASMLAGMgGVPNMQSLAQLmgggGAGLPSFNPEGAADEPEG---DDDVPELVGDFEQAA----------------------------------------------------------------------------------------------------------------------------------------------------------------------------------------------------------------------------------------------
>UniRef100_A0A9D4TYU6	UniRef100_A0A9D4TM21	DUMMY
------------------------------------------------------------EEGGARGKQSRSEKKSRKAMQKLGMKPVPGVMRVQIRKSKNILFVINKPDVYKSPSSDTYVIFGEAKIEDLSAQAAGAAAEQFRMadaMGGGGSGPAPTRAAEVVEEEEEEgEEVDESGVEAKDIELVMTQAGVSRTKAVKALKNADGDIVSAIMELTM-------------------------------------------------MNVERLQKMAGVVRTGGKGTVRRKKKAVHKTTSTDDKRLQSTLKRLGVNTIPGIEEVLLINNDGSALQFNNPKVQASIAANTYVVSGASQPKRAQDVMASMLAGMG--GMAGLQQMmggmggAGGMPAFNPEG---AADEPDDDDDVPELVESFEQAA----------------------------------------------------------------------------------------------------------------------------------------------------------------------------------------------------------------------------------------------
>UniRef100_A0A383VL23	UniRef100_A0A383VRL0	DUMMY
-------------------------------------------------------------------KQSRSEKKSRKAMQKLGMKPVPGVSRVTIKKSKNILFVINQPDVFKSPASDTYIIFGEAKIEDLSAAAQSQAAQAFQMQPE--EQMQESRPAAAAIEEDDGEEVDESGVEAKDIELVMTQANVSRARAVKALKASSGDIVSAIMELTL-------------------------------------------------MDRDKLMKMASAVRTGGKGTVRRKKKAVHKTTSTDDKRLQSTLKRLGVNTIPGIEEVNI-VKDDSIIHFVNPKVQASIAANTYVVSGTPTTKSVADMpdlfgggfNPAMLSQMDPASLAQLQKMAAQYQAAAGAGGAP-GLG-DDDDDVPDLVENFEDESK---------------------------------------------------------------------------------------------------------------------------------------------------------------------------------------------------------------------------------------------
>UniRef100_A0A176W222	UniRef100_A0A2R6X1C0	DUMMY
---------------------------EDDDDEDAPDLEESAA------------------DGTGKSKQSRSEKKSRKAMQKLGMKPVPGVTRVTIKKSKNILFVISKPDVFKSPASDTHIIFGEAKIEDLSSQLQSQAAEQFK--NPDLSHVEAKAEPSAASEAEDEEEVDETGVEPKDIELVMTQAGVSRARAVAALKATvpRGDIVSAIMELT--------------------------------------------------MNREKLMKMASAVRTGGKGSVRRKKKAVHKTTTTDDKRLQNTLKRLGVNTIPGIEEVNIFKDE-TVIHFVNPKVQASIAANTWVVSGPSQSKKLQDLLPGIINQLGPDNLPNLKKIAQQYQRQE-----PAGAEDEDDEDVPDLVdgETFEEAAKQES------------------------------------------------------------------------------------------------------------------------------------------------------------------------------------------------------------------------------------------
>UniRef100_A0A2K1K7Z6	UniRef100_A0A2K1K1T9	DUMMY
-----------------------------------------------------------------KSKQSRGEKKSRKAMQKLGMKPVPGVTRVTIKKSKNILFVISKPDVFKSPASDAHIIFGEAKIEDLSSQLQSQAAEQFKV--PEVANVESKAEPASTAEAEEEGDVDETGVEPKDIELVMTQAGVSRAKAVHALKTTNGDIVSAIMDLT--------------------------------------------------MNREKLMKMAGAVRTGGKGSVRRKHKAAHKTTTTDDKRLQNTLKRLGVNTIPGIEEVNIFKDE-TVIHFVNPKVQASIAANTWVVSGPSSTKKLEDLLPSIINQLGPDNLVNLKKIAQQFQKQAASSAA------EEDDDVPELVegETFEDAAKQES------------------------------------------------------------------------------------------------------------------------------------------------------------------------------------------------------------------------------------------
>UniRef100_A0A8T0G2T2	UniRef100_A0A8T0I075	DUMMY
-------------------------GKDDDDDEDEDEDEDDDVLDA------LDGQGEGDDAAGGKSKQSRGEKKSRKAMQKLGMKPVTGVTRVTIKKSKNILFVISKPDVFKSPASDTHIIFGEAKIEDLSSQLQSQAAEQFKV--PEMANVESKAEPSSAVEAEDEGDVDETGVEPKDIELVMTQAGVSRAKAVRALKATDGDIVSAIMDLT--------------------------------------------------MNREKLMKMASAVRTGGKGSVRRKKKAVHKTTTTDDKRLQSTLKRLGVNTIPGIEEVNIFKDE-TVIHFVNPKVQASIAANTWVVSGPSQTKKLEELLPSIINQLGADNLVNLRKIAQQFQRQEAAGAI-----EEEDDDVPELVegENFEDASKEEA------------------------------------------------------------------------------------------------------------------------------------------------------------------------------------------------------------------------------------------
>UniRef100_A9NT74	UniRef100_A9NYY8	DUMMY
-----------------------------------------------------------------KSKQSRSEKKSRKAMLKLGMKPVPGVTRVAIKKSKNILFVISKPDVFKSPASDTYIVFGEAKIEDLSSQLQTQAAEQFKAPD--LSHVMAKPESSTTAQE-EEEDIDDTGVEPKDIELVMTQAGVSRAKAVKALKAADGDIVTAIMDLT--------------------------------------------------MNREKLMKMAGAVRTGGKGTMRRKKKTVHRTTTTDDKKLQSTLKRMGVNAIPAIEEVNIFL-EDSVIHFVTPKVQASVVANTWVVSGSPQTKKLQDLLPGIINQLGPDSFANLRKIAQQFQKEE-----PHPAAEEDDDDVPDLVegETFEEAAKQES------------------------------------------------------------------------------------------------------------------------------------------------------------------------------------------------------------------------------------------
>UniRef100_A0A4Y7JYQ7	UniRef100_UPI000E6FDAB0	DUMMY
-----------------------------------------------------------------RSKQSRSEKKSRKAMLKLGMKPITGVSRVTVKKSKNILFVISKPDVFKSPASDTYVIFGEAKIEDLSSQLQTQAAEQFKAPDLSHVVSKPESSAPA----QDEEDVDETGVEPKDIELVMTQAGVSRPKAVKALKACDGDIVSAIMDLT--------------------------------------------------MNRDKLMKMAGAVRTGGKGSVRRKKKAVHKTATTDDKRLQSTLKRVGVNAIPAIEEVNIFKDD-SVIQFLNPKVQASIAANTWVVSGSPQTKKLQDILPGIINQLGPDNLDNLRKLAEQFKKQGA-GAAAAAAQEDDDDDVPELVagETFEAAAE---------------------------------------------------------------------------------------------------------------------------------------------------------------------------------------------------------------------------------------------
>UniRef100_A0A2P5CFA3	UniRef100_A0A2P5AEB3	DUMMY
-----------------------------------------------------------------RSKQSRSEKKSRKAMLKLGMKPIPGVSRVTVKKSKNILFVISKPDVFKSPTSDTYVIFGEAKIEDLSSQLQTQAAEQFKAPD--LSHVISNPESSATA--QADEDVDETGVEPKDIELVMTQAGVSRSKAVKALKASDGDIVSAIMELT--------------------------------------------------MNVEKLMKMAGAVRTGGKGSMRRKKKAVHKTTTTDDKRLQSTLKRIGVNAIPAIEEVNIFKDD-VVIQFSNPKVQASIAANTWVVSGSPQTKKLQDILPSILNQLGPDNLDNLKKLAEQFQKQApgAAGAGAATAPEDEDDEVPDLVpgETFEEAAEEKA------------------------------------------------------------------------------------------------------------------------------------------------------------------------------------------------------------------------------------------
>UniRef100_A0A7J6HVJ1	UniRef100_A0A7J6IAI7	DUMMY
-------------------------------------------------------------------KQSRSEKKSRKAMLKLGMKPVTGVSRVTIKRTKNILFFISKPDVFKSPHSETYIIFGEAKIEDLSSQLQSQAAQQFRMPDMSAVTAKADSAAPAagVPAEEEEEEVDETGVEARDIDLVMTQAGVSKIKAVKALKAHDGDIVSAIMELT--------------------------------------------------MNVDKLKKMAGAVRTGGKGSVRRKKKAVHKTTTTDDKRLQSTLKRIGVNAIPAIEEVNIFKDD-VVIQFINPKVQASIAANTWVVSGSPQTKKLQDILPSILNQLGPDNLDNLKKLAEQFQKQApgAAGAGDATAQEDDDDDVPELVpgQTFEAAAEEKA------------------------------------------------------------------------------------------------------------------------------------------------------------------------------------------------------------------------------------------
>UniRef100_UPI00053F968E	UniRef100_A0A0J8B0H2	DUMMY
----------------------------------------------------------LDGDASGRSKQSRSEKKSRKAMLKLGMKPITGVSRVTVKKSKNILFVISKPDVFKSPTSDTYVIFGEAKIEDLSSQLQTQAAEQFKAPD--LTNVISKPESSAMA--QDDEDVDETGVEPKDIELVMTQAGVPRGKAVKALKAADGDIVSAIMELT-------------------------------------------------IMDEATRAKLQAKfgsqaVRTGGRGTVRRKKKAVRKTATQDDKRLQSTLKKLNVNTIPTIEEVNLFKSDGKVIHFTNPKVQAAIAANTYVVSGNCEEKELSSLMPEIYSQLGPDSVENLKQIIE---QYSKNGAVPGAAAGEDDEDVPDLVDNF-ESTANE-------------------------------------------------------------------------------------------------------------------------------------------------------------------------------------------------------------------------------------------
>UniRef100_A0A0K9QJM5	UniRef100_A0A0K9R3R0	DUMMY
-----------------------------------------------------------------RSKQSRSEKKSRKAMLKLGMKPITGVSRVTVKKSKNILFVISKPDVFKSPTSDTYVIFGEAKIEDLSSQLQTQAAEQFKAPD--LTNVISKPESSSMA--QDDEDVDETGVEPKDIELVMTQAGVPRGKAVKALKAADGDIVSAIMELT--------------------------------------------------MNVEKLKKMAGAVRTGGKGSVRRKKKAVHKTTTTDDKRLQSTLKRIGVNAIPQIEEVNIFKDD-QVIQFINPKVQASIAANTWVVSGAPQTKKLQDILPGIINQLGPDNLDNLRKLAEQFqsraPNANVDGSGTIA--EEDDDEVPELVagETFEAAAEEE-------------------------------------------------------------------------------------------------------------------------------------------------------------------------------------------------------------------------------------------
>UniRef100_A0A6P4LF15	UniRef100_A0A0D2R4N2	DUMMY
-----------------------------------------------------------------RSKQSRSEKKSRKAMLKLGMKPIPGVSRVTIKKSKNILFVISNPDVFKSPASDTYIVFGEAKIEDLSSQLQTQAAEQFKAPD--LSHVISQPEPSTVA--QDDEEVDETGVEPKDIELVMTQAGVSRSKAVKALKAADGDIVSAIMELT--------------------------------------------------MNKERLMKMAGAVRTGGKGSMRRKKKAVHKTTTTDDKRLQSTLKRIGVNAIPAIEEVNIFKDD-VVIQFINPKVQASIAANTWVVSGSPQTKKLQDILPGIINQLGPDNLDNLRKLAEQFQKQapaagSGDGTGAATTQEEDDEEVPDLVpgETFEAAAEGQA------------------------------------------------------------------------------------------------------------------------------------------------------------------------------------------------------------------------------------------
>UniRef100_A0A2P5X0J4	UniRef100_A0A2P5WYN0	DUMMY
-----------------------------------------------------------------RSKQSRSEKKSRKAMLKLGMKPIPGVSRVTIKKSKNILFVISNPDVFKSPASDTYIVFGEAKIEDLSSQLQTQAAEQFKAPD--LSHVISQPEPSTVA--QDDEEVDETGVEPKDIELVMTQAGVSRSKAVKALKAADGDIVSAIMELT--------------------------------------------------------------VRTGGKGSMRRKKKAVHKTTTTDDKRLQSTLKRIGVNAIPAIEEVNIFKDD-VVIQFINPKVQASIAANTWVVSGSPQTKKLQDILPGIINQL-------------------------VATQEEDDEEVPDLVpgETFEAAAE---------------------------------------------------------------------------------------------------------------------------------------------------------------------------------------------------------------------------------------------
>UniRef100_A0A1U8P5T5	UniRef100_A0A1U8IJV7	DUMMY
-----------------------------------------------------------------RSKQSRSEKKSRKAMLKLGMKPISGVSRVTVKKSKNILFVISKPDVFKSPASDTYVIFGEAKIEDLSSQLQTQAAEQFKAPD--LSHVISKPESSTAV--QDDEEVDDTGVEPKDIELVMTQAGVSRSKAVKALKAADGDIVSAIMELT--------------------------------------------------MNKERLMKMAGAVRTGGKGSMRRKKKAVHKTTTTDDKRLQSTLKRIGVNAIPAIEEVNVFKDD-VVIQFINPKVQASIAANTWVVSGSPQTKKLQDILPGIINQLGPDNLDNLRKLAEQFQKQAPgagegTGTGAVATQEEDDEEVPDLVpgETFEAAAE---------------------------------------------------------------------------------------------------------------------------------------------------------------------------------------------------------------------------------------------
>UniRef100_UPI00084950A8	UniRef100_A0A061EVS4	DUMMY
-------------------------------------------------------------------KQSRSEKKSRKAMLKLGMKPVTGVSRVTIKRTKNILFFISKPDVFKSPNSETYVIFGEAKIEDLSSQLQTQAAQQFRMpdMGSVMAKSDTSTAAAGAPAEEEEEEIDETGVEPRDIDLVMTQAGVSRSKAVKALKTHNGDIVSAIMELT--------------------------------------------------MNVEKLMKMAGAVRTGGKGSMRRKKKAVHKTTTTDDKRLQSTLKRIGVNAIPAIEEVNIFKDE-VVIQFINPKVQASIAANTWVVSGSPQTKKLQDILPGIINQLGPDNLDNLRKLAEQFQKQvPTTGDGATATQEEDDDDVPQLVgdETFEAAAE---------------------------------------------------------------------------------------------------------------------------------------------------------------------------------------------------------------------------------------------
>UniRef100_UPI000B8CC334	UniRef100_UPI000B8C8C4E	DUMMY
-----------------------------------------------------------------RSKQSRSEKKSRKAMLKLGMKPIPGVSRVTVKKSKNILFVISKPDVFKSPTSDTYVVFGEAKIEDLSSQLQTQAAEQFKAPD--LSNVISKAETSTVA--QDDEEVDETGVEPKDIELVMTQAGVPRSKAVKALKAADGDIVTAIMELT--------------------------------------------------MNREKLMKMANSVRTGGKGTMRRKKKAVHKTTTTDDKRLQSTLKRIGVNAIPAIEEVNIFKDD-VVIQFINPKVQASIAANTWVVSGSPQTKKLQDILPQIISHLGPDNLDNLKKLAEQFQKQAPAAGAGATAGqeDDDDDDVPDLVGNF--------------------------------------------------------------------------------------------------------------------------------------------------------------------------------------------------------------------------------------------------
>UniRef100_A0A5D3CHB5	UniRef100_A0A1S4DVT8	DUMMY
-----------------------------------------------------------------RSKQSRSEKKSRKAMLKLGMKPIPGVSRVTVKKSKNILFVISKPDVFKSPTSDTYIVFGEAKIEDLSSQLQTQAAEQFKAPN--LSNLTSKPEPSTVV--QDDEEVDETGVEPKDIELVMTQAGVSRPKAVKALKATEGDIVSAIMELT--------------------------------------------------MDHTKLQKMAGAVRTGGKGSVRRKKKAVHKTTTTDDKRLQSTLKRIGVNAIPAIEEVNIFKDD-VVIQFTNPKVQASIAANTWVVSGSPQTKKLQDILPGIINQLGPDNLDNLRKLAEQFQKQApgagagAAAAAAAANGEDDDDDVPDLVE----------------------------------------------------------------------------------------------------------------------------------------------------------------------------------------------------------------------------------------------------
>UniRef100_UPI0002B4CE05	UniRef100_A0A0A0LPY4	DUMMY
-----------------------------------------------------------------RSKQSRSEKKSRKAMLKLGMKPIPGVSRVTVKKSKNILFVISKPDVFKSPTSDTYIVFGEAKIEDLSSQLQTQAAEQFKAPN--LSNLTSKPEPSTVV--QDDEEVDETGVEPKDIELVMTQAGVSRPKAVKALKATEGDIVSAIMELT-------------------------------------------------LMDQERLRKIASAVRTGGKGTVRRKKKAVHKTTTTDDKRLQSTLKRIGVNAIPAIEEVNIFKDD-VVIQFNNPKVQASIAANTWVVSGSPQTKKLQDILPGIINQLGPDNLDNLRKLAEQFKQQVPGAGGDPKNAQEEDDDVPELVE----------------------------------------------------------------------------------------------------------------------------------------------------------------------------------------------------------------------------------------------------
>UniRef100_A0A6J1HTD9	UniRef100_A0A6J1KRM9	DUMMY
-----------------------------------------------------------------RSKQSRSEKKSRKAMLKLGMKPIPSVSRVTVKKSKNILFVISKPDVFKSPTSDTYVIFGEAKIEDLSSQLQTQAAEQFKAPN--LSNLTSKPEAPTIA--QDDEVVDESGVEPKDIELVMTQAGVSRPRAVKALKAADGDIVSAIMELT--------------------------------------------------MDHAKLQKMAGAVRTGGKGSVRRKKKAVHKTTTTDDKRLQSTLKRIGVNAIPAIEEVNIFKDD-IVIQFVNPKVQASIAANTWVVSGSPQTKKLQDILPGIINQLGPDNLDNLRKLAEQFQKQAPGEAAAAANAEDDDDDVPDLVE----------------------------------------------------------------------------------------------------------------------------------------------------------------------------------------------------------------------------------------------------
>UniRef100_A0A6J1GEH6	UniRef100_A0A6J1ED99	DUMMY
-----------------------------------------------------------------RSKQSRSEKKSRKAMLKLGMKPIPSVSRVTVKKSKNILFVISKPDVFKSPTSDTYVIFGEAKIEDLSSQLQTQAAEQFKAPN--LSNLTSKPEAPTIA--QDDEVVDESGVEPKDIELVMTQAGVSRPRAVKALKAADGDIVSAIMELT--------------------------------------------------MDHAKLQKMAGAVRTGGKGSVRRKKKAVHKTTTTDDKRLQSTLKRIGVNAIPAIEEVNIFKDD-VVIQFVNPKVQASIAANTWVVSGSPQTKKLQDILPGIINQLGPDNLDNLRKLAEQFQKQAPgEAAAAAANAEDDDDDVPDLVE----------------------------------------------------------------------------------------------------------------------------------------------------------------------------------------------------------------------------------------------------
>UniRef100_UPI000C9D3D5D	UniRef100_UPI000C9D2D53	DUMMY
-----------------------------------------------------------------RSKQSRSEKKSRKAMLKLGMKPIPGVSRVTVKKSKNILFVISKPDVFKSPTSDTYIVFGEAKIEDLSSQLQTQAAEQFKAPN--LSNLTSKPEPSAVA--QEDEVVDESGVEPKDIELVMTQAGVSRPRAVKALKAADGDIVSAIMELT--------------------------------------------------MDQERLRKIASAVRTGGKGTMRRKKKAVHKTTTTDDKRLQSTLKRIGVNAIPAIEEVNIFKDD-VVIQFNNPKVQASIAANTWVVSGSPQIKKLQDILPGIINQLGPDNLDNLRKLAEQFKQQApgagvdVDAK----NVEEDDDDVPELVD----------------------------------------------------------------------------------------------------------------------------------------------------------------------------------------------------------------------------------------------------
>UniRef100_A0A6J1DLY9	UniRef100_A0A6J1C7T3	DUMMY
-----------------------------------------------------------------RSKQSRSEKKSRKAMLKLGMKPIPGVSRVTVKKSKNILFVISKPDVFKSPTSDTYIIFGEAKIEDLSSQLQSQAAEQFKAPN--LSNLTSKPEPSAVA--QDDEEVDETGVEPKDIELVMTQAGVSRPRAVKALKAADGDIVSAIMELT--------------------------------------------------MDHTKLKKMAGAVRTGGKGSVRRKKKAVHKTTTTDDKRLQSTLKRIGVNAIPAIEEVNIFKDD-VVIQFINPKVQASIAANTWVVSGAPQTKKLQDILPGIINQLGPDNLDNLRKLAEQFQKQAPGAGAGAANAQDDDDDVPELVE----------------------------------------------------------------------------------------------------------------------------------------------------------------------------------------------------------------------------------------------------
>UniRef100_U5GBD9	UniRef100_A9PE19	DUMMY
-------------------------------------------------------------------KQSRSEKKSRKAMLKLGMKPLPGVSRVTVKKSKNIMFVISKPDVFKSPNSDTYIVFGEAKIEDLSSQLQTQAAEQFKAPNPSTSASQPEPSSTA----QDDEDVDETGVEPKDIELVMTQAGVSRSKAVKALKAADGDIVTAIMELT--------------------------------------------------MNREKLMKMAGSVRTGGKGTMRRKKKAVHKPSTTDDKKLQSTLKRIGVNTIPAIEEVNIFKDD-LVIQFVNPKVQASIPANTWVISGTPQTRKLQDILPGIINQLGPDNLDNLRKLAEQFQKEMPAGEAGAA---QEDDDVPDLV-----------------------------------------------------------------------------------------------------------------------------------------------------------------------------------------------------------------------------------------------------
>UniRef100_A9PA21	UniRef100_A9PCJ7	DUMMY
-----------------------------------------------------------------RSKQSRSEKKSRKAMLKLGMKTIPGVSRVTVKKSKNILFVISKPDVFKSPTSDTYVIFGEAKIEDLSSQLQTQAAEQFKAPD--LSHVISKPETSAIA--QDDEEVDETGVEPKDIELVMTQAGVSRSKAVKALKAADGDIVSAIMELT--------------------------------------------------MNREKLMKMAGSVRTGGKGTMRRKKKAVHKSSTTDDKKLQSTLKRIGVNAIPAIEEVNIFKDD-LVIQFVNPKVQASIVANTWVITGTPQTRKLQDILPGIINQLGPDNLDNLRKLAEQFQKEVPSGDAGAA--QEDDDDVPELVggETFEAAAE---------------------------------------------------------------------------------------------------------------------------------------------------------------------------------------------------------------------------------------------
>UniRef100_A0A8T2Z5S5	UniRef100_A0A8T2Z296	DUMMY
-------------------------------------------------------------------KQSRSEKKSRKAMLKLGMKTIPGVSRVTVKKSKNILFVISKPDVFKSPTSDTYVIFGEAKIEDLSSQLQTQAAEQFKAPD--LSHVISKPETSAIA--QDDEEVDETGVEPKDIELVMTQAGVSRSKAVKALKAADGDIVSAIMELT--------------------------------------------------MNREKLMKMAGSVRTGGKGTMRRKKKAVHKSSTTDDKKLQSTLKRIGVNAIPAIEEVNIFKDD-LVIQFVNPKVQASIVANTWVITGTPQTRKLQDILPGIINQLGPDNFDNLRKLAEQFQKEVPSGDAGAA--QEDDDDVPELVggETFEAAAE---------------------------------------------------------------------------------------------------------------------------------------------------------------------------------------------------------------------------------------------
>UniRef100_A0A8T2B6W2	UniRef100_A0A8T2CDG4	DUMMY
----------------------------------------------------------LDGEAGGKSKQSRSEKKSRKAMLKLGMKPITGVSRVTVKKSKNILFVISKPDVFKSPASDTYVIFGEAKIEDLSSQIQSQAAEQFKAPD--LSNVISKGESSSAAVVQDDEEVDEEGVEPKDIELVMTQAGVSRPRAVKALKAADGDIVSAIMELT--------------------------------------------------MNREKLMKMANTVRTGGKGTVRRKKKAVHKTNTTDDKRLQSTLKRIGVNSIPAIEEVNIFKDD-VVIQFINPKVQASIAANTWVVSGSPQTKKLQDILPQIISQLGPDNMDNLKKLAEQFQKQSPgEGKASATIQEEDDDDVPELVgETFEAAAE---------------------------------------------------------------------------------------------------------------------------------------------------------------------------------------------------------------------------------------------
>UniRef100_A0A7G2ELV2	UniRef100_Q9SMW7	DUMMY
----------------------------------------------------------LDGEAGGKSKQSRSEKKSRKAMLKLGMKPITGVSRVTVKKSKNILFVISKPDVFKSPASDTYVIFGEAKIEDLSSQIQSQAAEQFKAPD--LSNVISKGESSSAAVVQDDEEVDEEGVEPKDIELVMTQAGVSRPNAVKALKAADGDIVSAIMELT--------------------------------------------------MNREKLMKMANTVRTGGKGTVRRKKKAVHKTNTTDDKRLQSTLKRIGVNSIPAIEEVNIFKDD-VVIQFINPKVQASIAANTWVVSGSPQTKKLQDILPQIISQLGPDNMDNLKKLAEQFQKQaSGEGNAASATiQEEDDDDVPELVgETFETAAEEKA------------------------------------------------------------------------------------------------------------------------------------------------------------------------------------------------------------------------------------------
>UniRef100_A0A816P309	UniRef100_A0A816PLP3	DUMMY
-------------------------------------------------------------------KQSRSEKKSRKAMLKLGMKPVTDVSRVTIKRSKNVLFVISKPDVFKSPNSETYVIFGEAKIDDMSSQLQAQAAQRFKMPDVAsmIPNADASEAVTVAQEEEDDDDVDETGVEAKDIDLVMTQAGVSKAKAVKALKTNDGDIVSAIMELT--------------------------------------------------MNREKLMKMANTVRTGGKGTVRRKKKAVHKTNTTDDKKLQSTLKRIGVNSIPAIEEVNIFKDD-VVIQFTNPKVQASVAANTWVVSGSPQTKKLEDILPQILSQLGPDNMDNLRKLAEQFKNQApVDGNASATVQEDDDDDVPDLVagETFEAAAE---------------------------------------------------------------------------------------------------------------------------------------------------------------------------------------------------------------------------------------------
>UniRef100_A0A816VNB8	UniRef100_UPI001E8562B8	DUMMY
-------------------------------------------------------------------KQSRSEKKSRKAMLKLGMKPVTDVSRVTIKRSKNVLFVISKPDVFKSPNSETYVIFGEAKIDDMSSQLQAQAAQRFKMPDVAsmIPNSDASEAAAVAQEEDEDDDVDETGVEAKDVELVMTQAGVSKAKATKALKANDGDIVSAIMELT--------------------------------------------------MNREKLMKMANTVRTGGKGTVRRKKKAVHKTNTTDDKKLQSTLKRIGVNSIPAIEEVNIFKDD-VVIQFTNPKVQASVAANTWVVSGSPQTKKLEDILPQILSQLGPDNMDNLRKLAEQFKNQApVDGNASATVQEDDDDDVPDLVagETFEAAAE---------------------------------------------------------------------------------------------------------------------------------------------------------------------------------------------------------------------------------------------
>UniRef100_A0A397XYL1	UniRef100_A0A3P6BC83	DUMMY
-------------------------------------------------------------------KQSRSEKKSRKAMLKLGMKPVTDVSRVTIKRSKNVLFVISKPDVFKSPNSETYVIFGEAKIDDMSSQLQAQAAQRFKMPDVAsmIPNADASEAVTVAQEEEDDDDVDETGVEAKDIDLVMTQAGVSKAKAVKALKTNDGDIVSAIMELT--------------------------------------------------MNREKLMKMANTVRTGGKGTVRRKKKAVHKTNTTDDKKLQSTLKRVGVNSIPGIEEVNIFKDD-VVIQFINPKVQASVAANTWAVSGTPQTKKLQDILPQIISQLGTDNLDNLKKLAEQFQKQAPGGGAdvPATIQEEDEDDVPELVagETFETPAAQEA------------------------------------------------------------------------------------------------------------------------------------------------------------------------------------------------------------------------------------------
>UniRef100_A0A3P6EP83	UniRef100_A0A0D2ZRE4	DUMMY
-----------------------------------------------------------------KSKQSRSEKKSRKAMLKLGMKPITGVSRVTIKKSKNIMFVISKPDVFKSPASDTYVIFGEAKIEDLSSQIQSQAAEQFKAPdlSNVVSQGESSSSAAVIQ--DDDEEIDEDGVDAKDVELVMTQAGVTRPKAVKALKAADGDIVTAIMELT--------------------------------------------------MNREKLMKMATTVRTGGKGTVRRKKKAVHKTNTTDDKKLQSTLKRIGVNSIPAIEEVNIFKDD-VVIQFTNPKVQASIAANTWVVSGSPQTKKLEDILPQILSQLGPDNMDNLRKLAEQLKKQPPgEGNASATIQEEDDDDVPDLVagETFEAAAAEE-------------------------------------------------------------------------------------------------------------------------------------------------------------------------------------------------------------------------------------------
>UniRef100_A0A6J0LLN8	UniRef100_A0A6J0JAQ9	DUMMY
-------------------------------------------------------------------KQSRSEKKSRKAMLKLGMKPVTDVSRVTIKRSKNVLFVISKPDVFKSPNSDTYVIFGEAKIDDMSSQLQAQAAQRFKMPDVAsmIPNADASEAATAAQEEEEDEDVDETGVEAKDVELVMTQAGVSKAKATKALKANDGDIVSAIMELT--------------------------------------------------MNREKLMKMANTVRTGGKGTVRRKKKAVHKTNTTDDKKLQSTLKRIGVNSIPGIEEVNIFKDD-VVIQFTNPKVQASIAANTWVVSGSPQTKKLEDILPQILSQLGPDNMDNLRKLAEQLKKQPPgEGNASATIQEEDDDDVPDLVagETFEAAAAEE-------------------------------------------------------------------------------------------------------------------------------------------------------------------------------------------------------------------------------------------
>UniRef100_A0A498IHD8	UniRef100_A0A498JL90	DUMMY
-----------------------------------------------------------------RSKQSRSEKKSRKAMLKLGMKGIPGVSRVTVKKSKNILFVISKPDVFKSPASDTYVIFGEAKIEDLSSQLQTQAAEQFKAPN--VSAVTANPEPSTLA--QDDEDVDETGVEPKDIELVMTQAGVSRSRAVKALKAANGDIVSAIMELT--------------------------------------SREKTPKSPNAKMNREKLMKMAGAVRTGGKGSVRRKKKAVHKTTTTDDKRLQSTLKRIGVNAIPAIEEVNIFKDD-VVIQFINPKVQASIAANTWVVSGSPQTKKLQDILPSIISHLGPDNLDNLKKLAEQFQKQA-PGAGGATAQEDDDDEVPELVagETFEAAAE---------------------------------------------------------------------------------------------------------------------------------------------------------------------------------------------------------------------------------------------
>UniRef100_UPI0021AC50C4	UniRef100_UPI0021ABA198	DUMMY
-----------------------------------------------------------------RSKQSRSEKKSRKAMLKLGMKGIPGVSRVTVKKSKNILFVISKPDVFKSPASDTYVIFGEAKIEDLSSQLQTQAAEQFKAPN--VSTVTANPEPSTLA--QDDEDVDETGVEPKDIELVMTQAGVSRSRAVKALKAANGDIVSAIMELT--------------------------------------------------MNREKLMKMAGAVRTGGKGSVRRKKKAVHKTTTTDDKRLQSTLKRIGVNAIPAIEEVNIFKDD-VVIQFINPKVQASIAANTWVVSGSPQTKR-------------PDNLDNLKKLAEQFQKQA-PGAGGATAQEDDDDEVPELVagETFEAAAE---------------------------------------------------------------------------------------------------------------------------------------------------------------------------------------------------------------------------------------------
>UniRef100_A0A5E4FKR1	UniRef100_A0A314YD88	DUMMY
-----------------------------------------------------------DGEASGRSKQSRSEKKSRKAMLKLGMKPIPGVSRVTVKKSKNILFVISKPDVFKSPTSDTYVIFGEAKIEDLSSQLQTQAAEQFKAPD--LSHVISKPETSTLA--QDDEDVDETGVEPKDIELVMTQAGVSRSKAVKALKAADGDIVSAIMELT--------------------------------------------------MNREKLMKMAGAVRTGGKGSMRRKKKAVHKTTTTDDKRLQSTLKRIGVNAIPAIEEVNIFKDD-VVIQFINPKVQASIAANTWVVSGSPQTKKLQDILPSIISHLGPDNLDNLKKLAEQFQKQAPgGGGGGTAAQEDDDDEVPDLVagETFEAAAE---------------------------------------------------------------------------------------------------------------------------------------------------------------------------------------------------------------------------------------------
>UniRef100_M5VR64	UniRef100_M5WB01	DUMMY
-----------------------------------------------------------------RSKQSRSEKKSRKAMLKLGMKPIPGVSRVTVKKSKNILFVISKPDVFKSPASDTYVIFGEAKIEDLSSQLQTQAAEQFKAPN--LNNVTANPEPSTLA--QDDEDIDETGVEPKDIELVMTQAGVSRPRAVKALKAAEGDIVSAIMELT--------------------------------------------------MNREKLMKMAGAVRTGGKGSMRRKKKAVHKTTTTDDKRLQSTLKRIGVNAIPAIEEVNIFKDD-VVIQFINPKVQASIAANTWVVSGSPQTKKLQDILPSIISHLGPDNLDNLKKLAEQFQKQAPGGGGGGGTtaQEDDDDDVPELVagETFEAAAE---------------------------------------------------------------------------------------------------------------------------------------------------------------------------------------------------------------------------------------------
>UniRef100_A0A1Q3D4P7	UniRef100_A0A1Q3B7U4	DUMMY
-----------------------------------------------------------------RSKQSRSEKKSRKAMLKLGMKPIPGVSRVTVKKSKNILFVISKPDVFKSPASDTYVIFGEAKIEDLSSQLQSQAAEQFK--APSASNVLSKPESSALA--QDDEDVDETGVEPKDIELVMTQAGVSRSRAVKALKAADGDIVSAIMELT--------------------------------------------------MNREKLIKMAGAVRTGGKGSVRRKKKAVHKTTTTDDKRLQSTLKRIGVNAIPAIEEVNIFKDD-VVIQFINPKVQASIAANTWVVSGSPQTKKLQDILPGIINQLGPDNLDNLRKLAEQFQKQAPGAGAAAAAipEEDDDDDVPDLVagETFEAAAE---------------------------------------------------------------------------------------------------------------------------------------------------------------------------------------------------------------------------------------------
>UniRef100_A0A8B8LBL2	UniRef100_A0A8B8KEU8	DUMMY
-----------------------------------------------------------------RSKQTRSEKKSRKAMLKLGMKPVTGVSRVTVKKSKNILFVISKPDVFKSPTSDTYIIFGEAKIEDLSSQLQTQAAEQFKAPN--VSNVGLKPESSGIT--QDDEDVDETGVDHKDIELVMTQAGVSRSKAVKALKAANGDIVAAIMELT--------------------------------------------------MDVEKLKKMASSVRTGGKGTMRRKKKAVHKTTTTDDKRLQSTLKRIGVNAIPAIEEVNIFKDD-VVIQFLNPKVQASIAANTWVVSGSPQTKKLQDILPSIIHQLGPDNLENLKKLAEQFQKQAPESGAGATTAqEDDDDAVPDLVpgETFETAAE---------------------------------------------------------------------------------------------------------------------------------------------------------------------------------------------------------------------------------------------
>UniRef100_A0A444YQD3	UniRef100_A0A445E4V3	DUMMY
--------------------------------------------------------AEGHEGDVGRSKQTRSEKKSRKAMLKLGMKPVTGVSRVTVKKSKNILFVISKPDVFKSPTSDTYIIFGEAKIEDLSSQLQTQAAEQFKAPN--LANAGPKPESSSVA--QDDEDVDETGVDPKDIELVMTQAGVSRSRAVKALKAANGDIVAAIMELT--------------------------------------------------MNRERLMKMAGSVRTGGKGTMRRKKKAVHKTTTTDDKRLQSTLKRIGVNAIPAIEEVNIFKDD-VVIQFLNPKVQASIAANTWVVSGAPQTKKLQDILPNIIHQLGPDNLENLKKLAEQFQKQAPEaGAASAAAQEENDDDVPELVpgETFESAAE---------------------------------------------------------------------------------------------------------------------------------------------------------------------------------------------------------------------------------------------
>UniRef100_A0A444X4F5	UniRef100_A0A445A9Y3	DUMMY
-------------------------------------------------------------------KQSRSEKKSRKAMLKLGLKPVTGVSRVTIKRTKNILFFISKPDVFKSPNSETYVIFGEAKIEDLSSQLQNQAAQQFRVpdMASVMAKQDQAAAAAGAQAEEEEEEVDETGVEPHDIDLVMTQAGVSRSKAVKALKTHDGDIVGAIMELT--------------------------------------------------MNRERLMKMAGSVRTGGKGTMRRKKKAVHKTTTTDDKRLQSTLKRIGVNAIPAIEEVNIFKDD-VVIQFLNPKVQASIAANTWVVSGAPQTKKLQDILPNIIHQLGPDNLENLKKLAEQFQKQAPEaGAASAVAQEENDDDVPELVpgETFESAAE---------------------------------------------------------------------------------------------------------------------------------------------------------------------------------------------------------------------------------------------
>UniRef100_UPI00098DBBD6	UniRef100_A0A151TMN5	DUMMY
-------------------------------------------------------------------KQSRSEKKSRKAMLKLGLKPVTGVSRVTIKRTKNILFFISKPDVFKSPNSETYVIFGEAKIEDLSSQLQTQAAQQFRMPDvGSITGKQDQDAAAAVAQPEEEEEVDETGVEPHDIDLVMTQAGVSRSKAVKALKTHNGDIVGAIMELT--------------------------------------------------MNRERLMKMAGSVRTGGKGTMRRKKKAVHKTTTTDDKRLQSTLKRIGVNAIPAIEEVNIFKDD-VVIQFLNPKVQASIAANTWVVSGSPQTKKLQDILPSIIHQLGPDNLENLKKLAEQFQKQAPEGGAGSATAEEDnDDDVPDLV-----------------------------------------------------------------------------------------------------------------------------------------------------------------------------------------------------------------------------------------------------
>UniRef100_A0A1S2YCE5	UniRef100_A0A1S2Y708	DUMMY
-------------------------------------------------------------------KQSRSEKKSRKAMLKLGLKPVTGVSRVTIKRTKNILFFISKPDVFKSPNSETYVIFGEAKIEDLSSQLQTQAAQQFRMPDmGSVMAKQDQGAAAAIQPEEEEEEVDETGVEPHDIDLVMTQAGVSRSKAVKALKTHNGDIVGAIMELT--------------------------------------------------MNVEKLMKMAGSVRTGGKGTVRRKKKAVHKTNTTDDKRLQSTLKRIGVNAIPAIEEVNIFKDD-VVIQFLNPKVQASIGANTWVVSGSPQTKKLQDILPSIIHQLGPDNLENLKKLAEQFQKQTPEAGADATTAqEDDDDAVPDLVpgETFETAAE---------------------------------------------------------------------------------------------------------------------------------------------------------------------------------------------------------------------------------------------
>UniRef100_C6SZW0	UniRef100_C6SYT3	DUMMY
-----------------------------------------------------------------RSKQTRSEKKSRKAMLKLGMKPVTGVSRVTVKKSKNILFVISKPDVFKSPTSDTYIIFGEAKIEDLSSQLQTQAAEQFKAPN--LSNVGSKPESSAVA--QDDEEVDEAGVDPKDIELVMTQAGVSRPKAVKALKAAGGDIVAAIMELT--------------------------------------------------MNREKLMKMAGSVRTGGKGTVRRKKKAVHKTTTTDDKRLQSTLKRIGVNAIPAIEEVNIFKDDG-VIQFLNPKVQASIAANTWVVSGSPQTKKLQDILPSIIHQLGPDNLENLKKLAEQFQKQAPEGATGSTTAqeENDDDDVPELV-----------------------------------------------------------------------------------------------------------------------------------------------------------------------------------------------------------------------------------------------------
>UniRef100_A0A0B2QH53	UniRef100_A0A445I062	DUMMY
-------------------------------------------------------------------KQSRSEKKSRKAMLKLGLKPVTGVSRVTIKRTKNILFFISKPDVFKSPNSETYIIFGEAKIEDLSSQLQTQAAQQFRMPDvESVLAKQDQDAAAAAAQPEEEEEVDETGVEPHDIDLVMTQAGVSRSKAVKALKTHNGDIVGAIMELT--------------------------------------------------MNREKLMKMAGSVRTGGKGTMRRKKKAVHKTTTTDDKRLQSTLKRIGVNAIPAIEEVNIFKDD-VVIQFLNPKVQASIAANTWVVSGSPQTKR-------------PDNLENLKKLAEQFQKQAPEGAAGSTTAqeENDDDDVPELV-----------------------------------------------------------------------------------------------------------------------------------------------------------------------------------------------------------------------------------------------------
>UniRef100_A0A6A4QG84	UniRef100_A0A6A5PMH7	DUMMY
-----------------------------------------------------------------RSKQSRSEKKSRKAMLKLGMKPVTGVSRVTVKKSKSILFVISKPDVFKSPASDTYIIFGEAKIEDLSSQLQTQAAEQFKAPN--VSNAALKPESSSTAQDDEEDVVDETGVDPKDIDLVMTQAGVPRSRAVKALKAADGDIVAAIMELT--------------------------------------------------MNREKLIKMAGSVRTGGKGTVRRKKKAVHKTTTTDDKRLQSTLKRIGVNAIPAIEEVNIFKDD-VVIQFLNPKVQASIAANTWVVSGSPQTKKLQDILPSIIHQLGPDNLENLKKLAEQFQKQAPEAGAGATTApeeNDDDDDVPELVpgETFETAAE---------------------------------------------------------------------------------------------------------------------------------------------------------------------------------------------------------------------------------------------
>UniRef100_A0A394DR05	UniRef100_A0A4P1R9L6	DUMMY
-----------------------------------------------------------------RSKQSRSEKKSRKAMLKLGMKPVTGVSRVTVKKSKNILFVISKPDVFKSPASDTYIIFGEAKIEDLSSQLQTQAAEQFKAPN--VSTSASKPESSSTAQEEEDEDVDETGVDPKDIELVMTQAGVPRPRAVKALKAADGDIVAAIMELT--------------------------------------------------------------VRTGGKGTVRRKKKAVHKTTTTDDKRLQSTLKRIGVNAIPAIEEVNIFKDD-IVIQFLNPKVQASIAANTWVVSGSPQTKKLQDILPSIIHQLGPDNLENLKKLAEQFQKQAPEAGAGTATipEENDDDDVPELVpgETFETAAE---------------------------------------------------------------------------------------------------------------------------------------------------------------------------------------------------------------------------------------------
>UniRef100_B7FMW4	UniRef100_B7FLX9	DUMMY
-------------------------------------------------------------------KQSRSEKKSRKAMLKLGLKPVTGVSRVTIKRTKNILFFISKPDVFKSPNSETYIIFGEAKIEDLSSQLQTQAAQQFRMpdMGSVMAKQDQGASASGAIPEEEEEEIDETGVEPHDIDLVMTQAGVSKSKAVKALKTHNGDIVGAIMELT--------------------------------------------------MNVEKLMKMAGSVRTGGKGTVRRKKKAVHKTATTDDKRLQSTLKRIGVNGIPAIEEVNIFKDD-VVIQFLNPKVQASIAANTWVVSGSPQTKKLQDILPNIIHQLGPDNLENLKKLAEQFQKQAPEaGADATAAQEDDDDAVPDLVpgETFETAAE---------------------------------------------------------------------------------------------------------------------------------------------------------------------------------------------------------------------------------------------
>UniRef100_V7CYN3	UniRef100_V7AI72	DUMMY
-----------------------------------------------------------------RSKQTRSEKKSRKAMLKLGMKPVTGVSRVTVKKSKNILFVISKPDVFKSPTSDTYIIFGEAKIEDLSSQLQTQAAEQFK--APSVSNVGLKPESSAVA--PDDEEVDEAGVDPKDIELVMTQAGVSRPKAVKALKAAGGDIVAAIMELT--------------------------------------------------MNREKLMKMAGSVRTGGKGTVRRKKKAVHKTTTTDDKRLQSTLKRIGVNAIPAIEEVNIFKDD-VVIQFLNPKVQASIAANTWVVSGSPQTKKLQDILPSIIHQLGPDNLENLKKLAEQFQKQAPEGAAgSAAAQEENDDDVPELVQGQD-------------------------------------------------------------------------------------------------------------------------------------------------------------------------------------------------------------------------------------------------
>UniRef100_A0A9D5AEM8	UniRef100_A0A9D4ZZN2	DUMMY
-------------------------------------------------------------------KQSRSEKKSRKAMLKLGLKPVTGVSRVTIKRTKNILFFISKPDVFKSPNSETYIIFGEAKIEDLSSQLQTQAAQQFKMPDmGSVMAKQDQGAIAGAQPEEEEEEVDETGVEPHDIDLVMTQAGVSRTKAVKALKTHNGDIVGAIMELT--------------------------------------------------MNREKLMKMAGSVRTGGKGTVRRKKKAVHKTTTTDDKRLQSTLKRIGVNAIPQIEEVNIFKDD-VVIQFLSPKVQASIAANTWVVSGAPQTKKLQDILPSIIHQLGPDNLENLKKLAEQFNKQVPEaGAGTAATAqEEDDDDVPELVpgETFETAAE---------------------------------------------------------------------------------------------------------------------------------------------------------------------------------------------------------------------------------------------
>UniRef100_A0A2Z6NWQ1	UniRef100_A0A2Z6LPY0	DUMMY
-------------------------------------------------------------------KQSRSEKKSRKAMLKLGLKPVTGVSRVTIKRTKNILFFISKPDVFKSPNSETYIIFGEAKIEDLSSQLQTQAAQQFRMpdMGSVMAKQDQGAIAGVAQPEEEEEEVDETGVEPHDIDLVMTQAGVSKSKAVKALKTHNGDIVGAIMELT--------------------------------------------------MNVEKLMKMAGSVRTGGKGTVRRKKKAVHKTATTDDKRLQSTLKRIGVNAIPQIEEVNIFKDD-VVIQFLNPKVQASIAANTWVVSGAPQTKKLQDILPNIIHQLGPDNLENLKKLAEQYQKQAPEaGADATAAQEDDDDAVPDLVpgETFETAAEEE-------------------------------------------------------------------------------------------------------------------------------------------------------------------------------------------------------------------------------------------
>UniRef100_A0A8T0KZX0	UniRef100_A0A8T0KIV2	DUMMY
-----------------------------------------------------------------RSKQTRSEKKSRKAMLKLGMKPVAGVSRVTVKKSKNILFVISKPDVFKSPTSDTYIIFGEAKIEDLSSQLQTQAAEQFKAPN--VSNVGLKPESSAIA--QDDEEVDEAGVDPKDIELVMTQAGVSRPKAVKALKAAGGDIVAAIMELT--------------------------------------------------MNREKLMKMAGSVRTGGKGTVRRKKKAVHKTTTIDDKRLQSTLKRIGVNAIPAIEEVNIFKDD-VVIQFLNPKVQASIAANTWVVSGSPQTKKLQDILPSIIHQLGPDNLENLKKLAEQFQKQAPEGAAGSAEAqEENDDDVPELV-----------------------------------------------------------------------------------------------------------------------------------------------------------------------------------------------------------------------------------------------------
>UniRef100_A0A1S3TBV9	UniRef100_A0A1S3TJC8	DUMMY
-----------------------------------------------------------------RSKQTRSEKKSRKAMLKLGMKPVTGVSRVTVKKSKNILFVISKPDVFKSPTSDTYIIFGEAKIEDLSSQLQTQAAEQFKAPN--VSNVGLKPETSATA--QDDEAVDESGVDSKDIELVMTQAGVVRSRAVKALKAANGDIVAAIMELT--------------------------------------------------MNREKLMKMAGSVRTGGKGTVRRKKKAVHKTTTTDDKRLQSTLKRIGVNAIPAIEEVNIFKDD-VVIQFLNPKVQASIAANTWVVSGSPQTKKLQDILPSIIHQLGPDNLENLKKLAEQFQKQAPEGAAGSAEAqEENDDDVPELV-----------------------------------------------------------------------------------------------------------------------------------------------------------------------------------------------------------------------------------------------------
>UniRef100_A0A4D6M810	UniRef100_A0A4D6LKI0	DUMMY
-----------------------------------------------------------------RSKQTRSEKKSRKAMLKLGMKPVTGVSRVTVKKSKNILFVISKPDVLKSPTSDTYIIFGEAKIEDLSSQLQTQAAEQFKAPN--VSNVGLKPETSATA--QDDEDVDESGVDPKDIELVMTQAGVSRPKAVKALKAANGDIVAAIMELT--------------------------------------------------MNREKLMKMAGSVRTGGKGTVRRKKKAVHKTTTTDDKRLQSTLKRIGVNAIPAIEEVNIFKDD-VVIQFLNPKVQASIAANTWVVSGSPQTKKLQDILPSIIHQLGPDNLENLKKLAEQFQKQAPEGAAASgAAQEENDDDVPELV-----------------------------------------------------------------------------------------------------------------------------------------------------------------------------------------------------------------------------------------------------
>UniRef100_UPI000B77B8F8	UniRef100_UPI000B76D942	DUMMY
-----------------------------------------------------------------RSKQSRSEKKSRKAMLKLGMKPIPGVSRVTVKKSKNILFVISKPDVFKSPTSDTYVIFGEAKIEDLSSQLQTQAAEQFKAPD--LSHVISKPETSTIA--QDDEEVDETGVEPKDIELVMTQAGVSRSKAVKALKAADGDIVSAIMELT--------------------------------------------------MNREKLMKMAGAVRTGGKGSMRRKKKAVHKTTTTDDKRLQSTLKRIGVNAIPAIEEVNIFKDD-IVIQFVNPKVQASIAANTWVVSGSPQTKKLQDILPQVLSHLGPDNLDNLKKLAEEIQKRAPGaGATATAAQEDDDDQVPDLVagETFEAAAE---------------------------------------------------------------------------------------------------------------------------------------------------------------------------------------------------------------------------------------------
>UniRef100_A0A2C9W4Z3	UniRef100_A0A2C9V6K2	DUMMY
-----------------------------------------------------------------RSKQSRSEKKSRKAMLKLGMKPIPGVSRVTVKKSKNILFVISKPDVFKSPTSDTYVVFGEAKIEDLSSQLQTQAAEQFKAPD--LSHVISKPETSTMA--QDDEEVDETGVEPKDIELVMTQAGVSRSKAVKALKAADGDIVSAIMELT--------------------------------------------------MNRERLMKMAGAVRTGGKGSMRRKKKAVHKTTTTDDKRLQSTLKRIGVNAIPAIEEVNIFKDD-TVIQFVNPKVQASIAANTWVVSGSPQTKKLQDILPQVLSHLGPDNLDNLKKLAEQIQKQVPSDGAPATAAQEDDDEVPELVagETF-EAAAEESN-----------------------------------------------------------------------------------------------------------------------------------------------------------------------------------------------------------------------------------------
>UniRef100_UPI00215FE81F	UniRef100_UPI002160968D	DUMMY
-----------------------------------------------------------------RSKQSRSEKKSRKAMLKLGMKPIPGVSRVTVKKSKNILFVISKPDVFKSPTSDTYVIFGEAKIEDLSSQLQTQAAEQFKAPD--LSHVISKPETSAMP--QDDEDVDETGVEPKDIELVMTQAGVSRSNAVKALKTADGDIVSAIMELT--------------------------------------------------MNRERLMKMAGAVRTGGKGSMRRKKKAVHKTTTTDDKRLQSTLKRIGVNAIPAIEEVNIFKDD-IVIQFVNPKVQASIAANTWVVSGAPQTKKLQDILPQVLGHLGPDNLENLKKLAEQIQKQAPSGGATATTApeEDDDDDVPELVpgETFEAAAE---------------------------------------------------------------------------------------------------------------------------------------------------------------------------------------------------------------------------------------------
>UniRef100_UPI00201ADF06	UniRef100_B9SNX0	DUMMY
-----------------------------------------------------------------RSKQSRSEKKSRKAMLKLGMKPIPGVSRVTVKKSKNILFVISKLDVFKSPTSDTYVIFGEAKIEDLSSQLQTQAAEQFKAPD--LSHVISKPETSAMA--QDDEEVDETGVEPKDIELVMTQAGVSRSKAVKALKAADGDIVSAIMELT--------------------------------------------------MNRERLMKMAGAVRTGGKGSVRRKKKAVHKTTTTDDKRLQSTLKRIGVNTIPAIEEVNIFKDD-IVIQFVNPKVQASIAANTWVVSGTPQTKKLQDILPQVLGHLGPDNLDNLKKLAEQIQKQTPSAGAAATTEqvEDDDDEVPDLVpgETFEAAAE---------------------------------------------------------------------------------------------------------------------------------------------------------------------------------------------------------------------------------------------
>UniRef100_A0A2G3BIA6	UniRef100_A0A2G3DDA5	DUMMY
-----------------------------------------------------------------RSKQSRSEKKSRKAMIKLGMKPIPGVSRVTVKKSKNILFVISKPDVFKSPASDTYVIFGEAKIEDLSSQLQSQAAEQFKAPN--LSNVISKPEPSTVA--QDDEDVDETGVEPKDIELVMTQAGVPRAKAVKALKAADGDIVSAIMELT--------------------------------------------------MNVEKLQKMAGSVRTGGKGTMRRKKKAVHKTTTTDDKRLQSTLKRIGVNAIPAIEEVNIF-KEDVVIQFINPKVQASIAANTWVVSGIPQTKKLQDILPQIIHQLGPDNLENLKKLAEQFQKQApgaaagTDAAVGAAAAQADDDDVPELVagETFEAAAE---------------------------------------------------------------------------------------------------------------------------------------------------------------------------------------------------------------------------------------------
>UniRef100_A0A3Q7IJE5	UniRef100_Q2PQI9	DUMMY
-----------------------------------------------------------------RSKQSRSEKKSRKAMIKLGMKPIPMVSRVTVKKSKNILFVISKPDVFKSPASDTYVIFGEAKIEDLSSQLQSQAAEQFKAPN--LSNVISKPEPSTVA--QDDEDVDETGVEPKDIELVMTQAGVSRAKSVKALKAANGDIVSAIMELT--------------------------------------------------MNVEKLQKMAGSVRTGGKGTMRRKKKAVHKTTTTDDKRLQSTLKRIGVNGIPAIEEVNIF-KEDVVIQFVNPKVQASIAANTWVVSGTPQTKKLQDILPQIIHQLGPDNLENLKKLAEQFQKQapgAADAAAGAVAAQEDGDDVPELVagETFEAAAE---------------------------------------------------------------------------------------------------------------------------------------------------------------------------------------------------------------------------------------------
>UniRef100_A0A1J6JNT9	UniRef100_A0A076L2E1	DUMMY
--------------------------------------------------------AEEDGDASGRSKQSRSEKKSRKAMIKLGMKPIPGVSRVTVKKSKNILFVISKPDVFKSPASDTYVIFGEAKIEDLSSQLQSQAAEQFKAPN--LSNVISKPEPSTVA--QDDEDVDETGVEPKDIELVMTQAGVSRAKAVKALKGADGDIVSAIMELT--------------------------------------------------MNVEKLRKMAGSVRTGGKGTMRRKKKAVHKTTTTDDKRLQSTLKRIGVNAIPAIEEVNIF-KEDVVIQFINPKVQASIAANTWVVSGSPQTKKLQDILPQIIHQLGPDNLENLKKLAEQFQKQGAaagtgEAAGAAAAQEDDDDEVPDLVagETFEGAAE---------------------------------------------------------------------------------------------------------------------------------------------------------------------------------------------------------------------------------------------
>UniRef100_A0A1S4B592	UniRef100_A0A1S4D312	DUMMY
--------------------------------------------------------AEEDGDASGRSKQSRSEKKSRKAMIKLGMKPIPGVSRVTVKKSKNILFVISKPDIFKSPASDTYVIFGEAKIEDLSSQLQSQAAEQFKAPN--LSNVISKPEPSTVA--QDDEDVDETGVEPKDIELVMTQAGVSRAKAVKALKVADGDIVSAIMELT--------------------------------------------------MNVEKLRKMAGSVRTGGKGTMRRKKKAVHKTTTTDDKRLQSTLKRIGVNAIPAIEEVNIF-KEDVVIQFINPKVQASIAANTWVVSGSPQTKKLQDILPQIIHQLGPDNLENLKKLAEQFQKQGAAAgtgeAAGAAAAQEDDDEVPDLVagETFEGAAE---------------------------------------------------------------------------------------------------------------------------------------------------------------------------------------------------------------------------------------------
>UniRef100_UPI0014475673	UniRef100_UPI00051B0061	DUMMY
-------------------------------------------------------------------KQSRSEKKSRKAMLKLGMKPLTGVSRVTIKRTKNVLFCISKPDVFKSAHSETYVIFGEAKIEDLSSQLQTQAAQQFRMpdMGSVMAKSNVSPSTAAAEAEEEEEEVDETGVEPRDIELVMTQAGVSRSKAVKALKTNNWDIVSAIMELT--------------------------------------------------MNVEKLRKMAGSVRTGGKGTMRRKKKAVHKTTTTDDKRLQSTLKRIGVNAIPAIEEVNIF-KEDVVIQFINPKVQASIAANTWVVSGSPQTKKLQDILPQIIHQLGPDNLENLKKLAEQFQKQ-----APSAAGapegaaapqDDDDDEVPELV-----------------------------------------------------------------------------------------------------------------------------------------------------------------------------------------------------------------------------------------------------
>UniRef100_A2PYH3	UniRef100_Q1W1W5	DUMMY
-----------------------------------------------------------------RSKQSRSEKKSRKAMLKLGMKPIPGVSRVTVKKSKNILFVISKPDVFKSPNSDTYVIFGEAKIEDLSSQLQTQAAEQFKAPN--LSNVISKPEPSTVA--QDDEDVDDTGVEPKDIELVMTQAGVSRAKAVKALKAADGDIVSAIMELT--------------------------------------------------MNVEKLRKMAGSVRTGGKGTMRRKKKAVHKTTTTDDKRLQSTLKRIGVNAIPAIEEVNIF-KEDVVIQFINPKVQASIAANTWVVSGSPQTKKLQDILPQIIHQLGPDNLENLKKLAEQFQKQgAAAGTGEAAAQEDDDDEVPDLVagETFEGAAE---------------------------------------------------------------------------------------------------------------------------------------------------------------------------------------------------------------------------------------------
>UniRef100_A0A0V0I1B5	UniRef100_A0A0V0HJS5	DUMMY
-----------------------------------------------------------------RSKQSRSEKKSRKAMIKLGMKPIPMVSRVTVKKSKNILFVISKPDVFKSPASDTYVIFGEAKIEDLSSQLQSQAAEQFKAPN--LSNVISKPEPSTVA--QDDEDVDETGVEPKDIELVMTQADVSRAKAVTALKAANGDIVSAIMELT--------------------------------------------------------------VRTGGKGTMRRKKKAVHKTTTTDDKRLQSTLKRIGVNAIPAIEEVNIF-KEDVVIQFVNPKVQASIAANTWVVSGTPQTKKLQDILPQIIHQLGPDNLENLKKLAEQFQKQApgaadATAAAGAVAAQEDDDDVPELVagETFEAAAE---------------------------------------------------------------------------------------------------------------------------------------------------------------------------------------------------------------------------------------------
>UniRef100_M1AAU6	UniRef100_Q2VCI2	DUMMY
-----------------------------------------------------------------RSKQSRSEKKSRKAMIKLGMKPIPMVSRVTVKKSKNILFVISKPDVFKSPASDTYVIFGEAKIEDLSSQLQSQAAEQFKAPN--LSNVISKPEPSTVA--QDDEDVDETGVEPKDIELVMTQADVSRAKSVKALKAANGDIVSAIMELT--------------------------------------------------MNVEKLQKMAGSVRTGGKGTMRRKKKAVHKTTTTDDKRLQSTLKRIGVNAIPAIEEVNIF-KEDVVIQFVNPKVQASIAANTWVVSGTPQTKKLQDILPQIIHQLGPDNLENLKKLAEQFQKQapgAADAAAGAVAAQEDDDDVPELVagETFEAAAE---------------------------------------------------------------------------------------------------------------------------------------------------------------------------------------------------------------------------------------------
>UniRef100_A0A022Q2R7	UniRef100_A0A022Q838	DUMMY
--------------------------------------------------------AEGQEDGSGRSKQSRSEKKSRKAMLKLGMKPILGVSRVTVKKSKNILFVISKPDVFKSPNSDTYVIFGEAKIEDLSSQLQTQAAEQFKAPtvGSAAPKAEPASLTP---QEDDDADVDESGVEPKDIELVMTQAGVSRAKAVKALKESDGDIVSAIMELT--------------------------------------------------MNVEKLQKMAGSVRTGGKGTVRRKKKAVHKTTTTDDKRLQSTLKRIGVNAIPAIEEVNIF-KEDVVIQFVNPKVQASIAANTWVVSGTPQNKKLQDILPQIIHQLGPDNLENLKKLAEQFQKQAPAAGGVAAPGDEDDDDVPELVagETFEAAAE---------------------------------------------------------------------------------------------------------------------------------------------------------------------------------------------------------------------------------------------
>UniRef100_A0A6I9SJN0	UniRef100_A0A6I9TDR2	DUMMY
--------------------------------------------------------AEGQEDASGRSKQSRSEKKSRKAMLKLGMKPITGVSRVTVKKSKNILFVISKPDVFKSPNSDTYVIFGEAKIEDLSSQLQTQAAEQFKAPN--LNNVAPKPEPATAP--QDDEDVDESGVEQKDIELVMTQAGVSRARAVKALKDADGDIVSAIMELT--------------------------------------------------MNVEKLMKMAGSVRTGGKGTMRRKKKAVHKTTTTDDKRLQSTLKRIGVNAIPAIEEVNIF-KEDVVIQFINPKVQASIAANTWVVSGSPQTKKLQDILPQIIHQLGPDNLENLKKLAEQFQKQVPAAGAGAATGstvapEDaDDDEVPDLVpgETFEAAAE---------------------------------------------------------------------------------------------------------------------------------------------------------------------------------------------------------------------------------------------
>UniRef100_A0A251VP43	UniRef100_A0A251SMT3	DUMMY
-----------------------------------------------------------------RSKQSRSEKKSRKAMLKLGMKPIPGVSRVTVKKSKNILFVISKPDVFKSPASDTYIIFGEAKIEDLSSQLQSQAAEQFKAPN--VSNTVTESAPETSATAQDDEDVDETGVEPKDIELVMTQAGVSRPKAVKALKAADGDIVSAIMELT--------------------------------------------------MNVEKLMKMAGAVRTGGKGSVRRKKKAVHKATTTDDKRLQSTLKRIGVNTIPAIEEVNIFKDE-TVIQFQNPKVQASIAANTWVVSGSPQTKNLQDILPGILNQLGPDNLDNLRKLAEQFQKQSagADEGATSAAAQDDDDDVPELVagETFEAAAE---------------------------------------------------------------------------------------------------------------------------------------------------------------------------------------------------------------------------------------------
>UniRef100_A0A2J6ME34	UniRef100_A0A2J6K2U9	DUMMY
------------------------------------------------------------------AKQSRSEKKSRKAMLKLGMKPVVGVSRVTIKRTKNVMFFISKPDVFKSPNSETYVIFGEAKIEDLSSQLQTQAAQQFRMpeMGSVMAKPDVSAASAAEEEEEEEEEVDETGVEARDIDLVMTQAGVSKPKAVKALKTHNGDIVSAIMELT-------------------------------------------------MMNVEKLQKMAGAVRTGGKGSVRRKKKAVHKTTTTDDKRLQSTLKRIGVNAIPAIEEVNIFKDE-TVIQFLNPKVQASIAANTWVVSGSPQTKKLQDILPGILNQLGPDNLDNLRKLAEQFQKQTPGGgeGTAAATTQDDDDEVPELVagETFEAAAEEE-------------------------------------------------------------------------------------------------------------------------------------------------------------------------------------------------------------------------------------------
>UniRef100_A0A1U8AGJ2	UniRef100_A0A1U7ZW52	DUMMY
-----------------------------------------------------------------RSKQSRSEKKSRKAMVKLGMKPIPGVSRVTVKKSKNILFVISKPDVFKSPTSDTYVVFGEAKIEDLSSQLQTQAAEQFKAPD--LSHVISKPESSAMA--QEDEEVDETGVEPKDIELVMTQAGVSRAKAVKALKAADGDIVSAIMELT--------------------------------------------------MNREKLMKMAGAVRTGGKGSMRRKKKAVHKTTTTDDKRLQSTLKRIGVNAIPAIEEVNIFKDD-IVIQFLNPKVQASIAANTWVVSGSPQTKKLQDLLPGIINQLGPDNLDNLRRLAEQFQKQA---PGEVAT-QEDDDEVPELVagETF-EAAANEA------------------------------------------------------------------------------------------------------------------------------------------------------------------------------------------------------------------------------------------
>UniRef100_UPI0010357174	UniRef100_UPI0010369174	DUMMY
-----------------------------------------------------------------RSKQSRSEKKSRKAMLKLGMKPISGVSRVTVKKSKNILFVISKPDVFKSPTSDTYVVIGEAKIEDLSSQLQTQAAEQFRAPN--VNNVISKPESSAMA--QDDEDVDETGVEPKDIELVMTQAGVSRSKAVKALKAANGDIVSAIMELT--------------------------------------------------MNVEKLMKMAGAVRTGGKGSMRRKKKAVHKTTTTDDKRLQSTLKRIGVNAIPAIEEVNIFKDD-VVIQFTNPKVQASIAANTWVVSGSPQTKKLQDILPGIINQLGPDNLDNLRKLAEQFQKQAPGGQGAGAttTQDDDDDEVPELVpgETFEAAAEEE-------------------------------------------------------------------------------------------------------------------------------------------------------------------------------------------------------------------------------------------
>UniRef100_A0A843V117	UniRef100_A0A843XIQ8	DUMMY
-----------------------------------------------------------------RSKQSRSEKKSRKAMLKLGMKPTPGVSRVTIKKSKNILFVISTPDVFKSPNSDTYVIFGEAKIEDLSSQLQTQAAERFRA-PDLSHVISRPERLSTAQ---DDEEVDETGVEPKDVELVMTQAGVSRPKAVKALKAAEGDIVSAIMELTI-------------------------------------------------MNREKLMKMAGAVRTGGKGSMRRKKKAVHKTTTTDDKRLQSTLKRIGVNTIPSIEEVNIFKDD-IVIQFLNPKVQASIAANTWVVSGSPQTKKLQDLLPGIINQLGPDNLDNLRKLAEQFQRRvSADGAAAAAAQEEDDDDVPDLVpgETFEAAA----------------------------------------------------------------------------------------------------------------------------------------------------------------------------------------------------------------------------------------------
>UniRef100_UPI0021EA40F7	UniRef100_UPI0021EA3D3B	DUMMY
-------------------------------------------------------------------KQSRSEKKSRKAMMKLGMKPVTGVSRITIKRAKNILFVVSKPDVFKSPTSETYVIFGEAKIEDLSSQLQAQAAQQFRMQdlSKVIGGAKPDAAAGAPA--DEEEEVDETGIEARDIDLVMTQASVSRGKAVKALKAHDGDIVSAIMELT--------------------------------------------------MNVDKLKKMAGAVRTGGKGSVRRKKKAVHKTTTTDDKRLQSTLKRVGVNTIPGIEEVNIFKDD-VVIQFQNPKVQASIAANTWVVSGTPQTKKLQDLLPTIINQLGPDNLDNLRRLAEQFQKQmpGADAGASIGAAQDNDDDVPDLVpgTTFEEAAE---------------------------------------------------------------------------------------------------------------------------------------------------------------------------------------------------------------------------------------------
>UniRef100_A0A0D3G6X1	UniRef100_A0A0E0CTV0	DUMMY
-----------------------------------------------------------------RSKQSRSEKKSRKAMVKLGMKSITGVSRVTVKKSKNILFVISKPDVFKSPTSDTYVIFGEAKIEDLSSQLQTQAAEQFKAPD--LSSMLSKPEASTAAQE-DDEAVDETGVEPKDIELVMTQATVSRSKAVKALKAANGDIVTAIMELT--------------------------------------------------MNVDKLKKMAGAVRTGGKGSMRRKKKAVHKTTTTDDKRLQSTLKRVGVNNIPGIEEVNIFKDD-VVIQFQNPKVQASIGANTWVVSGTPQTKKLQDLLPTIINQLGPDNLDNLRRLAEQFQKQVPGAEAGASAGnaQDDDDDVPELVpgETFEEAAE---------------------------------------------------------------------------------------------------------------------------------------------------------------------------------------------------------------------------------------------
>UniRef100_A0A0E0PLN4	UniRef100_A0A0E0R0I1	DUMMY
-----------------------------------------------------------------RSKQSRSEKKSRKAMVKLGMKSITGVSRVTVKKSKNILFVISKPDVFKSPTSDTYVIFGEAKIEDLSSQLQTQAAEQFKAPD--LSSMLSKPEASTAAQE-DDEAVDETGVEPKDIELVMTQATVSRSKAVKALKAANGDIVTAIMELT--------------------------------PPPR------LPLLPTAKMNVDKLKKMAGAVRTGGKGSVRRKKKAVHKTTTTDDKRLQSTLKRVGVNTIPGIEEVNIFKDD-VVIQFLNPKVQASIGANTWVVSGTPQTKKLQDLLPSIINQLGPDNLDNLRRLAEQFQKQ-----APGASGEEagasagaaqgDDDDVPELVpgETFEEAAE---------------------------------------------------------------------------------------------------------------------------------------------------------------------------------------------------------------------------------------------
>UniRef100_J3L7P7	UniRef100_UPI00077671A8	DUMMY
-----------------------------------------------------------------RSKQSRSEKKSRKAMQKLGMKTITGVSRVTIKKSKNILFVISKPDVFKSPNSDTYVIFGEAKIEDLSSQLQTQAAEQFKAPD--LSNVISKPEPSAAA--QDDEEVDETGVEPKDIELVMTQATVSRSRAVKALKAADGDIVTAIMELT-------------------------------------------------MMNVDKLKKMAGAVRTGGKGSMRRKKKAVHKTTTTDDKRLQSTLKRVGVSSIPGIEEVNIFKDD-VVIQFQNPKVQASIAANTWVVSGTPQTKKLQDLLPTIINQLGPDNLDNLRRLAEQFQKQVPGAEAGASAGaaQDDDDDVPELVpgETFEEAAE---------------------------------------------------------------------------------------------------------------------------------------------------------------------------------------------------------------------------------------------
>UniRef100_A0A0E0GB97	UniRef100_A0A0E0J4V0	DUMMY
-------------------------------------------------------------------KQSRSEKKSRKAMMKLGMKPVTGVSRITIKRAKNILFVVSKPDVFKSPTSETYVIFGEAKIEDLSSQLQAQAAQQFRMQD--LSKVMSKPDAAAAAPADEEEEVDETGIEPRDIDLVMTQASVSRAKAVKALKAHDGDIVSAIMELT--------------------------------------------------MNVDKLKKMAGAVRTGGKGSMRRKKKAVHKTTTTDDKRLQSTLKRVGVNNIPGIEEVNIFKDD-VVIQFQNPKVQASIGANTWVVSGTPQTKKLQDLLPTIINQLGPDNLDNLRRLAEQFQKQvpGVEAGASAGNAQDDDDDVPELVpgETFEEAAE---------------------------------------------------------------------------------------------------------------------------------------------------------------------------------------------------------------------------------------------
>UniRef100_A0A0E0JTF5	UniRef100_A0A0E0K7P1	DUMMY
-----------------------------------------------------------------RSKQSRSEKKSRKAMQKLGMKTITGVSRVTIKKSKNILFVISKPDVFKSPNSDTYVIFGEAKIEDLSSQLQTQAAEQFKAPD--LSNVISKAEPSAAA--QDDEEVDETGVEPKDIELVMTQATVSRSRAVKALKAANGDIVTAIMELT--------------------------------------------------MNVDKLKKMAGAVRTGGKGSMRRKKKAVHKTTTTDDKRLQSTLKRVGVNTIPGIEEVNIFKDD-VVIQFQNPKVQASIAANTWVVSGTPQTKKLQDLLPTIINQLGPDNLDNLRRLAEQFQKQvpGADAGASAGNAQDDDDDVPELVpgETFEEAAE---------------------------------------------------------------------------------------------------------------------------------------------------------------------------------------------------------------------------------------------
>UniRef100_A0A3L6TE05	UniRef100_A0A3L6TST0	DUMMY
-PAPEVEKTEAAESEEPAPKAEQQAADEAPVVEDVKEDEDEDdeDDDDDADEGELGAGA------TEGSKQSRSEKKSRKAMMKLGMKPVTGVSRITIKRAKNILFVVSKPDVFKSPTSETYVIFGEAKIEDLSSQLQAQAAQQFRMQD--LSKAMAKQDAAAAAPADEEEEVDETGIEPRDIDLVMTQASVSRAKAVKALKAHDGDIVSAIMELT--------------------------------------------------MNVEKLKKMAGAVRTGGKGSMRRKKKAVHKTTTTDDKRLQSTLKRVGVNTIPGIEEVNIFKDD-VVIQFVNPKVQASIGANTWVVSGTPQTKKLQDLLPSIINQLGPDNLDNLRRLAEQFQKQvpgasSAEAGASAGAAQDDDDDVPELVpgETFEEAAE---------------------------------------------------------------------------------------------------------------------------------------------------------------------------------------------------------------------------------------------
>UniRef100_K4AF90	UniRef100_K4AG44	DUMMY
-----------------------------------------------------------------KSKQSRSEKKSRKAMLKLGMKPITGVSRVTVKKSKNILFVISKPDVFKSPNSDTYVIFGEAKIEDLSSQLQTQAAEQFKAPD--LSQMISKPETSGLGQEDNEEEVDDTGVEPKDIELVMTQASVSRPKAVKALKAAEGDIVTAIMELT--------------------------------------------------MNKERLMKMAGAVRTGGKGTVRRKKKAVHKTATTDDKRLQSTLKRVGVNTIPAIEEVNIFKDD-LVIQFLNPKVQASIAANTWVVSGSPQTKKLQDVLPGIINQLGPDNMEHLRRIAEEIEKQAVAAGATAQAKENNDDDVPELVpgETFEEVAQ---------------------------------------------------------------------------------------------------------------------------------------------------------------------------------------------------------------------------------------------
>UniRef100_K4AEX3	UniRef100_K4AG16	DUMMY
-------------------------------------------------------------------KQSRSEKKSRKAMMKLGMKPVTGVSRITIKRAKNILFVVSKPDVFKSPTSETYVIFGEAKIEDLSSQLQAQAAQQFRMQDLSKVMAKQDAAAAAAA-ADEEEEVDETGIEPRDIDLVMTQASVPRAKAVKALKAHDGDIVSAIMELT--------------------------------------------------------------VRTGGKGSVRRKKKAVHKTTTTDDKRLQSTLKRIGVNTIPGIEEVNIFKDD-VVIQFQNPKVQASIPANTWVVSGVPQTKSLQDLLPTIINQLGPDNLENLRRLAEQFQKvPGAEGGASAAA--QDDDDVPELVpgETFEEAAEKEA------------------------------------------------------------------------------------------------------------------------------------------------------------------------------------------------------------------------------------------
>UniRef100_A0A4U6TCP1	UniRef100_UPI00035106F1	DUMMY
-------------------------------------------------------------------KQSRSEKKSRKAMMKLGMKPVTGVSRITIKRAKNILFVVSKPDVFKSPTSETYVIFGEAKIEDLSSQLQAQAAQQFRMQDLSKVMAKQDAAAAAAA-ADEEEEVDETGIEPRDIDLVMTQASVPRAKAVKALKAHDGDIVSAIMELT-------------------------------------------------VMNVDKLKKMAGAVRTGGKGSVRRKKKAVHKTTTTDDKRLQSTLKRIGVNTIPGIEEVNIFKDD-VVIQFQNPKVQASIPANTWVVSGVPQTKSLQDLLPTIINQLGPDNLENLRRLAEQFQKvPGAEGGASAAA--QDDDDVPELVpgETFEEAAEKEA------------------------------------------------------------------------------------------------------------------------------------------------------------------------------------------------------------------------------------------
>UniRef100_A0A921QLH1	UniRef100_A0A921UZH2	DUMMY
-----------------------------------------------------------------KSKQSRSEKKSRKAMLKLGMKPITGVSRVTVKKSKNMLFVISKPDVFKSPNSDTYVIFGEAKIEDLSSQLQTQAAEQFKAPD--LSQMISKPETSGLGQEDNEEEVDETGVEAKDIELVMTQATVSRAKAVKALKASNGDIVTAIMELT--------------------------------------------------MNVDKLKKMAGAVRTGGKGSMRRKKKAVHKTTTTDDKRLQSTLKRIGVNTIPGIEEVNIFKDD-VVIQFVNPKVQASIGANTWVVSGTPQTKKLQDLLPSIINQLGPDNLDNLRRLAEQFQKQApgasgAEAGASAGAAQDDDDDVPELVpgETFEEA-----------------------------------------------------------------------------------------------------------------------------------------------------------------------------------------------------------------------------------------------
>UniRef100_A0A3B5ZWX4	UniRef100_K4MRD6	DUMMY
-----------------------------------------------------------------RSKQSRSEKKSRKAMLKLGMKTITGVSRVTVKKSKNILFVISKPDVFKSPASDTYVIFGEAKIEDLSSQLQSQAAEQFKAPD--LSSVISNPEASTAVQE-DDEDCDETGVEPKDIELVMTQAGVPRPKAVKALKSADGDIVSAIMELT--------------------------------------------------MNVDKLKKMAGAVRTGGKGSVRRKKKAVHKTTTTDDKRLQSTLKRVGVNTIPGIEEVNIFKDD-VVIQFQNPKVQASIAANTWVVSGTPQTKKLQDLLPTIINQLGPDNLGNLRRLAEQFQKQMPGGEaggASIGAAQDDDDDVPELVpgETFEEAAE---------------------------------------------------------------------------------------------------------------------------------------------------------------------------------------------------------------------------------------------
>UniRef100_A0A8R7Q2R4	UniRef100_M7YFL3	DUMMY
-----------------------------------------------------------------KSKQSRSEKKSRKAMLKLGMKSITGVSRVTVKKSKNILFVISKPDVFKSPNSDTYVIFGEAKIEDLSSQLQSQAAEQFKAPD--LSQMISSPEASGV-EHDDNEVVNDEGVEPKDIELVMTQAGVSRAKAVRALKSANGDIVTAIMEVT--------------------------------------------QKRLTLMNVEKLKKMAGAVRTGGKGSMRRKKKAVHKTTTTDDKRLQSTLKRVGVNTIPGIEEVNIFKDD-VVIQFLNPKgVQASIGANTWVVSGTPQTKKLQDLLPSIINQLGPDNLDNLRRLAEQFQKQVPGGAAGIEAGasagaaqADDDDDVPELVpgETFEEAAE---------------------------------------------------------------------------------------------------------------------------------------------------------------------------------------------------------------------------------------------
>UniRef100_B6T903	UniRef100_B6UFV7	DUMMY
---------------------------------------------------------ELDGDASGKSKQSRSEKKSRKAMLKLGMKPITGVSRVTVKKSKNILFVISKPDVFKSPNSDTYVIFGEAKIEDLSSQLQTQAAEQFKAPD--LSQMILNPETSGPGQEDNDEEVDETGVEAKDIELVMTQASVSRPKAVKALKASNGDIVTAIMDLT--------------------------------------------------MDAAKLAKLQQSVRIGGKGTPRRKTKRVHKTSTTDDKKLQTTLKKMNVQPIQAIEEVNMFKEDGNVIHFSNPKVHAAVPSNTFAIYGNGEEKELTELVPGILNQLGPDSLASLRKLAESYqslqKKEAGEGK----NDDEDEDDIPDLVE----------------------------------------------------------------------------------------------------------------------------------------------------------------------------------------------------------------------------------------------------
>UniRef100_A0A6P5G3J2	UniRef100_A0A199UFY4	DUMMY
-----------------------------------------------------------------RSKQSRSEKKSRKAMLKLGMKPIPGVSRVTVKKSKNILFVISKPDVFKSPASDTYVIFGEAKIEDLSSQLQTQAAEQFKAPD--LSHVVSKPEASAMA-QDENEEVDETGVEPKDIELVMTQAGVTRAKAVRALVAADGDIVTAIMELT--------------------------------------------------MNREKLMKMAGAVRTGGKGSMRRKKKAVHKTTTTDDKRLQSTLKRIGVNTIPAIEEVNIFKDD-TVIQFTNPKVQASIAANTWVVSGSPQTKKLQDILPAIINQLGPDNLENLRKLAEQIQKQ-----APNASGnatgsgtaqEDDDDDVPELVagETFEEAA----------------------------------------------------------------------------------------------------------------------------------------------------------------------------------------------------------------------------------------------
>UniRef100_A0A426Y8Q1	UniRef100_A0A426XNP1	DUMMY
-----------------------------------------------------------------RSKQSRSEKKSRKAMLKLGMKPIPGVTRVTVKKSKNvrfegfcccylalfvqhvvnafvpvvafqILFVISKPDVFKSPTSDSYVIFGEAKIEDLGSQLQTQAAEQFKAPD--LSHVISTPETSAIV--QDDEEVDETGVEPKDIELVMTQAGVSRSKAVKALRAADGDIVTAIMELT--------------------------------------------------MNVEKLMKMAGAVRTGGKGSMRRKKKAVHKTTTTDDKRLQSTLKRIGVNAIPAIEEVNIFKDD-LVIQFVNPKVQASIAANTWVVSGSPQTKKLQDLLPGIINQLGPDNLENLKRLAEHLQKQAPGAGAPVK--QDDDDDVPELVpgETFEAAA----------------------------------------------------------------------------------------------------------------------------------------------------------------------------------------------------------------------------------------------
>UniRef100_UPI00098E6638	UniRef100_UPI00098E4242	DUMMY
-------------------------------------------------------------EGTGRSKQSRSEKKSRKAMLKLGMKPITGVSRVTVKKSKNILFVISKPDVFKSPNSDTYVIFGEAKIEDLSSQLQTQAAEQFKAPD--LSHVVSKPETSAAA--QDDEEVDETGVEPKDIELVMTQAGVSRAKAVKSLKAADGDIVSAIMELT--------------------------------------------------MDREKLIKMAGAVRTGGKGSMRRKKKAVHKTTSTDDKRLQSTLKRIGVNTIPAIEEVNIFKDD-SVIQFVNPKVQASIAANTWVVSGSSQTRRLQDILPSIFNQLGPDNLDNLRKLAAQFQKQEPGADANAAAQEDDED-VPDLVpgETFEAAAE---------------------------------------------------------------------------------------------------------------------------------------------------------------------------------------------------------------------------------------------
>UniRef100_A0A976FMC4	UniRef100_A0A976FNI3	DUMMY
---------------------------DADSDDEIPGLEEaPDATDA------------------EKGKHNRSEKKSRKAMQKLGMKAIGGIIRVTIKKNKNVLFVISKPDVFKSTVSETYVIFGEAKIEDLSAQAQSMAAQQFKAPATEAPAIDVSEAAPGFGGEDDDVDVDESGIDAKDIQLVMSQAGVSKNKAISALRSNDNDIVNAIMELTM----------------------------------------------------ERLAAKFGDVRTGGKGTVRRKHKAAHKTATADDKKLGATLKKLGVTPIPGVEEVNLFKADGQVIHFQGPKVQASIASNTFAVSGFNQTKSLQELLPGIINQLGPDNLANLKQIAESYTAAQKAAKAASATTiAEDDDEVPDLVDNFEDVSQ---------------------------------------------------------------------------------------------------------------------------------------------------------------------------------------------------------------------------------------------
>UniRef100_A0A170ALY2	UniRef100_A0A168LIX9	UniRef100_A0A163MUU4
-----------------------------------------------------------EEKPVQvETAQSRAEKKARKTILNNGLKPVQGINRVTFTRAGGIVFAIATPEVYKSVNSDTFIVFGDMQMEDMRARAQEAAAQQLAAEAEAKDNEAEGSAAPAAVEEDDTEEVDAGDIEEKDIELVVSQANVSRNKAIKALKNNDKDIVNAIMSM---------------------------------------------------MNAEKLAKLQQQVRIGGKGTPRRKVKKVTKTNSGDDRKLQAALQSLKVQPIPGIEEVNMFRDDGKVIHLSHPRIQAAANANTFAIHGRAVEKDLTELVPGILNQLGPDSLASLRKLAEAY--QAAQGGAG-AEGEDEDDEIPDLVEGF---------------------------------------------------AMHHAETYFKLISAMDCSKLRLTTIDDEILKDFEESFP--EIDVLHLDEqkhFKSPEAKEKWRLWINKYEKRVKEFNFGSLVRIDARDDYTEQNTMF-------------------------------------------------------------------------------------------------
>UniRef100_A0A0A1NTH2	UniRef100_A0A0C7B616	DUMMY
--------------------------------------------------------------------QSRAEQKARKSLLSLGLKPVNGITRVTFTRGRGIVFAINRPEVFKSVNSDTHIVFGEMSVDDMAARAQQAALEqQLAAEGEKTEEKPAEEAQAAVEE--EEEEVDAEGVEEKDIELVVNQANVSRAKAIKALKNNDNDVVNAIMELTM-------------------------------------------------MNADKLAKLQNQVRIGGKGTPRRKvKKTSGKTSSGDDRKLSAALQSLKVQPIAGVEEVNMFKDDGKVIHFNNPRVQAAPNANTFAIHGRSVEKEMAELLPSILRQLGPDSMAALKQLAESF-KQAQGGEAAGA----DDDEIPDLVESFD-------------------------------------------------------------------------------------------------------------------------------------------------------------------------------------------------------------------------------------------------
>UniRef100_A0A367ISM9	DUMMY	UniRef100_A0A367JF89
--------------------------------------------------------------------QSRAEQKARKSLISLGLKPVNGITRVTFTRGRSMVFAIDKPEVFKSNNSDTHIVFGEMAVEDMAARAQQAALDE---QLAADAEKTEEKPAEEAQVEEDDEEVDASGVEEKDIELVVAQANVSRSKAVKALKNNGNDVVNAIMELTM-----------------------------------------------------------------------------------------------------------------------------------------------------------------------------------------------------------------------------------------------DIEKQWAVKAMHHAETYFKLISTIDPRQFRLTNIDDEILKDFEENFPEINVEHLDENHFKTPAAKEKWRNFINKYEKRVNEYNFGSLIRIDCREDYTEQNTMFGVRMQFYAIEIARNKKGLNDSL---------------------------------------------------------------------------
>UniRef100_A0A8H3XEX6	DUMMY	UniRef100_A0A8H3XFY1
-----------------------GATVESDED-SVPSLEEDGGIPAGAAPADIA------------KMQSRGEKKARKAMQKLGLKVVPGINRVTIRRPKNILFVVSNPDVYKSANSDCYIVFGEAKIEDLNSQAQANAAQQFQAAEAAAAQDTSKVEDVAVEEDEEDLNIDESNVEAKDIELVMQQANVSRSKAVKALKENNNDIVNAIMALTL----------------------------------------------------------------------------------------------------------------------------------------------------------------------------------------------------------------------------------------------PEIEKQWAVKAMHHAETYFKLISSVDGKSLRLTSIDDEIYEDFMKTFPDFSIVDVDENGMKTPEAKNIWREWIMKYEKSVNDYNFGTLLRKNVNGDYTEENTIFVTRIQFIAIEIARNKQGLN------------------------------------------------------------------------------
>UniRef100_A0A099P5K0	UniRef100_A0A099NRY2	UniRef100_A0A099P7Z9
----------------------------------------------------------------------KAEKKAKDALLKLGLKPLKDISRVTFRKKNNTILAIEKPEVYRTQGG-SYVVFGEAKVEDLTKRYQeaMAAQEAAKEVNNAVNAPKEDDLATSIQKdlaaasledkkaeaEDDGEEVDATGLEESDITVVMEQTNTTRNKAVKALKENKGDIVNAIMSLS-------------------------------------------------VIDPEKLAKLQksSAKKIGGKRVAAKK---VNKSSEGDDSKLQATLAKFNPTTLTDVAEANFFRDDGSVLHFNRVGVQACAANNTYAVTGFGQEKQITELLPGILTQLGAENLELLQQLAQTFqqnPEQLANLRKQAANEKEED--IPELVE---------------------------------SFDPENPDNLEDIEKQFAVKAVQQMSTYWSLLNAVPPSKLKLTQFDDEIVEEFFKAFPEYnnkeKLAVLNEDELKTKEAKERWRQYIKNFENKIDDYNFGTLLRVNASEEYSEENTIFVVRIQFYAFELARNRFGLNDWVY--------------------------------------------------------------------------
>UniRef100_A0A1B2JD17	DUMMY	UniRef100_A0A1B2JIR5
-----------------------------------PKIEEITENQETNEQ------TEVSQQEIPEGAQvriiSKNEKKARAAILKLDLKKVKGISRVTFRKKGNYILAISAPEVYRTPAG-SYVVFGEAEVEDLnkryaetaaAQQAAQQAAQSAGQSGDAegtpskdpasiTADLEASANAPNKENDDDDEEVDATGVDSADIDIVVEQTGVSRNKAIKALKTHNGDMVNAIMSLS----------------------------------------------------------------------------------------------------------------------------------------------------------------------------------------------------------------------------------------AEEAENLDDIEKQFAVKAVTQAETYWNLLTKIPGTKLKLTPYDDEIFEALLKEFPEFEnpdyASKINEDEMKSLAGKDRWRKFMKPLEEKIDDFNFGTLLRTDSSKEYDQEGTIFVVRLQFYAIEIARNKYGLN------------------------------------------------------------------------------
>UniRef100_A0A1Q2YG05	DUMMY	UniRef100_A0A1Q2YEF0
----------------------------------------------------------------------KAEKKAKDALLKLGLKPLKEISRVTFRKKNNTILAIDKPEVYRT-LGGSYIIFGEAKVEDLNKRYQeaMAAQQAAQEVNDAVntpkedlaASIQDDLKKASLEDKPAEAEADDgepadaTGLEESDISVIMEQTNASRNKAIKALKEHNGDIVNAIMSLS-----------------------------------------------------------------------------------------------------------------------------------------------------------------------------------------------------------------------------------------ENPDNLEDIEKQFAVKAVQQMSTYWSLLSSVPPSKLKLTKYDDEILEEFYKAFpeyDEAKLSVLNEDELKSKESKEKWREFIKNFEEKVEDYNFGTLVRKDVSKDYSEENTIFVVRIQFYAIELVRNKLGLNDWVY--------------------------------------------------------------------------
>UniRef100_A6ZT99	UniRef100_A6ZWL1	UniRef100_A0A0L8R9M8
----------------------------------------------------------------------KNEKKARELIGKLGLKQIPGIIRVTFRKKDNQIYAIEKPEVFRS-AGGNYVVFGEAKVDNFTQKL-AAAQQQAQASGIMPSNEDVATKSPediqadmqaaaegsvnaAAEEDDEEGEVDAGDLNKDDIELVVQQTNVSKNQAIKALKAHNGDLVNAIMSLS--------------------------------------------------IDQEKLAKLQklsANNKVGGTRRKLNKKAGSSAGANKDDTKLQSQLAKLHAVTIDNVAEANFFKDDGKVMHFNKVGVQVAAQHNTSVFYGLPQEKNLQDLFPGIISQLGPEAIQALSQLAAQMEKH--EAKAP-ADAEKKDEAIPELVE---------------------------------SFNAETADNLEDIEKQFAVVAVEQAETYWKLLTSVPGSKLRLTKFDDEIYENFIERFpeykDIERIKKFTDEELKTKEAKERWRKFFTIFEKTVEDYNFGTLLRTDSSAEYGQYTTCFVVRLQFYAFEIARNKHGLN------------------------------------------------------------------------------
>UniRef100_G8ZSP7	UniRef100_G8ZNT6	UniRef100_G8ZWK6
---------------------------------------------------------------------SKNEQKAKELISKLGLKPLPGISRVTFRKKDNQIIAIDHPEVYRT-AGGNYVVFGEPKVDNFTQK--LAAAQQQAQTTDVapaagdVSNspdaIQADMQaaaesSAPASKIEDTEDLDAGDLAADDIDLVVEQANVSKGQAIKALKEHNGDIVNAIMSLS--------------------------------------------------VDQEKLAKLQklsAKNKVGGTRRKMTKKTGSLSSSNKDDTKLQAQLAKFHAVTVDNVAEANFFKDDGNVMHFNKVGVQVAPQHNTSVFYGIPQEKGLQELFPNIISQMGPESIQALTQLSAQL-QQAQQAQKGAQGGEEagnKDESIPELVE------------------------------------AETADNLEDIEKQFAVVAVEQAETYWSLLTKVKGSKLRLTQYDDEIYDAFMEMFpeyqDIEKLKKFNENDLKTKQAKEDWRKFCALFEKKIEDYNFGTLLRTDSSAEYGQYSTCFVVRIQFYAFEVARNRHGLN------------------------------------------------------------------------------
>UniRef100_Q6CDH0	UniRef100_Q6C2F3	UniRef100_Q6CFT2
----------------------------------------------------------------------KEEKAARALISKLNLQKVEGITRVVLKRTRQHIFVIANPEVYKTPTGNSYVVFGEAQHEDMqataraaqiaAAQAQQAAAETGSVSEAAAagevgaelaskdpASITADLEAASLskDEDAEDEaEADATGLEDSDIKLVMEQANVSRNKAINGLKKNDSDVVNTIMDL-------------------------------------------------------KLAALQKKsgAQSGGKGTPRRPgKKVAGRNISEDEKKLSATLKKFNAQEITGISEVNMFKEDGTVLHFPKVHVEGSVASNTFAISGPSQQKDIAELIPDILPQMGQDALLQLQQAAVQFSKLQEQAKktagGPDAAKEAGDDEIPNLVENFED---------------------------------EEAENLEDIEKQFAVKAVHHLETYWKLLHAVKGSELKLTKIDDQIMTHlitvFPEYLDHEKVRVLDENDMKSPTNKPKWREFMNTYENIIADYNFGTILRVDASKGYTETNTMFVPRMQFLAIEIARNKYGLNDWVYQS------------------------------------------------------------------------
>UniRef100_A0A8J2TAI6	UniRef100_A0A8J2TAU7	UniRef100_A0A8J2X708
----------------------------------------------------------------------KNERKAKDLIIKLGLKPLPGISRVTFRKKDNQIIAIDRPEVYRS-AGGNYVVFGEPKVDNFTqklaaaqQQAQAtgampAAGEASKDPQDIHKDIQAAAANPPEEEKelGEDEEVDATGISPDDIELVAEQANVPKNKATKALRDHNNDIVNAIMSLS--------------------------------------------------IDQEKLAKLQklsANNKVGGTRRKMGKKSGSSASSNKDDTKLQAQLAKLHAVTVDNVAEANFFKEDGNVMHFNKVGVQVAPQHNTSVFYGMPQEKGLQELFPNIISQMGPEAIQALTQLSAQLQQAQNAGNAGAgaagasadAGAEKKDEGIPELVE------------------------------------AEEAENLEDIEKQFAVVAVEQAETYWKLLSSVPGSKLRLTQIDDEIYTNFMQHFpeyqDVHKLKKFTEEELKSKENKERWRNFCNFYEKTVEDYNFGTLLRLDCSEEYGQFNTVFVVRIQFYAFEIARNRQGLN------------------------------------------------------------------------------
>UniRef100_A0A1G4M6N2	UniRef100_A0A1G4MIA4	UniRef100_A0A1G4M9B4
---------------------------------------------------------------------SKNEKKARELIGKLGLKAVPGIARVTFRKKNNQIYAIEKPEVFRS-AGGNFVVFGEPKIDDFpqrlakaQQEAQLAGPGVAQT-GVAEALAKENQSLPeSIQAdmaaaaegkpvEAEEEStgaVDETGLNSDDIELVMQQANVSRDKAAKALRDHNSDIVNAIMSLS--------------------------------------------------IDQEKLAKLQklsANNKVGGIRRKQAKKSGAASGSNKDDTKLQAQLAKMRAVTVDNVEEANFFREDGKVLHFNKVGVQVAPQHNTSVFYGIPQEKSLNDLFPSIIPQLGAESINALTQLAAQLQGSQAAQAEGATGGEKSEADIPELT-------------------------------------AETADNLEDIEKQFAVVAVEQAETYWNLITKVPGSKLRLTKHDDEIYEKFMEHFpeykDVERVRKFTEEELKTKEAKERWRNYIKLFEKKIDDFNFGTLLRTDASQEYGQDTTCFVVRLQFYAFEIARNKHGLN------------------------------------------------------------------------------
>UniRef100_A0A1Q3A9I3	UniRef100_A0A1Q3A359	UniRef100_A0A1Q3AFX6
----------------------------------------------------------------------RNEKKARDLIIKLGLKQLPGISRVTFRKKDNQIIAIDRPEVYRS-AGGNYVVFGEPKVDNFTQklaaaQQQAQASGAVPAAGEASKNPEDiqkdmhvaaaNPEQP-AKELGDDEEVDATGVNPDDIELVAEQANVPKNKATKALKDHNNDIVNAIMSLS--------------------------------------------------IDQEKLAKLQklsANNKVGGTRRKMGKKTGSSASSNKDDTKLQAQLAKLHAVTVDNVAEANFFKDDGNVMHFNKVGVQVAPQHNTSVFYGLPQEKGLQELFPNIISQMGPEAIQALTQLSaqmqQAQQAQKPDADA-AAGAEKKDEGIPELVE-----------------------------------------NLEDIEKQFAVVAVEQAETYWNLISKVPGSRLRLTKYDDEIYNNFMEHFPEFRdvekLRKFSEQDIKNKEAKDRWRKFCALYEKTIEDYNFGTLLRTDATQEYGQFSTCFVVRIQFYAFEIARNKHGLN------------------------------------------------------------------------------
>UniRef100_UPI0022FE6432	UniRef100_UPI0022FEEA6F	UniRef100_UPI0022FF190B
---------------------------------------------------------------------SKPERKARKALEGLGLKKVPGIQRVTLRRAKNVLLVVSSPEVYKAPGSDCYIVFGEAKLEDPSSAAQISAQQQLAASSSA---AQAATQqggfkdgVPKSLEELMEDGDDapdleatdkpsasgsgEVKVDEEDVKLVVAQTGCSEAKAREALQAENGDLINAIMRI---------------------------------------------------MDKEKLAKLQQQVRIGGKGTPRRKQ--VKKSVTAsqgDDRKLQAALKKLSVQPIAGVEEVNMFKEDGNVLHFAAPKVHAALPSNTLAIYGPGQTKELTELVPGILNQLGPDSLANLRRLAESYQSLTARNAAASAAAggagagaggregevDDEDDEgIPDLVENFEDAGE-------------------------MSFDAKTTGNAPEIEMQFAVKTVEHLEAYEKLLGAIPPSRMKLTPMDDEIHSRFLEIFPEYKFDealrILDEDKMKTAAGKERWRSFIMPYEGRLTDYNFGTLVRRNADEPYGEDNCILVTRVQFFGIEIARNRAGLNDKVYNAAQ----------------------------------------------------------------------
>UniRef100_A0A1Y1UHL7	UniRef100_A0A1Y1UG35	UniRef100_A0A1Y1UA26
--------------------------------------------------------------------QSRPERKARKALEGLGLKRVQGIQRVTLRRPKNVLLVVANPEVYKAPGSDTYIVYGEAKLEDPSSAAQLSAQAQLAASSQAAQKAHQqggfKDGVPKSLEDLMAEHGDDDGhdhhdhdhshgagdgetkaansgtatdgdsdvkIEEEEVKLVMAQTGCTEEKAREALKAEKGDLINAIMRV---------------------------------------------------MDKEKLAKLQAQVRIGGKGTPRRKQVKKSVTSTqGDDRKLQAALKKLGVQPITGVEEVNMFKEDGNVLHFNAPRVQAALPANTLAITGSGQTKELTELVPGILNQLGPDSLASLRRLAESYQSMtarqaaaaAAAGGAGAGAGEkkegevGDDDEIPDLVENFEEEGEKKA----------------------MSIPgfdAETAGNNEEIEMQFAVKTVEHLEAYERLISGIPPRNLKLTPMDNELHENFLSTFpeyaspEALR--NLNEDEMKSAKGKERWRNFILPYEKRLKDYNFGTLVRKDSDRGYAEDNSILVTRTQFFAIEIARNRAGLNDKIYQEAQAK--------------------------------------------------------------------
>UniRef100_A0A0D6ELM3	UniRef100_A0A0D6EHZ9	UniRef100_A0A0D6EFQ9
-------------------------------------------------------------------------------LSKLGLKKVEGVTRVVMRRPKGVLFVVSNPDVYKSPASECYIVFGEGKNEDASagfpafqqvtqpqqNEAESRQAAEALRQAKAAKALAEGGDKP-----EDDGEGDESGLDEADSESSPVAPSIlgRHAAACKALKATNGDIVQAILD--------------------------------------------------------------------------------------------------------------MFKDDGNVLHFQAPKVHAAVGSNTYAIYGQGVNRELTELVPGILSQLGPDAMANLRRIAEQFQSQqaAAGGAAGIegeGAAEADDEEVPELVE------------------------------------AEEAQNDEAIEMQFAVMCMEQAETYFNLITKMQPSTLKrLTKWDDEIMEAFSKHFPDLvnddeKLKHLQEDELKSPEGKKRWRDFMMPFEKKIEraqnepdEYNFGTLIRANCEEDYSQDNSIFGYRLQFYAIEIARNRRGLNDVVWKQAQE---------------------------------------------------------------------
>UniRef100_I2JWR9	UniRef100_A0A7D9D0R3	UniRef100_A0A7D9GZR7
------------------------------------------------------------------------QKQAKERLLKLGLKQVKSISRVTFKKKGNFILAIENPEVYKTQGG-SYVVFGEAKVEDLNKRyaetlaAQKAAqkaaddgketTEDISTSGSVADAITEDLKKASLEDKKEDDkeeeevadaDVDTTGLEEADIKVVMDQANVSKAKAVSALRKEKGDVVNTIMSL-------------------------------------------------------KLAKLRKQSarRVGG---SRVKSRRSQKSEEGDDTKLQNALKKLDAQVMTGIEEANFFKQDGTVLHFNKVGVQAAPMYNTYTFNGFAQKKSITELVPGILPQLGAENLRVLQQIAEQYQQRKNAEKQ-----EEKDEDIPDLVE-----------------------------------------NLEDVEKEFAVKAVEQMITYWKLLGAIKGSKLKLTPYDNEIFTEFQKDFPEYNgkegLEHISEDQMKSKENKARWRDFFKKFDKKIEDYNFGTLLRVNSNDEYGKDNSIFVVRLQFYAFEIARNRLGLN------------------------------------------------------------------------------
>UniRef100_A0A8H3VD34	UniRef100_A0A8H3VE98	UniRef100_A0A8H3U667
---------------------------------------------------------------------SRNEKKARKAIAKLGLKHIEGITRVTLRRPKGILFVISNPDVYKSPASNTWIIFGEAKIEDLNSQAQASAAQQIvggedshaghdHGKGKAIEHDhdhegHDHDHKEEEEEEEDGEEVDEEGLEGKDIELVMQQASVSRKKAVKALKENDNDIVNSIMALSI-------------------------------------------------MDQAKLAKMQASVRIGyvqsiplsfspttthsisvsrslprafGKGTPRRKIKKVTRSTGTDDKKLQTALKKLNVQPIQAIEEVNMFKSDGNVIHFSAPKVHASVPANTFAIYGVGEEKELTELVPGILNQLGPDSLASLRKLAESYQsmQQGKGEDGEKADDDEDDDDIPDLV--------------------------------------ETADNFEDIEKQFAVKAVQHMLTYWKILEKMRGSTLRLTKHDDDIYEHFLKDFPDFDPEaTIDEDEMKSKAGKERWRKFSMVYEKTIEDYNFGTMLRKSHASEYNQEDTIFAVRMQFYAIEIVRNRKGLNDWIY--------------------------------------------------------------------------
>DUMMY	UniRef100_A6R5Z3	UniRef100_A0A8A1MGL4
------------------------------------------------------------------------------------------------------------------------------------------------------------------------------------------------------------------------------------------------------------------------MDQAKLARLQQSVRIGkGKGTPRRKTKKVHKSSGTDDKKLQTSLKKLNVQPIQAIEEVNMFKEDGNVIHFAAPKVHASVPSNTFAIYGNGEDKELTELVPGILNQLGPDSLASLRKLAESYQsmQKGEGGEDAKKDDDDDDDEIPDLVE-------------------------------------ENAQNLEDMEKQFAVKAVQQMTTYWSLLETRRGSSLRLTKMDDEIYEHFMETFpEFDPAATINEDEMKSKEGKERWRSFLMAYDKKVEDYNFGTLLRTNPKFEYGEKETIFSVRMQFYAIEIARNRAGLNDWVY--------------------------------------------------------------------------
>UniRef100_A0A8A1LE77	UniRef100_F0UVH4	UniRef100_C0NNA3
----------------------------------IEELPDDDVPKATVEDAADSSESEVEgaEEPtipggAAVTVHSRNEKKARKAIGKLGLKHVPGITRVTLRRPKGILFVINQPDVYRSPSSNTWIIFGEAKIEDLNSQAQASAAQQLAAAEAAGSNehaghdhaSHDHGKGKAVEsadkkdEEEDDEEVDASGLEAKDIELVMAQASVSRNKAIKALKENDNDIVNSIMALSV-------------------------------------------------MDQAKLAKLQQSVRI-GKGTPRRKTKKVHKSSGTDDKKLQTSLKKLNVQPIQAIEEVNMFKEDGNVIHFAAPKVHASVPSNTFAIYGNGEDKELTELVPGILNQLGPDSLASLRKLAESYQsmQKREGGEDAKKDDDDDDDEIPDLVE-------------------------------------ENAQNLEDMEKQFAVKAVQQMTTYWSLLETRRGSSLRLTKMDDEIYEHFMETFpEFDPAATINEDEMKSKAGKERWRSFLMAYDKKVEDYNFGTLLRANPKFEYGEKETIFSVRMQFYAIEIARNRAGLNDWVY--------------------------------------------------------------------------
>UniRef100_A0A2H3ICH7	DUMMY	UniRef100_A0A6V8HAG1
---------------------------------------------------------------------SRNEKKARKAIGKLGLKHVPGITRVTLRRPKNILFVINQPDVYRSPSSNTWIIFGEAKIEDLNAQSQVNAAQQLAAAEAAASSDPHaghdhshegkgkapETEGKKEEEEDDGEEVDDSGLEAKDIELVMAQASVSRKKAVKALKENDNDIVNSIMALSI----------------------------------------------------------------------------------------------------------------------------------------------------------------------------------------------------------------------------------------ETAENLEDMEKQFAVKAVEHLMTYWSILEKVPGSKLRLTKMDDEILEHFKREFPDFdPAETINEDEMKSKAGKEKWRNFMKEYEKTISDYNFGTMLRASPKVEYDQETTIFAMRMQFYAIEIARNRAGLNDWVYEQAQGK--------------------------------------------------------------------
>UniRef100_A0A0F0I9E0	UniRef100_A0A5N6SBW7	UniRef100_A0A7R7X180
---------------------------------------------------------------------SRNEKKARKAIGKLGLKHVPGITRVTLRRPKNILFVINQPDVYRSPSSNTWIIFGEAKIEDLNSQAQASAAQQLaaaeAAAGEHAGHDHEHdlgTKVPEVETKKEEEEddgepVDESGLEAKDIELVMAQANVSRKKAVKALRENDNDIVNSIMALSI-------------------------------------------------MDQAKLARMQASVRIGGKGTPRRKVKKVHKSSGADDKKLQATLKKMNVQPIQAIEEVNMFKEDGNVIHFGAPKVHASVPSNTFALYGNGEEKELTELVPGILNQLGPDSLASLRKLAESYQNMQKNQAGAEGKKDDDEDDIPDLVE-------------------------------------ETAENFEDMEKQFAVKAVEHLMTYWSILEKVPGSKLRLTKMDDEILESFQKEFPDFdPAETLDEDKMKSKEGKEKWRNWINQYEKIIEDFNFGTMLRASPKVEYDRDTTIFAMRMQFYAIEIARNRAGLNDWIYERAQ----------------------------------------------------------------------
>DUMMY	UniRef100_G3XW81	UniRef100_G3Y908
------------------------------------------------------------------------------------------------------------------------------------------------------------------------------------------------------------------------------------------------------------------------MDQAKLARMQQSVRIGiGKGTPRRKVKKVHKSSGADDKKLQATLKKMNVQPIQAIEEVNMFKEDGNVIHFGIPQttdmisvgiVHASVPSNTFALYGNGEEKELTELVPGILNQLGPDSLASLRKLAESYQNMQKNQAGADGKKDDEEDDIPDLVE-------------------------------------ETAENFEDMEKQFAVKAVEHLMTYWSILEKVPGSQLRLTKMDDDILESFQKEFPDFdPAETLNEDKMKSKEGKEKWRNWINQYEKIIEDFNFGTMLRASPNVEYDRDTTIFanrriAMRMQFYAIEIARNRAGLNDWIYERAQ----------------------------------------------------------------------
>UniRef100_A0A101MQD9	UniRef100_A0A0M8P5U5	DUMMY
-----------------------------------PRVEEihDDEVSKTVEESSSESGSEAGDEPnipagASVAVHSRGEKKARKAIGKLGLKLVPGITRVTLRRPKNILFVVNQPEVYRSPNSNCWIIFGEAKIEDLNSQAQASAAQQLaasEATGDHAGHDHEevlgkakapETEDKKEDEEDDGEEVDESNLESKDIELVMAQANVSRKKAVKALRENDNDIVNSIMALSI-----------------------------------------------------------------------------------------------------------MFKEDGNVIHFANPRVHGAVPSNTFALYGNGEEKELTELVPNILNQLGPDSLASLRKLAESyqnMQKQQGDKKE-----DDEEDDIPDLVE----------------------------------------------------------------------------------------------------------------------------------------------------------------------------------------------------------------------------------------------------
>UniRef100_A0A135LN97	DUMMY	UniRef100_A0A135LDV7
---------------------------------------------------------------------SRGEKKARKAIGKLGLKLVPGITRVTLRRPKNILFVVNQPEVYRSPNSNCWIIFGEAKIEDLNSQAQASAAQQLaasEAAGDHAGHDHEevlgkakapETDDKKEDEEDDGEEVDESNLESKDIELVMAQANVSRKKAVKALRENDNDIVNSIMALSI----------------------------------------------------------------------------------------------------------------------------------------------------------------------------------------------------------------------------------------EEAENLEDMEKQFAVKAVEHLMTYWSILEKVKGSQLRLTKQDDDIYNSFMEAFPD--FDPAAPlieDEMKSKAGKEKWRNWMMQWDKI-DDFNFGTMIRTRADAEYDQDTTIFGVRMQFYAVEIARNRAGLNDWIYEKAQ----------------------------------------------------------------------
>UniRef100_A0A507R0K5	UniRef100_A0A507R853	UniRef100_A0A507QMH9
----------------------------------------------------------------------RNEKKARKAIGKLGLKLVPGITRVTLRRPKGILFVINQPEVYRSPSSNTWIIFGEAKIEDLNSQAQASAAQQLAAAEAANEHAGHDhdhdhdkgkgkapeTEAKKEEEEDDGEEVDETGLEAKDIELVMAQASVSRKKAVKALRENDNDIVNSIMALSI-------------------------------------------------MDQAKLARLQASVRI-GKGTPRRKVKKVHKSSGADDKKLQATLKKMNVQPIQAIEEVNMFKEDGNVIHFAAPKVHAAPPSNTFAIYGNGEEKELTELVPGILNQLGPDSLASLRKLAESYQNlQKKEGKKE----DEDEDDIPDLVE-------------------------------------EKAENLEDMEKQFAVKAVEHLMTYWSILEKVRGSQLRLTKMDDEIYDDFRETFPDFdPAETLDENKMKSKEGKEKWRNFMMKYEKKINDYNFGTIIRTNPKSEYEQDTTIFGVRMQFYAIEIARNRAGLNDWVY--------------------------------------------------------------------------
>DUMMY	UniRef100_Q7SDU4	UniRef100_Q7S1X3
--------------------------------------------------------------------------------------------------------------------------------------------------------------------------------------------------------------------------------------------------------------------------QERLKKLGASARIGiGKGTPRRKVKRAPARSAGDDKKLQATLKKVNVQPIQAIEEVNMFKSDGNVIHFAAPKVHAAVPANTFAIYGNGEDKELTELVPGILNQLGPDSLASLRKLAESYQNMQKNEK------DAEEDDIPDLVagENF----------------------------------AENADNFEDIEKQFAVKAVQQMATYWAILEKVPGSKLRLTKMDDDIFEHLKRDFpEFDPAEPINEDEMKSKTGKERWRTFMMAYDKKIDDYNFGTLLRASPKTEYGEKETIFVPRMQFYAVEIARNRAGLNDWIYEEAE-KERQKAKGN------------------------------------------------------------
>UniRef100_B2AT16	UniRef100_B2AT27	UniRef100_B2APJ1
---------------------------------------------------------------------SRNEKKARKAIEKLHLTRVPGITRVTLRRPKNILFVINNPEVYKSPNSNTYIVFGEAKIEDLNASAQAAAAQQLASQSAEHDHAghdhshEGHSHAAKEEEEDDGEEVDAEGIEDKDIELVMTQANVSRKKAIKALKENDNDIVNSIMALSV---------------------------------------------------QERLKKLGASARIGGKGTPRRKVKRAPARSAGDDKKLQASLKKLNVQPIQAIEEVNMFKSDGNVIHFAAPKVHAAVPANTFAIYGNGEDKELTELVPGILNQLGPDSLASLRKLAESYQNLQKGEKA------DEEDDIPDLVagENF----------------------------------AENADNLEDIEKQFAVKAVQHMATYWSILEKVKGSTLRLTKIDDEIYEHLKTDFpEFDPAATIDEDEMKSKTGKERWRKFLMAYDKRVDDYNFGTMLRSNPKAEYTEEDTIFVPRMQFYAIEIARNKLGLNDWIYEKAQ----------------------------------------------------------------------
>UniRef100_F7VQH1	UniRef100_F7VXQ7	UniRef100_F7WAD6
---------------------------------------------------------------------SRNEKKARQAIAKLHLQPVPGITRVTLRRPKNILFVINNPEVYKSPNSNTYIVFGEAKIEDLNASAQAAAAQQLASQSaehDHAGHSHEHEEEGKAKEEEEEddgEEVDAEGIEDKDIELVMTQANVSRKKAIKALKENDNDIVNSIMALSI---------------------------------------------------QERLKKLGASARIGmlspvGKGTPRRKVKRAPARSAGDDKKLQATLKKVNVQPIQAIEEVNMFKSDGNVIHFAAPKVHAAVPANTFAIYGNGEDKELTELVPGILNQLGPDSLASLRKLAESYQNMQKNEK------DAEEDDIPDLVagENF------------------------------------------------------------------------------------------------------------------------IDDYNFGTLLRASPKTEYGEKETIFVPRMQFYAVEIARNRAGLNDWVYEEAE----------------------------------------------------------------------
>DUMMY	UniRef100_A0A0F8CVV1	UniRef100_A0A0F8BU99
----------------------------------------------------------------------------------------------------------------------------------------------------------------------------------------------------------------------------------------------------------------------------------------GKGTPRRKAKRTPQRSSADDHKLQATLKKLNTQPIANIEEVNMFKSDGNVIHFNQARVHAAVPSNTFAIYGAGQEKELTDLVPGILNQLGPDSLASLRKLAESYQQMQRAKDEGEAEGEDeEDDKIPELVE-------------------------------------EQADNLEDIEKQFAVKAVQHMEVYMRILQTVPGSTVRLTKIDDEIMEHLAKDFpEFDPAKPIDENEMKSARGKERWRNFMMAYEKRVDDYNFGTIMRIAPNTDYGQHTTIFVPRMQFYAIEIARNRAGLNDWIHESAK----------------------------------------------------------------------
>DUMMY	UniRef100_A0A1E3IEV6	UniRef100_A0A1E3K670
------------------------------------------------------------------------------------------------------------------------------------------------------------------------------------------------------------------------------------------------------------------------MDKEKLAKLQAQ-RLGGKGTPRR--KVVKKSVTAtqgDDRKLQAALKKLGVQPIAGVEEVNMFKEDGNVLHFAAPRTQvhAALPSNTLAIYGPGQTKELTELVPGILNQLGPDSLANLRKLAEsyqSMTARQAAGAGGEGAGEGGDDEIPDLVDNFDEA--------------------------ATAFDPETAGNAGEIEMQFAVKTVEHLEAYEKILQTLPPKLIKFTPIDEEIYEDLLEVFPEFKFEenlrTLNEDEMKSRQGKERWRKFIMPYEKKVTDYNFGTLVRARSDELYTETNSVLVTRVQFFAIEIARNRAGLNQKVYDDAQAK--------------------------------------------------------------------
>UniRef100_A0A1E3HUT5	UniRef100_A0A1E3IAI8	DUMMY
---------------------------------------------------------------------SRPERKARKALEGLGLKRVQGIQRVTLRRAKNVLLVVANPEVYKSPGSDCYIIFGEAKLEDPSSAAQLQAQAQLAASSQA---------------------------------------------------------------------------------------------------------------------------------IGGKGTPRR--KVVKKSVTAsqgDDRKLQAALKKLGVQPITGVEEVNMFKEDGNVLHFSAPRVQvhAALPSNTLAVYGPGQTKELTELVPGILNQLGPDSLANLRRLAESYQSMTARQAAAAAaaggagAGEataDGDDEIPDLVENFDEA-----------------------------------------------------------------------------------------------------------------------------------------------------------------------------------------------------------------------------------------------
>UniRef100_UPI001E8CCCFC	UniRef100_A0A8K0NVD4	UniRef100_A0A8K0JS40
---------------------------------------------------------------------SKNEKKSRKALEGLGLKKVEGITRVTLRRPRGVLMVVANPEVYKSPYTDCYIVFGEAKLEDNSSAAQIAAAQQVAAsQQAAQASLASGGFGPdhpqTLEDLLREAEAGEDGApelvssddkkddkpassdvepDEKDIKLVMEQASVEREKAVKAIKEADGDLINA--------------------------------------------------MSTPAFDPSKLAKLQA-ARIGGKGTPRRKQvKKSGAAAAGDDRKLQAALKKMNVQPVTGVEEVNMFKEDGNVLHFGRPQVHADLPSNTMAIYGHGQDKDLTELVPGILNQLGPDSLASLRKLAESyqnLTARQAAEKKESGEGEDEGDDVPDLVENFEEVDEADA------------------------------GNMGEIEQQFAVKTVEHLETYQRVILNIPPSSLKLTKMDDAIMEDFQQTFPELdsveALTKLNENEMKSPQGKERWRNFIMKYEKLVPDYNFGTILRGDAKREYDEDNSILVTRVQFYAIEIARNRKGVNDDLYNRYQ----------------------------------------------------------------------
>UniRef100_A0A4Q1BJV6	UniRef100_R7SD38	UniRef100_A0A4Q1BSL3
---------------------------------------------------------------------SRGERKARKLLEGLGLKKVQGIQRVVVRRPKGVLLVIAQPEVFKSPGSDCYIVFGEAKVEDpasaaqMSAQAQLAastnAAQKAHQQGgfkegipkELADLVGEDDAPDLVAADgkaanGKEADTSDVKVDEDDVSLVVAQTGCTPEKAREALKAEGGDLINA-------------------------------------------------------MDKEKLAKLQAQVRIGGKGTPRR--KVVKKSATAsqgDDRKVQAQLKKLNMSDLGKADEVNMFKEDGNVLHFSQPRVHASVNNNSLVVYGAGQTKELTELVPGVLNQLGPDSLANLRRLAESYQSMTARQAAAAAAaggagagagtekeGEVDDDEIPELVEDF-----------------------------------ETAGNAAEIEQQFAVKTVEHLETYEKLITSLPPNKLKLTPIDDEIHEHFLTHFPEYKwedaLRNLDEDEMKSSHGKEKWRNFIQVYEKKLKDYNFGTLVRKDSEKLYSEENSILVTRIQFFAIEISRNRAGLNDKIYHEAQ----------------------------------------------------------------------
>UniRef100_M7X1I2	UniRef100_A0A511KKH1	UniRef100_A0A0K3CA46
--------------------------------------------------------------------------KAKEALLKLGLRRVEDITRVVIRRPKSALLAIQDPEVYKSPVSDCYIVFGEAKPEDASSGfpnfAQLAQAEQLASQQAAAAGEDgaEGKKPAAVQE--EEGEADAEGLEEGDISVVMQQANCSRAKACNALKATKGDLVQAILD-----------------------------------------------MASSDFDPEALKKLQArtqQLKIGGAKQPIRRKVAPKPVAALDDKKLQAQLKKLNVQSAGTVEEVNMFTNGTAVLNFQRPTVHAAAGSNVYAIYGRGMHKDLAELMPNVLNQLGPDTMAQLKRFAEQY-QASQAGGAEGEGKEADDDEVPELVE-------------------------------------ENAQNDEQIEMQFAVACMEQAEAYFNLITKVKPSELKrLTKYDDEIIKAFEKHFPDYqsddRLRLLKEDELKSAEGKKRWREFMTDkvFPESMReaiDYNFGTLIRANCEDDYTQENSIFGYRLQFYAIEIARNRRGLNDKVWEQAQKK--------------------------------------------------------------------
>UniRef100_A0A5C5G8P1	UniRef100_A0A5C5FL03	UniRef100_A0A5C5G453
----------------------------------------------------------------------RGETKARRALAKLGLKKVEGINRVVIKKPKGVLVAVNAPEVFKSPISDCYIVFGEAKPEDpsanpFSQLNQLAQAEQAQQQAQQAQEGGDAAATEGSVAEGKEKATDadaddaDAGVDEGDINVVMGQANCDRAKAVKALKAAQGDIVQAILD-------------------------------------------------------------------GSKAPIRR--KVVPKQATSqDDSKLRNQLKKLNVQGIGPVEEVNMFKDDG-ILHFQRPTVHAATGNNTFAIYGHGVHKDLAEMMPSVLNQLGPDAMAVLQRIAEQY-KQSGGAQGPggiEGDAQEADDEVPELVE-----------------------------------------------MAFAVQCAEQAETFFNLITQVQPSTLKrLTKWDDDIVEAFLAAFpeydDADKLRVLDEDEIKSPAGKKRWRDFMMPFEKKIDEYNFGTLIRLDCTQDYSEANSMFGYRLQFYALEILRNRKGLNDAVWQKVRD---------------------------------------------------------------------
>UniRef100_A0A067P1R2	UniRef100_A0A067P7P3	UniRef100_A0A8H7DZ39
-----------------------------------------------------------EEDPTSAAAldkiQSRSERKARKALLSLGLKRVPNITRVTLRRPKNVLFVLASPDVYKSPNSDCYIVFGEAKMEDMNSQAGLGAAQQMpsgggvpELERSAAGGADDDDDIPELEAPEDDGPVDETGIDQKDIDLVMQQVNCSRAKAVRALKDSGGDLINAIM-----------------------------------------------------MDPAKLAKLQAQAaanRIGGKGTVRR--KIVRKTkpsAAQDDKKLQGALKKLNVQPIPGVEEVNMFREDGNVLHFTAPKVHAAVSANTFAVYGTGHVKELTELVPGILNQLGPDSLASLRKLAESYQAIQQGQQRPAASGaaEEDDDDVPDLVENFD-----------------------------------------EIEKQFAVKAVEQAQTYWNLLEKVAPKDLRLTKYDDEIFEHVMKDFPELaeepydKLVKIDEELMKSPEGKERWRKFIAEYEKKIKDFNFGSLIRTDATQEYGETNTIFVTRIQFYAYEICRNKLGLN------------------------------------------------------------------------------
>UniRef100_UPI001E8EB5B5	UniRef100_A0A1Q3ED50	UniRef100_A0A1Q3DXN1
-----------------------------------------------------------DEDPTSAAAldkiQSRSERKARKALISLGLKRVPNITRVTLRRPKNILFVLASPDVYKSPNSDCYIVFGEAKIEDMNAQNQMSAQQLAGAGGADIPNLEssgaggDDDDIPELEAAEEEGPVDETGVDPKDIDLVMTQVNCSRAKAVRVLKESGGDLINAIM-----------------------------------------------------MDPVKLAKLQAQAaanRLGGKGTVRR--KVVRKTkpsGAQDDKKLQGALKKLNVQPIAGVEEVNMFKEDGTVLHFQAPKVHAAVSANTFAIYGTGQSKELTELVPGILNQLGPDSLASLRKLAESYQAIQQGQRTTNPAAEDDDDDVPDLVENFDEADK-------------------------------------EIEKQFAVKAVEQAQTYWNLLAKVQPKELRLTKLDDEIFQHTMEAFPELakepyeNLTKLDEEWMKSAEGKERWRKFIMSYEKKVKDHNFGSLIRMNARDEYAEKNTIFVTRIQFYAIEISRNRLGLNdKAHEMAKEEVEKER----------------------------------------------------------------
>UniRef100_A0A5C3NER6	UniRef100_A0A5C3MUB8	UniRef100_A0A5C3NA45
-----------------------------------------------------------EEDPTSNAAlekiQSRAERKARKALLSLGLKKVPGITRVTLRRPKNVLFVLASPDVYKSPNSECYIVFGEAKIEDMNSQAQLSAAQQLAGGGAAAPALeksgagEEGEDEDDIPELEAPEEVDETGVDPKDIDLVMAQVNCSRAKAVRALKDSGGDLINAIM--------------------------------------------------------------------GGKGTVRR--KVVRKskpSGAQDDKKLQGALKKLNVQPIPGVEEVNMFREDGNVLHFTAPKVHAAVSANTFAIYGAGQVKELTELVPGILNQLGPDSLASLRKLAESYQAiQQNQQRPPNAAADEDDDDVPDLVENFD-----------------------------------------EIEKQFAVKAVEHAQTYWNLLEKIPPRQLKLTKLDDEIFDHVMKDFPELaqepheKITKIDEEWMKSKEGKERWRKFIEAYEKKVKDYNFGSLIRTDAREEYAELNTIFVTRIQFYAYEICRNRLGLN------------------------------------------------------------------------------
>UniRef100_A0A5C2TZ76	UniRef100_A0A5C2SIN1	UniRef100_A0A5C2SET8
-----------------------------------------------------------DEDPTSQAAldkiQSRSERKARKALLSLGLKKVAGITRVTLRRPKNVLFVIASPDVYKSPNSDCYIVFGEAKIEDMNSQAQLSAAQHLaSGAGAGMPNLQssgvgggddDDDDIPELEAVEEDGNVDETGVDPKDIELVIQQVGCSRAKAVRVLKESGGDLINAIM-----------------------------------------------------MDPQKLAKMQAQAaanRIGGKGTMRR--KIVRKTkpSTAqDDKKLQGALKKLNVQPIPGVEEVNMFREDGNVLHFSTPKVHAAVTANTFAVYGAGHVKELTELVPGILNQLGPDSLASLRKLAESYQAiQQSQQRPPAAADEDDDDDVPDLVDNFD-----------------------------------------EIEKQFAVKAVEHAQTYWNLLEKVNPKDLKLTKIDDEIFEHTMKEFPELaendyeKLIKIDEDWMKSEEGKKRWRNFMQQYEKKVKDFNFGSLIRTDARQEYSETNTIFVTRIQFYVFEIARNRLGLNdKAHEIAKEEAAKEK----------------------------------------------------------------
>UniRef100_A0A7D8Z1X7	UniRef100_A0A7D8V2H2	UniRef100_A0A7D8Z5J4
---------------------------------------------------------------------SKPERKARKALEGLGLKKVPGIQRVTLRRPKGVLLVVAQPEVYKSPGSDCYIVFGEAQVEDPTSAAQISAQQQL-------------------------------------------------------------------------------------------------------------------------MDKEKIAKLQAQVRIGGKGTPRR--KVVKKSVTAsqgDDRKLQAALKKLGVQPISGVEEVNMFKEDGNVLHFAAPKvaVHAALPSNTLAIYGQGQTKELTQLVPGILNQLGPDSLANLRRLAESY--QSLTARQAAAGGEkkegevaGDDDEIPDLVENFDEAEK----------------------------------------MQWSVKTVEHMEAYENLITTTDPKTIKLTSIDDEIHAHLLDKFPEFKdhanLRVVDENWLKSKEGKERWREWLANYEQSLPDYNFGTMLRARSDELYSEHNAILVLRAQFVAIEIARNRAGLNEKVYHEAQ----------------------------------------------------------------------
>UniRef100_A0A8H7JQT0	UniRef100_A0A976NHD1	UniRef100_A0A162XM47
---------------------------------------------------------------------SRNEKKARKAIAKLGLKHIEGITRVTLRRPKNILFVINQPEVYKSPSSNTYIVFGEAKIEDLNSQAQASAAQQLAQaeqqghdhaghdhdhdhdHGDAKGNA--KAVEEKADEEDDGEEVDDSGLEAKDIELVMQQASVSRKKAVKALKENDNDIVNSIMALSI-------------------------------------------------MDQAKLARMQA-----GKGTPRRKVKKVHRAAGTDDKKLQGALKKLNVQPIQAIEEVNMFKSDGNVIHFAAPKVHASVPANTFAIYGAGEDKELTELVPGILNQLGPDSLASLRKLAESYQSmQKEKGEAGEKDDDEDDDDIPDLVagDNFESA-----------------------------LSPEQADNFEDIEKQFAVKVVQHMETYWNILEKVKGSTLRLTKIDDEIYEHFQKEFPDFDASaTINEDEMKSKAGKERWRNFINVYDKKVEDFNFGAMLRASPKTDYTQEGTIFAVRMQFYAVEIARNRQGLNDWVY--------------------------------------------------------------------------
>UniRef100_Q5ANP2	UniRef100_Q59TU0	UniRef100_A0A1D8PTY0
----------------------------------------------------------------------KNEKKARELIKKLNLKQIKGISRVTFKQRGNLIYAIDSPDVYRS-AAGTYVVFGEAKVDDMNQRiaeaqaqqaqqeaLQKAAADAGKTEDKSPEAITADLEKASLgdkkaeDEEEDEGEIDETGLDPKDIEIVVEQTQVSRAKAVKALRNHDGDMVNAIMDLS-----------------------------------------------------EKLAKLQksSAKKVGG-SRVKAKKNI---KTEQDDTKLIEALGKLKATKIEGVEEANFFREDGKVLHFNRVGVQGAPASNTFAFTGYPQEKNITQLIPQILPQLGAENLEILRQLAEQIqagktPKDFNTGSANAAADAGGED-IPDLVD------------------------------------AENADNLEEIEMQFAVKAVQQAETYWSLLEKIPGSKLKLTKHDDDIFNQLLEDFpefkEPSNVAVIREEDMKSTSGKARWRAFCEKFNEI-EDYNFGTLLRLKANEEYSQDGTMFAVRIQFYAIEIARNRYGLN------------------------------------------------------------------------------
>UniRef100_Q6FJD5	UniRef100_Q6FKD1	UniRef100_A0A0W0D901
----------------------------------------------------------------------RNEKKARELISKLGLKKVPGIIRVTFRKKDNQIFAIEKPEVFRS-VGGNYVVFGEAKVDNFTQR--LAAAQQ-QAQSQTATktpeDIQADMQAAAVANENKtegdaaEEDVDAGDLSNDDIDLVVQQTNATKGQAIKALKEHNGDIVNAIMSLS--------------------------------------------------IDQEKLAKLQkmsAGNKVGGTRRKQAKKTGSGSAGNKDDTKLHNQLAKLHAVTIDNVAEANFFKDDGKVLHFNKVGVQVAPQHNTSVFYGMAQEKNLQELFPGIISQLGGEAIQALSQLAAQMEKAQANENA----GEAKDEAIPELVE-----------------------------------------NSEDIEKQFAVVAVEQAETYWKLITSIPGSKLRLTKLDDEIYELFMERFpeykDVERLRKFDEEELKNKVAKERWRQFANYFEKKVEDFNFGTLLRTDANAEYGQFTTCFVVRIQFYAFEIARNRHGLN------------------------------------------------------------------------------
>UniRef100_G8B701	UniRef100_G8BGJ6	UniRef100_G8BK63
----------------------------------------------------------------------KNEKKARELIKKLNLKQIKGISRVTFKQKGNLIYAIDNPDVYRS-AAGTYVVFGEAKVDDMNQR--IAEAQAQQAQQEALSNaagaapdastatedkspeaITADMEKASLSEnkveevDDDDEEVDESEFDPKDIALIVEQTHVSRSKAVKALKNHNGDMVNALMELS-----------------------------------------------------EKLAKLQKSTakKVGG-SRVKAKKGV---KTEQDDTKLIETLGKLKATKIEGVQEANFFKEDGKVLHFNRVGVQGAPASNTFAFTGYPQEKNITQLIPQILPQLGAENLEILRQLAEQIQA----GKTPndintgaAAANEEGNEDIPDLVD---------------------------------AIDPEKAENMEEIEMQFAVKAVHQAETYWSLLEKVPGSQLRLTKYDDDIFSKLLLDFpefkEKSAAASINEDEMKSSQGKAKWRSFIESFSDI-EEFNFGTLLRLKADQEYGQDTTMFAVRMQFYAIEIARNRYGLNDWIYESAK----------------------------------------------------------------------
>UniRef100_A0A642UKD4	UniRef100_A0A642UZ54	UniRef100_A0A642V0P9
---------------------------------------------------------------------SKNEKKARELIKKTGLKQIKGITRVTFKQRGNLIYAIDAPEVYKS-VGGSYVVFGEAKVDDLNKRMMEAQAQQAQQQelakaaaaasGETVDKSPEaitadleaaSLQDNKIEEvEDDDEAVDETGLDAKDIDIIVEQTQVSRGKAAKALRKHKGDMVNAIMELS-------------------------------------------------VVDPEKLAKLQksAPKKVGG---SRVKAKKAIKT-DGDDTKLFEALQKIKATKIDNIEEANFFREDGKVLHFPRVGVTGAAASNTFAFTGYPQEKDVTQLIPQILPQLGAENLEILRKLAEQIQAGKTPEELAASMPQGGDEEIPDLTD-------------------------------ATKFDAENAENLEDIEKQFAVKAVKQMMTYWGLLETVGGSNLKLTPHDDDIFNTLLEDFPEFKdkenVKVIKEEEMKSPEGKKRWRDFCEKFN-EMDDYNFGTMLRAKSDEEYTEENTIFAVRIQFYAIEIARNRYGLN------------------------------------------------------------------------------
>UniRef100_A0A367Y3R4	UniRef100_A0A367YBG1	UniRef100_A0A367YJS7
----------------------------------------------------------------------KNEKKARELIKKLNLKQIKGISRVTFKQKGNLIYAIDSPDVYRS-AAGTYVVFGEAKVDDMnqriaeaqAQQAQQEALQKAAVDAgktedkspEAITADLEKAslgDKPAVEEDDDEGEVDETGLDPKDIEIVVEQTQVSRAKAVKALRQHDGDMVNAIMDLS-----------------------------------------------------EKLAKLQKSTakKVGG-SRVKAKKNV---KTEQDDTKLIEALGKLKATKIEGVQEANFFKEDGKVLHFNRVGVQGAPASNCFSFTGYPVEKPITQLIPQILPQLGAENLQILKQLAEQIQA----GKTPkdFNTGAADaaDADIPDIPELVDDPS------------------------------AEQADNLEEIEMQFAVKAVEQAETYYKLLQHIKGSSLKLTKHDDEIFEKLLEDFpefkEPKNAAVISEEEMKSPAGKAKWRTFCEKFKEI-EDYNFGTLLRLKADEEYTEKNTMFAVRIQFYAIEIARNRYGLN------------------------------------------------------------------------------
>UniRef100_UPI0004E9BF7E	DUMMY	UniRef100_UPI001E192C8C
---------------------------------------------------------------------SRNEKKARKAIAKLGLKHVEGITRVTLRRPKNILFVISQPDVYKSPSSNTWIIFGEAKIEDLNSQAQASAAQQLAAQsanehaghdhsaegADKGKAIEGDAGKKAEEEEDDGEEVDDTGLEAKDIELVMAQASVSRKKAVKALKENDNDIVNSIMALSI---------------------------------------------------------------------------------------------------------------------------------------------------------------------------------------------------------------------------------------AETADNFEEIEKQFAVKVVEHMSTYWSLLEAIPGSKLKLTKYDDEILAHFNKEFPdfDLKATIVE-DDMKSKAGKEKWRNFISEYEHKIEDYNFGAMLRANPTWEYGEKETIFAMRMQFYAIEIARNRAGLNDWVH--------------------------------------------------------------------------
>UniRef100_Q1DHR3	UniRef100_Q1DI23	DUMMY
---------------------------------------------------------------------SRNEKKARKAIGKLGLKHVPGITRVTLRRPKNILFVINQPDVYRSPSSNTWIIFGEAKIEDLNSQAQASAAQQLSA-AEAAGNGEhaghehidlgkgKAPETEKKEEEEEEEgEVDETGLEAKDIELVMAQANVSRSKAIKALKENDNDIVNSIMALSV-------------------------------------------------MDQAKLARLQQSVRIGtGKGTPRRKTKKVHKSSGTDDKKLQTSLKKLNVQPIQAIEEVNMFKEDGNVIHFAAPKVQASVPSNTFAIYGNGEEKELTELVPGILNQLGPDSLASLRKLAESYQNmQKKEGEA-KKEGEEDDEDIPDLV-----------------------------------------------------------------------------------------------------------------------------------------------------------------------------------------------------------------------------------------------------
>UniRef100_A0A4Q2W8W8	UniRef100_A0A420R1M1	DUMMY
----------------------------------------------------------------------RNEKKARKALEKLHLTRIPGITRVTLRRPKNILFVINNPEVYKSPNSNTYIVFGEAKIEDVNAAAQQAAAAQLASanaedhsghnHGEpskAAETAEEKKDKEDEEEEEEEdddEEVDASGLEDKDIELVMTQANVSRNKAVKALKENDNDIVNSIMALSI---------------------------------------------------QERLKKLGLSARtgtklichLGGKGTPRRKVKRAPARSGADDKKLQLALKKLNTQPIQAIEEVNMFKQDGNVIHFAAPKVHAAVPSNTFAIYGNGEDKELTELVPGILNQLGPDSLASLRKLAESYQNLQKE------KGE-DDDEIPDLVegENFENEPK---------------------------------------------------------------------------------------------------------------------------------------------------------------------------------------------------------------------------------------------
>UniRef100_A0A395S7L9	UniRef100_A0A395S6P7	DUMMY
----------------------------------------------------------------------RNEKKARKALEKLHLTRIPGITRVTLRRPKNILFVINTPEVYKSPNSNTYIVFGEAKIEDVNAAAQQAAAAQLASQnaedhsghnhGEpskaaEADEKKEDKEDDEDEEEEDEEEVDASGLEDKDIELVMTQANVSRNKAVKALKENDNDIVNSIMALSI----------------------------------------------------------------GGKGTPRRKVKRAPARSGADDKKLQLALKKLNTQPIQAIEEVNMFKQDGNVIHFAAPKVHAAVPSNTFAIYGNGEDKELTELVPGILNQLGPDSLASLRKLAESYQNlQKEKG--------EDDDEIPDLVE----------------------------------------------------------------------------------------------------------------------------------------------------------------------------------------------------------------------------------------------------
>DUMMY	UniRef100_A0A4E9E4H8	UniRef100_A0A4E9DHM9
--------------------------------------------------------------------------------------------------------------------------------------------------------------------------------------------------------------------------------------------------------------------------QERLKKLGLGARTGtrtsqlteqlsGKGTPRRKVKRAPARSGADDKKLQLALKKLNTQPIQAIEEVNMFKQDGNVIHFAAPKVHAAVPSNTFAIYGNGEDKELTELVPGILNQLGPDSLASLRKLAESYQNlQKEKG--------EDDDEIPDLVE------------------------------------AENAQNNEDIEKQFAVKVVQHMQTYWSILERVKGSSLRLTKIDGEIMEHLKEAFPDFdPAAKVDEDAMKSKDGKNRWREFMMKYEKKVDDYNFGTMVRDSPKVEYEENTTIFVPRMQFYAFEIARNRAGLNDWIYEQAQ----------------------------------------------------------------------
>UniRef100_A0A0B4HJ16	UniRef100_A0A0D9NPL1	DUMMY
----------------------------------------------------------------------RNEKKARKAIEKLHLTRVPGITRVTLRRPKNILFVINNPEVYKSPNSNTYIVFGEAKIEDVNATAQQAAAAQMAAANAEAEHAGHNHGEPSKAVESGEakkddddddgEEVDAEGLEDKDIELVMTQANVSRKKAIKALKENDNDIVNSIMALSI---------------------------------------------------QERLKKLGQAGRI---GTPRRKVKRAPARSGADDKKLQQTLKKLNTQPIQAIEEVNMFKSDGNVIHFSAPKVHAAVPSNTFAIYGNGEDKELTELVPGILNQLGPDSLASLRKLAESYQNMQKAEKG------EDDDEIPDLVE----------------------------------------------------------------------------------------------------------------------------------------------------------------------------------------------------------------------------------------------------
>UniRef100_G0RQL0	UniRef100_G9P3Q9	UniRef100_G0RKW4
---------------------------------------------------------------------SRYEKKARKALLEKGnLVRVPGITRVTLRRPKNILFVINNPEVYKSPNSNTYIVFGEAKIEDINATAQQAAAAQLaQANAEAEhaghnhdhdhdhdhdhDHGKEGESAEAKKEEEEEddgEEVDAEGLEDKDIELVMTQANVSRKKAVKALKENDNDIVNSIMALSI---------------------------------------------------QERLKKLGQPGRTGGKGTPRRPAKRAPARSNADDKKLQAQLKKLNTQPIQAIEEVNMFKSDGNVIHFAAPKVHAAVQSNTFAIYGNGEDKELTELVPGILNQLGPDSLASLRKLAESYQNMQKAGE----KGEDDDD-IPDLVE------------------------------------AEDAGNMEDMEKQFAVKVVQHMATYWSILEKVKGSSLRLTKIDDEIYEHLKEAFpEFDPAATIDEDQMKSKTGKERWREFMMKYEKKVDDYNFGTMVRNNAKAEYEQDTTIFVPRMQFYAIEIARNKHGLNDWIYEKAQE---------------------------------------------------------------------
>UniRef100_A0A2K0UD18	UniRef100_A0A2K0U033	UniRef100_A0A2N1LBM5
---------------------------------------------------------------------SRYEKKARKALLEKGnLVRVPGITRVTLRRPKNILFVINNPEVYKSPNSNTYIVFGEAKIEDINATAQQAAAAQLAQANAEAEHAGHNhdhdhdhdhdhdhdhgkeGESEAKKEEEEEddgEEVDAEGLEDKDIELVMTQANVSRKKAVKALKENDNDIVNSIMALSI-----------------------------------------------------------------GKGTPRRPVKRAPARSNNDDKKLQANLKKLNTQPIQAIEEVNMFKSDGNVIHFAAPKVHAAVQSNTFAIYGNGEDKELTELVPGILNQLGPDSLASLRKLAESYQNMQKAEKG------EDDDEIPDLVE------------------------------------ADDAGNMEDMEKQFAVKVVQHMATYWAILEKVKGSGLRLTKIDDEIYDHLKEAFpEFDPAATIDEDQMKSKTGKERWRAFMMKYEKKVDDYNFGTMVRNNAKAEYEQDTTIFVPRMQFYAIEIARNRSGLNDWIYEKAQE---------------------------------------------------------------------
>UniRef100_F2PZX2	UniRef100_D4B035	UniRef100_A0A022W761
---------------------------------------------------------------------SRNEKKARKAIGKLGLKHVPGITRVTLRRPKNILFVINQPDVYRSPTSNTWIIFGEAKIEDLNSQAQASAAQQLaasesanaaagEAAGQEAVDLGKGKAAETEKKEEEDeddgEEVDDTGLEAKDIELVMAQANVSRKKAVKALKENDNDIVNSIMALSI-----------------------------------------------------------------GKGTPRRKMKKVHKSSGTDDKKLQTALKKMNVQPIQAIEEVNMFKEDGNVIHFAAPKVHASVPSNTFAIYGNGEEKELTELVPGILNQLGPDSLASLRKLAESY--QSMQKKEEGKKDDEDDDDIPDLVegENFD------------------------------SFDPETAQNLEDMEKQFAVKAVQQMSTYWAILERAPGSKLRLTKLDDEIYESFKTEFPDFdPAATIDEDEMKSKAGKEKWRNWMKQYEEKVADYNFGTLLRANPKFEYGEKETIFVVRMQFYAIEIARNRAGLNDWVYEQAQ----------------------------------------------------------------------
>UniRef100_A0A4S9GY32	UniRef100_A0A4T0DZV7	UniRef100_A0A4V4I6Z1
---------------------------------------------------------------------SRNEKKARKAIAKLGLKKIEGITRVTLRRPKNILFVISQPDVYKSPNSNTYIIFGEAKIEDLNSQAQAAAAQQLSQQEGAAEHTHDHSdkgKAPEVeakkeeEEEDDGEEVDETGLEAKDIELVMAQASVSRKKAVKALKENDNDIVNSIMALSI-------------------------------------------------MDQAKLQRLQNAVRIGmisrhiGKGTPRRKVKKVNRSGGGDDKKLQAALKKMNVQPIPAIEEVNMFKSDGNVIHFAAPKVHAAIPSNTFAIYGNGEDKELTELVPGILNQLGPDSLASLRKLAESY--QSMQKGVEGENKEQDDDDIPDLVE--------------------------------MSLTAEQQDNFEDIEKQFAVKAVQHMTTYWSILEKVPGTKLRLTKIDDEIYEHFKKEFPDYDPKaTINEDEMKSKAGKERWRNFINHYEKKVDDYNFGTLLRSNPAFEYGQDETIFAVRMQFYALEILRNREGLNDWIYEKAQ----------------------------------------------------------------------
>UniRef100_A0A1C7MF35	UniRef100_A0A1C7LVH6	DUMMY
-----------------------------------------------------------EEDPTSQAAldkiQSRSERKARKALLGLGLKKVPGITRVTLRRPKNVLFVIASPDVYKSPNSDCYIVFGEAKIEDMNSQAQLSAAQQLASGAGAgvpsldnsgvVGGDDDDDDIPELEAVEEDGPIDESGVEPKDIELVMQQVGCSRAKAVRVLKESGGDLINAIM-----------------------------------------------------MDPAKLAKLQAQAaanRIGGKGTMRRKIVRKSKPSTAqDDKKLQGALKKLNVQPIPGVEEVNMFREDGNVLHFTAPKVHAAVTANTFAVYGTGHVKELTELVPGILNQLGPDSLASLRKLAESYQAiQQNQQRPPNAAADEDDDDVPDLVENFD-------------------------------------------------------------------------------------------------------------------------------------------------------------------------------------------------------------------------------------------------
>UniRef100_A0A371DW10	UniRef100_A0A371CVZ1	UniRef100_A0A371DS49
-----------------------------------------------------------DEDPTSQAAldkiQSRSERKARKALLSLGLKKVPGITRVTLRRPKNVLFVIASPDVYKSPNSDCYIVFGEAKIEDMNSQAQLSAAQHLaSGAGQGLSNLQnsgigggddDDDDIPELEAVEEDGNVDETGVDPKDIELVIQQVGCSRAKAVRVLKESGGDLINAIM-----------------------------------------------------MDPAKLAKLQAQAaanRIGGKGTMRR--KIVRKTkpSTAqDDKKLQGALKKLNVQPIPGVEEVNMFREDGNVLHFSTPKVHAAVTANTFAVYGAGHVKELTELVPGILNQLGPDSLASLRKLAESYQAiQQSQQRPPAGADDDDDDDVPDLVDNFD-----------------------------------------EIEKQFAVKAVEHAQTYWNLLEKVKPQDLKLTPIDDEIFEHTMKEFPELsennyeKLIKIDEDWMKSEEGKKRWRNFMMQYEKKIKDYNFGSLIRTDAREEYSETNTIFVTRIQFYAFEIARNRLGLN------------------------------------------------------------------------------
>UniRef100_A0A060SAX3	DUMMY	UniRef100_A0A060SD18
-----------------------------------------------------------DEDPTSQAAldkiQSRSERKARKALISLGLKKVPGITRVTLRRPKNILFVIANPDVYKSPNSDCYIVFGEAKVEDMNSQAQLSAAQHLASGASAgVPNIEssgahteghDDDDIPELEAVEEDGNVDETGVDPKDIELVIQQVGCSRAKAVRVLKESGGDLINAIM---------------------------------------------------------------------------------------------------------------------------------------------------------------------------------------------------------------------------------------------------EIEKQFAVKAVEHAQTYWNLLEKVNPRELRLTKMDDEIFEHAMKEFPELaennyeKLLVIDEDWLKSESGKKRWRDFIQQYEKKIQDYNFGSLIRTDARQEYSETNTIFVTRIQFYVFEIARNRLGLN------------------------------------------------------------------------------
>UniRef100_A0A836H868	UniRef100_A0A836KCE8	DUMMY
------------------------------------------------EEAQNAAAMTDDEVPTLEAaevpQNAKQSKRYAKVMAKMGLKPEACITKVNIRKVGSLSFAMVQPEVYRFPGTNTFVIFGETQLEDASALAQEAAA-RAAVSGAAAASSDANASAPAAEDDDDNEDVDAGDLDEKEINVVMSQANVSRKKAIKALKNNNGDIVNTIMELTM-------------------------------------------------ITQEQLKRRAEMVRTGGKGSMRRTTK-AHHKSTGDDKKVQVALRRLGVTPFSDIDEAVFYRQDGSVYYFSKPKVQASMQTQCFVVSGDYEVKSADEV-----------------------------------------------------------------------------------------------------------------------------------------------------------------------------------------------------------------------------------------------------------------------------------------------------
>UniRef100_Q9U111	UniRef100_Q4Q138	DUMMY
------------------------------------------------------------------AKQS---KRYAKAMAKMGLKPEPNITKVTIRKVGSLSFAMVQPEVYRFPGTNTFVIFGEAQLEDTSALAQEAAA-RAAVSGAASASSDAAASVPAA-EEDDDEEVDAGDLDEKEINVVMSQANVSRSKAIKALKNNNGDIVNTIMELTM-------------------------------------------------ITQEQLKRRAEMVRTGGKGSMRRTTK-AHHKSTGDDKKVQVTLRRLGVTPFSDIDEAVFYRQDGSTYYFSKPKVQASMQTQCFVVSGDYDVKSADEV-----------------------------------------------------------------------------------------------------------------------------------------------------------------------------------------------------------------------------------------------------------------------------------------------------
>UniRef100_A0A0N1HRE4	UniRef100_A0A0N1HWY6	DUMMY
------------------------------------------------EEVQNAAAVALDDEvPTLEAaevpQNAKQSKRYAKAMAKMGLKPEPNITKVNIRKIGSLAFSMVQPEVYRFPGTNTFVIFGEAQLEDMSALAQEAAA-RAAVSGAAETSEDAAAAAPAAKdEEDNDEEVDAGDLDEKEINVVMSQANVSRNKAIKALKNNNGDIVNTIMELTM-------------------------------------------------ITQEQLKRRAEMVRTGGKGSMRRTIK-AHHKSSGDDKKVQSTLRRLGVTPFSDIDEAVFYRQDGSAYYFSKPKVQASMQTQCFVVSGDYEVKSAEEV-----------------------------------------------------------------------------------------------------------------------------------------------------------------------------------------------------------------------------------------------------------------------------------------------------
>UniRef100_A0A640K7Z8	UniRef100_A0A640KUN4	DUMMY
------------------------------------------------EEAQNAAAMADEEIPTLEAaevpQNAKQSKRYAKAMAKMGLKPEPNIMKVTIRKVGSLSFAMVQPEVYRFPGTNTFVIFGEAQLEDASALAQEAAA-RAAVSGAASASSGAAASSAAAEEDGDDEEVDAGGLDEKEINVVMSQANVSRNKAIKALKNNNGDIVNTIMELTM-------------------------------------------------ITQEQLKRRAEMVRTGGKGSMRRTTK-AHHKSTGDDKKVQVTLRRLGVTPFSDIDEAVFYRQDGSTYYFSKPKVQASMQTQCFVVSGDYEVKPAEEV-----------------------------------------------------------------------------------------------------------------------------------------------------------------------------------------------------------------------------------------------------------------------------------------------------
>UniRef100_Q4DD49	UniRef100_Q4D103	DUMMY
-------------------------------------------------------------------------KRYAKAMAKMGLKPEPNVVKVHIRKHGSLSFLVNQPELYRFPGTNTFLVFGEAQLGDTAMEAQEAAARavsgvvpETEPRVEEVPTTAETPETPVPAEKTDDADAEDGGeLDEREIKVVMSQGNTDRAGAIRALKNNKGDIVNAILELTM-------------------------------------------------ITQETLRKRAEFVRTGGRGSIRRTVKAAHRN-TGDEKKVQSVLKRLGVTPFNEIDEAIFYRQDGSVYYFDKPKVQASMQSHCFVVSGPYDVKEASEI-----------------------------------------------------------------------------------------------------------------------------------------------------------------------------------------------------------------------------------------------------------------------------------------------------
>UniRef100_A0A6A5BDN6	UniRef100_A0A6A5BT48	DUMMY
-------------------------------EDSVPTLEDVPSTAAGAEQKGESAAA-----AAARHRQSKAEKKNKKAILKAGLKEYAGVKQVTIRSAQRLTLTIDDPEVYISDngnGTATFVVFGKFNMEDPTQQRGAQAMQDLL---KSKPEEEEEEMPPMEPVEETPEELPENVTE-SDVQMVVDQTGLTRNQAIRRIKEKGGDIIEAITSVT--------------------------------------------------VNQAKLEQLKKTAKeVVIAGGMRRKHKVVKKT-SQNEGKIRNIVNKWRMTNIPEVMEVTMLMEDGTITTLQAPKVEAAVHSNSFVITGKYQRLTMEQYLPSMLKQLQNYDPSQLQQLFAGLNKEAGEKSAP--------------------------------------------------------------------------------------------------------------------------------------------------------------------------------------------------------------------------------------------------------------------
>UniRef100_F0ZVN7	UniRef100_F0ZCV8	DUMMY
--------------------------------------------------------AEI-ENPIK--KQTKQEKKVREAMAKVGLVPVNDIFRFTLRQKGGLLIVVAEPEVYASPSGETYAIFGETTFDDMSQARATKAAKNVDEITKAVAPEEpvEEIVAETVS--NDDEEVDLQGLDPKDVEIVMKETKAPKAKVVEVLK-KTGDIVTAVLELTM--------------------------------------------MDAEIARLNKLA--EERVRTGGKGSMRRKQQVVHKSSTSvDDKKI---LQKLNFKTrpIEQIEEANLFKNDGNIIHFKNPRVNA--APNTFIISGHNEVKPMAS-IPHVITQLGAENLNQIRKMAEAFKAADKDITA---------DDIPELVENFD-------------------------------------------------------------------------------------------------------------------------------------------------------------------------------------------------------------------------------------------------
>UniRef100_U6G878	UniRef100_U6GCR2	DUMMY
----------------------------------------------------------------SRYRQSRNERKARKAVMKLGMKPMPDIVKVVIRKAKQAWFVVSKPDVYKSMNGDTYVIFGQA--ESMTPQAHAEAAQRF-TQGvmgyggqdaaaaaaaaaaAAAGKTDDKTAAATSGTAAADEEVDMTGVNPKDVDLIVSQISCSKGEAVAALKRNNNDLVEAILEL----------------------------------------------------------KLGAQ-QLGGKGTARRKAAKVHRAAggVGDEKKLQQTAKKLGAASIFGVEEVHLLQNNGRALFFKNPKVQAAPAANMYILTGTAEDRENTLGILSARAAAAREAAALAPELIKRLQQQTANENKD--KDGDNDDEVPDLVQNFEEVSK---------------------------------------------------------------------------------------------------------------------------------------------------------------------------------------------------------------------------------------------
>UniRef100_U6LWJ3	UniRef100_U6LZP2	DUMMY
--------VSADEEAVAQSAAATAAAAEAEKDNNINNISSSSSDSGTDDEEEHKNKEEIQKEeeqqvefSPSKYRQSRNERKARKAVLKLGLKQVPDVVRVILRKSKQAWYIISKPDVFKSLTSDTYIIFGQAEkaaqrfTQDMmgSLSTSAGGRDDLGVTGGGGGGGEGGEEGEGGGEgGGEEEEEEAEGLDKKDIDLIVQQIKCTRKEAIDALRKNGNDIVEAILQLT--------------------------------------------------------ARLRASQQLGGKGTARRKAAKTHRggaagaaaAAGGEEKKLQQTIKKIGAAAVFGVEEVHLLHANGTTISFKSPKVHAAPTANMYVLTGAAAATGAAaggEEKGGINNTLSATSrAAAVVAAAAAAAGNNTEAAADIAAalnidpsnilnvinkgdkkgdkkgdkkADTSDDDVPSLVENFEAAAK---------------------------------------------------------------------------------------------------------------------------------------------------------------------------------------------------------------------------------------------
>UniRef100_Q5CRB7	UniRef100_Q5CX56	DUMMY
----------------------------------------------------------------------KGEKKNRKLVQKLGLKPLPDFEKVVVRGARGLSFQIVNPEVYCVPGTKSYIVFGDAKLEDrntASQAAALANATSQLEQKLAAMKTQDDdasknnpTTSSSKDDAADEEDVDETGVDSANIDLVINQTGCSRAKAVKALKSNNNDVVEAILSLS----------------------------------------------------------------VGGKGTARRKKRAQKPTG-VDVKKLQAVTSRFRCQTFPAIGEVTMMKKDGTCLHFSNPKLQASVATNTYILTGNPQEK-LIKDLPQQINPMDLSAFLNDPKFQKLL-EESQANKLKMASGEDDD--IPDLVENFEDVEE---------------------------------------------------------------------------------------------------------------------------------------------------------------------------------------------------------------------------------------------
>UniRef100_A0A0Y9XT54	UniRef100_A0A0Y9X5M1	DUMMY
--------------------------------------------------------------PPNRPKMSKGERRARKMLVKLGLKAIPNTHKVIIKKSQKMIFAVSNVDIYQIEGTDSYVIFGDAKTDEITNSFNSFLPENTSNEGETGAEQEVNFEDA---EKADEKVQDlENGekakdVSMDDVELIISQTKCTKEKAIEVLKKNNNDLVQSIMELS------------------------------------------------------------SQRQIGGKGTARRKIKKVHKNSMPNEKKINLILKKIGASYFGDVDEICIYKNSDKYLEFKRPKLSASLQSNTYIVTGKftEKTIDINKIFEGLQGNKNVD-MKLLERLKNDPTIKSLMAKDKEKNKKKEDieqsAEIPDLVEDFEEVSK---------------------------------------------------------------------------------------------------------------------------------------------------------------------------------------------------------------------------------------------
>UniRef100_A0A077TKT0	UniRef100_A0A077YDR2	DUMMY
--------------------------------------------------------------PPNRPKMSKGERRARKMLVKLGLKAIPNTHKVIIKKSQKMIFAVSNVDIYQIEGTDSYVIFGDAKTDEITNSFNSLLPDSNLNEGEAGAEQEVNFEDA---EKADEKVQDlENGekakdVSMDDVDLIISQTKCSKERAIEVLKKNNNDLVQSIMELS-------------------------------------------------------------QRQIGGKGTARRKIKKVHKNTMPNEKKINLILKKIGASYFGDVDEICVYKNSDKYLEFKRPKLSASLQSNTYIVTGKftEQVIDINKIFEGLQGNKNVD-MKLLERLKNDPTIKSLMAKDREKNKKKEDGeqnaEVPDLVENFEEVSKEE-------------------------------------------------------------------------------------------------------------------------------------------------------------------------------------------------------------------------------------------
>UniRef100_A0A1J1GRY0	UniRef100_A0A1J1GU44	DUMMY
--------------------------------------------------------------PPNRTKMSKGERRARKMLVKLGLKAVPNVHKVIIKKSQKMVFGVSNVEVYKIEGTDSYVIFGDAKTDDLTNSINNFMPDNLskdpEVPIETETNFESAEKTEEKVQDLDEEKVDD--VSMDDVELIMSQTKCSRDMAIKALRKNNNDLVQSIMELS-------------------------------------------------------------QRQIGGKGSARRKIKKVHKNTISNEKKINLILKKIGASYFGDVDEISVYKTDDTYLEFKKPKLSASLQSNTYIVTGkFTEQKiDINKIFEGLKGNKNLD-VNLLEKIKNDPNIKNILNKENDLKKENDGVEIPDLVENFEEVSKEE-------------------------------------------------------------------------------------------------------------------------------------------------------------------------------------------------------------------------------------------
>UniRef100_A0A5K1UL55	UniRef100_A0A5K1VMR6	DUMMY
--------------------------------------------------------------PPNRTKMSKGERRARKMLVKLGLKAIPNVHKVIIKKSQKMIFAVSNVEVYKVDGTESYVIFGDAKTDDITNSINSLLPDSLPKDGDMMDEQEVNFEAPekaieKVQDLDEGKAVD---VSMDDIELIMSQTKCTRERAIEVLKKNNNDLVESIMELS----------------------------------------------------------------IGGKGSARRKIKKVHKNSMSNEKKINLILKKIGASYFGDVDEICIYKAGDTYMEFKKPKLSASLQSNTYVVTGkFTEQKiDINKIFEGLKGNKNVDmnlleKIKNDPNIKNLLNKEN-NGNAKKEDAVEESADVPDLVENFEEVSKEE-------------------------------------------------------------------------------------------------------------------------------------------------------------------------------------------------------------------------------------------
>UniRef100_A0A060RQ40	UniRef100_A0A060RZP8	DUMMY
--------------------------------------------------------------PPNRTKMSKGERRARKMLVKLGLKAIPNVHKVIIKKSQKMVFAVSNVEVYKVEGTDSYVIFGDAKTDDITNSINNFMPENLPKDVDVPVEPEINFEAADKEEQKVKDLDDENvgDVSMDDVELIMSQTKCSRDMAISALRKNNNDLVQSIMELS----------------------------------------------------------------IGGKGSARRKIKKVHKNSISNEKKINIILKKIGASYFGDVDEICVYRTGDTFLEFKKPKLCASLQSNTYIVTGkfnehKIDINKLFEGLKGNKN-LDMNLLEKIKndpNIKNILNKESAD-TPKREEDEEEANDVPDLVENFEEVSK---------------------------------------------------------------------------------------------------------------------------------------------------------------------------------------------------------------------------------------------
>UniRef100_A0A0J9TAM1	UniRef100_A5K0Y6	DUMMY
--------------------------------------------------------------PPNRTKMSKGERRARKMLVKLGLKAVPNVHKVIIKKSQKMIFAVSNVEVYKVEGTESYVIFGDAKTDDITNSINSLLPDSLPKDGEMMDEQEVNFEAPEKANEK-VQDLDEgkaGDVSMDDIELIMSQTKCTRERAIEVLKKNNNDLVESIMELS----------------------------------------------------------------IGGKGSARRKIKKVHKNSMSNEKKINLILKKIGASYFGDVDEICVYKAGDTYMEFKRPKLSASLQSNTYVVTGkFTEQKiDINKIFEGLKGNKNVDmnlleKIKNDPNIKNLLNKEN-NGNAKKEEGAQEAADVPDLVENFEEVSKEE-------------------------------------------------------------------------------------------------------------------------------------------------------------------------------------------------------------------------------------------
>UniRef100_A0A0D9QM79	UniRef100_A0A0D9QS57	DUMMY
--------------------------------------------------------------PPNRTKMSKGERRARKMLVKLGLKAIPNVHKVIIKKSQKMIFAVSNVEVYKVDGTESYVIFGDAKTDDITNSINSLLPDSLQKDGDMMDEQEVNFEAPEKANEK-VQDLDEgkpADVSMDDIELIMSQTKCTRERAIEVLKKNNNDLVESIMELS----------------------------------------------------------------IGGKGSARRKIKKVHKNSMSNEKKINLILKKIGASYFGDVDEICVYRAGDTYMEFKKPKLSASLQSNTYVVTGkFTEQKiDINKIFEGLKGNKNVDmnlleKIKNDPNIKNLLNKEN-NGNAKKEEASEEPADIPDLVENFEEVSK---------------------------------------------------------------------------------------------------------------------------------------------------------------------------------------------------------------------------------------------
>UniRef100_A0A1C3KZU1	UniRef100_A0A1C3KF20	DUMMY
--------------------------------------------------------------PPNRTKMSKGERRARKMLVKLGLKPITNVHKVIIKKSHKMIFAVSNVEVYKIEGTESYVIFGDAKTDDITNSINNLLPENMPKDSDIPVESDMNFDTAEKSEEKtqylDEQKVGDVSQE--DIELIMSQTKCSRDTAISVLRKNNNDLVQSIMELS----------------------------------------------------------------IGGKGSARRKIKKVHKTSISNEKKINLILKKIGASYFGDVDEICVYKAGDTYLEFKRPKLSASLQSNTYVVTGkYTEQKiDLNKIFEGLKGNKNVDKnlLEKLKNDPNIKNLLNKENEAKKREEQEQAAEIPDLVENFEEVSKEE-------------------------------------------------------------------------------------------------------------------------------------------------------------------------------------------------------------------------------------------
>UniRef100_W7B5R6	UniRef100_A0A6V7T4W7	DUMMY
--------------------------------------------------------------PPNRPKMSKGERRARKMLVKLGLKAIPNTHKVIIKKSQKMIFAVSNVDIYQIEGTDSYVIFGDAKTDEITNSFNSLLPENNPAEDEAGAEQEVNFEDA---EKADEKVQDlENGekakdVSMDDVDLIISQTKCTKERAIEVLKKNNNDLVQSIMELS-------------------------------------------------------------QRQIGGKGTARRKIKKVHKNSMPNEKKINLILKKIGASYFGDVDEICVYKNSDKYLEFKRPKLSASLQSNTYIVTGKftEQTIDINKIFEGLQGNKNVD-MKLLERLKNDPTIKSLMAKDREKNQKKEDGeqnaEVPDLVENFEEVSKEE-------------------------------------------------------------------------------------------------------------------------------------------------------------------------------------------------------------------------------------------
>UniRef100_V7PCK3	UniRef100_A0A077YJ94	DUMMY
--------------------------------------------------------------PPNRPKMSKGERRARKMLVKLGLKAIPNTHKVIIKKSQKMIFAVSNVDIYQIEGTDSYVIFGDAKTDEITNSFNSLLPENNPNEGETPAEQEVNFEDA---EKADEKVQDlENGEQAKdvsmdDVELIISQTKCTKEKAIEVLKKNNNDLVQSIMELS------------------------------------------------------------SQRQIGGKGTARRKIKKVHKNSMPNEKKINLILKKIGASYFGDVDEICIYKNSDKYLEFKRPKLSASLQSNTYIVTGKftEQTIDINKIFEGLQGNKNVD-MKLLERLKNDPTIKSLMAKDKEKNQKKEDAEqtaqVPDLVENFEEVSK---------------------------------------------------------------------------------------------------------------------------------------------------------------------------------------------------------------------------------------------
>UniRef100_A7APM3	UniRef100_A7APX1	DUMMY
----------------------------------------------------------------SKGRQNKNERKSRKLLGKLGLKPVEGITKVCIKKSKQVFFVVNKPDVYKLPNSDTYIIFGEAKVEDMGQNSALEAAQRlsqlsaaLQAADAAKGGISDSGERPSdspddnMKVDDDVEHVcglsDSDGVNSSDIDLVVSQVGCTREQAKVALIKNKGDIVETILDLS-----------------------------------------------------------------GGKGTARRKMKKTSK-LVGDDKRLQFGLRSIGAANIPGIEEVQMIKNDGHVLIFSNPKVQAAPNANTYVISGVEEEREIS--LPDILQQLSAAGIN--------LPQ--------AGNHADQEGDIPQLVEGFDSVAQ---------------------------------------------------------------------------------------------------------------------------------------------------------------------------------------------------------------------------------------------
>UniRef100_A0A061DA56	UniRef100_A0A061D4H8	DUMMY
-----------------------------------------------------------------KVRQNKNERKARKLLSKLGLKPVEGVNKVCIKKSKQVFFVVSKPDVYKLPNSDTYVIFGEAKVEDtgassaletvqrLSQlssalqavsaatasvtnmanalsavsdaaaAAQAAQAEKEANQANEVTDSPEGAEssesaaagasaeggeapasarsepkgdeaaSPKEGEAAPAAAVDESGVNQGDVELVVSQVGCTREEAVEALLKNKGDIVESIMSLS-----------------------------------------------------------------GGKGTARRKVKKTSK-VVGDDKRLQFGLRSIGAANIPGIEEVQLVKDDGHILVFSNPKVQAAPNANTYVISGLAEERELS--LPDIIQQLSAAGF-----------------GLPSTSRKDEDSDIPQLVEVFDSVAE---------------------------------------------------------------------------------------------------------------------------------------------------------------------------------------------------------------------------------------------
>UniRef100_A0A3B0MZG3	UniRef100_Q4UDF4	DUMMY
-----------------------------------------------------------------KTKVGKNERKARKAMSKLGLKQYDGVSKIYIRKSKQIFFVINKPDVFKLPNSDIYVIFGEAKLEDVGANSQSEAAQRLSQL--SLSTLNKDEPGLTLPSTFETEEVQESDFvpSSSDVELVVQQAGCSREKAVQSLVKHRGNIVESIMELT-----------------------------------------------------------------GGKGTARRKLKKTTK-FVGDDKRLQFALRSIGAANIPGIEEVQILKEDGTFLTFSNPKIQTAPNANTYVITGVVEEKELS--FPDILQQLSAAGFD--------LPKNDHEKDGDLEQPTD----VPKLVEVFDDVPQN--------------------------------------------------------------------------------------------------------------------------------------------------------------------------------------------------------------------------------------------
>UniRef100_Q4N187	UniRef100_Q4N647	DUMMY
-----------------------------------------------------------------KTKVGKNERKARKAMSKLGLKQYEGVSKIYIRKSKQIFFVINKPDVFKLPNSDIYVIFGEAKLEDVGANSQSEAAQRLSQL--SLSSLNKDESGLTLPSTFETEEVQESDFvpPSSDVELVVQQAGCSREKAVQSLVKHRGNIVESIMELT-----------------------------------------------------------------GGKGTARRKLKKTTK-YVGDDKRLQYALRSIGAANIPGIEEVQILKEDGSLLTFTNPKIQTAPNANTFVVTGVVEEKELS--FPDILQQLSAAGFD--------LPKNEHEKDGDL----EETTDVPKLVEVFDDVTQN--------------------------------------------------------------------------------------------------------------------------------------------------------------------------------------------------------------------------------------------
>UniRef100_A0A8S1K3L9	UniRef100_A0A8S1MBV2	DUMMY
-------------------------------------------------------------------KANRGEKKFKKSMLKLGMKPVAGITRVTIKRGKQFLLYIDNPEVLKSANVDnSYIVFGEAKVND--PQSQIGKKEADNLASQVTKQVEEKQEQQ--QQAQNPEQISDEGIPPESIKMVMEHCKCDRSKAVEALRKSDNDTVQAILTLT---------------------------------------------------NRKKLAEKFGQTKMGS-TLARRKHKNVHQTQINDDKKLKQVIKKFGVQQLGNIDEVNFFKDDNTIIHFSKPEVQAAIGSNTFAIFGNPETKKFAELMPEILNHIGPNQMGLLQELmKENQQKEKV--EKIVEADQKDEDDIPALVqgQNFEEASKKE-------------------------------------------------------------------------------------------------------------------------------------------------------------------------------------------------------------------------------------------
>UniRef100_A0D6N9	UniRef100_A0CH86	DUMMY
-------------------------------------------------------------------KANRGEKKFKKAMLKLGMKPVAGITRVTIKRGKQFLLYIDNPEVLKSANVDnSYIVFGEAKVND--PQSQIGKKEADNLAQQVTKQVEEKHEQQQAQ---NPEQVSDEGIPPESIKMVMEHCKCDRSKAVEALRKSDNDTVQAILTLT---------------------------------------------------NRKKLAEKFGQTKMGS-TLARRKHKNVHQTQINDDKKLKQVIKKFGVQQLGNIDEVNFFKDDNTIIHFSKPEVQAAIGSNTFAIFGNPETKKFAELMPEILNHIGPNQMGLLQELmKENQSKEKVE-KIAEADPKDEDD-IPVLVqgQNFEEASKKE-------------------------------------------------------------------------------------------------------------------------------------------------------------------------------------------------------------------------------------------
>UniRef100_G0QXX8	UniRef100_G0QKI1	DUMMY
-------------------------------------------------------------------KGNRGEKKFKKAMSKLGMKPVSGINRVTIRKGKNLLLYIDNPEILKSPGVDnSYIIFGEAKINDFAQNLASKEANKFKSQAptEAAQQATKETSTTSTSEGANETNLDETGLDPESIKMVMEHGKCSKADAIKALRETDGDAVNAIVK------------------------------------------------------QEARRRLQEKIgdsRTGGKGTQRRKIKKVQKTQINDDKKLKTVIKKFGVQPFQGIDEVNMFRDDKNIMHFDRPEVLASLQSNTFVIIGQHETKSLKDLLPDILQHLGPKQLEYLKDILQTKEQ----GK--YEKGEEDD--IPQLQENFEEASQ---------------------------------------------------------------------------------------------------------------------------------------------------------------------------------------------------------------------------------------------
>UniRef100_A0A7S3KD33	UniRef100_A0A7S3KF37	DUMMY
-------------------------------------------------------------------KHTKTERKAKKAFVKLGLKPVDGYSRVTIKKGKNTLFVINQPEVYKSEPSNTFVIFGEIKVEDLSGMAQMSAAQKFR--KNEIANAQaaaaagnAPSSAPEKAEEGSEEPVDESGLESKDIEIVMQQANASRAKAVKALKKSNNDIVTAIMELTM------------------------------------------------------------------------------------DKKLQTTLKKLAVQPITGIDEVNMFRDDGKILHFKNPKVQANVNSSTFAIGGHSELKEMTDLLPDILPQLGPAFLNNLKSIAESL--QAGKGAAAASAQDGDDDDIPELV-----------------------------------------------------------------------------------------------------------------------------------------------------------------------------------------------------------------------------------------------------
>UniRef100_A0A1R2AUL2	UniRef100_A0A1R2CTD2	DUMMY
-------------------------------------------------------------------KPNRGEKKCRKAMQKLGLKPVPNINRVTMKRSKNMLFIVENPEVLKSPNADIYVVLGVAKFEDLSQMP--ATSEIEKIRAEAPK--KEEPKIETIKEEADEDNEDDTGLSADDIRNVMEHTKCTKAEAVKALKSSGGDTVDAILKLS-----------------------------------------------EVIEARKKLaAKFGDNLRIGGKGSMRKKNKVPHKANQVDDKKVKSAIKKLGVQPLPGIDEVNFFQDDNTVLHFENPTIEGNIRDNFFVITGKSEVKSLRDLMPGIIPQLGDKKIEFLKEFLTA-------GKPAQA-----DDEVPDLVgtQNFED------------------------------------------------------------------------------------------------------------------------------------------------------------------------------------------------------------------------------------------------
>UniRef100_T2MD10	UniRef100_T2M7H4	UniRef100_T2M6R1
------------------------SETDSDSDDDIPELESAGNTQPTD------AFSAAQEDPVSKSKQSRSEKKARKAMSRLGLKCVTGVTRVTIRKSKNILFVINRPDVYKSPAGDTHIIFGEAKIEDLSQQAQVQAAEKFKAPEPVNASAAESKTELVKAEESDDEEVDATGVEEKDIELVCQQSNVSRNKAIKALKANDNDIVNAIMELTM-------------------------------------------------MNPDKLKKLQNEVRIGGKGTQRRKRKVVHKTATTDDKKLQGSLKKLSVNTIPGIEEVNMIRDDGTVIHFNNPKVQASLAANTFAITGNAEHKQLTEMLPGILNQLGAEGLTNLRKLAERLPQTRLE----TATEHDEGDDVPDLIENFDEASKNE---------------------------ANNYVNDSSVELLWAMKAHKHAEVYMKLLKAVDSSKVKLTKYDDLIYRMFKKDFSDINVEQLDEDMFKSKTAKEKWRPFCEDFKGKIESYNFGTLIRKNVHEDYSEDNSFLTTRIQFLAVEIVRNRHGLN-SFYKNVKE---------------------------------------------------------------------
>UniRef100_A0A6P8ICY4	UniRef100_A0A6P8ISQ4	UniRef100_A0A6P8JCP1
------------------------SGTESDSDDEMPELEEGE-AQQTNITSDMAAAAGLNEEPVSKTRQSRSEKKARKAIVKLGLKSVTGVTRLTIRKSKNILFVINKPEVFKSPASDLYIAFGEAKV-------CLYMQEFFLSLQVALVLIQ----------------VDETGVESKDIELVMQQANVSRAKAVKALKSNYQDIVNAIMELTM-------------------------------------------------MNSEKLSKLSKEVRIGGKGTPRRKKKVVHRTATTDDKKLQNTLKKLSVNTIQGIEEVNMIKDDGTVIHFNNPKVQANLGANTYAVNGHAETKTITEMLPGILNQLGSDSLTNLRKLAEKFPPSDIGAATNTAEEvEEDDNEVPMLVQNFDEPSK----------------------------------NNPEVEVAWAIKAHTHAETYFKLISAFDSSKLKLTNYDDDIYRQFKRYFKTLQVKVIKEEEFKSEIAKARWRPFCNLFKNKVEDYNFGTLLRIDCDKGYNEENTILVTRIQFLAVEIARNRRHLN------------------------------------------------------------------------------
>UniRef100_C1LUI2	UniRef100_B3GUY1	UniRef100_Q5DA39
------------------------SDSDSDSDDSAPELE-------NSKEQGDAKVSHIADELLSRCKQSRGEKKARKAMSKLGLKLVQGVCRVTIRKAKSIMFVINRAEVYKSSASDTYIIFGEAKVEDISAQAQIAAAEKLRSQAmggtdlgtpgslskDAVSSV---SKTVIAEESEDDEEPDASGLSEKDIELIMQQAGVSRSKAIRALRENNDDMVNAIMSLT-----------------------------------------------------EKLKGMSDQVRIGGKGTARRKKKVVHKNAAADDKKLQSSLKKLNLNTIPTIEEVNMYKPDGTIIHFKNPKVQASPQANVFAVSGQAECKAINDLLPGVLNQLESAKL--------RLSKMNENSKTSDSKIDDGDDDVPDLVEDFDEKSR-----------------------------AEKCVNHPDIEMQWAEHCVRHAEAYFRLLCSVsDPSELRLTAVDEVIFDKFLEMFGDIPLDVISEDSLKSEQSKAKWRIYCNEFEGKVEDFNLGTLFRLDASKGYCPENTCIVPRIQFLALETARNRLGINK-----------------------------------------------------------------------------
>UniRef100_G4VGM8	DUMMY	UniRef100_A0A5K4FE28
----------------------------SDSDDSAPELED-------SKEQGDAKVSHIADELLSRCKQSRSEKKARKAMSKLGLKLVQGVCRVTIRKAKTIMFVINRAEVYKSSASDTYIIFGEAKVEDISAQAQIAAAEKLRSQamggtelgtssGLSKDTVSSISKTAIAEESEDDEEPDATGLDEKDVELIMQQAGVSRGKAIRALRENNDDVVNAIMSLT------------------------------------------------------------------------------------------------------------------------------------------------------------------------------------------------------------------------------------ISSDAEKYVNDPNIEIQWAEHCFRHAEAYFRLLCSVsDPSKLKLTALDDVIFDKFMGEFSDVQLDVISEDSLKSEQSKAKWRAFCNAFEGKVEDFNFGTLLRLDASKGYFPENTCIVPRIQFLALEIARNRLGIN------------------------------------------------------------------------------
>UniRef100_A0A430QP32	DUMMY	UniRef100_A0A430QGH3
----------------------------SDSDDSAPEIED-------SKEQSDAKVSHMNDELLSRCKQSRSEKKARKAMSKLGLKLVQGVCRVTIRKAKTIMFVINRAEVYKSSASDTYIIFGEAKVEDISAQAQIAAAEKLRSQamggaelgtssGLSKDTVSSISKTAIAEESEDDEEPDATGLDEKDVELIMQQAGVSRGKAIRALRENNDDVVNAIM------------------------------------------------------------------------------------------------------------------------------------------------------------------------------------------------------------------------------------------------------------------------------------------------FSDIQLDVISEDSLKSEQSKAKWRSFCNEFERKVEDFNFGTLLRLDASKGYCPENTcigrIFfylnvfctVPRIQFLALEIARNRLGIN------------------------------------------------------------------------------
>UniRef100_A0A6A5E978	UniRef100_A0A922IL41	UniRef100_A0A922IYX1
----------------------------SDSDDSAPEIED-------SKEQSDAKVSHMADELLSRCKQSRSEKKARKAMSKLGLKLVQGVCRVTIRKAKTIMFVINRAEVYKSSASDTYIIFGEAKVEDISAQAQIAAAEKLRSQamggaelgtssGLSKDTVSSISKTAIAEESEDDEEPDATGLDEKDVELIMQQAGVSRGKAIRALRENNDDVVNAIMSLT-----------------------------------------------------EKLKGMSDQVRIGGKGTARRKKKVVHKNAAADDKKLQSSLKKLNLNTIPTIEEVNMYKPDGTMIHFKNPKVQAAPQANVFAVSGQAEYKSIFVLFLCIL-----------------------------------------------------------------------------SFDAEKSVTDPNIEIQWAEHCFRDAEDYFRLLCSVsDPSQLRLTAIDDFIYDKFMGEFSDIQLDVISEDSLKSEQSKPKWRSFCNEFERKVEDFNFGTLLRLDASKGYCPENTCIVPRIQFLALEIARNRLGIN------------------------------------------------------------------------------
>UniRef100_A0A183JEI5	UniRef100_A0A183JE84	DUMMY
----------------------------SDSDDSAPEIED-------SKEQSDAKVSHMTDELLSRCKQSRSEKKARKAMSKLGLKLVQGVCRVTIRKAKTIMFVINRAEVYKSSASDTYIIFGEAKVEDISAQAQIAAAEKLRSQamggaelgtssGLSKDTVSSISKTAIAEESEDDEEPDATGLDEKDVELIMQQAGVSRGKAIRALRENNDDVVNAIMSLT-----------------------------------------------------EKLKGMSDQVRIGGKGTARRKKKVVHKNAAADDKKLQSSLKKLNLNTIPTIEEVNMYKPDGTMIHFKNPKVQAAPQANVFAVSGQAEYKTLNDLFPNMLNQWE----TAKLRLAKMNENSKTDSKA-----DDGDDDVPELVEDFDEKSR---------------------------------------------------------------------------------------------------------------------------------------------------------------------------------------------------------------------------------------------
>UniRef100_A0A183R3I6	DUMMY	UniRef100_A0A183QTT8
----------------------------SDSDDSAPELED-------SKEQSDAKVSHLADELLSRCKQSRSEKKARKAMSKLGLKLVqxxxxxxxXXXXXAAIRKAKTIMFVINRAEVYKSSASDTYIIFGEAKVEDISAQAQIAAAEKLRSQAmggtelgtssglskDAVSSI---SKTAIAEESEDDEEPDATGLDEKDVELIMQQAGVSRGKAIRALRENNDDVVNAIMSLT------------------------------------------------------------------------------------------------------------------------------------------------------------------------------------------------------------------------------------ISSDAEKYVNDPNIEIQWAEHCFRHAEAYFRLLCSVsNPSKLKLTALDDVIFDKFMGEFSDVQLDVISEDSLKSEQSK---------------------------------------------------------------------------------------------------------------------------------------
>UniRef100_A0A4E0RXX0	UniRef100_A0A4E0QZB0	UniRef100_A0A4E0RKN5
------------------------SESESDSDDSAPELAD------AKDQGDATKASALADELLSRSKQSRSEKKARKAMSKLGLKPIPGICRVTIRKAKTIMFVISQAEVYKSSASDTYIIFGEAKVEDMSAQAQIAAAEKLRTQaiggaglggtGALAKDAAGTVSKTAIAEESEdEEEPDATGLVEKDIELIMQQASVSRSKAIKALRENNNDMVNAIMSLT-----------------------------------------------------EKLRNMSDQVRIGGKGTARRKKKVVHKNAVVDDKKLQGTLKKLNLNTIPTIEEA-----DGTMIHFKNPKVQASPQANVFAVSGQAENKALSDLFPSMLNQLESAKL----RLCKMNENSKGEGE---TKPEDFDEEVPDLVEDFDEKSR-------------------------LDSEARNYVNDPNIEIGWAIKSFEHAEAHFRLLCSVdDAKNLRLTGLDDEIYEEFTNLFPDLKVDVISEDELKSAESKANWRVFCNRFEDKVDDFNWATLFRLDASKGYDEENTCIVPRIQFLALEIARNRKGVNKS----------------------------------------------------------------------------
>UniRef100_A0A1S8WMU2	UniRef100_A0A1S8X599	UniRef100_A0A074ZRE8
------------------------SDSESDSDDSAPELAEA-KDQGDTKGAGLT------DDLLSRSKQSRSEKKARKAMSKLGLKPIPGICRVTIRKAKTIMFVISQAEVYKSSASDTYIIFGEAKVEDMSAQAQIAAAEKLRSQAMAGSGLGASgvlskdvggsiTKTAIPEESEDEEEPDATGLGEKDIELIMQQASVSRSKAIKALRENNNDMVNAIMSLT-----------------------------------------------------EKLRNMSDQVRIGGKGTARRKKKVIHKNAAVDDKKLQSTLKKLNLNTIPTIEEVNMYKADGTLIHFKNPKVQASPQANVFAVSGQAETKPLTDLFPNMLNQLESAKL-RLSKMSEA--KNDAEAKP-----EDFDEDVPELVEDFDEKSR-------------------------VDVDVKNYVNDPNIELQWAIRSYEHAETHFRLLCSVsDLAGLRLTRMDDRIYEEFCKVFPDLDVSLLSEDQLKSPESKALWRDFCNKFSEELEDYNLATLFRLDASKAYDEHNTcvgrlfllnlhsLSVPRIQFLALEIARNRRGDNK-----------------------------------------------------------------------------
>UniRef100_A0A0R3WSS0	UniRef100_A0A0R3WLN0	UniRef100_A0A0R3X967
-------------------------------------------------------------------KQSRSEKKARKAMSKLNLKPVPGICRVTIRKAKAIMFVISNAEVYKAQNVDTYIIFGEAKIEDMSTQAQAAAVEKLRSQTLAgvtkeVNQSKEdgSISKTAIAEESEDEEVDETGLEAKDIELIMEQANVSRSKAVNALRKNNNDIVNAIM-----------------------------------------------------MEAARLERLQAlksvseQARIGGKGTARRKRKVVHKTAATDDKKLQATLKKLGINAIPSIEEVNMYRADGTMIHFKNPRVQASPQANMFAVSGLAENKTLNDLFPNMMSQLE----TAKQRLSKM--SEAAQGEAKENAEDDDDDDVPELVGDFEEKSRQE------------------------------------VEMSWAMAAYDHAETHYNILCAVpDARLLRLSAIDDRICTAFCKTFPNLDVDCVSEDDIKSKEQKELWRSFCNEFDGVVEDYNRGTLLRLDSSRGYDENNTCIVPRVQFLAIEIARNRRGLNNRIH--------------------------------------------------------------------------
>UniRef100_W6UUF0	UniRef100_U6JHZ1	UniRef100_A0A068WIE6
----------------------------------------------------------------STSKQSRSEKKARKAMSKLNLKPVPGICRVTIRKAKAIMFVISNAEVYKAQNVDTYIIFGEAKIEDMSTQAQAAAVEKLRSQTLAgvtkeinQSKEDESISKSAIAEESEDEEADETGLEAKDIELIMEQANVSRSKAVNALRKNNNDIVNAIM-----------------------------------------------------MEAARLERLQAlksvseQARIGGKGSARRKRKVVHKSAATDDKKLQATLKKLGINVIPSIEEVNMYRADGTMIHFKNPRVQASPQANMFAVSGLAENKTLNDLFPNMMSQL-ETAKQRLSKMSEAAQGETKD------TAEDDDDDVPELVGDFEEKSRQE-----------------------VDLCRSDYQNDTLLEMSWAMAAYDHAETHYNILCAVpDARILRLSAVDDRICKTFSETFPHLNVDCFTEDDIKSEEQKELWRSFCNEFDGVVEDYNRGTLLRLDSSGGYDEKNTCIVPRVQFLAIEIARNRRGLNNRIH--------------------------------------------------------------------------
>UniRef100_A0A068YCS1	UniRef100_A0A087W091	UniRef100_A0A068YCB0
----------------------------------------------------------------STSKQSRSEKKARKAMSKLNLKPVPGICRVTIRKAKAIMFVISNAEVYKAQNVDTYIIFGEAKIEDMSTQAQAAAVEKLRSQTLAgvtkeinQSKEDESISKSAIAEESEDEEADETGLEAKDIELIMEQANVSRSKAVNALRKNNNDIVNAIMYLS--------------------------------------------------MEAARLERLQAlksvseQARIGGKGSARRKRKVVHKSAATDDKKLQATLKKLGINVIPSIEEVNMYRADGTMIHFKNPRVQASPQANMFAVSGLAENKTLNDLFPNMMSQL-ETAKQRLSKMSEAAQSETKD------TAEDDDDDVPELVGDFEEKSRQE-----------------------VDLCRSDYQNDTLLEMSWAIAAYAHAETHYNILCAVpDARILRLSAVDDRICKAFSETFPHLNVDCFTEDDIKSEEQKELWRSFCNEFDGVVEDYNRGTLLRLDSSGGYDEKNTCIVPRVQFLAIEIARNRRGLNNRIH--------------------------------------------------------------------------
>UniRef100_A0A564ZBX4	UniRef100_A0A564Y372	UniRef100_A0A0R3SV23
-------------------------------------------------------------------KQSRNEKKARKAMSKLNLKLVPGICRVTIRKAKAIMFVISNAEVYKAPNSDTYIIFGEAKIEDMSTQAQAAAVEKLRSQTLAnaakeakPANDGESVAKTAIAEEAEEEDEeligDPSGVEDKDIELIMAQANVSRAKAINALLKNDKDIVNAIMSLS-------------------------------------------------------LKPLSEQARIGGKGTARRKRKVVHKTAATDDKKLQATLKKLGLNPIPSIEEVNMYKADGTMLHFKNPRVQASPHANMFAVSGLAENKSLNDLFPNMMSQL-ETAKQRLSKMSETAQDENKD------AAEDDDDDVPDLVGDFEETAK----------------------------------NDESIEMSWAIAAYDHAEVHYDVLSAVpDAKVLRLSPFDDKIYAEFCKTFPDFDVERFTEGDIKSNEQKELWRNFCNNFDGVVDDFNRGTLLRLDSSQEYSESNTCIVPRVQFLAIEIARNRRGINNRIH--------------------------------------------------------------------------
>UniRef100_A0A7E4V1C0	UniRef100_A0A7E4W4A1	UniRef100_A0A7E4VQP9
----------------------TDDGTSSDEENHVHDHDE--GVEVTDEQKRVAEAAGLGEQVSEKgAKQSRSEKKARKLFSKLGLKQVHGVSRVCIRKSKSILFVINKPDVYKSPGSDTYIVFGEAKIEDLSQHAQITDVESLKPPTLSQAANDRTIHQPVPEEdESEGEEVDATGCEEKDIELVMSQANVSRTKAIKALKNADNDLVNAIMELTI-------------------------------------------------MNAEKIKKLQqaaEQVRTGGKGTARRKKKVVHKTAATDDKKLQSNLKKMSVTNIPGIEEVNMIKDDGTVIHFAAPKVQASVPANTFSITGSAENKNITDMLPGILNQLGAESLTHLKKLANNVTSQYKAG---------DDADIPDLVGDFDETATEE----------------MADLATQLNDDGDNYINDPSLEFAWVMQATEKASIHMNVIMAVDTRKLKLTKDQDEIYAKFREMFPNLDVRSVDENELKADN-KATWAEFCKHFE-TVDDYNFGTIMRIKADGIYNSENTIICPKIIFLAVEGARNVEGINeeaKPIYVA------------------------------------------------------------------------
>DUMMY	UniRef100_E3LR06	UniRef100_E3N1N0
---------------------------------------------------------------------------------------------------------------------------------------------------------------------------------------------------------------------------------------------------------------------------ERIKKLQAQqehVRIGGKGTPRRKKKVIHKTAAADDKKLQSNLKKLSVTNIPGIEEVNMIKDDGTVIHFNNPKVQTSVPANTFSVTGSADNKQITEMLPGILNQLGPESLTHLKKLANNVTKLGPDGKG-------DDEDVPELVGDFDAASKNE---------------------------ADKYVNDESIEMAWAIKAGERSEIHMNLIMRCDTRVLRLNKHQDIILPAFRKSFPDLDVEEVTASLLKDGGAKETWREYCEQFKDIVEDYSMGTLMRCHAAKPYSPDNTVVVPRIIFLAVEMARNVEGVnerNKAAYTEA-----------------------------------------------------------------------
>UniRef100_Q61UX1	DUMMY	UniRef100_A8XWE4
--------------------------------------------QLTEEQRRVAEAAGLGDHIDKQAKQSRSEKKARKLFSKLGLKQVTGVSRVCIRKSKNILFVINKPDVFKSPGSDTYIIFGEAKIEDLTQHAQMSAIENMKPTREA-------PQLKTVEEDDNEDvEEDSTGIEEKDIELVISQANTTRNKAIRALKDADNDIVNAIMSLTM---------------------------------------------------------------------------------------------------------------------------------------------------------------------------------------------------------------------------------------ADKYVNDESIEMAWAIKAGERAEVHMNLITRCDTRVLRLNKHQDLILAEFRKSFPDLNVEEVTTSLVKDNGAKETWREFCEQFKEIVEDYSMGTLMRCHAAKAYSPENTVVVPKIIYLAVEMARNVEGVnekNKASYTASQEEESKK----------------------------------------------------------------
>UniRef100_Q86S66	UniRef100_Q18885	UniRef100_Q9XWK2
------------------------------SDDSDNEAVEQELTE---EQRRVAEAAGLGDHIDKQAKQSRSEKKARKLFSKLGLKQVTGVSRVCIRKSKNILFVINKPDVFKSPGSDTYIIFGEAKIEDLTQHAQMSAIENLKPTREA-------PQLKTVEEdENEDVEEDSTGIEEKDIELVISQANTTRNKAIRALKEADNDIVNAIMSLTM----------------------------------------------------ERIKKLQAQqehVRIGGKGTPRRKKKVIHKTAAADDKKLQSNLKKLSVTNIPGIEEVNMIKDDGTVIHFNNPKVQTSVPANTFSVTGSADNKQITEMLPGILNQLGPESLTHLKKLANNVTKLGPDGK-----GEDED--VPELVGDFDAASKNE---------------------------ADKYVNDESIEMAWAIKAGERSEVHMNLIMRCDTRVLRLNKHQDAILAAFRSSFPDLNVEEVTTSLLKDGGAKETWREFCEQFKDIVDDYSMGTLMRIHASKAYSPENTVVVPRIIYLAIEMARNVEGVNE-----------------------------------------------------------------------------
>UniRef100_A0A0N5B7X6	UniRef100_A0A0K0EI25	DUMMY
-----------------------------DSDiEDVPELENMTEEQRAAQIESIIANG-LQGGSEREAKQSRNEKKSRKLFAKLGLKPITGVSRVCIRKSKNILFVISKPDVYKSPGSDTYIVFGEAKIEDLSQHVPFQAAERLKPTEPSVSE-------PTVskpvceDDDSDGEDADATGIEEKDIELVMSQASVSRKKAINALKKTDKDIVNAIMELTM-------------------------------------------------MNVELLKKLQAnadNIRIGGKGTARRKKKVIHKSAATDDKKLQGCLKKISTTNIPGIEEVNMIKDDGSVIHFTNPKVQASVGANTFAISGAGENKQITEMLPSILNQLGPESLAHLKKLANNATSQF---KAP-------EEDVPELVENFDEASKEEA------------------------------------------------------------------------------------------------------------------------------------------------------------------------------------------------------------------------------------------
>UniRef100_A0A0K0E2H4	DUMMY	UniRef100_A0A0K0E7T2
-----------------------------DSDiEDVPELENMTEEQRAAQIESLIANG-LQGGSEREAKQSRNEKKSRKLFAKLGLKPITGVSRVCIRKSKNILFVISKPDVYKSPGSDTYIVFGEAKIEDLSQHVPFQAAERLKPTEPSVSE-------PTVskpiceEDDSDGEDADATGIEEKDIELVMSQASVSRKKAINALKKTDKDIVNAIMELTM-----------------------------------------------------------------------------------------------------------------------------------------------------------------------------------------------------------------------------------LTAPAEDYINDPSIELAWAMKASERASIHQNLLLNCDTKTLKLNKYQDNIYKQFREIFPDLNIEMITEEQLKGDN-KVKWHDFCEGFK-EVDDYNMGTLMRMDVKTIYSPDNTIIVPRIQFLAIEGARNIEGLNDK-YKEIITRDYQKASNDG-----------------------------------------------------------
>DUMMY	UniRef100_A0A0M3HNW2	UniRef100_A0A0M3HZV9
------------------------------------------------------------------------------------------------------------------------------------------------------------------------------------------------------------------------------------------------------------------------MNAEKIKKLQqnaQQVRTGGKGTARRKKKVVHKTAATDDKKLQSNLKKLSVTNIPGIEEVNMIKDDGTVIHFNNPKVQASVPANTFSVTGGAENKQITEMLPGILNQLGAESLTHLKKLANNVTSQ-------FKTTEEDD--VPDLVGDFDEASKNES------------------IAAQLTQDVQQYTNDPSCEVAWACKAAERASIHMNLLLGCNTVELSLNKQHAAIYECFRSMFPEMNVESITEADLKGEN-KLKWFTFCERFKDSVEEYNLGTILRMRADGAYSEENTIIVPKIIFLAIEAARNEEGINE-----------------------------------------------------------------------------
>UniRef100_A0A915CLD5	UniRef100_A0A915AN27	UniRef100_A0A915C6F3
---------------------------------------EADEGEVTDAQKKVAEAAGLTEQVMGDkgSKQSRSEKKARKLFSKLGLKPVHGVSRVCIRKSKNILFVINKPDVYKSPGSDTYIVFGEAKIEDLSEHARFAAAERLKPSDAPLGGQggRANVAQAEQEDESDQEgEIDATGIEEKDIELVCSQANVTRNRAIKALKKADNDIVNAIMELTM-------------------------------------------------MNAEKIKKLQqnaQQVRTGGKGTARRKKKVVHKTAATDDKKLQSNLKKMSVTNIPGIEEVNMIKDDGTVIHFNNPKVQASVPANTFSVTGGAENKQITEMLPGILNQLGAESLTHLKKLANNVTSQ-------FKTTEEDD--VPDLVGDFDEASKNES------------------IAAHLTQDVQQYTNDPSCEVAWACKAAERASIHMNLLLGCNTVELSLNKQHAAIYECFRSIFPQMDVESITEADLKGEN-KLKWFTFCERFKDSVEEYNLGTILRMRADGAYSEENTIIVPKIIFLAIEAARNEEGINE-----------------------------------------------------------------------------
>UniRef100_A0A0B2VTP5	UniRef100_A0A0B2VM04	UniRef100_A0A0B2VSU5
-------------------------------------------------------------------KQSRSEKKARKLFSKLGLKPVHGVSRVCIRKSKNILFVINKPDVYKSPGSDTYIVFGEAKIEDLSEHARFAAAERLKPSDAPMggqggrANV---TQAEQEDESDQEGEIDATGIEEKDIELVCSQANVTRNRAIKALKKADNDIVNAIMELTM-------------------------------------------------MNFEKIKKLQqnaAQVRTGGKGTARRKKKVVHKTAATDDKKLQSNLKKLSVTNIPGIEEVNMIKDDGTVIHFNNPKVQASVPANTFSVTGSAENKQITEMLPGILNQLGAESLTHLKKLANNVTSQ-------FKTTEEDD--VPDLVGDFDEASKNES------------------IAAQLTQDVQQYANDPSCEVAWACKAAERASIHMNLLLGCNTVELSLNKQHAAIYECFREMFPEMNVENVAEADLKGEN-KMKWFTFCERFKDSVEEYNLGTILRMRADGAYSEENTIIVPKIIFLAIEAARNKEGVNE-----------------------------------------------------------------------------
>UniRef100_A0A0M3IYV1	DUMMY	UniRef100_A0A0M3KDZ0
-------------------------------------------------------------------KQSRSEKKARKLFSKLGLKPVHGVSRVCIRKSKNILFVINKPDVYKSPGSDTYIVFGEAKIEDLSEHARFAAAERLKPSDAPLGGQSD--------ESDQEGEIDATGIEEKDIELVCSQANVTRNRAIKALKKADNDIVNAIMELTM-------------------------------------------------------------------------------------------------------------------------------------------------------------------------------------------------------------------------------IAAQLSGDAQQYVNDPSCEVAWACKAAERASIHMNLLLGCNTD---------------------MNVESITEKELKGEN-KEKWFTFCDKFKDSVEEYNLGTILRMRADGAYSEANTIIVPKIIFLAIEAARNKEGVNeraKEAYRSEHERVNREGGN-------------------------------------------------------------
>UniRef100_A0A0N4TJA2	UniRef100_A0A0N4TLI6	DUMMY
-------------------------------------------------------------------KQSRSEKKARKLFSKLGLKPVHNVSRVCIRKSKNILFVINKPDVYKSPGSDTYIVFGEAKIEDLSEHARFAAAERLKPNDTQLGGQGGRMNVTRAQQEEEsgdDGEVDATGIEEKDIELVCSQANVSRNRAIKALKEANNDIVNAIMELTM-------------------------------------------------MNTEKIRKLQlnaAQVRTGGKGTARRKKKVVHKTAATDDKKLQSNLKKLSVTNIPGIEEVNMIKDDGAVIHFNNPKVQASVPANTFSVTGSAENKQITEMLPGILNQLGAESLTHLKKLANNVTSQF------KSNG---DDDVPDLVGDFDEASKNES------------------------------------------------------------------------------------------------------------------------------------------------------------------------------------------------------------------------------------------
>UniRef100_A0A182EEU6	UniRef100_A0A182DWS6	DUMMY
-------------------------------------------------------------------KQSRSEKKARKLFSKLGLKPVHGVSRVCIRKSKNILFVINKPDVYKSPGSDTYIVFGEAKIEDLSEHARFAAAERLKpndTQLGSQGGRMNVTRAEQEEESGDEGEVDATGIEEKDIELVCSQANVSRNRAIKALKKADNDIVNAIMELTM-------------------------------------------------MNVEKIKKLQqnaAQVRTGGKGTARRKKKVVHKTAATDDKKLQSNLKKLSVTNIPGIEEVNMIKDDGTVIHFNNPKVQASVPANTFSVTGSAENKQITEMLPGILNQLGAESLTHLKKLANNVTNQ---------FKSNDDDDVPDLVGDFDEASKNES------------------------------------------------------------------------------------------------------------------------------------------------------------------------------------------------------------------------------------------
>UniRef100_A0A7I4Y0N0	DUMMY	UniRef100_A0A7I4XWN2
-----------------------------DSDDDAPGLD----GELTEEQKKVAEAAGLGDQMDKQVKQSRSEKKARKLFSKLGLKPVTGVSRVCIRKSKNILFVINKPDVYKSPGSDTYIVFGEAKIEDLSQHQQLTAIDRIK--------PSEDTPVPlaTVQEDEDDgTEEDATGIEEKDIELVMSQANTSRNKAIRALRSADNDIVNAIMSLTM---------------------------------------------------------------------------------------------------------------------------------------------------------------------------------------------------------------------------------------ASRYVNDASIEMAWAMKAAERANVHMNLIMCCDTRVLRLNKLQDVIHTSFRNTFPDLDVHKVTEVELKHGGMKEKWHDFCESFKEVVEDYSLGTLMRIEACKGYSEENTVVVPKIIYLAIEIARNVEGINeklKAEYSEDHRKNG------------------------------------------------------------------
>UniRef100_A0A0N4WHE7	DUMMY	UniRef100_A0A0N4WCJ9
-----------------------------DSDDDAPGLD----GELTEEQKKVAEAAGLGDQMDKQVKQSRSEKKARKLFSKLGLKPVTGVSRVCIRKSKNILFVINKPDVYKSPGSDTYIVFGEAKIEDLSQHQQLTAIDRIK--------PSEDTPVPlaTVQEDEDDgTEAHATGIEEKDIELVMSQANTSRNKAIRALRSADNDIVNAIMSLTM---------------------------------------------------------------------------------------------------------------------------------------------------------------------------------------------------------------------------------------ASRYVNDASIEMAWAMKAAERANVHMNLIMCCDTRVLRLNKLQDVIHTSFRNTFPDLDVHKVTEVELKHGGMKEKWHDFCESFREVVEDYSLGTLMRIEACKGYSEENTVVVPKIIYLAIEIARNVEGINeklKAEYSEDHRKNG------------------------------------------------------------------
>UniRef100_A0A1I8F0Q5	UniRef100_A0A3P7FCY4	DUMMY
-------------------------------------------------------------------KQSRSEKKARKLFSKLGLKPVHNVSRVCIRKSKNILFVINKPDVYKSPGSDTYIVFGEAKIEDLSEHARFAAAERLKPNDAQLSgqSGRMNVTRAQQEEESGEDEVDATGIEEKDIELVCSQANVSRNRAIKALKEANNDIVNAIMELTM-------------------------------------------------MNAEKIRKLQlnaAQVRTGGKGTARRKKKVVHKTAATDDKKLQSNLKKLSVTNIPGIEEVNMIKDDGAVIHFNNPKVQASVPANTFSVTGSAENKQITEMLPGILNQLGAESLTHLKKLANNVTSQF------KSNG---DDDVPDLVGDFDEASKNES------------------------------------------------------------------------------------------------------------------------------------------------------------------------------------------------------------------------------------------
>UniRef100_A0A1I8BWP8	UniRef100_A0A1I8BYY5	UniRef100_A0A1I8BU19
----------------------------SSSDGDVPELEE---GEVTEEQKKVAEAAGIAEQVTDRgAKQSRSEKKARKLFSKLGLKQVHGVSRVCIRKSKNILFVINKPDVYKSPGSDTYIVFGEAKIEDLAQHAQITDVENLKPPS-IIRDVRNRMAQP--EEESDEEEVDATGIEEKDIELVMSQANVSRNKAIKALRKADNDLVNAIM-----------------------------------------------------MNPEKIKKLQqnaEHVRTGGKGTARRKKKVVHKTTALDDKKLQSNLKKLSVTNIPGIEEVNMIKEDGTVIHFNNPKVQASVPVkfvksyinlhslihfSTFSITGTAENKRITDMLPGILNQLGAESLAHLKKLANNVTTQY----------KPSDDDVPELVGDFEEASKNE-------------------------ITAQNCVNDPNIEIAWAIKASEFSSVHMNILMSVDTTKLKLNKYQDDVYKYFREMFPD--MDVFETNEVQLKGGnKEKWRQFCEYFKETVDDYNFGTMLRIRADGIYDEANTIITQKVCF-------------------------------------------------------------------------------------------
>UniRef100_A0A914LI50	UniRef100_A0A914LNA9	UniRef100_A0A914MC97
-----TSAVPKKDENEKKESADDGSSSDGD----VPELEE---GEVTEDQKKVAEAAGIAEQVTDKgAKQSRSEKKARKLFSKLGLKQVHGVSRVCIRKSKNILFVINKPDVYKSPGSDTYIVFGEAKIEDLAQHAQITDVENLKPPS-IIRDVRNRMAQP--EEESDEEEVDATGIEEKDIELVMSQANVSRNKAIKALRKADNDLVNAIMELTM-------------------------------------------------MNSEKIKKLQqnaEHVRTGGKGTARRKKKVVHKTTALDDKKLQSNLKKLSVTNIPGIEEVNMIKEDGTVIHFNNPKVQASVPANTFSITGTAENKRITDMLPGILNQLGAESLAHLKKLANNVTTQY----------KPSDDDVPELVGDFEEASKNE---------------------------AQNYINDPNIEIAWAIKASEYSSVHMNILMSVDTTKLKLNKFQEDVYKYFREVFPDMDVFEINEVKLKAEN-KEKWRQFCEHFKETVDDYNFGTMLRIKADGIYDEANTIITQKDP--SVSISRNRE---------------------------------------------------------------------------------
>UniRef100_A0A0K0DFL5	DUMMY	UniRef100_A0A0K0CTK2
-----------------------------DSDDDTPGLE----GELTEEQKKVAEAAGLGDQMDKQVKQSRSEKKARKLFSKLGLKPVTGVSRVCIRKSKNILFVINKPDVYKSPGSDTYIVFGEAKIEDLSQHQQLTAIDRIK--------PSEDTPAPlaTVQEDEDDgTEEDATGIEEKDIELVMSQANTSRNKAIRALRSADNDIVNAIMSLTM------------------------------------------------------------------------------------------------------------------------------------------------------------------------------------------------------------------------------------------YVNDSTIEMAWAMKAAERANIHMNLLMCCDTKVLKLNKQQDIIYTTFRRTFPDLDVHKVLYEsievtevDLKHGGMKEKWHDFCEAFREIVDDYSLGTLMRIEACKGYSEENTIVVPKIIYLAIEIARNIEGINE-----------------------------------------------------------------------------
>DUMMY	UniRef100_A0A0V1D3E8	UniRef100_A0A1Y3ER94
-------------------------------------------------------------------------------------------------------------------------------------------------------------------------------------------------------------------------------------------------------------------MKKLIsMNRDKLKAMQSVVRIGGKGTARRKKKVVHKTATTDDKKLHSNLKKLAVNSIPGIEEVNMIKDDGTVIHFNNPKVQASVAANTFAISGHAESKQITEMIPGILNQLGTESLDHLKRLAGSVGGQPGKKENLIANEVELDDEVPDLVGNFDEPSLNEA--------------------------SEAFGNDMSIENAWAMTTYDNCQLHMDILSSCNPKYLRLSRCDDEIYNTFREQFPDLKVDVVDEFDLKTEEMKEKWRNFAEHFKDKVSDYNFGTLLRSDSDGVYDSANTFLVPKIQFLAIEIARNRENCNQ-----------------------------------------------------------------------------
>UniRef100_A0A0V0YGC4	UniRef100_A0A0V1FSG7	UniRef100_A0A0V1EXQ4
--------------------------------------------QLTLEQKEVALAAGLDAQQVTKaAKQSRPEKKARKMFSKMGLKQVPGIQRVCIRKSKNILFVINKPDVYKNPSGDTFIVFGEAKIEDLSQHAQQAAAEKFKMSEPAVMNASNAIAAGKVQAEDSEEdaDIDCTGIEEKDIELVMSQANVGRGRAIKALRKSDNDIVNAIMDLTM-------------------------------------------------MNKEKLMAMQSVVRIGGKGTARRKKKVVHKTATTDDKKLHSNLKKLAVNSIPGIEEVNLIKDDGTVIHFNNPKVQASVAANTFAISGHAESKQITDMIPGILNQLGTESLDHLKRLAGSVGGQPGKKESLGAHEVELDDEVPDLVGNFDEPSLNEA--------------------------SEAFGNDMSIENAWAMTTYDNCQLHMDILSSCNPKYLRLSRCDDEIYNAFREQFPDLKVDVVDEFDLKTKEMKEKWRNFADHFKDKVADYNFGTLLRSDSNGVYDSANTFLVPKIQFLAIEIARNRENCNQ-----------------------------------------------------------------------------
>UniRef100_A0A183FJ63	UniRef100_A0A183GPX9	UniRef100_A0A183FDY5
-----------------------------DSDDDAPGLD----GELTEEQKKVAEAAGLGDQ---------MDKQARKLFSKLGLKPVTGVSRVCIRKSKNILFVINKPDVFKSPGSDTYIVFGEAKIEDLSQHQQLTAIDRIK--------PSEDTPAPlaTVQEDEDDgTEEDATGIEEKDIELVMSQANTSRNKAIRALRSADNDIVNAIMSLTM-------------------------------------------------------------------GTPRRKKKIVFKTAAADDKKVQSNLKKLSVTNIPGIEEVNMIKDDGTVIHFNNPKVQASVPANTFSITGAGENKQITDMLPGILNQLGPESLTHLKKLANNVTSQFKPAPA--------DDDVP-------------------------------------------YVNDTSIEMAWAVKAAERANVHMNLLMCCDTRVLRLNKLQDVIHTSFRNAFPELDVHKVTEVELKQGGMKERWHDFCQSFKEVVEDYSLGTLMRIEACKGYSEENTVVVPKIIYLAVEIARNVEGINE-----------------------------------------------------------------------------
>UniRef100_A0A8J1XQZ7	UniRef100_A0A8S4N1K6	UniRef100_A0A8J1XEP8
----------------PAPKVADGSGTESDSDDSMPDLEQDPAAAAV--QSQVAAAAGITEEMVSKAKQSRSEKKSRKAMSKLGLKQVTGVSRVTIRKSKNILFVISRPDVFKSPASDTYIVFGEAKIEDLAQQAQMAAAEKFKTpdAAPAMGDVQ-SMVTQPIAEESDEEEIDEGGVEGKDIELVMSQANVSRGKAVKALKNNDNDIVNAIMELTM-------------------------------------------------MNPEKLNKLKDQVRIGGKGTQRRKKKVVHRTATTDDKKLQSSLKKLAVNSIPGIEEVNMIKEDGQVIHFTNPKVQASLAANTFAITGHGEIKQMTEMLPGILNQLGAESLANLKKLATSVTSSAAAGASGAeamkpATEEidDDDDEVPDLVENFDEASKEE-------------SGSTAAVKDMFEAPDSKIGNAPMMEVQWALKSYSHAETYFNLITSVDPKLLKLTKKDNEIYAHFREDFKDVVINKIDEDSLKSPDSKKKWRKFCEEYRGEVEDYNFGTLLRIDSTEDISDKNTCIVPRVQFLAIEIARNREGYNDSL---------------------------------------------------------------------------
>UniRef100_T1EDU4	UniRef100_T1FMA5	UniRef100_T1G0Q1
--------------------ASTGndSATDSDGEESIHELEEQDPA-AQQAQAQLAQAAGLNEEPVSKAKQSRSEKKARKAMSKFGLKPIPGVSRVTVRKSKSILFVINRPDVYKSPVSDTYILFGEAKIEDLSQQAQMAAAEKFKTAeptaplGTAPAAVAQ----PIAEESDDEENVDETGVEAKDIELVMSQASVSRKKAIKALKRNQNDIVNAIM-----------------------------------------------------MNAEKLKQLQEQVRIGGKGSARRKKKVVHKSNVTDDKKIQMVLKKIGVNNIPGIEEVNMIKDDGDVIHFNNPKVQACLQSNTFAVTGHCETKSVTDLLPSILSQLRPDSLTAvLKKMASQEAEGASENKSKLGTIE-DDDEVPELVENFDEASKTE-----------------------LQEPADKFGNDPSVEMMWAVKAYEHAETYFNILISVDPTKLKLCKLDNELYSKFRGKFKDLKIDKIVENDIKSEEAKQQWREFCEEFNSQVADWNMATLLRLDSSLDVSEHNTIIVPRTQFLAIEIARNREGLN------------------------------------------------------------------------------
>UniRef100_UPI001EAFB80F	DUMMY	UniRef100_UPI00201EE1F4
----------------------SGSATDTDgDDDSPPELEDQDASM--QQQSQVAQAAGIQEELVSKSKQSRSEKKARKAMSKLGLKPVTGVTRVTIRKSKNILFVINRPDVYKSPASDTYIVFGEAKIEDLNQQAQMAAAEKFKApenpAGAGEGGVQSTISQPIQEESEEEEDVDESGVEAKDIELVMSQANVSRSKAVKALKNNNNDIVNAIMELTM------------------------------------------------------------------------------------------------------------------------------------------------------------------------------------------------------------------SGLSELGVGGMQSAAAALNSKAEDYVNQPDVELQWAVKAYAHAETYFNLITSVDPSILKLTREDDDIYTKFRQEFPDFKVDVLAEDELKSVKAKEKWRPFCESFKGQTEDYNYGTLVRLDSAKDYSEENSILGLRIQFLAIEISRNREGHNAQLRFTYSKKKAE-----------------------------------------------------------------
>UniRef100_UPI0021802040	UniRef100_UPI0021803018	UniRef100_UPI00217FE59A
----------------------SGSDDSDGDDDSPPELEEQDAA-AMARQSQMAQAAGLPEELVSRQKQSRSEKKARKAMAKLGLKPVSGVTRVTIRKSKNILFVINRPDVFKSPASDTYIVFGEAKIEDLNQAAQISAAEKFK-STDSAGGLDTGTVSQPIQEESEdDEEVDDTGVEAKDIELVMSQANVSRSKAIKALKNNSNDIVNAIMELTM-------------------------------------------------MNPEKLKLLQnkaEQVRIGGKGSARRKRKVQHRTTITDDKKLQSSLKRLSVNSIPGIEEVNMIKEDGQVIHFNNPKVQASLAANTFAVTGHAEMKQIAEMLPGILNQLGAESLSSLKKLA-----TTVAGDNKGSSGDiDEDDDVPDLVENFDEASKGE---------------EVQAVGASLQSP-EDLGNREDVELQWAIKASNHAETYFNLITSVDPSVLRLTKQDDEIYSQFRTEFKDFKVDIIDVAELKSAEAKIKWRAFCESFKD-MDDYNYGSLLRIDCKKDYTESNSIFALRIQFLAIEIARNREGYN------------------------------------------------------------------------------
>UniRef100_UPI000359A765	UniRef100_UPI00035950A3	UniRef100_UPI0003597C1D
--------------------AEDSASSDSDDDDSPPELEDTDPA-ALQQQSQVAAAAGLPEELVSKAKQSRSEKKARKAMSKLGLKPVPGVIRVTIRKAKNILFVISRPDVFKSPASDTYIVFGEAKIEDLNQQAQVAAANKFKTfdgAGEQASTI-----SQPIQEESEEedEEIDETGVEPKDIELVMSQANVSRVKAVKALKDNGNDIVNAIMELTM-------------------------------------------------MNPEKLKQLQAKadaVRIGGKGSARRKKKVIHRTATTDGKKIEISLKKLSVNSIPGIEEVNMIKEDGQVIHFNNPKVQASLAANTFAITGHAENKQIAEMLPGILNQLGAESLSSLKKLASTVASAASDGNKQTTADVDDDDEVPELVENFDEASKDE---------------ELQQVGATLTSNAENLGNSADVEMRWAMKAMEHANVHFNLISAVDASQLRLTKVDDKIYEHFRAEFPDFSLQKISEDDLKTPESKEKWRNFCESYKGEVEDYNQGTLLRLDCEGDYTPENTTLSVRAQFLAIEIARNKEGFN------------------------------------------------------------------------------
>UniRef100_A0A2C9K760	UniRef100_A0A2C9K0U3	UniRef100_A0A2C9JV50
--------------------AEDTASSDSDDDDTPPELEEHDAA-AMQQQSQVAAAAGLPEELVSKAKQSRSEKKARKAMSKLGLKPVPGVTRVTIRKAKNILFVISRPDVFKSPASDTYIVFGEAKIEDLNQQAQVAAANKFKTFDSGAAGEQASTVSQPIQEESeeEEEEIDETGVEQKDIELVMSQANVSKAKAVKALKNNNNDIVNAIMELTM-------------------------------------------------MNPEKLKQLQAKadvVRIGGKGSARRKRKVIHRTATTDDKKIQFSLKKLSVNVIPGIEEVNMIKEDGQVLHFNNPKVQASLAANTFAITGHAENKQIAEMLPGILNQLGAESLSSLKKLASTV--------------------------------------------------ELQQIGASLSRP-EELENNSQIEMQWALKAMDHATIHYNLISSVDPTCLRLTRIDDKLYHQFREEFPDLDVAKLNEDQLKSADAKEKWRNFCEKFKGEIEDYNMGTLLRLNCEDDYNPDTTTFSVRTQFLAIEIARNREGHNSCLYNKKQE---------------------------------------------------------------------
>UniRef100_A0A8S3RTF5	UniRef100_A0A8S3Q9C1	DUMMY
----------------------SGSGTESDSDDStgIPDLEEGD---VSAQTSQVAQAAGIQEELVSRAKQSRSEKKARKAMSKLGLKQVTGVTRVTIRKSKNILFVINRPDVYKCPASDTYIVFGEAKIEDLSQQAQMAAAEKFKTPtnpaglGEDITN---PVQQP-IQEESEEEgEVDESGVEAKDIELVMSQANVSRTKAVKALKNNNNDIVNAIMELTM------------------------------------------PKKTHFTMNPEKLKQLQEQVRIGGKGTARRKKKVVHRTATTDGKKVQTTLKKLSVSNIPGIEEVNMIKEDGMVIHFNNPKVQASLAANTFAITGQAENKQIAEMLPGILNQLGAESLSSLKKLASTVAGAGGSDRPSTEDIDDDDDGVPDLVENFDETSKGE-------------------------------------------------------------------------------------------------------------------------------------------------------------------------------------------------------------------------------------------
>UniRef100_UPI002245CBEE	UniRef100_UPI002247BA67	UniRef100_UPI002246396F
----------------------SGSGSESESDDStgIPDLEEGD---VSAQTSQVAQAAGIQEELVSRAKQSRSEKKARKAMSKLGLKQVTGVTRVTIRKSKNILFVINRPDVYKCPASDTYIVFGEAKIEDLSQQAQMAAAEKFKTPtnpaglGEDIAN---PVQQP-IQEESEEEgEVDESGVEAKDIELVMSQANVSRTKAVKALKNNNNDIVNAIMELTM-------------------------------------------------MNPEKLKQLQEQVRIGGKGTARRKKKVVHRTATTDGKKVQTTLKKLSVSNIPGIEEVNMIKEDGMVIHFNNPKVQASLAANTFAITGQAENKQIAEMLPGILNQLGAESLSSLKKLASTV--------------------------------------------------QLQSASSVLSSDASKYENREELEFEWAKKAYHHAETYFNLISSVNPAILKLTKIDTDIYTHFRDEFPDFKIDVINIEEMKSAEGKEKWRSFCEIYKEKVEDYNMGSLLRTDCTQDYSEENSFLVVRIQFLAVEIARNREGLN------------------------------------------------------------------------------
>UniRef100_A0A8B8DNH7	UniRef100_A0A8B8CQX8	UniRef100_A0A8B8ENY1
------------------PEEASGSGTESDSDEEVPDLEDGD----LQQQSQVAAAAGIPEELVSKAKQSRSEKKARKAMSKLGLKQIQGVTRVTIRKSKNILFVINRPDVYKSPASDTYIVFGEAKIEDLSQQAQMAAAEKFKtpenpagLGGEVSSTVSQ----PIPEESEDEGEVDETGVESKDIELVMSQANVSRSKAVKALRNNSNDIVNAIMELTM-------------------------------------------------MNPEKLKQLQEQVRIGGKGTARRKKKVVHRTATTDDKKLQSSLKKLSVNNIPGIEEVNMIKEDGNVIHFNNPKVQASLAANTFAITGQAENKQIAEMLPGILNQLGAESFSSLKKLASTV-AASGDNKQSTEDIDEDDDGVPELVENFDETSKGE--------------GELSSVGSQLTNDPSKYINNPELELKWAMKSYQHAETYFNLISSVDPTALKLTPMDNEIYEEFRQDFPDFKVDVINEEDLKSVEAKEKWRPYINRFEKKIEDFNFGTLLRIDCTKDYTEENSILVVRAQFLAIEIARNREGYNSSL---------------------------------------------------------------------------
>UniRef100_A0A210PGU4	UniRef100_UPI000B4588F2	UniRef100_UPI000B45C1FD
------------------PEEGSASGTESDSSDSMPELEEGDA----AQQSQLAAAAGISEELTSKAKQSRSEKKARKAMSKLGLKQVQSVTRVTIRKSKNILFVINRPDVYKSPASDTYIVFGEAKIEDLSQQAQMQAAEKFKTPENPMSlgGDSPSTIAEPIQEESEEEgEVDESGVESKDIELVMSQANVSRSKAVKALKNNNNDIVNAIMELTM-------------------------------------------------MNPEKLKQLQQQVRIGGKGTARRKKKVVHRTATTDDKKLQSSLKKLSVSNIPGIEEVNMIKDDGMVIHFNNPKVQASLAANTFAITGQAENKQIAEMLPGILNQLGAESLSSLKKLASSVTgSMSGSGDSKPATEDIDDDEdgVPDLVGNFDETSKGE---------------QMTSAASALSTDASKYVNDASLEMQWAMKAYHHAETYFNLLCSVDSSLLKLTNKDDEIYKNFRQAFPNMAIDVLKEDELKTTDAKSTWRPFVQSYEGEVEDYNFGTLVRKDCTGDISDDNTVLVLRIQFLAIEIARNREGLNAAVKEKVK----------------------------------------------------------------------
>UniRef100_UPI0014581BA7	UniRef100_UPI0014587BE0	UniRef100_UPI001458F060
----------------------SASGTESDSSDSMPDLEEGDA----AQQSQLAAAAGITEELTSKAKQSRSEKKARKAMSKLGLKQVQSVTRVTIRKSKNILFVINRPDVYKSPASDTYIVFGEAKIEDLSQQAQMQAAEKFKtpenpmsLGGESPSTIAE-----PIQEESEEEgEVDESGVEAKDIELVMSQANVSRSKAVKALKNNNNDIVNAIMELTM-------------------------------------------------MNPEKLKQLQQQVRIGGKGTARRKKKVVHRTATTDDKKLQSSLKKLSVSNIPGIEEVNMIKDDGMVIHFNNPKVQASLAANTFAITGQAENKQIAEMLPGILNQLGAESLSSLKKLASSVTGSMSGGSGDKPATEdidDDDDGVPDLVGNFDETSKGE---------------QVTAAGNALSADASKYVNDANLEMQWAMKAYHHAETYFNLLCSVDTSLLKLTKKDDEIYEHFRKTFPDMAVDILQENELKTNDAKSIWRPFVQSYEGEIEDYNFGTLVRKDSSGDISDDNTILVLRIQFLAIEIARNREGLNTAV---------------------------------------------------------------------------
>UniRef100_UPI001E1D8F9D	UniRef100_UPI001E1DC2D8	UniRef100_UPI00234F9905
----------------------SGSGTESESDDSMPELEDQD----VAQQSRVAEAAGIQEELVSKAKQSRSEKKARKAMSKLGLKQVTGVTRVTIRKSKNILFVIGHPDVYKSPASDTYIVFGEAKIEDLSQQAQMAAAKDFQRQEHpaGLGDLPSTVSQPIQEESEEEDEVDDSGVEAKDIELVMSQANVSRNKAVKALKNNGNDIVNAIMELTM------------------------------------------------IMNPEKLKQLQEQVRIGGKGTARRKKKVVHRTATTDDKKLQSSLKKLSVNNIPGIEEVNMIKDDGQVIHFNNPKVQASLAANTFAVSGHAEMKQISEMLPGILNQLGAESLSSLKKLASTVAGGGDSSKPNTEDIDDDDDGVPDLVENFDEASKGE---------------EVSSIGGALQADAGKYENKQDVEFQWAVKAYHHAETYFNLISSVDPRYLKLTQLDDEIYTLFRQEFPDFNVEILDEDKMKSPAAKEKWRGFCNKFQNRVEDFNMGTLIRKNSHEEFSESNSTLVVRIQFLAIEIARNREGFN------------------------------------------------------------------------------
>UniRef100_UPI0022E606EB	UniRef100_UPI0022E03DA9	UniRef100_UPI0022E69308
----------------------SGSGTESESDDSMPDLEDGD----VAQQSKVAEAAGIQEELVSKAKQSRSEKKARKAMSKLGLKQVTGVTRVTIRKSKNILFVIGRPDVYKSPASDTYIVFGEAKIEDLSQQAQMVAAENFK-RPENTGGLGDlpSTVSAPIQEESEEEdEIDEGGVEAKDIELVMSQANVKRSLAVKALKNNNNDIVNAIMELTM------------------------------------------------IMNPEKLKQLQEQVRIGGKGTARRKKKVVHRTATTDDKKLQSSLKKLSVNNIPGIEEVNMIKDDGQVIHFNNPKVQASLAANTFAVSGHAENKQISEMLPGILNQLGSESLSSLKKLASTVAGGSGDNTKP-NTEEVDDDDVPDLVENFDEASKGE---------------ELQAIGAQLTNDSSKYENRADVEYQWAVKAYHHAETYSNLISSVDPKVLKLTRLDDDIYKHFRGEFPDLNVKELDVDFLKTPEQKEKWRKFCMQYDqQQVQDFNLGTLIRINSREEFSEQNSTLVVRIQFLAIEIARNREGHN------------------------------------------------------------------------------
>DUMMY	UniRef100_A0A6P7TLS4	UniRef100_A0A7E6FAU4
------------------------------------------------------------------------------------------------------------------------------------------------------------------------------------------------------------------------------------------------------------------------MNAEKLRQLQNQVkdiRIGGKGTARRKKKVVHRTATTDDKKLQGSLKKLTVSNISGIEEVNMIKEDGQVIHFNNPKVQASLTANTFAITGHAETRQIAEMLPGILNQLGAESLSNLKKLANSVAGAEGDTSKPSTEDIDaDDDEVPDLVENFDEPSRGE------------------------------------------MKCHDNADVHYSLISSLEPAYLHLSAFDEEIYKHFKSSFPDLIIDILNEDELKSESSKKKWREFCEEYKVDVEQYNFGTLLRLDSSKDYNPNNTTIVPRIQFLAIEIARNREGYN------------------------------------------------------------------------------
>UniRef100_E9HE95	UniRef100_E9GJW5	UniRef100_E9G3Z5
-----------TELEKGAPTIQDGSdNTDSDSDDSVPELED----AATGVQSQVAAAAGLPEELVSKAKQSRGEKKARKIMSKLGLKQVTGVSRVTIRKSRNILFVINKPDVYKNPASDTYIVFGEAKIEDLNQQAHMAAVEKFKAPelNPAEAGAHGTTVPAPIQEES-EEEVDDADVEEKDIDLVMTQANVTRAKAIKALKNNKNDIVNAIMELTM-------------------------------------------------MNAEKLAKLQSQVRIGGPGTARRKKKVVHRTATTDDKKLQSSLKKLTVNNIPGIEEVNMFKDDGTIIHFNNPKVQASLAANTFAITGHAEHKPITDMLPAILNQLPTESLAHLkeRIVGASAGGQGGASSATLPTTE-EDDEVPDLVDNFDEPSKKEA---------------LLAAASVLERPAEEFVNDSMIEELWAIKAFEHAEIYFNLLSSVDPKVLRLTKMDDQLYKHFRETFPDLNVASVTEEQLKSADAKEFWRSFCEIYKETVEDYNYATLIRLNSAKEYCESNSMIVPRVQFLAIELARNREGHNDLIRTNFKPK--------------------------------------------------------------------
>UniRef100_A0A8J5JL36	DUMMY	UniRef100_A0A8J5N3U1
---------------------EAGSGSDSDaSEESLPELEQGGSASAPTV-----------TESAKAAKQSRSEKKARKLMSKLGLKQVPGVNRVTIRKSKNILFVINKPDVFKNPASDTYIVFGEAKIEDMSQQAQMAAAEKFK---EPTVNPAADTAAHTTEdEEEDDEEVDETGLEEKDIELVVSQANVSRAKAVRALKKNNNDIVNAIMDLTM---------------------------------------------------------------------------------------------------------------------------------------------------------------------------------------------------------------------------------------AEELENDSTMEELWAMKAMEHSEIHFNLLCAVDPRLLKLTPKDDAIYTAFRNEFPDFNVKKLEEKDLKSAEAKEKWRPFCLAFEKEIEDYSFATLVRIDGEDEYSESNTILVTRIQFFCIEITRNREGLNDAIRTKFKPK--------------------------------------------------------------------
>UniRef100_UPI001E670443	UniRef100_A0A075BV52	DUMMY
---EIEKTSPPAAEAVEEPEA--GSGSDSDaSEESLPELEQGGSASAPTV-----------TESAKAAKQSRSEKKARKLMSKLGLKQVPGVNRVTIRKSKNILFVINKPDVFKNPASDTYIVFGEAKIEDMSQQAQMAAAEKFKepTVNPAADTAAHTTVPAAIQEDEEEddEEVDETGLEEKDIELVVSQANVSRAKAVRALKKNNNDIVNAIMDLTM----------------------------------------------------------------------------VHRSSATDDKKLQNSLKKLTVNNISGIEEVNMIKDDGSVIHFNNPKVQASLNANTFAVSGHAESKQITEMLPGILNHLGAEGFNQLKRLASSVSAGNV-----TASGIDEDDD----------------------------------------------------------------------------------------------------------------------------------------------------------------------------------------------------------------------------------------------------------
>UniRef100_A0A553NVR3	UniRef100_A0A553NZ91	UniRef100_A0A553PFH4
----------------------------------------------------LAAAAGLNEDLVSKAKQSRGEKKARKIMSKLGLKNVAGVSRVTIRKSKNILFVITKPDVYKNPASDTYIVFGEAKIEDLSQQAQMEAAQKFKA-AEAPQPTEMGAQGTTgapgpgaiPEEDEDDEEVDDSGVEDKDIELVMSQANVSRSKAVKALKNNTNDIVNAIMELTM-------------------------------------------------MNQEKLKQLQAQVRIGGKGTARRKKKVVHRTATTDDKKLQSSLKKLAVNSIPGIEEVNMIKDDGSVIHFNNPKVQASLAANTFAVTGHAENKQITELLPGILNQLGAESLTHLKKLASS--------ATGAGEGQDanDDDDLPELVENFDEASKNES---------------LLAAAGALSRPSEEFGNDSRVESLWAMKAMEHAEVYfnvridktlatnifldltryfqFQILCSVDPKTIpRLSSCDDEIYEKFLKDFPNLNVAKLSESDLKSDEAKKKWRDFCEHFK-AVDDYSFATLLRLDCAGDYTEDNSIIVTKIQFYAVELARNRGGFNSEI---------------------------------------------------------------------------
>UniRef100_UPI000BA8300E	UniRef100_UPI0006B0AD9B	UniRef100_UPI000BA824EB
----------------------SGSGTESESDESIPEHENQPEAieNKTSGQSQMAQAAGITEEMVSKAKQSRSEKKARKVMSRLGLKQIQGVSRVTIRKSKNILFVISKPDVYKSPASDTYIMFGEAKIEDLSQQAQMAAAEKFKT-PEAGMALGEPTQTTVSQpiEEESEEEVDDSGVESKDVDLVMSQANVSRPKAVRALKNNNNDIVNAIMELTM-------------------------------------------------MNAEKLSKLQAQVRIGGKGTARRKKKVVHRTSTTDDKKLQSSLKKLSVNNIPGIEEVNMIKDDGTVLHFNNPKVQASLTANTFAITGHAETKQITDMLPGILNQLGAESLTHLKRLADIQTSAGASGDQAENTGiDEDDDEVPDLVENFDEPSK-----------------DALTAANVLSRPAEEFGNDPTLESAWALKAIEHMEVYFnQLLCSVDPQILRLTPHDNTIYEKFRGEFPDFNVKLISEDQLKSREAKEKWRSFCNQFDGKVEDFNFGTLVRLDSQKDYSEENTIFVTRIQFYAIEIARNKEGHNDCI---------------------------------------------------------------------------
>UniRef100_UPI001886B9DD	UniRef100_A0A6G5ABC0	UniRef100_UPI0018877D2F
---------------------EDGDDTDSGSDDSVPELD--DDIGKATGQSQIAQAAGITEELVSKAKQSRSEKKARKLMSKLGLKQVQGVCRVTIRKSKNILFVITKPDVYKSPASDTYIVFGEAKIEDLSQQAQMAAAEKFKAPdvGAAMGEPAQAAVSQPIEEESEEdEEVDEAGVEAKDIELVMSQANVSRVKAVRALKNNNNDIVNAIMELTM-------------------------------------------------MNADKLNKLQAQVRIGGKGTARRKKKVVHRTATTDDKKLQSSLKKLTVNNIPGIEEVNMIKEDGSVIHFNNPKVQASLAANTFAVTGHAETKQITEMLPGILNQLGAESLTHLKRLASVqsamVSHSEQSGGAGACAGDDEDDDVPDLVENFDEPSK------------DPVA--ALGAAQLLTRPASEFGNDPTVESLWAIKAVEHMEVYFNLISAVDAKILKLTPHDEDIYNTFREHFPNLDVKRLVESDIKSEESKKEWREFCMKFENVVEDFNFATLLRLDCEQDYAEENTTLVPRVQFYAVEIARNREGLNDAV---------------------------------------------------------------------------
>UniRef100_A0A023FFS4	UniRef100_A0A023G103	DUMMY
---------------------EDASDTDSGSDDTAPELD--DDLGKATGQSQIAQAAGITEELVSKAKQSRSEKKARKLMSKLGLKQVQGVCRVTIRKSKNILFVITKPDVYKSPASDTYIVFGEAKIEDLSQQAQMAAAEKFKApdAGAAMGEPAQAAVSQPIEEESeEEEEVDEAGVESKDIELVMSQANVSRVKAVRALKNNNNDIVNAIMELTM-------------------------------------------------MNADKLNKLQAQVRIGGKGTARRKKKVVHRTATTDDKKLQSSLKKLTVNNIPGIEEVNMIKEDGSVIHFNNPKVQASLAANTFAVTGHAETKQITEMLPGILNQLGAESLTHLKRLASVqsamVSHSEQSGGAGACAADDEDDDVPDLVENFDEASK---------------------------------------------------------------------------------------------------------------------------------------------------------------------------------------------------------------------------------------------
>UniRef100_B7QC74	UniRef100_B7PQD4	UniRef100_B7PLG6
---------------------EDGSDTDSGSDDTVPDLE--DDIGKSTGQSQMAQAAGITEELVSKAKQSRSEKKARKLMSKLGLKQVQGVCRVTIRKSKNILFVITKPDVYKSPASDTYIVFGEAKIEDLSQQAQMAAAEKFKApdSGAAAGEPAQTAVSQPIEEESeEEEEVDEGGVESKDIELVMSQANVSRVKAVRALKNNNNDIVNAIMELTM-------------------------------------------------MNADKLNKLQAQVRIGGKGTARRKKKVVHRTATTDDKKLQSSLKKLTVNNIPGIEEVNMIKEDGSVIHFNNPKVQASLAANTFAVTGHAETKQITEMLPGILNQLGAESLTHLKRLASvqsaVVSHSEQSGGAGTGAGDDDDDEVPDLVENFDEPSK----------------------AHLLSRPASEFGNDPTVESLWAIKAVEHMEVYFNLISAVDPKLLKLTPHDDALYKDFRARFPALNVKLLVEAELKSEDSKKQWREFCMNYEGVVEDYNYATMVRLDSESDYREDNTTLVPRVQFYAIEIARNREGHNDGI---------------------------------------------------------------------------
>UniRef100_UPI001F0D335C	UniRef100_A0A922KW08	DUMMY
----------------------------SGSEESEDESDAGEGTEEQKDENLAAAAANIlsQDDAGSKGKQSRSEKKARKAMSKLGLKLIPGINRVAIRKSXNILFVINKPDVYKSPASDTYIIFGEAKIEDLSQKAQMAAAEKFKAPegiGSGLSGVDgqpgtvgENIATATIPEEEEEGEIDMTGIEEKDIELVISQTGVTRTKAIKALRNHDNDIVNAILELT--------------------------------------------------MNAEKLSKLQSQVRIGGKGTARRKKKVVHRTATTDDKKLQSSLKKLTVNSIPGIEEVNMFKEDGTVIHFTNPKVQASLAANTFAITGQSEQKRISDMMPGILNQLRPENLNRLNNLfsdlagaggqsnnvadllaaAAAAQKQQQQeqsdgsnvgaaagaGAGAAATGtsssiieEEDDDEVPELVQNFDEAAK---------------------------------------------------------------------------------------------------------------------------------------------------------------------------------------------------------------------------------------------
>UniRef100_A0A6P6Y136	UniRef100_A0A6P6Y7E9	UniRef100_A0A6P6Y1Z7
-----------------------GSGSEESDDDSDAVEGNEVSNDIVTEDNLAAAAANIlsQEDAGSKGKQSRSEKKARKAMSKLGLKLIPGINRVAIRKSKNILFVINKPDVYKSPASDTYIIFGEAKIEDLSQKAQMAAAEKFKApEGIAAglsgtdgqpGSAGENIATATIPEEEEEGEIDMTGIEEKDIELVISQTGVTRTKAIKALRNHDNDIVNAILELT--------------------------------------------------MNVEKLAKLQSQVRIGGKGTARRKKKVVHRTATTDDKKLQSSLKKLTVNSIPGIEEVNMFKEDGTVIHFTNPKVQASLAANTFAITGQSEQKRISDMMPGILNQLRPENLSRLNNLfsdlagaggggaggqsnnvadllaaAAAAQKQQeqsdggnfASAAAAAAAGssaiieeeNDDDDEVPELVQNFDEAAR-------------------ISIGEILCRPAEEFVNDPNIEIAWMSTAIRHMEAYYKLITSIkTSDVIRLTPNDNYIYEEFRKQFPDLKVESLTEEMIKSNEAKEQWREFCINMKDKMEDFNFATLMRLNSYSDYNEANTIVVPRAQFLAIEIARNREGHN------------------------------------------------------------------------------
>UniRef100_A0A1Y3BS76	UniRef100_A0A1Y3B2W4	UniRef100_A0A1Y3BB01
---------------------------------------------------------------------------------------IPGINRVAIRKSKNILFVINKPDVYKSPASDTYIIFGEAKIEDLSQKAQMAAAEKFKAPegiGTGLAgadgqpgSVGENIATATIPEEEEEGEIDMTGIEEKDVELVISQTGVTRTKAIKALRNHDNDIVNAILELT--------------------------------------------------MNYEKLSKLQSQVRIGGKGTARRKKKVVHRTATTDDKKLQSSLKKLTVNSIPGIEEVNMFKEDGTVIHFTNPKVQASLAANTFAITGQSEQKRISDMMPGILNQLRPENLSRLNNLfsdlagasgaggqsndvselfaaAAAAQKQQQEqssgnvAASSIIEEEEDDDEVPDLVQNFDEAAK-------------------LSIGEILCRPAEEFTNDPTIEIAWMSTAIRHMEAYYKLITSIkNSDVIRLTQNDDHIYEEFRKQFPDLKIESLTEEMIKSNEAKEQWREFCMKMKDKMEDFNFATLMRLNSHSDYKEENTIVVPRAQFLAIEIARNREGHN------------------------------------------------------------------------------
>UniRef100_A0A2P8Z4P5	UniRef100_A0A2P8YJ65	UniRef100_A0A2P8YSF7
----------------------SGSGTESDSDDTIPELED----PGTGQSAGVfpgAAAAGLPMDMVSKAKQSRGEKKARKIMSKLGLKPVQGVSRVTIRKSKNILFVINKPDVYKNPASDTYIVFGEAKIEDLNQQAQVAAAEKFK--APEVSPAAEAGGTP-IQEESEEEDVDETGVEEKDVDLVMSQANVSRSKAIKALKNNQNDIVNAIMELTM-------------------------------------------------MNQEKLKKLQAQVRIGGKGTPRRKKKVVHATAATDDKKLQSSLKKLSVNTIPGIEEVNMIKDDGTVIHFNNPKAQASLAANTFAITGHGENKQITEMLPGILSQLGPEGLTQLKRLASSVANSAAGGKASI----EEDDEVPELVENFDEASKEE----------------LVAGASVLSRPAEEFDNDPSVEAMWAMKALEHAEVYFNILCSVDPKLLKLTPHDENIYKTFREEFPDLSVEKLNEEKLKSPEAKQKWRPFCEKFKGVVEDYSFGTLLRLDNEGEYSNENSILVTRIQFYAIELARNKEGLNDCI---------------------------------------------------------------------------
>UniRef100_UPI001F4F2AAD	UniRef100_UPI001F4F19DD	UniRef100_UPI001F502F38
-----------------------GSGTESDSETSVPELEEAGPSGGST---VFSPGTGLPIDLVSKAKQSRGEKKARKIMSKLGLKQVQGVNRVTVRKSKNILFIINKPDVYKNPASDTYIVFGEAKIEDLSQQAQMAAAEKFKT-AEVSTAAEASTNakiVPPIQEESEEEEIDDSGVEEKDVELVMSQANVSRGKAIKALKNNRNDIVNAIMELTM-------------------------------------------------MNQEKLKKLQAQVRIGGKGTPRRKKKVVHATAATDDKKLQSSLKKLSVNTIPGIEEVNMIKDDGTVIHFNNPKAQASLAANTFAITGLGETKQITEMLPGILSQLGTEGLTQLKRLASSVANSAAGGKASI----EEDDEVPELVENFDEASKEE---------------ELLKGAGILSRPAEEFENDASVEAMWAVKAYEHAEVYFNILCSVDPKLLRLTPHDDMIYKIFREEFPDMKVDMLVEDELKSAQGKEKWRPFCERFKNIVEDYSFGTLLRLDHTGEYNEQNSILAPRIQFLAIELARNREGLNDCI---------------------------------------------------------------------------
>UniRef100_A0A8E5JTJ8	UniRef100_A0A8E5JT65	UniRef100_UPI00211E26C4
--------------------AAAGSGTESDSDDTIPELEE--TGESTASNAFPSAASGIPVDAISKEKQSRAEKKARKIMSKLGLKPVQGVSRVTIRKSKNILFVISKPDVFKNPASDTYIVFGEARIEDLSQQAQMAAAEKFKaadVSG-AAAAVGGTAVVSPIQEESEEEDTDETGVEEKDVELVMSQANVSRGRAIRALKNNNNDIVNAIMELTM-------------------------------------------------MNQEKLKKLQAQVRIGGKGTPRRKKKVVHATAATDDKKLQSSLKKLSVNTIPGIEEVNMIKDDGTVIHFNNPKAQASLAANTFAITGLGETKQITEMLPGILSQLGTEGLTQLKRLASSVANSAAGGKASI----EEDDEVPELVENFDEASKEE---------------ELLKGAGILSRPAEEFENDASVEAMWAVKAYEHAEVYFNILCSVDPKLLRLTPHDDMIYKIFREEFPDMKVDMLVEDELKSAQGKEKWRPFCERFKNVVEDYSFGTLLRLDHTGEYNEQNSILAPRIQFLAIELARNREGLNDCI---------------------------------------------------------------------------
>UniRef100_UPI0021174615	DUMMY	UniRef100_UPI0021188543
-----------------------GSGTESESEASVPELEEAGPSGEPT---VFSPGTGLPIDLVSKAKQSRGEKKARKIMSKLGLKQVQGVNRVTVRKSKNILFIINKPDVYKNPASDTYIVFGEAKIEDLSQQAQMAAAEKFKT-AEVSTAAEASTNAKIVapiQEESEEEEIDDSGVEEKDVELVMSQANVSRGKAIKALKNNRNDIVNAIMELTM---------------------------------------------------------------------------------------------------------------------------------------------------------------------------------------------------------------------------ELLKGAGILSRPAEEFENDASVEAMWAVKAYEHAEVYFNILCSVDPKLLRLTPHDDMIYKIFREEFPDMKVDMLVEDELKSAQGKEKWRPFCERFKNIVEDYSFGTLLRLDHTGEYNEQNSILAPRIQFLAIELARNREGLNDCI---------------------------------------------------------------------------
>UniRef100_C4WTI7	DUMMY	UniRef100_A0A8R1VZN3
-----------------------------------------------------------------KARQSRGEKKARKIISKLGLKQIHGVNRVTIRKSKNILFVINNPDVFKNPASDTYIVFGEAKIEDLSQQAQVAAAEKFK-SADMMPNVLDKdgasrpmVSQPIQEEEEEEGEIDYKGVEEKDVDLVCAQAQVTKRKAIEALLKNNNDIVNAIMDLTM---------------------------------------------------------------------------------------------------------------------------------------------------------------------------------------------------------------------------ELSVGANLLSRPADEYGNDGKVEMMWAIKAYEHAEIYFNLICSVDPKLLRLTPHDDKIYKEFRRLFPDLQIEALDEEDVKNDSSKIKWRRFCDLYKN-MENYNFGTLIRKDVHGDYNESNSFIVIRIQFYAIELARNREGLNDIHFInNIYDK--------------------------------------------------------------------
>UniRef100_R4N5A2	UniRef100_A0A4Y5T679	UniRef100_UPI0008F989BF
--------------------------TDSDSD-SIPELEDPGTGSGITSEA-LSNATGLPMDNVSKAKQTRSEKKARKIFSKLGLKQITGVNRVTIRKSKNILFVINKPDVFKNPASDTYIVFGEAKIEDLSQQAQVAAAEKFKtadVSGLSSDVLSAAKSVPPIQEESEDEEVDESGLDMKDIDLVMQQANVNRRRAVKALHKNNNDIVNAIMDLTM-------------------------------------------------MNSDKLKKLQAQVRIGGKGTPRRKKKVVHTTA-ADDKKLQSSLKKLAVNAIPGIEEVNMIKDDGTVIHFNNPKAQASLPANTIAINGHGEIKQITDMLPNILSQLGPEGLTQLKRLATSVSSNAPVPKPPV----EEDDDIPELIENFD--------------------------------PAEEFGNDPTVEALWAIKAGEHAEVYFNILCAVDPKLLKLTPHDEIIYTSFRNEFPDMKVDIINENELKSPEQKEKWRPFCENFKTVVENYSFGTLLRADCKEDYSESNSFIVPRIQFLAIELARNKEGYNDAI---------------------------------------------------------------------------
>UniRef100_A0A6J2YQZ4	UniRef100_A0A6J2XRD8	UniRef100_A0A6J2YNZ9
------------------PEQSAESSTDSDSDEEIPELEDAGTANAGSTAFPGASAAGLPVDMVSKAKQSRGEKKARKIMSKLGLKPVQGVSRVTIRKSKNILFVINKPDVYKNPVSDTYIVFGEAKIEDLSQQAQVAAAEKFKevnPAGDGASGAT-TTSVAPIAEESEDEEVDETGVEDKDVELVMSQANVSRAKAIKALKNNSNDIVNAIMELTM-------------------------------------------------MSAEKL-KTQSQVRIGGKGTPRRKKKVVHSTQATDDKKLQSSLKKLSVNTIPGIEEVNMIKEDGSVIHFNNPKTQASLAANTFAITGHGENKQITDMLPGILSQLGPEGITQLKRLANSVANA---GGVNKIVPEDEED-VPDLVENFDEASK-------------------------LSRPADEFENDQSVEALWAMKAYEHAEIYFNILCSVDPKILRLTPQDDLIYKLFREEFPDLKIDIIIESELKSTKEKAKWRPFCERFKNIVEDYNYGTLLRSDASSDYSEENTMLVTKIQFFAVEIARNREGINDCLRV-------------------------------------------------------------------------
>UniRef100_A0A1Y1KA77	UniRef100_A0A1Y1K3N6	UniRef100_A0A1Y1KTE9
------------------------SSTDSDTDDEIPELEDAGAGGAAGTGAfpGAAAAAGLPIDMVSKAKQSRGEKKARKIMSKLGLKQVQGVNRVTIRKSKNILFVINKPDVYKNPVSDTYIVFGEAKIEDLSQQAQVAAAEKFKEVNPAGDGASGNptTSVAPIAEESEDEEVDETGVEDKDVELVMTQANVSRSKAIKALKNNQNDIVNAIMELTM-------------------------------------------------MNTEKLKKLQAQVRIGGKGTPRRKKKVVHSTQATDDKKLQSSLKKLAVNTIPGIEEVNMIKDDGTVIHFNNPKAQASLAANTFAITGHGETKQITEMLPGILSQLGPEGLNQLKRLANTVANAGVGKILP-----EDEEDVPDLVENFDEASK-------------------------LSRPAEEFENDQTVEAMWAMKAFEHAEIYFNLLSSVDAKLLHLTPIDDLIYRLFREDFPKLNVAVIDEDNLKSTAEKAKWRPFCEKFKDIVEDYSFGTLLRADASRNYDEQNSILVTRIQFYAIELARNREGVNDVI---------------------------------------------------------------------------
>UniRef100_D6WPS6	UniRef100_D6X055	UniRef100_UPI0001DCB248
----------------------SASSTDSESEDEIPELEDAGAANSGTSAFPGAAAAGLPIDMVSKAKQSRGEKKARKIMSKLGLKPVTGVNRVTIRKSKNILFVINKPDVYKNPVSDTYIVFGEAKIEDLSQQAQVAAAEKFKEVNPAGEGASGNpTSVAPIAEESEDEEVDETGVEEKDVELVMSQANVSRARAIKALKNNSNDIVNAIMELTM-------------------------------------------------MNTEKLKKLQSQVRIGGKGTPRRKKKVVHSTQATDDKKLQSSLKKLSVNTIPGIEEVNMIKDDGTVIHFNNPKAQASLAANTFAITGHGENKQITEMLPGILSQLGPEGLNQLKRLASSVANTGLGRIVP-----EDEEDVPDLVGNFDEASK-------------------------LSRPAEEFENDQTLEAMWAMKAYEHAEIYFNILCSVDPKYLKLTPIDDIIYKEFREEFPNLRLNIIEENELKSEKSKAKWRPFCEKFKKCVEDYSFGTLLRSDASKSYTEDNTILVTRIQFYAIELARNREGVN------------------------------------------------------------------------------
>UniRef100_Q1HQ81	UniRef100_A0A8R2C9N9	UniRef100_A0A8R2R4C3
---------------------------DSDSDDNIPELEDAGAPDAGGITNPIAG---ID--IVSKSKQSRGEKKARKIMSKLGLKPVQGVERVTIRKSKNILFVINSPDVYKNPHSDTYIVFGEAKIEDLSTQATMAAAERFKApETTATGNDASTTGTTVapIAEEEDEEGVDETGVDEKDVEIVMSQANVSRAKAVRALKNNQSDIVNAIMELTM-------------------------------------------------MNSEKLKKLQSQVRIGGKGTPRRKKKVVHVTAATDDKKLQSSLKKLSVNTIPGIEEVNMIKEDGTVIHFNNPKAQASLAANTFAITGHGENKQTTEMLPGILSQLGPDGLNRLKRIA-----SSVAAPKPL----EEDDEVPNLVGNFDEASKQEA----------------------LSRPAEEFGNDETLEHLWAAKAIEYSDIHFNVLCSVDMRWLQLTPHDDLIYTTFRQDFPDLNVSNVKEHEIKSNVNKVKWRMFCEKFKNIVEDYSFGTLLRVDCKGDYSERNTMLVPRVQFYAIEIARNRENLNNEV---------------------------------------------------------------------------
>DUMMY	UniRef100_A0A2A4JGJ1	UniRef100_A0A2A4JKV0
------------------------------------------------------------------------------------------------------------------------------------------------------------------------------------------------------------------------------------------------------------------------MNTEKLKKLQSQVRIGGKGTPRRKKKVVHVTAATDDKKLQSSLKKLSVNTIPGIEEVNMIKDDGTVIHFNNPKAQASLAANTFAITGHGENKQIAEMLPGILSQLGPEGLNQLKRLA-----SSVAAPKPL----DEDDEVPNLVGNFDEASKQEA----------------------LSRPAEEFGNDETLERLWAAKAMEHSDIYFNMLCSVDTRWLQLTPNDDLIYTHFKQDFPDMDVSYVNENEIKNSMNKAKWRIFCEKFKNIVEDYSFGTLMRADAKGDYSEVNTMLVPRVQFYAIEIARNRENLNNEV---------------------------------------------------------------------------
>UniRef100_A0A922MG61	UniRef100_A0A922MAU2	UniRef100_A0A922SK35
-------------------------------------------------------------------------------MSKLGLKPVQGVNRVTIRKSKNILFVINSPDVYKNPHSDTYIVFGEAKIEDLSQQATMAAAERFKAPESAAAGTDaaaAGTTVAPIAEEEDEEGVDDTGVDEKDVEIVMSQANVSRARAVRALRNNQSDIVNAIMELTM-------------------------------------------------MNTEKLKKLQSQVRIGGKGTPRRKKKVVHVTAATDDKKLQSSLKKLSVNTIPGIEEVNMIKDDGTVIHFNNPKAQASLAANTFAITGHGENKQIAEMLPGILSQLGPEGLNQLKRLA-----SSVAAPKPL----DEDDEVPNLVGNFDDASKQEA----------------------LSRPAEEFGNDETLERLWAAKAMEHSDIYFNMLCSVDTRWLQLTPNDDLIYTHFKQDFPDMDVSYVNENEIKNSTNKAKWRIFCEKFKNIVEDYSFGTLMRADAKGDYSEMNTMLVPRVQFYAIEIARNRENLNNEV---------------------------------------------------------------------------
>UniRef100_A0A2H1W3F3	UniRef100_A0A2H1W368	UniRef100_A0A2H1WUN4
---------------------------DSDSDDTIPELEDA-GAPGTGGISNPIAGIDI----VSKAKQSRGEKKARKIMSKLGLKPVQGVNRVTIRKSKNILFVINSPDVYKNPHSDTYIVFGEAKIEDLSQQATMAAAERFKAPESAAAGndaAAAGTTVAPIAEEEDEEGVDDTGVDEKDVEIVMSQANVSRARAVRALRNNQSDIVNAIMELTM-------------------------------------------------MNTEKLKKLQSQVRIGGKGTPRRKKKVVHVTAATDDKKLQSSLKKLSVNTIPGIEEVNMIKDDGTVIHFNNPKAQASLAANTFAITGHGENKQIAEMLPGILSQLGPEGLNQLKRLA-----SSVAAPKPL----DEDDEVPNLVGNFDDASKQEA----------------------LSRPAEEFGNDETLERLWAAKAMEHSDIYFNMLCSVDTRWLQLTPNDDLIYTHFKQDFPDMDVSYVNENEIKNSTNKAKWRIFCEKFKNIVEDYSFGTLMRADAKGDYSEMNTMLVPRVQFYAIEIARNRENLNNEV---------------------------------------------------------------------------
>UniRef100_A0A7E5WMY8	UniRef100_A0A7E5VLW4	UniRef100_A0A7E5WVB2
---------------------------DSDSDDTIPELEDA-GAPGTGGISNPIAGIDI----VSKAKQSRGEKKARKIMSKLGLKPVQGVNRVTIRKSKNILFVINSPDVYKNPHSDTYIVFGEAKIEDLSQQATMAAAERFKAPESAAAGndaTAAGTTVAPIAEEEDEEGVDETGVDEKDVEIVMSQANVSRARAVRALRNNQSDIVNAIMELTM-------------------------------------------------MNTEKLKKLQSQVRIGGKGTPRRKKKVVHVTAATDDKKLQSSLKKLSVNTIPGIEEVNMIKDDGTVIHFNNPKAQASLAANTFAITGHGENKQIAEMLPGILSQLGPEGLNQLKRLA-----SSVAAPKPL----DEDDEVPNLVGNFDEASKQEA----------------------LSRPAEEFGNDETLERLWAAKAMEHSDIYFNMLCSVDTRWLQLTPHDDLIYTHFKQDFPEMDVSYVNENEIKNSMNKAKWRIFCEKFKNIVEDYSFGTLMRADAKGDYSEQNTMLVPRVQFYAIEITRNRENLNNEV---------------------------------------------------------------------------
>UniRef100_UPI001E65FBEA	UniRef100_UPI001E66209F	UniRef100_UPI001E660709
---------------------------DSDSDDSIPELEDAGAPGAGGITNPIAG---ID--IVSKAKQTRGEKKARKIMSKLGLKPVQGVNRVTIRKSKNILFVINSPDVYKNPHSDTYIVFGEAKIEDLSQQATMAAAERFKAPETTTAGNDTATAGTTVapiAEEEDEDGVDETGVDEKDVEIVMSQANVSRAKAVRALRNNQSDIVNAIMELTM-------------------------------------------------MNTEKLKKLQSQVRIGGKGTPRRKKKVVHATAATDDKKLQSSLKKLSVNTIPGIEEVNMIKDDGTVIHFNNPKAQASLAANTFAITGHGENKQIAEMLPGILSQLGPEGLTQLKRIA-----SSVAAPKPI----DEDDEVPNLVGNFDEASKQEA----------------------LTRPAEEFGNDETLEHLWAARAMEHSDIYFNVLCSVDTRWLKLTPHDDLIYTHFRQDFPDLDVAYIKENEIKNNINKAKWRAYCEKFKTIVEDYSFGTLMRADTNGDYSESNTILVPRVQFYAIEIARNREGLNNEV---------------------------------------------------------------------------
>UniRef100_A0A921YXQ7	UniRef100_A0A921ZFH5	UniRef100_A0A922CC90
---------------------------DSDSDDTIPELEDAGAPGAGGISNPIAG---ID--IVSKAKQSRGEKKARKIMSKLGLKPVQGVNRVTIRKSKNILFVINSPDVYKNPHSDTYIVFGEAKIEDLSQQATMAAAERFKAPETAAAGndaAAAGTTVAPIAEEEDEEGVDETGVDEKDVEIVMSQANVSRAKAVRALRNNQSDIVNAIMELTM-------------------------------------------------MNTEKLKKLQSQVRIGGKGTPRRKKKVVHVTAATDDKKLQSSLKKLSVNTIPGIEEVNMIKDDGTVIHFNNPKAQASLAANTFAITGHGENKQIAEMLPGILSQLGPEGLNQLKRLA-----SSVAAPKPL----DEDDEVPNLVGNFDEASKQEA--------------------------------------------MEHSDIYFNMLCSVDTRLLQLTPHDDLIYTHFRQDFPDMDVAFINENEIKNNMNKAKWRVFCEKFKNIVEDYSFGTLMRADCNGDYSEQNTILVARVQFYAIEIARNRENLNNNV---------------------------------------------------------------------------
>UniRef100_A0A3G1T1N9	UniRef100_A0A3G1T1L0	UniRef100_A0A6J1W8T8
---------------------------DSDSDDTIPELEDA-GAPGTGGISNPIAGIDI----VSKAKQSRGEKKARKIMSKLGLKPVQGVNRVTIRKSKNILFVINSPDVYKNPHSDTYIVFGEAKIEDLSQQATMAAAERFKApESAATGNDATSTGTTVapIAEEEDEEGVDESGVDEKDVEIVMSQANVSRARAVRALRNNQSDIVNAIMELTM-------------------------------------------------MNTEKLKKLQSQVRIGGKGTPRRKKKVVHATAATDDKKLQSSLKKLSVNTIPGIEEVNMIKDDGTVIHFNNPKAQASLAANTFAITGHGENKQIAEMLPGILSQLGPEGLNQLKRLA-----SSVAAPKPL----DEDDEVPNLVGNFDEASKQEA----------------------LSRPAEEFTNDETVEHLWAARAMEHSDIYFNVLCSVDTRWLRLTPHDDLIHTHFRQDFPDLNVSYIKEDEIKNNMNKAKWRAFCEKFKTIVEDYSFGTLMRADTKGDYSEQNTILVPRVQFYAIEIARNKEGLNNEV---------------------------------------------------------------------------
>UniRef100_A0A1S4FTZ4	UniRef100_Q1HRK3	UniRef100_A0A1S4FJH9
---------------------------DTESEDTIPELEDAGTA------AQLSSGGMPD--LVSKAKQSRGEKKARKIMSKLGLKPVQGVNRVTIRKSKNILFVINNPDVYKNPHSDTYIIFGEAKIEDLSQQAQVAAAEKFKAPEATPAAGESSGATTSVApiAEEDEEEVDDTGLNSKDIELVMQNANVPRAKAIRALKDNNYDVVNAIMELTM-------------------------------------------------MNAEKLKKLQAEVRIGGKGMPRRKKKIVHTNSAVDDKKLQLSLKKLGVNTIPGIEEVNMIKNDGTVIHFNNPKTQASLATNTFAITGHSESKQITDMLPSIITQLGPEGLNQLKKLATA------------AVAEDDDD-VPELTENFEEASKQE-----------------------LSRPADEFVNDGMVEELWAMKAVEHAEVHFNLLCSVDPRQLHLTPYDNEIYEEFRKQFPDMNVAVVDENELKSVDGKAKWRSYMEKFNRL-EDYSYGTLLRASASEEFHPENAILVVRIQFWAIEIARNREGHNDCI---------------------------------------------------------------------------
>UniRef100_A0A023EJZ8	UniRef100_A0A182H7Q5	UniRef100_A0A023EF62
---------------------------DTESEDTIPELEDAGTA------AQLSSGGMPD--LVSKAKQSRGEKKARKIMSKLGLKPVQGVNRVTIRKSKNILFVINNPDVYKNPHSDTYIIFGEAKIEDLSQQAQVAAAEKFKAPEATPAAGESSGATTSVApiAEEDEEEVDDTGLNEKDIELVMQNANVPRAKAIRALKENNYDVVNAIMELTM-------------------------------------------------MNAEKLKKLQAEVRIGGKGMPRRKKKIVHTNSAVDDKKLQLSLKKLGVNTIPGIEEVNMIKNDGTVIHFNNPKTQASLATNTFAITGHSESKQITDMLPSIITQLGPEGLNQLKKLAS-------------ATVAEDDDDVPELTENFEEASKQE-----------------------LSRPADEFVNDGMVEELWAMKAVEHAEVHFNLLCSVDPRQLHLTPYDNEIYEEFRKQFPDMNVAVVDENELKSADGKAKWRTYMEKFNRL-EDYSYGTLLRASASEEFHPENAILVVRIQFWAIEIARNREGHNDCI---------------------------------------------------------------------------
>UniRef100_A0A182N7J5	UniRef100_A0A182NI91	UniRef100_A0A182NH92
---------------------------DTETEDSIPELEDAGAA-ATTQ----LAAGEIPD--ISKAKQSRGEKKARKIMSKLGLKPVQGVNRVTIRKSKNILFVINNPDVYKNPHSDTYIIFGEAKIEDLTQQAQVAAAEKFKapeatpAAGEASSST--NVVTPIAEE--DEEEVDDTGIDDKDIDLVMSQANVKRAKAIRALKNNDNDIVNAIMELTM-------------------------------------------------MNAEKLKKMQSEVRIGGKGMPRRKKKIVHTSSAVDDKKLQLSLKKLGVNTIPGIEEVNMIKNDGSVIHFNNPKTQASLGTNTFAITGHSETKMITDMLPNIISQLGPEGLNQLKKLATA------------AAAEEDDD-VPELTENFEEVSKKEA----------------------LSRPAEEFVNDGTVEELWAVKAVDHAEVHFNLLCSVDPRLLRLTPYDDEIYEQFRRMFPDMDVRVVNENELKSSDGKTKWRAYMEKFNRL-EDFSYGTLLRSDAEEEFRPENAILVVRIQFWAIEVARNREGHNDRVRMKFR----------------------------------------------------------------------
>DUMMY	UniRef100_A0A8D8MDK0	UniRef100_A0A8D8DB63
------------------------------------------------------------------------------------------------------------------------------------------------------------------------------------------------------------------------------------------------------------------------MNAEKLKKLQAQaaeVRIGGKGMPRRKKKIVHTNSAVDDKKLQLSLKKLGVNTIPGIEEVNMIKNDGTVIHFNNPKTQASLATNTFAITGHSETKQITEMLPSIISQLGPEGLSQLKKLASA------------AVAEDDDD-VPELTENFEEASKKE-----------------------LSRPADEFVNDGMVEELWAMKAVEHAEIHFNLLCSVDPRQLHLTPYDNEIYEEFRRNFPDLDVSVVKEADLKSGEGKAKWRAYVEKFNRL-EDFSYGTLLRADATEEFQPDNAILVVRIQFWAIEVARNREGCN------------------------------------------------------------------------------
>UniRef100_UPI0018E3C008	UniRef100_B0WD02	DUMMY
---------------------------DTESEDTIPELED-----AGTGAAQLSAGGMPD--LVSKAKQSRGEKKARKIMSKLGLKPVQGVNRVTIRKSKNILFVINNPDVYKNPHSDTYIIFGEAKIEDLSQQAQVAAAEKFKAPEAAPTAGETSGATTSVApiAEEDEEEVDESGLNEKDIELVMQNAQVPRAKAIRALKENAFDVVNAIMELTM-------------------------------------------------MNAEKLKKLQAQaaeVRIGGKGMPRRKKKIVHTNSAVDDKKLQLSLKKLGVNTIPGIEEVNMIKNDGTVIHFNNPKTQASLATNTFAITGHSETKQITEMLPSIISQLGPEGLSQLKKLASAVVAE-------------DDDDVPELTENFEEASKKE-------------------------------------------------------------------------------------------------------------------------------------------------------------------------------------------------------------------------------------------
>DUMMY	UniRef100_A0A1Q3FAK7	UniRef100_A0A1Q3F7L8
------------------------------------------------------------------------------------------------------------------------------------------------------------------------------------------------------------------------------------------------------------------------MNAEKLKKLQAQaaeVRIGGKGMPRRKKKIVHTNSAVDDKKLQLSLKKLGVNTIPGIEEVNMIKNDGTVIHFNNPKTQASLATNTFAITGHSETKQITDMLPSIISQLGPEGLSQLKKLASA------------AVAEDDD--VPELTENFEEASKKE-----------------------LSRPADEFVNDGMVEELWAMKAVEHAEIHFNLLCSVDPRQLHLTPYDNEIYEEFRRQFPDLDVSVVKEAELKSGEGKAKWRAYVEKFNRL-EDFSYGTLLRADATEEFQPDNAILVVRIQFWAIEVARNREGHNDSL---------------------------------------------------------------------------
>UniRef100_A0A1B0CFB5	DUMMY	UniRef100_A0A7G3AFH1
-------------------------GSDTDSEDTIPELEDAGTT--ATQLGGGATGLPID--MVSKAKQSRGEKKARKIMSKLGLKPIQGVNRVTIRKSKNILFVINNPDVYKNPHSDTYIIFGEAKIEDLSQQAQVAAAEKFKApeTSSAPGDAAGTTATVAPIAEEDEEEVDETGVDEKDIDLVMSQANVPRGKAIRALKNNNNDIVNAIMELTM-----------------------------------------------------------------------------------------------------------------------------------------------------------------------------------------------------------------------------------LSRPATEFVNDHSLELLWAEKAYEHAEVYFNILCSVDPRLLNLTPHDDVIYRTFRKEFPDFDVSYVNEDELKSTAEKAKWRVFIEKFNKL-ENFSYGTLLRPRSSEEFSADNAILVVRIQFLAIEIARNREGHN------------------------------------------------------------------------------
>UniRef100_A0A1I7VNM4	UniRef100_A0A1I7VJB0	UniRef100_A0A1I7VMP4
-------------------------------------------------------------------KQSRSEKKARKLFSKLGLKPVHGVSRVCIRKSKNILFVINKPDVYKSPGSDTYIVFGEAKIEDLSEHARFAAAERLKPNDTQLGgqggrmNV---TRTEQGEESGDDGEVDATGIEEKDIELVCSQANVSRNRAIKALKKADNDIVNAIMELT--------------------------------------------------MNVEKIKKLQqnaAQVRTGGKGTARRKKKVVHKTAATDDKKLQSNLKKLSVTNIPGIEEVNMIKDDGTVIHFNNPKVQASVPANTFSVTGSAENKQITEMLPGILNQLGAESLTHLKKLANNVTSQ---------FKSNDDDDVPDLVGDFDEASKNES-----------------------------YTNDPSFEIAWAVKAAERANIHMSLLLTCNTTELTMHKKFNIIYDKFREFFPKMNVEKITEIELKGEN-KRQWFTFCEYFKEEIGDYNLATIMRIRADGAYSESNTIVVPKIIFLAVEIARNKEGLNES----------------------------------------------------------------------------
>UniRef100_A0A811VHZ9	UniRef100_W8CEJ7	UniRef100_W8C9I8
------------------------------SEDSIPELE--DAAGGTTQLGGGATGLPVD--LVSKAKQSRGEKKARKIMLKLGLKQIQGVNRVTIRKSKNILFVINNPDVYKNPHSDTYIVFGEAKIEDLSQQAQVAAAEKFKApEAASIAETLGTTTSVAPIAEEDEEEIDETGVDEKDIELVITQANTTRAKAIRALKKHNNDIVNAIMELTM-------------------------------------------------MNPEKLKKLQAHVRIGGKGTPRRKKKIVHSTPATDDKKLQSSLKKLSVNTIPGIEEVNIIKNDGTVIHFNNPKAQASLPTNTFAITGHGENKSISEMLPGILTQLGPQDITQLKKIAtEFANKGAAASGAALAsvSAAAADDDVPDLVQNFEEVA------------------EMMQGASLLSRPAEEFGNDELVEEMWALKAMDHAEVYFNLLTSVHPSCLHLTPYDDQIYETFRDDFPDLNIEFLTDDMLKSEDAKILWRLFAEKFNKL-EDYSYGTLIRADASREFSPDNSLLVVRIQFLAIEIARNREGINDEVHRKFRppPRTSEEGKGNAENKKVDS----------------------------------------------------
>UniRef100_A0A0P8XP67	UniRef100_B3MD44	UniRef100_B3M6J0
-------------------------GSDSDSDGGMPGLEE--AGAATTQLGGGATGLPID--LVSKAKQSRGEKKARKIMLKLGLKQIQGVNRVTIRKSKNILFVINNPDVYKNPHSDTYIVFGEAKIEDLSQQAQVAAAEKFKApeAAGAADNVGATTSVAPIAEE-DEEEVDDTGVDEKDIELVITQANTTRAKAIKALKNNSNDIVNAIMELTM-------------------------------------------------MNPEKLKKLQAQVRIGGKGTPRRKKKIVHSTPATDDKKLQSSLKKLSVNTIPGIEEVNIIKNDGTVIHFNNPKAQASLPTNTFAITGHGENKTITEMVPGILTQLGPQDINQLKKLATEIANKSAAGGAAGSAGADaGDDDVPDLVENFEEVA------------------ELMQGASLLSRPAEEFGNDTLVEEMWAAKALEHAEVHFNLLTSVDPSQLKLTPYDDQIYATFRQDFPDLKVGLLSDDILKSAVEKLKWRQFAEKFN-KMEDYSYGTLMRADASKEFSPDNSIFVFRVQFLAIEIARNREGLNHEVH--------------------------------------------------------------------------
>UniRef100_B3NRV4	UniRef100_B3NRU3	UniRef100_B3NE94
-------------------------GSDSDSDGGMPDLEE--AVAATTQLGGGATGLPID--LVSKAKQSRGEKKARKIMLKLGLKQIQGVNRVTIRKSKNILFVINNPDVYKNPHSDTYIVFGEAKIEDLSQQAQVAAAEKFKApeSAGAADSVGATTSVAPIVEE-DEEEVDDTGVDEKDIELVITQANTTRPKAIKALKNNNHDIVNAIMELTM-------------------------------------------------MNPEKLKKLQAQVRIGGKGTPRRKKKIVHSTPATDDKKLQSSLKKLSVNTIPGIEEVNIIKNDGTVIHFNNPKAQASLPTNTFAITGHGENKTITEMVPGILTQLGPQDINQLRKLAtDIANKTGAGGAAGSSAADAGDDDVPDLVENFEEVA------------------EMMHGASLLSRPAEEFGNDTLVEEMWASKALEHAEVHFNLITSIHPSQLKLTPYDDQIYATFRQDFPDLHVGRLTDDILKSATEKLKWRQFAEKFN-KMDDYSYGTLMRADASKEFSPDNSIFVFRVQFLAIEIARNREGLNDEVY--------------------------------------------------------------------------
>UniRef100_B4J882	UniRef100_B4J6U5	UniRef100_B4IWW5
-------------------------GSESDSD-MIPGLEEAET--GTTQLGGGATGLPID--VVSKAKQSRGEKKARKIMLKLGLKQIQGVNRVTIRKSKNILFVINNPDVYKNPHSDTYIVFGEAKIEDLSQQAQVAAAEKFKApeAAGAADSVGATTSVAPIAEE-DEEEVDDTGVDEKDIELVITQANTTRVKAIKALKNNNNDIVNAIMELTM-------------------------------------------------MNPEKLKKLQAQVRIGGKGTPRRKKKIVHSTPATDDKKLQSSLKKLSVNTIPGIEEVNIIKNDGTVIHFNNPKAQASLPTNTFAITGHGENKTISEMLPGILTQLGPQDINQLKKIASEIANKSsaaggaaaagVGGAAAAAAADAGDDDVPDLVENFEEVA------------------ELMHGASMLSRPAEEFGNDTLVEEMWAAKALEHAEVHFNLLTSVPPAQLRLTPYDDQIYATFRQDFPDLQVARLSDDILKTASEKLKWRQFAEKFN-KMEDYSYGTLMRADASKEFSPDNSIFVFRVQFLAIEIARNREGCNDQVHNS------------------------------------------------------------------------
>UniRef100_A0A6J1LBA1	UniRef100_A0A6J1MF49	UniRef100_A0A6J1LLG9
-------------------------GSESDSD-MIPELEEAET--GTTQLGGGATGLPID--MVSKAKQSRGEKKARKIMLKLGLKQIQGVNRVTIRKSKNILFVINNPDVYKNPHSDTYIVFGEAKIEDLSQQAQVAAAEKFKApEGPlATDSVGATTSVAPIAEE-DEEEVDGTDVDEKDIELVITQANTTRGKAIKALKNNRNDIVNAIMELTM-------------------------------------------------MNPEKLKKLQAQVRIGGKGTPRRKKKIVHSTPATDDKKLQSSLKKLSVNTIPGIEEVNIIKNDGTVIHFNNPKAQASLPTNTFAITGHGENKTISEMLPGILTQLGPQDINQLKKIASEIASKSnaaggvaVGGGASADAG---DDDVPDLVENFEEVA------------------ELLHGASLLSRPADEFGNDSLVEEMWAAKALEHAEVHFNLLTSVPPTQLRLTPYDDQIYATFRQDFPDLQVARLSDETLKSAAEKLKWRQFAEKFN-KMEDYSYGTLMRADASKEFSPDNSIFVFRVQFLAIEIARNREGHNDKVHNS------------------------------------------------------------------------
>UniRef100_A0A6J2T8U1	UniRef100_A0A6J2T876	UniRef100_A0A6J2UGH7
-------------------------GSDSDSDDTIPDLEE--AGAGTTQLGGGATGLPID--VVSKAKQSRGEKKARKIMLKLGLKQIQGVNRVTIRKSKNILFVINNPEVYKNPHSDTYIVFGEAKIEDLSQQAQVAAAEKFKAPESAGASdlINQTTSVAPIAEE-DEEEVDDTGVDEKDIELVVVQANTTRAKAIKALKNNNNDIVNAIMELTM-------------------------------------------------MNPEKLKKLQAQVRIGGKGTPRRKKKIVHSTPATDDKKLQSSLKKLSVNTIPGIEEVNIIKNDGTVIHFNNPKAQASLPTNTFAITGHGENRTISEMLPGILTQLGPQDINQLKKIASEIANKSAAAGGVAGAGLDaGDDDVPDLVENFEEVA------------------ELMKGASLLSRPAEEFGNDSLVEEMWAAKALEHAEVHFNLLTSVHPSTLRLTPYDDQIYTTFRQDFPDLNVGFLSDEILKSATEKLKWRQFAEKFN-KMEDYSYGTLMRADASKEFSPDNSIFVFRVQFLAIEIARNREGLNNEVH--------------------------------------------------------------------------
>DUMMY	UniRef100_Q7KM15	UniRef100_Q9VP29
------------------------------------------------------------------------------------------------------------------------------------------------------------------------------------------------------------------------------------------------------------------------MNAEKLKKLQAQVRIGGKGTPRRKKKIVHSTPATDDKKLQSSLKKLSVNTIPGIEEVNIIKNDGTVIHFNNPKAQASLPTNTFAITGHGENKTITEMVPGILTQLGPQDINQLKKLAtEIASKSGAGGAAGSSAADAGDDDVPDLVENFEEVA------------------EMMHGASLLSRPAEEFGNDTLVEEMWAAKALEHAEVHFNLITSVHPSQLKLTPYDDQIYATFRQDFPDLHVGRLTDDILKSATAKLKWRQFAEKFNKL-DDYSYGTLMRADASREFSPDNSIFVFRVQFLAIEIARNREGLNDEAY--------------------------------------------------------------------------
>UniRef100_UPI00143FB670	UniRef100_UPI00143F76FB	UniRef100_UPI0007E7BF7C
-------------------------GSDSDSD-GMPGLEE--TGAGTTQLGGGATGLPID--LVSKAKQSRGEKKARKIMLKLGLKQIHGVNRVTIRKSKNILFVINNPDVYKNPHSDTYIVFGEAKIEDLSQQAQVAAAEKFKApeAAGAVDSVGATTSVAPIAEE-DEEEVDDTGVDEKDIELVITQANPTRAKAIKALKNNSNDIVNAIMELTM-------------------------------------------------MNPEKLKKLQAQVRIGGKGTPRRKKKIVHSTPATDDKKLQSSLKKLSVNTIPGIEEVNIIKNDGTVIHFNNPKAQASLPTNTFAITGHGENKTITEMVPGILTQLGPQDINQLKKLATEIANKSAAGGAAGAAGADaGDDDVPDLVENFEEVA------------------EMMHGASMLSRPAEEFGNDSMVEEMWAAKALEHAEVHFNLLTSVHPSQLRLTPYDDQIYETFRQDFPDLKVGLLTDDVLKSAVGKLKWREFAEKFN-KMDDYSYGTLMRADASKEFSSDNSIFVFRVQFLAIEIARNREGLNDEVH--------------------------------------------------------------------------
>UniRef100_B4KQ03	UniRef100_B4KNF0	UniRef100_B4KY33
-------------------------GSESDSD-MIPELEEAEI--GTTQLGGGATGLPID--MVSKAKQSRGEKKARKIMLKLGLKQIQGVNRVTIRKSKNILFVINNPDVYKNPHSDTYIVFGEAKIEDLSQQAQVAAAEKFKApEGPlAADSVGATTSVAPIAEE-DEEEVDGTDVDEKDIELVITQANTTRGKAIKALKNNKNDIVNAIMELTM-------------------------------------------------MNPEKLKKLQAQVRIGGKGTPRRKKKIVHSTPATDDKKLQSSLKKLSVNTIPGIEEVNIIKNDGTVIHFNNPKAQASLPTNTFAITGHGENKTISEMLPGILTQLGPQDINQLKKIASEIASKSnaagggAAGVGAGASADAGDDDVPDLVENFEEVA------------------ELMHGASLLSRPAEEFGNDSLVEEMWAAKALEHAEVHFNLLTSVPPSQLRLTPYDDQIYATFRQDFPDLQVARLSDETLKSATEKLKWRQFAEKFN-KMEDYSYGTLMRADASKEFSPDNSIFVFRVQFLAIEIARNREGHNDAVHKS------------------------------------------------------------------------
>UniRef100_A0A484B7X8	UniRef100_UPI0011BDEFED	UniRef100_A0A484BVH7
-------------------------GSESDSD-MIPELEEAEI--GTTQLGGGATGLPID--MVSKAKQSRGEKKARKIMLKLGLKQIQGVNRVTIRKSKNILFVINNPDVYKNPHSDTYIVFGEAKIEDLSQQAQVAAAEKFKApEGPLASDSVGATTSVAPIAEEDEEEVDGTDVDEKDIELVITQANTTRGKAIKALKNNKNDIVNAIMELTM-------------------------------------------------MNVEKLKRLQAQVRIGGKGTPRRKKKVMHQTAATDDKKLQSSLKKLSVSTIPGIEEVNIIKDDLTVIHFNNPKAQASLSANTFAVTGHGETKKIVEMLPEILPQLGQETVVQLRMYANSMSnnQKSTESGTAAAQAADDDDDVPDLVGDFDEVAKQEA--------------ELMHGASLLSRPAEEFGNDSLVEEMWAAKALEHAEVHFNLLTSVPPSQLRLTPYDDQIYATFRQDFPDLQVARLSDETLKSATEKLKWRQFAEKFN-KMEDYSYGTLMRADASKEFSPENSIFVFRVQFLAIEIARNREGHNDAVHKS------------------------------------------------------------------------
>UniRef100_UPI00155A4190	DUMMY	UniRef100_UPI00155A24A8
-------------------------GSDSDSD-GMPGLEE--TGAGTTQLGGGATGLPID--LVSKAKQSRGEKKARKIMLKLGLKQIQGVNRVTIRKSKNILFVINNPDVYKNPHSDTYIVFGEAKIEDLSQQAQVAAAEKFKApeAAGAADSVGAATSVAPIAEE-DEEEVDETGVDEKDIELVITQANTTRAKAIKALKNNSNDIVNAIMELTM---------------------------------------------------------------------------------------------------------------------------------------------------------------------------------------------------------------------------EMMHGASMLSRPADEFGNDSMVEEMWAAKALEHAEVHFNLLTSVNPSQLRLTPYDDQIYETFRQDFPDLKVGLLTDDVLKSAVGKLKWREFAEKFN-KMDDYSYGTLMRADASKEFSPDNSIFVFRVQFLAIEIARNREGLNDEVH--------------------------------------------------------------------------
>UniRef100_B4MDU7	UniRef100_B4LKA6	UniRef100_B4LGD7
-------------------------GSESDSD-IIPELEEADT--GTTQLGGGATGLPID--VVSKAKQSRGEKKARKIMLKLGLKQIQGVNRVTIRKSKNILFVINNPDVYKNPHSDTYIVFGEAKIEDLSQQAQVAAAEKFKApeAAGAADSVGATTSVAPIAEE-DEEEVDDTGVDEKDIELVITQANTTRAKAIKALKNNNNDIVNAIMELTM-------------------------------------------------MNPEKLKKLQAQVRIGGKGTPRRKKKIVHSTPATDDKKLQSSLKKLSVNTIPGIEEVNIIKNDGTVIHFNNPKAQASLPTNTFAITGHGENKTISEMLPGILTQLGPQDINQLKKIAsEIANKSSAAGGAAAGAGaaaDAGDDDVPDLVENFEEVA------------------ELMHGASLLSRPAEEFGNDSLVEEMWAAKALEHAEVHFNLLTSVPPAQLRLTPYDDQIYATFRQDFPDLQVARLSDDILKSATEKLKWRQFAEKFN-KMEDYSYGTLMRADASKEFSPDNSIFVFRVQFLAIEIARNREGHNDEVH--------------------------------------------------------------------------
>UniRef100_B4P4Y8	UniRef100_B4P4X8	UniRef100_B4ITG0
-------------------------GSDSDSDGGMPDLEE--AVAATTQLGGGATGLPID--LVSKAKQSRGEKKARKIMLKLGLKQIQGVNRVTIRKSKNILFVINNPDVYKNPHSDTYIVFGEAKIEDLSQQAQVAAAEKFKApeAAGAADSVGATTSVAPIAEE-DEEEVDDTGVDDKDIELVITQANTTRAKAIKALKNNNHDIVNAIMELTM-------------------------------------------------MNPEKLKKLQAQVRIGGKGTPRRKKKIVHSTPATDDKKLQSSLKKLSVNTIPGIEEVNIIKNDGTVIHFNNPKAQASLPTNTFAITGHGENKTITEMVPGILTQLGPQDINQLKKLAtEIANKTGAGGAAGSSAADAGDDDVPDLVENFEEVA------------------EMMQGASLLSRPAEEFGNDTLVEEMWASKALEHAEVHFNLITSIHPSQLKLTPYDDQIYATFRQDFPDLQVGRLTDDILKSATEKLRWRQFAEKFN-KMDDYSYGTLMRADASKEFSPDNSIFVFRVQFLAIEIARNREGLNDEVY--------------------------------------------------------------------------
>UniRef100_B4N5Z7	UniRef100_B4MJR4	UniRef100_B4N3N0
-------------------------GSDSDSDGGIPALEE--AGGATTQLGGGATGLPID--LVSKAKQSRGEKKARKIMLKLGLKQIQGVNRVTIRKSKNILFVINNPDVYKNPHSDTYIVFGEAKIEDLSQQAQVAAAEKFKapeTTGAVDSASGASTSVAPIAEE-DEEEVDDTGVDEKDIELVITQANTTRAKAIKALKNNNNDIVNAIMELTM-------------------------------------------------MNPEKLKKLQAQVRIGGKGTPRRKKKIVHSTPATDDKKLQSSLKKLSVNTIPGIEEVNIIKNDGTVIHFNNPKAQAALPTNTFAITGHGENKTISEMLPGILTQLGPQDIHQLKKIATEIANKSAAGGAGGAAGADaGDDDVPDLVENFEEVA------------------EMLQGASLLSRPAEEFGNDALLEEMWATRALEHAEVHFNLITSVPPSQLRLTPYDDQIYATFRQDFPQLQVAKLDDNQLKSATEKLKWRQFAEKFN-KMEDYSYGSLMRADASKEFSADNSIFVFRVQFLAIEIARNREGHNDAVY--------------------------------------------------------------------------
>UniRef100_UPI00083EAE51	UniRef100_UPI00083F49BA	UniRef100_UPI00083EEE68
-------------------------------------------------------------------KYSRGEKKARRLLMKLDLVPVPNVSRVTMRKAKNVLLCIDQPEVFKCPNSKTLICFGEVRIENASNAAAAQAAERY------INDV--NVRTPQMQkdgsddllEAPEGEEVDiealGSALDEKDIELVQMQAGCTRSTAIKALIKHKSDVVNAIMELTV-------------------------------------------------MNVEKLKRLQAQVRIGGKGTPRRKKKVMHQTAATDDKKLQSSLKKLSVSTIPGIEEVNIIKDDLTVIHFNNPKAQASLSANTFAVTGHGEMKKVVEMLPEILPQLGQETVVQLRMYANSMSnnQKSTDSGTATAQAADDDDDVPDLVGDFDEVAKQEA--------------ELMHGASLLSRPAEEFGNDSLVEEMWAAKALEHAEVHFNLLTSVPPSQLRLTPYDDQIYATFRQDFPDLQVARLSDETLKSATEKLKWRQFAEKFN-KMEDYSYGTLMRADASKEFSPDNSIFVFRVQFLAIEIARNREGHNDAVHKS------------------------------------------------------------------------
>UniRef100_A0A3B0JSI7	UniRef100_A0A3B0JJQ0	UniRef100_A0A3B0JWN2
-------------------------GSDSDSD-GMPGLEE--TGAGTTQLGGGATGLPID--LVSKAKQSRGEKKARKIMLKLGLKQIQGVNRVTIRKSKNILFVINNPDVYKNPHSDTYIVFGEAKIEDLSQQAQVAAAEKFKApeAAGAADSVGAATSVAPIAEE-DEEEVDDTGVDEKDVELVITQANTTRAKAIKALKNNSHDIVNAIMELTM-------------------------------------------------MNPEKLKKLQAQVRIGGKGTPRRKKKIVHSTPATDDKKLQSSLKKLSVNTIPGIEEVNIIKNDGTVIHFNNPKAQASLPTNTFAITGHGENKTITEMVPGILTQLGPQDIIQLKKLATEIANKSAAGGAVGAAGADaGDDDVPDLVENFEEVA------------------EMMHGASMLSRPADEFGNDSMVEEMWAAKALEHAEVHFNLLTSVNPSQLRLTPYDDQIYETFRQDFPDLKVGLLTDDVLKSAGEKLKWREFAEKFN-KMDDYSYGTLMRADASKEFSPDNSIFVFRVQFLAIEIARNREGLNDEVH--------------------------------------------------------------------------
>UniRef100_UPI000A1CFDCB	UniRef100_UPI000A1D3684	UniRef100_UPI000A1D2453
-------------------------GSDSDSDGGMPGLEE--AGAATTQLGGGATGLPID--LVSKAKQSRGEKKARKIMLKLGLKQIQGVNRVTIRKSKNILFVINNPDVYKNPHSDTYIVFGEAKIEDLSQQAQVAAAEKFKApeAAGAADSVGATTSVAPIAEE-DEEEVDDTGVDEKDIELVITQANTTRAKAIKALKKNSNDIVNAIMDLTM-------------------------------------------------MNPEKLKKLQAQVRIGGKGTPRRKKKIVHSTPATDDKKLQSSLKKLSVNTIPGIEEVNIIKNDGTVIHFNNPKAQASLPTNTFAITGHGENKTITEMVPGILTQLGPQDINQLKKLATEIANKNAAGGAAGSAGADaGDDDVPDLVENFEEVA------------------EMMQGASLLSRPADEFGNDSLVEEMWAAKALEHAEVHFNLLTSVHPSELRLTPYDDQIYATFRQDFPDLQVGHLTDENLKSDVEKQKWRQFAEKFN-KMDDYSYGTLMRADATKEFSPDNSIFVFRVQFLAIEIARNREGLNDAVH--------------------------------------------------------------------------
>UniRef100_UPI001BB1B8C0	UniRef100_UPI000BA0A6F8	UniRef100_UPI001BB13BEF
-------------------------GSDSDSD-GMPGLEE--TGAGTTQLGGGATGLPID--LVSKAKQSRGEKKARKIMLKLGLKQIQGVNRVTIRKSKNILFVINNPDVYKNPHSDTYIVFGEAKIEDLSQQAQVAAAEKFKApeAAGAVDSVGATTSVAPIAEE-DEEEVDETGVDEKDIELVITQANTTRAKAIKALKNNSNDIVNAIMELTM-------------------------------------------------MNPEKLKKLQAQVRIGGKGTPRRKKKIVHSTPATDDKKLQSSLKKLSVNTIPGIEEVNIIKNDGTVIHFNNPKAQASLPTNTFAITGHGENKTITEMVPGILTQLGPQDINQLKKLATEIANKSAAGGAVGAAGADaGDDDVPDLVENFEEVA------------------EMMHGASMLSRPADEFGNDSMVEEMWAAKALEHAEVHFKLLTSVHPSQLRLTPYDDQIYETFRQDFPDLKVGLLTDDVLKSAVEKLKWREFAEKFN-KMDDYstSLGTLMRADASQEFSPDISIFVFRVQFLAVEIARNREGLNDEVH--------------------------------------------------------------------------
>UniRef100_A0A6P8WHG4	UniRef100_A0A6P8XB90	UniRef100_A0A6P8Y9T0
-------------------------GSESDSE--IPELEEADT--GTTQLGGGQTGLPID--VVSKAKQSRGEKKARKIMLKLGLKQIQGVNRVTIRKSKNILFVINNPDVYKNPHSDTYIVFGEAKIEDLSQQAQVAAAEKFKApeAAGASDSVGATTSVAPIAEE-DEEEIDDTGVDEKDIELVITQANTTRAKAIKALKNNSNDIVNAIMELTM-------------------------------------------------MNPEKLKKLQAQVRIGGKGTPRRKKKIVHSTPATDDKKLQSSLKKLSVNTIPGIEEVNIIKNDGTVIHFNNPKAQASLPTNTFAITGHGENKTISEMLPGILTQLGPQDINQLKKIAsEFANKNSAAGgaaaaAAGAAAADAGDDDVPDLVENFEEVA------------------ELMHGASMLSRPADEFGNDSMVEEMWAAKALEHAEVHFNLLTSVHPSQLRLTPYDDQIYATFRQDFPDLQVGRLSDDVLKSASEKLKWRQFAEKFN-KMEDYSYGTLMRADASKEFSPDNSIFVFRVQFLAIEIARNREGANDEIH--------------------------------------------------------------------------
>UniRef100_A0A1L8EEL8	UniRef100_A0A1L8EIE4	DUMMY
-----TSTAPAAEAKPAQDVRVEDDGSDSDSEDTIPELE--DAGAGATQLGGGATGLPID--LVSKAKQSRGEKKARKIMLKLGLKQIQGVNRVTIRKSKNILFVINNPDVYKNPHSDTYIVFGEAKIEDLSQQAQVAAAEKFKApEGASAADTIGTTSSVAPIAEEDEEEVDETGVDEKDIELVISQANTTRAKAIKALKNNNNDIVNAIMDLTM-------------------------------------------------MNAEKLKKLQAQVRIGGKGTPRRKKKIVHSTPATDDKKLQSSLKKLSVNTIPGIEEVNIIKNDGTVIHFNNPKAQASLPTNTFAITGHGENKSISEMLPGILTQLGPQDITQLKKIASELANKSgaAAGSNPAANAGDDD--VPDLVENFEEVA----------------------------------------------------------------------------------------------------------------------------------------------------------------------------------------------------------------------------------------------
>UniRef100_T1PB50	UniRef100_T1PA39	UniRef100_A0A1I8M2D6
-----TSTAPAAEAKPVQDVRVEDDGSDSDSEDTIPELE--DAGAGATQLGGGATGLPID--LVSKAKQSRGEKKARKIMLKLGLKQIQGVNRVTIRKSKNILFVINNPDVYKNPHSDTYIVFGEAKIEDLSQQAQVAAAEKFKAPegASAAETIATSSVAPIAEE--DEEEVDETGVDEKDIELVINQANTTRAKAIKALKNNNNDIVNAIMELTM-------------------------------------------------MNAEKLKKLQAQVRIGGKGTPRRKKKIVHSTPATDDKKLQSSLKKLSVNTIPGIEEVNIIKNDGTVIHFNNPKAQASLPTNTFAITGHGENKSISEMLPGILTQLGPQDITQLKKIASELANKSGAAAGAAAAGaaaaaNAGDDDVPDLVENFEEVA------------------ELMHGASLLSRPADEFGNDGLVEEMWAVKAMDHAEVHFNLITSVHPSCLRLTPYDDQIYQTFRQDFPDLKVDILSDDILKSPEAKLAWRNFAEKFNKL-EDYSYGTLMRADASKEFSPENSLLVVRIQFLAIEIARNIEGYNDEVY--------------------------------------------------------------------------
>UniRef100_A0A0L0C5N2	UniRef100_A0A0L0CBB3	UniRef100_UPI001F07049B
-------------------------GSDSDSEDTIPELE--DAGAGATQLGGGATGLPVD--LVSKAKQSRGEKKARKIMLKLGLKQIQGVNRVTIRKSKNILFVINNPDVYKNPHSDTYIVFGEAKIEDLSQQAQVAAAEKFKTpeAAGAADTIGTTSSVAPIAEE-DEEEVDETGVDEKDIELVINQANTTRAKAIKALKNNNNDIVNAIMELTM-------------------------------------------------MNAEKLKKLQAQVRIGGKGTPRRKKKIVHSTPATDDKKLQSSLKKLSVNTIPGIEEVNIIKHDGTVIHFNNPKAQASLPTNTFAITGHGENKSISEMLPGILTQLGPQDITQLKKIASELANKSgaaAAGAAGAAANAGDDD-VPDLVENFEEVA------------------EMMQGASLLSRPADEFGNDGLVEELWAVKAMDHAEVYFNLLTSVHPSCIKLTPYDDQIYQTFRQDFPNLKVDVLTDDILKSPAAKQEWRQFAEKFNKL-EDYSYGTLMRANSADEFSPDNSLLVVRIQFLAIEIARNREGYNNDVH--------------------------------------------------------------------------
>UniRef100_A0A7M7G9L8	UniRef100_A0A7M7GC88	UniRef100_A0A7M7G290
---ELTELDKAASSEPTKAEAAAESGTDSDSDDTIPELEDA-ATGGVTFAGNVPG---MPVDMVSKAKQSRGEKKARKIMSKLGLKPVTGVNRVTIRKSKNILFVINKPDVLKNPASDTYIVFGEAKIEDLSQQAQVAAAEKFK-EPPVISAAEAGGSTTVVapiQEES-EEEVDETGVEEKDIELVMSQASVSRGKAIKALKNNQNDIVNAIMELTM-------------------------------------------------MNPEKLKKLQAQVRIGGKGTPRRKKKVVHTTNATDDKKLQSCLKKLSVNTIPGIEEVNMIKDDGTVIHFNNPKAQASLSANTFAITGHGENKQITEMLPGILSQLGPEGLTQLKRLASTVAGSGV-SKAAL----EEDDEVPDLVENFDEASKEE---------------QLLAGSSILSRPAEEFENDQTIEAMWAMKAFEHAEVYFNILCSVDPKLLKLTPHDDQIYQTFREFFKDLKVDVINEDELKSEAGKARWRPFCEQFKDVVEDYSFGTLLRADCSKDYSQENSILTSRIQFYAIELARNREGFNDQIRQKFKPKKLEK----------------------------------------------------------------
>DUMMY	UniRef100_A0A834KC28	UniRef100_A0A834NJA4
------------------------------------------------------------------------------------------------------------------------------------------------------------------------------------------------------------------------------------------------------------------------MNPEKLKKLQAQVRIGGKGTPRRKKKVVHATAATDDKKLQSCLKKLSVNTIPGIEEVNMIKDDGTVVHFNNPKAQASLSANTFAITGHGENKQITEMLPGILSQLGPEGLTQLKRLASTVAGSAV-GKATL----EEDDEVPDLVENFDEASKEE---------------QLLAGSSVLSRPAEEFENDASVEVMWAMKAMEHAEVYFNILCSVDPKLLRLTPHDDHIYKTFREAFPNLKVDKINEDELKSEEGKQKWRPFCEQFKGSVEDYSFGTLLRGDCEGDYSEENSILTTRIQFYAIELARNREGLNDGI---------------------------------------------------------------------------
>UniRef100_A0A7M7IKX1	DUMMY	UniRef100_A0A7M7R715
--------------------AATGSGTDTDSDDTIPELDDAGAGGTVGFPGTTVTGLPID--MVSKAKQSRGEKKARKLMSKLGLKPVQGVNRVTIRKSKNILFVINKPDVLKNPASDTYIVFGEAKIEDLSQQAQVAAAEKFKEPPviPATEAGGSTTVVAPIQEES-EEEVDETGVEEKDIDLVMCQANVSRGKAIKALKNNQNDIVNAIMELTM---------------------------------------------------------------------------------------------------------------------------------------------------------------------------------------------------------------------------QLIAGTSVLSRPAEEFDNDPSVEAMWAMKAMEHAEVYFNILCSVDPKFLKLTPHDEQIYKTFRDVFPDLKLDKIDEDELKSPEGKIKWRPFCEQFKGLVEDYSFGTLLRADCEGDYSEENSILTTRIQFYAIELARNREGFNDGI---------------------------------------------------------------------------
>UniRef100_UPI0003DF78C0	UniRef100_UPI0002064CEE	DUMMY
--------------------AATGSGTDTDSDDTIPELDDAGAGGTVGFPGTTVTGLPID--MVSKAKQSRGEKKARKLMSKLGLKPVQGVNRVTIRKSKNILFVINKPDVLKNPASDTYIVFGEAKIEDLSQQAQVAAAEKFKEPPviPATEAGGSTTVVAPIQEES-EEEVDETGVEEKDIDLVMCQANVSRGKAIKALKNNQNDIVNAIMELTM-------------------------------------------------MNPEKLKKLQAQVRIGGKGTPRRKKKVVHATAATDDKKLQSCLKKLSVNTIPGIEEVNMIKDDGTVIHFNNPKAQASLSANTFAITGHGENKQITDMLPGIISQLGPEGVTQLKRLASTVSGSTV-GKSTL----EEDDEVPDLVENFDEASKEE-------------------------------------------------------------------------------------------------------------------------------------------------------------------------------------------------------------------------------------------
>UniRef100_UPI0006C9AB06	UniRef100_UPI0006C9CF66	UniRef100_UPI0006C9452B
------------------------SATDSDSDDTIPELED-----ATT--GGDVAGASISGMPdiVSKAKQSRGEKKARKLMSKLGLKPVLGVNRVTIRKSKNILFIINKPDVFKNPASDTYIVFGEAKIEDLSQQAQVAAAEKFKEQ-PILSSVEAGsgaTVVAPIQEES-EEEIDEAGIEDKDVELVMSQAGVSRGKAIKALKNNQNDIVNAIMELTM-------------------------------------------------MNPEKLKKLQAQVRIGGKGTPRRKKKVVHATAATDDKKLQSCLKKLSVNTIPGIEEVNMIKDDGTIIHFNNPKAQASLQANTFAITGHGENKQITEMLPGILSQLGPEGLTQLKQLAAS----TVANSAAFKGGLGEDDEVPDLVGNFDEASKEE---------------QLMTGASVLSRPAEEFENDQTIEAMWAMKCMQHANIYFNLLSSVDPKNLKLTPHDDVIYKAFRDLFPDFKIDVINEDELKSPASKEKWRPFCEKFKDTVEDYSFGTLIRADCKEDYSQENSILTTRIQFIAIETARNREGFNDIV---------------------------------------------------------------------------
>UniRef100_UPI000E6E34E9	UniRef100_UPI000E6E5A7B	UniRef100_UPI000E6E45D8
------------------------SGSESDSDDTIPELED-------AGIGAVPGGAGLPIDMVSKAKQSRGEKKARKIMSKLGLKPIQGVNRVTIRKSKNILFVINNPDVFKNPHSDTYIIFGEAKIEDLSQQAQVAAAEKFKV-PEVSPAGGDASGAPTVVapiAEEDEGEIDESGVEEKDIELVMSQANVPRQKAIRALKNNQNDIVNAIMELTM-------------------------------------------------MNTEKLKKMQAQVRIGGKGTPRRKKKVVHATAATDDKKLQSSLKKLSVNTIPGIEEVNMIKDDGTVIHFNNPKAQASLAANTFAITGHGENKQIAEMLPGILSQLGPEGLTQLKRLASSVAAGGAMSRGGL--GVTDDDEVPDLVENFDEASKQE-----------------------LNRPAHEFGNDETVETLWAMKAMDHVIVYFNILCSVDPKFLKMCPQDEIIYHCFRQEFPDMDVKVLDENSLKGYTGKCRWREFCERFKHI-EDYSFGTLIRLDCTLDYSPENTILVPRVQFYAIESARNKEGLNDCIrkkYANVSDVASNENVN-------------------------------------------------------------
>UniRef100_UPI000C25569E	UniRef100_UPI000C251B63	UniRef100_UPI000C253EE9
------------------------SSTDSDSDEEIPELEDAGTANAGSAAFPGAAAAGLPIDMVSKAKQSRGEKKARKIMSKLGLKPVQGVSRVTIRKSKNILFVINKPDVYKNPVSDTYIVFGEAKIEDLSQQAQVAAAEKFKEVNPASDSAAGTTTTSVapIAEESEDEEVDESGVEEKDVELVMSQANVSRVKAIKALKNNQNDIVNAIMELTM-------------------------------------------------MNSEKLKKLQSQVRIGGKGTPRRKKKVVHSTQATDDKKLQSSLKKLSVNTIPGIEEVNMIKEDGSVIHFNNPKTQASLAANTFAITGHGENKQITDMLPGILSQLGPEGITQLKRLANTVANSGSVGKIV----PEDEEDVPDLVENFDEASKTE-----------------------LSRPAEEFENDQSVETMWAIKAFEHAEIYFNILCSADPKHLKLTPLDDLIYKIFREEFPDLNITVIVENELKSTKEKAKWRPYCERFKGLVEDYSFGTLLRADAREDYKEENTILVTRIQFYALEIARNKEGVN------------------------------------------------------------------------------
>UniRef100_A0A1S3HE67	UniRef100_A0A1S3JAN8	UniRef100_A0A1S3H6B0
----------------------SGSGTESDSDDDVPDLEEADPA-TLQQQSQMAQAAGIKEELVSKAKQSRSEKKARKAMAKLGLKHVAGVTRVTIRKSKNILFVINRPDVYKSPASDTYIVFGEAKIEDLSQQAQVAAAEKFKAaeatpAGEGVPGV---PVSQPIQEESDEEEVDDTGVEAKDVELVMSQANVSRSKAVRALKNNSNDIVNAIMELTM-------------------------------------------------MNPEKLKNLQSQVRIGGKGTPRRKKKAVHRTATTDDKKLQSSLKKLAVNNIPGIEEVNMIKDDGQVIHFNNPKVQASLAANTFAINGHAETKQITEMLPGILNQLGTEGLTNLKKLAESVAGTAAgDGNKP-ATDEidDDDDEVPDLVGTFDEASKDE---------------QVQAVGSTLGQPASNFQNNEEVEIQWAMKAYRHAEIYFNLLCSVaEPKNLKLTKIDDVIYQMFRETFPDMNIAVVDVEAMKAPAAKEKWRPFCEEFRDRVEDYNFGTLVRVNADDEYTEKNTEIVPRVQFFALEIARNREGCN------------------------------------------------------------------------------
>UniRef100_UPI001454F1CF	UniRef100_UPI0014553C38	UniRef100_UPI001455B6FD
MPSETTESIQPTVEDI---KDDGSSGTESDSDGSVPDLEEAEATSKLHEQLGTG------EEPVSKAKQSRGEKKARKAMSKLGLKAQAGVRRVTIRKSKNILFVIQNPDVFKSPASDVYIIFGEAKIEDLSQQAQMQAVEQFRTpeSTPAAPGDSNATVAQAIQEESEEEEVDDSGVESKDIELVVNQANVTRSKAIKALKNNNNDIVNAIMELTM----------------------------------------------------EKLRKQVEQVRIGGKGTARRKKKVVHRTSATDDKKLQNSLKKLSVNTIPGIEEVNMIKDDGTVIHFNNPKVQASLGANTFAVTGHAELKQLSEMLPGILNQLGVDNHNSLRQLAAKLPAMQEAAKAAGTkpdTIDEDDEQVPDLVEDFDAPSKEES-------------------ARALTTPADKYTNDQNLELGWAVKAYHHAETYFNLASSVDNRMLKLTAQDDEIYKRFRECFPDLKIDVIDPEDLKSAPAKLKWRPFCNEFEGLVEDFNYGTLLRLDCTEGYSEKNSIFATRIQFFAIEIARNREGLNMGLF-KKQDKEG------------------------------------------------------------------
>UniRef100_UPI001BB0E147	UniRef100_UPI001BB29F42	UniRef100_UPI001BB1CFC7
MPSETTEAVVQPEEHRDDVDS---SGSDTDSEDSTHEMDQ--DTPVSSEQADLHAQFESGEEPSSKARQSRSEKKARKAISKLGLKAITGVQRVTIRKSKNILFVIQRPEVFKSPASDTYIVFGEAKIEDLSQQAQMAAAEQFRA-PEKIPSASEKaaANEPAVAEESdgeDAEEIDASHVEPKDIELVMQQANVSKKKATKALQENNNDIVNAIMCLTM-------------------------------------------------MNADKLSKLQKEVRIGGKGSARRKKKVIHKSTTTDDKKLQGSLKKLAVNNIPGIEEVNMIKDDGTVIHFNNPKVQASLAANTFAISGHAENKQLTDMLPSIMNQLGMDG-SSFGKPGDGMPIEETGGKADKPdTIDEEEEDVPELVGDFDAPSKQES--------------------------AENLGNREDVEIAWAKTAFHHAETYFNLVSSVDSTGLKLTKHDDEIFQHFKHDFPDMKIDIIDPEDLKSEKSKAKWRVFCNHFDGTVDNFNYGTLLRLNVSEDYSEINSIFVTRIQFYAIEIARNRAGLNLAVRKGSPEKE-------------------------------------------------------------------
>UniRef100_A0A7M7RD68	UniRef100_A0A7M7RG82	UniRef100_A0A7M7NV06
MPSEATEAV--VQPEESRNDAADSSGSETDSEDSTHEMDQ--DAPVSSEQADLHAQFGSGEEPSSKARQSRSEKKARKAISKLGLKAIAGVQRVTIRKSKNILFVIQRPEVFKSPASDTYIVFGEAKIEDLSQQAQTQAAEQFRApqKTPAASEKAAASEQPAAEESdgDDGEEIDASNIEPKDIELVMQQAGVTRKKAVVALQDNNNDIVNAIMSLTM-------------------------------------------------MNPDKLQKLQKQVRIGGKGTIRRKRKVLHKTATTDDKKLQTSLKKLAVNNIPGIEEVNMIKDDGTVIHFNNPKVQASLAANTFAISGHAENKQLAEMLPSIINQLGMDGTTFGSKMPDSMPVEETGGKGTVVkpdTIDEEEEDVPELVGDFDALSKQES-------------------------PADELGNREDVELAWAVKAYHHAETYFNLISSLDSTALRLTKHDDEIHQHFKHDFPDMKIDIIDPDDLKSDEAKKKWRVFCNHFDGTVEDFNYGTILRLNCTEDYSEKNSIFVTRVQFFAIEIARNRGGLNLAL---------------------------------------------------------------------------
>UniRef100_F6XTZ6	UniRef100_Q4H3U1	UniRef100_F6ZRA2
---EAVESLSATSKEKIQEIVEADSATESDSdDESMPDLDENPDVPMTTTADMLGGG----DASGGKSKQSRSEKKARKTLSKLGLKLVTGINRVTIRKSKNILFVINRPDIYKNPVSDTYIVFGEAKIEDLSQQAQLAAAEKFK--NKSTTATESATAVNAVQEES-DEEVDESEVETKDVELVMQQASVSRSKAVKALKNNGNDIVNAIMELTM-------------------------------------------------MNKDKLSKLQDQVRIGGKGSARRKRKVVHRTASTDDKKLQGSLKKLAVNNIPGIEEVNMIKDDGNVIHFNNPKVQASPSANTFAVTGHAENKHLTEMLPSILNQLGAENINNLKKLATGVPKPSSGQDNQQSTEEiDDDDEVPDLTDNFDEPSK---------------------------------------------------------ITSVDPTYLQLSKEDDLIYRQFRKSFPDLDIAHLHEDDLKTAKSKEDWRTFCNKFDGVIQDFNYGTLLRLDPLLEYSESNTLFATRIQFLAIEIARNKEGFSTRLYQNTRKK--------------------------------------------------------------------
>UniRef100_UPI001939511F	UniRef100_UPI00193A0B91	UniRef100_UPI00193ACCA9
-----------------------GSGTDGDSdDDSMPDLVDNittstasahvdpKTTSATATKAslsadvmnllnQASAGGDAEEQEQVKAKQSRNEKKARKAIAKLNcMKNITGITRVTIRKSKNILFVINNPDVLKSPASDTYIVFGEAKIEDLSQQAQHAAAEKFK---NTIPSAAENaTTAASVQDDSDnDEEVDDSGVESKDIELVMQQATVTRNKAIKSLKKNNNDIVNAIMELTM-------------------------------------------------MNPERLAQLQKDVRIGGKGSARRKRKVIHKTATADDKKLQATLKKLSVNSIPGIEEVNMIKDDGTVLHFNNPKVQAAPSSNMFAITGHGENKKLSEMIPTILNQLGSESMNALKKNAPI--KQDGTG-MPAVPEEIDEEDVPDLTENFDEASKDE---------------EALSAVNALSQPADKYINDSSIELAWAIKAHEHAEVFFNLITSVDPSHLRLCRQDDDIYKKFRDHFPDFIIDKIAEEEMKSPAAKEKWRNFCTEFKGVIQDFNFGTMLRLDCNGIYDSVNSIFVTRIQFLAIEIARNREGFNKHVY--------------------------------------------------------------------------
>UniRef100_UPI00018635BE	UniRef100_UPI001602B94C	UniRef100_C3Y3Z7
------ETKPAEQKQV------SSEDTESDSDDSLPELEDAGDGLPTSQQEQMAQMAGIQEEPVSKAKQSRQEKKARKAMSKLGLKQFTGVSRVTIRKSKNILFVITKPDVYKSPASDTYIVFGEAKIEDLSQQAQMAAAEKFK--APEMSQVPEPGKITTAvpeEESEEEEEVDDSGVEPKDIELVMSQANISRAKAVKALKNNNNDIVNAIMELTM-------------------------------------------------MNQEKLNRMQkmsEQVRIGGKGSARRKRKVVHRTATTDDKKLQSSLKKLTVNNIPGIEEVNMIRDDGTVVHFNNPKVQASLAANTFAITGHAENKQLTEMLPGILNQLGADSLSNLKKLAESLPSQ-----APTATaGEDDD--VPELVANFDEPSKGE-----------------LAAAGALSQPAEKYVNNPDLELAWASKAFQHAEVYFNLISAVDTTCLKLTgKMDEEIYTEFRKDFPDLHVAAVTEDELKSEEAKSKWRPFCNKFEGKVEDFNYGTLLRLRSDQDYSEENSCIVPRIQFYAMEIARNREGHNLAVWKKTKEK--------------------------------------------------------------------
>UniRef100_A0A8J9YT32	UniRef100_A0A8K0E7I7	UniRef100_A0A8K0ENH2
------ETKPAEQKQV------SSEDTESDSDDSLPELEDAGDGLPTSQQEQMAQMAGIQEEPVSKAKQSRQEKKARKAMSKLGLKQFTGVSRVTIRKSKNILFVITKPDVYKSPASDTYIVFGEAKIEDLSQQAQMQAAEKFK--APEMSTVPEPGKITTAvpeEESEEEEEVDDSGVEPKDIELVMSQANISRAKAVKALKNNNNDIVNAIMELTM-------------------------------------------------MNQEKLNRMQkmsEQVRIGGKGSARRKRKVVHRTATTDDKKLQSVLKKLTVNNIPGIEEVNMIKDDGTVVHFNNPKVQASLAANTFAITGHAENKQLTEMLPGILNQLGADSLSNLKKLAESLPSQ-----APTATaGEDDD--VPELVANFDEPSKGE-----------------LAAAGALSQSAEKYVNNPDLELAWASKAFQHAEVYFNLISAVDTTCLKLTgKMDEEIYTEFRNYFPDMSVAAVTEDELKSEEAKSKWRPFCNKFEGKVEDFNYGTLLRLRSDQDYSEENSCIVPRIQFYAMEIARNREGHNLAVWKKTKEEKG------------------------------------------------------------------
>UniRef100_A0A6P4ZKD6	UniRef100_A0A6P4YSK5	UniRef100_A0A6P5ADF2
--------------------------TESDSDDSLPELEDAGEGLPTSQQEQMAQMAGIQEEPVSKAKQSRQEKKARKAMSKLGLKQFTGVSRVTIRKSKNILFVITKPDVYKSPASDTYIVFGEAKIEDLSQQAQMAAAEKFK--APEMSTVPEPGKITTAvpeEESEEEEEVDDSGVEPKDIELVMSQANISRAKAVKALKNNNNDIVNAIMELTM-------------------------------------------------MNQETLNKMQrlsEQVRIGGKGSARRKRKVVHRTATTDDKKLQSSLKKLAVNNIPGIEEVNMIKDDGTVVHFNNPKVQASLAANTFAITGHAENKQLTEMLPGILNQLGADSLSNLKKLAESLPSQ-------------------------------------------------LAAAGALSQPAEKYINNPDLELAWASKAFQHAEVYFNLISSVDTTCLKLTgKMDEEIYTEFRKDFPDMQVASVTEDELKSEAAKSKWRPFCNKFEGKVADFNFGTLLRLRSDEDYSEDNSCIVPRIQFYAMEIARNREGHNLAVWKKTKEEKG------------------------------------------------------------------
>UniRef100_S4RC80	UniRef100_UPI001403805C	UniRef100_UPI001402FA1F
MPIQTTDTAPVAQKESRPVQVESGSGTESDSDESIPELEEQtDSTsQAHSQQAQLAAAAELNEELVSKAKQSRSEKKARKAMSKLGLRQVGGVTRVTIRKSKNILFVITKPDVYKSPASDTYIVFGEAKIEDLSQQAQMAAAEKFKVPGEAAPGVQERVQPPPVPEESeEEEEVDETGVEAKDIELVMSQANVSRSKAVRALKNNSNDIVNAIMELTM--------------------------------------------MKEN-MNQEKLAKLQAQVRIGGKGTARRKKKVVHRTATADDKKLQSSLKKLAVNSINGIEEVNMFKDDGTVIHFNNPKVQASVTANTFAVTGHAENKHLADMLPGVLNQLGMEGLSSLRKLAAQLPKpAALETKTPTVpeENEEEDDEVPDLVENFDEASKNE--------------GMAMSAADALSLPAEAYGNHEQVEMLWAMKAHEFAEVHYNLLCSVDPRFLHLSPIDDEIYSAFRATFPALPLQSLSPEHLKSPEAKEKWRSFCLEFEGRVDDFNFGTLLRLQSAEPYSESNTILATRIQFLAVEIARNREGLN------------------------------------------------------------------------------
>UniRef100_A0A8C4N7R6	UniRef100_A0A8C4QEN7	DUMMY
MPSETTGTLTATTKES-QVHVESGSGTESDSDDSIPELEEH-TESGQLQQAQLAAAADLNEEMVSKAKQSRSEKKARKAMSKLGLRQVPGVTRVTIRKSKNILFVITKPDVYKSPASDTYIVFGEAKIEDLSQQAQMAAAEKFKVPGEPGStGLGERVQPQALPEESeEEEEVDESGVEAKDIELVMSQANVSRAKAVRALKNNSNDIVNAIMELTM-------------------------------------------EMKE-IMNQEKLGKMQAQVRIGGKGSARRKKKVVHRTATADDKKLQTSLKKLAVNSINGIEEVNMFKEDGTVIHFNNPKVQASVTANTFAITGHAETKHLAEMLPGVLNQLGVEGLSNlrglshLRKLAASTAKQGLEFKPPTVPEEnEEDDEVPDLVENFDEASKNEA------------------------------------------------------------------------------------------------------------------------------------------------------------------------------------------------------------------------------------------
>UniRef100_UPI0018F54BCD	UniRef100_UPI0018F68E18	UniRef100_UPI0018F29EDA
MPGEATETVPATEQEMQQPQAETGSGTESDSDESVPELEEQDTAQSATQQAQLAAAAEIDEEPVSKAKQSRSEKKARKAMSKLGLRQVTGVTRVTIRKSKNILFVITKPDVYKSPASDTYIVFGEAKIEDLSQQAQLAAAEKFKVQGESVANIQENTQTPTVQEESEDEEVDETGVEVKDIELVMSQANVSRAKAVRALKNNNNDIVNAIMELTM-------------------------------------------------MNQEKLAKLQAQVRIGGKGTARRKKKVVHRTATADDKKLQSSLKKLAVNNIAGIEEVNMIKDDGQVIHFNNPKVQASLSANTFAITGHAETKQITEMLPGILSQLGADSLTSLRKLAEQLPRQ-----------------------------------------------ELISTADALSLPADAYGNDPNLEMMWAMKAYQHAEIYFNLICSVDPRFLKLTKEDDQIYAEFREQFSEMKVDIVDQEELKSDAAKLRWRPFCLQFEALVEDFNYGTLLRLDCSKDYVEDNTIFATRIQFFAVEIARNREGHNTALY--------------------------------------------------------------------------
>UniRef100_K4GD60	UniRef100_V9L2A6	UniRef100_UPI001C3FDE0C
MPGEATETVPATEQEMQQPQAETGSGTESDSDESVPELEEQDTTQSATQQAQLAAAAEIDEEPVSKAKQSRSEKKARKAMSKLGLRQVTGVTRVTIRKSKNILFVITKPDVYKSPASDTYIVFGEAKIEDLSQQAQLAAAEKFKVQGESVANIQENTQTPTVQEESEEEEVDETGVEVKDIELVMSQANVSRPKAVRALKNNNNDIVNAIMELTM--------------------------------------------MKETIMNQEKLAKLQAQVRIGGKGTARRKKKVVHRTATADDKKLQFSLKKLGVNNISGIEEVNMFTNQGTVIHFNNPKVQASLAANTFTITGHAETKQLTEMLPSILNQLGADSLTSLRRLAEALPKQPVDSKAPLASGEDDDDEVPDLVENFDEASKDEAN-------------ELMPAAAALSHSAESYGNDPELEMMWAMKAYQHAEIYFNLISSVDPRFLKLTKSDSRIYSEFRSQFRELNVRLLNPEDLKSEAAKAAWRSFCMQFEGEVEDFNYGTLLRLDCSKDYTEENTIFVTRIQFFAVEIARNREGCNTAVYES------------------------------------------------------------------------
>UniRef100_UPI001CFBA111	UniRef100_UPI001CFA18EC	UniRef100_UPI001CFB4992
-----------TETKYPEPTVQpLGSGTESDSDESVPDLEEADSLQTTTQQSQLAAAAEIDEEPVSKAKQSRSEKKARKAMSKLGLRQVTGVTRVTIRKSKNILFVITKPDVYKSPASDTYIVFGEAKIEDLSQQAQLAAAEKFKVQGEATSNVQENTQTPTVQEESEEEEVDETGVEVKDIELVMSQANVSRAKAIRALKNNNNDIVNAIMELTM--------------------------------------------MKETVMNQEKLAKLQAQVRIGGKGTARRKKKVVHRTATADDKKLQFSLKKLGVNNISGIEEVNMFTNQGTVIHFNNPKVQASLAANTFTITGHAETKPLSEMLPNILNQLG--TLGTLKRISDLLPKPSaVDGKTPV-SGEDDDDEVPDLVGNFDEASKNEAN-------------EQLSEAHALSQPAEAYGNDPNLEMMWAMKAYQHAEVYFNLISSVDPQFLRLTKVDDVIYKEFREAFGSMKIDILDPAELKSDQAKERWRPFCMKFDGVVDDFNYGTLLRLDCTKDYTEENTIFATRIQFFAIEIARNRESYNSTVFRS------------------------------------------------------------------------
>UniRef100_M3XIN8	UniRef100_H3A7G1	UniRef100_H3B8U8
MPGEATETVPATEQEMQQPQAETGSGTESDSDESVPELEEQDSTQAATQQAQLAAAAEIDEEPVSKAKQSRSEKKARKAMSKLGLRQVTGVTRVTIRKSKNILFVITKPDVYKSPASDTYIVFGEAKIEDLSQQAQLAAAEKFKVQGEAVSNIQENTQTPTVQEESEEEEVDETGVEVKDIELVMSQANVSRAKAVRALKNNNNDIVNAIMELTM--------------------------AGLTPPPPQKQRFHSATEMKETIMNQEKLAKLQAQVRIGGKGSARRKKKVVHRTATADDKKLQFSLKKLGVNNISGIEEVNMFTNQGTVIHFNNPKVQASLAANTFTITGHAETKQLTEMLPSILNQLGADSLTSLRRLAEALPKQPVDGKAPLATAeEDDDDEVPDLVENFDEASKNEANMAALGGLGSLSASEASVAAHALSLPAEAYGNDTNVEMMWAMKAYQHAEIYFNLISSVDPQYLKLTKADDQIYARFREAFSDMKIDILDPEELKSEQAKEKWRPFCIQFEGIIEDYNYGTLLRLDCTKDYTDENTIFATRIQFFAVEIARNREGYNTAVFNS------------------------------------------------------------------------
>UniRef100_UPI00145A4B90	UniRef100_UPI00145AF282	UniRef100_UPI0015616A5E
MPGEATETVPATEQEMHQPQAETGSGTESDSDESVPDLEEQDS--AHTQQAQLAAAAEIDEEPVSKAKQSRSEKKARKAMSKLGLRQVTGVTRVTIRKSKNILFVITKPDVYKSPASDTYIVFGEAKIEDLSQQAQLAAAEKFKVQGEAVSNIQENTQTPTVQEESEEEEIDETGVEIKDIELVMSQANVSRAKAVRALKNNNNDIVNAIMELTM--------------------------------------------MKETIMNQEKLAKLQAQVRIGGKGTARRKKKVVHRTATADDKKLQFSLKKLGVNNISGIEEVNMFTNQGTVIHFNNPKVQASLAANTFTITGHAETKQLTEMLPSILNQLGADSLTSLRRLAEALPRQSVDGKAPLAAGeEDDDDEVPDLVENFDEASKDEAN------------GGAVSAAGALSLPAESYGNDPQLEMMWAKKAYDHAEIYFNLISSVDPKFLKLTKVDDQIFTEFKKTFGDMNINVLNPEDLKSEEAKQKWRPFCLQFDGIVEDYNYGTLLRLDCQKDYTEENTIFATRIQFFAVEISRNREGYNNAVYESTSKSKNQK----------------------------------------------------------------
>UniRef100_UPI001B7DC6A7	DUMMY	UniRef100_UPI001B7E7F98
MPGEATETVPATEQEMQQPQAETGSGTESDSDESVPDLEEQDSTH--TQQAQLAAAAEIDEEPVSKAKQSRSEKKARKAMSKLGLRQVTGVTRVTIRKSKNILFVITKPDVYKSPASDTYIVFGEAKIEDLSQQAQLAAAEKFKVQGEAVSNIQENTQTPTVQEESEEEEIDETGVEIKDIELVMSQANVSRAKAVRALKNNNNDIVNAIMELTM--------------------------------------------------------------------------------------------------------------------------------------------------------------------------------------------------------------------------GGAVSAASALSLPAESYGNDPQLELMWAKKAYDHAEIYFNLISSVDPKFLKLTKVDDQIFTEFKKTFGDMNINVLNPEDLKSEEAKQKWRPFCLQFDGIVEDYNYGTLLRLDCQKDYTEENTIFATRIQFFAVEISRNREGYNNVVYESASKSKSQK----------------------------------------------------------------
>UniRef100_UPI0003EA970A	UniRef100_W5MYY3	UniRef100_W5NCG6
MPGEATETVPAAEQEMQQPQAETGSGTESDSDESVPELEEQDSAQAQSQQAQLAAAAEIDEEPVSKAKQSRSEKKARKAMSKLGLRQVTGVTRVTIRKSKNILFVITKPDVYKSPASDTYIVFGEAKIEDLSQQAQLAAAEKFKVQGEAVSNIQENTQTPTVQEESEEEEVDETGVEVKDIELVMSQANVSRAKAVRALKNNNNDIVNAIMELTM-----------------------------------GWKRHQSDWMKETIMNQEKLAKLQAQVRIGGKGTARRKKKVVHRTATADDKKLQFSLKKLGVNNISGIEEVNMFTNQGTVIHFNNPKVQASLAANTFTITGHAETKQLTEMLPSILNQLGADSLTSLRRLAEALPKQSVDGKAPLAAGEEDDDEVPDLVENFDEASKDEAN------------------AHALSLPAEAYGNDPQLEMMWAMKAYQHAEIYFNLISSVDPKFLKLTKVDDKICTEFRKAFPDLNIKVLDPEDLKSEQAKEKWRPFCNLFEGVVEDFNYGTLLRLDCERDYTEENTIFATRIQFFAIEIARNREGCNNAVFERVEEEE-EQGGTGGGRER-------------------------------------------------------
>UniRef100_A0A9D3Q386	UniRef100_A0A9D3TFP2	UniRef100_A0A9D3Q3V5
MPGEATETVPTMEQELQQPQGETGSGTESDSDESVPELEEQDSAQAQTQQAQLAAAAEIDEEPVSKAKQSRSEKKARKAMSKLGLRQVTGVTRVTIRKSKNILFVITKPDVYKSPASDTYIVFGEAKIEDLSQQAQLAAAEKFKVQGEAVSNIQENTQTPTVQEESEEEEVDETGVEVKDIELVMSQANVSRAKAVRALKNNNNDIVNAIMELTM--------------------------------------------MKETIMNQEKLAKLQAQVRIGGKGTARRKKKVVHRTATADDKKLQFSLKKLGVNNISGIEEVNMFTNQGTVIHFNNPKVQASLAANTFTITGHAETKQLTEMLPSILNQLGADSLTSLRRLAEALPKQSGDAKAPIAGGEEDDDEVPDLVENFDEASKDEAN------------------AHALSLPAEAYGNDPQLEVMWAMKAYQHAEIYFNLISSVDPKFLKLTKVDDKIYSAFREEFGDLNIQVLDPEELKSDKAKEEWRPFCNKFEGIVEDFNYGTLLRLDCQKDYTEENTIFATRIQFFAIEIARNREGYNSVIYNSNSKKQ-------------------------------------------------------------------
>UniRef100_A0A0E9WUN1	UniRef100_A0A9D3M276	UniRef100_A0A0E9X6A5
MPGEATETVPAMEQEMQQPQGETGSGTESDSDESVPELEEQDSAQAQTQQAQLAAAAEIDEEPVSKAKQSRSEKKARKAMSKLGLRQVTGVTRVTIRKSKNILFVITKPDVYKSPASDTYIVFGEAKIEDLSQQAQLAAAEKFKVQGEAVSNIQENTQTPTVQEESEEEEVDETGVEVKDIELVMSQANVSRAKAVRALKNNNNDIVNAIMELTM-------------------------------------------QMKETIMNQEKLAKLQAQVRIGGKGSARRKKKVVHRTATADDKKLQFSLKKLGVNNISGIEEVNMFTNQGTVIHFNNPKVQASLAANTFTITGHAETKQLTEMLPSILNQLGADSLTSLRRLAEALPKQSGDAKAPIAAGEEDDDEVPDLVENFDEASKDEAN------------------AHALSLPADAYGNDPQLEVMWAMKAYQHADIYFNLISSVDPKFLKLTKVDDKIYSSFREAFPDLNIQILDPELLKSEEAKEKWRPFCNQFEGLVEDFNYGTLLRLDCQKDYTEENTIFVTRIQFFAVEIGRNREGYNSVVF--------------------------------------------------------------------------
>DUMMY	UniRef100_A0A6P3VHH7	UniRef100_A0A6P8G4L9
-------------------------------------------------------------------------------------------------------------------------------------------------------------------------------------------------------------------------------------------------------------------MKETIMNQEKLAKLQAQVRIGGKGTARRKKKVVHRTATADDKKLQFSLKKLGVNNISGIEEVNMFTTQGTVIHFNNPKVQASLAANTFTITGHAETKQLTEMLPSILNQLGADSLTSLRKLAENLPKQVGDGKAPIAGGEEDDDDVPDLVENFDEASKDEA-------------------AHALSLPADAYGNDPQLEVMWAMKAYNHAEIYFNLISSVDPKLLKLTKSDDQIHSAYMESFSDLNLELLDPDNLKSAESKERWRPFCNQFEGIVEDFNYGTLLRLDCRKDYTEENTIFATRIQFYAIEIARNRGGYNDAVY--------------------------------------------------------------------------
>DUMMY	UniRef100_A0A8M2BJ89	UniRef100_Q6DH77
-------------------------------------------------------------------------------------------------------------------------------------------------------------------------------------------------------------------------------------------------------------------MKETIMNQEKLAKLQAQVRIGGKGTARRKKKVVHRTATADDKKLQFSLKKLGVNNISGIEEVNMFTNQGTVIHFNNPKVQASLAANTFTITGHAETKQLTEMLPSILNQLGADSLTSLRRLAEALPKQAGDGKAPVAGGEEDDDEVPDLVENFDEASKNEAN------------------AHALSLPAEAYGNDAQLEVMWAMKAYNHAEVYFNLISSVDPKFLKLTKSDEEIYTKFREAFPDLNIQLLDPELLKSAEAKENWRPFCNQFEGIVEDFNYGTLLRLDCQKDYTEENTIFATRIQFYAIEIARNREGYNDIVH--------------------------------------------------------------------------
>UniRef100_A0A6P6J580	DUMMY	UniRef100_A0A6P6NPD7
MPGEATETVPVTEQEMHQPQAETGSGTESDSDDSVPELEDQDSAQAQTQQAQLAAAAEIDEEPVSKAKQSRSEKKARKAMSKLGLRQVAGVTRVTIRKSKNILFVITKPDVYKSPASDTYIVFGEAKIEDLSQQAQLAAAEKFKVQGEAVSNIQENTQTPTVQEESEEEEVDETGVEVKDIELVMSQANVSRAKAVRALKNNNNDIVNAIMELTM--------------------------------------------------------------------------------------------------------------------------------------------------------------------------------------------------------------------------------AHALSLPAEAYGNDAQLEVMWAMKAYNHAEVYYNLISSVDPKFLKLTKSDEQIYTKFREAFPDLSIQVLDAELLKSVDAKEKWRPFCNQFEGVVEDFNYGTLLRLDCQKDYTEENTIFATRIQFYAIEIARNREGYNDFVH--------------------------------------------------------------------------
>UniRef100_A0A8C1W3M8	UniRef100_A0A8C0YUW1	UniRef100_A0A8C1QQ94
MPGEATETVPVTEQEMQQPQAETGSGTESDSDESVPDLEEQDSAQTQTQQAQLAAAAEIDEEPVSKAKQSRSEKKARKAMSKLGLRQVAGVTRVTIRKSKNILFVITKPDVYKSPASDTYIVFGEAKIEDLSQQAQLAAAEKFKVQGEAVSNIQENTQTPTVQEESEEEEVDETGVEVKDIELVMSQANVSRAKAVRALKNNNNDIVNAIMELTM--------------------------------------------MKETIMNQEKLAKLQAQVRIGGKGTARRKKKVVHRTATADDKKLQFSLKKLGVNNISGIEEVNMFTNQGTVIHFNNPKVQASLAANTFTITGHAETKQLTEMLPSILNQLGADSLTSLRRLAEALPKQAGDGKPPVAGGEEDDDEVPDLVENFDEASKNEAN------------------AHALSLPAEAYGNDARLEVMWAMKAYNHAEVYYNLISSVDPKFLKLTKSDEQIYTKFREEFPDLSIQVLDPELLKSADAKEKWRPFCNQFEGVVEDFNYGTLLRLDCQKDYTEENTVFATRIQFYAIEIARNREGYNDFVH--------------------------------------------------------------------------
>UniRef100_A0A8B9M3C8	UniRef100_A0A8T2MJH6	UniRef100_UPI000BBD85D9
MPGEATETVPVTEQEMQQPQVETGSGTESDSDESVPELEEQDSAQTQTQQAQLAAAAEIDEEPVSKAKQSRSEKKARKAMSKLGLRQVTGVTRVTIRKSKNILFVITKPDVYKSPASDTYIVFGEAKIEDLSQQAQLAAAEKFKVQGEAASNIQENTQTPTVQEESEEEEVDETGVEVKDIELVMSQANVSRAKAVRALKNNNNDIVNAIMELTM-------------------------------------------QMKETIMNQEKLAKLQAQVRIGGKGTARRKKKVVHRTATADDKKLQFSLKKLGVNNISGIEEVNMFTNQGTVIHFNNPKVQASLAANTFTITGHAETKQLTEMLPSILNQLGADSLTSLRKLAEALPKQAGDGKAPMAGGEDEDDEVPDLVENFDEASKDEAN------------------AHALSLPAEAYGNDAQLEVMWAMKAYNHAEVYFNLISSVDPKFLKLTKSDDMIYTKFREDFSDLDIKNLDPELLKSPEAKEKWRPFCNHFEHLVEDFNYGTLLRLDCEKDYTEENTIFATRIQFFAVEIARNREGYNNVVH--------------------------------------------------------------------------
>UniRef100_A0A2D0SKG5	UniRef100_A0A979F1D6	UniRef100_A0A2D0SPG9
MPGEATETVPVTEQEMQHPQVETGSGTESDSDESVPELEEQDSTQ--TQQAqlfssltQLAAAAEIDEEPVSKAKQSRSEKKARKAMSKLGLRQVTGVTRVTIRKSKNILFVITKPDVYKSPASDTYIVFGEAKIEDLSQQAQLAAAEKFKVQGEAASNIQESTQTPTVHEESEEEEVDETGVEVKDIELVMSQANVSRAKAVRALKNNNNDIVNAIMELTM-------------------------------------------------MNQEKLAKLQAQVRIGGKGTARRKKKVVHRTATADDKKLQSSLKKLAVNNIAGIEEVNMIKDDGTVIHFNNPKVQASLSANTFAITGHAETKQLTEMLPGILSQLGADSLTSLRKLAEQFPRQVIDNKAPKAEDiDEEDDDVPDLVENFDEASKNEAN------------------AHALSLPAEAYGNDAQLEVMWAMKAYNHAEVYFNLISSVDPKFLKLTKTDDLIYSKFREDFPDFDLKILDPELLKSAEAKEKWRPFCNHFEGLVEDFNYGTLLRLDCEKDYTEENTIFATRIQFFAIEIARNREGYNNVVHnASVKAKQ-------------------------------------------------------------------
>UniRef100_A0A4W4EMW0	UniRef100_A0A4W4G4N3	UniRef100_UPI0015D0CF6F
MPGEATETVPVTEQEMQQPQVETGSGTESDSDESVPEQEEQDSAQAQTQQAQLAAAAEIDEEPVSKAKQSRSEKKARKAMSKLGLRQVTGVTRVTIRKSKNILFVITKPDVYKSPASDTYIVFGEAKIEDLSQQAQLAAAEKFKVQGEAASNIQENTQTPTVQEESEEEEVDETGVEVKDIELVMSQANVSRAKAVRALKNNNNDIVNAIMELTM--------------------------------------------MKETIMNQEKLAKLQAQVRIGGKGTARRKKKVVHRTATADDKKLQFSLKKLGVNNISGIEEVNMFTNQGTVIHFNNPKVQASLAANTFTITGHAETKQLTEMLPSILNQLGADSLTSLRKLAEALPKQAGDGKAPVAGGEEDDDEVPDLVENFDEASKNEAN------------------AHALSLPAEAYGNDAQLEVLWAMKAFSHAEVYFNLISSVDPKFLKLTKADDLIYTKFREEFPDLNIQILDPELLKSTEAKEKWRPFCNHFEGIVEDFNYGTLLRLDCQKDYTEENTIFATRIQFFAIEIARNREGYNDVVH--------------------------------------------------------------------------
>UniRef100_A0A6Q2YQS7	UniRef100_A0A3P8XCS0	UniRef100_A0A3P8X8D6
MPGEATETVPVTEQEMQQPQVETGSGTESDSDESVPDLEEQDSAQAQTQQAQLAAAAEIDEEPVSKAKQSRSEKKARKAMSKLGLRQVTGVTRVTIRKSKNILFVITKPDVYKSPASDTYIVFGEAKIEDLSQQAQLAAAEKFKVQGEAVSNIQENTQTPTVQEESEEEEVDETGVEVKDIELVMSQANVSRAKAVRALKNNNNDIVNAIMELTM--------------------------------------------MKETIMNQEKLAKLQAQVRIGGKGTARRKKKVVHRTATADDKKLQFSLKKLGVNNISGIEEVNMFTNQGTVIHFNNPKVQASLAANTFTITGHAETKQLTEMLPSILNQLGADSLTSLRRLAEALPKQAGDGKAPIAPLEEEDDDVPDLVENFDEASKDEA-------------------AQALSLPAEAYGNDPQLEVMWAMKAYNHAEIYFNLISSVDPSHLKLTKVDDMIYNSFRVSFADLNIKNLDPDMLKSSEAKEKWRPFCNQFDGVVEDFNYGTLLRLDCEKDYTEENTIFATRIQFFAIEIARNREGFNTPVF--------------------------------------------------------------------------
>UniRef100_C1BJR8	UniRef100_C1BKP1	DUMMY
MPGEATETVPIMEQDLLQPQAETGSATDSDSDDSVPELEEQDSAQAQTHQAQLAAAAEIDEEPVSKAKQSRSEKKARKAMSKLGLRQVAGVTRVTIRKSKNILFVIPKPDVYKSPASDTYIVFGEAKIEDLSQQAQLAAAEKFKVQGEAVSSIQENTQTPTVQEESEEEEVDETGVEVKDIELVMSQANVSRAKAIRALKNNNNDIVNAIMELTM-------------------------------------------------MNQEKLAKLQAQVRIGGKGSARRKKKVVHRTATADDKKLQSSLKKLAVNNIAGIEEVNMIKDDGTVIHFSNPKVQASLSANTFAITGHAETKQLTEMLPGILSQLGADSLTSLRKLAEQFPRQVLDNKAPKAEDiEEEDDDVPDLVENFDEASKNEAN-----------------------------------------------------------------------------------------------------------------------------------------------------------------------------------------------------------------------------------------
>UniRef100_A0A8C7KNX8	UniRef100_A0A8C7DPE2	UniRef100_A0A8C8EWX0
MPGEtTTETVPA--MELQQSQAETGSGTDSDSDDSVPDLEEQDSTQ--TQQAQLAAAAEIDEEPVSKAKQSRSEKKARKAMSKLGLRQVMGVTRVTIRKSKNILFVIPKPDVYKSSASDTYIVFGEAKIEDLSQQAQLAAAEKFKVQGEdRMSSIQENTQTPTVQEESEEEEVDETGVEVKDIELVMSQANVSRVKAIRALKNNNNDIVNAIMELTM-------------------------------------------------MNQEKLAKLQAQVRIGGKGSARRKKKVVHRTATADDKKLQSSLKKLAVNNIAGIEEVNMIKDDGSVIHFNNPKVQASLSANTFAITGHAETKQLTEMLPGILSQLGADSLTSLRKLAEQFPRQVLDSKTPKAEDiEEEDDDVPDLVENFDEASKNEAN------------------AQALSLPAEAYGNDPQLEVMWAMKAYNHAEIYFNLISSVDPSNLKLTKVDDQIYTSFRESFSDLNIKNLDPDMLKTADAKEKWRPFCNQFDGVVEDFNYGTLLRLDCEKDYTEENTIFATRIQFFAIEIARNREGFNAPVF--------------------------------------------------------------------------
>UniRef100_UPI001EAEA996	UniRef100_UPI001EAF896F	UniRef100_UPI001EAE87B4
MPGEtTTETVPA--MELQQSQAETGSGTDSDSDDSVPDLEEQDSTQ--TQQAQLAAAAEIDEEPVSKAKQSRSEKKARKAMSKLGLRQVMGVTRVTIRKSKNILFVIPKPDVYKSSASDTYIVFGEAKIEDLSQQAQLAAAEKFKVQGEdRMSSIQENTQTPTVLEESEEEEVDETGVEVKDIELVMSQANVSRVKAIRALKNNNNDIVNAIMELTM-------------------------------------------------MNQEKLAKLQAQVRIGGKGTARRKKKVVHRTATADDKKLQSSLKKLAVNNIAGIEEVNMIKYDGTVIHFNNPKVQASLSANTFAITGHAENKQLTEMLPGILSQLGADSFTSLRKLAEQFPRQVLDNKAlSISKPEDieEEDDVPDLVENFDEASKNEAN------------------AQALSLPAEAYGNDPQLEVMWAMKAYNHAEIYFNLISSVDPSNLKLTKVDDHIYTSFRESFSDLNIKNLDPDMLKTADAKEKWRPFCNQFDGVVEDFNYGTLLRLDCEKDYTEENTIFATRIQFFAIEIARNREGFNTPVF--------------------------------------------------------------------------
>UniRef100_UPI0015F7BBD1	UniRef100_UPI00227BCE7F	UniRef100_UPI0015FC8BC2
----------------------SGSGTDSDSDDSVPDLEEQDSTQ--TQQAQLAAAAEIDEEPVSKAKQSRSEKKARKAMSKLGLRQVMGVTRVTIRKSKNILFVIPKPDVYKSSASDTYIVFGEAKIEDLSQQAQLAAAEKFKVQGEdRMSSIQENTQTPTVQEESEEEEVDETGVEVKDIELVMSQANVSRVKAIRALKNNNNDIVNAIMELTM-------------------------------------------------------------------GTARRKKKVVHRTATADDKKLQSSLKKLAVNNIAGIEEVNMIKYDGTVIHFNNPKVQASLSANTFAITGHAENKQLTEMLPGILSQLGADSFTSLRKLAEQFPRQVLDNKAmSISKPEDieEEDDVPDLVENFDEASKNEAN--------------VTAAAQALSLPAEAYGNDPQLEVMWAMKAYNHAEIYFNLISSVNPSNLKLTTVDDRIYTSFKESFSDLNIKNLDPDMLKTAEAKEKWRPFCNQFDGVVEDFNYGTLLRLDCVKDYTEENTIFATRIQFFAIEIARNREGFNTPVF--------------------------------------------------------------------------
>UniRef100_A0A8C7DL46	UniRef100_A0A8C7IKW4	UniRef100_A0A8C7F274
MPGEATETVPVTEQEMQQPQVETGSGTESDSDESVPDLEEHDSAQ--TQQAQLAAAAEIDEEPVSKAKQSRKHDpcffASLQAMSKLGLRQVTGVTRVTIRKSKNILFVITKPDVYKSPASDTYIVFGEAKIEDLSQQAQLAAAEKFKVQGEAVSNVQENTQTPTVQEESEEEEVDETGVEVKDIELVMSQANVSRAKAVRALKNNNNDIVNAIM-----------------------------------------------QMKEIIMNQEKLAKLQAQVRIGGKGTARRKKKVVHRTATADDKKLQFSLKKLGVNNISGIEEVNMFTNQGTVIHFNNPKVQASLAANTFTITGHAETKQLTEMLPSILNQLGADSLTSLRRLAEALPKQAGDGKAPIAPIEEEDDDVPDLVENFDEASKDEAN------------------AQALSLPAEAYGNDPQLEVMWAMKAYNHAEIYFNLISSVDPSNLKLTTVDDRIYTSFKESFSDLNIKNLDPDMLKTAEAKEKWRPFCNQFDGVVEDFNYGTLLRLDCVKDYTEENTIFATRIQFFAIEIARNREGFNTPVF--------------------------------------------------------------------------
>UniRef100_C1BF02	UniRef100_UPI000B4F0390	UniRef100_A0A060VZK2
MPGEATETVPVTEQEMQQPQVETGSGTESDSDESVPDLEEQDSAQ--TQQAQLAAAAEIDEEPVSKAKQSRSEKKARKAMSKLGLRQVTGVTRVTIRKSKNILFVITKPDVYKSPASDTYIVFGEAKIENLSQQAQLAAAEKFKVQGEAVSNIQENTQTPTVQEESEEEEVDETGVEVKDIELVMSQANVSRAKAVRALKNNNNDIVNAIMELTM-------------------------------------------QMKEIIMNQEKLAKLQAQVRIGGKGTARRKKKVVHRTATADDKKLQFSLKKLGVNNISGIEEVNMFTNQGTVIHFNNPKVQASLAANTFTITGHAETKQLTEMLPSILNQLGADSLTSLRRLAEALPKQAGDGKAPIAPIEEEDDDVPDLVENFDEASKDEAN------------------AQALSLPAEAYGNDPQLEVMWAMKAYNHAEIYFNLISSVDPSNLKLTKVDDQIYTSFRESFTDLNIKNLDPDMLKTADAKEKWRPFCNQFDGVVEDFNYGTLLRLDCEKDYTEENTIFATRIQFFAIEIARNREGFNAPVF--------------------------------------------------------------------------
>UniRef100_UPI00113166DC	UniRef100_UPI001131AA95	UniRef100_UPI0011303A89
----------------------SGSGTDSDSDDSVPDLEEQDSTQ--TQQAQLAAAAEIDEEPVSKAKQSRSEKKARKAMSKLGLRQVMGVTRVTIRKSKNILFVIPKPDVYKSSASDTYIVFGEAKIEDLSQQAQLAAAEKFKVQGEdRMSSIQENTQTPTVQEESEEEEVDETGVEVKDIELVMSQANVSRVKAIRALKNNNNDIVNAIMELTM-------------------------------------------QMKEIIMNQEKLAKLQAQVRIGGKGTARRKKKVVHRTATADDKKLQFSLKKLGVNNISGIEEVNMFTNQGTVIHFNNPKVQASLAANTFTITGHAETKQLTEMLPSILNQLGADSLTSLRRLAEALPKQAGDGKAPIAPIEEEDDDVPDLVENFDEASKDEAN------------------AQALSLPAEAYGNDPQLEVMWAMKAYNHAEIYFNLISSVDPSNLKLTKVDDQIYTSFRESFSDLNIKNLDPDMLKTADAKEKWRPFCNQFDGVVEDFNYGTLLRLDCEKDYTEENTIFATRIQFFAIEIARNREGFNTPVF--------------------------------------------------------------------------
>UniRef100_B5X5W0	UniRef100_A0A1S3KXQ4	UniRef100_A0A1S3LRS1
MPGEATETVPVTEQEMQQPQVETGSGTESDSDESVPDLEEQDSAQ--TQHAQLAAAAEIDEEPVSKAKQSRSEKKARKAMSKLGLRQVTGVTRVTIRKSKNILFVITKPDVYKSPASDTYIVFGEAKIEDLSQQAQLAAAEKFKVQGEAVSNIQENTQTPTVQEESEEEEVDETGVEVKDIELVMSQANVSRAKAVRALKNNNNDIVNAIMELTM-------------------------------------------QMKEIIMNQEKLAKLQAQVRIGGKGTARRKKKVVHRTATADDKKLQFSLKKLGVNNISGIEEVNMFTNQGTVIHFNNPKVQASLAANTFTITGHAETKQLTEMLPSILNQLGADSLTSLRRLAEALPKQAGDGKAPIAPIEEEDDDVPDLVENFDEASKDEAN------------------AQALSLPAEAYGNDPQLEVMWAMKAYNHAEIYFNLISSVDPSNLKLTKVDDRIYASFKESFSDLNIKNLDPDMLKTAEAKEKWRPFCNQFDGVVEDFNYGTLLRLDCVKDYTEENTIFATRIQFFAIEIARNREGFNTPVF--------------------------------------------------------------------------
>UniRef100_A0A674BML3	UniRef100_A0A674CDH4	UniRef100_A0A673XNN1
MPGEATETVPVTEQEMQQPQVETGSGTESDSDESVPDLEEQDSAQ--TQHAQLAAAAEIDEEPVSKAKQSRSEKKARKAMSKLGLRQVMGVTRVTIRKSKNILFVITKPDVYKSPASDTYIVFGEAKIEDLSQQAQLAAAEKFKVQGEAVSNIQENTQTPTVQEESEEEEVDETGVEVKDIELVMSQANVSRAKAVRALKNNNNDIVNAIMELTM-------------------------------------------QMKEIIMNQEKLAKLQAQVRIGGKGTARRKKKVVHRTATADDKKLQFSLKKLGVNNISGIEEVNMFTNQGTVIHFNNPKVQASLAANTFTITGHAETKQLTEMLPSILNQLGADSLTSLRRLAEALPKQAGDGKAPIAPIEEEDDDVPDLVENFDEASKDEAN------------------AQALSLPAEAYGNDPQLEVMWAMKAYNHAEIYFNLISSVDPSNLKLTKVDDRIYASFKESFSDLNIKNLDPDMLKTAEAKEKWRPFCNQFDGVVEDFNYGTLLRLDCVKDYTEENTIFATRIQFFAIEIARNREGFNTYVF--------------------------------------------------------------------------
>UniRef100_A0A8U1C863	UniRef100_A0A8U0TRK9	UniRef100_A0A8U0PL18
MPGEtTTETVP----ELQQSQADTGSGTDSDSDDSVPDLEEQDSTQ--TQQAQLAAAAEIDEEPVSKAKQSRSEKKARKAMSKLGLRQVTGVTRVTIRKSKNILFVIPKPDVYKSSASDTYIVFGEAKIEDLSQQAQLAAAEKFKVQGEdRMSSIQENTQTPTVQEESEEEEVDETGVEVKDIELVMSQANVSRVKAIRALKNNNNDIVNAIMELTM--------------------------------------------MKEIIMNQEKLAKLQAQVRIGGKGTARRKKKVVHRTATADDKKLQFSLKKLGVNNISGIEEVNMFTNQGTVIHFNNPKVQASLAANTFTITGHAETKQLTEMLPSILNQLGADSLTSLRRLAEALPKQAGDGKAifdgkPIAPIEEEDDDVPDLVENFDEASKDEAN------------------AQALSLPAEAYGNDPQLEVMWAMKAYNHAEIYFNLISSVDPSNLKLTKVDDRIYTSFRESFSDLNIKNLDPDMLKTADAKEKWRPFCNQFDGVVEDFNYGTLLRLDCEKDYTEENTIFATRIQFFAIEIARNREGFNTPVF--------------------------------------------------------------------------
>DUMMY	UniRef100_A0A8C4YUG8	UniRef100_A0A8C4ZSJ0
-----------------------------------------------------------------------------------------------------------------------------------------------------------------------------------------------------------------------------------------------------------------PQMKDTIMNPEKLAKLQAQVRIGGKGSARRKKKVVHRTATADDKKLQFSLKKLGVNNISGIEEVNMFTNQGTVIHFNNPKVQASLAANTFTITGHAENKQLTEMLPSILNQLGADSLTSLRRLAEALPKQASDGNAPIAEVEEEDDDVPDLVENFDEASKDEAN----------------SAAHVLSLPADSFGNNPQVEVMWAMKAYNHAEVYFNLISSVDPKFLKLTKVDDTIYTAFRETFKDMDIKLLHPDLLKSAEAKETWRPFCNQFEDVIEDFNYGTLLRLNCEQDYTEENTIFATRIQFFAIEIARNREGLNTPVFTA------------------------------------------------------------------------
>DUMMY	UniRef100_A0A3Q2SYU5	UniRef100_UPI00165C5C19
-------------------------------------------------------------------------------------------------------------------------------------------------------------------------------------------------------------------------------------------------------------------MKESIMNQEKLSKLQAQVRIGGKGSARRKKKVVHRTATADDKKLQFSLKKLGVNNISGIEEVNMFTNQGTVIHFNNPKVQASLAANTFTITGHAENKQLTEMLPGILNQMGADSLTSLRRLAETLPKPAGENKAPMVAVEEEDDEVPDLVENFDEASKNEAN------------------AHALSLPAEAYGNDPRLEVMWAMKAYNHAEVYFNLISSVEPKFLKLTKVDDQLYSSFRETFKELDVKQLKEGDLKSDEAKERWRPFCNQFEGIVEDFNYGTLLRLDCEKDYSEENTIFATRVQFFAVEIARNREGYNDAVFRSKRSK--------------------------------------------------------------------
>DUMMY	UniRef100_A0A087Y1U1	UniRef100_A0A087XL34
-------------------------------------------------------------------------------------------------------------------------------------------------------------------------------------------------------------------------------------------------------------------MKEAIMNQEKLAKLQAQVRIGGKGSARRKKKVVHRTATADDKKLQFSLKKLGVNNISGIEEVNMFTNQGTVIHFNNPKVQASLAANTFTITGHAETKQLTEMLPGILNQLGADSLTSLRRLAEALPKQAGDGKAPIAAVEEEDDDVPDLVENFDEASKDEAN------------------AHALSLPAEAYGNDPRLEVMWAMKAYNHAEVYFNLISSVDPKFLKLTKVDDQIYSSFRETFKDLDVKRLKEEDLKSDKAKQTWRPFCNQFEGIVEDFNYGTLLRLDCEKDYSEDNTIFATRVQFFAVEIARNREGHNDTVFTSKRAK--------------------------------------------------------------------
>UniRef100_A0A3P9NLT1	UniRef100_A0A3P9Q9L5	UniRef100_A0A3P9PB23
-----------------------GSGTESDSDDSVPELEEQDSAQTQTQQAQLAAAAEIDEEPVSKAKQSRSEKKARKAMSKLGLRQVTGVTRVTIRKSKNILFVITKPDVYKSPASDTYIVFGEAKIEDLSQQAQLAAAEKFKVQGEATAKIQDNTQTPTVQEESEEEEVDETGVEVKDIELVMSQANVSRAKAVRALKNNNNDIVNAIM------------------------------------------------MKEAIMNQEKLAKLQAQVRIGGKGSARRKKKVVHRTATADDKKLQFSLKKLGVNNISGIEEVNMFTNQGTVIHFNNPKVQASLAANTFTITGHAETKQLTEMLPGILNQLGADSLTSLRRLAEALPKQAGDGKAPIAAVEEEDDDVPDLVENFDEASKDEAN------------------AHALSLPAEAYGNDPRLEVMWAMKAYNHAEVYFNLISSVDPKFLKLTKVDEQIYSSFRETFKDLDVKRLKEEDLKSDEAKQTWRPFCNQFEGIVEDFNYGTLLRLDCEKDYSEDNTIFATRVQFFAVEIARNREGHNDTVFTSKRAK--------------------------------------------------------------------
>DUMMY	UniRef100_M4AIG5	UniRef100_A0A3B5RAT5
------------------------------------------------------------------------------------------------------------------------------------------------------------------------------------------------------------------------------------------------------------------QMKESIMNQEKLAKLQEQVRIGGKGSARRKKKVVHRTATADDKKLQFSLKKLGVNNISGIEEVNMFTNQGTVIHFNNPKVQASLAANTFTITGHAENKQLTEMLPGILNQMGADSLTSLRRLAETLPKPAGDNKAPIVAAEEEDDEVPDLVENFDEASKNEAN------------------AHALSLPAEAYGNDPRLEAMWAMKAYNHAEVYFNLISSVDPKFLKLTKVDDQIYLSFRETFKDLDVKRLKEEDLKSDEAKQTWRPFCNQFEGIVEDFNYGTLLRLDCEKDYSEDNTIFATRVQFFAVEIARNREGHNDTVFTSKRAK--------------------------------------------------------------------
>DUMMY	UniRef100_UPI0013B4513B	UniRef100_UPI0013B36443
------------------------------------------------------------------------------------------------------------------------------------------------------------------------------------------------------------------------------------------------------------------QMKESIMNQEKLAKLQEQVRIGGKGSARRKKKVVHRTATADDKKLQFSLKKLGVNNISGIEEVNMFTNQGTVIHFNNPKVQASLAANTFTITGHAENKQLTEMLPGILNQMGADSLTSLRRLAETLPKPAGDNKAPIVAAEEEDDEVPDLVENFDEASKNEAN------------------AHALSLPAEAYGNDPRLEVMWAMKAYNHAEVYFNLISSVDPKFLKLTKVDDQIYSSFRETFKDLDVKRLKEEDLKSEEAKQTWRPFCNQFEGIVEDFNYGTLLRLDCEKDYSEDNTIFATRVQFFAVEIARNREGHNDTVFTSKRAK--------------------------------------------------------------------
>UniRef100_A0A3P9MGY6	UniRef100_A0A3P9JHW7	UniRef100_H2MZS7
MPGEATETVPITEQEMQQPQVETGSGTESDSDDSVPELEEQDSAQTQTQQAQLAAAAEIDEEPVSKAKQSRSEKKARKAMSKLGLRQVTGVTRVTIRKSKNILFVITKPDVYKSPASDTYIVFGEAKIEDLSQQAQLAAAEKFKVQGEAVSNIQENTQTPTVQEESEEEEVDEAGVEVKDIELVMSQANVSRAKAVRALKNNNNDIVNAIMELTM--------------------------------------------MKESIMNQEKLVKLQAQVRIGGKGSARRKKKVVHRTATADDKKLHFSLKKLGVNNISGIEEVNMFTNQGTVIHFNNPKVQASLAANTFTVTGHAENKQLTEMLPGILSQLGADSLTSLRRLAEHLPKAVGEHKVPIVDAEEEEDEVPDLVENFDEASKNEAN------------------AHALSLPAEAYGNDPRLEVMWAMKAYNHAEVYFNLISSVDPKFLKLTKLDDRIYSSFRETFKDLDVRQLKEEDLKSDQAKERWRPFCNQFEGLVEDFNYGTLLRLDCQKGYSEENSIFSTRVQFFAIEIARNREGCNEAVYRSKE----------------------------------------------------------------------
>UniRef100_A0A8C2ZEN9	UniRef100_A0A8C3G780	UniRef100_A0A8C2Z148
MPGEATETVPVTEQEMQQPQVETGSGTESDSDDSVPDLEEQDSAQTQTQQAQLAAAAEIDEEPVSKAKQSRSEKKARKAMSKLGLRQVTGVTRVTIRKSKNILFVITKPDVYKSPASDTYIVFGEAKIEDLSQQAQLAAAEKFKVQGEAVSNIQENTQTPTVQEESEEEEVDETGVEVKDIELVMSQANVSRAKAVRALKNNNNDIVNAIMELTM--------------------------------------------MKESIMNQEKLAKLQAQVRIGGKGSARRKKKVVHRTATADDKKLQFSLKKLGVNNISGIEEVNMFTNQGTVIHFNNPKVQASLAANTFTITGHAETKQLTEMLPGILNQLGADSLTSLRRLAEALPKQVADGKAPIATveEEDEDDDVPDLVENFDEASKDEAN------------GGASAAAHALSLPAEAYGNDPRLEVMWAMKAYNHAEVYFNLISSVDPKFLKLTKLDDDIYADFRGTFKKLDIKRLKAEDLKSEEAKETWRPFCNRFEGLIEDFNYGTLLRLDCEKDYTEENTIFATRTQFFAVEVARNREGDNNTVFLSNRSK--------------------------------------------------------------------
>DUMMY	UniRef100_A0A669EWX1	UniRef100_I3K3W4
-------------------------------------------------------------------------------------------------------------------------------------------------------------------------------------------------------------------------------------------------------------------MKEAIMNQEKLAKLQAQVRIGGKGTARRKKKVVHRTATADDKKLQFSLKKLGVNNISGIEEVNMFTNQGTVIHFNNPKVQASLAANTFTITGHAETKQLTEMLPGILNQLGADSLTSLRRLAEALPKQAADGKAPIAAVEEEDD-VP---------------------------------AHALSLPAEAYGNDPRLEVMWAMKAYNHAEVYFNLISSVDPKFLKLTKMDDKIYSSFRETFKDLDIKLLNADDLKSEKAKETWRPFCNQFEGLVEDFNYGTLLRLDCERDYTEENTIFATRVQFFAIEIARNREGYNNVVFKSKSSK--------------------------------------------------------------------
>DUMMY	UniRef100_A0A3Q3CRG4	UniRef100_A0A3Q2WAR7
-------------------------------------------------------------------------------------------------------------------------------------------------------------------------------------------------------------------------------------------------------------------MKESIMNQEKLAKLQAQVRIGGKGSARRKKKVVHRTATADDKKLQFSLKKLGVNNISGIEEVNMFTNHGTVIHFNNPKVQASLAANTFTITGHAENKQITEMLPGILNQLGADSLTSLRRLAENLPKPG-DNKVPMVAAEEEDDEVPDLVENFDEASKDEAN------------------AHALSLPAEAYGNDPRLEVMWAMKAYNHAEVYFNLISSVDPKFLKLTKMDDKIYSSFRETFKDLDVKLLNADDLKSEKAKETWRPFCNQFEGLVEDFNYGTLLRLDCEKDYTEENTIFATRVQFFAIEIARNREGYNNAVFKSKSSK--------------------------------------------------------------------
>DUMMY	UniRef100_A0A3P8RFL6	UniRef100_A0A3P8PFH2
-------------------------------------------------------------------------------------------------------------------------------------------------------------------------------------------------------------------------------------------------------------------MKEAIMNQEKLAKLQAQVRIGGKGTARRKKKVVHRTATADDKKLQFSLKKLGVNNISGIEEVNMFTNQGTVIHFNNPKVQASLAANTFTITGHAETKQLTEMLPGILNQLGADSLTSLRRLAEALPKQAADGKAPIAAVEEEDD-VP---------------------------------AHALSLPAEAYGNDPRLEVMWAMKAYNHAEVYFNLISSVDPKFLKLTKMDDKIYSSFRETFKDLDVKLLNADDLKSEKAKETWRPFCNQFEGLVEDFNYGTLLRLDCEKDYTEENTIFATRVQFFAIEIARNREGYNNAVFKSKSSK--------------------------------------------------------------------
>UniRef100_UPI00106E3569	UniRef100_A0A484DEK5	UniRef100_UPI00106E78DA
----------------------SGSGTESDSDDSVPELEEQDSAQTQTQQAQLAAAAEIDEEPVSKAKQSRSEKKARKAMSKLGLRQVTGVTRVTIRKSKNILFVITKPDVYKSPASDTYIVFGEAKIEDLSQQAQLAAAEKFKVQGEAVSNIQENTQTPTVQEESEEEEVDETGVEVKDIELVMSQANVSRAKAVRALKNNNNDIVNAIMELTM-------------------------------------------QMKESIMNQEKLAKLQAQVRIGGKGSARRKKKVVHRTATADDKKLQFSLKKLGVNNISGIEEVNMFTNQGTVIHFNNPKVQASLAANTFTITGHAENKQLTEMLPGILNQLGADSLTSLRRLAETLPKPAGENKGPMvaAEEEDDDDDVPDLVENFDEASKDEAN------------------AHALSLPAEAYGNDPRLEVMWAMKAYNHAEVYFNLISSVDPKFLKLTKLDDKIYSTFRETFKELDIKLLKPDDLKSDEAKETWRPFCNQFEGLIEDFNYGTLLRLDCEKDYTEENTIFATRVQFFAVEIARNREGYNNTVFMSKSSK--------------------------------------------------------------------
>UniRef100_UPI0019635224	UniRef100_A0A6A5EJB9	UniRef100_A0A6A5EPQ7
----------------------SGSGTESDSDDSVPELEEQDSAQTQTQQAQLAAAAEIDEEPVSKAKQSRSEKKARKAMSKLGLRQVTGVTRVTIRKSKNILFVITKPDVYKSPASDTYIVFGEAKIEDLSQQAQLAAAEKFKVQGEAVSNIQENTQTPTVQEESEEEEVDETGVEVKDIELVMSQANVSRAKAVRALKNNNNDIVNAIMELTM-------------------------------------------QMKESIMNQEKLAKLQAQVRIGGKGSARRKKKVVHRTATADDKKLQFSLKKLGVNNISGIEEVNMFTNQGTVIHFNNPKVQASLAANTFTITGHAENKQLTEMLPGILNQLGADSLTSLRRLAETLPKPAGENKGPMvaAEEEDDDDDVPDLVENFDEASKDEAN------------------AHALSLPADAYGNDPRLEVMWAMKAYNHAEVYFNLISSVDPKFLKLTKLDDKIYSTFRETFKELDIKLLKPDDLKSDEAKETWRPFCNQFEGLIEDFNYGTLLRLDCEKDYTEENTIFATRVQFFAVEIARNREGYNNTVFMSKSSK--------------------------------------------------------------------
>UniRef100_A0A671VS08	UniRef100_A0A671VZR6	UniRef100_A0A671X182
MPGEATETVPVTEQEMQQPQVETGSGTESDSDDSVPELEEQDSAQTQTQQAQLAAAAEIDEEPVSKAKQSRSEKKARKAMSKLGLRQVTGVTRVTIRKSKNILFVITKPDVYKSPASDTYIVFGEAKvfsnfffflirqqnIEDLSQQAQLAAAEKFKVQGEAVSNIQENTQTPTVQEESEEEEVDETGVEVKDIELVMSQANVSRAKAVRALKNNNNDIVNAIMELTM--------------------------------------------MKE-IMNQEKLAKLQAQVRIGGKGSARRKKKVVHRTATADDKKLQFSLKKLGVNNISGIEEVNMFTNQGTVIHFNNPKVQASLAANTFTITGHAETKQLTEMLPGILNQLGADSLTSLRRLAEALPKQAADGKAPIATVEEEDDDVPDLVENFDEASKDEAN------------------AHALSLPADAYGNDPRLEVMWAMKAYNHAEVYFNLISSVDPKFLKLTKLDDKIYSSFRETFKDLDIKLLKAEDLKSDEAKETWRPFCNEFEGLVEDFNYGTLLRLDCEKDYTEENTIFATRVQFFAVEIARNREGYNNTVFMSKSSK--------------------------------------------------------------------
>UniRef100_A0A4W6ETG1	UniRef100_A0A4W6F3K0	UniRef100_UPI00087599DC
MPGEATETVPVTEQEMQQPQVETGSGTESDSDDSVPDLEEQDSAQTQTQQAQLAAAAEIDEEPVSKAKQSRSEKKARKAMSKLGLRQVTGVTRVTIRKSKNILFVITKPDVYKSPASDTYIVFGEAKIEDLSQQAQLAAAEKFKVQGEAVSNIQENTQTPTVQEESEEEEVDETGVEVKDIELVMSQANVSRAKAVRALKNNNNDIVNAIMELTM--------------------------------------------MKDTIMNQEKLAKLQAQVRIGGKGSARRKKKVVHRTATADDKKLQFSLKKLGVNNISGIEEVNMFTNQGTVIHFNNPKVQASLAANTFTITGHAETKQLTEMLPGILNQLGADSLTSLRRLAEALPKQAADGKAPIAAVEEEDDDVPDLVENFDEASKDEAN------------------AHALSLPADAYGNDPRLEVMWAMKAYNHAEVYFNLISSVDPKFLKLTKLDDKIYSSFRETFKELDIKLLNPDDLKSDEAKERWRPFCNQFEGLVEDFNYGTLLRLDCEKDYTEENTIFATRVQFFAIEIARNREGYNDTVYKS------------------------------------------------------------------------
>DUMMY	UniRef100_A0A6I9P383	UniRef100_A0A6I9NIK5
-------------------------------------------------------------------------------------------------------------------------------------------------------------------------------------------------------------------------------------------------------------------MKEFIMNQEKLAKLQAQVRIGGKGSARRKKKVVHRTATADDKKLQFSLKKLGVNNISGIEEVNMFTNQGTVIHFNNPKVQASLAANTFTITGHAENKQLTEMLPGILNQLGADSLTSLRRLAENLPRPAGEDMAPMvAAEEDEDDDVPDLVENFDEASKDEAN--------------------------------PQLEVLWAMKAYNHAEVYFNLISSVDPKFLKLTKIDDDIYKIFRETFKDLDIKKLNPDDLKSEEMKEVWRPFCNQFQGLIEDFNYGTLLRLDCERDYTEDNTIFATRVQFFAIEIARNKEGCNDVVFTSKSSK--------------------------------------------------------------------
>UniRef100_A0A6P8UL67	UniRef100_A0A6P8WZM7	DUMMY
-----------------------GSGTESDSDDSVPDLEEQDSAQTQTQQAQT-------RKPVSKAKQSRSEKKARKAMSKLGLRQVTGVTRVTIRKSKKHLVCHHQPDVYKSPASDTYIVFGEAKIEDSSQQAQLAAAEKFKVQGEXSFNIQENTQTPTVQEESEEEEVDETGVEVKDIELVMSQANVSRAKAVRALXNNNNDIVNAIMELTM--------------------------------------------MKEFIMNQEKLAKLQAQVRIGGKGSARRKKKVVHRTATADDKKLQFSLKKLGVNNISGIEEVNMFTNQGTVIHFNNPKVQASLAANTFTITGHAENKQLTEMLPGILNQLGADSLTSLRRLAENLPRPAGEDMAPMvAAEEDEDDEVPDLVENFDEASKDEAN-----------------------------------------------------------------------------------------------------------------------------------------------------------------------------------------------------------------------------------------
>DUMMY	UniRef100_UPI001C4B0D57	UniRef100_UPI001C4D77FA
-------------------------------------------------------------------------------------------------------------------------------------------------------------------------------------------------------------------------------------------------------------------MKESIMNQEKLAKLQAQVRIGGKGSARRKKKVVHRTATADDKKLQFSLKKLGVNNISGIEEVNMFTNQGTVIHFNNPKVQASLAANTFTITGHAENKQLTEMLPGILNQLGADSLTSLRRLAETLPKPTGENKAPMVAAEEEDDEVPDLVENFDEASKNEAN------------------AHALSLPADAYGNDPRLEMMWAMKAYNHAEVYFNLISSVDPKFLKLTKLDDKIYSSFRETFKDLDIKLLKSDDLKSDEAKETWRPFCNQFEGLIEDFNYGTLLRLDCEKDYTEENTIFATRAQFFAIEIARNREGFNDAVYTS------------------------------------------------------------------------
>UniRef100_UPI001A992505	UniRef100_UPI001A99A26D	UniRef100_UPI001A987BB0
MPSEATETVPVTEQEMQQPQVETGSGTESDSDDSVPELEEQDSTQTQTQQAQLAAAAEIDEEPVSKAKQSRSEKKARKAMSKLGLRQVTGVTRVTIRKSKNILFVITKPDVYKSPASDTYIVFGEAKIEDLSQQAQLAAAEKFKVQGEAVSNIQENTQTPTVQEESEEEEVDETGVEVKDIELVMSQANVSRAKAVRALKNNNNDIVNAIMELTM--------------------------------------------MKESIMNQEKLAKLQAQVRIGGKGSARRKKKVVHRTATADDKKLQFSLKKLGVNNISGIEEVNMFTNQGTVIHFNNPKVQASLAANTFTITGHAENKQLTEMLPGILNQLGADSLTSLRRLAETLPKPAGENKAPLVAAEDEDDEVPDLVENFDEASKNEAN------------------AHALSLPADAYGNDPRLEVMWAMKAYNHAEVYFNLISSVDPKFLKLTKLDDKIYSCFRETFEELDIKLLKADDLKSDEAKERWRPFCNQFEGLVEDFNYGTLLRLDCERDYTEENTIFATRVQFFAIEIARNREGYNDVVY--------------------------------------------------------------------------
>UniRef100_A0A0H4MC43	UniRef100_UPI00097CE8A1	UniRef100_UPI00097E15FF
MPGEATETVPVTEQEMQQPQVETGSGTESDSDDSVPELEEQDSAQTQTQQAQLAAAAELDEEPVSKAKQSRSEKKARKAMSKLGLRQVTGVTRVTIRKSKNILFVITKPDVYKSPASDTYIVFGEAKIEDLSQQAQLAAAEKFKVQGEAVSNIQENTQTPTVQEESEEEEVDETGVEVKDIELVMSQANVSRAKAVRALKNNNNDIVNAIMELTM--------------------------------------------MKESIMNQEKLAKLQAQVRIGGKGSARRKKKVVHRTATADDKKLQFSLKKLGVNNISGIEEVNMFTNQGTVIHFNNPKVQASLAANTFTITGHAENKQLTEMLPAILNQMGADSLTSLRRLAETLPKPAGENKAPMvAAEEEEDDEVPDLVENFDEASKNEAN-----------------VAHALSLPADAYGNDPRLEAMWAMKAYNHAEVYFNLISSVDPKFLKLTKLDERIYSSFRETFKDLDIKLLNPDDLKSDEAKERWRPFCNQFDGLIEDFNYGTLLRLDCEKDYTEENTIFATRAQFFAVEIARNREGCNDAVFKS------------------------------------------------------------------------
>DUMMY	UniRef100_UPI00232A1692	UniRef100_UPI00232A6143
-------------------------------------------------------------------------------------------------------------------------------------------------------------------------------------------------------------------------------------------------------------------MKEAIMNQEKLAKLQAQVRIGGKGSARRKKKVVHRTATADDKKLQFSLKKLGVNNISGIEEVNMFTNQGTVIHFNNPKVQASLAANTFTITGHAETKQLTEMLPGILNQLGADSLTSLRRLAEALPKQATDGKAPIATveEEDEDDDVPDLVENFDEASKDEAN------------GGAVAAAHALSLPADAYGNDPRLEAMWAMKAYNHAEVYFNLISSVDPKFLKLTKLDDEIYSSFRETFKDLDIKLLKTDDLKSNEAKERWRPFCNQFEGLVEDFNYGTLLRLDCGKDYTEENTLFATRAQFFAVEIARNREGCNDVVFKS------------------------------------------------------------------------
>UniRef100_UPI00148C50D1	UniRef100_UPI00148C5AE0	UniRef100_UPI00148C7864
MPGEATETVPVTEQEMQQPQVETGSGTESDSDDSVPDLEEQDSAQTQTQQAQLAAAAEIDEEPVSKAKQSRSEKKARKAMSKLGLRQVTGVTRVTIRKSKNILFVITKPDVYKSPASDTYIVFGEAKIEDLSQQAQLAAAEKFKVQGETVSNIQENTQTPTVQEESEEEEVDETGVEVKDIELVMSQANVSRAKAVRALKNNNNDIVNAIMELTM--------------------------------------------MKEAIMNQEKLAKLQAQVRIGGKGSARRKKKVVHRTATADDKKLQFSLKKLGVNNISGIEEVNMFTNQGTVIHFNNPKVQASLAANTFTITGHAETKQLTEMLPGILNQLGADSLTSLRRLAEALPKQATDGKAPIATVEEEDDDVPDLVENFDEASKDEAN------------GGAMAAAHALSLPADAYGNDPRLEAMWAMKAYNHAEVYFNLISSVDAKFLKLTKLDDSIYSSFRETFKDLDIKLLKTDDLKSNEAKERWRPFCNQFEELIEDFNYGTLLRLDCEKDYTEENTLFATRAQFFAVEIARNREGCNDAVFKS------------------------------------------------------------------------
>DUMMY	UniRef100_UPI00235AD91B	UniRef100_UPI00235B13B4
-------------------------------------------------------------------------------------------------------------------------------------------------------------------------------------------------------------------------------------------------------------------MKESIMNQEKLAKLQAQVRIGGKGTARRKKKVVHRTATADDKKLQFSLKKLGVNNISGIEEVNMFTNQGTVIHFNNPKVQASLAANTFTITGHAETKQLTDMLPSILNQLGADSLTSLRRLAEALPKQSVDGKAPLATGEEEDDEVPDLVENFDEASKNES--------------EALSVAQALSLPAEAYGNDPNVEMIWAMKAYQHAEVYFNLISSVDPRLLKLTRLDDVIYTTFREQFPELQIDVLDPDDLKSSAAKEKWRPFCMQFEKEVEDFNYGTLLRLDSTKDYTEENTIFSTRIQFFAIEIARNREGFNDAVFRHI-----------------------------------------------------------------------
>UniRef100_A0A8J0UF77	UniRef100_A0A974I2C6	UniRef100_Q66IP4
MPGEATETVPAAEQELHQPQAETGSGTESDSDDSPPEL-EQDSTQ-TTQQAQLAAAAEIDEEPVSKAKQSRSEKKARKAMSKLGLRQVTGVTRVTIRKSKNILFVITKPDVYKSPASDTYIVFGEAKIEDLSQQAQLAAAEKFKVQGEAVSNIQENTQTPTVQEESEEEEVDETGVEVKDIELVMSQANVSRAKAVRALKNNSNDIVNAIMELTM--------------------------------------------MKETIMNQEKLAKLQAQVRIGGKGTARRKKKVVHRTATADDKKLQFSLKKLGVNNISGIEEVNMFTNQGTVIHFNNPKVQASLAANTFTITGHAETKQLTEMLPSILNQLGADSLTSLRRLAEALPKQSMDGNAPLASGEDEDDEVPDLVENFDEASKNES--------------EALSVAQALSLPAEAYGNDPNLEMMWAMKAYQHAEVYFNLISSVDPGILKLTRTDDVIYKAFREEFPELQIAILDPEELKSPAAKEKWRPFCMQFETQVEDFNYGTLLRLDSSKDYSEENSIFATRIQFYAIEIARNREGCNNVIF--------------------------------------------------------------------------
>UniRef100_Q68F90	UniRef100_F6ZEI6	UniRef100_F7CAS8
MPGEATETVPAAEQELHQPQAETGSGTESDSDDSPPEL-EQDSTQTTTQQAQLAAAAEIDEEPVSKAKQSRSEKKARKAMSKLGLRQVTGVTRVTIRKSKNILFVITKPDVYKSPASDTYIVFGEAKIEDLSQQAQLAAAEKFKVQGEAVSNIQENTQTPTVQEESEEEEVDETGVEVKDIELVMSQANVSRAKAVRALKNNSNDIVNAIMELTM--------------------------------------------MKETIMNQEKLAKLQAQVRIGGKGTARRKKKVVHRTATADDKKLQFSLKKLGVNNISGIEEVNMFTNQGTVIHFNNPKVQASLAANTFTITGHAETKQLTEMLPSILNQLGADSLTSLRRLAEALPKQSVDGKAPLASGEEEDDEVPELVENFDEASKNES--------------EALSVAQALSLPAEAYGNDPNLEMMWAMKAYQHAEVYFNLISSVDPRILKLTRTDDVIYKTFREEFPELQIGVLDPEEMKSPAAKEKWRPFCMQFETQVEDFNYGTLLRLDSSKDYTEENSIFATRIQFYAIEIARNREGCNDVVF--------------------------------------------------------------------------
>UniRef100_UPI001ABDEB2C	UniRef100_UPI001ABDEE60	UniRef100_UPI001ABE8443
MPGEATETVPVAEQELHQPQAETGSGTDSDSDDSPPELEQ--DTQTSTQQAQLAAAAEIDEEPVSKAKQSRSEKKARKAMSKLGLRQVTGVTRVTIRKSKNILFVITKPDVYKSPASDTYIVFGEAKIEDLSQQAQLAAAEKFKVQGEGVSNIQENTQTPTVQEESEEEEVDETGVEVKDIELVMSQANVSRAKAVRALKNNSNDIVNAIMELTM--------------------------------------------MKENIMNQEKLAKLQAQVRIGGKGTARRKKKVVHRTATADDKKLQFSLKKLGVNNISGIEEVNMFTNQGTVIHFNNPKVQASLAANTFTITGHAETKQLTEMLPSILNQLGADSLTSLRRLAEALPKQSMDGKAPLATGeEEEDDEVPELVENFDEASKNES----------------LSVAEALSLPAESYGNDPNVEMIWAMKAYQHAEVYFNLISSVDPRLLKLTKLDDGIYTAFRAEFPDLRIDVIDPEDLKSPAAKEKWRPFCMQFENQVEDFNYGTLLRLDSSKEYAEENTIFSTRIQFFAIEIARNREGCNAVIY--------------------------------------------------------------------------
>UniRef100_A0A2G9NK90	UniRef100_C1C4Z9	UniRef100_A0A2G9P8A0
MPGKATETVPVAEQELHQHQAKTGSVTESASYDSPPEL-EHDSTQTSTQ--------------------------------LLGSQE-------RLSKNPKTFYLSLQNQMYTRAQYLTLILSSErLRLKMSHNKPSLLLLKKIKVKGETVSNIQENTHTPTVQEENKEEEVHEPGVEVKDIELVMSQENMSRAKAVHALKNNSNDIVNAIMEL---------------------------------------------------MNQEKLAKLQAQVRIGGKGTARRKKKVVHRTATADDKKLQSSLKKLAVNNIAGIEEVNMIKDDGTVIHFNNPKVQASLSANTFAITGHAESKQITEMLPGILSQLGADSLTSLRKLAEQFPRQVLDSKAPKPEDiEEEDDDVPELVENFDGASKNEAN-------------EALSVAQALSLPAESYGNDPNVEMVWAMKAYQHAEVYFNLIGSVDPRHLKLTRKDDVIYAAFRGDFPDLRIDVLDPEDLKSPAAKEKWRPFCMKFETEVEDFNYGTLLRLDCSKEYTEENTIFATRIQFYGIEIARNREGYNDVIF--------------------------------------------------------------------------
>UniRef100_UPI001AAD67C1	UniRef100_UPI001AAD1D03	UniRef100_UPI001AAD8B68
MPGEATETVPVAEHELHQPQAETGSGTESDSDDSPPELEH--DTHSSTQQAQLAAAAEIDEEPVSKAKQSRSEKKARKAMSKLGLRQVTGVTRVTIRKSKNILFVITKPDVYKSPASDTYIVFGEAKIEDLSQQAQLAAAEKFKVQGEAVSNIQENTQTPTVQEESEEEEVDENGVEVKDIELVMSQANVSRAKAVRALKNNSNDIVNAIMELTM--------------------------------------------MKETIMNQEKLAKLQAQVRIGGKGTARRKKKVVHRTATADDKKLQFSLKKLGVNNISGIEEVNMFTNQGTVIHFNNPKVQASLAANTFTITGHAETKQLTEMLPSILNQLGADSLTSLRRLAEALPKQSLDGRAPLATGEEEDDEVPDLVENFDEASKNEA-----SGLDSLGASGALSVAQALSLPAESYGNDPNVEMAWAMKAYQHAEVYFNLIGSVDPRHLKLTRKDDVIYEAFRGDFPELRIDVLDPDDLKSPAAKEKWRPFCMKFETEVEDFNYGTLLRLDCSKDYTEENTIFATRIQFYAIEIARNREGFNDVLF--------------------------------------------------------------------------
>UniRef100_UPI0020958B18	DUMMY	UniRef100_UPI00209574F9
MPGEATETVPATEQELPQPQAETapavpappagapvqasGSGTESDSDESVPELEEQDSTQATTQQAQLAAAAEIDEEPVSKAKQSRSEKKARKAMSKLGLRQVTGVTRVTIRKSKNILFVITKPDVYKSPASDTYIVFGEAKIEDLSQQAQLAAAEKFKVQGEAVSNIQENTQTPTVQEESEEEEVDETGVEVKDIELVMSQANVSRAKAVRALKNNSNDIVNAIMELTM--------------------------------------------------------------------------------------------------------------------------------------------------------------------------------------------------------------------------GEAVAAAHALSPPAEAYGNDPNIEMIWAMKAYQHAEVYFNLISSVDPKFLKLTKVDDQIYAGFRKSFGDLKIDVLDPEELKSEPAKAKWRPFCMQFDGVVEDFNYGTLLRLDCTKDYTEENTIFVTRIQFFAIETARNREGYNNVVY--------------------------------------------------------------------------
>UniRef100_UPI0018A1E04C	DUMMY	UniRef100_M7B2G8
MPGEATETVPATEQELPQPQAETapavpappadapvqasGSGTESDSDESVPELEEQDSTQATTQQAQLAAAAEIDEEPVSKAKQSRSEKKARKAMSKLGLRQVTGVTRVTIRKSKNILFVITKPDVYKSPASDTYIVFGEAKIEDLSQQAQLAAAEKFKVQGEAVSNIQENTQTPTVQEESEEEEVDETGVEVKDIELVMSQANVSRAKAVRALKNNSNDIVNAIMELTM-----------------------------------------------------------------------------------------------------------------------------------------------------------------------------------------------------------------------PGAGEAVAAAHALSPPAEAYGNDPNIEMIWAMKAYQHAEVYFNLISSVDPKFLKLTKVDDQIYAGFRKSFGDLKIDVLDPEELKSEAAKAKWRPFCMQFDGVVEDFNYGTLLRLDCTKDYTEENTIFVTRIQFFAIETARNREGYNNVVY--------------------------------------------------------------------------
>UniRef100_A0A8C3RWZ3	DUMMY	UniRef100_A0A8C3TK75
-------------------------------------------------QAQLTHSLSTGEETISKAKQSRSEKKARKAMSKLGLRQIHGVTRITIRKSKNILFVITKPDVFKSPASDIYIVFGEAKIEDLSQQVHKAAAEKFKVPMEHSPLITETAPALTIKEESeEEEEVDETGLEVRDIELVMAQANVSRPKAVRALRHNNNDIVNAIMELTM---------------------------------------------------------------------------------------------------------------------------------------------------------------------------------------------------------------------------------------AFSLSLQPNIEMIWAMKAYQHAEVYFNLISSVDPKFLKLTKVDDQIYAEFRKSFGDLKIDMLDPEELKSEPAKAKWRPFCMQFDGVVEDFNYGTLLRLDCTKDYTEENTIF-------------------------------------------------------------------------------------------------
>UniRef100_A0A8C3P6P6	UniRef100_A0A8C3EYV2	UniRef100_A0A8C3F0V3
MPGEATETVPATEQDLPQPQAETapavpappagapaapaaavseppvqvsGSGTESDSDESVPELEEQDSTQATTQQAQLAAAAEIDEEPVSKAKQSRSEKKARKAMSKLGLRQVTGVTRVTIRKSKNILFVITKPDVYKSPASDTYIVFGEAKIEDLSQQAQLAAAEKFKVQGEAVSNIQENTQTPTVQEESEEEEVDETGVEVKDIELVMSQANVSRAKAVRALKNNSNDIVNAIMELTM--------------------------------------------MKETIMNQEKLAKLQAQVRIGGKGTARRKKKVVHRTATADDKKLQFSLKKLGVNNISGIEEVNMFTNQGTVIHFNNPKVQASLAANTFTITGHAETKQLTEMLPSILNQLGADSLTSLRRLAEALPKQPVDGKAPLATGEDDDDEVP---------------------------------------------------MIWAMKAYQHAEVYFNLISSVDPKFLKLTKVDDQIYAEFRKSFGDLKIDVLDPEELKSEPAKAKWRPFCMQFDGVVEDFNYGTLLRLDCTKDYTEENTIFVTRIQFFAIETARNREGYNNVVYSQAME---------------------------------------------------------------------
>UniRef100_A0A151PBM4	UniRef100_A0A151PHV9	UniRef100_A0A151NC07
MPGEATETVPATEQELPQPQAETGSGTESDSDESVPELEEQDSTQATTQQAQLAAAAEIDEEPVSKAKQSRSEKKARKAMSKLGLRQVTGVTRVTIRKSKNILFVITKPDVYKSPASDTYIVFGEAKIEDLSQQAQLAAAEKFKVQGEAVSNIQENTQTPTVQEESEEEEVDETGVEVKDIELVMSQANVSRAKAVRALKNNSNDIVNAIMELTM--------------------------------------------MKETIMNQEKLAKLQAQVRIGGKGTARRKKKVVHRTATADDKKLQFSLKKLGVNNISGIEEVNMFTNQGTVIHFNNPKVQASLAANTFTITGHAETKQLTEMLPSILNQLGADSLTSLRRLAEALPKQPVDGKAPLATGEDDDDEVPDLVENFDEASKNEAN------------GEAAAAARALSLPAEAYGNDPGVEMMWAMKAAQHAEVYFNLISSVDPTFLKLTKVDEEIYAAFRERFGRLRIDVLEPEELKSEPAKEKWRPFCMQFEGVVEDFNYGTLLRLDCSKDYTEENTIFATRIQFFAIEIARNREGYNSVIYNSA-----------------------------------------------------------------------
>UniRef100_A0A7M4EC41	UniRef100_A0A7M4FQC4	UniRef100_A0A7M4FS23
MPGEATETVPATEQELPQPQAETGSGTESDSDESVPELEEQDSTQATTQQAQLAAAAEIDEEPVSKAKQSRSEKKARKAMSKLGLRQVTGVTRVTIRKSKNILFVITKPDVYKSPASDTYIVFGEAKIEDLSQQAQLAAAEKFKVQGEAVSNIQENTQTPTVQEESEEEEVDETGVEVKDIELVMSQANVSRAKAVRALKNNSNDIVNAIM------------------------------ACAAWPPPPG-------KMKETIMNQEKLAKLQAQVRIGGKGTARRKKKVVHRTATADDKKLQFSLKKLGVNNISGIEEVNMFTNQGTVIHFNNPKVQASLAANTFTITGHAETKQLTEMLPSILNQLGADSLTSLRRLAEALPKQPVDGKAPLATGEDDDDEVPDLVENFDEASKNEAN------------GGAAAAARALSLPAEAYGNDPGVEMMWAMKAAQHAEVYFNLISSVDPTFLKLTKVDEEIYTAFRDRFRHLRIDVLEPEELKSEPAKEKWRPFCMQFEGVVEDFNYGTLLRLDCSKDYTEENTIFATRIQFFAIEIARNREGYNSVIYNSA-----------------------------------------------------------------------
>UniRef100_A0A8D0GKG6	UniRef100_A0A8D0G567	UniRef100_A0A8D0H698
MPGEATETVPATEQELPQPQAETGSGTESDSDESVPELEEQDSTQATTQQAQLAAAAEIDEEPVSKAKQSRREKKARKAMSKLGLRQVTGVTRVTIRKSKNILFVITKPDVYKSPASDTYIVFGEAKIEDLSQQAQLAAAEKFKVQGEAVSNIQENTQTPTVQEESEEEEVDETGVEVKDIELVMSQANVSRAKAVRALKNNGNDIVNAIMELTM--------------------------------------------MKETIMNQEKLAKLQAQVRIGGKGTARRKKKVVYRTATADDKKLQFSLKKLGVNKISGIEEVNMFTNQGTVIHFNNPKVQASLAANTFTITGHAETKQLTEMLPSILNQLGADSLTSLRRLAEALPKQPVDGKAPLATGEDDDDEVPDLVENFDEASKNEAN-------------EAVAAAHALSLPAEAYGNDPNIEMIWAMKAYQHAEVYFNLISSVDPKFLKLTKVDDQIYTEFRKNFGDLKIDVLDPEELKSEPAKEKWRPFCMQFDGVVEDFNYGTFLRLDCTEDYTEENTIFATRIQFFAIEIARNREACNSIVYSKAK----------------------------------------------------------------------
>UniRef100_UPI001C4C4DB7	UniRef100_UPI001C4C519F	UniRef100_UPI001C4C22E6
MPGEATETVPATEQELPQPQAETvtpapgahmevkltaeesrpvatknpevagqgsqagtalepsGSGTESDSDESVPELEEQDSTQATTQQAQLAAAAEIDEEPVSKAKQSRSEKKARKAMSKLGLRQVTGVTRVTIRKSKNILFVITKPDVYKSPASDTYIVFGEAKIEDLSQQAQLAAAEKFKVQGEAVSNIQENTQTPTVQEESEEEEVDETGVEVKDIELVMSQANVSRAKAVRALKNNSNDIVNAIMELTM--------------------------------------------MKEIIMNQEKLAKLQAQVRIGGKGTARRKKKVVHRTATADDKKLQFSLKKLGVNNISGIEEVNMFTNQGTVIHFNNPKVQASLAANTFTITGHAETKQLTEMLPSILNQLGADSLTSLRRLAEALPKQPVDGKAPLATGEEDDDEVPDLVENFDEASKNEAN------------------AGALSLPPEAFGNDPTVELAWAARAFQHAQVYFNLISSVDPKFLKLTKADDRIYAEFRKAFQELRVDLLDQEELKSEPAKEKWRPFCLQFEGQVEDFNYGTLLRLDCSKEYTEENTIFATRIQFFAIEIARNREGCNSVVYNSVR----------------------------------------------------------------------
>UniRef100_UPI0015923F65	UniRef100_UPI001592060F	UniRef100_UPI0015902A26
MPGEATETVPATEQELPQPQAETvtlppvpgvpmevmrtaeeskpvatknpevagkgsqagtalessGSGTESDSDESVPELEEQDSTQATTQQAQLAAAAEIDEEPVSKAKQSRSEKKARKAMSKLGLRQVTGVTRVTIRKSKNILFVITKPDVYKSPASDTYIVFGEAKIEDLSQQAQLAAAEKFKVQGEAVSNIQENTQTPTVQEESEEEEVDETGVEVKDIELVMSQANVSRAKAVRALKNNSNDIVNAIMELTM--------------------------------------------MKETIMNQEKLAKLQAQVRIGGKGTARRKKKVVHRTATADDKKLQFSLKKLGVNNISGIEEVNMFTNQGTVIHFNNPKVQASLAANTFTITGHAETKQLTEMLPSILNQLGADSLTSLRRLAEALPKQPVDGKAPLATGEEDDDEVPDLVENFDEASKNESN-------------EAAAAAAALSLPAEAYGNDPTVEMIWAMKAHQHAEVYFNLISSVDPKFLKLTKADDQIYTEFRKDFNHLKIDVLDPEDLKSEPAKEKWRPFCLQFDGVVEDFNYGTLLRLDCSKGYTEENTVFATRIQFFAIEIARNREGYNSVVYNNAK----------------------------------------------------------------------
>UniRef100_V8NWC5	UniRef100_V8P757	DUMMY
-------------------------------------------------------------------------------MSKLGLRQIHGVTRITIRKSKNILFVITKPDVFKSPASDIYIVFGEAKIEDLSQQVHKAAAEKFKVPVEHSPLITEAAPALTIKEESEEEE------EVKEANLLQT-------------------------------------------------------------------------MKETIMNQEKLAKLQAQVRIGGKGTARRKKKVVHRTATADDKKLQFSLKKLGVNNISGIEEVNMFTNQGTVIHFNNPKVQASLAANTFTITGHAETKQLTEMLPSILNQLGADSLTSLRRLAEALPKQSVDGKAPLATGEDDDDEVPDLVENFDEASKNEAN-----------------------------------------------------------------------------------------------------------------------------------------------------------------------------------------------------------------------------------------
>UniRef100_A0A670YJ45	DUMMY	UniRef100_UPI000EA89DCF
MPGEATETVPATEQELPQPQAETGSGTESDSDESVPELEEQDSTQATTQQAQLAAAAEIDEEPVSKAKQSRSEKKARKAMSKLGLRQVTGVTRVTIRKSKNILFVITKPDVYKSPASDTYIVFGEAKIEDLSQQAQLAAAEKFKVQGEAISNIQENTQTPTVQEESEEEEVDETGVEVKDIELVMSQANVSRAKAVRALKNNSNDIVNAIMELTM--------------------------------------------------------------------------------------------------------------------------------------------------------------------------------------------------------------MAAAAATGPGALGarEAAEAARALSLPAEAFGNDPRLEAAWAERAFQHAQVYFHLLSAADPAGLRLTRADDRIYAAFRRSFPDLRVDLLDVEALKSEPAKEKWRPFCLQFEGAVEDFNLGTLLRLDCRRGYSEENSVLAPRIQFLAIEIARNREGCNGAVYRSA-----------------------------------------------------------------------
>UniRef100_A0A093I2N6	UniRef100_A0A8B9DV82	DUMMY
------------------------------------------------------------------------------AMSKLGLRQIHGVTRITIRKSKNILFVITKPDVFKSPASDIYIVFGEAKIEDLSQQVHKAAAEKFKVPMEHSPLITETAPTLTIKEESeEEEEVDETGLEVRDIELVMAQANVSRPKAVRALRHNNNDIVNAIM------------------------------------------------MKETIMNQEKLAKLQAQVRIGGKGTARRKKKVVHRTATADDKKLQFSLKKLGVNNISGIEEVNMFTNQGTVIHFNNPKVQASLAANTFTITGHAETKQLTEMLPSILNQLGADSLTSLRRLAEALPKQPVDGKAPLATGEDDDDEVP--------------------------------------------------------------------------------------------------------------------------------------------------------------------------------------------------------------------------------------------------------
>UniRef100_A0A7K8NS05	DUMMY	UniRef100_A0A7K8NNX4
-------------------------------------------------QAQLTHSMGAGEESISKAKQSRSEKKARKAMSKLGLRQIHGVTRITIRKSKNILFVITKPDVFKSPASDIYIVFGEAKIEDLSQQVHKAAAEKFKVPMEHSPLITETAPTLTIKEESeEEEEVDETGLEVRDIELVMAQANVSRPKAVRALRHNNNDIVNAIM--------------------------------------------------------------------------------------------------------------------------------------------------------------------------------------------------------------------------------------------------PNVEMMWAMKAYQHAEVYFNLISSVDPKFLNLTKVDDQIYGEFRKTFSDLKIDVLDPEELKSEPAKEKWRPFCMQFEGVVEDFNYGTLLRLDCSKDYTEENTIF-------------------------------------------------------------------------------------------------
>UniRef100_A0A7K9BF34	UniRef100_A0A8C4K5R8	UniRef100_A0A8C4JMG7
-------------------------------------------------QAQLTHSMGAGEESISKAKQSRSEKKARKAMSKLGLRQIHGVTRITIRKSKNILFVITKPDVFKSPASDIYIVFGEAKvrqgrglgrgvahgdqqvtlpspqIEDLSQQVHKAAAEKFKVPMEHSPLITETAPTLTIKEESeEEEEVDETGLEVRDIELVMAQANVSRPKAVRALRHNNNDIVNAIM------------------------------------------------MKETIMNQEKLAKLQAQVRIGGKGTARRKKKVVHRTATADDKKLQFSLKKLGVNNISGIEEVNMFTNQGTVIHFNNPKVQASLAANTFTITGHAETKQLTEMLPSILNQLGADSLTSLRRLAEALPKQSVDGKAPLATGEDDDDEVP---------------------------------------------------MMWAMKAYQHAEVYFNLISSVDPKFLNLTKVDDQIYGEFRKTFSDLKIDVLDPEELKSEPAKEKWRPFCMQFEGVVEDFNYGTLLRLDCSKDYTEENTIFATRIQFFAIEIARNREGCNNIVYTSAK----------------------------------------------------------------------
>UniRef100_A0A7K7VG55	DUMMY	UniRef100_A0A7K7VST4
-------------------------------------------------QAPLGQAVAAGEESSSKAKQSRSEKKARKAMSKLGLRQIHGVTRITIRKSKNILFVISKPDVFKSPASDIYIVFGEAKIEDLSQQVHKAAAEKFKVPLEHSPLITEAAPSLAIKEESeEEEEVDETGLEVRDIELVMAQANVSRPKAVRALRHNNNDIVNAIM---------------------------------------------------------------------------------------------------------------------------------------------------------------------------------------------------------------------------------------------------------------------QLISSVEPARLRLTRLDERIYGEFRRCFGSLRVDRLDPEELKSEEAKavrgpgghaatpgasacvtrcppQKWRPFCLHFEGLVEDFNLGTLLRLDCREGYSEENTIFATRIQFLAIEIARNREGCNDVVY--------------------------------------------------------------------------
>UniRef100_A0A7K7ACK0	DUMMY	UniRef100_A0A7K7AC91
-------------------------------------------------QAPLGHAVGAGEESISKAKQSRSEKKARKAMSKLGLRQIHGVTRITIRKSKNILFVITKPDVFKSPASDIYIVFGEAKIEDLSQQVHKAAAEKFKVPMEHSPLITETAPSLTIKEESeEEEEVDETGLEVRDIELVMAQANVSRPKAVRALRHNNNDIVNAIM----------------------------------------------------------------------------------------------------------------------------------------------------------------------------------------------------------------------------------------------------------------------LISSVEPSRLRLTRLDERIYGDFRRLFGGLRVERLDPEELKSEAAKAKWRPFCLQFQGLVEDFNFGTLLRLDCRHGYSEENSI--------------------------------------------------------------------------------------------------
>UniRef100_A0A8B9QPR0	UniRef100_A0A8B9S786	DUMMY
-----------------------GSGTESDSDESVPELEEQDSTQATTQQAQLAAAAEIDEEPVSKAKQSRSEKKARKAMSKLGLRQVTGVTRVTIRKSKNILFVITKPDVYKSPASDTYIVFGEAKIEDLSQQAQLAAAEKFKVQGEAVSNIQENTQTPTVQEESEEEEVDETGVEVKDIELVMSQANVSRAKAVRALKNNSNDIVNAIMELTM-------------------------------------------------------------------GTARRKKKVVHRTATADDKKLQSSLKKLAVNNIAGIEEVNMIKDDGTVIHFNNPKVQASLSANTFAITGHAEAKPITEMLPGILSQLGADSLTSLRKLAEQFPRQVLDSKAPKSEDiDEEDDDVPDLVENFDEASKNEAN-----------------------------------------------------------------------------------------------------------------------------------------------------------------------------------------------------------------------------------------
>UniRef100_A0A091JJ85	UniRef100_A0A0Q3UTI1	UniRef100_A0A7L2UH12
------------------------------------------------QQAQLTHSLGTGEETVSKAKQSRSEKKARKAMSKLGLRQIHGVTRITIRKSKNILFVITKPDVFKSPASDIYIVFGEAKIEDLSQQVHKAAAEKFKVPMEHSPLITEAAPTLTIKEESeEEEEVDETGLEVRDIELVMAQANVSRPKAVRALRHNNNDIVNAIM------------------------------------------------MKETIMNQEKLAKLQAQVRIGGKGTARRKKKVVHRTAAADDKKLQFSLKKLGVNNISGIEEVNMFTNQGTVIHFNNPKVQASLAANTFTITGHAETKQLTEMLPSILNQLGADSLTSLRRLAEALPKQSVDGKAPLATGEEDDDEVPDLVENFDEASKNEAN--------------------------------PRVELAWAMKAHQHAQVYFNLISSVDPKFLNLTKVDDQIYSEFRKTFRDLKIDVLDPEELKSEPAKEKWRPFCLRFEGVVEDFNYGTLLRLDCRKDYTEENTIF-------------------------------------------------------------------------------------------------
>UniRef100_R0L6Q3	UniRef100_A0A8B9T238	UniRef100_A0A8B9R5H6
------------------------------------------------------------EESISKAKQSRSEKKARKAMSKLGLRQIHGVTRITIRKSKNILFVITKPDVFKSPASDIYIVFGEAKIEDLSQQVHKAAAEKFKVPMEHSPLITETAPALTIxXXXEEEEEVDETGLEVRDIELVMAQANVSRPKAVRALRHNNNDIVNAIM------------------------------------------------MKETIMNQEKLAKLQAQVRIGGKGTARRKKKVVHRTATGDDKKLQFSLKKLGVNNISGIEEVNMFTNQGTVIHFNNPKVQASLSANTFTITGHAETKQLTEMLPSILNQLGADSLSSLRRLAEALPKQSVDEKAPLATGE-DDDEVPDLVENFDEASKNEAN------------GEAAAAAHALTLPAEAYGNDPNVELMWAMRAYQHAEVYFNLISSVDPKFLKLTKADEQIYGDFRKTFGDLKIDVLDPEELKSEPAKEKWRPFCLRFEGVVEDFNYGTLLRLDCSKGYTEENTIFATRIQFFAIEIARNREGCNNAVYNSAKE---------------------------------------------------------------------
>UniRef100_U3INC1	UniRef100_U3IAC4	UniRef100_U3J1K4
-----------------------GSGTESDSDESVPELEEQDSTQATTQQAQLAAAAEIDEEPVSKAKQSRSEKKARKAMSKLGLRQVTGVTRVTIRKSKNILFVITKPDVYKSPASDTYIVFGEAKIEDLSQQAQLAAAEKFKVQGEAVSNIQENTQTPTVQEESEEEEVDETGVEVKDIELVMSQANVSRAKAVRALKNNSNDIVNAIMELTM--------------------------------------------MKETIMNQEKLAKLQAQVRIGGKGTARRKKKVVHRTATADDKKLQFSLKKLGVNNISGIEEVNMFTNQGTVIHFNNPKVQASLAANTFTITGHAETKQLTEMLPSILNQLGADSLTSLRRLAEALPKQPVDGKAPLATGEDDDDEL--------------------------------------------------VELMWAMRAYQHAEVYFNLISSVDPKFLKLTKADEQIYGDFRKTFGDLKIDVLDPEELKSELAKEKWRPFCLRFEGVVEDFNYGTLLRLDCSKGYTEENTIFATRIQFFAIEIARNREGCNNAVYNSA--KEPARGQEEAGQRRA------------------------------------------------------
>DUMMY	UniRef100_A0A8B9E5D0	UniRef100_UPI00200927D1
--------------------------------------------------------------------------------------------------------------------------------------------------------------------------------------------------------------------------------------------------------------------------------------LSAKGTARRKKKVVHRTATGDDKKLQFSLKKLGVNNISGIEEVNMFTNQGTVIHFNNPKVQASLAANTFTITGHAETKQLTEMLPSILNQLGADSLSSLRRLAEALPKQ-------------------------------------------------------------------------------------QLISSVDPKFLKLTKADEQIYGEFRKTFGDLKIDVLDPEELKSEPAKEKWRPFCMRFEGVVEDFNYGTLLRLDCSKGYTEENTIFATRIQFFAIEIARNREGCNSVVYNSAK----------------------------------------------------------------------
>DUMMY	UniRef100_UPI0021B75F32	UniRef100_UPI0021B7DE00
-------------------------------------------------------------------------------------------------------------------------------------------------------------------------------------------------------------------------------------------------------------------MKETIMNQEKLAKLQAQVRIGGKGTARRKKKVVHRTATADDXKLQFSLKKLGVNNISGIEEVNMFTNQGTVIHFNNPKVQASLAANTFTITGHAETKQLTEMLPSILNQLGADSLTSLRRLAEALPKQPVDGKAPLATGEDDDDEVPDLVENFDEASKNEAN--------------------------------------WAMRAYQHAEVYFNLISSVDPKFLKLTKADEQIYGEFRKTFGDLKIDVLDPEELKSEAAKEKWRPFCMRFEGVVEDFNYGTLLRLDCSKGYTEENTIFATRIQFFAIEIARNREGCNSVVYNSAK----------------------------------------------------------------------
>DUMMY	UniRef100_UPI0015A647E5	UniRef100_UPI0015A5AA19
-------------------------------------------------------------------------------------------------------------------------------------------------------------------------------------------------------------------------------------------------------------------MKETIMNQEKLAKLQAQVRIGGKGTARRKKKVVHRTATGDDKKLQFSLKKLGVNNISGIEEVNMFTNQGTVIHFNNPKVQASLAANTFTITGHAETKQLTEMLPSILNQLGADSFSSLRRLAEALPKQSVDEKAPLATGE-DDDEVPDLVENFDEASKNEAN-----------------------------------------RGLPSSNTSFRLISSVDPKFLKLTKADEQIYGEFRKTFGELKIDVLDPEELKSEPAKEKWRPFCMRFEGVVEDFNYGTLLRLDCSKGYTEENTIFATRIQFFAIEIARNREGCNSAVYNSAK----------------------------------------------------------------------
>DUMMY	UniRef100_UPI0021F8FC3A	UniRef100_UPI0021F87D49
-------------------------------------------------------------------------------------------------------------------------------------------------------------------------------------------------------------------------------------------------------------------MKETIMNQEKLAKLQAQVRIGGKGTARRKKKVVHRTATADDKKLQFSLKKLGVNNISGIEEVNMFTNQGTVIYFNNPKVQASLSANTFTITGHAETKQLTEMLPSILNQLGADSLTSLRRLAGARPKQPVDGKAPLATGDDDDDgEVPDLVENFDEASKNEAN------------GEAAAAAQALSLPAEAFGNDPRVELAWAMKAHQHAQVYFNLISSVDPKFLNLTKVDDQIYEEFRRTFRDLKIDLLDPEELKSEPAKEKWRPFCLGFQGVVEDFNYGTLLRLDCQQGYTEENTIFATRIQFFAIEIARNREGWNSGVY--------------------------------------------------------------------------
>DUMMY	UniRef100_UPI000523B69F	UniRef100_UPI0005233EDB
------------------------------------------------------------------------------------------------------------------------------------------------------------------------------------------------------------------------------------------------------------------------------------------GTARRKKKVVHRTATADDKKLQFSLKKLGVNNISGIEEVNMFTNQGTVIHFNNPKVQASLAANTFTITGHAETKQLTEMLPSILNQLGADSLTSLRRLAEALPKQSVDGKAPLATGEDDDDEVPDLVENFDEASKNEAN------------------------------------------------------SSVDPKFLNLTKVDDQIYEEFRRTFRDLKIDVLDPEELKSEPAKEKWRPFCLGFQGVVEDFNYGTLLRLDCQQGYTEDNTIFATRIQFFAIEIARNREGWNSGVYRQLGTPEGSSG---------------------------------------------------------------
>DUMMY	UniRef100_A0A7L4GN74	UniRef100_A0A7L4GFV0
-----------------------------------------------------------------------------------------------------------------------------------------------------------------------------------------------------------------------------------------------------------------------------------------KGTARRKKKVVHRTATADDKKLQFSLKKLGVNNISGIEEvVNMFTSQGTVIHFNNPKVQASLAANTFTITGHAETKQLTEMLPSILNQLGADSLTSLRRLAEALPKQ------------------------------------------------------------------PRVELAWAMKAHQHAEVYFNLISSVDPKFLNLTKVDDLIYAEFRKTFRDLKIDVLDPEELKSEPAKEKWRPFCLRFEGVVEDFNYGTLLRLDCRKGYTEENSI--------------------------------------------------------------------------------------------------
>UniRef100_A0A7K6SUU2	UniRef100_A0A1V4JJ26	DUMMY
-----------------------GSCNESESnDESIPELEEPEGSEPPAQsQAPLTHSLGTGEETVSKAKQSRSEKKARKAMSKLGLRQIHGVTRITIRKSKNILFVITKPDVFKSPASDIYIVFGEAKIEDLSQQVHKAAAEKFKVPMEHSPLITETAPTLTIKEESeEEEEVDETGLEVRDIELVMAQANVSRPKAVRALRHNNNDIVNAIM------------------------------------------------MKETIMNQEKLARLQAQVRIGGKGTARRKKKVVHRTATADDKKLQFSLKKLGVNNISGIEEVNMFTSQGTVIHFNNPKVQASLAANTFTITGHAETKQLTEMLPSILNQLGADSLTSLRRLAEVLPKQ---------------------------------------------------------------------------------------------------------------------------------------------------------------------------------------------------------------------------------------------------------------------------
>UniRef100_A0A2I0LJ43	DUMMY	UniRef100_A0A2I0LR14
-----------------------GSGTESDSDESVPELEEQDSTQATTQQAQLAAAAEIDEEPVSKAKQSRSEKKARKAMSKLGLRQVTGVTRVTIRKSKNILFVITKPDVYKSPASDTYIVFGEAKIEDLSQQAQLAAAEKFKVQGEAVSNIQENTQTPTVQEESEEEEVDETGVEVKDIELVMSQANVSRAKAVRALKNNSNDIVNAIMELTM-------------------------------------------------------------------------------------------------------------------------------------------------------------------------------------------------------------------GTDTPWEGQTPPRRDRPPKPARA--PQPRVELAWAMKAHQHAQVYFNLISSVDPKFLNLTKVDDQIYSEFRKTFRDLKIDVLDPEELKSEPAKEKWRPFCLKFEGVVEDFNFGTLLRLDCSEDYTEENSIFATRIQFFAIEIARNREGWNSVVY--------------------------------------------------------------------------
>UniRef100_UPI0006790C51	DUMMY	UniRef100_UPI000387216E
----------------PQPQAETGSGTESDSDESVPELEEQDSTQATTQQAQLAAAAEIDEEPVSKAKQSRSEKKARKAMSKLGLRQVTGVTRVTIRKSKNILFVITKPDVYKSPASDTYIVFGEAKIEDLSQQAQLAAAEKFKVQGETVSNIQENTQTPTVQEESEEEEVDETGVEVKDIELVMSQANVSRAKAVRALKNNSNDIVNAIMELTM----------------------------------------------------------------------------------------------------------------------------------------------------------------------------------------------------------------------------------------------------------------HHLISSVDPKFLNLTKVDDQIYGEFRKTFKDLKIDVLDPEELKSEPAKEKWRPFCLRFEGVVEDFNYGTLLRLDCRKDYTEENTIFATRIQFFAIEIARNREGWNSVVYSSAR----------------------------------------------------------------------
>UniRef100_UPI0005227D2C	DUMMY	UniRef100_A0A7K7NK16
----------------------SGSGTESDSDESVPELEEQDSTQATTQQAQLAAAAEIDEEPVSKAKQSRSEKKARKAMSKLGLRQVTGVTRVTIRKSKNILFVITKPDVYKSPASDTYIVFGEAKIEDLSQQAQLAAAEKFKVQGEAVSNIQENTQTPTVQEESEEEEVDETGVEVKDIELVMSQANVSRAKAVRALKNNSNDIVNAIMELTM----------------------------------------------------------------------------------------------------------------------------------------------------------------------------------------------------------------------------------------------PRVKLAWAMKAHQHAQVSFNLISSVDPKFLNLTKVDDQIYSEFRKNFKDLKIDVLDPEELKSESAKEKWRPFCLRFEGVVEDFNYGTLLRLDCRKDYTEENTIF-------------------------------------------------------------------------------------------------
>UniRef100_A0A226MD00	UniRef100_A0A226MY43	DUMMY
---------------------------------------------------QLAAAAEIDEEPVSKAKQSRSEKKARKAMSKLGLRQVTGVTRVTIRKSKNILFVITKPDVYKSPASDTYIVFGEAKIEDLSQQAQLAAAEKFKVQGEAVSNIQENTQTPTVQEESEEE-------EVKDIELVMSQANVSRAKAVRALKNNSNDIVNAIM----------------------------------------------PQMKETIMNQEKLAKLQAQVRIGGKGTARRKKKVVHRTATADDKKLQFSLKKLGVNNISGIEEVNMFTNQGTVIHFNNPKVQASLAANTFTITGHAETKQLTEMLPSILNQLGADSLTSLRRLAEALPKQPVDGKAPLATGEDDDDEVPDLVENFDEASKNEAN-----------------------------------------------------------------------------------------------------------------------------------------------------------------------------------------------------------------------------------------
>UniRef100_A0A226NQN4	DUMMY	UniRef100_A0A226M9I3
-----------------------GSGTESDSDESVPELEEHDSTQATTQQAQLAAAAEIDEEPVSKAKQSRSEKKARKAMSKLGLRQVTGVTRVTIRKSKNILFVITKPDVYKSPASDTYIVFGEAKIEDLSQQAQLAAAEKFKVQGEAVSNIQENTQTPTVQEESEEE-------EVKDIELVMSQANVSRAKAVRALKNNSNDIVNAIMELTM--------------------------------------------------------------------------------------------------------------------------------------------------------------------------------------------------------------------------------------------------MLWATRAAQHAEVYFNLISSVDPKFLTLTKVDERIYEEFRQSFAGLRVDVLDPEELKSEPAKE--------------------------------------------------------------------------------------------------------------------------------------
>UniRef100_A0A1D5PLP1	UniRef100_A0A8V0Y5G0	UniRef100_Q5ZHU6
MPGEATETVPATEQELPQPQAETvpaalppaapaatspapGSGTESDSDESVPELEEHDSTQATTQQAQLAAAAEIDEEPVSKAKQSRSEKKARKAMSKLGLRQVTGVTRVTIRKSKNILFVITKPDVYKSPASDTYIVFGEAKIEDLSQQAQLAAAEKFKVQGEAVSNIQENTQTPTVQEESEEEEVDETGVEVKDIELVMSQANVSRAKAVRALKNNSNDIVNAIMELTM--------------------------------------------MKETIMNQEKLAKLQAQVRIGGKGTARRKKKVVHRTATADDKKLQFSLKKLGVNNISGIEEVNMFTNQGTVIHFNNPKVQASLAANTFTITGHAETKQLTEMLPSILNQLGADSLTSLRRLAEALPKQPVDGKAPLATGEDDDDEVPDLVENFDEASKNEAN------------GEAAAAAHALSLPAEAYGNDPNVEMLWAMRASQHAEVYFNLISSVDPKFLTLTKVDEQIYGEFRKAFGGLRVDVLDPEDLKSEPAKEKWRPFCLQFEGVVEDFNYGTLLRLDCRGGYSPENTIFATRIQFFAIEIARNREGHNSTIYNSSQQQRGD-----------------------------------------------------------------
>UniRef100_A0A8C9ET93	UniRef100_A0A8C9FVV9	UniRef100_A0A8C9EIU2
-----------------------GSCNESESnDESIPELEEPEGAEPRPMQTQVGAG---DPGDVGHNVWSSPSCLLPQAMSKLGLRQIHGVTRITIRKSKNILFVITKPDVFKSPASDIYIVFGEAKIEDLSQQVHKAAAEKFKVPMEHSPLITETAPALTIKEESeEEEEVDETGLEVRDIELVMAQANVSRPKAVRALRHNNNDIVNAIM------------------------------------------------MKETIMNQEKLAKLQAQVRIGGKGTARRKKKVVHRTATADDKKLQFSLKKLGVNNISGIEEVNMFTNQGTVIHFNNPKVQASLAANTFTITGHAETKQLTEMLPSILNQLGADSLTSLRRLAEALPKQPVDGKAPLATGEDDDDEVPDLVENFDEASKNEAN--------------------------------PNVEMLWAMRASQHAEVYFNLISSVDPKFLTLTKVDEQIYGEFRKAFGGLRVDVLDPEELKSEPAKEKWRPFCLQFEGVVEDFNYGTLLRLDCREGYSPENTIFATRIQFFAIEIARNREGYNSSIYDSARQQRG------------------------------------------------------------------
>UniRef100_A0A669QA23	UniRef100_UPI00129DF8B1	DUMMY
MPGEATETVPATEQELPQPQAETvpaalppaapaatspaaapGSGTESDSDESVPELEEHDSTQATTQQAQLAAAAEIDEEPVSKAKQSRSEKKARKAMSKLGLRQVTGVTRVTIRKSKNILFVITKPDVYKSPASDTYIVFGEAKIEDLSQQAQLAAAEKFKVQGEAVSNIQENTQTPTVQEESEEEEVDETGVEVKDIELVMSQANVSRAKAVRALKNNSNDIVNAIMELTM--------------------------------------------------------------RFRGLGTARRKKKVVHRTATADDKKLQFSLKKLGVNNISGIEEVNMFTNQGTVIHFNNPKVQASLAANTFTITGHAETKQLTEMLPSILNQLGADSLTSLRRLAEALPKQPVDGKAPLATGEDDDDEVPDLVENFDEASKNEAN-----------------------------------------------------------------------------------------------------------------------------------------------------------------------------------------------------------------------------------------
>UniRef100_A0A2P4S9G5	UniRef100_A0A2P4TAA3	DUMMY
-----------------------GSGTESDSDESVPELEEHDSTQATTQQAQLAAAAEIDEEPVSKAKQSRSEKKARKAMSKLGLRQVTGVTRVTIRKSKNILFVITKPDVYKSPASDTYIVFGEAKIEDLSQQAQLAAAEKFKVQGEAVSNIQENTQTPTVQEESEEEEVDETGVEVKDIELVMSQANVSRAKAVRALKNNSNDIVNAIM------------------------------------------------MKETIMNQEKLAKLQAHVRIGGKGTARRKKKVVHRTATADDKKLQFSLKKLGVNNISGIEEVNMFTNQGTVIHFNNPKVQASLAANTFTITGHAETKQLTEMLPSILNQLGADSLTSLRRLAEALPKQPVDGKAPLATGEDDDDEVPDLVENFDEASKNEAN-----------------------------------------------------------------------------------------------------------------------------------------------------------------------------------------------------------------------------------------
>UniRef100_UPI000549D972	UniRef100_UPI00093F3568	DUMMY
-----------------------GSGTESDSDESVPELEEHDSTQATTQQAQLAAAAEIDEEPVSKAKQSRSEKKARKAMSKLGLRQVTGVTRVTIRKSKNILFVITKPDVYKSPASDTYIVFGEAKIEDLSQQAQLAAAEKFKVQGEAVSNIQENTQTPTVQEESEEEEVDETGVEVKDIELVMSQANVSRAKAVRALKNNSNDIVNAIMELTM-----------------------------------------------------------------GKGTARRKKKVVHRTATADDKKLQFSLKKLGVNNISGIEEVNMFTNQGTVIHFNNPKVQASLAANTFTITGHAETKQLTEMLPSILNQLGADSLTSLRRLAEALPKQSVDGKAPLATGEDDDDEVPDLVENFDEASKNEAN-----------------------------------------------------------------------------------------------------------------------------------------------------------------------------------------------------------------------------------------
>UniRef100_H0ZZA6	UniRef100_A0A8C5TU94	UniRef100_A0A8C3QDU6
MPGEATETVPATEQELPQPQAETGSGTESDSDESVPELEEQDSTQATTQQAQLAAAAEIDEEPVSKAKQSRSEKKARKAMSKLGLRQVTGVTRVTIRKSKNILFVITKPDVYKSPASDTYIVFGEAKIEDLSQQAQLAAAEKFKVQGEPVSNIQENTQTPTVQEESEEEEVDETGVEVKDIELVMSQANVSRAKAVRALKNNSNDIVNAIMELTM--------------------------------------------MKETIMNQEKLAKLQAQVRIGGKGTARRKKKVVHRTATADDKKLQFSLKKLGVNNISGIEEVNMFTNQGTVIHFNNPKVQASLAANTFTITGHAETKQLTEMLPSILNQLGADSLTSLRRLAEALPKQSADGKAPLATGEDDDDEVPDLVENFDEASKNEAN------------GEAAAAAQALALPAESFGNDPRVELAWAMKAHQHAQVYFNLISSVEPKFLKLTQVDERIYEEFRRTFRNLRVDVLDPEELKSEAAKEKWRPFCLSFEGLVEDFNFGTLLRLDSRGEYSEENSILATRIQFLAIEIARNREGCNEHVH--------------------------------------------------------------------------
>UniRef100_A0A8C9UBT9	UniRef100_UPI0021CD0A8E	DUMMY
-------------------------------------------------------------------------------MSKLGLRQVTGVTRVTIRKSKNILFVITKPDVYKSPASDTYIVFGEAKIEDLSQQAQLAAAEKFKVQGEPVSNIQENTQTPTVQEESEEEEVDETGVEVKDIELVMSQANVSRAKAVRALKNNSNDIVNAIM-----------------------------------------------QMKETIMNQEKLAKLQSQVRIGGKGTARRKKKVVHRTATADDKKLQFSLKKLGVNNISGIEEVNMFTNQGTVIHFNNPKVQASLAANTFTITGHAETKQLTEMLPSILNQLGADSLTSLRRLAEALPKQSMDGKAPLATGgdDDDDDEVPDLVENFDEASKNEAN-----------------------------------------------------------------------------------------------------------------------------------------------------------------------------------------------------------------------------------------
>DUMMY	UniRef100_UPI0014446727	UniRef100_UPI0014448513
------------------------------------------------------------------------------------------------------------------------------------------------------------------------------------------------------------------------------------------------------------------------MNQEKLAKLQAQVRIGGKGTARRKKKVVHRTATADDKKLQSSLKKLAVNNIAGIEEVNMIKDDGTVIHFNNPKVQASLSANTFAITGHAEAKPITEMLPGILSQLGADSLTSLRKLAEQFPRQ------------------------------------------------------------------PRLELAWAIKAHQHAQVYFNLISSVDPKFLNLTKVDDRIYEEFRRSFRDLRVDLLDPEELKSEPAKAKWRPFCLRFEGVVEDFNYGTLLRLDSRREYTEENTIFGGKNSIF------------------------------------------------------------------------------------------
>UniRef100_UPI001960F267	DUMMY	UniRef100_UPI0019600458
-----------------------GSGTESDSDESVPELEEQDSTQATTQQAQLAAAAEIDEEPVSKAKQSRSEKKARKAMSKLGLRQVTGVTRVTIRKSKNILFVITKPDVYKSPASDTYIVFGEAKIEDLSQQAQLAAAEKFKVQGEPVSNIQENTQTPTVQEESEEEEVDETGVEVKDIELVMSQANVSRAKAVRALKNNSNDIVNAIMELTM-----------------------------------------------------------------------------------------------------------------------------------------------------------------------------------------------------------------------------------------------------------------------------------------------------------------KWRPFCLSFEGVVEDFNFGTLLRLDSGGEYSEENTILATRIQFLAIEIARNREGCNDGVH--------------------------------------------------------------------------
>DUMMY	UniRef100_A0A851EWH5	UniRef100_A0A851F445
-----------------------------------------------------------------------------------------------------------------------------------------------------------------------------------------------------------------------------------------------------------------------------------------KGTARRKKKVVHRTATADDKKLQFSLKKLGVNNISGIEEVNMFTNQGTVIHFNNPKVQASLAANTFTITGHAETKQLTEMLPNILNQLGADSLTSLRRLAEALPKQPVDGKAPLATGEDDDDEVPDLVENFDEASKNEAN--------------------------------PRVELAWAMKAHQHAQVYFNLISSVDPKFLNLTKVDDRIYGEFRKPFGDLKIDVLDPEELKSEAAKAKWRPFCLRFEGVVEDFNYGTLLRLDCRQEYTEENSI--------------------------------------------------------------------------------------------------
>UniRef100_A0A7L2TEB6	DUMMY	UniRef100_A0A7L2TC56
-----------------------GSGNESDrNDESIPEREEPEGSEPPPAQPQvpLGHALGPGEEPLSKAKQSRSEKKARKAMSKLGLRQIHGVTRITIRKSKNILFVISKPDVFKSPASDIYIVFGEAKIEDLSQQVHKAAAEKFKVPLEHSALVTDAAPALAIKEESeEEEEVDETGLEVRDIELVMAQANVSRPKAVRALRHNNNDIVNAIM----------------------------------------------------------------------------------------------------------------------------------------------------------------------------------------------------------------------------------------------------------------------LISSVDPKFLRLTKVDDRIYEEFRRTFRDLRVDVLDPEELKSEPAKAKWRPFCLSFEGVVEDFNYGTLLRLDSRREYTEENTIF-------------------------------------------------------------------------------------------------
>UniRef100_A0A093THZ3	UniRef100_UPI0005150C18	DUMMY
-----------------------GSGTESDSDESVPELEEQDSTQATTQQAQLAAAAEIDEEPVSKAKQSRSEKKARKAMSKLGLRQVTGVTRVTIRKSKNILFVITKPDVYKSPASDTYIVFGE-----------------------AVSNIQENTQTPTGQEESEEEEVDETGVEVKDIELVMSQANVSRAKAVRALKNNSNDIVNAIM-----------------------------------------------------------------------GTARRKKKVVHRTATADDKKLQFSLKKLGVNNISGIEEVNMFTNQGTVIHFNNPKVQASLAANTFTITGHAETKQLTEMLPSILNQLGADSLTSLRRLAEALPKQSVDGKAPLATGEDDDEEVPDLVENFDEASKNEAN-----------------------------------------------------------------------------------------------------------------------------------------------------------------------------------------------------------------------------------------
>DUMMY	UniRef100_UPI0011C3B4CE	UniRef100_UPI0011C3E21B
-------------------------------------------------------------------------------------------------------------------------------------------------------------------------------------------------------------------------------------------------------------------MKETIMNQEKLAKLQAQVRIGGKGTARRKKKVVHRTATADDKKLQFSLKKLGVNNISGIEEVNMFTNQGTVIHFNNPKVQASLAANTFTITGHAETKQLTEMLPSILNQLGADSLTSLRRLAEALPKQSVDGKAPLATGEdDDDDEVPDLVENFDEASKNEAN-------------EVAAAAQALSLPAEAFGNDPRVELAWAMKAHQHAQVYFNLISSVDPKFLNLTKVDDQIYAEFRRTFRDLKVDVLDPEELKSEPAKEKWRPFCLSFQGVVEDFNFGTLLRLDCSKDYTEENTILATRIQFFAIEIARNREGCNSLVYSSARE---------------------------------------------------------------------
>UniRef100_A0A6I8NN66	UniRef100_F7FXL8	UniRef100_F7E750
MPGEATETVPAAEQELPQPQAETGSGTESDSDESVPELEEQDSAQATTQQAQLAAAAEIDEEPVSKAKQSRSEKKARKAMSKLGLRQVTGVTRVTIRKSKNILFVITKPDVYKSPASDTYIVFGEAKIEDLSQQAQLAAAEKFKVQGEAVSNIQENTQTPTVQEESEEEEVDETGVEVKDIELVMSQANVSRAKAVRALKNNSNDIVNAIMELTM--------------------------------------------MKETIMNQEKLAKLQAQVRIGGKGTARRKKKVVHRTATADDKKLQFSLKKLGVNNISGIEEVNMFTNQGTVIHFNNPKVQASLAANTFTITGHAETKQLTEMLPSILNQLGADSLTSLRRLAEALPKQPVDGKAPLATGEDDDDEVPDLVENFDEASKNEAN------------GGLMSAAQALSLPAEAYGNDPNIEMVWAMKAVQHAEVYYNLISSVDCQFLKLTKVDDRIYSEFRECFKDLKVDVLDPEELKSEPAKERWRPFCLRFDGVVEDFNYGTLLRLDCTRDYSEENTIFATRIQFFAIEIARNREGHNRAVFAGTQ----------------------------------------------------------------------
>UniRef100_UPI0018F6AD91	DUMMY	UniRef100_UPI0018F749F9
MPGEATETVPaAAEQDLPQPQAETGSGTESDSDESVPELEEQDSAQATTQQAQLAAAAEIDEEPVSKAKQSRSEKKARKAMSKLGLRQVTGVTRVTIRKSKNILFVITKPDVYKSPASDTYIVFGEAKIEDLSQQAQLAAAEKFKVQGEAVSNIQENTQTPTVQEESEEEEVDETGVEVKDIELVMSQANVSRAKAVRALKNNSNDIVNAIMELTM--------------------------------------------------------------------------------------------------------------------------------------------------------------------------------------------------------------------------GGLMSAAQALALPAEAYGNDPNIEMVWAMKAVQHAEVYYNLISSVDCQFLKLTKVDDRIYSEFRECFKELRVDVLDPEELKSEPAKERWRPFCLKFDGVVEDFNYGTLLRLDCARDYSEENTIFATRIQFFAIEIARNREGYNRAVFSGTQKETAEK----------------------------------------------------------------
>UniRef100_A0A7N4PEV3	UniRef100_UPI001301B152	UniRef100_UPI001301B177
MPGEATETVPATEQELPQPQAETGSGTESDSDESVPELEEQDSTQATTQQAQLAAAAEIDEEPVSKAKQSRSEKKARKAMSKLGLRQVTGVTRVTIRKSKNILFVITKPDVYKSPASDTYIVFGEAKIEDLSQQAQLAAAEKFKVQGEAVSNIQENTQTPTVQEESEEEEVDETGVEVKDIELVMSQANVSRAKAVRALKNNSNDIVNAIMELTM----------------------------LSHPMAQGAAGGDpEPQMKETIMNQEKLAKLQAQVRIGGKGTARRKKKVVHRTATADDKKLQFSLKKLGVNNISGIEEVNMFTNQGTVIHFNNPKVQASLAANTFTITGHAETKQLTEMLPSILNQLGADSLTSLRRLAEALPKQPVDGKAPLATGEDDDDEVPDLVENFDEASKNEANMAAGSGgscLDALGPGELLSAAHALSLPAEAYGNDPNIEMVWAMKAMQHAEVYYNLISSVDPLFLRLTKVDDQIYSEFRESFGKLKIDVLDPEELKSEPAKEKWRPFCMKFNGIVEDFNYGTLLRLDCTQGYSEENTIFATRIQFFAIEIARNREGYNRAVYNGGQ----------------------------------------------------------------------
>UniRef100_UPI00186B18C8	UniRef100_UPI00186AF590	UniRef100_UPI00186AED1C
MPGEATETVPATEQELPQPQAETGSGTESDSDESVPELEEQDSTQATTQQAQLAAAAEIDEEPVSKAKQSRSEKKARKAMSKLGLRQVTGVTRVTIRKSKNILFVITKPDVYKSPASDTYIVFGEAKIEDLSQQAQLAAAEKFKVQGEAVSNIQENTQTPTVQEESEEEEVDETGVEVKDIELVMSQANVSRAKAVRALKNNSNDIVNATMELTM--------------------------------------------MKETIMNQEKLAKLQAQVRIGGKGTARRKKKVIHRTATADDKKLQFSLKKLGVNNISGIEEVNMFTNQGTVIHFNNPKVQASLAANTFTITGHAETKQLTEMLPSILNQLGADSLTNLRRLAEALPKQPVDGKAPLATGEDDDDEVPDLVENFDEASKNEANMAAGSGgscLDALGPGELLSAAHALSLPAEAYGNDPNIEMVWAMKAMQHAEVYYNLISSVDPLFLRLTKVDDQIYSEFRENFGKLKIDVLDPEELKSEPAKEKWRPFCMKFDGIVEDFNYGTLLRLDCTQGYSEENTIFATRIQFFAIEIARNREGFNRAVYNSAQ----------------------------------------------------------------------
>DUMMY	UniRef100_UPI0003291D82	UniRef100_UPI000329137B
-----------------------------------------------------------------------------------------------------------------------------------------------------------------------------------------------------------------------MRRTGAPTQADSPGRGRARGGCPGVETTPSLPPPRGGTRGQEPQMKETIMNQEKLAKLQAQVRIGGKGTARRKKKVVHRTATADDKKLQFSLKKLGVNNISGIEEVNMFTNQGTVIHFNNPKVQASLAANTFTITGHAETKQLTEMLPSILNQLGADSLTSLRRLAEALPKQSVDGKAPLAPGEDDDDEVPDLVENFDEASKNEANMEASSGTDERASGELVSVAHALSLSAESYGNDPDIEIAWAMRAMQHAEVYYKLISSVDPQFLKLTKVDDQIYSEFRENFEKLRIDVLNPDELKSESAKKKWRPFCLKFDGIVEDFNYGTLLRLDCSLGYTEENTIFAPRIQFFAIEIARNREGFNKAVYTSVQDKEGEKRAENGGKKGADrKGEKERDNKGGE-----------------------------------------
>UniRef100_A0A1S3ADR1	UniRef100_A0A1S3APS3	UniRef100_A0A1S2ZXL0
MPGEATETVPATEQELPQPQAETGSGTESDSDESVPELEEQDSTQATTQQAQLAAAAEIDEEP---------------------------------------------PDVYKSPASDTYIVFGEAKIEDLSQQAQLAAAEKFKVQGEAVSNIQENTQTPTVQEESEEEEVDETGVEVKDIELVMSQANVSRAKAVRALKNNSNDIVNAIMELTM-----------------------------------------------------------------------------------------------------------MIKDDGTVIHFNNPKVQASLSANTFAITGHAEAKPITEMLPGILSQLGADSLTSLRKLAEQFPRQELDSKAPRPEDiDEEDDDVPDLVENSDKASKNEANMEATTRMEDSVSGELVSVAHALSLPAESYGNDPDIEMAWAMKAMQHAEVYYTLISSVDPQFLKLTKVDDQIYSEFRERFENLRVDVLDPEELKSESAKEKWRPFCLKFDGIVEDFNYGTLLRLDCSQGYTEENTIFAPRIQFFAIEIARNREGCNKAVYISVQDKE-EKGTSDEEESRTQSEEE-------------------------------------------------
>UniRef100_UPI0003339302	UniRef100_UPI00033406A0	UniRef100_UPI0003339BF4
MPGEAIETVPATEQELPQPQAETGSGTESDSDESVPELEEQDSTQATTQQAQLAAAAEIDEEPVSKAKQSRSEKKARKAMSKLGLRQVTGLTRVTIRKSKNILFVITKPDVYKSPASDTYIVFGEAKIEDLSQQAQLAAAEKFKVQGEAVSNIQENTQTPTVQEESEEEEVDETGVEVKDIELVMSQANVSRAKAVRALKNNSNDIVNAIMELTMMRRTGAPTQPDSRGRGRARGGCPGGEATPSLPPPRGGPRALEPQMKETIMNQEKLAKLQAQVRIGGKGTARRKKKVVHRTATADDKKLQFSLKKLGVNNISGIEEVNMFTNQGTVIHFNNPKVQASLAANTFTITGHAETKQLTEMLPSILNQLGADSLTSLRRLAEALPKQSVDGKAPLATGEDDDDEVPDLVENFDEASKNEANMEADTASEGPVSGELVSVAHALSLPAEHYGNDPDIEMAWAMRAMQHAEVYYKLISSVDPQFLKLTRVDDQIYSEFRKHFEKLRVDVLDPEELKSESAKEKWRPFCLKFDGIIEDFNYGTLLRLDCSQGYTEENTIFAPRIQFFAIEIARNREGHNKAVYSSMQDKEGEKRADKGGLKES------------------------------------------------------
>UniRef100_UPI000D533D90	UniRef100_L5K477	UniRef100_L5KA76
MPGEATETVPATEQELPQPQAETGSGTESDSDESVPELEEQDSTQATTQQAQLAAAAEIDEEPVSKAKQSRSEKKARKAMSKLGLRQVTGVTRVTIRKSKNILFVITKPDVYKSPASDTYIVFGEAKIEDLSQQAQLAAAEKFKVQGETVSNIQENTQTPTVQEESEEEEVDETGVEVKDIELVMSQANVSRAKAVRALKNNSNDIVNAIM-----------------------------------------------------MNQEKLAKLQAQVRIGGKGTARRKKKVVHRTATADDKKLQSSLKKLAVNNIAGIEEVNMIKDDGTVIHFNNPKVQASLSANTFAITGHAEAKPITEMLPGILSQLGADSLTSLRKLAEQFPRQVLDSKAPKPEDiDEEDDDVPDLVENFDEASKNEANMEASGGADEAVSGELVSVAHALSLPAESYGNDPDIEMAWAMRAMQHAEVYYKLISSVDPQFLKLTKVDDQIYSEFRKNFENLKIDVLDPEELKSVSAKEKWRPFCLQFDGVIEDFNYGTLLRLDCSQGYTEENTIFAPRIQFFAIEIARNREGYNKAVYDSVQDKE-DKGANNGEKEKSDKGEEKEKK---------------------------------------------
>UniRef100_A0A7J8D781	UniRef100_A0A7J8K5G9	UniRef100_A0A7J8EKU2
------------------------------------------------------------EETAAKAKQSRSEKKARKAMSKLGLRQIHGVTRIAIQKAKDILFVITKPDVFKSPASDTYVVFGEAKIEDLSQQAHRAAAEKFKVPAEPCTLVPESTPGPRARLECEEtqdedEEVDEAGLELRDIELVMAQANVSRAKAVRALRDNQSDIVNAIMELTM-------------------------------------------------MNQEKLAKLQAQVRIGGKGTARRKKKVVHRTATADDKKLQSSLKKLAVNNIAGIEEVNMIKDDGTVIHFNNPKVQASLSANTFAITGHAEAKPITEMLPGILSQLGADSLTSLRKLAEQFPRQVLDSKAPKPEDiDEEDDDVPDLVENFDEASKNEANMEASGGAEEPVSGELVSVAHALSLPAESYGNDPDIEMAWAMRAMQHAEVYYKLISSVDPQFLKLTKVDDQIYSEFRKNFENLKIDVLDPEELKSVSAKEKWRPFCLQFDGVIEDFNYGTLLRLDCSQGYTEENTIFAPRIQFFAIEIARNREGYNKAVYTSVQDKE-EKGANSGEKEKADKGEEKEKK---------------------------------------------
>UniRef100_UPI00187BCC8E	UniRef100_UPI00235AFE52	UniRef100_UPI00187C7715
---------------LRQPRVQPGSGVECDRDGSVPDLEAQDATQTATEQAQLVVAAEADEELASEAKQSXSEKKAHNAMSKLGLPHVVGVTRATLRKSKNILFVITKPDVYKGPASDTYMVgmgLGGAKIEHLSQQAQPAAAKEFKVRGEAASNIQENTDS-TVQEETKEEEADETGTDVKDSHVsrrcfhfprIDAAAPLSTGKSLTALR-----------------------------------------------------------MKETIMNQETLAKLQGQVPIGGKGTAHR-KKVVHRTATADDKNLQFSLKKLGVNNISGIEEVNMFTNQGTMIHFNNPKVQASLAVNTFTITGHAETKQLTEMLPSILNQLGADSLTSLRRLAEALPKQSVDGKAPPAAGEDDDDEVPDLMENFDEASKNEANMEANSENEEPVSGEVVSVAHALSLPAESYGNDPDIEMAWAMRAMQHAEVYYKLISSVDPQFLKLTKVDDQIYSEFRKNFEKLRIDVLDPEELKSVSAKEKWRPFCLKFDGVIEDFNYGTLLRLDCSQGYTEENTIFAPRIQFLAIEIARNREGHNKAVYTSVQDKEEDKGANRGEPEKSNNG---------------------------------------------------
>DUMMY	UniRef100_UPI001E682BB0	UniRef100_UPI001E684AB3
----------------------------------------------------------------------------------------------------------------------------------------------------------------------------------------------------------------------------------------------------------------------------------------------------------------------------------MFTNQGTVIHFNNPKVQAFLAVNTFTIAGHAKIKQLTEMLPSILSQLGADSLISLRRLAEALPKQSVDGKAPLVTGEDDDDEVPDLVEDFDEASKNEENMEATSENEEPVSGEVVSVAHALSLPAESYGNDPDIEMAWAMRAMQHAEVYYKLISSVDPQFLKLTKVDDQIYSEFRQNFEKLRVDVLDPEELKSVSAKEKWRPFCLKFDGVIEDFNYGTLLRLDCSQGYTEENTIFAPRIQFLAIEIARNREGHNKAVYASVQDKEEDEGASGGEPEKSDNG---------------------------------------------------
>UniRef100_UPI000766E545	DUMMY	UniRef100_G1NZH7
-----------------------GSGTESDSDESVPELEEQDSTQATTQQAQLAAAAEIDEEPVSKAKQSRSEKKARKAMSKLGLRQVTGVTRVTIRKSKNILFVITKPDVYKSPASDTYIVFGEAKIEDLSQQAQLAAAEKFKVQGEAVSNIQENTQTPTVQEESEEEEVDETGVEVKDIELVMSQANVSRAKAVRALKNNSNDIVNAIMELTM--------------------------------------------------------------------------------------------------------------------------------------------------------------------------------------------------------------MEATGETEKPVSGELVSVAHALSLPAESYGNDPDIEMAWAMRAMQHAEVYYKLISSVDPQFLKLTKVDDQIYSEFRKNFEKLRIDILDPEELKSVSAKEKWRPFCLKFDGVIEDFNYGTLLRLDCSQGYTEENTIFAPRIQFFAIEIARNREGHNKVVYTSVQDKEEEKGANRG-------------------------EKE-------KTNKGGEKEKEANKGINKHDE---
>UniRef100_UPI001E26B15D	UniRef100_UPI001E268813	DUMMY
MPGEATETVPATEQELPQPQAETGSGTESDSDESVPELEEQDSTQATTQQAQLAAAAEIDEEPVSKAKQSRSEKKARKAMSKLGLRQVTGVTGVTIRKSENILFVITKPDVYKSPASDTYIVFGEAKIEDLSQQAQLAAAKKFKVHGEAVSNIQENTQTPTVQEESEEEEVDETGVEVKDIELVMSQANVSRAKAVRALKNNSNDIVNAIMELTM-------------------------------------------------MNQEKIAKLQAQVRKGGKDTARR-KKVVHRIAIADDKKLQSSLKKLAVNNIAGIEKVNMIKNYGTVIHFYNPKVHASLFNNTFAITGHAEAKTITEMLPEISGQLGADSLKSLRKLAEQFPRQVLDSKAPKPEDTDEgDDDVPDLVENFDEASKNKAN-----------------------------------------------------------------------------------------------------------------------------------------------------------------------------------------------------------------------------------------
>UniRef100_UPI00234D87FA	UniRef100_UPI00234CAC98	UniRef100_UPI00234D97D4
MPGEATETVPATEQELPQPQAETGSGTESDSDESVPELEEQDSTQATTQQAQLAAAAEIDEEPVSKAKQSRSEKNARKAMSKLGLRQVTGVTRVTIRKSKNILFVITKPDVYKSPASDTYIVFGEAKIEDLSQQAQLAAAEKFKVQGEAVSNIQENTQTPTVQEESEEEEVDETGVEVKDIELVMSQANVSRAKAVRALKNNSNDIVNAIMELTMMRRTGAPAQADSRGRGRARGGCSGGEATMSLPPSPGGTRGQEPQMKETIMNQEKLAKLQAQVRIGGKGTARRKKKVVHRTATADDKKLQFSLKKLGVNNISGIEEVNMFTNQGTVIHFNNPKVQASLAANTFTITGHAETKQLTEMLPSILNQLGADSLTSLRRLAEALPKQSVDGKAPLATGEDDDDEVPDLVENFDEASKNEANMEATSGTDEPVSGELMSVAHALSLSAESYGNDPDIEMAWAVRAMQHAEVYYKLISSVDPQFLKLTKVDDQIYSEFRENFEKLRIDILDPEELKSESAKEKWRPFCLKFDGIVEDFNYGTLLRLDCSQGYTEENTIFAPRIQFFAIEIARNREGYNKAVFISVQDKEGENEANNGGEKGAD--------NGG---------KKERVNRE---------GEKADKDSNKTGETAM
>UniRef100_A0A8J8XAI4	UniRef100_F6WAJ8	UniRef100_F7IKA8
MPGEATETVPATEQELPQPQAETvaafplesanpagvaptiakGSGTESDSDESVPELEEQDSTQATTQQAQLAAAAEIDEEPVSKAKQSRSEKKARKAMSKLGLRQVTGVTRVTIRKSKNILFVITKPDVYKSPASDTYIVFGEAKIEDLSQQAQLAAAEKFKVQGEAVSNIQENTQTPTVQEESEEEEVDETGVEVKDIELVMSQANVSRAKAVRALKNNSNDIVNAIMELTMMRRTGAPAQADSRGRGRARGGCPGGEATLSLPPPPGGTRGQEPQMKETIMNQEKLAKLQAQVRIGGKGTARRKKKVVHRTATADDKKLQFSLKKLGVNNISGIEEVNMFTNQGTVIHFNNPKVQASLAANTFTITGHAETKQLTEMLPSILNQLGADSLTSLRRLAEALPKQSVDGKAPLATGEEDDDEVPDLVENFDEASKNEANMAATSGTDEPVSGELVSVAHALSLPAESYGNDPDIEMAWAMRAMQHAEVYYKLISSVDPQFLKLTKVDDQIYSEFRKNFEKLKIDVLDPEELKSESAKEKWRPFCLKFNGIVEDFNYGTLLRLDCSQGYTEENTIFAPRIQFFAIEIARNREGCNKAVYISVQDKEGEKEVNNGGEKRADRG-EENTKNRGEKGVDSGEEKEEGINREEKTDKGGEKGEEADKDINRSGEKAM
>UniRef100_A0A6J3J2U8	DUMMY	UniRef100_A0A6J3FP78
MPGEATETVPATERELPQSQAEAGSGTESDSDESVPEFEEQDSTQATTQQAQLVAAAEIGEEPVSKAKQSRSEKKARKAMSKLGLQQVTGVTRVTIRKSKNILFVITKPDVYKSPASDTYIVFGEAKIEDLSRQAQLAAAEKFKVQGEAVSNIQENTQTPTVQEDSKEEEVDETGVEVKDIELVMSQANVSRAKAVQALKNNSNDIVNAIMELTM--------------------------------------------------------------------------------------------------------------------------------------------------------------------------------------------------------------MAATSATDEPVSGELVSVAHALSLPAESYGNDPDIEMAWAMRAMQHAEVYYKLISSVDPQFLKLTKVDDQIYSEFRKNFEKLKIDVLDPEELKSESAKEKWRPFCLKFNGIVEDFNYGTLLRLDCSQGYTEENTIFAPRIQFFAIEIARNREGYNKAVYISVQDKEGEKEVNNGGEKRadsgeeentkkrgekgADSGEEENTKNRGEKGADSGEEKEEGINREEKTDKGGEKGEEADKDISKSGEKAM
>UniRef100_A0A2I3MJT5	DUMMY	UniRef100_A0A096NCT1
MPGEVTETVPATEQELPQPQAETGSGTASDSGESVPGLEEQDSTQTTTQKAQLAGAAEIDEEPVSKAKQSRSEKKARKAMSKLGLLQVTGVTRITIRKSKNILFVVTKPDAYKSPASDTYIVFGETKIQDLSQQAQLAAAEKFKVQGEAVSNIQENTQTPTVQEESEEEEVDETGVEVKDIELVMSQANVSRAKAVQALKNNSNDIVNAIMELTM--------------------------------------------------------------------------------------------------------------------------------------------------------------------------------------------------------------MAATSGTDEPVSGELVSVAHALSLPAESYGNDPDIEMAWAMRAMQHAEVYYKLISSVDPQFLKLTKVDDQIYSEFRKNFETLRIDVLDPEELKSESAKEKWRPFCLKFNGIVEDFNYGTLLRLDCSQGYTEENTIFAPRIQFFAIEIARNREGYNKAVYISVQDKEGEKGVNNGGEKRADNGEEENTKNRGEKGADSGEEKKEGINREDKTDKGGEKEKEADKEINKSGEKAM
>UniRef100_UPI0005F49B36	UniRef100_A0A2K5KTS7	UniRef100_A0A2K5M6F4
MPGEVTETVPATEQELPQPQAEPESRTASDSGESVPGLEVQDSTQTTTQKAQLAGAAEMDEEPVSKAKQSRSEKKARKAMSKLGLLQVTGVTRITIRKSKNILFVVTKPDAYKSPASDTYIVFGETKIQDLSQQAQLAAAEKFKVQGEAVSNIQENTQTPTVQEESEEEEVDETGVEVKDIELVVSQANVSRAKAVQALKNNSNDIVNAIMELTMMRRTGAPAQADSRGRGRARGGCPGGEATLSLPPPRGGTRGQEPQMKETIMNQEKLAKLQAQVRIGGKGTARRKKKVVHRTATADDKKLQFSLKKLGVNNISGIEEVNMFTNQGTVIHFNNPKVQASLAANTFTITGHAETKQLTEMLPSILNQLGADSLTSLRRLAEALPKQSVDGKAPLATGEDDDDEVPDLVRIFDEA------MAATSGTDEPVSGELVSVAHALSLPAESYGNDPDIEMAWAMRAMQHAEVYYKLISSVDPQFLKLTKVDDQIYSEFRKNFETLRIDVLDPEELKSELAKEKWRPFCLKFNGIVEDFNYGTLLRLDCSQGYTEENTIFAPRIQFFAIEIARNREGYNKAVYISVQDKEGEKGVNNGGEKRADDGEEENTKNRGEKGADSGEEKKEGINREDKTDKGGEKEKEADKEINQSGEKAM
>UniRef100_UPI001E2551E0	DUMMY	UniRef100_F7BGP6
MPGEATETVPGIEQELLQPQAETGSGTESDGNESVPELEEQDSTQVTTQQAQLAVAAEINEEPVSKAKQRRSEKKAREAVFKLGLXQVTGVTRVTIRKSKNIFSVITKPDVYKNPALDTCIAFGEAKIKDLSQQAQLAAAEKFKVQGEAISNIQENTQTPTVQEESDEEEVDETGVEIKDIELVMSQANVSRAKAVRALK-NSNDIVNAIMELTI--------------------------------------------------------------------------------------------------------------------------------------------------------------------------------------------------------------MAATSGTDEQVSGELVSVAHALSLPAESYGNDPDIEMAWAMRAMQHAEVYYKLISSVDPQFLKLTKVDDQIYSEFRKNFETLRIDVLDPEELKSESAKEKWRPFCLKFNGIVEDFNYGTLLRLDCSQGYTEENTIFAPRIQFFAIEIARNREGYNKAVYISVQDKEGEKGVNNGGEKGADNGEEENTKNRGEKGADSGEEKKEGINREDKTDKGGEKEKEADKEINKSGEKAM
>UniRef100_A0A7N9CQW0	UniRef100_G7P7Q2	DUMMY
MPGEATETVPATEQELPQPQAETvtafplqsadpagvapttakGSGTESDSDESVPELEEQDSTQATTQQAQLAAAAEIDEEPVSKAKQSRSEKKARKAMSKLGLRQVTGVTRVTIRKSKNILFVITKPDVYKSPASDTYIVFGEAKIEDLSQQAQLAAAEKFKVQGEAVSNIQENTQTPTVQEESEEEEVDETGVEVKDIELVMSQANVSRAKAVRALKNNSNDIVNAIMELTMMRRTGAPAQADSRGRGRARGGCPGGEATLSLPPPRGGTRGQEPQMKETIMNQEKLAKLQAQVRIGGKGTARRKKKVVHRTATADDKKLQFSLKKLGVNNISGIEEasVNMFTNQGTVIHFNNPKVQASLAANTFTITGHAETKQLTDMLPSILNQLGADSLTSLRRLAEALPKQSVDGKAPLATGEDDDDEVPDLVENFDEASKNEAN-----------------------------------------------------------------------------------------------------------------------------------------------------------------------------------------------------------------------------------------
>UniRef100_UPI0007327723	UniRef100_G7MUA1	UniRef100_G8F209
MPGEVTETVPATEQELpqPQPQAETGSGTASDSGESVPGLEEQDSTQTTTQKAQLAGAAEIDEEPVSKAKQSRSEKKARKXMSKLGLLQVTGVTRITIRKSKNILFVITKPDAYKSPASDTYIVFGEAKIQDLSQQAQLAAAEKFRVQGEAVSNIQENTQTPTVQEESEEEEVDETGVEVKDIELVMSQANVSRAKAVQALKNNSNDIVNAIMELTMMRRTGAPAQADSRGRGRARGGCPGGEATLSLPPPRGGTRGQEPQMKETIMNQEKLAKLQAQVRIGGKGTARRKKKVVHRTATADDKKLQFSLKKLGVNNISGIEEasVNMFTNQGTVIHFNNTKVQAYLAAHTFTITGHAEKKQPTEMLPGILNQLGADSLTSLRRLAEALPKQSVDGKAPLATGEDDDDEVPDLVENFDEASKNEANMAATSGTDEQVSGELVSVAHALSLPAESYGNDPDIEMAWAMRAMQHAEVYYKLISSVDPQFLKLTKVDDQIYSEFRKNFETLRIDVLDPEELKSESAKEKWRPFCLKFNGIVEDFNYGTLLRLDCSQGYTEENTIFAPRIQFFAIEIARNREGYNKAVYISVQDKEGEKGVNNGGEKGADNGEEENTKNRGEKGADSGEEKKEGINREDKTDKGGEKDKEADKEINKSGEKAM
>UniRef100_UPI0005F5763C	UniRef100_UPI0005F458C1	UniRef100_A0A2K6AY20
MPGEVTETVPATEQELPQPQAETGSGTASDSGESVPGLEEQDSTXTTTQKAQLAGAAEIDEEPVSKAKQSRSEKKARKXMSKLGLLQVTGVTRITIRKSKNILFVITKPDAYKSPASDTYIVFGEAKIQDLSQQAQLAAAEKFRVQGEAVSNIQENTQTPTVQEESEEEEVDETGVEVKDIELVMSQANVSRAKAVQALKNNSNDIVNAIMELTMMRRTGAPAQADSRGRGRARGGCPGGEATLSLPPPRGGTRGQEPQMKETIMNQEKLAKLQAQVRIGGKGTARRKKKVVHXTATADDKKLQFSLKKLGVNNISGIEEVNMFTNQGTVIHFNNPKVQASLAANTFTITGHAETKQLTEMLPSILNQLGADSLTSLRRLAEALPKQSVDGKAPLATGEDDDDEVPDLVENFDEASKNEANMAATSGTDEQVSGELVSVAHALSLPAESYGNDPDIEMAWAMRAMQHAEVYYKLISSVDPQFLKLTKVDDQIYSEFRKNFETLRIDVLDPEELKSESAKEKWRPFCLKFNGIVEDFNYGTLLRLDCSQGYTEENTIFAPRIQFFAIEIARNREGYNKAVYISVQDKEGEKGVYNGGEKVADNGEEENTKNRGEKGADSGEEKKEGINREDKTDKGGEKEKEADKEINKSGEKAM
>UniRef100_A0A8I5NZT7	UniRef100_A0A096MRY2	DUMMY
MPGEATETVPATEQELPQPQAETvtacplqsadpagvapttakGSGTESDSDESVPELEEQDSTQATTQQAQLAAAAEIDEEPVSKAKQSRSEKKARKAMSKLGLRQVTGVTRVTIRKSKNILFVITKPDVYKSPASDTYIVFGEAKIEDLSQQAQLAAAEKFKVQGEAVSNIQENTQTPTVQEESEEEEVDETGVEVKDIELVMSQANVSRAKAVRALKNNSNDIVNAIMELTMMRRTGAPAQADSRGRGRARGGCPGGEATLSLPPPRGGTRGQEPQMKETIMNQEKLAKLQAQVRIGGKGTARRKKKVVHRTATADDKKLQFSLKKLGVNNISGIEEVNMFTNQGTVIHFNNPKVQASLAANTFTITGHAETKQLTEMLPSILNQLGADSLTSLRRLAEALPKQSVDGKAPLATGEDDDDEVP--------------------------------------------------------------------------------------------------------------------------------------------------------------------------------------------------------------------------------------------------------
>UniRef100_A0A8D2FCT2	UniRef100_A0A8D2JV10	UniRef100_UPI000DC19319
-----------------------GSGTESDSDESVPELEEQDSTQATTQQAQLAAAAEIDEEPVSKAKQSRSEKKARKAMSKLGLRQVTGVTRVTIRKSKNILFVITKPDVYKSPASDTYIVFGEAKIEDLSQQAQLAAAEKFKVQGEAVSNIQENTQTPTVQEESEEEEVDETGVEVKDIELVMSQANVSRAKAVRALKNNSNDIVNAIM-----------------------------------------------------MNQEKLAKLQAQVRIGGKGTARRKKKVVHRTATADDKKLQFSLKKLGVNNISGIEEVNMFTNQGTVIHFNNPKVQASLAANTFTITGHAETKQLTEMLPSILNHLGADSLTSLRRLAEALPKQSVDGKAPLATGEDDDDEVPDLVENFDEASKNEANMAATSGTDEPVSGELVSVAHALSLPAESYGNDPDIEMAWAMRAMQHAEVYYKLISSVDPQFLKLTKVDDQIYSEFRKNFETLRIDVLDPEELKSESAKEKWRPFCLKFNGIVEDFNYGTLLRLDCSQGYTEENTIFVFR----------------------------------------------------------------------------------------------
>UniRef100_UPI0005F5196C	UniRef100_A0A2K5ZGK7	UniRef100_A0A2K5ZD39
MPGEVTETVPATEQELPQPQAETGSETASDSGESVPGLEEQDSTQTTTQKAQLAGAAEID-EPVSKAKQSRSEKKARKAMSKLGLLQVTGVTGITIRKSKNILFVVTKPDAYKSPASDTYIVFGETKIQDLSQQAQLAAAEKFKVQGEAVSNIQENTQTPTVQEESEEEEVDETGVEVKDIELVMSQVNVSRAKAVQALKNNSNDIVNAIMELTMMRRTGAPAQADSRGRGRARGGCPGGEATLSLPPPRGGTRGQEPQMKETIMNQEKLAKLQAQVRIGGKGTARRKKKVVHRTATADDKKLQFSLKKLGVNNISGIEE------------------------------GHAETKQLTEMLPSILNQLGADSLTSLRRLAEALPKQSVDGKAPLATGEDDDDEVPDLVENFDEASKNEANMAATSGTDEPVSGELVSVAHALSLPAESYGNDPDIEMAWAMRAMQHAEVYYKLISSVDPQFLKLTKVDDQIYSEFRKNFEALRIDVLDPEELKSELAKEKWRPFCLKFNGIVEDFNYGTLLRLDCSQGYTEENTIFAPRIQFFAIEIARNREGYNKAVYISVQDKEGEKGVNNGGEKRADNGEEENTKNRGEKGADSGEEKKEGINREDKTDKGGEKEKEADKEINKSGEKAM
>UniRef100_G3QI73	UniRef100_A0A2I2YZN9	DUMMY
MPGEATETVPAAEQELPQPQAETGSGTASDSGESVPGLEEQDSTQTTTQKARLVAAAEIDEEPVSKAKQSRSEKRARKAMSKLGLLQVTGVTRVTIWKSKNILFVITKPDVYESPASDAYIVFGEAKIQDLSQQAQLAAAEKFKVQGEAVGNIQENTQTPTVQEESEEEEVDETGVEVKDMKLVMSQANVSRAKAVRALKNNSNDIVNAIMELTM--------------------------------------------MKETIMNQKKLVKLQAQVCIGGKGTVRRRKKVVHRTATADDKKLHFSLKKLGVNNIFGIEEVHMFTNQGTVIHFNNPKVQASLGANTFTITGHAETKQLTEMLPNILNQLGVDSLNSLSRLAEALPKQSVDGKAPLATGEDDDDEVPDLVENFDEASKNEAN-----------------------------------------------------------------------------------------------------------------------------------------------------------------------------------------------------------------------------------------
>UniRef100_A0A2R8ZCX0	UniRef100_UPI0015604197	DUMMY
MPGEAAETVPATEQELPQPQAETGSGTASDSGESVPGLEEQDSTQTTTQKAWLVAAAEIDEEPVSKAKQSRSEKRARKAMSKLGLLQVTGVTRVTIWKSKNILFVITKPDVYKSPASDAYIVFGEAKIQDLSQQAQLAAAEKFKVQGEAVGNIQENTQTPTVQEESEEEEVDETGVEVKDMKLVMSQANVSRAKAVRALKNNSNDIVNAIMELTV--------------------------------------------MKETIMNQEKLAELQAQVCIGGKGPACRKKKVVHRTATAEDKNFQFSLKKLGVNNISGIEEVNMFTNQGTVIHFNNPEVQTSLAGNTFTITGPAKTKQLTEMLPSILIQLGVDSPASLRRLAEALPKQSVDGTAPFATGEDDDDEVPDLVENFDEAFKDEAN-----------------------------------------------------------------------------------------------------------------------------------------------------------------------------------------------------------------------------------------
>UniRef100_K7ATY1	UniRef100_UPI0004F027B4	UniRef100_K7CB72
MPGEATETVPATEQELPQPQAETGSGTESDSDESVPELEEQDSTQATTQQAQLAAAAEIDEEPVSKAKQSRSEKKARKAMSKLGLRQVTGVTRVTIRKSKNILFVITKPDVYKSPASDTYIVFGEAKIEDLSQQAQLAAAEKFKVQGEAVSNIQENTQTPTVQEESEEEEVDETGVEVKDIELVMSHANVSRAKAVRALKNNSNDIVNAIMELTM-------------------------------------------------MNQEKLAKLQAQVRIGGKGTARRKKKVVHRTATADDKKLQSSLKKLAVNNIAGIEEldvtvpcyaeiqirasfVNMIKDDGTVIHFNNPKVQASLSANTFAITGHAEAKPITEMLPGILSQLGADSLTSLRKLAEQFPRQVLDSKAPKPEDiDEEDDDVPDLVENFDEASKNEANMADTSGTDEPVSGELVSVAHALSLPAESYGNDPDIEMAWAMRAMQHAEVYYKLISSVDPQFLKLTKVDDQIYSEFRKNFETLRIDVLDPEELKSESAKEKWRPFCLKFNGIVEDFNYGTLLRLDCSQGYTEENTIFAPRIQFFAIEIARNREGYNKAVYISVQDKEGEKGVNNGGEKRADSGEEENTKNGGEKGADSGEEKEEGINREDKTDKGGEKGKEADKEINKSGEKAM
>UniRef100_Q5R9I9	UniRef100_A0A8I5US40	UniRef100_H2PW29
MPGEATETVPATEQELPQPQAETGSGTESDSDESVPELEEQDSTQATTQQAQLAAAAEIDEEPVSKAKQSRSEKKARKAMSKLGLRQVTGVTRVTIRKSKNILFVITKPDVYKSPASDTYIVFGEAKIEDLSQQAQLAAAEKFKVQGEAVSNIQENTQTPTVQEESEEEEVDETDVEVKDIELVMSQANVSRAKAVRALKNNSNDIVNAIMELTM-------------------------------------------------MNQEKLAKLQAQVRIGGKGTARRKKKVVHRTATADDKKLQFSLKKLGVNNISGIEEVNMFTNQGTVIHFNNPKVQASLAANTFTITGHAETKQLTEMLPSILNQLGADSLTSSRRLAEALPKQSVDGKAPLATGEDDDDEVPDLVENFDEASKNEANMAATSGTDEPVSGELMSVAHALSLPAESYGNDPDIEMAWAMRAMQHAEVYYKLISSVDPQFLKLTKVDDQIYSEFRKNFETLRIDVLDPEELKSESAKEKWRPFCLKFNGIVEDFNYGTLLRLDCSQGYTEENTIFAPRIQFFAIEIARNREGYNKAVYISVQDKEGEKGVNNGEEKRADSGEEENTKNGGEKGADSGEEKEGGINREDKTDKGGEKGKEADKEINKSGEKAM
>UniRef100_A0A7I2V2K5	UniRef100_P20290	DUMMY
MPGEATETVPATEQELPQPQAET----ESDSDESVPELEEQDSTQATTQQAQLAAAAEIDEEPVSKAKQSRSEKKARKAMSKLGLRQVTGVTRVTIRKSKNILFVITKPDVYKSPASDTYIVFGEAKIEDLSQQAQLAAAEKFKVQGEAVSNIQENTQTPTVQEESEEEEVDETGVEVKDIELVMSQANVSRAKAVRALKNNSNDIVNAIMELTMMRRTGAPAQADSRGRGRARGGCPGGEATLSQPPPRGGTRGQEPQMKETIMNQEKLAKLQAQVRIGGKGTARRKKKVVHRTATADDKKLQFSLKKLGVNNISGIEEVNMFTNQGTVIHFNNPKVQASLAANTFTITGHAETKQLTEMLPSILNQLGADSLTSLRRLAEALPKQSVDGKAPLATGEDDDDEVPDLVENFDEASKNEAN-----------------------------------------------------------------------------------------------------------------------------------------------------------------------------------------------------------------------------------------
>UniRef100_A0A7I2V473	UniRef100_UPI001961F321	DUMMY
MPGEATETVPATEQELPQPQAETvptlppkqqflpsspglvlespskplapadedellplippepisggvpfqsvlvnmptpksagipvptpsakqpvtknnkGSGTESDSDESVPELEEQDSTQATTQQAQLAAAAEIDEEPVSKAKQSRSEKKARKAMSKLGLRQVTGVTRVTIRKSKNILFVITKPDVYKSPASDTYIVFGEAKIEDLSQQAQLAAAEKFKVQGEAVSNIQENTQTPTVQEESEEEEVDETGVEVKDIELVMSQANVSRAKAVRALKNNSNDIVNAIMELTMMRRTGAPAQADSRGRGRARGGCPGGEATLSQPPPRGGTRGQEPQMKETIMNQEKLAKLQAQVRIGGKGTARRKKKVVHRTATADDKKLQFSLKKLGVNNISGIEEVNMFTNQGTVIHFNNPKVQASLAANTFTITGHAETKQLTEMLPSILNQLGADSLTSLRRLAEALPKQY-------------------LVENFDEASKNEAN-----------------------------------------------------------------------------------------------------------------------------------------------------------------------------------------------------------------------------------------
>UniRef100_A0A8I3N6T2	UniRef100_A0A8I3PNH9	UniRef100_A0A8P0PHI9
MPGEATETVPATEQELPQPQAETGSGTESDSDESVPGLEEQDSTQSLSRNLRISC--------------------------------LSSQNQISIRAQLQI------------PT-----VLGEAKIEDLSQQAQLAATDKFKVQGEAVSNIQENTQTPTAQEESEKEGVDEMGVEVTDIDLVMSQANVSRAKAVRALKNKRNDILSAIMELTM--------------------------------------------MKETIMNQKKLTKLQAQVRIGGKGTAPRKKKVVHRTATADDKKLQFSLKKLGVNNISGIEEVNIFTNQGTVIHFNNPKVQASLAVNTFTITGHAETKQLTEMLPSILNQLGAESLTSLRRLAEALPKQSVDGKAPLATGEEEDDEVPDLVENFDEASKNEANMETTRGTAEPVPGELVSVAHALSLPAESYGNDPDIEMAWAMKAMQHAEVYYKLISSVDPQFLKLTKVDDQIYSEFRKNFEKLRIDVLDPEELKSESAKEKWRPFCLKFDGVVEDFNYGTLLRLDCSQGYTEENTIFAPRIQFLAIEIARNREGYNKAVYTSVYDKEEEKEGNHG---RG-------------KGADSAQAEEKGANRErekAKTNKGEEKEKEANKEIHKSSEIAM
>UniRef100_A0A8I3N7T5	UniRef100_A0A8C0LR50	UniRef100_A0A8I3Q921
MPGEATETVPATEQELPQPQAETGSGTESDSDESVPELEEQDSTQATTQQAQLAAAAEIDEAKQSRTQSVKTQKVRAGAMSKLGLRQVTGVTRVTIRKSKNILFVITKPDVYKSPASDTYIVFGEAKIEDLSQQAQLAAAEKFKVQGEAVSNIQENTQTPTVQEESEEEEVDETGVEVKDIELVMSQANVSRAKAVRALKNNSNDIVNAIMELTMMRRTGAPAQADSRGRGRARGGCPGGEATPSLPPPRGGTRGQEPQMKETIMNQEKLAKLQAQVRIGGKGTARRKKKVVHRTATADDKKLQFSLKKLGVNNISGIEEVNMFTNQGTVIHFNNPKVQASLAANTFTITGHAETKQLTEMLPSILNQLGADSLTSLRRLAEALPKQSVDGKAPLATGEDDDDEVPDSLD-----------METTRGTAEPVPGELVSVAHALSLPAESYGNDPDIEMAWAMKAMQHAEVYYKLISSVDPQFLKLTKVDDQIYSEFRKNFEKLRIDVLDPEELKSESAKEKWRPFCLKFDGVVEDFNYGTLLRLDCSQGYTEENTIFAPRIQFLAIEIARNREGYNKAVYTSVYDKEEEKEGNHG---RG-------------KGADSAQAEEKGANRErenAKTNKGEEKEKEANKEIHKSSEIAM
>DUMMY	UniRef100_A0A3Q7SYM6	UniRef100_A0A3Q7SGG5
------------------------------------------------------------------------------------------------------------------------------------------------------------------------------------------------------------------------------------------------------------------------MNQEKLAKLQAQVRIGGKGTARRKKKVVHRTATADDKKLQSSLKKLAVNNIAGIEEVNMIKDDGTVIHFNNPKVQASLSANTFAITGHXEAKPITEMLPGILSQLGADSLTSLRKLAEQFPRQVLDSKAPKPEDiDEEDDDVPDLVENFDEASKNEANMDTTRGTAEPVPGELVSVAHALSLPAESYGNDPDIEMAWAMKAMQHAEVYYKLISSVDPQFLKLTKVDDQIYSEFRKNFEKLRIDVLDTEELKSESAKEKWRPFCLKFDGIVEDFNYGTLLRLDCSQGYTEENTIFAPRIQFLAIEIARNREGYNKAVYTSVHDKEEEKEGNHG---RG-------------KGADSAQAEEKGANRErekAKTNKGEEKEKEANKEIRKSSEIAI
>UniRef100_A0A452U9V1	DUMMY	UniRef100_A0A452URG5
MSGDATATVPATEQELPQHQAETGSGTESDSDESVPDLEEQDSTQS-------------------------------------------------------------------------------------------------------------------------------------------------------------------------------------------------------------------------------------------------------------------------------------------------------------------------------------------------------------------------------------------------VSGELVSVAHALSLPAESYGNDPDIEMAWAMKAMQHAEVYYKLISSVDPQFLKLTKVDDQIYSEFRENFEKLRIDVLDPEELKSESAKEKWRPFCLKFDGVVEDFNYGTLLRLDCSQGYTEENTIFAPRIQFLAIEIARNREGYNKAVYTSVQDKEEEKEGNQGRE----------------KGTDSGGAEEKGANRErekAKSNKGEEKEKGANKEISKSGETAM
>UniRef100_UPI001E67BBE5	UniRef100_A0A452R5P1	UniRef100_A0A452RE20
-------------------------------------------------------------------------------------------TKTSGQESKNILFVITKPDVYKSPASDTYIVFGEAKIEDLSQQAQLAAAEKFKVQGEAVSNIEENTQTSTVQEENEEEEVDETGVEVKDIELVMSQANVSRVKAVRALKNNSNDIVNAIMELTM--------------------------------------------MKETIMNQEKLAKLQAQVRIGGRGTARRKKKVVHRTATADDKNLQFSLKKLGVNNISGIEEVNMFTNQGTVIHFNNPKVQASLAGNTFTISGHAETKQLTEMLPSILNQLGADSLTSLQRLAEALPKQPVDGKAPLATREDDNDEVPDLVENFDEASKNEAN---TSGTAEPVSGELVSVAHALSLPAESYGNDPDIEMAWAMKAMQHAEVYYKLISSVDPQFLKLTKVDDQIYSEFRENFEKLRIDVLDPEELKSESAKEKWRPFCLKFDGVVEDFNYGTLLRLDCSQGYTEENTIFAPRIQFLAIEIARNREGYNKAVYTSVQDKEEEKEGNQGRE----------------KGTDSGGAEEKGANRErekAKSNKGEEKEKGANKEISKSGETAM
>UniRef100_UPI0020171C88	UniRef100_UPI001CF8B303	DUMMY
-----------------------------------------------------------------------------------------------LQESKNILFVITKPDVYKSPASDTYIVFGEAKIEDLSQQAQLAAAEKFKVQGEAVSNIQENTQTSTVQEENEEEEVDETGVEVKDIELVMSQANVSRVKAVRALKNNSNDIVNAIMELTM--------------------------------------------MKETIMNQEKLAKLQAQVRIGGRGTARRKKKVIHRTATADDKKLQFSLKKLGVNNISGIEEVNMFTNQGTVIHFNNPKVQASLATNTFTISGHAETKQLTEMLPSILNQLGADSLTSLQRLAEALPKQPVDGKAPLATREDDNDEVPDLVENFDEASKNEAN-----------------------------------------------------------------------------------------------------------------------------------------------------------------------------------------------------------------------------------------
>UniRef100_A0A7N5KN38	UniRef100_A0A7N5JX89	UniRef100_G1LYG0
MPGEATETVPATEQELHQPQVETGSGTDSDSDESVPELEEQDSTTA-TQQAQLAAAAEIDEEPVSKAKQSRSEKKARKAMSKLGLRQVTGVTRVTIRKSKNILFVITKPDVYKSPASDTYIVFGEAKIEDLSQQAQLAAAEKFKVQGEAVSNIQENTQTPTVQEESEEEEVDEAGVEVKDIELVMSQANVSRAKAVRALKNNSNDIVNAIMELTM--------------------------------------------MKETIMNQEKLAKLQAQVRIGGKGTARRKKKVVHRTATADDKKLQFSLKKLGVNNISGIEEVNMFTNQGTVIHFNNPKVQASLAANTFTITGHAETKQLTEMLPSILNQLGADSLTSLRRIAEALPKQSMDGKAPLASGEDEDDEVPDLVGNFDDASKNE--METTSGTAEPVSGELVSVAHALSLPAESYGNDPDIEMAWAMKAMQHAEVYYKLISSVDPQLLKLTKVDDQIYSEFRENFEKLRIDVLDPEELKSESAKEKWRPFCLKFDGVVEDFNYGTLLRLDCSQGYTEENTIFAPRIQFLAIEIARNREGYNKAVYTSVHDKEEEKEGNQGREKGTDSGGAE------EKGANRGEKA--------KSNKGEEKEKGANKEISKSGETAM
>UniRef100_UPI001FD35749	UniRef100_UPI001FD2B87E	UniRef100_UPI001FD17BF4
MPGEATETVPATEQELPQPQAETGSGTESDSDESVPELEEQDSTQATTQQAQLAAAAEIDEEPVSKAKQSRSEKKARKAMSKLGLRQVTGVTRVTIRKSKNILFVVTKPDVYKSPASDAYIVFGEAKIEDLSQQAQLAAAEKFKVQGEAVSNIQENTQTPTVQEESEEEEVDETGVEVKDIELVMSQANVSRAKAVRALKNNSNDIVNAIMELTM--------------------------------------------MKETIMNQEKLTKLQAQVRIGGKGTARRKKKVVHRTATADDKKLQFSLKKLGVNNISGIEEVNMFTNQGTVIHFNNPKVQASLAANTFTITGHAETKQLTEMLPSILNQLGADSLTSLRRLAEALPKQSVDGKAPLATGEDDDDEVPDLVENFDEASKNEANMETTSGTAELVSGELASVAYALSLPAESYGNDSDIEMAWAMKAMQHAEVYYKLISSVDPQFLKLTKVDDQIYSEFRENFEKLRIDVLDLEELKSESAKEKRRPFCLKFEGIVEDFNYGTLLQLDCSQGYTEENTIFAPRIQFLAIEIAQNREGYNKAVYTSVHDKEEEKEGNCGREKGTDXGQAE------EKGAISEREK-------TKTNKGEEKEKGADKEISKSGETAM
>UniRef100_UPI001E69F7D7	UniRef100_UPI001E6A004C	UniRef100_UPI001E699E62
MPGEATETVPATEQELPQPQAETGSGTESDSDESVPELEEQDSTQATTQQAQLAAAAEIDEEPVSKAKQSWSEKKARKAVSKLGLRQVTEVTRVTIRKSKNILFVITKPDVYKSPASDTYIVFGEAKIEDLSQQAQLAAAEKFKVQGEAVSNIRENTQTPTVQEESEEEEVDETGVEVKDIELVMSQANVSTAKAVRVLKNNSNDIVNAIMELTM--------------------------------------------MKETIMNQEKLAKLQAQVHIGGKGTARRKKKVVHRTATADDKKLQFSLKKLGVNNISGIEEVNMFTNQGTVVHFNNPKVQASLAANTSTITGHAETKQLTEMLPSILNQRGADSLTSLRRLAEALPKQSVDGKAPLATGEDDDDEVPDLVENFDEASKNEANMETTGGTAEPVSGELASVAHALSLPAESYGNDPDIEMAWAMKAMQHAEVYYKLISSVDPQFLKLTKVDDQIYSEFRENFEKLRIDVLDPEELKSESAKEKWRPFCLKFDGIVEDFNYGTLLRLDCSQGYTEENTIFAPRIQFLAIEIARNREGYNKAVNTSVHDKEEEKEGNRGREKGTDSGRAE------EKGAIREREKA-------KTNKGEEKEKGADKEISKSGETAV
>UniRef100_M3Z2N7	UniRef100_A0A8U0UQY5	UniRef100_A0A8U0NH45
------------------PQTETGSGMESNADES--KLEEQDSMLA-----QLAAAAEIDKEPVSKAKQNRSEKKL-----EIGLRQVKGVTRVTIRKSKNI---TTKPDVCKSPASDTYIVFEDGKIKDLSQLAQLAADEKFKVEGEAVSDMQENTQTPTVLEENEEEEVEEMYAEVKDRELVMSQAKVSEAKA-SELTNNRDDTVNGIIELTV--------------------------------------------MKETIMNQEKLAKLQAQVHIGGKGTPRRKKKVVHRTATADDKKLQFSLKELGVNNISGIEEVNMFTNQGTVIHFNNPKVQASLAANTFTITGHAETKQLTEMLPSILNQLGADSLTSLRRLAEALPKQSVDGKAPLATGEEDDDEVPDLAENFDEASKNEANMETTSGTAEPVPGELASVAHALSLPAESYGNDPDIEMAWAMKAMQHAEVYYKLISSVDPQFLKLTKVDDQIYSEFRENFEKLRIDVLDPEELKSESAKEKWRPFCLKFDGIVEDFNYGTLLRLDCSQGYTEENTIFAPRIQFLAIEIARNREGYNKAVYTSVHDKEEEKEEGN---------------HGREKGTDSGRAEEKGDIRErekTKTNKGEEKEKGADKEISKSGETAM
>DUMMY	UniRef100_A0A6G1BEQ0	UniRef100_A0A6G1AD20
-------------------------------------------------------------------------------------------------------------------------------------------------------------------------------------------------------------------------------------------------------------------MKETIMNQEKLAKLQARVRIGGKGTARRKKKVVHRTATADDKKLQFSLKKLGVNDISGIEEVNMFTNQGTVIHFNNPKVQASLAANTFTITGHAETKQLTEMLPSILNQLGADSLTSLRRLAEALPKQSVDGKAPLATGEDDDDEVPDLVENFDEASKNEAN--------------------------------------------------WQLISSVDPQYLKLTKVDDQIYSEFRENFEKLRIDVLDPEELKSESAKEKWRPFCLKFDGIVEDFNYGTLLRLDCSQGYTEENTIFAPRIQFFAIEIARNREGYNKAVYISVHDKEEEKECNHEGEK-ADSGRAE------EKGANRGEKV--------KTNEGEEKEKEANKEINKSSETAM
>DUMMY	UniRef100_A0A6J1XU70	UniRef100_M3XF91
-----------------------------------------------------------------------------------------------------------------------------------------------------------------------------------------------------------------------MRRTGAPTQADSRGRGRARGGCPGGEATPSLPAPRGGTRGQEPQMKETIMNQEKLAKLQAQVRIGGKGTARRKKKVVHRTATADDKKLQFSLKKLGVNNISGIEEVNMFTNQGTVIHFNNPKVQASLAANTFTITGHAETKQLTEMLPSILNQLGADSLTSLRRLAEALPKQSVDGKAPLATGEDDDDEVPDLVENFDEASKNEANMEATGVTAEPVSGELVSVAHALSLPAESYGNDPDIEMAWAMKAMQHAEVYYKLISSVDPQFLKLTKVDDQIYSEFRKNFEKLRIDVLDPEELKSESAKEKWRPFCLKFDGIVEDFNYGTLLRLDCSQGYTEENTIFAPRIQFFAIEIARNREGYNKAVYISVHDKEVEKEGNHGREK-----------------ADSGRAEEKGAKREGekvKTNKGEEKEKEANKEINKSSETAM
>UniRef100_UPI001D19CA2D	UniRef100_A0A337SWU8	DUMMY
MPGEAPETVPATEQELPQPQAETGSGTESDSDESVPELEEQDSTQATTQQAQLAAAAEIDEKPVSKAKQSRSEKKARKAMSKLGLRQVTGVTRVT------ILFVITKPDVSKSPASDTHIVLGEAKIEDLSQQAQLAAAEKFKVQGEAVSNTQENTQTPTVQEESEEEEVDETGVEVKDIELVMSQANVLRAKAVRTLKNNSNDIVNAIMELTM--------------------------------------------MKETIMNQEKLAKLQAQVRIGGKGTARRKKKVVHRTATADDKKLQFSLKKLGVNNISGIEEVNMFTNQGTVIHFNNPKVQASLAANTFTITGHAETKQLTEMLPSILNQLGADSLTSLRRLAEALPKQSVDGKAPLATGEDDDDEVP--------------------------------------------------------------------------------------------------------------------------------------------------------------------------------------------------------------------------------------------------------
>UniRef100_A0A8C8YE02	UniRef100_A0A8C8WIW3	DUMMY
MPGEAPETVPATEQELPQPQAETGSGTESDSDESVPELEEQDSTQATTQQAQLAAAAEIDEKPVSKAKQSRSEKKARKAMSKLGLRQVTGVTRVT------ILFVITKPDVYKSPASDTYIVLGEAKIEDLSQQAQLAAAEKFKVQGEAVSNTPENTQTPTVQEESEEEEVDETGVEVKDIELVMSQANVLRAKAVRALKNNSNDIVNAIMELTM--------------------------------------------MKETIMNQEKLAKLQAQVRIGGKGTARRKKKVVHRTATADDKKLQFSLKKLGVNNISGIEEVNMFTNQGTVIHFNNPKVQASLAANTFTITGHAETKQLTEMLPSVLNQLGADSLTSLRRLAEALPKQSVDGKAPLATREDDDDEVPDLVENFDEASKNEAN-----------------------------------------------------------------------------------------------------------------------------------------------------------------------------------------------------------------------------------------
>UniRef100_UPI001C6F67AF	UniRef100_UPI001C6F84EC	DUMMY
MPGEATETIPATEQELPQPQAETGSGTESDSDESVPELEEQDSTQATTQQAQLAAAAEIHEKPVSKAKQSRSEKKSWKAMSKLGLRQVTGVIRVT------ILFVITKPDVYKSPASDTYIVFGEAKMEDLSQQAQLAAAEKFKVQGEAVSNIQGKTQTPTVQEESEEEEVDETGVEVKDVELVTSQANVSRAKAV---------------------------------------------------------------MKATTMKQEKLVKLQAQVRIGGKGTARR-KKVVHRTAIAeDDKNLQFSLKKSGVNNISGIEEGNMFTNQGTVIHFNNRKVQASLAANTLTITGHAERKHLTEMLLSILNQLGADSLTSLRRLAEVLPKQSVDGKVPLATGEEEDDEVPDFVENFDEASKKEAN-----------------------------------------------------------------------------------------------------------------------------------------------------------------------------------------------------------------------------------------
>UniRef100_A0A6P9FIZ8	UniRef100_A0A6P9FCD9	UniRef100_A0A6J2E6G2
MPGEATETVPATEQELPQPQAETGSGTESDSDESVPELEEQDSTQATTQQAQLAAAAKIDEEPVSKAKQSRSEKKARKAMSKLGLQQVTGITRVTIRKSKNILFVITKPDVYKSPASDTYIVLGEAKIEDLSQQAQLAAAEKFKVQGEAVSNIQENTQTPTVQEESEEEEVDETGVEVKDIELVMSQANVSRAKAVRALKNNSNDIVNAIMELTM--------------------------------------------MKETIMNQEKLAKLQAQVRIGGKGTARRKKKVVHRTATADDKKLQFSLKKLGVNNISGIEEVNMFTNQGTVIHFNNPKVQASLAANTFTITGHAETKQLTEMLPRILNQLGADSLTSLRRLAEALPKQSVDGKAPLATGEDDDDEVPDLVENFDEASKNEANMETTTGTAEPVSGELVSVAHALSLPAESYGNDPDIEMAWAMKAMQHAEVYYKLISSVDPQFLKLTKVDDQIYSEFRENFEKLKIDVLDPEELKSESAKEKWRPFCLKFDGIVEDFNYGTLLRLDCSQGYTEENTIFAPRIQFFAIEIARNREGYNKAVYTSVHDEEEKEG-----------------NHGREEGTDSGRAEEKGANRErekAKTNKGEEKEQGANKEISRSGETAM
>UniRef100_A0A2U3WZC7	UniRef100_A0A9B0H5H6	UniRef100_A0A2U3X4R1
MPGEATETVPATEQELPQPQAETGSGTESDSDESVPELEEQDSTQATTQQAQLAAAAEIDEEPVSKAKQSRSEKKARKAMSKLGLRQVTGVTRVTIRKSKNIPFVITKPDVYKSPASDTYIVLGEAKIEDLSQQAQLAAAEKFKVQGEAVSNIQENTQTPTVQEESEEEEVDETGVEVKDIELVMSQANVSRAKAVRALKNNSNDIVNAIMELTM--------------------------------------------MKETIMNQEKLAKLQAQVRIGGKGTARRKKKVVHRTATADDKKLQFSLKKLGVNNISGIEEVNMFTNQGTVIHFNNPKVQASLAANTFTITGHAETKQLTEMLPSILNQLGADSLTSLRRLAEALPKQSVDGKAPLTTGEDDDDEVPDLVENFDEASKNEANMETTSGTAEPVSGELVSVAHALSLPAESYGNDPDIEIAWAMKAMQHAEVYYKLISSVDPQFLKLTKVDDQIYSEFRENFEKLRIDVLDPEELKSESAKEKWRPFCLKFDGIVEDFNYGTLLRLDCSQGYTEENTIFAPRIQFFAIEIARNREGYNKAVYTSVHDEEEKEG-----------------NHGREEGTDSGRAEEKGANRErekAKTSKGEEKEQGANKEISKSGETAM
>UniRef100_UPI00165A0C24	UniRef100_UPI0016599C3A	DUMMY
MPGEATETVPATEQELPQPQAETGSGTESDSDDSVPELEEQDSTQATTQQAQLAAAAEIDEEPVSKAKQSQSEKKTQKAMSKLGLRQVTGVTRVTIWKSKNILFVITKPDVYKSRASDTYIVFGEAKIEDLFQQAQLAAAEEFKVQGEAVSNIQENTQTPPVQEESEEEEVDETGVEVKDIELVMSRANVSRAKAVRALKKNSNDIVNAIMELTM--------------------------------------------MKETIMNQEKLAKLQAQVRIGGKGTACRKKKVVHRMATADDKKLQFSLKKLGVNNISGIEEVNMFTNQGTVIHFNNPKVQASLAANTFTITGHAETKQLTEMLPSILNQLGADSLTSLRRLAEALPKQSVDGKAPLATGEDDDDEVPDLVENFDEASKNEAN-----------------------------------------------------------------------------------------------------------------------------------------------------------------------------------------------------------------------------------------
>UniRef100_A0A2U3YBJ5	UniRef100_A0A2U3Z9B4	UniRef100_A0A2U3X664
MPGEATETVPATEQELPQPQAETGSGTESDSDESVPELEEQDSTQATTQQAQLAAAAEIDEEPVSKAKQSRSEKKARKAMSKLGLRQVTGVTRVTIRKSKNILFVITKPDVYKSPASDTYIVFGEAKIEDLSQQAQLAAAEKFKVQGEAVSNIQENTQTPTVQEENEEEEVDETGVEVKDIELVMSQANVSRAKAVRALKNNSNDIVNAIMELTM------------------------------------------------------------------------------------------------------IIQVNMIKDDGTVIHFNNPKVQASLSANTFAITGHAEAKPITEMLPGILSQLGADSLTSLRKLAEQFPRQVLDSKAPKPEDiDEEDDDVP---------------METTSGTGEPVAGELVSVAHALSLPAESYGNDPDIEMAWAMKAMQHAEVYYKLISSVDPQFLKLTKVDDQIYSEFRENFEKLRIDVLDPEELKSESAKEKWRPFCLKFDGIVEDFNYGTLLRLDCSQGYTEENTIFAPRIQFFAIEIARNREGYNKAVYTSVHDEEEKEG-----------------NHGREEGADSGGAEEKGANRErekAKTNKGAEKEKGANKEISKSGETAL
>UniRef100_UPI00156C48C4	UniRef100_UPI00156C4394	UniRef100_UPI00156C3389
MPGEATETVPATEQELPQPQAETGSGTESDSDDSVPELEEQDSTQATTQQAQLAAAAEIDEEPVSKAKQSRSEKKARKAMSKLGLRQVTGVTRVTIQKSKNILFVITKPDVYKSPASDTYTVFGEARIKDLSQQAQLAAAEKLKVQGEAVSNIQENTQTPTVQEESEEEEVDETGVEVKDIELAMSQAN-----AVRALKNNSNDIVNAIMELTM--------------------------------------------MKETIMNQEKLAKLQAQVCIGGKGTARRKKKVVHRTATADDKKLQFSLKKLGVNNISGIEEVNMFTNQGTVIHFNNPKVQASLAANTFTITGHAETKQLTEMLPSILNQLGADSLTSLRRLAEALPKQSVDGKAPLATGEDDDDEVPDLVENFDEASKNEANMETTSGAGEPVAGELVSVAHALSLPAESYGNDPDIEMAWAMKAMQHAEVYYKLISSVDPQLLKLTKVDDQIYSEFRENFEKLRIDVLDPEELKSESAKEKWRPFCLKFDGIVEDFNYGTLLRLDCSQGYTEENTIFAPRIQFFAIEIARNREGYNKAVYTSVHDEEEKEGNHE-----------------REEGTDSGGAEEKGANRErekAKTNKGAEKEKGANKEISKSGETAL
>UniRef100_UPI001E687CCA	UniRef100_UPI001E68C699	DUMMY
MPGEATETVPATERELPQPQAETGSGTESDSDDSVPELEEQDSTQATTQQAQLAAAAEIDEEPVSKAKQSRSEKKARKAMSKLGLRQVTGVTRVTIRKSKNILFVITKPDVYKSPASDTYTVFGEARIEDLSQQAQLAAAEKLKVQCEAVSNIQENTQTPTVQEESEEEEVDETGVEVKDIELAMSQAN-----AVRALKNNSNDIVNAIMELTM--------------------------------------------MKETIMNQEKLAKLQAQVRIGGKGTACRKKKVVHRTAIADDKKLQFSLKKGGVNNISGIEEVNMFTNQGTVIHFNNPKVQASLAANTFTITGHAETKQLTEMLPSILNQLGADSLTSLRRLAEALPKQSVDGKAPLATGEDDDDEVPDLVENFDEASKNEAN-----------------------------------------------------------------------------------------------------------------------------------------------------------------------------------------------------------------------------------------
>UniRef100_UPI0013964DEF	UniRef100_UPI00139628D5	UniRef100_UPI00139664CB
MPGEATETVPATEQELPQPQAETGSGTESDSDDSVPELEEQDSTQATTQQAQLAAATGIDEEPVSKAKQSRSEKKAGKAMSKLGLRQVTGVTRITIQKSKNILFVITKPDVYKSPASDTHIVLGEAKIEDLSQQAQLAAAEKFKVQGEAVSNIQENTQTPTVQEESEEEEVDETGVEVKDIESVMSQANVSRAKAVRALKNNSNDIVNAIMELT-MRRTGVPTQADSRGRGRARGGCPGGEATPSLPPPRGGTRGQEPQMKETIMNQEKLAKLQAQVRIGGKGTARRKKKVVHRTATADDKKLQFSLKKLGVNNISGIEEVNMFTNQGTVIHFNNPKVQASLAANTFTITGHAETKQLTEMLPSILNQLGADSLTSLRRLAEALPKQSVDGKAPLATGEEDDDEVPDLVENFDEASKNEANMETTSGTGEPVAGELVSVAHALSLPAESYGNDPDIEMAWAMKAMQHAEVYYKLISSVDPQFLKLTKVDDQIYSEFRENFEKLRIDVLDPEELKSESAKEKWRPFCLKFDGIVEDFNYGTLLRLDCSQGYTEENTIFAPRIQFFAIEIARNREGYNKAVYTSVHDEEEKEG-----------------NHGREEGTDSGGAEEKGANRErekAKTNKGEEKEKGANKEISKSGETAM
>UniRef100_A0A6J3QAI3	DUMMY	UniRef100_UPI00122EC0DC
MPGEATETVPATEQELPQSQGETGSRTESDSDESVPELEEQDSTQATTQQAQLAAAAEINEEPVSKAKQSQSEKKAQKDMSKLDLRQVTGVTRVTIRKSKNVLFVITKPEVYKSLASDTYIVLGEAKIKDLSQQAQLAAAEKFKVQGEAVSNIQENTQTPTVQeEESEEEETDETGAEVKDTELVMSQANVSRAKAV---------------------------------------------------------------------------------------------------------------------------------------------------------------------------------------------------------------------------------MEATSGNDE-VSGELTSVAHAVSLPAESYGNDPDIEMAWAMRAMQHAEVYYKLISSVDPQFLKLTKVDDQIYSEFRENFKKLRIDVLDPEELKSEGAKEKWRPFCLKFDGIVEDFNYGTLLRLNCSQGYTEENTIFAPRIQFFAIEIARNREGYNKAVYTSVQDKEEEKGANNGGD----------------KGANSGGEEEKGANREgekEKINKGGEKEKEAYKEINKSGEIAM
>UniRef100_UPI0014421C5D	UniRef100_UPI0021111CBC	UniRef100_UPI0002BCF760
MPGEATETVPATEQELPQPQAETGSGTESDSDESVPELEEQDSTQATTQQAQLAAAAEIDEEPVSKAKQSRSEKKARKAMSELGLRQVTGVTRVTIRKSKNILFVITKPDAYKSPASDTYIVFGEAKIEDLSQQAQLAAAEKFKVQGEAVSNIQENTQTPTVQEESEEEEVDETGVEVKDIELVMSQTNVSRAKAV-------------------MRRTGAPTQADSRGRGRARGGCPGGEATPSLPPPRGGTRGQEPQMKETIMNQEKLAKLQAQVRIGGKGTARRKKKVVHRTATADDKKLQFSLKKLGVNNISGIEEVNMFTNQGTVIHFNNPKVQASLAANTFTITGHAETKQLTEMLPSILNQLGADSLTSLRRLAEALPKQSVDGKAPLATGEDDDDEVPGL-------------MEATSGNDEVVSGELTSVAHAVSLPAESYGNDPDIEMAWAMRAMQHAEVYYKLISSVDPQFLKLTKVDDQIYSEFRENFKKLRIDVLDPEELKSEGAKEKWRPFCLKFDGIVEDFNYGTLLRLNCSQGYTEENTIFAPRIQFFAIEIARNREGYNKAVYTSVQDKEEEKGANNGGD----------------KGANSGGEEEKGANREgekEKINKGGEKEKEAYKEINKSGEIAM
>UniRef100_A0A6J3RE92	UniRef100_A0A2U4AWS9	UniRef100_A0A2U3VAD5
MPGEATETVPATEQELPQPQAETGSGTESDSDESVPELEEQDSTQATTQQDQLAAAAEIDEEPVSKAKQSRSEKKARKAMCELGLRQVTGVTRVTIRKSKNILFVITKPDAYKSPASDTYIVFGEAKIEDLSQQAQLAAAEKFKVQGEAVSNIQENTQTPTVQEESEEEEVDETGVEVKDIELVMSQTNVSRAKAVRALKNNSNDIVNAIMELTMMRRTGAPTQADSRGRGRARGGCPGGEATPSLPPPRGGTRGQEPQMKETIMNQEKLAKLQAQVRIGGKGTARRKKKVVHRTATADDKKLQFSLKKLGVNNISGIEEVNMFTNQGTVIHFNNPKVQASLAANTFTITGHAETKQLTEMLPSILNQLGADSLTSLRRLAEALPKQSVDGKAPLATGEDDDDEVP---------------MEATSGNDEVVSGELTSVAHAVSLPAESYGNDPDIEMAWAMRAMQHAEVYYKLISSVDPQFLKLTKVDDQIYSEFRENFKKLRIDVLDPEELKSEGAKEKWRPFCLKFDGIVEDFNYGTLLRLNCSQGYTEENTIFAPRIQFFAIEIARNREGYNKAVYTSVQDKEEEKGANNGGD----------------KGANSGGEEEKGANREgekEKINKGGEKEKEGYKEINKSGEIAM
>UniRef100_A0A455BGJ2	DUMMY	UniRef100_A0A2Y9FGS9
MPGEATETVPATEQELPQPQAETvppllpkqqslpsspglvlesprkpsapadedelpplippepisggvpfqpvlvnmptpkpagipaptpsakqpvlknnkGSGTESDSDESVPELEEQDSTQATTQQAQLAAAAEIDEEPVSKAKQSRSEKKARKAMSKLGLRQVTGVTRVTIRKSKNILFVITKPDVYKSPASDTYIVFGEAKIEDLSQQAQLAAAEKFKVQGEAVSNIQENTQTPTVQEESEEEEVDETGVEVKDIELVMSQANVSRAKAVRALKNNSNDIVNAIMELTM--------------------------------------------------------------------------------------------------------------------------------------------------------------------------------------------------------------MEATGGDDEVVSGELTSLAHAVSLPAECYGNDPDIEMAWAMRAMQHAEVYYKLISSVDPQFLKLTKVDDQIYSEFRENFKKLRIDVLDPEELKSEAAKEKWRPFCLKFDGIVEDFNYGTLLRLNCSQGYTEENTIFAPRIQFFAIEIARNREGYNKAVYTSVQDKEEEKGATNGGD----------------KGANSGGEEEKGANREgekEKTNKGGEKEKEAYKEINKSGETAM
>UniRef100_A0A643C3R2	UniRef100_A0A643C2K3	UniRef100_A0A643BKM1
--------------ELPQSQGETGSGTESDSDESVPELEEQDSTQATTQQAQLAAAAEINDEPVSKAKQSQSEKKAQKDMSKLNLRQVTGVTRVTIRKSKNILFVITKPEVYKSPASDTYLVLGEAKIEDLPQQAQLAAAEKFKVQGEAVSNIQENTQTPTVQEESEEEEIDETGAEVKDTELVMSQANVSRAKAVRALKNNSNDTVNAIMKLTM--------------RSRARGGCPGGEATPSLPPPRGGTRGQEPQMKETIMNQEKLAKLQAQVRIGGKGTARRKKKVVHRTATADDKKLQFSLKKLGVNNISGIEEVNMFTNQGTVIHFNNPKL-----------------------------------------------------------------------------------MEATGGNDQVVSGELASVAHAVSLPAESYGNDPDIEMAWAMRAMQHAEVYYKLISSVDPQFLKLTKVDDQIYSEFRENFKKLRIDVLDPEELKSEAAKEKWRPFCLKFDGIVEDFNYGTLLRLNCSQGYTEENTIFAPRIQFFAIEIARNREGYNKAVYTSVQDKEEEKGANNGGD----------------QGANNGGEEEKGANREgekEKTNKGGEKEKEAYKEINKSGETAM
>UniRef100_A0A8B8VMG0	UniRef100_A0A8C0DIA3	UniRef100_A0A8B8WH03
MPGEATETIPATEXELPQSQGETGSGTESDSDESVPELEEQDSTQATTQQAQLAAAAEINDEPVSKAKQSQSEKKAQKDMSKLNLRQVTGVTRVTIRKSKNILFVITKPEVYKSPASDTYIVLGEAKIEDLPQQAQLAAAEKFKVQGEAVSNIQENTQTPTVQEESEEEETDETGAEVKDTELVMSQANVSRAKAVPALKNNSNDTVNAIMKLTM---------------------------------------------KEAIMNQEKLAKLQAQVRMGGKATARRKKKVVHRTATEEDRKLQFPLKKLGENDISGIEGVHMFTNQGTVIHFHNPEVQASLAADTFTLTGHAETKQLTEMLPSILNQLGADSLTSLRRLAEALPKQSVDGKAPLATGELEVDEVPDPVENFDEASKDEGNMEATGGNDEVVSGELASLAHAVSLPAESYGNDPDIEMAWAMRAMQHAEVYYKLISSVDPQFLKLTKVDDQIYSEFRENFKKLRIDVLDPEDLKSEAAKEKWRPFCLKFDGIVEDFNYGTLLRLNCSQGYTEENTIFAPRIQFFAIEIARNREGYNKAVYTSVQDKEEDKGANNGGD----------------KGANNGGEEEKGTNREgekEKTNKGGEKEKEAYKEINKSGETAM
>UniRef100_G3U846	UniRef100_UPI0005403ED4	UniRef100_G3UFT3
MPGEVSETVPATEQELPQPQAETGSGTESDSDESVPELEEQDSTQATTQQAQLAAAAEINEEPVSKAKQSWSEKKAQRAMSILGLQEVTGVTKVIIQKSKNILFVITKPDVYKSPTSDTYIVFGEAKIEDLPQQAQLAAAEKFKVQGEAVLNIQENTQTPTLQEESEEEEVDETGVEVKNIELVMSQPNVSRAKAARALKNNSSDIVNAI-----MRRTGAPTQSDSRGRGRARGGCPGVEATPSLPSHlAGGTRGQEPXMKETIMNQEKLAKLQAQVRIGGKGTARRKKKVVHRTATADDKKLQFSLKKLGVNN---------------HLHF---------------------------------------------------PFTAVDGKAPLATGEDDDDEVPDLVENFDEASKNEANMEETSASDEPVSGELVSVAHALSLPAESYGNDPDIEMAWAMRAMQHAEVYYKLISSVDPQFLKLTKVDDQIYSEFRENFKNLRIDVLDPEELKSESAKEKWRPFCLKFDGIIEDFNYGTLLRLDCTQGYTEENTIFAPRIQFFAIEIARNREGYNEEVYTSMQD---------------------------------------------------------------------
>UniRef100_A0A8C4MIY9	DUMMY	UniRef100_UPI00071A985D
-----------------------GSGQHSDShGESSAELEENFSGPQSAQCPAQAAAGSGSEETVAKAKQSRSEKKARKAMSKLGLRQIQGVTRITIQKSKNILFVIAKPDVFKSPASDTYVVFGEAKIEDLSQQVHRAAAEKFKVPAEPSALVPESAPGPHVrpceeeEGDEEEEEVDEAGLELRDIELVMAQANVSRAKAVRALRDNQSDIVNAIMELTM--------------------------------------------------------------------------------------------------------------------------------------------------------------------------------------------------------------MEASSGTEELVSGELVSVAHALSLPAESYSNDPDIEMAWAMRAMQHAEVYYKLISSVDPQLLKLTKVDDQIYSEFRENFEKLRIDVLDPEELKSESAKEKWRPFCLKFDGIVEDFNYGTLLRLDCSQGYTEENTIFAPRIQFFAIEIARNREGCNKAVYTSVKDKE-EKGANNGGEKGADS--------------------------------GGETEKEANKEINKSGETAM
>UniRef100_UPI000C9E7363	UniRef100_F6YY47	UniRef100_L7MRX5
-----------------------GSGTESDSDESVPELEEQDSTQATTQQAQLAAAAEIDEEPVSKAKQSRSEKKARKAMSKLGLRQVTGVTRVTIRKSKNILFVITKPDVYKSPASDTYIVFGEAKIEDLSQQAQLAAAEKFKVQGEAVSNIQENTQTPTVQEESEEEEVDETGVEVKDIELVMSQANVSRAKAVRALKNNSNDIVNAIMELTMMRRTGAPAQADSRGRGRARGGCPGGEATPSLPPPRGGTRGQEPQMKETIMNQEKLAKLQAQVRIGGKGTARRKKKVVHRTATADDKKLQFSLKKLGVNNISGIEEVNMFTNQGTVIHFNNPKVQASLAANTFTITGHAETKQLTEMLPSILNQLGADSLTSLRRLAEALPKQSVDGKAPLATGEEDDDEVPDLVENFDEASKNEANMEASSGTEEPVSGELVSVAHALSLPAESYSNDPDIEMAWAMRAMQHAEVYYKLISSVDPQFLKLTKVDDQIYSEFRENFEKLRIDVLDPEELKSESAKEKWRPFCLKFDGIVEDFNYGTLLRLDCSQGYTEENTIFAPRIQFFAIEIARNREGCNKAVYTSVKDKE-EKGANNGGEKGADS--------------------------------GGETEKEANKEINKSGETAM
>UniRef100_A0A4X1W6K6	UniRef100_A0A8D1TBT5	UniRef100_A0A8D0W1E2
MPGEATETVPATEQELPQPQAETGSGTESDSDESVPELEEQDSTQATTQQAQLAAAAEIDEEPVSKAKQSRSEKKARKAMSKLGLRQVTGVTRVTIRKSKNILFVITKPDVYKSPASDTYIVFGEAKIEDLSQQAQLAAAEKFKVQGEAVSNIQENTQTPTVQEESEEEEVDETGVEVKDIELVMSQANVSRAKAVRALKNNSNDIVNAIMELTMMRRTGAPTQADSRGRGRARGGCPGGEATPSLPPPRGGTRGQEPQMKETIMNQEKLAKLQAQVRIGGKGTARRKKKVVHRTATADDKKLQFSLKKLGVNNISGIEEVNMFTNQGTVIHFNNPKVQASLAANTFTITGHAETKQLTKMLPSILNQLGADSLTSLRRLAEALPKQSVDGKAPLATGEDDDDEVPDLVENFDEASKNEANMEATSGADELVSGELVSVAHALSLPAESYGNDPDIEMAWAMRAMQHAEVYYKLISSVDPQFLKLTKVDDQIYSEFRENFEKLRIDVLDPEELKSESAKEKWRPFCLKFNGIVEDFNYGTLLRLNCSQGYTEENTIFAPRIQFFAIEIARNREGYNKAVYATVQDKE-EKGANNGGDKGADSG-------GEEKGANQEREKE-------KTNKGGEKEKSC-KKINKSGETAM
>DUMMY	UniRef100_UPI000579D072	UniRef100_UPI001E25A284
-----------------------------------------------------------------------------------------------------------------------------------------------------------------------------------------------------------------------MRRTAPPTQADSRGRGRARGGCPGGEATPSLPPPRGGTRGQEPQMKETIMNQEKLAKLQAQVRIGGKGTARRKKKVVHRTATADDKKLQFSLKKLGVNNISGIEEVNMFTNQGTVIHFNNPKVQASLAANTFTITGHAETKQLTEMLPSILNQLGADSLTSLRRLAEALPKQSVDGKAPLATGEDDDDEVPDLVENFDEASKNEAN----------VSGELVSVAHALSLPAESYGNDPDIEMAWAMRAMQHAEVYYRLISSVDPQLLKLTKVDDQIYSEFRENFEKLRIDVLDPEELKSESAKEKWRPFCLKFDGIVEDFNYGTLLRLNCSQGYTEENTIFDKRIK--------------------------------------------------------------------------------------------
>UniRef100_A0A5N4DFZ4	UniRef100_A0A5N4DKB1	UniRef100_UPI00057BB585
MPGEATETVPATEQELPQPQAETGSGTESDSDESVPELEEQDSTQTTTQQAQLAAAAEIDEEPVSKAKQSRSEKKARKAMSKLGLRQVTGVTRVTIRKSKNILFVITKPD-----------------IEDLSQQAQLAAAEKFKVQGEAVSNIQENTQTPTVQEESEEEEVDETGVEVKDIELVMSQANVSRAKAVRALKNNSNDIVNAIMELTM--------------------------------------------MKETIMNQEKFAKLQAQVRIGGKGTAHR-KKVVHRTATADDKRLQFSL-----------------------------KLGASLAANTFTIPGHAETKQLIEMLPSILNQLGADSLTSVRRLAKALPKQSVDRKAPLAAGEDDDDKVPELVENFDEASKNEANMEATSGTDEPVSGELVSVAHALSLPAESYGNDPDIEMAWAMRAMQHAEVYYRLISSVDPQLLKLTKVDDQIYSEFRENFEKLRIDVLDPEELKSESAKEKWRPFCLKFDGIVEDFNYGTLLRLNCSQGYTEENTIFAPRIQFFAIEIARNREGYNKAVYTSVQDKEEEKGANN-----------------GETGADSGGEEEKGANKEgekEKTDKGGEKEK--------------
>DUMMY	UniRef100_UPI001CC2CDF0	UniRef100_UPI001CC28457
-------------------------------------------------------------------------------------------------------------------------------------------------------------------------------------------------------------------------------------------------------------------MKETIMNQEKLAKLQAQVRIGGKGTARR-KKVVHRTATADDKKLQFSLKKLGVNNISGIEEVNMFTNQGTVIHFNNPKVQASLAANTFTITGHAETKQLTEMLPSILNQLGADSLTSLRRLAEALPKQSVDGKAPLATGEEDDDEVPDLVENFDEASKNEANMEVTGGTEELVSEELVSVAHALSLPAESYGNDPDIEMAWAMRAMQHAEIYYKLISSVDPQFLKLTKVDDQIYSEFRENFKNLRIDILDPEELKSESAKEKWRPFCLKFNGIVEDFNYGTLLRLNCSQGYTEENTIFAPRIQFFAIEIARNREGYNKAIYTGIKDKE-EKEASNGGDKGANSREE-----------------EKGANR-------GEKEKEAYKEINKSSETTM
>DUMMY	UniRef100_A0A6J0YXZ7	UniRef100_A0A6J0YIA1
-------------------------------------------------------------------------------------------------------------------------------------------------------------------------------------------------------------------------------------------------------------------MKETIMNQEKLAKLQAQVRIGGKGTARRKKKVVHRTATADDKKLQFSLKKLGVNNISGIEEVNMFTNQGTVIHFNNPKVQASLAANTFTITGHAETKQLTEMLPSILNQLGADSLTSLRRLAEALPRQSVDGKAPLATGEEEEDEVPDLVENVDEASKNEANMEATGGTEELVSGELVSVAHALSLPAESYGNDPDIEMAWAMRAMQHAEIYYKLISSVDPQFLKLTKVDDQIYSEFREHFKNLRIDILDPEELKSETAKEKWRPFCLKFDGIVEDFNYGTLLRLNCSQGYTEENTIFAPRIQFFAIEIARNREGYNKAVYTGIKDKE-----------------EKEDSNGGDKGANSREE-EKGANRE------GEKEKEAYKEINKSSETTM
>UniRef100_A0A5N3XCM6	UniRef100_A0A5N3X3X4	UniRef100_A0A5N3X2F4
--GEAPETVPATEQELPQPQAETGSGTESDSDES---LSWQQRLKWMKNQ--------------SVKQNSRSEKKAWKAMSKLGHRQVTWATRVTIRKSKNILFVITKPDVCKSPALDNYIVLGEAKMEDLSQQAQLAAAEKFKLKGEAISNIQENTQTPTVQEESEKEEVDETGVEVKDIEFVMSQAHVSRAKVVQALKKDSNDTVNAIMELTM--------------------------------------------MKETIMNQEKLAKRQAQVRIRGKGTACRKKVVVHRTATAGDKKLQFSLKKLGVNNISGIGEVNMFTNQGTVIHFNNPKVQASLAANTFTITGHAETKQLTEMLPSILNQRGADSLTSLRRLAEALPKQSVDGKAPLATGEEEDDEVPDLVENFDEASMNEANMESTGGTEELASGELVSVAHALSLPAKSYGNDPDIEMAWAMRATQHAEIYYKLISSVDPQFLKLTKVDDQIYSEFRENFKNLRIDILDPEELKSESAKEKWRPFCLKFDGIVEDFNYGILLRLNCSQGYTAENTIFAPRIQFFAIEIARNREGQRR--------ERSSKGVDKGANSR---------------------EEEKGANRE------GEKEKEAYKEINKSSETTM
>UniRef100_A0A5N3W472	UniRef100_A0A5N3VG39	UniRef100_A0A5N3UWR6
--GEAPETVPATEQELPQPQAETGPGTESDSDES---LSWQQHLKWMKNQ--------------SVKQSSRSEKKTWKAMSKLGHRQFTWATRVTIRKSKNILFVITKPDVCKSPALDNYIVLGEAKMEDLSQQAQLAAAEKFKLKGEAISNIQENTQTPTVQEESEKEEVDETGVEVKDIEFVMSQAHVSRAKVVRALKKDSNDTVNAIMELTM--------------------------------------------MKETIMNQEKLAKLQAQVRIRGKGTACRKKKVVHRTATAGDKKLQFSLKKLGVNNISGIEEVNMFTNQGTVIHLNNPKVQASLAANTFTITGHAETKQLTEMLPSILNQRGADSLTSLRRLAEALPKQSVDGKAPLATGEEDDDEVPDLVENFDEASMNEANMEATGGTEELVSGELVSVAHALSLPAESYGNDPDIEMAWAMRAMQHAEIYYKLISSVDPQFLKLTKVDDHIYSEFRENFKNLRIDILDPEELKSESAKEKWRPFCLKFDGIVEDFNYGTLLRLNCSQGYTEENTIFAPRIQFFAIEIARNREGYNKAVYTGIKDKE-EKEASNGGDKGANSREE-----------------EKGANRE------GEKEKEAYKEINKSSETTM
>DUMMY	UniRef100_Q3SZB6	UniRef100_Q1RMH0
-------------------------------------------------------------------------------------------------------------------------------------------------------------------------------------------------------------------------------------------------------------------MKETIMNQEKLAKLQAQVRIGGKGTASRKKKVVHRTATADDKKLQFSLKKLGVNNISGIEEVNMFTNQGTVIHFNNPKVQASLAANTFTITGHAETKQLTEMLPSIINQLGADSLTSLRRLAEALPKQSVDGKAPLATGEEDDDEVPDLVENFDEASKNEANMEATGGPEELVSGELVSVAHALSLPAESYGNDPDIEMAWAMRAMQHAEIYYKLISSVDPQFLKLTKVDDQIYSEFRENFKNLRIDILDPEELKSESAKEKWRPFCLKFDGIVEDFNYGTLLRLNCSQGYTEENTIFAPRIQFFAIEIARNREGYNKAVYTGIKEKE-EKEASNGGDKGANS----------------------------------------------------
>UniRef100_A0A452EHK2	UniRef100_A0A452FEW9	UniRef100_A0A452ENR6
MPGEATETVPATEQELPQPQAETGSGTESDSDESVPELEEQDSTQATTQQAQLAAAAEIDEEPVSKAKQSRSEKKARKAESVVGLRVVTGVTRVTIRKSKNILFVITKPDVYKSPASDTYIVFGEAKIEDLSQQAQLAAAEKFKVQGEAVSNIQENTQTPTVQEESEEEEVDETGVEVKDIELVMSQANVSRAKAVRALKNNSNDIVNAIMELTMMRRTGAPTQADSRGRGRARGGCPGGEAAASLPPPPGGTRGQEPQMKETIMNQEKLAKLQAQVRIGGKGTARRKKKVVHRTATADDKKLQFSLKKLGVNNISGIEEVNMFTNQGTVIHFNNPKVQASLAANTFTITGHAETKQLTEMLPSILNQLGADSLTSLRRLAEALPKQSVDGKAPLATGEEDDDEVP---------------MEATGGTEELVSGELVSVAHALSLPAESYGNDlpltqlswPDIEMAWAMRAMQHAEIYYKLISSVDPQFLKLTKVDDQIYSEFRENFKNLRIDILDPEELKSESAKEKWRPFCLKFDGIVEDFNYGTLLRLNCSQGYTEENTIFAPRIQFFAIEIARNREGYNKAVYTGIKDNE-EKEASNGGDKGANSREEE------EKGANRGGEKE-------KTNEREEKEKEAYKEINKSSETTM
>UniRef100_W5PR74	UniRef100_W5P4D9	UniRef100_W5QBQ1
MPGEATETVPATEQELPQPQAETGSGTESDSDESVPELEEQDSTQATTQQAQLAAAAEIDEEPVSKAKQSRSEKKARKAMSKLGLRQVTGVTRVTIRKSKNILFVITKPDVYKSPASDTYIVLGEAKIEDLSQQAQLAAAEKFKVQGEAVSNIQENTQTPTVQEESEEEEVDETGVEVKDIELVMSQANVSRAKAVRALKNNSNDIVNAIMELTMMRRRGAPTPADSRGRGRARGGCPGGEAAASLPPPPGGTRGQE--MKETIMNQEKLAKLQAQVRIGGKGTARRKKKVVHRTATADDKKLQFSLKKLGVNNISGIEEVNMFTNQGTVIHFNNPKVQASLAANTFTITGHAETRQLTEMLPSISNQLGTDSLASLRRLAEALPKQSVDGKAPLATGEEDDDEVPDLVENFDEASKNEANMEATGGTEELVSGELVSVAHALSLPAESYGNDPDIEMAWAMRAMQHAEIYYKLISSVDPQFLKLTKVDDQIYSEFRENFKNLRIDILDPEELKSESAKEKWRPFCLKFDGIVEDFNYGTLLRLNCSQGYTEENTIFAPRIQFFAIEIARNREGYNKAVYTGIKGNE-EKEASNGGDKGANSrGEE-------EKGANRGGEKE-------KTNEREEKEKEAYKEINKSSETTM
>UniRef100_UPI00187A7325	UniRef100_UPI00187A72DC	UniRef100_UPI00187A10CC
MPGEATETVPATEQELPQPQAETGSGTESDSDESVPELEEQDSTQAATQQAQLAAAAEIDEEPVSRAKQSRSEKKARKAMSKLGLRQVTGVTRVTIRKSKNILFVITKPDVYKSPASDTYIVFGEAKIEDLSQQAQLAAAEKFKVQGEAVSNIQENTQTPTVQEESEEEEVDETGVEVKDIELVMSQANVSRAKAVRALKNNSNDIVNAIM-----------------------------------------------------MNQEKLAKLQAQVRIGGKGTARRKKKVVHRTATADDKKLQSSLKKLAVNNIAGIEEVNMIKDDGTVIHFNNPKVQASLSANTFAITGHAEAKPITEMLPGILSQLGADSLTSLRKLAEQFPRQVLDSKAPKPEDiDEEDDDVPDLVENFDENSKNEANMEATSGTNEPVSGELVSVAHALSLPAESYGNDPDIEMAWAMRAMQHAEVYYKLISSVDPQFLKLTKVDDQIYSEFRENFERLRVDVLDPEELKSEAAKE--------------------------------------------------------------------------------------------------------------------------------------
>DUMMY	UniRef100_UPI00032AF069	UniRef100_UPI00064BC37F
-----------------------------------------------------------------------------------------------------------------------------------------------------------------------------------------------------------------------MRRTGAPAQAESRGRGRARGGGPGGEATPSLPPPRGGTRGQEPQMKETIMNQEKLAKLQAQVRIGGKGTARRKKKVVHRTATADDKKLQFSLKKLGVNNISGIEEVNMFTNQGTVIHFNNPKVQASLAANTFTITGHAETKQLTEMLPSILNQLGADSLTSLRRLAEALPKQSVDGKAPLATGEEDDDEVPDLVENFDEASKNEANMEGTNGADVPISGELVSVAHALSLPAESYGNDPDIEMAWAMRAMQHAEVYYKLISSVDPQFLKLTKVDDQIYSEFREIFDKLKIDVLDPEELKSESAKEKWRPFCLKFEGVVEDFNYGTLLRLDCSQGYTEENTIFAPRIQFLAIEIARNREGCNKAVYVGVQPKEGEKGVSGGEQKKAEKKEEE-ASDGGEK----------------------------------------
>UniRef100_UPI0007EE6614	UniRef100_U3KMX6	UniRef100_G1SEQ2
MPGKATETVPATEQELPQPQAETGSGTESDSDESVPELEEQDSTQATTQQAQLAAAAEIDEEPVSKAKQSRSEKKARKAMSKLGLRQVTGVTRVTIWKSKNILFVITKPDVYESPASDTYIVFGEAKIEDLSQQAQLAAAEKFKVQGEAVSNIQENTQTPTVQEESEEEEVDETGVEVKDIELVMSQANVSRAKAVRALKNNSNDIVSAIMELTM--------------------------------------------MKETIMNQEKLAKLQAQVRIGGKGTARRKKKVVHRTATADDKKLQFSLKKLGVNNISGIEEVNMFTNQGTVIHFNNPKVQASLAANTFTITGHAETKQLTEMLPSILNQLGADSLTSLRRLAEALPKQSVDGKAPLATGEDDDDEVP---------------MEASSGTDEPVSGELASVAHALSLPAESYGNDPDIEMAWAARAMQHAEVYYKLISSVDPQFLKLTKVDDQIYSEFRKIFEKLKIDVLDPEELKSESAKETWRPFCLKFEGIVEDFNYGTLLRLDCSQGYTEENTIFAPRIQFLAIEIARNREGYNKAVYVGAQHKEGERaGVSGAEQEKPEKKEEE--------GANSGGKKEEGVagegEKEEKA-KEGEKEKEADKGI--------
>UniRef100_A0A1S3FP86	UniRef100_A0A1S3FW06	UniRef100_A0A1S3GWG0
MPGEATETVPATEQELPQPQAETGSGTESDSDESVPELEEQDSTQAATQQAQLAAAAEIDEEPVSKAKQSRSEKKARKAMSKLGLRQVTGVTRVTIRKSKNILFVITKPDVYKSPASDTYIVFGEAKIEDLSQQAQLAAAEKFKVQGEAVSNIQENTQTPTVQEESEEEEVDETGVEVKDIELVMSQANVSRAKAVRALKNNSNDIVNAIMELTMMRRTGAPAQADSRGRGRARGGGPGGEATPSLPPPRGGTRGQEPQMKETIMNQEKLAKLQAQVRIGGKGTARRKKKVVHRTATADDKKLQFSLKKLGVNNISGIEEVNMFTNQGTVIHFNNPKVQASLAANTFTITGHAETKQLTEMLPSILNQLGADSLTSLRRLAEALPKQSVDGKAPLATGEDDDDEVPDLVENFDEASKNEAN--------------------------------------------------WQLISSVDPQFLKLTKVDDQIYSEFRKSFEKLKIDILDPEELKSETAKEMWRPFCLKFEGLVEDFNYGTLLRLDCSKGYTEENTIFAPRIQFFAIEIARNREGYNTAVY-TVQNK-GEKGAGNrdKGEKESGSG---------------------------------------------------
>UniRef100_G3HRM8	UniRef100_A0A8C2LNH2	UniRef100_A0A061HUS1
MPGEATETVPATEQELPQPQAETvppllpkqpflqpspgsvlesasklpapadedelpplippeavsggvpfqpvlvnmstpkpagipapapsakqpvlkdnkGSGTESDSDESVPELEEQDSTQTTTQQAQLAAAAEIDEEPVSKAKQSRSEKKARKAMSKLGLRQVTGVTRVTIRKSKNILFVITKPDVYKSPASDTYIVFGEAKIEDLSQQAQLAAAEKFKVQGEAVSNIQENTQTPTVQEESEEEEVDETGVEVKDIELVMSQANVSRAKAVRALKNNSNDIVNAIM----MRRTGAPAQADSRGRGRARGGCPGGEATPSLPPLLGGTRGQEPQMKETIMNQEKLAKLQAQVRIGGKGTARRKKKVVHRTATADDKKLQFSLKKLGVNNISGIEEVNMFTNQGTVIHFNNPKVQASLAANTFTITGHAETKQLTEMLPSILNQLGADSLTSLRRLAEALPKQSVDGKAPLATGEDDDDEVPDLVENFDEASKNEANMDTTSESEELVSGEVVSVAHALSLPAESYGNDPDIEMAWAIRAMQHAEVYYKLISSVDPQFLKLTKVDDQIYSEFRGNFEKLRVDVLDPEELKSESAKEKWRPFCLKFEGIVEDYNYGTLLRLDCSQGYTEENTIFAPRIQFFAIEIARNREGYNKAVSISVQDKEGEKGADN---------EEEES----EKGADSGGEKEEGVNRENK-----------------------
>UniRef100_UPI001AEFFEE8	UniRef100_UPI001AEFB8ED	UniRef100_A0A3Q0CA21
MPGEATETVPATEQELPQPQDETGSGTESDSDGSVPELEEQDSTQTTTQQAQLAAAAEIDEEPVSKAKQSRSEKKARKAMSKLGLRQVTGVTRVTIRKSRNILLVITKPDVYKSPASDNYIVFGEAKIEDLPQQTQLAAAEKFKVQGEAVSNI----------------------------------------------------------------------------------------------------------MKETIMNQEKLAKLQAQVRIGGKGTARRKKKVVHRTATADDKKLQFSLKKXGVNNISGIEEVNMFTNQGTVIHFNNPKVQASLAANTFTITGHAETRQLTEMLPSILSQLGADSLTSLRRLAEALPKQSVDGKAPLATGEDDDDEVPDLVENFDEASKNEANMDTTCESEELVSGEVVSVAHALSLPAESYGNDPDIEMAWAIRAMQHAEVYYKLISSVDPQFLKLTKVDDQIYSEFRENFEKLQVDVLDPEELKSESAKEKWRPFCLKFEGIVEDYNYGTLLRLDCSQGYTEENTIFAPRIQFFAIEIARNREGYNKAVSVSVQDKEGEKGAGNKEEE-------------AEKGADNGGEKEEGVNKE-------------------------
>UniRef100_UPI0018851A73	UniRef100_UPI001884ECB8	UniRef100_UPI0010A1DC03
MPGEATETVPATEQELPQPQAETGSGTESDSDESVPELEEQDSTQTTTQQAQLAAAAEIDEEPVSKAKQSRSEKKARKAMSKLGLRQVTGVTRVTIRKSKNILFVITKPDVYKSPASDTYIVFGEAKIEDLSQQAQLAAAEKFKVQGEAVSDIQENTQTPTVQQESEEEEVDETGVEVKDIELVMSQANVSRAKAVRALKNNSNDIVNAIMELTM--------------------------------------------MKETIMDQENLAKLQAQVRIGGKGTARRKKKVVHRTATADDKKLQFSLKKSGVNDISGIEEVNMFTNQGTVIHFNNPKVQASLAANTFTITGHAETKRLTEMLPSILNQLRADSLTSLRRLAEALPKQSVDGKAPLATGEDDDDEVPDLVENFDEASKNEAN--------EQVSGEVVSVAHALSLPAESYGNDPDIEMAWAIRAMQHAEVYYKLISSVDPQFLKLTQVDDQIYSEFRENFEKLRVDVLDPEELKSESAKEKWRPFCLKFEGIVEDYNYGTLLRLDCSQGYTEENTIFAPRIQFFAIEIARNREGYNKAVSVSIQDKEGEKGADNKEEE-------------AEKGTDSGGEKEEGVNRE-------------------------
>DUMMY	UniRef100_A0A6P7QVS9	UniRef100_A0A6P5P5G5
-------------------------------------------------------------------------------------------------------------------------------------------------------------------------------------------------------------------------------------------------------------------MKEMIMNQEKLAKLQAQVRIGGKGTAHRKK-------------------------------VNMFTNQGTVIHFNNPKVQASPAENTFTIKGHTETKQLTEMVPSILNQLGADSLTSLRRLSEALPKQSVDGKAPLATGEDDDDEVPDLVENFDEASRNEAN------SEEPVSGEALSIAHALSHPPESYGNDPDIEMAWAIRAMQHAEVYYKLISSVDPQFLKLTKVDDQIYSEFREIFETLRVDVLDPEELKSESAKEKWRPFCLKFEGIVEDYNYGTLLRLDCSQGYTEENTIFAPRIQFFAIEIARNREGYNKAVSVSIQDKEGEEGAGNKEEE-------------AEKGADSGGEKEEGANRE-------------------------
>UniRef100_Q3UK68	UniRef100_Q64152	UniRef100_UPI0003D75F47
MPGEATETVPATEQELPQPQAETGSGTESDSDESVPELEEQDSTQTATQQAQLAAAAEIDEEPVSKAKQSRSEKKARKAMSKLGLRQVTGVTRVTIRKSKNILFVITKPDVYKSPASDTYIVFGEAKIEDLSQQAQLAAAEKFKVQGEAVSNIQENTQTPTVQEESEEEEVDETGVEVKDIELVMSQANVSRAKAVRALKNNSNNV---------MRRTGAPTQADSRGRGRARGGWPGAEATPSL--PLGGSRGRESQMKETIMNQEKLAKLQAQVRIGGKGTARRKKKVVHRTATADDKKLQFSLKKLGVNNISGIEEVNMFTNQGTVIHFNNPKVQASLAANTFTITGHAETKQLTEMLPSILNQLGADSLTSLRRLAEALPKQSVDGKAPLATGEDDDDEVPDLVENFDEASKNEANMDAAGESEEPVSGEALSIAHALSHPPESYGNDPDIEMAWAIRAMQHAEVYYKLISSVDPQFLKLTKVDDQIYSEFREIFETLRVDVLDPEELKSESAKEKWRPFCLKFEGIVEDYNYGTLLRLDCSQGYTEENTIFentEPSLLLSSLKLTKDNNFYS------------------------------------------------------------------------------
>DUMMY	UniRef100_UPI000A310F40	UniRef100_UPI000A30A599
------------------------------------------------------------------------------------------------------------------------------------------------------------------------------------------------------------------------------------------------------------------------MNQEKLAKLQAQVRIGGKGTARRKKKVVHRTATADDKKLQSSLKKLAVNNIAGIEEVNMIKDDGTVIHFNNPKVQASLSANTFAITGHAKAKPITEMLPGILSQLGADSLTSLRKLAEQFPRQVLDSKAPKPEDiDEEDDDVPDLVENFXEASKNEANMDAAGESEEPVSGEALSIAHALSHPPESYGNDPDIEMAWAIRAMQHAEVYYKLISSVDPQFLKLTKVDDQIYSEFREIFETLRVDVLDPEELKSESAKEKWRPFCLKFEGIVEDYNYGTLLRLDCSQGYTEENTIFAPRIQFFAIEIARNREGYNKAISISIQDKEGEEGAGNKEEE-------------AEKGADSGGEKEEGANRE-------------------------
>UniRef100_F7F1W2	UniRef100_M0R5M7	UniRef100_A0A8I6GM43
MPGEATETVPATEQELPQPQAETGSGTESDSDESVPELEEQDSTQTATQQAqqttfkqaskaldlfearsadfqdsqgytekpclkrkllssQLAAAAEIDEEPVSKAKQSRSEKKARKAMSKLGLRQVTGVTRVTIRKSKNILFVITKPDVYKSPASDTYIVFGEAKIEDLSQQAQLAAAEKFKVQGEAVSNIQENTQTPTVQEESEEEEVDETGVEVKDIELVMSQANVSRAKAVRALKNNSNDIVNAIMELTM--------------------------------------------MKETIMNQEKLAKLQAQVRIGGKGTARRKKKVVHRTATADDKKLQFSLKKLGVNSISGIEEVNMFTNQGTVIHFNNPKVQASLAANTFTITGHAETKQLTEMLPSILNQLGADSLTSLRRLAEALPKQSVDGKAPLAAGEEEEDEVPDLVENFDEASKNEANMDAASESEEPVSGEALSIAHALSYPPESYGNDPDIEMAWAIRAMQHAEVYYKLISSVDPQFLKLTKVDDQIYSEFRENFETLRIDVLDPEELKSESAKEKWRPFCLKFEGIVEDYNYGTLLRLDCSQGYTEENTIFAPRIQFFAIEIARNREGYNKAVSVSVQDKEGKEGADNKEEE-------------AEKGADSGGEKEEGVNRE-------------------------
>UniRef100_UPI0013F3694F	UniRef100_UPI0013F37714	UniRef100_UPI0013F2E23D
MPGEATETVPATEQELPQPQAETGSGTESDSDESVPELEEQDSTQTATQQAQLAAAAEIDEEPVSKAKQSRSEKKARKAMSKLGLRQVTGVTRVTIRKSKNILFVITKPDVYKSPASDTYIVFGEAKIEDLSQQAQLAAAEKFKVQGEAVSNIQENTQTPTVQEESEEEEVDETGVEVKDIELVMSQANVSREKAVRALKNNSNDIVNAIMELTM--------------------------------------------MKETIMNQENLAKLQARVRIGGEGTALREKKVVPRTATTDDKKLQFSLKTLGVNNISGIEEVNVFTNQGTVVHFNNPKVQASLAAN--TIPGHAETKQLTEMLPGTLNQLDADRLTSLRRPAEALPKQSVDGKAPLAPGeEEDDDEVPDLVENFDEASKNEANMDAASESEEPVSGEALSIAHALSYPPESYGNDPDIEMAWAIQTMQHAEVYYKLISSVDPQFLKLTKVDDQIYSEFRENFETLRVDVLDPEELKSESAKEKWRPFCLKFEGIVEDYNYGTLLRLDCSQGYTEENTIFAPRIQFFAIEIARNREGYNKAVSVSVQDKEGKEGADNKEEE-------------AEKGADSGGEKEEGVNRE-------------------------
>DUMMY	UniRef100_UPI0022447FB4	UniRef100_UPI002243F066
------------------------------------------------------------------------------------------------------------------------------------------------------------------------------------------------------------------------------------------------------------------------MNQEKLAKLQAQVRIGGKGTARRKKKVVHRTATADDKKLQSSLKKLAVNNIAGIEEVNMIKDDGTVIHFNNPKVQASLSANTFAITGHAEAKPITEMLPGILSQLGADSLTSLRKLAEQFPRQVLDSKAPKPEDiDDEDDDVPDLVENFDEASKNEANMDAASESEEPVSGEAMSIAHALSYPPESYGNDPDIEMAWAIRAMQHAEVYYKLISSVDPQFLKLTKVDDQIYSEFREIFETLRVDVLDPEELKSESAKEKWRPFCLKFEGLVEDYNYGTLLRLDCSQGYTEENTIFAPRIQFFAIEIARNREGYNKAVSVSTQDKEGEEGAGNKEEE-------------AEKGAASGGDKEEGVNRE-------------------------
>UniRef100_H0VLX4	UniRef100_H0VMC3	UniRef100_H0V8L2
MPGEATETVPATEQELPQPQAETGSGTESDSDESVPELEEQDSTQASTQQAQLAAAAEIDEEPVSKAKQSRSEKKARKAMSKLGLRQVTGVTRVTIRKSKNILFVITKPDVYKSPASDTYIVFGEAKIEDLSQQAQLAAAEKFKVQGEAVSNIQENTQTPTVQEESEEEEVDETGVEVKDIELVMSQANVSRAKAVRALKNNSNDIVNAIMELTMMRRTGAPAQVDSRGRGRARGGCPGGEATPSLPAPLGGTRGEEPQMKETIMNQEKLAKLQAQVRIGGKGTARRKKKVVHRTATADDKKLQFSLKKLGVNNISGIEEVNMFTNQGTVIHFNNPKVQASLAANTFTITGHAETKQLTEMLPSILNQLGADSLTSLRRLAEALPKQSVDGKAPLATGEDDDDEVPDLVENFDEASKNEAN---TSGMDEAVSGEVVSVAHALSLPAESYGNDPDIEMAWAMRAMQHAEVYYKLISSVDPQFLKLTKVDDQIYSEFREHFEKLKIDVLDPEELKSELAKEKWRPFCLKFGGIVEDYNYGTLLRLDCSQGYTEENTIFAPRIQFFAIEIARNREGYNKAVYIRDHDKEGEKGA--------------------------------------------------------------
>DUMMY	UniRef100_A0A6P3FS54	UniRef100_A0A6P6DUI7
-----------------------------------------------------------------------------------------------------------------------------------------------------------------------------------------------------------------------MRRTGAPAQVDFRGRGRARGGCPGGEATPSLPAPLGGTRGEEPQMKETIMNQEKLAKLQAQVRIGGKGTARRKKKVVHRTATADDKKLQFSLKKLGVNNISGIEEVNMFTNQGTVIHFNNPKVQASLAANTFTITGHAETKQLTEMLPSILNQLGADSLTSLRRLAEALPKQSVDGKAPLATGEEDDDEVPDLVENFDEASKNEAN-----GIDEPVSREAASVANALSLPAESYGNDPDIEMAWAMRAMQHAEVYYKLISSVDPQFLKLTKVDDQIYSEFREHFEKLKVDVLDPEELKSESAKEKWRPFCLKFGDIVEDYNYGTLLRLDCSQGYTEENTIFAPRIQFFAIEIARNREGYNKAVYITIRDKEGMKGASggeHGRKEEADGGEEEKV----EKGADGRGEK-EGVTR------GGEKEK--------------
>UniRef100_G5AJW1	UniRef100_UPI00034F40C5	UniRef100_G5BC91
MPGEATETIPATEQELPQPQAKTGSGTESDSDEPVPELEEQDSTQATIQQAQLAAAAEIDEEPVSKAKQSRSEKKARKAMSKLGLRQVTGVTRVTIRKSKNILFVITKaPDVYKSPTSDTYIVFGEAKIEDLSQQAQLAGAEKFKVQGEAVSNIQENTQTPTVQEESEEEEVDETGVEVKDIELVMSQANVSGAKAVRALKNNSNDIVNAIMELTMMRWTGAPVXVDFRGRGraRARGGCPGGGTTpslSSLPPPR---XGEEPQMKETIMNQEKLAKLQAQVRIGGKGTARRKKKVVHRTATADDKKLQFSLKKLGVNNISGIEEVNMFTNQGTVIHFNNPKVQASLAANTFTITGHAETKQLTEMLPSILNQLGAESITEIRKLHFCFLFTAVDGKAPLATGEDDDDEVPDLVENFDEASKNEANMDGTSGMEEPVSAEVVSVAQALSLPAESFGNDPDVEMAWAMRAMQHAEVYYKLISSVDPQFLKLTKVDDQIYSEFREHFEKLKIDVLDPEELKSESAKEKWRPFCLKFDGSVEDFNYGTLLRLDCSQGYTEENTIFAPRIQFYAIEIARNREGYNKAVYISVQDKGGAKGATEgeaGGKNGADSGGEE------------------------------------------------
>UniRef100_A0A3M7PH39	UniRef100_A0A3M7QTR7	UniRef100_A0A3M7RQK1
-----------------------------------------DESESSGEEAETEAKAETGEPMSEQHKQSRSEKKARKAIQKLGLKQVPGITRVTMRKSKNIIFVISKPDVYKSPASDTYIVFGEAKVEDLSQQAQMAAAERLKFQqaaqvaqgGESVPAAEDKKPETIVEEEDDGEEVDATGIEEKDIEIVVSQSNVSRKKAIKALKNNNNDIVNAIMELT---------------------------------------------------NLEKLKRLQQQassVVIGGKGVPRRKKKIIHKTASTDDKKLQSSLKKLTVNHIPGIDEVNMFKDNGEVINFVNPKVQASLTSNIFAISGHSETKPLTEMLPTIMQQLGGDNMFNLKNLAKELEKTAQELKVNQGTEAAQDEEIPELVENFDEASKNE-----------------------LDTDAQNYINDPQIEMQWAMKAFQHAEIHYNLLSAIDPKLLKLTKIDDIIYEEFRQLFKNLKVDFIDVDFMKSAEQKELWRPFCENFKEKVEDYNMGTLLRVDATGDYNEENTTLVPRIQFFAIEIARNREGHNAII---------------------------------------------------------------------------
>UniRef100_A0A7J7JSD4	UniRef100_A0A7J7JZT3	UniRef100_A0A7J7JY13
-------------------------------------------------------------------------------MSKLGLKPIAGVSRVTVRKSKNILFVIIKPDVYKSPASDTYIVFGEAKIEDLNQQAQIDAAEKFKAMPETISAKPDSSVAQTIQEESdEEEEVDEGGVEAKDIELVMSQAGVSRAKAIKALKSNNNDIVNAIM-----------------------------------------------------MNPEKLKALQEQVRTGGKGSVRRKKKVIHRTAATDDKKLQTSLKKLGVNNIPGIEEVNMIKEDGTVIHFTNPKVQASLVANTFSITGHAETKQITEMLPGILNQLGPENLASLKKLA-----------------------------------------------------EQMAAASVLSKPADEFGNSEEIEMQWAVKAYGHAETYFNLICAVEPKLLRLTPYDDVIYQKFRAEFPDDKVAVLNQDIIKSKENKEKWRPFCESFKGIVDEYNFASLIRTDCTGEYSEANTFVVPKIQFLAFEIARNREGHN------------------------------------------------------------------------------
>UniRef100_UPI0001CBB1CD	UniRef100_UPI0001CBA44D	UniRef100_UPI0001CBB4E7
MPQE-TEAVQAEPETQPrQPEA-SGSGTESDSDDSVPELEQDDAAagQAAAHSekwSEMAASMGVSEEQVSRMKQSRSEKKARKAMSKIGLKSITGVSRVTIRRSKNILFVITRPDVYKSPASDTFIVFGEAKIEDLTQAAQMAAAEKFKVpdAGSASMGVSEVPVTATVPEESDEEEVDDTGVEAKDIELVMSQANVSRAKAIKALKNNSNDIVNAIMELTM-------------------------------------------------MNPEKLQRLQaqaAQVRIGGKGSARRKKKVVHRTATNDDKKLQGSLKKLGVNNIPGIEEVNMIKDDGTVIHFNNPKVQASLAANTFAISGQAETKQLAEMLPGILNQLGADSLSNIRKLAEKLPVQETAERIlhPSDDIDEDDEDVPDLVENFDAPSKEEA----------------MSAASALSQPAENYTNDSGLELQWAMKAYHHAETYFNLISSVDPARLRLSKHDDEIYKEFRKDFKDLKIDVINIQDLKTDDSKSKWRPFCNHFEGQVDDFNFGTLLRIDCSKEYSEENSLLVTRIQFYAIEIARNREGYNACIWNKTSLKE-------------------------------------------------------------------
>DUMMY	UniRef100_B3S3N5	UniRef100_B3S3I3
------------------------------------------------------------------------------------------------------------------------------------------------------------------------------------------------------------------------------------------------------------------------MNQEKVNKLQhqvRQVRIGGKGTPRRKKKVVHRSATTDDKKLQTTLKKIPVNQIPSIEEVNMIKSNDTVIHFANPKVQASLAANIFAISGHAENKTVAEMIPGILNQMGGDRLANLQHLVQKYVSAGENPKAPVEA----DDDVPDLVENFDEASKDES--------------EMHTAARALDTDASKYENDRNLEMQWAIKAYHHADTYFKLISTLDSRGLKLTRIDDEIYSKFKQKFPKFKLDILDNEELKSEESKALWRTFCNEFENVVEDFNFGTLIRIDAKKDYSEENTILVTRIQFYAIEIARNREGCNAACY--------------------------------------------------------------------------
>DUMMY	UniRef100_A0A0Q3MSU0	UniRef100_A0A0Q3LVK2
------------------------------------------------------------------------------------------------------------------------------------------------------------------------------------------------------------------------------------------------------------------------MNQEKLAKLQAQVRIGGKGTARRKKKVVHRTATADDKKLQSSLKKLAVNNIAGIEEVNMIKDDGTVIHFNNPKVQASLSANTFAITGHAEAKPITEMLPGILSQLGADSLTSLRKLAEQFPRQ----------------------------------------------------------------------------------------------------------------------------------SPQKWRPFCLRFQGLVEDFNYGTLLRLDCRGGYTEDNSIFATRIQFFAIEIARNREGCNSAVY--------------------------------------------------------------------------
>DUMMY	UniRef100_A0A195BFT9	UniRef100_A0A158NGS0
------------------------------------------------------------------------------------------------------------------------------------------------------------------------------------------------------------------------------------------------------------------------MNPEKLKKLQAQVRIGGKGTPRRKKKVVHATAATDDKKLQSCLKKLSVNTIPGIEEVNMIKDDGTVIHFNNPKAQASLSANTFAITGHGENKQITEMLPGILSQLGPEGLTQLKRLASTVAGSAV-GKTTL----EEDDEVPDLVENFDEASKEE---------------QLMAGTSVLSRPAEEFENDPSLEAMWAIKAMEHAEVYFNILCSVDPKLLKLTPHDEQIYKTFKDTFPSMKVNKVDEDELKSPEGKIKWRFFCEQFKDIVEDYSFGTLLRADCTGDYSEQNSILTTRIQFYAIELTRNREGFNDGV---------------------------------------------------------------------------
>UniRef100_D8M722	UniRef100_D8M855	DUMMY
-----------------------------------------------------------------KPKVGRNEKKARKLLITPDMEEIPNIMRATFKRDEKTYFFVDQPTIYKAKTSDCYIVFGVVKVDNGESNALLnSAVDKFKAPEEpaeeaAEKPAEEAAEKPAEEKKAEepEEEVDATGVNPNDITFVMEQTGCTRAEAVKALRDNDNDMINAVMAL-------------------------------------------------------------------GKGMGRRTKKVVHKKNGSDDAKLRMNLNKVGCRQIGGIQEVNFFPTEGEIYHFEKCDCWISPETNTTAVFGTPERAPITKYLPGIFNQLGLAGLMNNQNLFKGAEEKKAEAQ--------EEEDVPELVESFEEVSKEE-------------------------------------------------------------------------------------------------------------------------------------------------------------------------------------------------------------------------------------------
>DUMMY	UniRef100_UPI00234CA575	UniRef100_UPI00234DFAD8
------------------------------------------------------------------------------------------------------------------------------------------------------------------------------------------------------------------------------------------------------------------------MNQEKLAKLQAQVRIGGKGTARRKKKVVHRTATADDKKLQSSLKKLAVNNIAGIEEVNMIKDDGTVIHFNNPKVQASLSANTFAITGHAETKQLTEMLPGILSQLGADSLKSLRKLAEQFPRQVLDNKAPKAEDiDEEDDDVPDLVENFDEASKNEAN------------------AHALSLPAEAYGNDAQLEVLWAMKAYNHAEVYFNLISSVDPKFLKLTKADDAIYTKFREDFQDFNVKILDPELLKSAEAKEKWRPFCNHFESLVEDFNYGTLLRLDCEKDYTEENTIFATRIQFFAIEIARNREGYNDAVH--------------------------------------------------------------------------
>UniRef100_A0A212EPN1	DUMMY	UniRef100_A0A212F7F4
---------------------------DSDSDDTIPELEDAGAPGAGGITNPMAGT-----DMVSKQKQSRGEKKARKIMGKLGLKPVQGVSRVTIRKSKNILFVISSPDVYKNPHSDTYIVFGEAKIEDLSQQATMAAAERFKAPETAAAGNDTATSGTTVapiAEEEDSEGADEGDVDEKDVEIVMTQANVSRARAVRALRNNQSDIVNAIMELTM-----------------------------------------------------------------------------------------------------------------------------------------------------------------------------------------------------------------------------------LTRPAEEFGNDETLEHLWAARAMEHSDIYFNVLCSVDTRWLRLTPHDDLIYTHFRQDFPDLDVSYIKENEIKNNVNKARWRLFCEKFKTIVEDYSFGTLMRADTKGDYSEQNTILVPRVQFYAIEIARNREGMNNEV---------------------------------------------------------------------------
>UniRef100_A0A667INQ8	UniRef100_A0A667I816	DUMMY
MPGEATETIPATEQELPQPQAETGSGTESDSDESVPELEEQDSTQATTQQAQLAAAAEIDEKPVSKAKQSRSEKKARKAMSKLGLRQVTGVIRVT------ILFVITKPDVYKSPASDTYIVFGEAKMEDSSQQAQLAAAEKFKVQGEAVSNIQEKTQTPTVQEE----------------------------------------------------------------------------------------------MKATIMNQEKLvVELQAQVRIGGKGTARR-KKVAHRTAIADDKKLQVSLKKLGVNNISGIEGVTMSTNQGTVIHFNNRKVQASLAANPFTITGHAERKHLTEMLLSILNQLGADSLTSLRRLPEVLPKQSVDGKAPLATREDDDDEVPDFVENFDEASKKEAN-----------------------------------------------------------------------------------------------------------------------------------------------------------------------------------------------------------------------------------------
>UniRef100_UPI00146A62C9	UniRef100_UPI00108E32F1	UniRef100_A0A8C6J407
MPGEATETVPATEQELPQPQAETGSGTESDSDESVPELEEQDSTQATTQQAQLAAAAEIDEEPVSKAKQSRSEKKARKAMSKLGLRQVTGVTRVTIRKSKNILFVITKPDVYKSPASDTYIVFGEAKIEDLSQQAQLAAAEKFKVQGEAVSNIQENTQTPTVQEESEEEEVDETGVEVKDIELVMSQANVSRAKAVRALKNNSNDIVNAIMELTM-------------------------------------------------MNQEKLAKLQAQVRIGGKGTARRKKKVVHRTATADDKKLQSSLKKLAVNNIAGIEEVNMIKDDGTVIHFNNPKVQASLSANTFAITGHAEAKPITEMLPGILSQLGADSLTSLRKLAEQFPRQVLDSKAPKSEDiDEEDDDVPDLVENFDEASKNEAN------------GEAAAAAQALSLPAEAFGNDPRVELAWAIKAHQHAEIYFNLISSVDPKFLNLTKVDDQIYSEFRATFRDLRVEVLDPEELKSEPAKEKWRPFCLRFQGLVEDFNYGTLLRLDCRGGYTDDNSIFATRIQFFAIEIARNREGWNSAVYSRARE---------------------------------------------------------------------
>UniRef100_UPI000B930233	UniRef100_UPI000B92FDB1	UniRef100_UPI000B935AEC
-----------------------------------------------------------------KARQSRGEKKARKIISKLGLKQIHGVNRVTIRKSKNILFVINNPDVFKNPASDTYIVFGEAKIEDLSQQAQVAAAEKFKSADMMPSVLDKDgasrpmVSQPIHEEEEEEGEIDYKGVEEKDVDLVCAQAQVTKRKAIEALLKNNNDIVNAIMDLTM-------------------------------------------------MNAEKLKKLSDQVRIGGKGTPRRKKKVVHTTAATDDKKLQSTLKKLTVNTIPGIEEVNMIKDDGTVIHFNNPKAQASLAANTFAITGHGDTKSMSELLPGILNQLGHEEIGQLKRYASGFASNNLISKSLI----EDDDEVPDLVGNFDDASREEA--------------ELSVGANLLSRSADEYGNDGKVEMMWAIKAYEHAEIYFNLICSVDPKLLRLTPHDDKIYKEFRRLFPDLQIEVLDEEDVKNDSSKIKWRRFCDLYKN-MENYNFGTLIRKDVHGDYNESNSFIVIRIQFYAIELARNREGLNDIHFInNIYDKD-------------------------------------------------------------------
>UniRef100_A0A1E1W5T5	UniRef100_A0A1E1WC91	UniRef100_A0A1E1WCV4
---------------------------DSDSDDTIPELEDAGAAGAGGITNPIAG---ID--IVSKAKQSRGEKKARKIMSKLGLKPVSGVNRVTIRKSKNILFVINSPDVYKNPHSDTYIVFGEAKIEDLSQQATMAAAERFKAPESAATGNDAATAGTTVapiAEEEDEEGVDESGVDEKDVEIVMSQANVSRARAVRALRNNQSDIVNAIMELTM-------------------------------------------------MNTEKLKKLQSQVRIGGKGTPRRKKKVVHATAATDDKKLQSSLKKLSVNTIPGIEEVNMIKEDGTVIHFNNPKAQASLAANTFAITGHGETKQIAEMLPGILSQLGPEGLNQLKRLA-----SSVAAPKPL----EEDDEVPNLVGNFDEASKQEA----------------------LSRPAEEFGNDETLEHLWAAKAMEHSDIYFNVLCSVDTRWLRLTPHDDLIYTHFRQDFPDLNVSYIKEHEIKNNINKAKWRVFCEKFKNIVEDYSFGTLMRADTKGDYSEENTMLVPRVQFYAIEIARNREGLNNEV---------------------------------------------------------------------------
>UniRef100_R4FN21	DUMMY	UniRef100_R4G8C4
--------------EVEQKPVEVDSATESEADD-LPELEPTGSVSL--------------HPDISKAKQSRGEKKARKLMSKLGLKPIQAVyqRRVTIRKSKNILFVINKPDVFKNPASDTYIIFGETKIEDLSQQAQVAAAEKFK-----APDISQSTETgattvvAPIQEESEEEDVDATGIEEKDIELVMSQANVSRNKAVKALTNNQNDIVNAIMELTM-----------------------------------------------------------------------------------------------------------------------------------------------------------------------------------------------------------------------------------LSRPAEEFENDPQLEVMWAMKAYEHAEIYFNILCSVDPRSLRLTPRDDKIYSTFRQEFPNLDVRVLIEDELKSADGK-KWREFCEQFKEEVEDYSFGTLIRTDVSEDYSEKNSILVTRIQFFAIEIARNREGHNDAI---------------------------------------------------------------------------
>UniRef100_A0A8X7SZB1	UniRef100_A0A177TV16	UniRef100_A0A8X7T2U0
--------------------------------------------------------------------QSRTERKSRKALQNLGLKRVTGINRVTMRQPRGRLVVIQNPEVYKSAHSDVYIVFGEAKNEDMGLAAQQAAmSQQQEAQRHAVSEgfAQQMAQlnaaassgkekadgegAAAEEEEDDSEPIDEDGVDPKDIELVIAQVGCSRRKAVKALKDSKGELIDAIM-----------------------------------------------------VNPEALARLQAANRVGGKGTPRR-KVVKKKGPGGDDTKLQTALKKLNVMPMAGIEEVNMFKEDGNVLHFQQPKVHGVNSANTFAIYGRGADKELTDLVPSILSQLGPESLASLRKLAESYQAMSaqhgaAQGGAGGADGKDDDD-VPDVVEDFD-------------------------------------GNLPEIEKQMAVKCVEHAQVYWNLLEKVKPSALKLTKLDDEIYADFEATFPEYseaenkdAVRKIDEEAMKSPQGKERWRNFMMKYDGKVADYNFGTLIRTDASDEYTQFNTTFVMRLQFYVFEIARNRRAHNDWVWEKARKEE-------------------------------------------------------------------
>UniRef100_UPI0005D32D75	UniRef100_W1PP79	DUMMY
-------------------------------------------------------------------KQSRSEKKSRKAMLKLGMKAVTGVSRVTIKRTKNILFVISKPDIFKSPNSETYVIFGEAKIEDLSSQLQTQAAQQFRMPD--MSNVLAKPDASAAVQDDEEEDIDETGIEARDIDLVMTQAGVSRAKAIRALKGSDGDIVSAIMELT--------------------------------------------------MNREKLMKMAGAVRTGGKGSVRRKKKAVHKTTTTDDKRLQSTLKRIGVNAIPAIEEVNIFKDD-IVIQFLNPKVQASIAANTWVVSGSPQTKKLQDLLPGIINQLGSDNLENLRRLAEQFQKRE-QGSAPA----DDDDDVPELVsgETF-EAAANE-------------------------------------------------------------------------------------------------------------------------------------------------------------------------------------------------------------------------------------------
>DUMMY	UniRef100_A0A444SW72	UniRef100_A0A444T8B5
--------------------------------------------------------------------------------------------------------------------------------------------------------------------------------------------------------------------------------------------------------------------------------MQQQVRIGGKGTVRRKKKVVRRSSTTDDKKLQSSLKKLSVNNISGIEEVNMIKDDGSVIHFNNPKVQASLNANTFAISGHAENKQIAEMLPGILNHLGSEGFNQLKRIASTVNATNV------TTGvDEDDDDVPELVEDFEAASKN---------------------------------------------------------------------------------------------------GNDKWRPFCSKFEKEIEDFSFATLVRLNCEEDYTEENTILVTRIQFFCIEISRNREGLN------------------------------------------------------------------------------
>UniRef100_A0A448YNW0	UniRef100_A0A448YSI6	UniRef100_A0A448YIH4
------------------------------------------------------------------------EKKAKEQLLKLGLKPLKDISRVTFRKKGNFILAIDNPEVFRTQGG-SYIVFGEAKVEDLNKRyaeavaAQNAAqqagaqaegaegAESISTTGAAADAITEDLKKASLedeeekkEEEDDDKEEDATGLEQADIDVIVEQTNVSKNKAIRALREHKGDVVNAIMSLT------------------------------------------------------KLAKLkkQSAKKIGG---SRVKAKKAPKNVEGDDTKVQNVLKKLNAQVMTGIEEANFFRDNGTVLHFNKVGVQAAPLYNTYAFNGFAQEKSITELIPAILPQLGADNLNMLQKLAEQYQKK----QGNVKEEEEKDEDIPELVE------------------------------------AENADNMEEIEKQFAVKAVEQMQTYWNLLEAIPGSKLRLTPFDAEIYEEFIKVFpeysDVNKVAVISEDEMKSKEGKEKWRALFKTFEKKVEDYNFGTLIRVDASEEYTQENSIFGVRLQFYAVEIARNKHGLN------------------------------------------------------------------------------
>UniRef100_UPI001B7DD210	DUMMY	UniRef100_UPI001B7E2B88
MPGEATETVPATEQEMQQPQAETGSGTESDSDESVPELEEQDTAQSATQQAQLAAAAEIDEEPVSKAKQSRSEKKARKAMSKLGLRQVTGVTRVTIRKSKNILFVITKPDVYKSPASDTYIVFGEAKIEDLSQQAQLAAAEKFKVQGESVANIQENTQTPTVQEESEEEEVDETGVEVKDIELVMSQANVSRAKAVRALKNNNNDIVNAIMELTM---------------------------------------------------------------------------------------------------------------------------------------------------------------------------------------------------------------------------ELISTAQALSLPADAYGNDPNLEMIWAMKAYQHAEIYFNLICSVDPRFLKLTREDDLIYDEFRKQFRDMKVDILDQEELKSEAAKLQWRPFCLQFETLVEDFNYGTLLRLDCSKDYVEENTIFATRIQFFAIEIARNREGHNTALYES------------------------------------------------------------------------
>UniRef100_A0A6P6SZG1	UniRef100_A0A6P6VC86	DUMMY
-----------------------------------------------------------------RSKQSRSEKKSRKAVLKLGMKAIPGVSRVNVKKSKNILFVISKPDVFKSPTSDTYVIFGEAKIEDLSSQLQTQAAEQFKAPN--ISNVISKPEPSTVA--QDDEDVDETGVEPKDIELVMTQAGVSRAKAVKALKAADGDIVTAIMELT--------------------------------------------------MNVEKLMKMAGAVRTGGKGSMRRKKKAIHKTTTTDDKRLQSTLKRIGVNAIPAIEEVNIF-KEDVVIQFINPKVQASIAANTWVVSGSPQTKKLQDLLPQIIHQLGPDNMENLKKLAEQFQKQApgAAGTGATTAQEEDDDEVPELVagETFEAAAE---------------------------------------------------------------------------------------------------------------------------------------------------------------------------------------------------------------------------------------------
>UniRef100_A0A8C4IV81	UniRef100_A0A8C4F4N3	UniRef100_A0A8P4GFD7
MPGEATETVPVTEQEMQQPQVETGSGTESDSDDSVPELEEQDSAQTQTQQAQLAAAAEIDEEPVSKAKQSRSEKKARKAMSKLGLRQVTGVTRVTIRKSKNILFVITKPDVYKSPASDTYIVFGEAKIEDLSQQAQLAAAEKFKVQGEAVSNIQENTQTPTVQEESEEEEVDETGVEVKDIELVMSQANVSRAKAVRALKNNNNDIVNAIM-----------------------------------------------QMKESIMNQEKLAKLQAQVRIGGKGSARRKKKVVHRTATADDKKLQFSLKKLGVNNISGIEEVNMFTNQGTVIHFNNPKVQASLAANTFTITGHAENKQLTEMLPGILNQLGADSLTSLRRLAETLPKTVGDIKAPMVAVEEEDDEVPDLVENFDEASKDEAN------------------AHALSLSADDYGNDPRLEVMWAMKAYNHAEVYFNLISSVDPKFLKLTKLDDKIYSLFRETFKDLDIKVLKAEDLKSDKAKETWRPFCNQFDGLIEDFNYGTLLRLDCEKDYTEENTIFATRAQFFAVEIARNREGYNDAVFKSKTSK--------------------------------------------------------------------
>UniRef100_A0A875RXG0	UniRef100_A0A875RYW8	UniRef100_A0A875S5G1
------------------------------------------------------------------------------------------VTRVTFKKKGNFILAIEHPDVYKTQGG-SYVVFGEAKVEDLNKRyaeamaaqkvAQEAAkqgeeAEKLTASGSAAEAITEDLKKASLEddgdekkdDEDDEKEEDATGLEAGDIDVIVEQTNVSRNKAIKALREHKGDVVNAIMSLT------------------------------------------------------KLAKLkkQSAKRVGG---SRVKAKKVQKNPEGDDTKLQNALKKLNAQVLNDVEEANFFKEDGNVLHFNKVGVQAAPIYNTYAFSGFAQEKSVTELIPGILPQLGAENLSMLQKIAQQLqDRQAAAGNKE----EEKDEDIPELVegETFDKA-------------------------------AEKAENMQEIEQQFSVKAVDQLEAYWKLLGAIPGSKLRLTPFDEEIYDEFIKVFpeykQTAKVCVISENEIKSKEGKERWRGFLKKFEKKVEDYNFGTMERVDASKEYTEENTILVLRLQFYAFEIARNKLGLN------------------------------------------------------------------------------
>UniRef100_UPI0004433010	UniRef100_UPI0004432F61	UniRef100_UPI0004433F0D
-----------------------------------------------------------------------------------------------IQKSKNILFVISKPDVFKSPALNICFIFGEAKMEDLSQQVHKAAAEKFKVPVELSPIITETVPDLRAKEESdEEEEVDETGLEVRDFELVMAQANVSRAKAVRALRHNNNDIVNAIMELTM-----------------------------------------EPQMKETIMNQEKLAKLQAQVRIGGKGTARRKKKVVHRTATADDKKLQFSLKKLGVNNISGIEEVNMFTNQGTVIHFNNPKVQASLAANTFTITGHAETKQLTEMLPSILNQLGADSLTSLRRLAEALPKQPVDGKAPLATGEDDDDEVPDLVENFDEASKNEAN------------GELLSAAHALSLPAEAYGNDPNIEMVWAMKAMQHAEVYYNLISSVDPLFLRLTKVDDQIYSEFRENFGKLKIDVLDPEELKSEPAKEKWRPFCMKFNGIVEDYNYGTLLRLDCTQGYSEENTIFATRIQFFAIEIARNREGYNRAVYNSAQ----------------------------------------------------------------------
>UniRef100_UPI0018A7F63F	DUMMY	UniRef100_UPI0018A86C3C
-------------------------GSDSDSEDTIPELE--DAGAGATQLGGGATGLPID--LVSKAKQSRGEKKARKIMLKLGLKQIQGVNRVTIRKSKNILFVINNPDVYKNPHSDTYIVFGEAKIEDLSQQAQVAAAEKFKTpeAAGAADTIGTTSSVAPIAEE-DEEEVDETGVDEKDIELVINQANTTRAKAIKALKNNNNDIVNAIMELTM---------------------------------------------------------------------------------------------------------------------------------------------------------------------------------------------------------------------------EMMQGASLLSRPADEFGNDGLVEEMWAVKAMDHAEVYFNLLTSVHPSCIKLTPYDDQIYQTFRQDFPNLKVDVLTDDILKSPAAKQEWRQFAEKFNKL-EDYSYGTLMRANAAEEFSPDNSLLVVRIQFLAIEIARNREGYNNDVH--------------------------------------------------------------------------
>UniRef100_A0A915KQA4	UniRef100_A0A915HRN2	UniRef100_A0A915JWY4
-----------------------GSSDESD-DDSAPELEE--AEPLTQQQKQVAEAAGIEEQVVKGSKQSRSEKKARKLFSKLGLKQiilnrrlffhikVQGVQRVCIRKSKNILFVINKPDVYKSPGSDTYIVFGEAKIEDLSQHAQQAAAEKFKLpdaASQATSNFRLPRRSQPQEEESDDEEVDCSGIEEKDIELVMSQANVSRNKAIRALRNSQNDIVNAIM----------------------------------------------------------------------KGTARRKKKVVHKAATTDDKKLQGNLKKLSVTTIPGIEEVNMIKDDGSVINFKNPKF----------------------FLSSV--------------------QQSVN---------EEDEDVPELVGNFDEPSKTETN----------------SLDQALSGNAEDYVNDPSLEAAWAIRCYENARLHMSLICSCNPKYLKLSENDDVLYEKFRSVFPKLNVGLVDETDLKSNTAKDTWREFLEVNANLVEDHNSGFLLRLDSKGNYDSENTILVVKLQFLAIEVARNREGNNETL---------------------------------------------------------------------------
>UniRef100_UPI00230597C0	UniRef100_UPI00230591D7	UniRef100_UPI002305E79D
---------------------------ESESEGSVPELEEPEPLRPSEPQSISSA-----DEGLNRPKQSRSEKKARKAMSKLGLKPVHGVTRITIRKSKSILFVISRPDVFKSPASDIYIVFGEAKIEDLSQQAHKAAAEKFKVPVTSSPLAPPVPPSLTIKEESeeEEEEMDEGGLEQRDIELVMAQANVSRAKAVRALKHNKNDIVNAIMELTM--------------------------------------------MKESIMNQEKLAKLQAQVRIGGKGSARRKKKVVHRTATADDKKLQFSLKKLGVNNISGIEEVNMFTNQGTVIHFNNPKVQASLAANTFTITGHAENKQLTEMLPGILNQLGADSLTSLRRLAETLPKPTGENKAPMVAAEEEDDEVPDLVENFDEASKDEAN------------------AHALSLPADQYDNDPRVEMMWAMKAYNHAEVYFNLISSVDPAFLKLTKLDDKIYTCFRETFKDLDLKLLKTDDLKSDEAKETWRPFCNQFEGLIEDFNYGTLLRLDCEKDYTEENTIFATRAQFFAIEIARNREGYNNVVY--------------------------------------------------------------------------
>DUMMY	UniRef100_UPI0001FEA546	UniRef100_UPI0005963754
------------------------------------------------------------------------------------------------------------------------------------------------------------------------------------------------------------------------------------------------------------------------MNPEKLKKLQAQVRIGGKGTPRRKKKVVHATAATDDKKLQSCLKKLSVNTIPGIEEVNMIKDDGTVIHFNNPKAQASLSANTFAITGHGENKQITEMLPGILSQLGPEGLTQLKRLASTVAGSAV-GKTTL----EEDDEVPDLVENFDEASKEE---------------QLMAGSSVLSRPAEEFENDPSLEAMWAMKAMEHAEVYFNILCSVDPKLLKLTPHDEQIYKTFKDTFPNMKVNKVDEDELKSPEGKIKWRFFCEQFKDVVEDYSFGTLLRADCTGDYSEQNSILTTRIQFYAIELVRNREGFNDGV---------------------------------------------------------------------------
>UniRef100_A0A1X2HGB2	UniRef100_A0A1X2HBK9	UniRef100_A0A1X2HA72
--------------------------------------------------------------------QSRGEKKARKAILGLGLKAVHGINRVTFTRARGIVFAIGRPEVYKSTNSDTYIVFGEVQVEDMRARAQAAAAQQLAAEAAQKESETEANAPSTVaaessaaAEEDDDEEVDATGIEEKDIELVVSQANVSRNKAVKALKNNNSDIVNAIMELTM-------------------------------------------------MNADKFAKLQSQVRIGGKGTPRRKVKKVTKSAGGDDRKLQSSLQKLGVQPLGGIEEVNMFKDDGKVIHFANPRVQAAINANTFAIHGRSVEKELTELVPGILNQLGPDSLASLRKLAEAY--QSAQGGA----GNDDDDEIPDLVESFDKA---------------------------MPLPkAEDLEQLEDIEKQWAVKAMHHAETYFKLISAIDASKLRLTSIDDEIYEDFEKEFPEIDVKHLNDEHFKTPTAKEKWRNWINKYEKKVNEFNFGTLIRIDCRDDYTEQNTMFGVRMQFYAIEIARNKKGLN------------------------------------------------------------------------------
>UniRef100_A0A834Y8D8	UniRef100_A0A835D4C3	DUMMY
-----------------------------------------------------------------RSKQSRSEKKSRKAMLKLGMKPIPGVSRVTVKKSKNILFVISKPDVFKSPTSDTYVVFGEAKIEDLSSQLQTQAAEQFKAPD--LSHVISKPESSAMA-QDDEDDVDETDVEPKDIELVMTQAGVSRPKAVKALKAANGDIVSAIMELT--------------------------------------------------MNREKLMKMAGAVRTGGKGSVRRKKKAVHKTTTTDDKRLQSTLKRIGVNAIPAIEEVNIFKDD-VVIQFVNPKVQASIAANTWVVSGSPQTKKLQDILPGIINQLGPDNLDNLRRLAEQFQKQA---PGAGAAQEDDDDEVPDLVagETFEAAA----------------------------------------------------------------------------------------------------------------------------------------------------------------------------------------------------------------------------------------------
>UniRef100_UPI000703D556	UniRef100_K7G6N8	UniRef100_K7FKD4
MPGEATETVPATEQELPQPQAETapavpagapaaavsepavqasGSGTESDSDESVPELEEQDSTQTATQQAQLAAAAEIDEEPVSKAKQSRSEKKARKAMSKLGLRQVTGVTRVTIRKSKNILFVITKPDVYKSPASDTYIVFGEAKIEDLSQQAQLAAAEKFKVQGEAVSNIQENTQTPTVQEESEEEEVDETGVEVKDIELVMSQANVSRAKAVRALKNNSNDIVNAIMELTM------PLRSDTRGGGEARPGLPSPRFGLCPKPPRRGAAGMvDSAMKETIMNQEKLAKLQAQVRIGGKGTARRKKKVVHRTATADDKKLQFSLKKLGVNNISGIEEVNMFTNQGTVIHFNNPKVQASLAANTFTITGHAETKQLTEMLPSILNQLGADSLTSLRRLAEALPKQPVDGKAPLATGEEDDDEVPDLVENFDEASKNEAN------------------------------------MIWAMKAYQHAEVYFNLISSVDPKFLKLTKVDDQIYAEFRKSFGDLKIDVLDPEELKSEPAKAKWRPFCMQFDGVVEDFNYGTLLRLDCSKDYTEENTIFVTRIQFFAIETARNREGYNNAVYSRAMD---------------------------------------------------------------------
>UniRef100_A0A9D4VD95	UniRef100_A0A9D4ZP13	DUMMY
-----------------------------DDDDDGPELEE---------------AHDADGNPVNgKSKQSRSEKKSRKAMQKLGMKAVTGVTRVTIKRNKNILFVISKPDVFKSPASDTYIIFGEAKIEDLSSQLQTQAAEQFKAPTHApgVS----KAEPSTAYEADEDEEVDEAGIEPKDIELVMTQAGVSRSKAVTALRNADGDIVSAIMELT--------------------------------------------------MNREKLMKMASAVRTGGKGTVRRKKKAVHKTTTTDDKRLQNTLKRLGVNIIPGIEEVNIFKDD-TVIHFTNPKVQASIAANTWVVSGSSQTKRLQDLLPGIINQLGPDNLANLKKIAEQYQRREA-----IPEG-DEDDDVPELVEgqTFEDAAK---------------------------------------------------------------------------------------------------------------------------------------------------------------------------------------------------------------------------------------------
>UniRef100_A0A8K0I778	UniRef100_A0A8K0I110	DUMMY
-----------------------------------------------------------------RSKQSRSEKKSRKAMLKLGMKPIPGVSRVTVKKSKNILFVISKPDVFKSPTSDTYVIFGEAKIEDLSSQLQTQAAEQFKAPD--LSHVISKPETSAMA--QDDEEVDETGIEPKDIELVMTQAGVSRSKAVKALKAADGDIVTAIMELT--------------------------------------------------MDREKLMKMAGAVRTGGKGSMRRKKKAVHKTTTTNDKRLQSTLKRIGVNAIPAIEEVNIFKDD-IVIQFVNPKVQASIAANTWVVSGSPQTKRLQDLLPGIINQLGPDNLDNLRKLAEEFQKQS--AGAGAASQVDDDDDVPELVagETFEAAA----------------------------------------------------------------------------------------------------------------------------------------------------------------------------------------------------------------------------------------------
>UniRef100_I1HK18	UniRef100_I1I4T4	DUMMY
-----------------------------------------------------------------RSKQSRSEKKSRKAMLKLGMKSITGVSRVTVKKSKNILFVISKPDVFKSPASDTYVIFGEAKIEDLSSQLQSQAAEQFKAPD--LSSVISNPEASTAA-QDDDEEVDDTDVEPKDIELVMTQAGVPRARAVKALKSADGDIVSAIMELT--------------------------------------------------MNVEKLKKMAGAVRTGGKGSMRRKKKAVHKTTTTDDKRLQSTLKRVGVNTIPGIEEVNIFKDD-VVIQFLNPKVQASIGANTWVVSGTPQTKKLQDLLPSIINQLGPDNLDNLRRLAEQFQKQVPGGVSGIEAGasagaaqADDDDDVPELVpgETFEEAAE---------------------------------------------------------------------------------------------------------------------------------------------------------------------------------------------------------------------------------------------
>UniRef100_A0A5B7A6M8	UniRef100_A0A5B7C4B4	DUMMY
-------------------------------------------------------------------KQSRSEKKSRKAMLKLGMKPVTGVSRVTIKRTKNILFFISKPDVFKSPNSETYIIFGEAKIEDLSSQLQTQAAQQFRMpdMGSVMAKSEISAAAAGAQADEEEEEIDDTGVEPRDIDLVMTQAGVSRSKAVKALKTHSGDIVSAIMELT--------------------------------------------------MNVEKLMKMAGAVRTGGKGSMRRKKKAVHKTTTTDDKRLQSTLKRIGVNAIPAIEEVNIFKDD-VVIQFLNPKVQASIAANTWVVSGSPQTKKLQDILPGIINQLGPDNLDNLRKLAEQFQKQAPGAGAGTTTAqEDDDDEVPELVagETFD-------------------------------------------------------------------------------------------------------------------------------------------------------------------------------------------------------------------------------------------------
>UniRef100_A0A2I0KJQ7	UniRef100_A0A2I0KTF0	DUMMY
-----------------------------------------------------------------RSKQSRSEKKSRKAMLKLGMKPITGVSRVTVKKSKNILFVISKPDVFKSPASDTYVIFGEAKIEDLSSQLQSQAAEQFKApePGTAAPKPEPST---AAQEDQEEEEIDETGVEPKDIELVMTQAGVSRSKAVSALKAANGDIVAAIMELT--------------------------------------------------MNREKLMKMAGSVRTGGKGTMRRKKKAVHKATTTDDKRLQSTLKRIGVNTIPAIEEVNIFKDE-VVIQFMNPKVQASIAANTWVVSGTPTTKKLTDILPGIFNQLGTDNLENLKKLAEQLKKQ---GPGGADAKEEDDDEVPELVagETFEAAAE---------------------------------------------------------------------------------------------------------------------------------------------------------------------------------------------------------------------------------------------
>UniRef100_A0A8B8UT34	UniRef100_A0A8B8UPA0	UniRef100_A0A8B8V0P8
----------------------------------------------------------------------KNEKKARELIGKLGLKQIPGIIRVTFRKKDNQIYAIEKPEVFRS-AGGNYVVFGEAKVDNFTQKL-AAAQQQAQASGIMPSNEDVATKSPediqadmqaaaegsvnaAAEEADEEGEVDAGDLNKDDIELVVQQTNVSKNQAIKALKAHNGDLVNAIMSLS--------------------------------------------------VDQEKLAklhKLSAANKVGGTRRKINKKGNLSNNNDKDDSILQTELHKLHPMTIENVAEANFFKRNGKILHFNSAVVQIAPQCNLTMIHGQPKENTLNGLYPGVASQLGSQELDYLTGLAHNLENE-----------------------------------------------------------AETADNLEDIEKQFAVVAVEQAETYWKLLTSVPGSKLRLTKFDDEIYENFMERFpeykDVERVKKFTEEELKTKEAKERWRKFFSIFEKKIEDYNFGTLLRTDASAEYGQFSTCFVVRLQFYAFEIARNKHGLN------------------------------------------------------------------------------
>DUMMY	UniRef100_A0A4P9ZHN5	UniRef100_A0A4P9ZBI9
------------------------------------------------------------------------------------------------------------------------------------------------------------------------------------------------------------------------------------------------------------------------IDQEKLAKLQkaGPRKVGG---ARVKAKKV--KSEVDDIKLMETLGKLKATKVEHVEEAYFFKEDSKVLHFPRVGVQAASDSNSFAFIGYPQEKEITSLIPGILPHLGSENLEALRKLAEQIQA----GKAPTELDADaGEEDIPDLVagEKFDE--------------------------------AENADNFEDIEKQFAVKSVVQAEAYWNLISKIKASSLKLTQHDNDIYEALMEDFpefkDKEKIAVINEEEMKSASGKARWRAFCEKFKEI-DDYNFGTLLR-TCADGeYSQDNTIFAVRIQFYAIEIARNRLGLN------------------------------------------------------------------------------
>UniRef100_A0A0A2K2P3	UniRef100_A0A0A2IHY5	UniRef100_A0A0A2K987
-----------------------------------PRVEEihDDEVSKTVEESSSESGSEAGDEPnipagASVAVHSRGEKKARKAIGKLGLKLVPGITRVTLRRPKNILFVVNQPEVYRSPNSNCWIIFGEAKIEDLNSQAQASAAQQLaasEAAGDHAGHDHEeilgkakapETEDKKEDEEDDGEEVDESNLESKDIELVMAQANVSRKKAVKALRENDNDIVNSIMALSI-----------------------------------------------------------------GKGTPRRKVKKVVRNSGADDKKLQAALKKLNVQPIQGIEEVNMFKEDGNVIHFANPRVHGAVPSNTFALYGNGEEKELTELVPNILNQLGPDSLASLRKLAESyqnMQKQQGDKK-----DDDEEDDIPDLVE-------------------------------------EEAENLEDMEKQFAVKAVEHLMTYWAILEKVKGSQLRLTKQDDDIYESFMEAFPDFdPAGTLVEDEMKSKAGKEKWRNWMMKWDKI-EDFNFGTMVRTRADAEYDQDTTIFGVRMQFYAVEIARNRAGLNDWIYEKAQ----------------------------------------------------------------------
>UniRef100_A0A2J8E1S8	UniRef100_A0A366PEM4	UniRef100_G2WTS8
--------------------------------------------------------------------QSRNEKKARKLLEKLHLTKIEGITRVTLRRPKNILFVINSPEVYKSPNSNTYIVFGEAKIEDLNASAQQAAAQQLAAaggadhdhaghsHGESSKATAAEGKKDEEEEEDDEEEVDATGIEDKDIELVMTQASVSRNKAIKALKENDNDIVNSIMALSI---------------------------------------------------QERLKKLGAVARTGGKGTPRRtQKRGVAGRSAGDDKKLQASLKKLNVQPIQAIEEVNMFKSDGNVIHFAAPKVHAAVPANTFAVYGNGEDKELTELVPGILNQLGPDSLASLRKLAESyqnMQKGEKDG---------DEDDIPDLVE-----------------------------------------NLEDIEKQFAVKAVQHMETYWSILEKVKGSTLRLTKLDDEIYAHLLKDFPDFdPAETIDEDKMKSKQGKERWRNFMMAYDKRVDDYNFGTMMRTGPKFEYGQNEVIFVPRMQFYAVEIARNRKGLNDWIYEQAQ----------------------------------------------------------------------
>UniRef100_A0A0H2S3J8	UniRef100_A0A0H2RQG5	UniRef100_A0A0H2RE64
--------------------------------------------------------------------QSRAERKARKALLGLGLKKVTGITRVTLRRPKNVLFVIASPDVYKSPSSECYIVFGEAKVEDASQQNAFGApgaqmprgpmgqggpdigAGLVKDMEKAAEGDDDDDDMPELE---APEDLDETGLEESDINTVMDQVKCSRQKAVKALKENGGDIINAIM-----------------------------------------------------LDQQKLAKMQAAAtanRIGGKGTPRRKVVPKSRASTAqDDKKLQGALKKLNVQPIPSVEEVNMFREDGNVLHFTTPKVHAAVSANTFAIYGTGAVKDLTELVPGILNQLGPDSLTSLRKLAESY-QNIQQQKAPGASagGDDDDDDVPDLVENF--------------------------------IDASQTQNAVEIEKQFAVKAVEHAQVYWNLLEKIEPKKLRLTKYDDEIFKHLGEAFPELmeepyeKITKIDEDWMKSADGKKRWREYIETYKDKIQDYNFGSLIRTDAGDEYAEMNTIFVTRMQFYAFEIARNRLGLNdKAHEIAIAEAEKER----------------------------------------------------------------
>UniRef100_A0A0L6VLL6	UniRef100_A0A0L6V7U0	DUMMY
--------------------------------------------------------------------QSRGERKARKALAKLGLKKVPGISRVTMRRSKaQHFFVIANAEVYKSPHSNCYIVFGEARTEDAAaglgnltgggQQNQggvGAAGGGFQPEmmmstaaaGKQAANKQKKDQAQQQDDDENAEPEDATGIDAADIETVMGQVKCSRNRAIRALRSNDGDLINAII-----------------------------------------------------MNNEKLKQLQAQTKVGSKGQPRRKviKKPKGFTAaggpAGDDKKLQAALKKLNVQPMIGMEEVNMFKDEGSkILHFSNPKVHGAANVNTFAIHGNGQEKDLTELVPGILPQLGAESIANLRRLASSLgdlhQANAMAYKPPnMAAGaNNDDDDVPALVDSFD-------------------------------------------------------------------------------------------------------------------------------------------------------------------------------------------------------------------------------------------------
>UniRef100_A0A0L0VFS3	UniRef100_A0A0L0VXU6	UniRef100_A0A2S4W5U6
--------------------------------------------------------------------QSRGERKARKALAKLGLKKVPGISRVTMRRSKaQHFFVIANAEVYKSPHSNCYIVFGEARTEDAAaglgnltggggQNNSGGGGGGFQpdmmisnsAAGKQAANKQKN------EEPEDDEPEDDTGIEADDIETVMGQVKCSRNRAIRALKSNDGDLINAII-----------------------------------------------------MNNEKLKQLQAQTKVGTKGQPRRKEIKRPKGFTAnggpagDDKKLQAALKKLNVQPMIGMEEVNMFKDEGSkILHFSNPKVHGAANVNTFAIHGNGVEKDLTELVPGILPQLGAESIANLRRLASSLgdlhQANSMSYKPPnMAVGaNNDDDDVPALVDSFD-------------------------------------------------RCIEQAETYWNLLGAIPPSKMRLTKLDEEILSEFKLAFPEMaenkdgKLQKINESDLKSPEGKEAWRKYIKLFettgaekretdgnmNGkSVSDYNFGTLIRTNSMEDYTEKNTMFITRIQFYAIEICRNRLGLN------------------------------------------------------------------------------
>UniRef100_A0A8J2RBZ6	UniRef100_A0A8J2REZ4	UniRef100_A0A8J2RTU8
-----------TELEKGAPTIQDGSdNTDSDSDDSVPELE--DAT--TGVQSQVAAAAGLPEELVSKAKQSRGEKKARKIMSKLGLKQVTGVSRVTIRKSRNILFVINKPDVYKNPASDTYIVFGEAKIEDLNQQAHMAAVEKFKAPelNPAEAGAHGTTVPAPIQEES-EEEVDDADVEEKDIDLVMTQANVTRAKAIKALKNNKNDII------------------------------------------------------DNSMNAEKLAKLQSQVRIGGPGTARRKKKVVHRTATTDDKKLQSSLKKLTVNNIPGIEEVNMFKDDGTIIHFNNPKVQASLAANTFAITGHAEHKPITDMLPAILNQLPTESLAHLkeRIVGASGVGQGGASSAALPTTE-EDDEVPDLVDNFDEPSKKEA---------------LLAAASVLERPAEEFVNDGMIEELWAIKAFEHAEIYFNLLSSVDPKVLRLTKMDDQLYKHFRETFPELNVASVTEDELKSTDAKEVWRAFCEIYKETVEDYNYATLIRLNSAKEYCESNSMIVPRVQFLAIELARNKEGHNDLIRTNFKPK--------------------------------------------------------------------
>UniRef100_UPI001C717242	DUMMY	UniRef100_UPI001C71349B
---------------------EAGSGSDSDTEESLPELEQGD-----------IASAPVVTEAAKVAKQSRSEKKARKLMAKLGLKQVPGVNRVTIRKSKNILFVINKPDVFRNPSSDSYIVFGEAKIEDMSQQAQMAAAEKFK---EPAVNPAKDTAAHTTvpaaiqeDEEEDEEEVDETGMEEKDIELVVSQANVSRAKAVKALKNNNNDIVNAIMDLTM------------------------------------------------------------------------------------------------------------------------------------------------------------------------------------------------------------------------------------SVDADNLGNDQTMEQLWAMKAMEHAEIHFNLLCAVDPRLLKLTPKDDLIYNTFRKQFPDFNIEKLVEKDLKDKQAKEKWRPFCKEFEHEIEDYSFATLVRIDSALDYSEDNTILVTRIQFFAIEIGRNREGYNDSIRTKYKPK--------------------------------------------------------------------
>UniRef100_A0A034WLZ1	DUMMY	UniRef100_UPI0020CA0663
------------------------------SEDSIPELE--DAAAGTTQLGGGATGLPVD--LVSKAKQSRGEKKARKIMLKLGLKQIQGVNRVTIRKSKNILFVINNPDVYKNPHSDTYIVFGEAKIEDLSQQAQVAAAEKFKApEAASIAETLGTTSSVAPIAEEDEEEVDETGVDEKDIELVITQANTTRAKAIRALKKHNNDIVNAIMELTM---------------------------------------------------------------------------------------------------------------------------------------------------------------------------------------------------------------------------EMMQGASLLSRPAEEFGNDELVEEMWALKAMDHAEVYFNLLTSVHPSCLHLTPYDDQIYQAFREDFPDLKVEVITDDTLKSDDAKVRWRTFAEKFNKL-DDYAYGTLIRSDASKEFSPENSLLVVRIQFLAIEIARNREGLNDEVH--------------------------------------------------------------------------
>UniRef100_UPI001746928B	UniRef100_A0A7J8IW43	UniRef100_A0A7J8J7A8
MPGEATETVPATDQELPQPQAKTGSGTESDSDESVPELEEQDSTQATTQQAQLVAAAEINEEPVSKAKQSRSEKKAQKAMSKLGLRQVPGVTRVTIRKSKNILFVITKPDIYKSPASDTYIVFGKAKIEDLSQQAQLAAAEKFKVQGEAVSNIQENTQTPTVQEESEEEEVDQTGVEVKDIELVMSQANVSRAKAVRALKNNSNDIVNAVMELTMMRRTGAPTQADSRGRGRARGGCPGGEATPSLPPPRGGTRGPEPQMKETIMNQEKLAKLQAQVRIGGKGTARRKKKVVHRTATADDKKLQFSLKKLGVNNISGIEEVNMFTNQGTVIHFNNPKVQASLAANTFTITGHAETKQLTEMLPSILNQLGADSLTSLRRLAEALPKQSVDGKAPLATGEDDDDEVPDLVENFDEASKNEANMESTSEREEPVSGELVSVAHALSLPAESYGNDPDIEMAWAMRAMQHAEVYYKLISSVDPQYLKLTKVDDQIYSEFRKNFEKLRIDVLDPEELKSVSAKEKWRPFCLKFDGVIEDFNYGTLLRLDCSQGYTEENTIFAPRIQFFAIEIARNREGHNKAVYNSVQNEEGEKGANRGAK---------------------------------ENNKGGEKEKEANEGINKSGETSM
>UniRef100_UPI00189ED87B	UniRef100_UPI00189CDB85	UniRef100_UPI00189F98D0
[truncated: 13,485,131 more chars]
