# Supplementary material for: Chp1 is a dedicated chaperone at the ribosome that safeguards eEF1A biogenesis
Source: Nat Commun. 2024 Feb 15;15:1382. doi: 10.1038/s41467-024-45645-w (PMC10869706; doi:10.1038/s41467-024-45645-w)
Supplement: Supplementary file 5 — Supplementary Data 2 [file 41467_2024_45645_MOESM5_ESM.zip › Supplmentary Data 2/NAC_PBDC1/NAC_PBDC1_c664a_env/pdb70.m8]

101	7qws_t	1.000	67	0	0	68	134	1	67	1.511E-33	131	67M
101	3mcb_A	1.000	54	0	0	79	132	1	54	9.576E-25	105	54M
101	6t59_NA	1.000	54	0	0	79	132	1	54	9.576E-25	105	54M
101	3lkx_B	1.000	53	0	0	84	136	2	54	4.526E-24	103	53M
101	3mce_D	0.981	54	1	0	80	133	4	57	4.526E-24	103	54M
101	3mce_A	0.924	53	1	1	80	132	8	57	3.616E-20	92	34M3I16M
101	7qwq_t	1.000	47	0	0	169	215	1	47	5.823E-19	88	47M
101	1tr8_B	0.463	41	22	0	173	213	52	92	1.944E-06	51	41M
101	6c95_D	0.358	39	25	0	176	214	56	94	3.040E-02	38	39M
101	6pw9_D	0.358	39	25	0	176	214	56	94	3.040E-02	38	39M
102	7qws_u	1.000	108	0	0	47	154	1	108	5.802E-55	192	108M
102	3lkx_A	0.984	66	0	1	97	162	1	65	2.615E-27	112	31M1I34M
102	3mcb_B	1.000	58	0	0	97	154	1	58	7.148E-25	105	58M
102	6t59_NB	1.000	58	0	0	97	154	1	58	7.148E-25	105	58M
102	7qwq_u	1.000	32	0	0	47	78	1	32	1.114E-10	63	32M
103	2jyn_A	0.438	139	74	1	24	158	4	142	4.968E-52	185	59M4D76M
103	2jyn_A	0.438	139	74	1	24	158	4	142	4.968E-52	185	59M4D76M
103	2jyn_A	0.438	139	74	1	24	158	4	142	4.968E-52	185	59M4D76M
103	2jyn_A	0.438	139	74	1	24	158	4	142	4.968E-52	185	59M4D76M
