# Supplementary material for: Chp1 is a dedicated chaperone at the ribosome that safeguards eEF1A biogenesis
Source: Nat Commun. 2024 Feb 15;15:1382. doi: 10.1038/s41467-024-45645-w (PMC10869706; doi:10.1038/s41467-024-45645-w)
Supplement: Supplementary file 5 — Supplementary Data 2 [file 41467_2024_45645_MOESM5_ESM.zip › Supplmentary Data 2/NAC_PBDC1/NAC_PBDC1_c664a_env/uniref.a3m]

>101
MPGEATETVPATEQELPQPQAETGSGTESDSDESVPELEEQDSTQATTQQAQLAAAAEIDEEPVSKAKQSRSEKKARKAMSKLGLRQVTGVTRVTIRKSKNILFVITKPDVYKSPASDTYIVFGEAKIEDLSQQAQLAAAEKFKVQGEAVSNIQENTQTPTVQEESEEEEVDETGVEVKDIELVMSQANVSRAKAVRALKNNSNDIVNAIMELTM
>UniRef100_A0A8B9N7Z9	344	1.00	3.745E-104	0	214	215	273	487	488
MPGEATETVPATEQELPQPQAETGSGTESDSDESVPELEEQDSTQATTQQAQLAAAAEIDEEPVSKAKQSRSEKKARKAMSKLGLRQVTGVTRVTIRKSKNILFVITKPDVYKSPASDTYIVFGEAKIEDLSQQAQLAAAEKFKVQGEAVSNIQENTQTPTVQEESEEEEVDETGVEVKDIELVMSQANVSRAKAVRALKNNSNDIVNAIMELTM
>UniRef100_A0A663FDL8	344	1.00	3.745E-104	0	214	215	407	621	622
MPGEATETVPATEQELPQPQAETGSGTESDSDESVPELEEQDSTQATTQQAQLAAAAEIDEEPVSKAKQSRSEKKARKAMSKLGLRQVTGVTRVTIRKSKNILFVITKPDVYKSPASDTYIVFGEAKIEDLSQQAQLAAAEKFKVQGEAVSNIQENTQTPTVQEESEEEEVDETGVEVKDIELVMSQANVSRAKAVRALKNNSNDIVNAIMELTM
>UniRef100_UPI0013F3694F	343	0.986	1.322E-103	0	214	215	36	250	251
MPGEATETVPATEQELPQPQAETGSGTESDSDESVPELEEQDSTQTATQQAQLAAAAEIDEEPVSKAKQSRSEKKARKAMSKLGLRQVTGVTRVTIRKSKNILFVITKPDVYKSPASDTYIVFGEAKIEDLSQQAQLAAAEKFKVQGEAVSNIQENTQTPTVQEESEEEEVDETGVEVKDIELVMSQANVSREKAVRALKNNSNDIVNAIMELTM
>UniRef100_UPI00112D7BF2	340	0.986	1.647E-102	0	214	215	24	238	239
MPGEATETVPATEQELQQPQAETGSGTESDSDESVPELEEQDSTHASTQQAQLAAAAEIDEEPVSKAKQSRSEKKARKAMSKLGLRQVTGVTRVTIRKSKNILFVITKPDVYKSPASDTYIVFGEAKIEDLSQQAQLAAAEKFKVQGEAVSNIQENTQTPTVQEESEEEEVDETGVEVKDIELVMSQANVSRAKAVRALKNNSNDIVNAIMELTM
>UniRef100_A0A665T7N8	336	0.953	2.051E-101	0	214	215	13	227	228
MPGEATETVPVTEQEMQQPQVETGSGTESDSDDSVPDLEEQDSAQTQTQQAQLAAAAEIDEEPVSKAKQSRSEKKARKAMSKLGLRQVTGVTRVTIRKSKNILFVITKPDVYKSPASDTYIVFGEAKIEDLSQQAQLAAAEKFKVQGEAVSNIQENTQTPTVQEESEEEEVDETGVEVKDIELVMSQANVSRAKAVRALKNNNNDIVNAIMELTM
>UniRef100_A0A8C3PM21	336	1.00	3.853E-101	0	210	215	0	210	264
MPGEATETVPATEQELPQPQAETGSGTESDSDESVPELEEQDSTQATTQQAQLAAAAEIDEEPVSKAKQSRSEKKARKAMSKLGLRQVTGVTRVTIRKSKNILFVITKPDVYKSPASDTYIVFGEAKIEDLSQQAQLAAAEKFKVQGEAVSNIQENTQTPTVQEESEEEEVDETGVEVKDIELVMSQANVSRAKAVRALKNNSNDIVNAIM----
>UniRef100_UPI000778070C	335	0.995	5.281E-101	0	210	215	0	210	297
MPGEATETVPATEQELPQPQAETGSGTESDSDESVPELEEHDSTQATTQQAQLAAAAEIDEEPVSKAKQSRSEKKARKAMSKLGLRQVTGVTRVTIRKSKNILFVITKPDVYKSPASDTYIVFGEAKIEDLSQQAQLAAAEKFKVQGEAVSNIQENTQTPTVQEESEEEEVDETGVEVKDIELVMSQANVSRAKAVRALKNNSNDIVNAIM----
>UniRef100_U3JCD5	335	0.995	7.238E-101	0	210	215	58	268	281
MPGEATETVPATEQELPQPQAETGSGTESDSDESVPELEEQDSTQATTQQAQLAAAAEIDEEPVSKAKQSRSEKKARKAMSKLGLRQVTGVTRVTIRKSKNILFVITKPDVYKSPASDTYIVFGEAKIEDLSQQAQLAAAEKFKVQGEPVSNIQENTQTPTVQEESEEEEVDETGVEVKDIELVMSQANVSRAKAVRALKNNSNDIVNAIM----
>UniRef100_A0A3M0IU37	335	0.995	7.238E-101	0	210	215	0	210	811
MPGEATETVPATEQELPQPQAETGSGTESDSDESVPELEEQDSTQATTQQAQLAAAAEIDEEPVSKAKQSRSEKKARKAMSKLGLRQVTGVTRVTIRKSKNILFVITKPDVYKSPASDTYIVFGEAKIEDLSQQAQLAAAEKFKVQGEPVSNIQENTQTPTVQEESEEEEVDETGVEVKDIELVMSQANVSRAKAVRALKNNSNDIVNAIM----
>UniRef100_A0A8K1LHE7	335	0.995	7.238E-101	0	210	215	403	613	1252
MPGEATETVPATEQELPQPQAETGSGTESDSDESVPELEEQDSTQATTQQAQLAAAAEIDEEPVSKAKQSRSEKKARKAMSKLGLRQVTGVTRVTIRKSKNILFVITKPDVYKSPASDTYIVFGEAKIEDLSQQAQLAAAEKFKVQGEPVSNIQENTQTPTVQEESEEEEVDETGVEVKDIELVMSQANVSRAKAVRALKNNSNDIVNAIM----
>UniRef100_A0A8M1M7V1	332	0.962	6.578E-100	0	214	215	0	214	215
MPGEATETVPATEQELPQPQAETGSGTESDSDDSEPELEEQDSTQATTQQAQLAAAAEIDEEPVSKAKQSRSEKKARKAMSKLGLRQVTGVTRVTIRKSKNILFVITKPDVYKSPASDTYIVLGEARIEDLSQQAQLAAAEKLRIQGEAVSNIQENTQTPTVQEESEEEEVDETGVEVKDIELAMSQANVSRAKAVRALKNNSNDIVNAIMELTM
>UniRef100_UPI001746928B	332	0.953	9.016E-100	0	214	215	0	214	215
MPGEATETVPATDQELPQPQAKTGSGTESDSDESVPELEEQDSTQATTQQAQLVAAAEINEEPVSKAKQSRSEKKAQKAMSKLGLRQVPGVTRVTIRKSKNILFVITKPDIYKSPASDTYIVFGKAKIEDLSQQAQLAAAEKFKVQGEAVSNIQENTQTPTVQEESEEEEVDQTGVEVKDIELVMSQANVSRAKAVRALKNNSNDIVNAVMELTM
>UniRef100_H0Y173	331	0.962	1.236E-99	0	214	215	0	214	215
MPGEATETVPATEQELPQPQAETGSGRESDSDESVPELEEQDSTQATTQQAQLAAAAKIDEEPVSKAKQSRSEKKARKAMSKLGLRQVTGVTRVTIWKSKNILFVITKPDVYKSPASDTYIVLGEAKIEDLSQQAQLSAAEKFKVQGEAVSNIQENTQTPTVQEESEEEGVDETSVEVKDIELVMSQANVSRAKAVRALKNNSNDVVNAIMELTM
>UniRef100_C1BJR8	331	0.930	1.694E-99	0	214	215	0	214	215
MPGEATETVPIMEQDLLQPQAETGSATDSDSDDSVPELEEQDSAQAQTHQAQLAAAAEIDEEPVSKAKQSRSEKKARKAMSKLGLRQVAGVTRVTIRKSKNILFVIPKPDVYKSPASDTYIVFGEAKIEDLSQQAQLAAAEKFKVQGEAVSSIQENTQTPTVQEESEEEEVDETGVEVKDIELVMSQANVSRAKAIRALKNNNNDIVNAIMELTM
>UniRef100_A0A6J3J2U8	330	0.948	3.182E-99	0	214	215	0	214	215
MPGEATETVPATERELPQSQAEAGSGTESDSDESVPEFEEQDSTQATTQQAQLVAAAEIGEEPVSKAKQSRSEKKARKAMSKLGLQQVTGVTRVTIRKSKNILFVITKPDVYKSPASDTYIVFGEAKIEDLSRQAQLAAAEKFKVQGEAVSNIQENTQTPTVQEDSKEEEVDETGVEVKDIELVMSQANVSRAKAVQALKNNSNDIVNAIMELTM
>UniRef100_UPI001FD2A3E9	330	0.981	3.182E-99	3	214	215	29	240	241
---EATETVPATEQELPQPQAETGSGTESDSDESVPEPEEQESTQATTQQAQLAAAAEIDEEPVSKAKQSRSEKKARKAMSKLGLRQVTGVTRVTIRKSKNILFVITKPDVYKSPASDAYIVFGEAKIEDLSQQAQLAAAEKFKVQGEAVSNIQENTQTPTVQEESEEEEVDETGVEVKDIELVMSQANVSRAKAVRALKDNSNDIVNAIMELTM
>UniRef100_A0A8J6JUV4	330	0.944	4.361E-99	0	214	215	0	213	214
MPGEATETVPVAEQELHQPQAETGSGTDSDSDDSPPELE-QDCSQTSTQQAQLAAAAEIDEEPVSKAKQSRSEKKARKAMSKLGLRQVTGVTRVTIRKSKNILFVITKPDVYKSPASDTYIVFGEAKIEDLSQQAQLAAAEKFKVQGEPVSNIQENTQTPTVQEESEEEEVDETGVEVKDIELVMSQANVSRAKAVRALKNNSNDIVNAIMELTM
>UniRef100_UPI0018972A07	330	0.962	4.361E-99	0	214	215	0	214	215
MPGEATETVPATEQELPQPQAEAGSGTESDSDESVPELEEQDSTQATTQQAQLAAAAEIDEELVSKAKQSRSENKARKAMSKLGLRQVTGVTRVTIRKSKNILFVITKPDVYKSPASDTYKVFGEAKIEDLSRQAQLAAAEKFKVQGEAVSNIQENTQTPTVQEDSEEEEVDETGVEVKDIELVMSQANVLRAKAVQALKNNSNDIVNAIMELTM
>UniRef100_A0A7N6FLS9	329	0.957	8.192E-99	0	210	215	0	210	269
MPGEATETVPVTEQEMQQPQVETGSGTESDSDDSVPELEEQDSAQTQTQQAQLAAAAEIDEEPVSKAKQSRSEKKARKAMSKLGLRQVTGVTRVTIRKSKNILFVITKPDVYKSPASDTYIVFGEAKIEDLSQQAQLAAAEKFKVQGEAVSNIQENTQTPTVQEESEEEEVDETGVEVKDIELVMSQANVSRAKAVRALKNNNNDIVNAIM----
>UniRef100_UPI00159DBB72	328	0.976	1.539E-98	2	214	215	35	247	248
--GEATETVPATEQELPQPQAETGSGTESDSDESVPELEEQDSTQATTQQAQLAAAAEIDEEPVSKAKQSRSEKKARKAMSKQGLRQVTGVTRVTIRKSKNILFVITKPDVYKSPASDIYIVFGEAKIEDLSQQAQLAAAEKFKVQGEAVSNIQENTQTPTVQEESEEKEVDETGVEVKDIELVMSQANVWRAKAVRALKNSSNDIVNAIMELTM
>UniRef100_A0A6A4ST13	328	0.952	2.109E-98	0	210	215	0	210	458
MPGEATETVPVTEQEMQQPQVETGSGTESDSDDSVPDLEEQDSAQTQTQQAQLAAAAEIDEEPVSKAKQSRSEKKARKAMSKLGLRQVTGVTRVTIRKSKNILFVITKPDVYKSPASDTYIVFGEAKIEDLSQQAQLAAAEKFKVQGEAVSNIQENTQTPTVQEESEEEEVDETGVEVKDIELVMSQANVSRAKAVRALKNNNNDIVNAIM----
>UniRef100_UPI00165A0C24	327	0.948	3.962E-98	0	214	215	0	214	215
MPGEATETVPATEQELPQPQAETGSGTESDSDDSVPELEEQDSTQATTQQAQLAAAAEIDEEPVSKAKQSQSEKKTQKAMSKLGLRQVTGVTRVTIWKSKNILFVITKPDVYKSRASDTYIVFGEAKIEDLFQQAQLAAAEEFKVQGEAVSNIQENTQTPPVQEESEEEEVDETGVEVKDIELVMSRANVSRAKAVRALKKNSNDIVNAIMELTM
>UniRef100_A0A3B3QSP7	326	0.911	1.020E-97	0	214	215	0	214	215
MPSQATDTVPATEREMQQTQVETGSGTESDSDDSIPELEEPDSTQTRTQQAQLAAAAEIDEEPVSKAKQSRSEKKARKAMSKLGLRQVTGITRVTIRKSKNILFVITKPDVYKSPASDTYIVFGEAKIEDLSQQAQLAAAEKFKVQGEAASSTQEKTQTPTVQEESEEEEVDETGVEVKDIELVMSQANVSRAKAVRALKNNNNDIVNAIMELTM
>UniRef100_UPI00140FED4F	326	0.949	1.020E-97	0	214	215	0	215	216
MPGEATETVPATEQELPQPQAETGSGTESDSDESVPELEEQDSTQATTQQAQVAAAAAkIDEEPVSKAKQSWSEKKARKATSKLGLRQVTGVTRVTIRKSKNILFVISKPDVYKSPASDTYIVFGEAKIEDLSQQAQLAAAEKFKVQGEAVSNIQENTQTPTVQEESEEEEVDETGVEVTDIELVMTRAKVSRAKAVRALKNSSNDIVNAIMELTM
>UniRef100_UPI0013964DEF	326	0.957	1.020E-97	0	213	215	0	213	229
MPGEATETVPATEQELPQPQAETGSGTESDSDDSVPELEEQDSTQATTQQAQLAAATGIDEEPVSKAKQSRSEKKAGKAMSKLGLRQVTGVTRITIQKSKNILFVITKPDVYKSPASDTHIVLGEAKIEDLSQQAQLAAAEKFKVQGEAVSNIQENTQTPTVQEESEEEEVDETGVEVKDIESVMSQANVSRAKAVRALKNNSNDIVNAIMELT-
>UniRef100_UPI0021E4CE79	325	0.948	1.398E-97	0	214	215	0	214	215
MPGEATETVPATEQELPQPQAETESGTESDSDESVPELEEQDSTQSTTQQAQLVAAAEIDEEPVSKAKQSRSEKKTRKATSKLGLRQVTGVTRVTIRKSKXILFVITKPDVYKSPASDTYIVFGEAKIEDLSQQAQLAAAEKFKVQGEAVSNIQENTQTPTVQEESEEEEVDEMGVEVKDIELIMSQANVSRAKAVRAMKNNSNNIVNAIMELTI
>UniRef100_UPI0017476FE4	325	0.948	2.627E-97	0	214	215	0	214	215
MPSEATETGPATEQELPQPQAETGSGTESDSDESVPELEEQDSTQATIQXVQLVAAAEIDEEPVSKAKQSRSEKKARKAMSKLGLRQVTGVTRVTIRKSKNILFVITKPDAYKSPASDIYIVFGEAKIEDLSQQAQLAAAEKFKVQGEAVSNIQENTQTPTVQEESEEEEVDETGVEVEDIELVMSQANVSRAKAVRALKNNSNHIVNAFMELTM
>UniRef100_UPI001A9C1CB6	324	0.939	4.935E-97	0	214	215	0	214	215
MPGEATETVPATEQELPQPQAETGSGTECDSDESVPELEEQDSTQATTQQAQLAAAAEIDEEPVSEAKQSWSEKKARKAMSKLGLRKVTEVTRVTIQKSKNILFVITKPDVYKSPASDTYIVSGEAKIEDLSQQAQLAAAEKFKVQGEAVSNIQENTQTPTVKEESEEQEADETGVEVKDIELVMSQANASRAKAVRALKNNRNDIVNAVMELTM
>UniRef100_A0A6J0T685	324	0.828	4.935E-97	0	214	215	0	256	257
MPGEATETVPATEQELPQPQAetvthvpggpleamltteasspvatknpevagkgtqaettlePSGSGTESDSDESVPELEEQDSTQATTQQAQLAAAAEIDEEPVSKAKQSRSEKKARKAMSKLGLRQVTGVTRVTIRKSKNILFVITKPDVYKSPASDTYIVFGEAKIEDLSQQAQLAAAEKFKVQGEAVSNIQENTQTPTVQEESEEEEVDETGVEVKDIELVMSQANVSRAKAVRALKNNSNDIVNAIMELTM
>UniRef100_A0A8C2SW10	324	0.904	4.935E-97	0	210	215	74	303	390
MPGEATETVPATEQELPQPQAetvpavlppaapaasspatAPGSGTESDSDESVPELEEHDSTQATTQQAQLAAAAEIDEEPVSKAKQSRSEKKARKAMSKLGLRQVTGVTRVTIRKSKNILFVITKPDVYKSPASDTYIVFGEAKIEDLSQQAQLAAAEKFKVQGEAVSNIQENTQTPTVQEESEEEEVDETGVEVKDIELVMSQANVSRAKAVRALKNNSNDIVNAIM----
>UniRef100_UPI0001C658F1	323	0.939	9.270E-97	0	214	215	0	214	215
MPDEATETVPATEQELFLPQAETGCGTESDSDESVPELEEQDSTQATTQQAQLSSAAEIDEEPVSKAKQSRNEKMTRKAMSKLGLLQVTGVTRVTIRKSKNILFVITKPDVYKSPASDTYIVFWEAKIEDLSQQAQLAAAEKFKVQGEAVSNIQENTQTPTVQEESEEEEVNETGVEVKDIELVMSQANVSRTKAVRALKNNSNDIVNAIMELTM
>UniRef100_A0A6P9F5L1	323	0.934	1.271E-96	0	214	215	0	214	215
MPGKATETVPATERELPQPQAETGSGTESDSDNSVPEPEEQDSTQATTQKAQLAAATEIDEEPVSKAKQSRSEKKAQKAMSKLGLRQVTEVIRVTIWKSKNILFVITKPDVYKNPASDTYIVLGEAKIEDLSQQAQLAAAEKFKVQGEDVSNIQENTQTPTVQEESEEEEVDETGVEVKDIELVMSQANVSRAKAVRALKNNGNDIVNAIMELTM
>UniRef100_G5ARF8	322	0.944	2.387E-96	0	214	215	0	213	214
MPSEATETVPATEQELPQPQAETGSGEESDSDESVPELEEQDSTQAITQQAQLAAAAEIDEEPVSKAKQSRSEKKARKAMSKLGLQQVTGVTRVVTMKSKNILFVITKPDVHRSPASGTYIVFGEAKIEDLSQQAQLAAAEKFKVQGEAVSNIQENTQSPTVQ-ESEEEEVDETGVEVKDIELVMSQANVSRAKAVRALKNNSNDIVNAIMELTM
>UniRef100_A0A6P9FD43	322	0.953	2.387E-96	0	214	215	0	214	215
MPGEATETVPATEQELPQPQAETGSGTESDSDESVPELEEQDSTQATTQQAQLAAAAEIDLEPVSKAKQSRSEKKAQKAMSKLGLRQVTGVTRVTIRKSKNIPFVITKPDVYKSPASDTYIVFGEAKMKDLSQQAQLAAAEKFKVQGEAVSNIQENTQTPTVQEESEEEEGDETGVEVKDIEMVMSQGNVSRAKAVRAPKNNSNDIVNAIMELRM
>UniRef100_H2NV88	322	0.934	2.387E-96	0	214	215	0	214	215
MPGEATETVPATEQELPQPQAETGSGTASDSGESVPGLEEQDSTQTTTQKARLVAAAEIDEEPVSKAKQSRSEKRARKAMSKLGLLQVTGVTRVTIWKSKNILFVITKPDVYKSPASDAYIVFGEAKIQDLSQQAQLAAAEKFKVQGEAVANIQENTQTPTVQEESEEEEVDETGVEVKDIELVMSQVNVSRAKAVRALKNNSNDIVNAIMELTM
>UniRef100_UPI000FFC2116	321	0.809	3.271E-96	0	214	215	0	262	263
MPGEATETVPATEQELPQPQAetvtpppapgeaswalagvtlaaeqtravatkspevagqgsqaeaalePSGSGTESDSDESVPELEEQDSTQATTQQAQLAAAAEIDEEPVSKAKQSRSEKKARKAMSKLGLRQVTGVTRVTIRKSKNILFVITKPDVYKSPASDTYIVFGEAKIEDLSQQAQLAAAEKFKVQGEAVSNIQENTQTPTVQEESEEEEVDETGVEVKDIELVMSQANVSRAKAVRALKNNSNDIVNAIMELTM
>UniRef100_A0A2I3MJT5	321	0.934	4.483E-96	0	214	215	0	214	215
MPGEVTETVPATEQELPQPQAETGSGTASDSGESVPGLEEQDSTQTTTQKAQLAGAAEIDEEPVSKAKQSRSEKKARKAMSKLGLLQVTGVTRITIRKSKNILFVVTKPDAYKSPASDTYIVFGETKIQDLSQQAQLAAAEKFKVQGEAVSNIQENTQTPTVQEESEEEEVDETGVEVKDIELVMSQANVSRAKAVQALKNNSNDIVNAIMELTM
>UniRef100_A0A668A563	320	0.897	8.422E-96	0	214	215	0	212	213
MPGEATEAVPALEQERQQPREDTGSDTDSESDESVPELEDQDLGQ--TQQAKLAAAAEIDEEPVSKAKQSRSEKKARKAMSKLGLRQVTGVTRVTIRKSKNILFVIPKPDVYKSPASDTYIVFGEAKIEDLSQQAQLAAAEKFKMQGDAVSNIQENTSTPTVQEESEEEEVDETGVEVKDIELVMSQANVSRAKAIRALKNNNNDIVNAIMELTM
>UniRef100_A0A2R8ZGG0	320	0.936	8.422E-96	0	214	215	0	219	220
MPGEATETVPATEQELPQPQAETGSGTESDSDESVPELEEQDSTQATTQQAQLAAAAEIDEEPVSKAKQSRSEKKARKAMSKLGLRQVTGVTRVTIRKSKNILFVITKPDVYKSPASDTYIVFGEAKIEDLSQQAQLAAAEKFKVQGEAVSNIQENTQTPTVQEENSKELLKLflpliYCVEVKDIELVMSQANVSRAKAVRALKNNSNDIVNAIMELTM
>UniRef100_UPI001658E943	318	0.944	5.583E-95	0	213	215	0	214	216
MPGEATETVPATERELPHwPQAETGSGTESDSDDSVPGLEEHDSTQATTQQAQLAAAAGIDEEPVSKAKQSRSEKKARKAMSKLGLRQVTVVTRVTIRKSKNILFVITKPDVYKSPASDTYIVFGEAKIEDLSQQAQLAAAEKFKVQGEAVSNIQENTQTPTVQEESEEEEVDETGEEGKDIELVTSQANASRAKAVRALKNNSNDIVNAIMELT-
>UniRef100_A0A1V4JCH7	317	0.780	7.652E-95	0	214	215	0	272	273
MPGEATETVPATEQELPQPQAetapvstatededlpplippeppaaeppvrpilvdlspraavappgapappakpilrnDKGSGTESDSDESVPELEEQDSTQATTQQAQLAAAAEIDEEPVSKAKQSRSEKKARKAMSKLGLRQVTGVTRVTIRKSKNILFVITKPDVYKSPASDTYIVFGEAKIEDLSQQAQLAAAEKFKVQGEAVSNIQENTQTPTVQEESEEEEVDETGVEVKDIELVMSQANVSRAKAVRALKNNSNDIVNAIMELTM
>UniRef100_UPI0022845552	317	0.920	1.049E-94	0	214	215	0	214	215
MPGEVTETVPATKQELPQPQAETGSETESDSDESVPELEEQDSTQATTQQAQLAAAAEIDEEPVSKAKHSWSEKKARKAMSKLGLRQVTEVTRVTIRKSKNILFVITKPDVYKSPASDTYIVLGEAEIEDLSQQAQLAAAEKLKVQGEAVSNIQENTQTPTVQEESKVQEVGETGVEAEDIELVMSQANVSRAKAVRALKNNRNDIVNAVMELTM
>UniRef100_A0A452ERS2	317	0.944	1.437E-94	0	214	215	0	211	212
MPGEATETVPATEQELPQPQAETGSGTESDSDESVPELEEQDSTQATTQQAQLATAAEIDEEPVSKAKQSWSEKKVRKAMSKLGLRQVTEVTRVTIRKSKNILFVITKPDVYKSPASDTYIVLGEAKIEDLSQQAQLAAAEKFKVQGEAVSNIQENTQTPTVQEESEEQEVDETGVEVKNIELVMSQANVSRAKAV---LNNSNDIVNAVMELTM
>UniRef100_UPI00145AE26B	316	0.847	1.970E-94	0	214	215	0	239	240
MPGEATETVPATEQEMHQPQAetapaqpaappaaadaaapmvtddaetEPGSGTESDSDESVPDLEEQDS--AHTQQAQLAAAAEIDEEPVSKAKQSRSEKKARKAMSKLGLRQVTGVTRVTIRKSKNILFVITKPDVYKSPASDTYIVFGEAKIEDLSQQAQLAAAEKFKVQGEAVSNIQENTQTPTVQEESEEEEIDETGVEIKDIELVMSQANVSRAKAVRALKNNNNDIVNAIMELTM
>UniRef100_A0A3P8Y017	316	0.922	3.701E-94	0	214	215	23	238	239
MPGEtTTETVPAMEQeELQQPQAETGSGTDSDSDESVPDLEEQDPTQ--TQQAQLAAAAEIDEEPVSKAKQSRSEKKARKAMSKLGLRQVTGVTRVTIRKSKNILFVIPKPDVYKSPASDTYIVFGEAKIEDLSQQAQLAAAEKFKVQGEDrTSSIQENTQTPTVQEESEEEEVDETGVEVKDIELVMSQANVSRAKAIRALKNNNNDIVNAIMELTM
>UniRef100_A0A6P8QHE9	315	0.783	5.072E-94	0	214	215	0	267	268
MPGEATETVPATEQELHQPQAetvthplvpgeaggaltevtvateetkviatespkvateasqteatqieatfePSGSGTESDSDESVPELEEQDSTHASTQQAQLAAAAEIDEEPVSKAKQSRSEKKARKAMSKLGLRQVTGVTRVTIRKSKNILFVITKPDVYKSPASDTYIVFGEAKIEDLSQQAQLAAAEKFKVQGEAVSNIQENTQTPTVQEESEEEEVDETGVEVKDIELVMSQANVSRAKAVRALKNNSNDIVNAIMELTM
>UniRef100_UPI0003F08F5B	315	0.939	6.951E-94	1	214	215	1	213	214
-PGEATETVPATEQELPQPQAETGSGTESDSDVSVPELEEQDSTQATT-QAQLAAAAEIDEETVSKAKQSRSEKKARKAMSKLGLRQVTAVTRVTVWKSKNILFVITNPDVNKSPASDTYIIFGEAKIEDLSQQAQLAAAEKFKVQGEAVSNIQENTQTPSVQEESEEEEVDETGFEVKDIELVMSQTNMSRAKAVRALKNNSNDIVNAIMELTM
>UniRef100_UPI00112A5915	315	0.783	6.951E-94	0	214	215	24	291	292
MPGEATETVPATEQELQQPQAetvtpppapgeaggaptevtmtaeetkaiatespkvaseasqteamqfeatlePSGSGTESDSDESVPELEEQDSTHASTQQAQLAAAAEIDEEPVSKAKQSRSEKKARKAMSKLGLRQVTGVTRVTIRKSKNILFVITKPDVYKSPASDTYIVFGEAKIEDLSQQAQLAAAEKFKVQGEAVSNIQENTQTPTVQEESEEEEVDETGVEVKDIELVMSQANVSRAKAVRALKNNSNDIVNAIMELTM
>UniRef100_A0A8D0BZQ5	314	0.819	9.527E-94	0	210	215	137	391	416
MPGEATETVPATEQELPQPQAetvtlpqvpgaplevmlsaeesksvatknpevadkdpqaattlePSGSGTESDSDESVPELEEQDSTQATTQQAQLAAAAEIDEEPVSKAKQSRSEKKARKAMSKLGLRQVTGVTRVTIRKSKNILFVITKPDVYKSPASDTYIVFGEAKIEDLSQQAQLAAAEKFKVQGEAVSNIQENTQTPTVQEESEEEEVDETGVEVKDIELVMSQANVSRAKAVRALKNNSNDIVNAIM----
>UniRef100_A0A8C9IWJ1	314	0.906	1.790E-93	0	214	215	0	214	215
MPGEVTDTVPATERELPQPRAETGSATASDSGESVPELEEQDSTQTTTQKAQLAGAAEIDEEPVSKAKRSRSEKKARKAMSKLGLLQVTGVTRITIRKSKNILFVVTKPDVYKSPASDTYIVFGEAKIQDLSQQAQLAAAEKFRVQGEAVSNIQENTQTPTVQEETEEEEVDETGVEVQDMELVMSQANVSRAKAVQALKNNSNDIVNAIMELTM
>UniRef100_UPI001E68BE88	314	0.901	1.790E-93	1	214	215	42	255	256
-PGEATETVPATERELPQPQAGTGSGTESDSDDSVPEPEEQDPTQAAAQQAQLAAATGIDEEPVSKAKQSRSEKKPGKAMSKLGLRQVTGVTRVTIRKSKNILFVITKPDVYKSPASDTYAVLGEAKIEDLAQQAQLAAAEKFKVQGEGVSNIQENTQTPTVQEKSEEEEVDETSVEVKDIELVMSQANVSRAKVIQALKNNGNDIVNAIMELTM
>UniRef100_A0A8C4SNY3	313	0.764	2.453E-93	0	214	215	0	266	267
MPGEATETVPATEQELQQPLAetvdddelpplippeepvqemtfdppvlvekpraavatpkppsapvepilknDKGSGTESESDESVPDLEDHDSAQAQTQQAQLAAAAEIDEEPVSKAKQSRSEKKARKAMSKLGLRQVTGVTRVTIRKSKNILFVITKPDVYKSPASDTYIVFGEAKIEDLSQQAQLAAAEKFKVQGEAVSNIQENTQTPTVQEESEEEEVDETGVEVKDIELVMSQANVSRAKAVRALKNNNNDIVNAIMELTM
>UniRef100_UPI000533660F	313	0.902	3.362E-93	0	214	215	0	214	215
MPGEVTEAVPATERELPQPQAETGSGTASYSVESVPGLEEQDSTQTTTQKAQLMGAAEIDEEPVSKAKQSRSEKKARKAMSKMGLLQVTGVTRITIRKFKNILFVVTKPDVYKSPASDTYIVFGEAKIQDLSQQAQLAAAEKFRVQGEAVSNIQENTQTPTVQEESEEEEVDETGVEVEDIELVMSQANVSRAKAVQALKNSSNDIVNAIMELTM
>UniRef100_UPI0016597CBA	313	0.897	3.362E-93	1	214	215	44	257	258
-PGEATETVPATEQELPQPQTGTGSGTESDSDDSVPEPEEQDPTQVATQQAQLAAAAGIDEEPVSKAKQSWSEKKPGKAMSKLGLRQVTGVTRVTIQKSKNILFVITKPDVYKSPASDTYVVWGEAKIEDLAQQAQLAAAEKFKVQGEGVSNIQENTQTPTVQEKSEEEEVDETSVEVKDLELVMSQANVSRAKVVQALKNNGNDIVNAIMELTM
>UniRef100_UPI001176C9D1	313	0.925	3.362E-93	1	214	215	1029	1242	1243
-PTEAPTEAPAPPAKQPVLKNDKGSGTESDSDESVPELEEQDSTQATTQQAQLAAAAEIDEEPVSKAKQSRSEKKARKAMSKLGLRQVTGVTRVTIRKSKNILFVITKPDVYKSPASDTYIVFGEAKIEDLSQQAQLAAAEKFKVQGEAVSNIQENTQTPTVQEESEEEEVDETGVEVKDIELVMSQANVSRAKAVRALKNNSNDIVNAIMELTM
>UniRef100_A0A663FCV5	313	0.925	3.362E-93	1	214	215	1474	1687	1688
-PTEAPTEAPAPPAKQPVLKNDKGSGTESDSDESVPELEEQDSTQATTQQAQLAAAAEIDEEPVSKAKQSRSEKKARKAMSKLGLRQVTGVTRVTIRKSKNILFVITKPDVYKSPASDTYIVFGEAKIEDLSQQAQLAAAEKFKVQGEAVSNIQENTQTPTVQEESEEEEVDETGVEVKDIELVMSQANVSRAKAVRALKNNSNDIVNAIMELTM
>UniRef100_UPI000333AAF0	312	0.934	6.315E-93	0	213	215	0	212	214
MPGEATETVPATEQELPQPQAETGFGTESDSDASVPERAEQDSTQATT-QAQLAAAAEIDEEPVGKAKQSRREKKARKAMSKLGRRQVTGVTRVTIRKSKNILFVFTKPDVYKSPASDTYIVFGEAKIEDLSQQAPLAAAEKFKVQGEAVSNIQENTQTPTVQEESGEEEVDETGVEVKDIELVMSQANVSRAKPVQALKNNSNDIVNTIMELT-
>UniRef100_UPI0004F4F316	312	0.970	6.315E-93	15	214	215	93	292	293
---------------VTAPVAAPGSGTESDSDESVPELEEQDSTQATTQQAQLAAAAEIDEEPVSKAKQSRSEKKARKAMSKLGLRQVTGVTRVTIRKSKNILFVITKPDVYKSPASDTYIVFGEAKIEDLSQQAQLAAAEKFKVQGEAVSNIQENTQTPTVQEESEEEEVDETGVEVKDIELVMSQANVSRAKAVRALKNNSNDIVNAIMELTM
>UniRef100_UPI0020947656	312	0.925	6.315E-93	1	214	215	193	404	405
-PAEAPASLPPAKQ--PVLKNDKGSGTESDSDESVPELEEQDSTQATTQQAQLAAAAEIDEEPVSKAKQSRSEKKARKAMSKLGLRQVTGVTRVTIRKSKNILFVITKPDVYKSPASDTYIVFGEAKIEDLSQQAQLAAAEKFKVQGEAVSNIQENTQTPTVQEESEEEEVDETGVEVKDIELVMSQANVSRAKAVRALKNNSNDIVNAIMELTM
>UniRef100_UPI001E261EE2	312	0.930	8.655E-93	0	214	215	0	208	209
MPGEAPETVPATEQELPQPQAETGSGTESDSDESVPELEEQDSIRATTQQAQLADAAEIDEKPVSKAKQSRSEKKARKAMSKLGLRQVTGVTRVT------ILFVITKPDVHKSPASDTYIVWGEAKIEDLSQQAQLAAAEKFKVQGEAVSNTQENTQTPTVQEESEEEEVDETGVEVKDIELVMSQANVLRAKAVRALKNNSNDIVNAIMELTM
>UniRef100_UPI0003C17992	312	0.743	8.655E-93	0	214	215	0	280	281
MPGEATETVPATEQEMQQPQAetvpeppsstskapapasvlaaeeeempplippeepaleipfqpilvdmpasepavasvkepvvknDKGSGTESDSDESVPELEEQDSTQAATQQAQLAAAAEIDEEPVSKAKQSRSEKKARKAMSKLGLRQVTGVTRVTIRKSKNILFVITKPDVYKSPASDTYIVFGEAKIEDLSQQAQLAAAEKFKVQGEAVSNIQENTQTPTVQEESEEEEVDETGVEVKDIELVMSQANVSRAKAVRALKNNNNDIVNAIMELTM
>UniRef100_A0A8C3JTU2	312	0.970	8.655E-93	15	214	215	749	948	949
---------------LPGLKNDKGSGTESDSDESVPELEEQDSTQATTQQAQLAAAAEIDEEPVSKAKQSRSEKKARKAMSKLGLRQVTGVTRVTIRKSKNILFVITKPDVYKSPASDTYIVFGEAKIEDLSQQAQLAAAEKFKVQGEAVSNIQENTQTPTVQEESEEEEVDETGVEVKDIELVMSQANVSRAKAVRALKNNSNDIVNAIMELTM
>UniRef100_A0A8D2IMC0	312	0.938	8.655E-93	4	214	215	1267	1475	1476
----ATASVPPIKQ--PVVKNDKGSGTESDSDESVPELEEQDSTQATTQQAQLAAAAEIDEEPVSKAKQSRSEKKARKAMSKLGLRQVTGVTRVTIRKSKNILFVITKPDVYKSPASDTYIVFGEAKIEDLSQQAQLAAAEKFKVQGEAVSNIQENTQTPTVQEESEEEEVDETGVEVKDIELVMSQANVSRAKAVRALKNNSNDIVNAIMELTM
>UniRef100_UPI0015926732	311	0.916	1.186E-92	3	214	215	960	1175	1176
---EAPATAPTAPLPPPAKQPilknDKGSGTESDSDESVPELEEQDSTQATTQQAQLAAAAEIDEEPVSKAKQSRSEKKARKAMSKLGLRQVTGVTRVTIRKSKNILFVITKPDVYKSPASDTYIVFGEAKIEDLSQQAQLAAAEKFKVQGEAVSNIQENTQTPTVQEESEEEEVDETGVEVKDIELVMSQANVSRAKAVRALKNNSNDIVNAIMELTM
>UniRef100_UPI00195F5EA0	311	0.942	1.186E-92	8	214	215	1025	1231	1232
--------VPAPPAPQPVLKNDKGSGTESDSDESVPELEEQDSTQATTQQAQLAAAAEIDEEPVSKAKQSRSEKKARKAMSKLGLRQVTGVTRVTIRKSKNILFVITKPDVYKSPASDTYIVFGEAKIEDLSQQAQLAAAEKFKVQGEPVSNIQENTQTPTVQEESEEEEVDETGVEVKDIELVMSQANVSRAKAVRALKNNSNDIVNAIMELTM
>UniRef100_UPI00195F5343	311	0.942	1.186E-92	8	214	215	1064	1270	1271
--------VPAPPAPQPVLKNDKGSGTESDSDESVPELEEQDSTQATTQQAQLAAAAEIDEEPVSKAKQSRSEKKARKAMSKLGLRQVTGVTRVTIRKSKNILFVITKPDVYKSPASDTYIVFGEAKIEDLSQQAQLAAAEKFKVQGEPVSNIQENTQTPTVQEESEEEEVDETGVEVKDIELVMSQANVSRAKAVRALKNNSNDIVNAIMELTM
>UniRef100_UPI00159203B0	311	0.916	1.186E-92	3	214	215	1178	1393	1394
---EAPATAPTAPLPPPAKQPilknDKGSGTESDSDESVPELEEQDSTQATTQQAQLAAAAEIDEEPVSKAKQSRSEKKARKAMSKLGLRQVTGVTRVTIRKSKNILFVITKPDVYKSPASDTYIVFGEAKIEDLSQQAQLAAAEKFKVQGEAVSNIQENTQTPTVQEESEEEEVDETGVEVKDIELVMSQANVSRAKAVRALKNNSNDIVNAIMELTM
>UniRef100_UPI00234C95BC	311	0.941	1.626E-92	9	214	215	2074	2279	2280
---------PTLSGKQPVLKNNKGSGTESDSDESVPELEEQDSTQATTQQAQLAAAAEIDEEPVSKAKQSRSEKKARKAMSKLGLRQVTGVTRVTIRKSKNILFVITKPDVYKSPASDTYIVFGEAKIEDLSQQAQLAAAEKFKVQGEAVSNIQENTQTPTVQEESEEEEVDETGVEVKDIELVMSQANVSRAKAVRALKNNSNDIVNAIMELTM
>UniRef100_A0A7E6E8X6	310	0.916	2.228E-92	0	214	215	0	214	215
MPKEAAETVPAAEQELPQPQAETGSGTQSDSDESVPELEEQDSTQATRQQAQLAAAAEIGEEPVRKAKRSRSETKARKAVSKLGLRQVTGVTRVTIQKSKNILFAITKPDVCKSPASDTHIVFGEAKIEDLSQQAQLAAAEKFKVQSEAVSNIQENTQTPTVQEGSEEEEVDETGVEVKDIELVMSQANVWRAKAVRALKNNSNDIVNAIVELTM
>UniRef100_A0A7I2V473	310	0.942	2.228E-92	8	214	215	88	294	295
--------VPTPSAKQPVTKNNKGSGTESDSDESVPELEEQDSTQATTQQAQLAAAAEIDEEPVSKAKQSRSEKKARKAMSKLGLRQVTGVTRVTIRKSKNILFVITKPDVYKSPASDTYIVFGEAKIEDLSQQAQLAAAEKFKVQGEAVSNIQENTQTPTVQEESEEEEVDETGVEVKDIELVMSQANVSRAKAVRALKNNSNDIVNAIMELTM
>UniRef100_UPI0011CF0C46	310	0.925	2.228E-92	1	214	215	551	762	763
-PAEAPAPLPPAKQ--PVLKNDKGSGTESDSDESVPELEEQDSTQATTQQAQLAAAAEIDEEPVSKAKQSRSEKKARKAMSKLGLRQVTGVTRVTIRKSKNILFVITKPDVYKSPASDTYIVFGEAKIEDLSQQAQLAAAEKFKVQGEAVSNIQENTQTPTVQEESEEEEVDETGVEVKDIELVMSQANVSRAKAVRALKNNSNDIVNAIMELTM
>UniRef100_UPI001CA9F07B	310	0.925	2.228E-92	1	214	215	714	925	926
-PAEAPAPLPPAKQ--PVLKNDKGSGTESDSDESVPELEEQDSTQATTQQAQLAAAAEIDEEPVSKAKQSRSEKKARKAMSKLGLRQVTGVTRVTIRKSKNILFVITKPDVYKSPASDTYIVFGEAKIEDLSQQAQLAAAEKFKVQGEAVSNIQENTQTPTVQEESEEEEVDETGVEVKDIELVMSQANVSRAKAVRALKNNSNDIVNAIMELTM
>UniRef100_UPI0011CF207A	310	0.925	2.228E-92	1	214	215	811	1022	1023
-PAEAPAPLPPAKQ--PVLKNDKGSGTESDSDESVPELEEQDSTQATTQQAQLAAAAEIDEEPVSKAKQSRSEKKARKAMSKLGLRQVTGVTRVTIRKSKNILFVITKPDVYKSPASDTYIVFGEAKIEDLSQQAQLAAAEKFKVQGEAVSNIQENTQTPTVQEESEEEEVDETGVEVKDIELVMSQANVSRAKAVRALKNNSNDIVNAIMELTM
>UniRef100_UPI0013F22E16	310	0.925	2.228E-92	1	214	215	819	1030	1031
-PAEAPAPLPPAKQ--PVLKNDKGSGTESDSDESVPELEEQDSTQATTQQAQLAAAAEIDEEPVSKAKQSRSEKKARKAMSKLGLRQVTGVTRVTIRKSKNILFVITKPDVYKSPASDTYIVFGEAKIEDLSQQAQLAAAEKFKVQGEAVSNIQENTQTPTVQEESEEEEVDETGVEVKDIELVMSQANVSRAKAVRALKNNSNDIVNAIMELTM
>UniRef100_UPI0018E8E1E4	310	0.925	2.228E-92	1	214	215	906	1117	1118
-PAEAPAPLPPAKQ--PVLKNDKGSGTESDSDESVPELEEQDSTQATTQQAQLAAAAEIDEEPVSKAKQSRSEKKARKAMSKLGLRQVTGVTRVTIRKSKNILFVITKPDVYKSPASDTYIVFGEAKIEDLSQQAQLAAAEKFKVQGEAVSNIQENTQTPTVQEESEEEEVDETGVEVKDIELVMSQANVSRAKAVRALKNNSNDIVNAIMELTM
>UniRef100_UPI00094233AC	310	0.942	2.228E-92	8	214	215	1514	1720	1721
--------VPTPSAKQPVLKNNKGSGTESDSDESVPELEEQDSTQATTQQAQLAAAAEIDEEPVSKAKQSRSEKKARKAMSKLGLRQVTGVTRVTIRKSKNILFVITKPDVYKSPASDTYIVFGEAKIEDLSQQAQLAAAEKFKVQGEAVSNIQENTQTPTVQEESEEEEVDETGVEVKDIELVMSQANVSRAKAVRALKNNSNDIVNAIMELTM
>UniRef100_UPI0009426D2D	310	0.942	2.228E-92	8	214	215	1537	1743	1744
--------VPTPSAKQPVLKNNKGSGTESDSDESVPELEEQDSTQATTQQAQLAAAAEIDEEPVSKAKQSRSEKKARKAMSKLGLRQVTGVTRVTIRKSKNILFVITKPDVYKSPASDTYIVFGEAKIEDLSQQAQLAAAEKFKVQGEAVSNIQENTQTPTVQEESEEEEVDETGVEVKDIELVMSQANVSRAKAVRALKNNSNDIVNAIMELTM
>UniRef100_A0A2K6CDV2	310	0.942	2.228E-92	8	214	215	1711	1917	1918
--------VPTPSGKQPVMKNNKGSGTESDSDESVPELEEQDSTQATTQQAQLAAAAEIDEEPVSKAKQSRSEKKARKAMSKLGLRQVTGVTRVTIRKSKNILFVITKPDVYKSPASDTYIVFGEAKIEDLSQQAQLAAAEKFKVQGEAVSNIQENTQTPTVQEESEEEEVDETGVEVKDIELVMSQANVSRAKAVRALKNNSNDIVNAIMELTM
>UniRef100_UPI00140FA95B	310	0.942	2.228E-92	8	214	215	1787	1993	1994
--------VPTPSAKQPVLKNNKGSGTESDSDESVPELEEQDSTQATTQQAQLAAAAEIDEEPVSKAKQSRSEKKARKAMSKLGLRQVTGVTRVTIRKSKNILFVITKPDVYKSPASDTYIVFGEAKIEDLSQQAQLAAAEKFKVQGEAVSNIQENTQTPTVQEESEEEEVDETGVEVKDIELVMSQANVSRAKAVRALKNNSNDIVNAIMELTM
>UniRef100_A0A2R8MSQ7	310	0.942	2.228E-92	8	214	215	1801	2007	2008
--------VPTPSAKQPVLKNNKGSGTESDSDESVPELEEQDSTQATTQQAQLAAAAEIDEEPVSKAKQSRSEKKARKAMSKLGLRQVTGVTRVTIRKSKNILFVITKPDVYKSPASDTYIVFGEAKIEDLSQQAQLAAAEKFKVQGEAVSNIQENTQTPTVQEESEEEEVDETGVEVKDIELVMSQANVSRAKAVRALKNNSNDIVNAIMELTM
>UniRef100_A0A2K5EJ85	310	0.942	2.228E-92	8	214	215	1805	2011	2012
--------VPTPSAKQPVLKNNKGSGTESDSDESVPELEEQDSTQATTQQAQLAAAAEIDEEPVSKAKQSRSEKKARKAMSKLGLRQVTGVTRVTIRKSKNILFVITKPDVYKSPASDTYIVFGEAKIEDLSQQAQLAAAEKFKVQGEAVSNIQENTQTPTVQEESEEEEVDETGVEVKDIELVMSQANVSRAKAVRALKNNSNDIVNAIMELTM
>UniRef100_A0A2J8Q1V3	310	0.942	2.228E-92	8	214	215	1812	2018	2019
--------VPTPSAKQPVTKNNKGSGTESDSDESVPELEEQDSTQATTQQAQLAAAAEIDEEPVSKAKQSRSEKKARKAMSKLGLRQVTGVTRVTIRKSKNILFVITKPDVYKSPASDTYIVFGEAKIEDLSQQAQLAAAEKFKVQGEAVSNIQENTQTPTVQEESEEEEVDETGVEVKDIELVMSQANVSRAKAVRALKNNSNDIVNAIMELTM
>UniRef100_UPI0006259A1C	310	0.942	2.228E-92	8	214	215	1866	2072	2073
--------VPTPSAKQPVLKNNKGSGTESDSDESVPELEEQDSTQATTQQAQLAAAAEIDEEPVSKAKQSRSEKKARKAMSKLGLRQVTGVTRVTIRKSKNILFVITKPDVYKSPASDTYIVFGEAKIEDLSQQAQLAAAEKFKVQGEAVSNIQENTQTPTVQEESEEEEVDETGVEVKDIELVMSQANVSRAKAVRALKNNSNDIVNAIMELTM
>UniRef100_E9PAV3	310	0.942	2.228E-92	8	214	215	1871	2077	2078
--------VPTPSAKQPVTKNNKGSGTESDSDESVPELEEQDSTQATTQQAQLAAAAEIDEEPVSKAKQSRSEKKARKAMSKLGLRQVTGVTRVTIRKSKNILFVITKPDVYKSPASDTYIVFGEAKIEDLSQQAQLAAAEKFKVQGEAVSNIQENTQTPTVQEESEEEEVDETGVEVKDIELVMSQANVSRAKAVRALKNNSNDIVNAIMELTM
>UniRef100_UPI001E1DE186	310	0.920	3.054E-92	0	213	215	0	213	215
MPRDATETVPATKQELPQPQAEAGSGTESDSDESVPELEEQDSTQATTQQAQLAAAAEIDEEPVGKAKQSRSGKKARKAMSKLGLRQVTVVTRVTIWKSKNILFVITKPDVYKSPASDTYIVLGEAKIEGLSQQTQLAAAEKFKVQGEAVSDYPESTQTPTVQEESEEEEVDETGVEVKDGELVMSQANVSRAKAIRALKNNSNDIVNAIMELT-
>UniRef100_A0A8I3N7T5	310	0.931	3.054E-92	0	214	215	0	214	215
MPGEATETVPATEQELPQPQAETGSGTESDSDESVPELEEQDSTQATTQQAQLAAAAEIDE-----AKQSRTQsvktQKVRaGAMSKLGLRQVTGVTRVTIRKSKNILFVITKPDVYKSPASDTYIVFGEAKIEDLSQQAQLAAAEKFKVQGEAVSNIQENTQTPTVQEESEEEEVDETGVEVKDIELVMSQANVSRAKAVRALKNNSNDIVNAIMELTM
>UniRef100_UPI00051E3EF2	310	0.946	3.054E-92	9	214	215	121	326	327
---------PAPPAKQPVLKNDKGSGTESDSDESVPELEEQDSTQATTQQAQLAAAAEIDEEPVSKAKQSRSEKKARKAMSKLGLRQVTGVTRVTIRKSKNILFVITKPDVYKSPASDTYIVFGEAKIEDLSQQAQLAAAEKFKVQGEAVSNIQENTQTPTVQEESEEEEVDETGVEVKDIELVMSQANVSRAKAVRALKNNSNDIVNAIMELTM
>UniRef100_UPI0005119E80	310	0.946	3.054E-92	9	214	215	162	367	368
---------PAPPAKQPVLKNDKGSGTESDSDESVPELEEQDSTQATTQQAQLAAAAEIDEEPVSKAKQSRSEKKARKAMSKLGLRQVTGVTRVTIRKSKNILFVITKPDVYKSPASDTYIVFGEAKIEDLSQQAQLAAAEKFKVQGEAVSNIQENTQTPTVQEESEEEEVDETGVEVKDIELVMSQANVSRAKAVRALKNNSNDIVNAIMELTM
>UniRef100_A0A8B9QN05	310	0.946	3.054E-92	9	214	215	195	400	401
---------PAPPAKQPVLKNDKGSGTESDSDESVPELEEQDSTQATTQQAQLAAAAEIDEEPVSKAKQSRSEKKARKAMSKLGLRQVTGVTRVTIRKSKNILFVITKPDVYKSPASDTYIVFGEAKIEDLSQQAQLAAAEKFKVQGEAVSNIQENTQTPTVQEESEEEEVDETGVEVKDIELVMSQANVSRAKAVRALKNNSNDIVNAIMELTM
>UniRef100_UPI0006B736A0	310	0.942	3.054E-92	8	214	215	249	455	456
--------VPAPLAPQPILKNDKGSGTESDSDESVPELEEQDSTQATTQQAQLAAAAEIDEEPVSKAKQSRSEKKARKAMSKLGLRQVTGVTRVTIRKSKNILFVITKPDVYKSPASDTYIVFGEAKIEDLSQQAQLAAAEKFKVQGEPVSNIQENTQTPTVQEESEEEEVDETGVEVKDIELVMSQANVSRAKAVRALKNNSNDIVNAIMELTM
>UniRef100_UPI0006B86570	310	0.942	3.054E-92	8	214	215	349	555	556
--------VPAPLAPQPILKNDKGSGTESDSDESVPELEEQDSTQATTQQAQLAAAAEIDEEPVSKAKQSRSEKKARKAMSKLGLRQVTGVTRVTIRKSKNILFVITKPDVYKSPASDTYIVFGEAKIEDLSQQAQLAAAEKFKVQGEPVSNIQENTQTPTVQEESEEEEVDETGVEVKDIELVMSQANVSRAKAVRALKNNSNDIVNAIMELTM
>UniRef100_UPI0022B1BC7E	310	0.946	3.054E-92	9	214	215	363	568	569
---------PAPPAKQPVLKNDKGSGTESDSDESVPELEEQDSTQATTQQAQLAAAAEIDEEPVSKAKQSRSEKKARKAMSKLGLRQVTGVTRVTIRKSKNILFVITKPDVYKSPASDTYIVFGEAKIEDLSQQAQLAAAEKFKVQGEAVSNIQENTQTPTVQEESEEEEVDETGVEVKDIELVMSQANVSRAKAVRALKNNSNDIVNAIMELTM
>UniRef100_UPI000E1E1849	310	0.946	3.054E-92	9	214	215	719	924	925
---------PAPPAKQPVLKNDKGSGTESDSDESVPELEEQDSTQATTQQAQLAAAAEIDEEPVSKAKQSRSEKKARKAMSKLGLRQVTGVTRVTIRKSKNILFVITKPDVYKSPASDTYIVFGEAKIEDLSQQAQLAAAEKFKVQGEAVSNIQENTQTPTVQEESEEEEVDETGVEVKDIELVMSQANVSRAKAVRALKNNSNDIVNAIMELTM
>UniRef100_UPI00071D1498	310	0.969	3.054E-92	16	214	215	790	988	989
----------------PGLKNDKGSGTESDSDESVPELEEQDSTQATTQQAQLAAAAEIDEEPVSKAKQSRSEKKARKAMSKLGLRQVTGVTRVTIRKSKNILFVITKPDVYKSPASDTYIVFGEAKIEDLSQQAQLAAAEKFKVQGEAVSNIQENTQTPTVQEESEEEEVDETGVEVKDIELVMSQANVSRAKAVRALKNNSNDIVNAIMELTM
>UniRef100_A0A672UU31	310	0.969	3.054E-92	16	214	215	816	1014	1015
----------------PGLRNDKGSGTESDSDESVPELEEQDSTQATTQQAQLAAAAEIDEEPVSKAKQSRSEKKARKAMSKLGLRQVTGVTRVTIRKSKNILFVITKPDVYKSPASDTYIVFGEAKIEDLSQQAQLAAAEKFKVQGEAVSNIQENTQTPTVQEESEEEEVDETGVEVKDIELVMSQANVSRAKAVRALKNNSNDIVNAIMELTM
>UniRef100_A0A8C0VLP2	310	0.942	3.054E-92	8	214	215	855	1061	1062
--------VPAPLAPQPILKNDKGSGTESDSDESVPELEEQDSTQATTQQAQLAAAAEIDEEPVSKAKQSRSEKKARKAMSKLGLRQVTGVTRVTIRKSKNILFVITKPDVYKSPASDTYIVFGEAKIEDLSQQAQLAAAEKFKVQGEPVSNIQENTQTPTVQEESEEEEVDETGVEVKDIELVMSQANVSRAKAVRALKNNSNDIVNAIMELTM
>UniRef100_UPI000E1D9B2E	310	0.946	3.054E-92	9	214	215	880	1085	1086
---------PAPPAKQPVLKNDKGSGTESDSDESVPELEEQDSTQATTQQAQLAAAAEIDEEPVSKAKQSRSEKKARKAMSKLGLRQVTGVTRVTIRKSKNILFVITKPDVYKSPASDTYIVFGEAKIEDLSQQAQLAAAEKFKVQGEAVSNIQENTQTPTVQEESEEEEVDETGVEVKDIELVMSQANVSRAKAVRALKNNSNDIVNAIMELTM
>UniRef100_A0A8C8AQY3	310	0.969	3.054E-92	16	214	215	926	1124	1125
----------------PGLKNDKGSGTESDSDESVPELEEQDSTQATTQQAQLAAAAEIDEEPVSKAKQSRSEKKARKAMSKLGLRQVTGVTRVTIRKSKNILFVITKPDVYKSPASDTYIVFGEAKIEDLSQQAQLAAAEKFKVQGEAVSNIQENTQTPTVQEESEEEEVDETGVEVKDIELVMSQANVSRAKAVRALKNNSNDIVNAIMELTM
>UniRef100_A0A6P9BJI9	310	0.936	3.054E-92	9	214	215	1005	1210	1211
---------PPLPVKQPFLKNDKGSGTESDSDESVPELEEQDSTQATTQQAQLAAAAEIDEEPVSKAKQSRSEKKARKAMSKLGLRQVTGVTRVTIRKSKNILFVITKPDVYKSPASDTYIVFGEAKIEDLSQQAQLAAAEKFKVQGEAISNIQENTQTPTVQEESEEEEVDETGVEVKDIELVMSQANVSRAKAVRALKNNSNDIVNAIMELTM
>UniRef100_UPI00074FDAEB	310	0.969	3.054E-92	16	214	215	1093	1291	1292
----------------PALKNDKGSGTESDSDESVPELEEQDSTQATTQQAQLAAAAEIDEEPVSKAKQSRSEKKARKAMSKLGLRQVTGVTRVTIRKSKNILFVITKPDVYKSPASDTYIVFGEAKIEDLSQQAQLAAAEKFKVQGEAVSNIQENTQTPTVQEESEEEEVDETGVEVKDIELVMSQANVSRAKAVRALKNNSNDIVNAIMELTM
>UniRef100_UPI000C9E0891	310	0.946	3.054E-92	9	214	215	1210	1415	1416
---------PAPSAKQPVLKNNKGSGTESDSDESVPELEEQDSTQATTQQAQLAAAAEIDEEPVSKAKQSRSEKKARKAMSKLGLRQVTGVTRVTIRKSKNILFVITKPDVYKSPASDTYIVFGEAKIEDLSQQAQLAAAEKFKVQGEAVSNIQENTQTPTVQEESEEEEVDETGVEVKDIELVMSQANVSRAKAVRALKNNSNDIVNAIMELTM
>UniRef100_A0A8B9N877	310	0.946	3.054E-92	9	214	215	1225	1430	1431
---------PAPPAKQPVLKNDKGSGTESDSDESVPELEEQDSTQATTQQAQLAAAAEIDEEPVSKAKQSRSEKKARKAMSKLGLRQVTGVTRVTIRKSKNILFVITKPDVYKSPASDTYIVFGEAKIEDLSQQAQLAAAEKFKVQGEAVSNIQENTQTPTVQEESEEEEVDETGVEVKDIELVMSQANVSRAKAVRALKNNSNDIVNAIMELTM
>UniRef100_UPI00186B3511	310	0.942	3.054E-92	8	214	215	1262	1466	1467
--------IPPAKQ--PVLKNNKGSGTESDSDESVPELEEQDSTQATTQQAQLAAAAEIDEEPVSKAKQSRSEKKARKAMSKLGLRQVTGVTRVTIRKSKNILFVITKPDVYKSPASDTYIVFGEAKIEDLSQQAQLAAAEKFKVQGEAVSNIQENTQTPTVQEESEEEEVDETGVEVKDIELVMSQANVSRAKAVRALKNNSNDIVNAIMELTM
>UniRef100_UPI001CC6DCBF	310	0.942	3.054E-92	8	214	215	1331	1535	1536
--------IPTAKQ--PVLKNNKGSGTESDSDESVPELEEQDSTQATTQQAQLAAAAEIDEEPVSKAKQSRSEKKARKAMSKLGLRQVTGVTRVTIRKSKNILFVITKPDVYKSPASDTYIVFGEAKIEDLSQQAQLAAAEKFKVQGEAVSNIQENTQTPTVQEESEEEEVDETGVEVKDIELVMSQANVSRAKAVRALKNNSNDIVNAIMELTM
>UniRef100_UPI001CFDCE00	310	0.946	3.054E-92	8	214	215	1470	1674	1675
--------VPPVKQ--PVLKNNKGSGTESDSDESVPELEEQDSTQATTQQAQLAAAAEIDEEPVSKAKQSRSEKKARKAMSKLGLRQVTGVTRVTIRKSKNILFVITKPDVYKSPASDTYIVFGEAKIEDLSQQAQLAAAEKFKVQGEAVSNIQENTQTPTVQEESEEEEVDETGVEVKDIELVMSQANVSRAKAVRALKNNSNDIVNAIMELTM
>UniRef100_UPI00186B2476	310	0.942	3.054E-92	8	214	215	1478	1682	1683
--------IPPAKQ--PVLKNNKGSGTESDSDESVPELEEQDSTQATTQQAQLAAAAEIDEEPVSKAKQSRSEKKARKAMSKLGLRQVTGVTRVTIRKSKNILFVITKPDVYKSPASDTYIVFGEAKIEDLSQQAQLAAAEKFKVQGEAVSNIQENTQTPTVQEESEEEEVDETGVEVKDIELVMSQANVSRAKAVRALKNNSNDIVNAIMELTM
>UniRef100_UPI001301C6FC	310	0.942	3.054E-92	8	214	215	1480	1684	1685
--------IPPAKQ--PVLKNNKGSGTESDSDESVPELEEQDSTQATTQQAQLAAAAEIDEEPVSKAKQSRSEKKARKAMSKLGLRQVTGVTRVTIRKSKNILFVITKPDVYKSPASDTYIVFGEAKIEDLSQQAQLAAAEKFKVQGEAVSNIQENTQTPTVQEESEEEEVDETGVEVKDIELVMSQANVSRAKAVRALKNNSNDIVNAIMELTM
>UniRef100_UPI00223645F3	310	0.917	3.054E-92	0	214	215	1499	1715	1716
MPTPKPTGVPAPIPPVKQPVlkNNKGSGTESDSDESVPELEEQDSTQATTQQAQLAAAAEIDEEPVSKAKQSRSEKKARKAMSKLGLRQVTGVTRVTIRKSKNILFVITKPDVYKSPASDTYIVFGEAKIEDLSQQAQLAAAEKFKVQGEAVSNIQENTQTPTVQEESEEEEVDETGVEVKDIELVMSQANVSRAKAVRALKNNSNDIVNAIMELTM
>UniRef100_UPI00186ADF13	310	0.942	3.054E-92	8	214	215	1570	1774	1775
--------IPPAKQ--PVLKNNKGSGTESDSDESVPELEEQDSTQATTQQAQLAAAAEIDEEPVSKAKQSRSEKKARKAMSKLGLRQVTGVTRVTIRKSKNILFVITKPDVYKSPASDTYIVFGEAKIEDLSQQAQLAAAEKFKVQGEAVSNIQENTQTPTVQEESEEEEVDETGVEVKDIELVMSQANVSRAKAVRALKNNSNDIVNAIMELTM
>UniRef100_UPI002235BDA4	310	0.917	3.054E-92	0	214	215	1602	1818	1819
MPTPKPTGVPAPIPPVKQPVlkNNKGSGTESDSDESVPELEEQDSTQATTQQAQLAAAAEIDEEPVSKAKQSRSEKKARKAMSKLGLRQVTGVTRVTIRKSKNILFVITKPDVYKSPASDTYIVFGEAKIEDLSQQAQLAAAEKFKVQGEAVSNIQENTQTPTVQEESEEEEVDETGVEVKDIELVMSQANVSRAKAVRALKNNSNDIVNAIMELTM
>UniRef100_UPI001EE2C9FD	310	0.946	3.054E-92	9	214	215	1677	1882	1883
---------PAPSAKQPVLKNNKGSGTESDSDESVPELEEQDSTQATTQQAQLAAAAEIDEEPVSKAKQSRSEKKARKAMSKLGLRQVTGVTRVTIRKSKNILFVITKPDVYKSPASDTYIVFGEAKIEDLSQQAQLAAAEKFKVQGEAVSNIQENTQTPTVQEESEEEEVDETGVEVKDIELVMSQANVSRAKAVRALKNNSNDIVNAIMELTM
>UniRef100_UPI0022356ABF	310	0.917	3.054E-92	0	214	215	1706	1922	1923
MPTPKPTGVPAPIPPVKQPVlkNNKGSGTESDSDESVPELEEQDSTQATTQQAQLAAAAEIDEEPVSKAKQSRSEKKARKAMSKLGLRQVTGVTRVTIRKSKNILFVITKPDVYKSPASDTYIVFGEAKIEDLSQQAQLAAAEKFKVQGEAVSNIQENTQTPTVQEESEEEEVDETGVEVKDIELVMSQANVSRAKAVRALKNNSNDIVNAIMELTM
>UniRef100_UPI002235FE8C	310	0.917	3.054E-92	0	214	215	1758	1974	1975
MPTPKPTGVPAPIPPVKQPVlkNNKGSGTESDSDESVPELEEQDSTQATTQQAQLAAAAEIDEEPVSKAKQSRSEKKARKAMSKLGLRQVTGVTRVTIRKSKNILFVITKPDVYKSPASDTYIVFGEAKIEDLSQQAQLAAAEKFKVQGEAVSNIQENTQTPTVQEESEEEEVDETGVEVKDIELVMSQANVSRAKAVRALKNNSNDIVNAIMELTM
>UniRef100_UPI0022364DFD	310	0.917	3.054E-92	0	214	215	1759	1975	1976
MPTPKPTGVPAPIPPVKQPVlkNNKGSGTESDSDESVPELEEQDSTQATTQQAQLAAAAEIDEEPVSKAKQSRSEKKARKAMSKLGLRQVTGVTRVTIRKSKNILFVITKPDVYKSPASDTYIVFGEAKIEDLSQQAQLAAAEKFKVQGEAVSNIQENTQTPTVQEESEEEEVDETGVEVKDIELVMSQANVSRAKAVRALKNNSNDIVNAIMELTM
>UniRef100_UPI0022358725	310	0.917	3.054E-92	0	214	215	1811	2027	2028
MPTPKPTGVPAPIPPVKQPVlkNNKGSGTESDSDESVPELEEQDSTQATTQQAQLAAAAEIDEEPVSKAKQSRSEKKARKAMSKLGLRQVTGVTRVTIRKSKNILFVITKPDVYKSPASDTYIVFGEAKIEDLSQQAQLAAAEKFKVQGEAVSNIQENTQTPTVQEESEEEEVDETGVEVKDIELVMSQANVSRAKAVRALKNNSNDIVNAIMELTM
>UniRef100_UPI00223548D3	310	0.917	3.054E-92	0	214	215	1862	2078	2079
MPTPKPTGVPAPIPPVKQPVlkNNKGSGTESDSDESVPELEEQDSTQATTQQAQLAAAAEIDEEPVSKAKQSRSEKKARKAMSKLGLRQVTGVTRVTIRKSKNILFVITKPDVYKSPASDTYIVFGEAKIEDLSQQAQLAAAEKFKVQGEAVSNIQENTQTPTVQEESEEEEVDETGVEVKDIELVMSQANVSRAKAVRALKNNSNDIVNAIMELTM
>UniRef100_UPI00223575D7	310	0.917	3.054E-92	0	214	215	1862	2078	2079
MPTPKPTGVPAPIPPVKQPVlkNNKGSGTESDSDESVPELEEQDSTQATTQQAQLAAAAEIDEEPVSKAKQSRSEKKARKAMSKLGLRQVTGVTRVTIRKSKNILFVITKPDVYKSPASDTYIVFGEAKIEDLSQQAQLAAAEKFKVQGEAVSNIQENTQTPTVQEESEEEEVDETGVEVKDIELVMSQANVSRAKAVRALKNNSNDIVNAIMELTM
>UniRef100_UPI000703FB39	310	0.912	3.054E-92	0	214	215	1937	2153	2154
MPSPKPTGIPAPTPSAKQPVlkNNKGSGTESDSDESVPELEEQDSTQATTQQAQLAAAAEIDEEPVSKAKQSRSEKKARKAMSKLGLRQVTGVTRVTIRKSKNILFVITKPDVYKSPASDTYIVFGEAKIEDLSQQAQLAAAEKFKVQGEAVSNIQENTQTPTVQEESEEEEVDETGVEVKDIELVMSQANVSRAKAVRALKNNSNDIVNAIMELTM
>UniRef100_UPI0013F22764	310	0.920	4.185E-92	0	214	215	0	213	214
MPGEATETVPAIEQELLQPQAETGSGTESDSDESVPELEEQDSTQVTTQQAQLAVAAEIDEEPVSKAKQRRSEKKARKAVFKLGLQQVTGVTRVTIRKSKNVLFVIIKPDVYKSPASDTYIVFGEAKIEDLSQQAQLAAAEKFKVQGEAVSNIQENTQAPTVQEESEEEEVDEAGVEVKDIELVMSQANVPGAKAVQALK-NSNDIVNAIMESTM
>UniRef100_UPI00211619CC	310	0.906	4.185E-92	0	214	215	0	214	215
MPGEVSETVPATEQELPQPQAETRSGTESDSDESVPELEEQDSTQATTQQAQLAAAAEINEEPVSKAKQSWSEKKAQKAMSILGLQEVTGVTKVIIQKSKNILVVITKPDVYKSPASDTYIVFGEAKIEDLPQQAQLAAAEKFKVQGEAVLNIQENTQTPTLQEESEEEEVDETGVEVKNIELVMSQPNVSRAKAARALKNNSSDIVNAIMELTM
>UniRef100_A0A7J8FZZ9	310	0.989	4.185E-92	20	214	215	54	248	249
--------------------AKNGSGTESDSDESVPELEEQDSTQATTQQAQLAAAAEIDEEPVSKAKQSRSEKKARKAMSKLGLRQVTGVTRVTIRKSKNILFVITKPDVYKSPASDTYIVFGEAKIEDLSQQAQLAAAEKFKVQGEAVSNIQENTQTPTVQEESEEEEVDETGVEVKDIELVMSQANVSRAKAVRALKNNSNDIVNAIMELTM
>UniRef100_A0A8B9QQ37	310	0.951	4.185E-92	9	214	215	52	256	257
---------PAAPGTAP-PVEAPGSGTESDSDESVPELEEQDSTQATTQQAQLAAAAEIDEEPVSKAKQSRSEKKARKAMSKLGLRQVTGVTRVTIRKSKNILFVITKPDVYKSPASDTYIVFGEAKIEDLSQQAQLAAAEKFKVQGEAVSNIQENTQTPTVQEESEEEEVDETGVEVKDIELVMSQANVSRAKAVRALKNNSNDIVNAIMELTM
>UniRef100_H3BH98	310	0.959	4.185E-92	16	214	215	91	289	290
----------------PVVKNDKGSGTESDSDESVPELEEQDSTQAATQQAQLAAAAEIDEEPVSKAKQSRSEKKARKAMSKLGLRQVTGVTRVTIRKSKNILFVITKPDVYKSPASDTYIVFGEAKIEDLSQQAQLAAAEKFKVQGEAVSNIQENTQTPTVQEESEEEEVDETGVEVKDIELVMSQANVSRAKAVRALKNNNNDIVNAIMELTM
>UniRef100_UPI0006D92F3A	310	0.959	4.185E-92	16	214	215	292	490	491
----------------PVVKNDKGSGTESDSDESVPELEEQDSTQAATQQAQLAAAAEIDEEPVSKAKQSRSEKKARKAMSKLGLRQVTGVTRVTIRKSKNILFVITKPDVYKSPASDTYIVFGEAKIEDLSQQAQLAAAEKFKVQGEAVSNIQENTQTPTVQEESEEEEVDETGVEVKDIELVMSQANVSRAKAVRALKNNNNDIVNAIMELTM
>UniRef100_H9H7J0	310	0.989	4.185E-92	20	214	215	450	644	645
--------------------APKGSGTESDSDESVPELEEQDSTQATTQQAQLAAAAEIDEEPVSKAKQSRSEKKARKAMSKLGLRQVTGVTRVTIRKSKNILFVITKPDVYKSPASDTYIVFGEAKIEDLSQQAQLAAAEKFKVQGEAVSNIQENTQTPTVQEESEEEEVDETGVEVKDIELVMSQANVSRAKAVRALKNNSNDIVNAIMELTM
>UniRef100_UPI00123EDAFF	310	0.942	4.185E-92	8	214	215	488	694	695
--------VPTPSAKQPVMKNNKGSGTESDSDESVPELEEQDSTQATTQQAQLAAAAEIDEEPVSKAKQSRSEKKARKAMSKLGLRQVTGVTRVTIRKSKNILFVITKPDVYKSPASDTYIVFGEAKIEDLSQQAQLAAAEKFKVQGEAVSNIQENTQTPTVQEESEEEEVDETGVEVKDIELVMSQANVSRAKAVRALKNNSNDIVNAIMELTM
>UniRef100_UPI0018859A7D	310	0.946	4.185E-92	9	214	215	1478	1683	1684
---------PAPSAKQPVLKNNTGSGTESDSDESVPELEEQDSTQTTTQQAQLAAAAEIDEEPVSKAKQSRSEKKARKAMSKLGLRQVTGVTRVTIRKSKNILFVITKPDVYKSPASDTYIVFGEAKIEDLSQQAQLAAAEKFKVQGEAVSNIQENTQTPTVQEESEEEEVDETGVEVKDIELVMSQANVSRAKAVRALKNNSNDIVNAIMELTM
>UniRef100_A0A6J3IUH7	310	0.942	4.185E-92	8	214	215	1480	1686	1687
--------VPTPSAKQPVMKNNKGSGTESDSDESVPELEEQDSTQATTQQAQLAAAAEIDEEPVSKAKQSRSEKKARKAMSKLGLRQVTGVTRVTIRKSKNILFVITKPDVYKSPASDTYIVFGEAKIEDLSQQAQLAAAEKFKVQGEAVSNIQENTQTPTVQEESEEEEVDETGVEVKDIELVMSQANVSRAKAVRALKNNSNDIVNAIMELTM
>UniRef100_A0A2K6MC37	310	0.942	4.185E-92	8	214	215	1584	1790	1791
--------VPTPSAKQPVMKNNKGSGTESDSDESVPELEEQDSTQATTQQAQLAAAAEIDEEPVSKAKQSRSEKKARKAMSKLGLRQVTGVTRVTIRKSKNILFVITKPDVYKSPASDTYIVFGEAKIEDLSQQAQLAAAEKFKVQGEAVSNIQENTQTPTVQEESEEEEVDETGVEVKDIELVMSQANVSRAKAVRALKNNSNDIVNAIMELTM
>UniRef100_A0A2K5K5V6	310	0.942	4.185E-92	8	214	215	1629	1835	1836
--------VPTPSAKQPVMKNNKGSGTESDSDESVPELEEQDSTQATTQQAQLAAAAEIDEEPVSKAKQSRSEKKARKAMSKLGLRQVTGVTRVTIRKSKNILFVITKPDVYKSPASDTYIVFGEAKIEDLSQQAQLAAAEKFKVQGEAVSNIQENTQTPTVQEESEEEEVDETGVEVKDIELVMSQANVSRAKAVRALKNNSNDIVNAIMELTM
>UniRef100_UPI001C2E9BCC	310	0.941	4.185E-92	9	214	215	1637	1842	1843
---------PAPSAKQPVLKNNKGSGTESDSDESVPELEEQDSTQTTTQQAQLAAAAEIDEEPVSKAKQSRSEKKARKAMSKLGLRQVTGVTRVTIRKSKNILFVITKPDVYKSPASDTYIVFGEAKIEDLSQQAQLAAAEKFKVQGEAVSNIQENTQTPTVQEESEEEEVDETGVEVKDIELVMSQANVSRAKAVRALKNNSNDIVNAIMELTM
>UniRef100_A0A2J8UHH1	310	0.942	4.185E-92	8	214	215	1705	1911	1912
--------VPTPSVKQPVMKNNKGSGTESDSDESVPELEEQDSTQATTQQAQLAAAAEIDEEPVSKAKQSRSEKKARKAMSKLGLRQVTGVTRVTIRKSKNILFVITKPDVYKSPASDTYIVFGEAKIEDLSQQAQLAAAEKFKVQGEAVSNIQENTQTPTVQEESEEEEVDETGVEVKDIELVMSQANVSRAKAVRALKNNSNDIVNAIMELTM
>UniRef100_A0A2K6QPH5	310	0.942	4.185E-92	8	214	215	1724	1930	1931
--------VPTPSAKQPVMKNNKGSGTESDSDESVPELEEQDSTQATTQQAQLAAAAEIDEEPVSKAKQSRSEKKARKAMSKLGLRQVTGVTRVTIRKSKNILFVITKPDVYKSPASDTYIVFGEAKIEDLSQQAQLAAAEKFKVQGEAVSNIQENTQTPTVQEESEEEEVDETGVEVKDIELVMSQANVSRAKAVRALKNNSNDIVNAIMELTM
>UniRef100_UPI0005F5142C	310	0.942	4.185E-92	8	214	215	1760	1966	1967
--------VPTPSAKQPVMKNNKGSGTESDSDESVPELEEQDSTQATTQQAQLAAAAEIDEEPVSKAKQSRSEKKARKAMSKLGLRQVTGVTRVTIRKSKNILFVITKPDVYKSPASDTYIVFGEAKIEDLSQQAQLAAAEKFKVQGEAVSNIQENTQTPTVQEESEEEEVDETGVEVKDIELVMSQANVSRAKAVRALKNNSNDIVNAIMELTM
>UniRef100_A0A2K5YMA2	310	0.942	4.185E-92	8	214	215	1773	1979	1980
--------VPTPSAKQPVMKNNKGSGTESDSDESVPELEEQDSTQATTQQAQLAAAAEIDEEPVSKAKQSRSEKKARKAMSKLGLRQVTGVTRVTIRKSKNILFVITKPDVYKSPASDTYIVFGEAKIEDLSQQAQLAAAEKFKVQGEAVSNIQENTQTPTVQEESEEEEVDETGVEVKDIELVMSQANVSRAKAVRALKNNSNDIVNAIMELTM
>UniRef100_A0A2K5Q884	310	0.942	4.185E-92	8	214	215	1774	1980	1981
--------VPTPSAKQPVMKNNKGSGTESDSDESVPELEEQDSTQATTQQAQLAAAAEIDEEPVSKAKQSRSEKKARKAMSKLGLRQVTGVTRVTIRKSKNILFVITKPDVYKSPASDTYIVFGEAKIEDLSQQAQLAAAEKFKVQGEAVSNIQENTQTPTVQEESEEEEVDETGVEVKDIELVMSQANVSRAKAVRALKNNSNDIVNAIMELTM
>UniRef100_UPI00167FADC0	310	0.941	4.185E-92	9	214	215	2168	2373	2374
---------PAPSAKQPVLKNNKGSGTESDSDESVPELEEQDSTQTTTQQAQLAAAAEIDEEPVSKAKQSRSEKKARKAMSKLGLRQVTGVTRVTIRKSKNILFVITKPDVYKSPASDTYIVFGEAKIEDLSQQAQLAAAEKFKVQGEAVSNIQENTQTPTVQEESEEEEVDETGVEVKDIELVMSQANVSRAKAVRALKNNSNDIVNAIMELTM
>UniRef100_UPI001C2E45F5	310	0.941	4.185E-92	9	214	215	2195	2400	2401
---------PAPSAKQPVLKNNKGSGTESDSDESVPELEEQDSTQTTTQQAQLAAAAEIDEEPVSKAKQSRSEKKARKAMSKLGLRQVTGVTRVTIRKSKNILFVITKPDVYKSPASDTYIVFGEAKIEDLSQQAQLAAAEKFKVQGEAVSNIQENTQTPTVQEESEEEEVDETGVEVKDIELVMSQANVSRAKAVRALKNNSNDIVNAIMELTM
>UniRef100_Q9H009	309	0.906	5.736E-92	0	213	215	0	213	215
MPGEATETVPATEQELPQSQAETGSGTASDSGESVPGIEEQDSTQTTTQKAWLVAAAEIDEEPVGKAKQSRSEKRARKAMSKLGLLQVTGVTRVTIWKSKNILFVITKLDVYKSPASDAYIVFGEAKIQDLSQQAQLAAAEKFRVQGEAVGNIQENTQTPTVQEESEEEEVDETGVEVKDVKLVMSQANVSRAKAVRALKNNSNDIVNAIMELT-
>UniRef100_A0A670YC54	309	0.920	5.736E-92	0	214	215	19	229	230
FPG-AAEAPPVCSQP---PILASGSGTESDSDESVPELEEQDSTQATTQQAQLAAAAEIDEEPVSKAKQSRSEKKARKAMSKLGLRQVTGVTRVTIRKSKNILFVITKPDVYKSPASDTYIVFGEAKIEDLSQQAQLAAAEKFKVQGEAISNIQENTQTPTVQEESEEEEVDETGVEVKDIELVMSQANVSRAKAVRALKNNSNDIVNAIMELTM
>UniRef100_A0A6I8STJ2	309	0.775	5.736E-92	0	214	215	0	265	266
MPGEATETVPAAEQELHQPQAetapspsapgaeaaaptegavaaeakktvtpnakvaseasqtdaakaeaagdSSGSGTESDSDDSPPELE-QDSTQTTTQQAQLAAAAEIDEEPVSKAKQSRSEKKARKAMSKLGLRQVTGVTRVTIRKSKNILFVITKPDVYKSPASDTYIVFGEAKIEDLSQQAQLAAAEKFKVQGEAVSNIQENTQTPTVQEESEEEEVDETGVEVKDIELVMSQANVSRAKAVRALKNNSNDIVNAIMELTM
>UniRef100_A0A674JIR5	309	0.731	5.736E-92	0	214	215	0	289	290
MPGEATETVPATEQELPQPQAetvtpppapgeaswpltgvtlaaeqtravaskspevagegsqtesalepsapavpappagapaapaaavseppvqASGSGTESDSDESVPELEEQDSTQATTQQAQLAAAAEIDEEPVSKAKQSRSEKKARKAMSKLGLRQVTGVTRVTIRKSKNILFVITKPDVYKSPASDTYIVFGEAKIEDLSQQAQLAAAEKFKVQGEAVSNIQENTQTPTVQEESEEDEVDETGVEVKDIELVMSQANVSRAKAVRALKNNSNDIVNAIMELTM
>UniRef100_UPI000D6A3E97	309	0.964	5.736E-92	16	214	215	141	339	340
----------------PSLKNDKGSGTESDSDESVPELEEQDSTQATTQQAQLAAAAEIDEEPVSKAKQSRSEKKARKAMSKLGLRQVTGVTRVTIRKSKNILFVITKPDVYKSPASDTYIVFGEAKIEDLSQQAQLAAAEKFKVQGEAISNIQENTQTPTVQEESEEEEVDETGVEVKDIELVMSQANVSRAKAVRALKNNSNDIVNAIMELTM
>UniRef100_A0A2I0U4G2	309	0.974	5.736E-92	18	214	215	153	349	350
------------------PFCSQRSGTESDSDESVPELEEQDSTQATTQQAQLAAAAEIDEEPVSKAKQSRSEKKARKAMSKLGLRQVTGVTRVTIRKSKNILFVITKPDVYKSPASDTYIVFGEAKIEDLSQQAQLAAAEKFKVQGEAVSNIQENTQTPTVQEESEEEEVDETGVEVKDIELVMSQANVSRAKAVRALKNNSNDIVNAIMELTM
>UniRef100_UPI00223132D0	309	0.969	5.736E-92	16	214	215	225	423	424
----------------PVLKNNKGSGTESDSDESVPELEEQDSTQATTQQAQLAAAAEIDEEPVSKAKQSRSEKKARKAMSKLGLRQVTGVTRVTIRKSKNILFVITKPDVYKSPASDTYIVFGEAKIEDLSQQAQLAAAEKFKVQGEAVSNIQENTQTPTVQEESEEEEVDETGVEVKDIELVMSQANVSRAKAVRALKNNSNDIVNAIMELTM
>UniRef100_UPI001FD98EAB	309	0.969	5.736E-92	16	214	215	276	474	475
----------------PVLKNNKGSGTESDSDESVPELEEQDSTQATTQQAQLAAAAEIDEEPVSKAKQSRSEKKARKAMSKLGLRQVTGVTRVTIRKSKNILFVITKPDVYKSPASDTYIVFGEAKIEDLSQQAQLAAAEKFKVQGEAVSNIQENTQTPTVQEESEEEEVDETGVEVKDIELVMSQANVSRAKAVRALKNNSNDIVNAIMELTM
>UniRef100_A0A4W3JTF8	309	0.921	5.736E-92	10	214	215	310	514	515
----------ATEKQPVMKQNDKGSGTESDSDESVPELEEQDTTQSATQQAQLAAAAEIDEEPVSKAKQSRSEKKARKAMSKLGLRQVTGVTRVTIRKSKNILFVITKPDVYKSPASDTYIVFGEAKIEDLSQQAQLAAAEKFKVQGESVANIQENTQTPTVQEESEEEEVDETGVEVKDIELVMSQANVSRPKAVRALKNNNNDIVNAIMELTM
>UniRef100_UPI0022837853	309	0.969	5.736E-92	16	214	215	585	783	784
----------------PVVKNNKGSGTESDSDESVPELEEQDSTQATTQQAQLAAAAEIDEEPVSKAKQSRSEKKARKAMSKLGLRQVTGVTRVTIRKSKNILFVITKPDVYKSPASDTYIVFGEAKIEDLSQQAQLAAAEKFKVQGEAVSNIQENTQTPTVQEESEEEEVDETGVEVKDIELVMSQANVSRAKAVRALKNNSNDIVNAIMELTM
>UniRef100_A0A803W7A3	309	0.941	5.736E-92	9	214	215	597	801	802
---------PPAPQQ-PVLKNDKGSGTESDSDESVPELEEQDSTQATTQQAQLAAAAEIDEEPVSKAKQSRSEKKARKAMSKLGLRQVTGVTRVTIRKSKNILFVITKPDVYKSPASDTYIVFGEAKIEDLSQQAQLAAAEKFKVQGEPVSNIQENTQTPTVQEESEEEEVDETGVEVKDIELVMSQANVSRAKAVRALKNNSNDIVNAIMELTM
>UniRef100_UPI001E26139D	309	0.969	5.736E-92	16	214	215	728	926	927
----------------PVLKNNKGSGTESDSDESVPELEEQDSTQATTQQAQLAAAAEIDEEPVSKAKQSRSEKKARKAMSKLGLRQVTGVTRVTIRKSKNILFVITKPDVYKSPASDTYIVFGEAKIEDLSQQAQLAAAEKFKVQGEAVSNIQENTQTPTVQEESEEEEVDETGVEVKDIELVMSQANVSRAKAVRALKNNSNDIVNAIMELTM
>UniRef100_A0A7J8JI68	309	0.969	5.736E-92	16	214	215	743	941	942
----------------PVLKNNKGSGTESDSDESVPELEEQDSTQATTQQAQLAAAAEIDEEPVSKAKQSRSEKKARKAMSKLGLRQVTGVTRVTIRKSKNILFVITKPDVYKSPASDTYIVFGEAKIEDLSQQAQLAAAEKFKVQGEAVSNIQENTQTPTVQEESEEEEVDETGVEVKDIELVMSQANVSRAKAVRALKNNSNDIVNAIMELTM
>UniRef100_UPI002227F5B0	309	0.942	5.736E-92	8	214	215	766	971	972
--------VPAPPAQPPLKN-DKGSGTESDSDESVPELEEQDSTQATTQQAQLAAAAEIDEEPVSKAKQSRSEKKARKAMSKLGLRQVTGVTRVTIRKSKNILFVITKPDVYKSPASDTYIVFGEAKIEDLSQQAQLAAAEKFKVQGEPVSNIQENTQTPTVQEESEEEEVDETGVEVKDIELVMSQANVSRAKAVRALKNNSNDIVNAIMELTM
>UniRef100_UPI0022267237	309	0.942	5.736E-92	8	214	215	826	1031	1032
--------VPAPPAQPPLKN-DKGSGTESDSDESVPELEEQDSTQATTQQAQLAAAAEIDEEPVSKAKQSRSEKKARKAMSKLGLRQVTGVTRVTIRKSKNILFVITKPDVYKSPASDTYIVFGEAKIEDLSQQAQLAAAEKFKVQGEPVSNIQENTQTPTVQEESEEEEVDETGVEVKDIELVMSQANVSRAKAVRALKNNSNDIVNAIMELTM
>UniRef100_UPI0022275EEA	309	0.942	5.736E-92	8	214	215	859	1064	1065
--------VPAPPAQPPLKN-DKGSGTESDSDESVPELEEQDSTQATTQQAQLAAAAEIDEEPVSKAKQSRSEKKARKAMSKLGLRQVTGVTRVTIRKSKNILFVITKPDVYKSPASDTYIVFGEAKIEDLSQQAQLAAAEKFKVQGEPVSNIQENTQTPTVQEESEEEEVDETGVEVKDIELVMSQANVSRAKAVRALKNNSNDIVNAIMELTM
>UniRef100_UPI002227E070	309	0.942	5.736E-92	8	214	215	886	1091	1092
--------VPAPPAQPPLKN-DKGSGTESDSDESVPELEEQDSTQATTQQAQLAAAAEIDEEPVSKAKQSRSEKKARKAMSKLGLRQVTGVTRVTIRKSKNILFVITKPDVYKSPASDTYIVFGEAKIEDLSQQAQLAAAEKFKVQGEPVSNIQENTQTPTVQEESEEEEVDETGVEVKDIELVMSQANVSRAKAVRALKNNSNDIVNAIMELTM
>UniRef100_UPI0022872A4A	309	0.964	5.736E-92	16	214	215	937	1135	1136
----------------PMVKNDKGSGTESDSDESVPELEEHDSTQATTQQAQLAAAAEIDEEPVSKAKQSRSEKKARKAMSKLGLRQVTGVTRVTIRKSKNILFVITKPDVYKSPASDTYIVFGEAKIEDLSQQAQLAAAEKFKVQGEAVSNIQENTQTPTVQEESEEEEVDETGVEVKDIELVMSQANVSRAKAVRALKNNSNDIVNAIMELTM
>UniRef100_UPI001419DC97	309	0.912	5.736E-92	3	214	215	955	1170	1171
---EAPATAPPAPLPPPAKQPvlknDKGSGTESDSDESVPELEEQDSTHATTQQAQLAAAAEIDEEPVSKAKQSRSEKKARKAMSKLGLRQVTGVTRVTIRKSKNILFVITKPDVYKSPASDTYIVFGEAKIEDLSQQAQLAAAEKFKVQGEAVSNIQENTQTPTVQEESEEEEVDETGVEVKDIELVMSQANVSRAKAVRALKNNSNDIVNAIMELTM
>UniRef100_UPI0023026500	309	0.969	5.736E-92	16	214	215	987	1185	1186
----------------PVLKNDKGSGTESDSDESVPELEEQDSTQATTQQAQLAAAAEIDEEPVSKAKQSRSEKKARKAMSKLGLRQVTGVTRVTIRKSKNILFVITKPDVYKSPASDTYIVFGEAKIEDLSQQAQLAAAEKFKVQGEAVSNIQENTQTPTVQEESEEEEVDETGVEVKDIELVMSQANVSRAKAVRALKNNSNDIVNAIMELTM
>UniRef100_UPI00141A11B3	309	0.912	5.736E-92	3	214	215	982	1197	1198
---EAPATAPPAPLPPPAKQPvlknDKGSGTESDSDESVPELEEQDSTHATTQQAQLAAAAEIDEEPVSKAKQSRSEKKARKAMSKLGLRQVTGVTRVTIRKSKNILFVITKPDVYKSPASDTYIVFGEAKIEDLSQQAQLAAAEKFKVQGEAVSNIQENTQTPTVQEESEEEEVDETGVEVKDIELVMSQANVSRAKAVRALKNNSNDIVNAIMELTM
>UniRef100_UPI0007789945	309	0.964	5.736E-92	16	214	215	1040	1238	1239
----------------PSLKNDKGSGTESDSDESVPELEEQDSTQATTQQAQLAAAAEIDEEPVSKAKQSRSEKKARKAMSKLGLRQVTGVTRVTIRKSKNILFVITKPDVYKSPASDTYIVFGEAKIEDLSQQAQLAAAEKFKVQGEAISNIQENTQTPTVQEESEEEEVDETGVEVKDIELVMSQANVSRAKAVRALKNNSNDIVNAIMELTM
>UniRef100_A0A8D0GK46	309	0.903	5.736E-92	1	214	215	1027	1240	1241
-PSEA----PAAALPPPAKQPvlknDKGSGTESDSDESVPELEEQDSTQATTQQAQLAAAAEIDEEPVSKAKQSRREKKARKAMSKLGLRQVTGVTRVTIRKSKNILFVITKPDVYKSPASDTYIVFGEAKIEDLSQQAQLAAAEKFKVQGEAVSNIQENTQTPTVQEESEEEEVDETGVEVKDIELVMSQANVSRAKAVRALKNNGNDIVNAIMELTM
>UniRef100_UPI00141A3014	309	0.912	5.736E-92	3	214	215	1198	1413	1414
---EAPATAPPAPLPPPAKQPvlknDKGSGTESDSDESVPELEEQDSTHATTQQAQLAAAAEIDEEPVSKAKQSRSEKKARKAMSKLGLRQVTGVTRVTIRKSKNILFVITKPDVYKSPASDTYIVFGEAKIEDLSQQAQLAAAEKFKVQGEAVSNIQENTQTPTVQEESEEEEVDETGVEVKDIELVMSQANVSRAKAVRALKNNSNDIVNAIMELTM
>UniRef100_A0A5N3W363	309	0.969	5.736E-92	16	214	215	1254	1452	1453
----------------PVLKNNKGSGTESDSDESVPELEEQDSTQATTQQAQLAAAAEIDEEPVSKAKQSRSEKKARKAMSKLGLRQVTGVTRVTIRKSKNILFVITKPDVYKSPASDTYIVFGEAKIEDLSQQAQLAAAEKFKVQGEAVSNIQENTQTPTVQEESEEEEVDETGVEVKDIELVMSQANVSRAKAVRALKNNSNDIVNAIMELTM
>UniRef100_A0A5N3XXX3	309	0.969	5.736E-92	16	214	215	1269	1467	1468
----------------PVLKNNKGSGTESDSDESVPELEEQDSTQATTQQAQLAAAAEIDEEPVSKAKQSRSEKKARKAMSKLGLRQVTGVTRVTIRKSKNILFVITKPDVYKSPASDTYIVFGEAKIEDLSQQAQLAAAEKFKVQGEAVSNIQENTQTPTVQEESEEEEVDETGVEVKDIELVMSQANVSRAKAVRALKNNSNDIVNAIMELTM
>UniRef100_UPI002303F4B1	309	0.969	5.736E-92	16	214	215	1276	1474	1475
----------------PVLKNDKGSGTESDSDESVPELEEQDSTQATTQQAQLAAAAEIDEEPVSKAKQSRSEKKARKAMSKLGLRQVTGVTRVTIRKSKNILFVITKPDVYKSPASDTYIVFGEAKIEDLSQQAQLAAAEKFKVQGEAVSNIQENTQTPTVQEESEEEEVDETGVEVKDIELVMSQANVSRAKAVRALKNNSNDIVNAIMELTM
>UniRef100_A0A6J0SYT9	309	0.969	5.736E-92	16	214	215	1337	1535	1536
----------------PVLKNDKGSGTESDSDESVPELEEQDSTQATTQQAQLAAAAEIDEEPVSKAKQSRSEKKARKAMSKLGLRQVTGVTRVTIRKSKNILFVITKPDVYKSPASDTYIVFGEAKIEDLSQQAQLAAAEKFKVQGEAVSNIQENTQTPTVQEESEEEEVDETGVEVKDIELVMSQANVSRAKAVRALKNNSNDIVNAIMELTM
>UniRef100_UPI000F7D288C	309	0.969	5.736E-92	16	214	215	1374	1572	1573
----------------PVLKNNKGSGTESDSDESVPELEEQDSTQATTQQAQLAAAAEIDEEPVSKAKQSRSEKKARKAMSKLGLRQVTGVTRVTIRKSKNILFVITKPDVYKSPASDTYIVFGEAKIEDLSQQAQLAAAEKFKVQGEAVSNIQENTQTPTVQEESEEEEVDETGVEVKDIELVMSQANVSRAKAVRALKNNSNDIVNAIMELTM
>UniRef100_UPI001E274CA8	309	0.969	5.736E-92	16	214	215	1385	1583	1584
----------------PVLKNNKGSGTESDSDESVPELEEQDSTQATTQQAQLAAAAEIDEEPVSKAKQSRSEKKARKAMSKLGLRQVTGVTRVTIRKSKNILFVITKPDVYKSPASDTYIVFGEAKIEDLSQQAQLAAAEKFKVQGEAVSNIQENTQTPTVQEESEEEEVDETGVEVKDIELVMSQANVSRAKAVRALKNNSNDIVNAIMELTM
>UniRef100_UPI002283F59B	309	0.969	5.736E-92	16	214	215	1438	1636	1637
----------------PVVKNNKGSGTESDSDESVPELEEQDSTQATTQQAQLAAAAEIDEEPVSKAKQSRSEKKARKAMSKLGLRQVTGVTRVTIRKSKNILFVITKPDVYKSPASDTYIVFGEAKIEDLSQQAQLAAAEKFKVQGEAVSNIQENTQTPTVQEESEEEEVDETGVEVKDIELVMSQANVSRAKAVRALKNNSNDIVNAIMELTM
>UniRef100_UPI0013F31FD0	309	0.969	5.736E-92	16	214	215	1460	1658	1659
----------------PVLKNNKGSGTESDSDESVPELEEQDSTQATTQQAQLAAAAEIDEEPVSKAKQSRSEKKARKAMSKLGLRQVTGVTRVTIRKSKNILFVITKPDVYKSPASDTYIVFGEAKIEDLSQQAQLAAAEKFKVQGEAVSNIQENTQTPTVQEESEEEEVDETGVEVKDIELVMSQANVSRAKAVRALKNNSNDIVNAIMELTM
>UniRef100_UPI00101A7DBF	309	0.969	5.736E-92	16	214	215	1492	1690	1691
----------------PVLKNNKGSGTESDSDESVPELEEQDSTQATTQQAQLAAAAEIDEEPVSKAKQSRSEKKARKAMSKLGLRQVTGVTRVTIRKSKNILFVITKPDVYKSPASDTYIVFGEAKIEDLSQQAQLAAAEKFKVQGEAVSNIQENTQTPTVQEESEEEEVDETGVEVKDIELVMSQANVSRAKAVRALKNNSNDIVNAIMELTM
>UniRef100_UPI001FD176AC	309	0.969	5.736E-92	16	214	215	1497	1695	1696
----------------PVLKNNKGSGTESDSDESVPELEEQDSTQATTQQAQLAAAAEIDEEPVSKAKQSRSEKKARKAMSKLGLRQVTGVTRVTIRKSKNILFVITKPDVYKSPASDTYIVFGEAKIEDLSQQAQLAAAEKFKVQGEAVSNIQENTQTPTVQEESEEEEVDETGVEVKDIELVMSQANVSRAKAVRALKNNSNDIVNAIMELTM
>UniRef100_A0A6J3S723	309	0.969	5.736E-92	16	214	215	1514	1712	1713
----------------PVLKNNKGSGTESDSDESVPELEEQDSTQATTQQAQLAAAAEIDEEPVSKAKQSRSEKKARKAMSKLGLRQVTGVTRVTIRKSKNILFVITKPDVYKSPASDTYIVFGEAKIEDLSQQAQLAAAEKFKVQGEAVSNIQENTQTPTVQEESEEEEVDETGVEVKDIELVMSQANVSRAKAVRALKNNSNDIVNAIMELTM
>UniRef100_A0A2Y9FRZ5	309	0.969	5.736E-92	16	214	215	1515	1713	1714
----------------PVLKNNKGSGTESDSDESVPELEEQDSTQATTQQAQLAAAAEIDEEPVSKAKQSRSEKKARKAMSKLGLRQVTGVTRVTIRKSKNILFVITKPDVYKSPASDTYIVFGEAKIEDLSQQAQLAAAEKFKVQGEAVSNIQENTQTPTVQEESEEEEVDETGVEVKDIELVMSQANVSRAKAVRALKNNSNDIVNAIMELTM
>UniRef100_A0A7J8JI75	309	0.969	5.736E-92	16	214	215	1527	1725	1726
----------------PVLKNNKGSGTESDSDESVPELEEQDSTQATTQQAQLAAAAEIDEEPVSKAKQSRSEKKARKAMSKLGLRQVTGVTRVTIRKSKNILFVITKPDVYKSPASDTYIVFGEAKIEDLSQQAQLAAAEKFKVQGEAVSNIQENTQTPTVQEESEEEEVDETGVEVKDIELVMSQANVSRAKAVRALKNNSNDIVNAIMELTM
>UniRef100_UPI000F7D4268	309	0.969	5.736E-92	16	214	215	1557	1755	1756
----------------PVLKNNKGSGTESDSDESVPELEEQDSTQATTQQAQLAAAAEIDEEPVSKAKQSRSEKKARKAMSKLGLRQVTGVTRVTIRKSKNILFVITKPDVYKSPASDTYIVFGEAKIEDLSQQAQLAAAEKFKVQGEAVSNIQENTQTPTVQEESEEEEVDETGVEVKDIELVMSQANVSRAKAVRALKNNSNDIVNAIMELTM
>UniRef100_UPI000D17ED20	309	0.969	5.736E-92	16	214	215	1559	1757	1758
----------------PVLKNNKGSGTESDSDESVPELEEQDSTQATTQQAQLAAAAEIDEEPVSKAKQSRSEKKARKAMSKLGLRQVTGVTRVTIRKSKNILFVITKPDVYKSPASDTYIVFGEAKIEDLSQQAQLAAAEKFKVQGEAVSNIQENTQTPTVQEESEEEEVDETGVEVKDIELVMSQANVSRAKAVRALKNNSNDIVNAIMELTM
>UniRef100_UPI000767AFDB	309	0.969	5.736E-92	16	214	215	1559	1757	1758
----------------PVLKNNKGSGTESDSDESVPELEEQDSTQATTQQAQLAAAAEIDEEPVSKAKQSRSEKKARKAMSKLGLRQVTGVTRVTIRKSKNILFVITKPDVYKSPASDTYIVFGEAKIEDLSQQAQLAAAEKFKVQGEAVSNIQENTQTPTVQEESEEEEVDETGVEVKDIELVMSQANVSRAKAVRALKNNSNDIVNAIMELTM
>UniRef100_UPI001E2705F5	309	0.969	5.736E-92	16	214	215	1562	1760	1761
----------------PVLKNNKGSGTESDSDESVPELEEQDSTQATTQQAQLAAAAEIDEEPVSKAKQSRSEKKARKAMSKLGLRQVTGVTRVTIRKSKNILFVITKPDVYKSPASDTYIVFGEAKIEDLSQQAQLAAAEKFKVQGEAVSNIQENTQTPTVQEESEEEEVDETGVEVKDIELVMSQANVSRAKAVRALKNNSNDIVNAIMELTM
>UniRef100_UPI001E2707BF	309	0.969	5.736E-92	16	214	215	1573	1771	1772
----------------PVLKNNKGSGTESDSDESVPELEEQDSTQATTQQAQLAAAAEIDEEPVSKAKQSRSEKKARKAMSKLGLRQVTGVTRVTIRKSKNILFVITKPDVYKSPASDTYIVFGEAKIEDLSQQAQLAAAEKFKVQGEAVSNIQENTQTPTVQEESEEEEVDETGVEVKDIELVMSQANVSRAKAVRALKNNSNDIVNAIMELTM
>UniRef100_UPI001E2730C7	309	0.969	5.736E-92	16	214	215	1615	1813	1814
----------------PVLKNNKGSGTESDSDESVPELEEQDSTQATTQQAQLAAAAEIDEEPVSKAKQSRSEKKARKAMSKLGLRQVTGVTRVTIRKSKNILFVITKPDVYKSPASDTYIVFGEAKIEDLSQQAQLAAAEKFKVQGEAVSNIQENTQTPTVQEESEEEEVDETGVEVKDIELVMSQANVSRAKAVRALKNNSNDIVNAIMELTM
>UniRef100_UPI001CA8D5ED	309	0.969	5.736E-92	16	214	215	1619	1817	1818
----------------PVLKNNKGSGTESDSDESVPELEEQDSTQATTQQAQLAAAAEIDEEPVSKAKQSRSEKKARKAMSKLGLRQVTGVTRVTIRKSKNILFVITKPDVYKSPASDTYIVFGEAKIEDLSQQAQLAAAEKFKVQGEAVSNIQENTQTPTVQEESEEEEVDETGVEVKDIELVMSQANVSRAKAVRALKNNSNDIVNAIMELTM
>UniRef100_A0A6J2ACM8	309	0.969	5.736E-92	16	214	215	1621	1819	1820
----------------PVLKNNKGSGTESDSDESVPELEEQDSTQATTQQAQLAAAAEIDEEPVSKAKQSRSEKKARKAMSKLGLRQVTGVTRVTIRKSKNILFVITKPDVYKSPASDTYIVFGEAKIEDLSQQAQLAAAEKFKVQGEAVSNIQENTQTPTVQEESEEEEVDETGVEVKDIELVMSQANVSRAKAVRALKNNSNDIVNAIMELTM
>UniRef100_UPI001E1B9881	309	0.969	5.736E-92	16	214	215	1633	1831	1832
----------------PVLKNNKGSGTESDSDESVPELEEQDSTQATTQQAQLAAAAEIDEEPVSKAKQSRSEKKARKAMSKLGLRQVTGVTRVTIRKSKNILFVITKPDVYKSPASDTYIVFGEAKIEDLSQQAQLAAAEKFKVQGEAVSNIQENTQTPTVQEESEEEEVDETGVEVKDIELVMSQANVSRAKAVRALKNNSNDIVNAIMELTM
>UniRef100_UPI001FD8D4FB	309	0.969	5.736E-92	16	214	215	1644	1842	1843
----------------PVLKNNKGSGTESDSDESVPELEEQDSTQATTQQAQLAAAAEIDEEPVSKAKQSRSEKKARKAMSKLGLRQVTGVTRVTIRKSKNILFVITKPDVYKSPASDTYIVFGEAKIEDLSQQAQLAAAEKFKVQGEAVSNIQENTQTPTVQEESEEEEVDETGVEVKDIELVMSQANVSRAKAVRALKNNSNDIVNAIMELTM
>UniRef100_A0A8B8YI05	309	0.969	5.736E-92	16	214	215	1644	1842	1843
----------------PVLKNNKGSGTESDSDESVPELEEQDSTQATTQQAQLAAAAEIDEEPVSKAKQSRSEKKARKAMSKLGLRQVTGVTRVTIRKSKNILFVITKPDVYKSPASDTYIVFGEAKIEDLSQQAQLAAAEKFKVQGEAVSNIQENTQTPTVQEESEEEEVDETGVEVKDIELVMSQANVSRAKAVRALKNNSNDIVNAIMELTM
>UniRef100_UPI0007679925	309	0.969	5.736E-92	16	214	215	1646	1844	1845
----------------PVLKNNKGSGTESDSDESVPELEEQDSTQATTQQAQLAAAAEIDEEPVSKAKQSRSEKKARKAMSKLGLRQVTGVTRVTIRKSKNILFVITKPDVYKSPASDTYIVFGEAKIEDLSQQAQLAAAEKFKVQGEAVSNIQENTQTPTVQEESEEEEVDETGVEVKDIELVMSQANVSRAKAVRALKNNSNDIVNAIMELTM
>UniRef100_A0A6J2ABP4	309	0.969	5.736E-92	16	214	215	1651	1849	1850
----------------PVLKNNKGSGTESDSDESVPELEEQDSTQATTQQAQLAAAAEIDEEPVSKAKQSRSEKKARKAMSKLGLRQVTGVTRVTIRKSKNILFVITKPDVYKSPASDTYIVFGEAKIEDLSQQAQLAAAEKFKVQGEAVSNIQENTQTPTVQEESEEEEVDETGVEVKDIELVMSQANVSRAKAVRALKNNSNDIVNAIMELTM
>UniRef100_UPI001E272097	309	0.969	5.736E-92	16	214	215	1658	1856	1857
----------------PVLKNNKGSGTESDSDESVPELEEQDSTQATTQQAQLAAAAEIDEEPVSKAKQSRSEKKARKAMSKLGLRQVTGVTRVTIRKSKNILFVITKPDVYKSPASDTYIVFGEAKIEDLSQQAQLAAAEKFKVQGEAVSNIQENTQTPTVQEESEEEEVDETGVEVKDIELVMSQANVSRAKAVRALKNNSNDIVNAIMELTM
>UniRef100_UPI001E272EAA	309	0.969	5.736E-92	16	214	215	1661	1859	1860
----------------PVLKNNKGSGTESDSDESVPELEEQDSTQATTQQAQLAAAAEIDEEPVSKAKQSRSEKKARKAMSKLGLRQVTGVTRVTIRKSKNILFVITKPDVYKSPASDTYIVFGEAKIEDLSQQAQLAAAEKFKVQGEAVSNIQENTQTPTVQEESEEEEVDETGVEVKDIELVMSQANVSRAKAVRALKNNSNDIVNAIMELTM
>UniRef100_UPI00100FA54F	309	0.969	5.736E-92	16	214	215	1662	1860	1861
----------------PVVKNNKGSGTESDSDESVPELEEQDSTQATTQQAQLAAAAEIDEEPVSKAKQSRSEKKARKAMSKLGLRQVTGVTRVTIRKSKNILFVITKPDVYKSPASDTYIVFGEAKIEDLSQQAQLAAAEKFKVQGEAVSNIQENTQTPTVQEESEEEEVDETGVEVKDIELVMSQANVSRAKAVRALKNNSNDIVNAIMELTM
>UniRef100_UPI001E2729D1	309	0.969	5.736E-92	16	214	215	1668	1866	1867
----------------PVLKNNKGSGTESDSDESVPELEEQDSTQATTQQAQLAAAAEIDEEPVSKAKQSRSEKKARKAMSKLGLRQVTGVTRVTIRKSKNILFVITKPDVYKSPASDTYIVFGEAKIEDLSQQAQLAAAEKFKVQGEAVSNIQENTQTPTVQEESEEEEVDETGVEVKDIELVMSQANVSRAKAVRALKNNSNDIVNAIMELTM
>UniRef100_UPI0007047CDC	309	0.969	5.736E-92	16	214	215	1669	1867	1868
----------------PVLKNNKGSGTESDSDESVPELEEQDSTQATTQQAQLAAAAEIDEEPVSKAKQSRSEKKARKAMSKLGLRQVTGVTRVTIRKSKNILFVITKPDVYKSPASDTYIVFGEAKIEDLSQQAQLAAAEKFKVQGEAVSNIQENTQTPTVQEESEEEEVDETGVEVKDIELVMSQANVSRAKAVRALKNNSNDIVNAIMELTM
>UniRef100_UPI0011B0791D	309	0.969	5.736E-92	16	214	215	1672	1870	1871
----------------PVLKNNKGSGTESDSDESVPELEEQDSTQATTQQAQLAAAAEIDEEPVSKAKQSRSEKKARKAMSKLGLRQVTGVTRVTIRKSKNILFVITKPDVYKSPASDTYIVFGEAKIEDLSQQAQLAAAEKFKVQGEAVSNIQENTQTPTVQEESEEEEVDETGVEVKDIELVMSQANVSRAKAVRALKNNSNDIVNAIMELTM
>UniRef100_UPI001AD618FD	309	0.969	5.736E-92	16	214	215	1674	1872	1873
----------------PVLKNNKGSGTESDSDESVPELEEQDSTQATTQQAQLAAAAEIDEEPVSKAKQSRSEKKARKAMSKLGLRQVTGVTRVTIRKSKNILFVITKPDVYKSPASDTYIVFGEAKIEDLSQQAQLAAAEKFKVQGEAVSNIQENTQTPTVQEESEEEEVDETGVEVKDIELVMSQANVSRAKAVRALKNNSNDIVNAIMELTM
>UniRef100_UPI001FDAA18E	309	0.969	5.736E-92	16	214	215	1676	1874	1875
----------------PVLKNNKGSGTESDSDESVPELEEQDSTQATTQQAQLAAAAEIDEEPVSKAKQSRSEKKARKAMSKLGLRQVTGVTRVTIRKSKNILFVITKPDVYKSPASDTYIVFGEAKIEDLSQQAQLAAAEKFKVQGEAVSNIQENTQTPTVQEESEEEEVDETGVEVKDIELVMSQANVSRAKAVRALKNNSNDIVNAIMELTM
>UniRef100_UPI0007678461	309	0.969	5.736E-92	16	214	215	1691	1889	1890
----------------PVLKNNKGSGTESDSDESVPELEEQDSTQATTQQAQLAAAAEIDEEPVSKAKQSRSEKKARKAMSKLGLRQVTGVTRVTIRKSKNILFVITKPDVYKSPASDTYIVFGEAKIEDLSQQAQLAAAEKFKVQGEAVSNIQENTQTPTVQEESEEEEVDETGVEVKDIELVMSQANVSRAKAVRALKNNSNDIVNAIMELTM
>UniRef100_UPI001BC9B4AE	309	0.969	5.736E-92	16	214	215	1711	1909	1910
----------------PVLKNNKGSGTESDSDESVPELEEQDSTQATTQQAQLAAAAEIDEEPVSKAKQSRSEKKARKAMSKLGLRQVTGVTRVTIRKSKNILFVITKPDVYKSPASDTYIVFGEAKIEDLSQQAQLAAAEKFKVQGEAVSNIQENTQTPTVQEESEEEEVDETGVEVKDIELVMSQANVSRAKAVRALKNNSNDIVNAIMELTM
>UniRef100_UPI0016595734	309	0.969	5.736E-92	16	214	215	1739	1937	1938
----------------PVLKNNKGSGTESDSDESVPELEEQDSTQATTQQAQLAAAAEIDEEPVSKAKQSRSEKKARKAMSKLGLRQVTGVTRVTIRKSKNILFVITKPDVYKSPASDTYIVFGEAKIEDLSQQAQLAAAEKFKVQGEAVSNIQENTQTPTVQEESEEEEVDETGVEVKDIELVMSQANVSRAKAVRALKNNSNDIVNAIMELTM
>UniRef100_A0A8D0QGG5	309	0.969	5.736E-92	16	214	215	1754	1952	1953
----------------PVLKNNKGSGTESDSDESVPELEEQDSTQATTQQAQLAAAAEIDEEPVSKAKQSRSEKKARKAMSKLGLRQVTGVTRVTIRKSKNILFVITKPDVYKSPASDTYIVFGEAKIEDLSQQAQLAAAEKFKVQGEAVSNIQENTQTPTVQEESEEEEVDETGVEVKDIELVMSQANVSRAKAVRALKNNSNDIVNAIMELTM
>UniRef100_A0A7N5JSK2	309	0.969	5.736E-92	16	214	215	1756	1954	1955
----------------PVLKNNKGSGTESDSDESVPELEEQDSTQATTQQAQLAAAAEIDEEPVSKAKQSRSEKKARKAMSKLGLRQVTGVTRVTIRKSKNILFVITKPDVYKSPASDTYIVFGEAKIEDLSQQAQLAAAEKFKVQGEAVSNIQENTQTPTVQEESEEEEVDETGVEVKDIELVMSQANVSRAKAVRALKNNSNDIVNAIMELTM
>UniRef100_UPI00174B7A62	309	0.969	5.736E-92	16	214	215	1769	1967	1968
----------------PVLKNNKGSGTESDSDESVPELEEQDSTQATTQQAQLAAAAEIDEEPVSKAKQSRSEKKARKAMSKLGLRQVTGVTRVTIRKSKNILFVITKPDVYKSPASDTYIVFGEAKIEDLSQQAQLAAAEKFKVQGEAVSNIQENTQTPTVQEESEEEEVDETGVEVKDIELVMSQANVSRAKAVRALKNNSNDIVNAIMELTM
>UniRef100_A0A8B7FN06	309	0.969	5.736E-92	16	214	215	1774	1972	1973
----------------PVLKNNKGSGTESDSDESVPELEEQDSTQATTQQAQLAAAAEIDEEPVSKAKQSRSEKKARKAMSKLGLRQVTGVTRVTIRKSKNILFVITKPDVYKSPASDTYIVFGEAKIEDLSQQAQLAAAEKFKVQGEAVSNIQENTQTPTVQEESEEEEVDETGVEVKDIELVMSQANVSRAKAVRALKNNSNDIVNAIMELTM
>UniRef100_UPI001E6795F9	309	0.969	5.736E-92	16	214	215	1798	1996	1997
----------------PVLKNNKGSGTESDSDESVPELEEQDSTQATTQQAQLAAAAEIDEEPVSKAKQSRSEKKARKAMSKLGLRQVTGVTRVTIRKSKNILFVITKPDVYKSPASDTYIVFGEAKIEDLSQQAQLAAAEKFKVQGEAVSNIQENTQTPTVQEESEEEEVDETGVEVKDIELVMSQANVSRAKAVRALKNNSNDIVNAIMELTM
>UniRef100_A0A8B7FLS1	309	0.969	5.736E-92	16	214	215	1799	1997	1998
----------------PVLKNNKGSGTESDSDESVPELEEQDSTQATTQQAQLAAAAEIDEEPVSKAKQSRSEKKARKAMSKLGLRQVTGVTRVTIRKSKNILFVITKPDVYKSPASDTYIVFGEAKIEDLSQQAQLAAAEKFKVQGEAVSNIQENTQTPTVQEESEEEEVDETGVEVKDIELVMSQANVSRAKAVRALKNNSNDIVNAIMELTM
>UniRef100_UPI00201832E4	309	0.969	5.736E-92	16	214	215	1801	1999	2000
----------------PVLKNNKGSGTESDSDESVPELEEQDSTQATTQQAQLAAAAEIDEEPVSKAKQSRSEKKARKAMSKLGLRQVTGVTRVTIRKSKNILFVITKPDVYKSPASDTYIVFGEAKIEDLSQQAQLAAAEKFKVQGEAVSNIQENTQTPTVQEESEEEEVDETGVEVKDIELVMSQANVSRAKAVRALKNNSNDIVNAIMELTM
>UniRef100_A0A834B3J6	309	0.969	5.736E-92	16	214	215	1814	2012	2013
----------------PVLKNNKGSGTESDSDESVPELEEQDSTQATTQQAQLAAAAEIDEEPVSKAKQSRSEKKARKAMSKLGLRQVTGVTRVTIRKSKNILFVITKPDVYKSPASDTYIVFGEAKIEDLSQQAQLAAAEKFKVQGEAVSNIQENTQTPTVQEESEEEEVDETGVEVKDIELVMSQANVSRAKAVRALKNNSNDIVNAIMELTM
>UniRef100_A0A811YGT4	309	0.969	5.736E-92	16	214	215	1818	2016	2017
----------------PVLKNNKGSGTESDSDESVPELEEQDSTQATTQQAQLAAAAEIDEEPVSKAKQSRSEKKARKAMSKLGLRQVTGVTRVTIRKSKNILFVITKPDVYKSPASDTYIVFGEAKIEDLSQQAQLAAAEKFKVQGEAVSNIQENTQTPTVQEESEEEEVDETGVEVKDIELVMSQANVSRAKAVRALKNNSNDIVNAIMELTM
>UniRef100_UPI001659D2D4	309	0.969	5.736E-92	16	214	215	1826	2024	2025
----------------PVLKNNKGSGTESDSDESVPELEEQDSTQATTQQAQLAAAAEIDEEPVSKAKQSRSEKKARKAMSKLGLRQVTGVTRVTIRKSKNILFVITKPDVYKSPASDTYIVFGEAKIEDLSQQAQLAAAEKFKVQGEAVSNIQENTQTPTVQEESEEEEVDETGVEVKDIELVMSQANVSRAKAVRALKNNSNDIVNAIMELTM
>UniRef100_UPI0015F13B0F	309	0.969	5.736E-92	16	214	215	1832	2030	2031
----------------PVLKNNKGSGTESDSDESVPELEEQDSTQATTQQAQLAAAAEIDEEPVSKAKQSRSEKKARKAMSKLGLRQVTGVTRVTIRKSKNILFVITKPDVYKSPASDTYIVFGEAKIEDLSQQAQLAAAEKFKVQGEAVSNIQENTQTPTVQEESEEEEVDETGVEVKDIELVMSQANVSRAKAVRALKNNSNDIVNAIMELTM
>UniRef100_UPI000B546CE7	309	0.969	5.736E-92	16	214	215	1843	2041	2042
----------------PVLKNNKGSGTESDSDESVPELEEQDSTQATTQQAQLAAAAEIDEEPVSKAKQSRSEKKARKAMSKLGLRQVTGVTRVTIRKSKNILFVITKPDVYKSPASDTYIVFGEAKIEDLSQQAQLAAAEKFKVQGEAVSNIQENTQTPTVQEESEEEEVDETGVEVKDIELVMSQANVSRAKAVRALKNNSNDIVNAIMELTM
>UniRef100_UPI001FD155B6	309	0.969	5.736E-92	16	214	215	1844	2042	2043
----------------PVLKNNKGSGTESDSDESVPELEEQDSTQATTQQAQLAAAAEIDEEPVSKAKQSRSEKKARKAMSKLGLRQVTGVTRVTIRKSKNILFVITKPDVYKSPASDTYIVFGEAKIEDLSQQAQLAAAEKFKVQGEAVSNIQENTQTPTVQEESEEEEVDETGVEVKDIELVMSQANVSRAKAVRALKNNSNDIVNAIMELTM
>UniRef100_UPI000E558CC8	309	0.969	5.736E-92	16	214	215	1845	2043	2044
----------------PVLKNNKGSGTESDSDESVPELEEQDSTQATTQQAQLAAAAEIDEEPVSKAKQSRSEKKARKAMSKLGLRQVTGVTRVTIRKSKNILFVITKPDVYKSPASDTYIVFGEAKIEDLSQQAQLAAAEKFKVQGEAVSNIQENTQTPTVQEESEEEEVDETGVEVKDIELVMSQANVSRAKAVRALKNNSNDIVNAIMELTM
>UniRef100_UPI001E269E56	309	0.969	5.736E-92	16	214	215	1875	2073	2074
----------------PVLKNNKGSGTESDSDESVPELEEQDSTQATTQQAQLAAAAEIDEEPVSKAKQSRSEKKARKAMSKLGLRQVTGVTRVTIRKSKNILFVITKPDVYKSPASDTYIVFGEAKIEDLSQQAQLAAAEKFKVQGEAVSNIQENTQTPTVQEESEEEEVDETGVEVKDIELVMSQANVSRAKAVRALKNNSNDIVNAIMELTM
>UniRef100_A0A8U0N9P6	309	0.969	5.736E-92	16	214	215	1912	2110	2111
----------------PVLKNNKGSGTESDSDESVPELEEQDSTQATTQQAQLAAAAEIDEEPVSKAKQSRSEKKARKAMSKLGLRQVTGVTRVTIRKSKNILFVITKPDVYKSPASDTYIVFGEAKIEDLSQQAQLAAAEKFKVQGEAVSNIQENTQTPTVQEESEEEEVDETGVEVKDIELVMSQANVSRAKAVRALKNNSNDIVNAIMELTM
>UniRef100_UPI00174CA14E	309	0.969	5.736E-92	16	214	215	1925	2123	2124
----------------PVLKNNKGSGTESDSDESVPELEEQDSTQATTQQAQLAAAAEIDEEPVSKAKQSRSEKKARKAMSKLGLRQVTGVTRVTIRKSKNILFVITKPDVYKSPASDTYIVFGEAKIEDLSQQAQLAAAEKFKVQGEAVSNIQENTQTPTVQEESEEEEVDETGVEVKDIELVMSQANVSRAKAVRALKNNSNDIVNAIMELTM
>UniRef100_UPI001FB2CB1A	309	0.969	5.736E-92	16	214	215	1944	2142	2143
----------------PVLKNNKGSGTESDSDESVPELEEQDSTQATTQQAQLAAAAEIDEEPVSKAKQSRSEKKARKAMSKLGLRQVTGVTRVTIRKSKNILFVITKPDVYKSPASDTYIVFGEAKIEDLSQQAQLAAAEKFKVQGEAVSNIQENTQTPTVQEESEEEEVDETGVEVKDIELVMSQANVSRAKAVRALKNNSNDIVNAIMELTM
>UniRef100_UPI001386F8D2	309	0.969	5.736E-92	16	214	215	1962	2160	2161
----------------PVLKNNKGSGTESDSDESVPELEEQDSTQATTQQAQLAAAAEIDEEPVSKAKQSRSEKKARKAMSKLGLRQVTGVTRVTIRKSKNILFVITKPDVYKSPASDTYIVFGEAKIEDLSQQAQLAAAEKFKVQGEAVSNIQENTQTPTVQEESEEEEVDETGVEVKDIELVMSQANVSRAKAVRALKNNSNDIVNAIMELTM
>UniRef100_UPI001FB25C53	309	0.969	5.736E-92	16	214	215	1994	2192	2193
----------------PVLKNNKGSGTESDSDESVPELEEQDSTQATTQQAQLAAAAEIDEEPVSKAKQSRSEKKARKAMSKLGLRQVTGVTRVTIRKSKNILFVITKPDVYKSPASDTYIVFGEAKIEDLSQQAQLAAAEKFKVQGEAVSNIQENTQTPTVQEESEEEEVDETGVEVKDIELVMSQANVSRAKAVRALKNNSNDIVNAIMELTM
>UniRef100_A0A7J7ZKK6	309	0.969	5.736E-92	16	214	215	2048	2246	2247
----------------PVLKNNKGSGTESDSDESVPELEEQDSTQATTQQAQLAAAAEIDEEPVSKAKQSRSEKKARKAMSKLGLRQVTGVTRVTIRKSKNILFVITKPDVYKSPASDTYIVFGEAKIEDLSQQAQLAAAEKFKVQGEAVSNIQENTQTPTVQEESEEEEVDETGVEVKDIELVMSQANVSRAKAVRALKNNSNDIVNAIMELTM
>UniRef100_A0A6P6DTY3	309	0.969	5.736E-92	16	214	215	2097	2295	2296
----------------PVLKNNKGSGTESDSDESVPELEEQDSTQATTQQAQLAAAAEIDEEPVSKAKQSRSEKKARKAMSKLGLRQVTGVTRVTIRKSKNILFVITKPDVYKSPASDTYIVFGEAKIEDLSQQAQLAAAEKFKVQGEAVSNIQENTQTPTVQEESEEEEVDETGVEVKDIELVMSQANVSRAKAVRALKNNSNDIVNAIMELTM
>UniRef100_A0A7J8G014	309	0.969	5.736E-92	16	214	215	2148	2346	2347
----------------PVLKNNKGSGTESDSDESVPELEEQDSTQATTQQAQLAAAAEIDEEPVSKAKQSRSEKKARKAMSKLGLRQVTGVTRVTIRKSKNILFVITKPDVYKSPASDTYIVFGEAKIEDLSQQAQLAAAEKFKVQGEAVSNIQENTQTPTVQEESEEEEVDETGVEVKDIELVMSQANVSRAKAVRALKNNSNDIVNAIMELTM
>UniRef100_A0A5E4ATL1	309	0.969	5.736E-92	16	214	215	2311	2509	2510
----------------PVLKNNKGSGTESDSDESVPELEEQDSTQATTQQAQLAAAAEIDEEPVSKAKQSRSEKKARKAMSKLGLRQVTGVTRVTIRKSKNILFVITKPDVYKSPASDTYIVFGEAKIEDLSQQAQLAAAEKFKVQGEAVSNIQENTQTPTVQEESEEEEVDETGVEVKDIELVMSQANVSRAKAVRALKNNSNDIVNAIMELTM
>UniRef100_UPI00156BF086	309	0.924	7.862E-92	2	213	215	35	246	262
--GEATETVPATEQELPQPQPETGAGTESDSDDSVPEPEEQDSTRATTQQAQLAAAAGINEEPVSKAKQSQSEKKAGKAMSKLGLRQVTGVTRITIQKSKNILFVITKPDVYKSPASDTHIVFREAKIEDLSQQAQLAAAEKFKVQGEAVSNIQENTQTPTVQEESEEEEVDETGVEVKDIESVMSQANVSRAKAVRALKNKSNDIVNAIMDLT-
>UniRef100_T0MEW9	309	0.964	7.862E-92	16	214	215	447	645	646
----------------PVLKNNKGSGTESDSDESVPELEEQDSTQTTTQQAQLAAAAEIDEEPVSKAKQSRSEKKARKAMSKLGLRQVTGVTRVTIRKSKNILFVITKPDVYKSPASDTYIVFGEAKIEDLSQQAQLAAAEKFKVQGEAVSNIQENTQTPTVQEESEEEEVDETGVEVKDIELVMSQANVSRAKAVRALKNNSNDIVNAIMELTM
>UniRef100_A0A8C3NRC9	309	0.965	7.862E-92	15	214	215	870	1070	1071
---------------LPAPLkNDKGSGTESDSDESVPELEEQDSTQATTQQAQLAAAAEIDEEPVSKAKQSRSEKKARKAMSKLGLRQVTGVTRVTIRKSKNILFVITKPDVYKSPASDTYIVFGEAKIEDLSQQAQLAAAEKFKVQGEPVSNIQENTQTPTVQEESEEEEVDETGVEVKDIELVMSQANVSRAKAVRALKNNSNDIVNAIMELTM
>UniRef100_A0A8C9FP58	309	0.964	7.862E-92	16	214	215	1002	1200	1201
----------------PVVKNDKGSGTESDSDESVPELEEHDSTQATTQQAQLAAAAEIDEEPVSKAKQSRSEKKARKAMSKLGLRQVTGVTRVTIRKSKNILFVITKPDVYKSPASDTYIVFGEAKIEDLSQQAQLAAAEKFKVQGEAVSNIQENTQTPTVQEESEEEEVDETGVEVKDIELVMSQANVSRAKAVRALKNNSNDIVNAIMELTM
>UniRef100_A0A8V1A1X3	309	0.964	7.862E-92	16	214	215	1317	1515	1516
----------------PVVKNDKGSGTESDSDESVPELEEHDSTQATTQQAQLAAAAEIDEEPVSKAKQSRSEKKARKAMSKLGLRQVTGVTRVTIRKSKNILFVITKPDVYKSPASDTYIVFGEAKIEDLSQQAQLAAAEKFKVQGEAVSNIQENTQTPTVQEESEEEEVDETGVEVKDIELVMSQANVSRAKAVRALKNNSNDIVNAIMELTM
>UniRef100_A0A8V0ZWP4	309	0.964	7.862E-92	16	214	215	1335	1533	1534
----------------PVVKNDKGSGTESDSDESVPELEEHDSTQATTQQAQLAAAAEIDEEPVSKAKQSRSEKKARKAMSKLGLRQVTGVTRVTIRKSKNILFVITKPDVYKSPASDTYIVFGEAKIEDLSQQAQLAAAEKFKVQGEAVSNIQENTQTPTVQEESEEEEVDETGVEVKDIELVMSQANVSRAKAVRALKNNSNDIVNAIMELTM
>UniRef100_A0A2K6V098	309	0.937	7.862E-92	8	214	215	1795	2001	2002
--------VPTPSAKQPVLKNNKGSGTESDSDESVPELEEQDSTQATTQQAQLAAAAEIDEEPVSKAKQSRSEKKARKAMSKLGLRQVTGVTRVTIRKSKNIFFVITKPDVYKSPASDTYIVFGEAKIEDLSQQAQLAAAEKFKVQGEAVSNIQENTQTPTVQEESEEEEVDETGVEVKDIELVMSQANVSRAKAVRALKNNSNDIVNAIMELTM
>UniRef100_UPI002092A4B9	309	0.964	7.862E-92	16	214	215	1815	2013	2014
----------------PVLKNNKGSGTESDSDESVPELEEQDSTQTTTQQAQLAAAAEIDEEPVSKAKQSRSEKKARKAMSKLGLRQVTGVTRVTIRKSKNILFVITKPDVYKSPASDTYIVFGEAKIEDLSQQAQLAAAEKFKVQGEAVSNIQENTQTPTVQEESEEEEVDETGVEVKDIELVMSQANVSRAKAVRALKNNSNDIVNAIMELTM
>UniRef100_UPI002093B35E	309	0.964	7.862E-92	16	214	215	1847	2045	2046
----------------PVLKNNKGSGTESDSDESVPELEEQDSTQTTTQQAQLAAAAEIDEEPVSKAKQSRSEKKARKAMSKLGLRQVTGVTRVTIRKSKNILFVITKPDVYKSPASDTYIVFGEAKIEDLSQQAQLAAAEKFKVQGEAVSNIQENTQTPTVQEESEEEEVDETGVEVKDIELVMSQANVSRAKAVRALKNNSNDIVNAIMELTM
>UniRef100_W5PIQ0	308	0.938	1.077E-91	0	209	215	0	209	215
MPGEATETVPATEQELPQPQAETGSGTESDSDESVPELEEQDSTQATTQQAQLAAAAEIDEEPVSKAKQSRSEKKARKAMSKLGLRQVTGVTRVTIRKSKNILFVITKPDVYKSPASDTYIVLGEAKIEDLSQQAQLAAAEKFKVQGEAVSNIQENTQTPTVQEESEEQEVDETGVEVKNIELVMSQANASRAKAVLALKKERDELVTLI-----
>UniRef100_UPI001A98807E	308	0.978	1.077E-91	31	214	215	260	443	444
-------------------------------DDSVPELEEQDSTQTQTQQAQLAAAAEIDEEPVSKAKQSRSEKKARKAMSKLGLRQVTGVTRVTIRKSKNILFVITKPDVYKSPASDTYIVFGEAKIEDLSQQAQLAAAEKFKVQGEAVSNIQENTQTPTVQEESEEEEVDETGVEVKDIELVMSQANVSRAKAVRALKNNNNDIVNAIMELTM
>UniRef100_UPI001A94F0B1	308	0.964	1.077E-91	16	214	215	483	681	682
----------------PVLKNDKGSGTESDSDESVPELEEQDSTQATTQQAQLAAAAEIDEEPVSKAKQSRSEKKARKAMSKLGLRQVTGVTRVTIRKSKNILFVITKPDVYKSPASDTYIVFGEAKIEDLSQQAQLAAAEKFKVQGEPVSNIQENTQTPTVQEESEEEEVDETGVEVKDIELVMSQANVSRAKAVRALKNNSNDIVNAIMELTM
>UniRef100_UPI000E1C2611	308	1.00	1.077E-91	31	214	215	522	705	706
-------------------------------DESVPELEEQDSTQATTQQAQLAAAAEIDEEPVSKAKQSRSEKKARKAMSKLGLRQVTGVTRVTIRKSKNILFVITKPDVYKSPASDTYIVFGEAKIEDLSQQAQLAAAEKFKVQGEAVSNIQENTQTPTVQEESEEEEVDETGVEVKDIELVMSQANVSRAKAVRALKNNSNDIVNAIMELTM
>UniRef100_UPI001C05D05A	308	0.964	1.077E-91	16	214	215	989	1187	1188
----------------PVLKNDKGSGTESDSDESVPELEEQDSTQATTQQAQLAAAAEIDEEPVSKAKQSRSEKKARKAMSKLGLRQVTGVTRVTIRKSKNILFVITKPDVYKSPASDTYIVFGEAKIEDLSQQAQLAAAEKFKVQGEPVSNIQENTQTPTVQEESEEEEVDETGVEVKDIELVMSQANVSRAKAVRALKNNSNDIVNAIMELTM
>UniRef100_UPI001C056939	308	0.964	1.077E-91	16	214	215	995	1193	1194
----------------PVLKNDKGSGTESDSDESVPELEEQDSTQATTQQAQLAAAAEIDEEPVSKAKQSRSEKKARKAMSKLGLRQVTGVTRVTIRKSKNILFVITKPDVYKSPASDTYIVFGEAKIEDLSQQAQLAAAEKFKVQGEPVSNIQENTQTPTVQEESEEEEVDETGVEVKDIELVMSQANVSRAKAVRALKNNSNDIVNAIMELTM
>UniRef100_UPI001C0456B9	308	0.964	1.077E-91	16	214	215	997	1195	1196
----------------PVLKNDKGSGTESDSDESVPELEEQDSTQATTQQAQLAAAAEIDEEPVSKAKQSRSEKKARKAMSKLGLRQVTGVTRVTIRKSKNILFVITKPDVYKSPASDTYIVFGEAKIEDLSQQAQLAAAEKFKVQGEPVSNIQENTQTPTVQEESEEEEVDETGVEVKDIELVMSQANVSRAKAVRALKNNSNDIVNAIMELTM
>UniRef100_UPI002019A73A	308	0.964	1.077E-91	16	214	215	1075	1273	1274
----------------PVLKNDKGSGTESDSDESVPELEEQDSTQATTQQAQLAAAAEIDEEPVSKAKQSRSEKKARKAMSKLGLRQVTGVTRVTIRKSKNILFVITKPDVYKSPASDTYIVFGEAKIEDLSQQAQLAAAEKFKVQGEPVSNIQENTQTPTVQEESEEEEVDETGVEVKDIELVMSQANVSRAKAVRALKNNSNDIVNAIMELTM
>UniRef100_UPI0020184580	308	0.964	1.077E-91	16	214	215	1078	1276	1277
----------------PVLKNDKGSGTESDSDESVPELEEQDSTQATTQQAQLAAAAEIDEEPVSKAKQSRSEKKARKAMSKLGLRQVTGVTRVTIRKSKNILFVITKPDVYKSPASDTYIVFGEAKIEDLSQQAQLAAAEKFKVQGEPVSNIQENTQTPTVQEESEEEEVDETGVEVKDIELVMSQANVSRAKAVRALKNNSNDIVNAIMELTM
>UniRef100_UPI001364646B	308	0.964	1.077E-91	16	214	215	1168	1366	1367
----------------PVLKNDKGSGTESDSDESVPELEEQDSTQATTQQAQLAAAAEIDEEPVSKAKQSRSEKKARKAMSKLGLRQVTGVTRVTIRKSKNILFVITKPDVYKSPASDTYIVFGEAKIEDLSQQAQLAAAEKFKVQGEPVSNIQENTQTPTVQEESEEEEVDETGVEVKDIELVMSQANVSRAKAVRALKNNSNDIVNAIMELTM
>UniRef100_UPI001362873F	308	0.964	1.077E-91	16	214	215	1208	1406	1407
----------------PVLKNDKGSGTESDSDESVPELEEQDSTQATTQQAQLAAAAEIDEEPVSKAKQSRSEKKARKAMSKLGLRQVTGVTRVTIRKSKNILFVITKPDVYKSPASDTYIVFGEAKIEDLSQQAQLAAAEKFKVQGEPVSNIQENTQTPTVQEESEEEEVDETGVEVKDIELVMSQANVSRAKAVRALKNNSNDIVNAIMELTM
>UniRef100_UPI00224356A1	308	0.936	1.077E-91	9	214	215	1937	2142	2143
---------PAPSAKQPVLKNNKGSGTESDSDESVPELEEQDSTQTATQQAQLAAAAEIDEEPVSKAKQSRSEKKARKAMSKLGLRQVTGVTRVTIRKSKNILFVITKPDVYKSPASDTYIVFGEAKIEDLSQQAQLAAAEKFKVQGEAVSNIQENTQTPTVQEESEEEEVDETGVEVKDIELVMSQANVSRAKAVRALKNNSNDIVNAIMELTM
>UniRef100_M0R9L0	308	0.936	1.077E-91	9	214	215	1957	2162	2163
---------PAPSAKQPVLKNNKGSGTESDSDESVPELEEQDSTQTATQQAQLAAAAEIDEEPVSKAKQSRSEKKARKAMSKLGLRQVTGVTRVTIRKSKNILFVITKPDVYKSPASDTYIVFGEAKIEDLSQQAQLAAAEKFKVQGEAVSNIQENTQTPTVQEESEEEEVDETGVEVKDIELVMSQANVSRAKAVRALKNNSNDIVNAIMELTM
>UniRef100_P70670	308	0.936	1.077E-91	9	214	215	1981	2186	2187
---------PAPSAKQPVLKNNKGSGTESDSDESVPELEEQDSTQTATQQAQLAAAAEIDEEPVSKAKQSRSEKKARKAMSKLGLRQVTGVTRVTIRKSKNILFVITKPDVYKSPASDTYIVFGEAKIEDLSQQAQLAAAEKFKVQGEAVSNIQENTQTPTVQEESEEEEVDETGVEVKDIELVMSQANVSRAKAVRALKNNSNDIVNAIMELTM
>UniRef100_A0A6P7RG00	308	0.936	1.077E-91	9	214	215	1981	2186	2187
---------PAPSAKQPVLKNNKGSGTESDSDESVPELEEQDSTQTATQQAQLAAAAEIDEEPVSKAKQSRSEKKARKAMSKLGLRQVTGVTRVTIRKSKNILFVITKPDVYKSPASDTYIVFGEAKIEDLSQQAQLAAAEKFKVQGEAVSNIQENTQTPTVQEESEEEEVDETGVEVKDIELVMSQANVSRAKAVRALKNNSNDIVNAIMELTM
>UniRef100_UPI001486D2E3	308	0.936	1.077E-91	9	214	215	1994	2199	2200
---------PAPSAKQPILKNNKGSGTESDSDESVPELEEQDSTQTATQQAQLAAAAEIDEEPVSKAKQSRSEKKARKAMSKLGLRQVTGVTRVTIRKSKNILFVITKPDVYKSPASDTYIVFGEAKIEDLSQQAQLAAAEKFKVQGEAVSNIQENTQTPTVQEESEEEEVDETGVEVKDIELVMSQANVSRAKAVRALKNNSNDIVNAIMELTM
>UniRef100_UPI000FC53393	308	0.936	1.077E-91	9	214	215	2037	2242	2243
---------PAPSAKQPVLKNNKGSGTESDSDESVPELEEQDSTQTATQQAQLAAAAEIDEEPVSKAKQSRSEKKARKAMSKLGLRQVTGVTRVTIRKSKNILFVITKPDVYKSPASDTYIVFGEAKIEDLSQQAQLAAAEKFKVQGEAVSNIQENTQTPTVQEESEEEEVDETGVEVKDIELVMSQANVSRAKAVRALKNNSNDIVNAIMELTM
>UniRef100_A0A6P7I9H0	308	0.944	1.477E-91	16	214	215	479	677	678
----------------PVVKNDNGSGTESDSDDSVPELEEQDSAQTQTQQAQLAAAAEIDEEPVSKAKQSRSEKKARKAMSKLGLRQVTGVTRVTIRKSKNILFVITKPDVYKSPASDTYIVFGEAKIEDLSQQAQLAAAEKFKVQGEAVSNIQENTQTPTVQEESEEEEVDETGVEVKDIELVMSQANVSRAKAVRALKNNNNDIVNAIMELTM
>UniRef100_A0A7N6APE1	308	0.944	1.477E-91	16	214	215	500	698	699
----------------PEIKNDKGSGTESDSDDSVPELEEQDSAQTQTQQAQLAAAAEIDEEPVSKAKQSRSEKKARKAMSKLGLRQVTGVTRVTIRKSKNILFVITKPDVYKSPASDTYIVFGEAKIEDLSQQAQLAAAEKFKVQGEAVSNIQENTQTPTVQEESEEEEVDETGVEVKDIELVMSQANVSRAKAVRALKNNNNDIVNAIMELTM
>UniRef100_UPI0020262B0D	308	0.964	1.477E-91	16	214	215	1087	1285	1286
----------------PALKNDKGSGTESDSDESVPELEEQDSTQATTQQAQLAAAAEIDEEPVSKAKQSRSEKKARKAMSKLGLRQVTGVTRVTIRKSKSILFVITKPDVYKSPASDTYIVFGEAKIEDLSQQAQLAAAEKFKVQGEAVSNIQENTQTPTVQEESEEEEVDETGVEVKDIELVMSQANVSRAKAVRALKNNSNDIVNAIMELTM
>UniRef100_UPI00223D4DDE	308	0.900	1.477E-91	4	214	215	1126	1336	1337
----AIPKIAPTGKESVVKQNDEGSGTESDSDESVPELEEQDTTQSATQQAQLAAAAEIDEEPVSKAKQSRSEKKARKAMSKLGLRQVTGVTRVTIRKSKNILFVITKPDVYKSPASDTYIVFGEAKIEDLSQQAQLAAAEKFKVQGESVANIQENTQTPTVQEESEEEEVDETGVEVKDIELVMSQANVSRAKAVRALKNNNNDIVNAIMELTM
>UniRef100_UPI0021E4DE6D	308	0.994	1.477E-91	31	214	215	1897	2080	2081
-------------------------------DESVPELEEQDSTQTTTQQAQLAAAAEIDEEPVSKAKQSRSEKKARKAMSKLGLRQVTGVTRVTIRKSKNILFVITKPDVYKSPASDTYIVFGEAKIEDLSQQAQLAAAEKFKVQGEAVSNIQENTQTPTVQEESEEEEVDETGVEVKDIELVMSQANVSRAKAVRALKNNSNDIVNAIMELTM
>UniRef100_UPI001561941F	308	0.902	2.024E-91	0	214	215	0	213	214
MPGEATETVPAIEQQLPQPQAETGSGTESDSDESVPELEEQDSTQVTAQQVQLVVAAEIDEEPVSKAKQRRSEKKARKAMFKLGLQQVTGVTRVTIQKSKNILFVITKPDVYKXPASDTYMVFGEAKIEDLSQEAQLAAAEKFKVQGEAVSNIQENTQTPTVQEGSEEEEVDETGVEIKDIELVLSQPNVWGAKAVRALK-NSNDIVNAIMELTM
>UniRef100_A0A8T3DBH2	308	0.983	2.024E-91	31	214	215	74	257	258
-------------------------------DESVPELEEQDSAQAQTQQAQLAAAAEIDEEPVSKAKQSRSEKKARKAMSKLGLRQVTGVTRVTIRKSKNILFVITKPDVYKSPASDTYIVFGEAKIEDLSQQAQLAAAEKFKVQGEAVSNIQENTQTPTVQEESEEEEVDETGVEVKDIELVMSQANVSRAKAVRALKNNNNDIVNAIMELTM
>UniRef100_A0A9B0LNF6	308	0.925	2.024E-91	1	214	215	73	286	287
-PGEVTETVPATEQELPQAQGETGSGTESDGDESVPEPEEQDSTQAATQQAQLATAAEIDEEPVSKAKQSQSEKKAGKAMSKLGLRQVTGVTRGTIWKSKNILFVITKPDVYKSPASDTHIVLGEAKIEDLSQQAQLAAAEKFKVQGEAVSNIQENTETPTVQEESEEEEVDETGVEVKDIELVLSQANVSRAKAVRALKNNSNDTVNAIMELTM
>UniRef100_UPI0006B7B3CB	308	0.994	2.024E-91	31	214	215	128	311	312
-------------------------------DESVPELEEQDSTQATTQQAQLAAAAEIDEEPVSKAKQSRSEKKARKAMSKLGLRQVTGVTRVTIRKSKNILFVITKPDVYKSPASDTYIVFGEAKIEDLSQQAQLAAAEKFKVQGETVSNIQENTQTPTVQEESEEEEVDETGVEVKDIELVMSQANVSRAKAVRALKNNSNDIVNAIMELTM
>UniRef100_UPI0018648BE6	308	0.978	2.024E-91	31	214	215	140	323	324
-------------------------------DDSVPELEEQDSAQAQTQQAQLAAAAEIDEEPVSKAKQSRSEKKARKAMSKLGLRQVTGVTRVTIRKSKNILFVITKPDVYKSPASDTYIVFGEAKIEDLSQQAQLAAAEKFKVQGEAVSNIQENTQTPTVQEESEEEEVDETGVEVKDIELVMSQANVSRAKAVRALKNNNNDIVNAIMELTM
>UniRef100_UPI001145D0C4	308	0.948	2.024E-91	19	214	215	228	423	424
-------------------QPMSGSGTESDSDDSVPELEEQDSAQTQTQQAQLAAAAEIDEEPVSKAKQSRSEKKARKAMSKLGLRQVTGVTRVTIRKSKNILFVITKPDVYKSPASDTYIVFGEAKIEDLSQQAQLAAAEKFKVQGEAVSSIQENTQTPTVQEESEEEEVDETGVEVKDIELVMSQANVSRAKAIRALKNNNNDIVNAIMELTM
>UniRef100_UPI001864A434	308	0.978	2.024E-91	31	214	215	527	710	711
-------------------------------DDSVPELEEQDSAQAQTQQAQLAAAAEIDEEPVSKAKQSRSEKKARKAMSKLGLRQVTGVTRVTIRKSKNILFVITKPDVYKSPASDTYIVFGEAKIEDLSQQAQLAAAEKFKVQGEAVSNIQENTQTPTVQEESEEEEVDETGVEVKDIELVMSQANVSRAKAVRALKNNNNDIVNAIMELTM
>UniRef100_UPI0019661311	308	0.900	2.024E-91	4	214	215	508	717	718
----ATPKLPSAPVE-PILKNDKGSGTESESDESVPDLEDHDSAQAQTQQAQLAAAAEIDEEPVSKAKQSRSEKKARKAMSKLGLRQVTGVTRVTIRKSKNILFVITKPDVYKSPASDTYIVFGEAKIEDLSQQAQLAAAEKFKVQGEAVSNIQENTQTPTVQEESEEEEVDETGVEVKDIELVMSQANVSRAKAVRALKNNNNDIVNAIMELTM
>UniRef100_UPI0015AC4BCD	308	0.983	2.024E-91	31	214	215	764	947	948
-------------------------------DESVPELEEQDSAQAQTQQAQLAAAAEIDEEPVSKAKQSRSEKKARKAMSKLGLRQVTGVTRVTIRKSKNILFVITKPDVYKSPASDTYIVFGEAKIEDLSQQAQLAAAEKFKVQGEAVSNIQENTQTPTVQEESEEEEVDETGVEVKDIELVMSQANVSRAKAVRALKNNNNDIVNAIMELTM
>UniRef100_UPI0015ABD5D9	308	0.983	2.024E-91	31	214	215	775	958	959
-------------------------------DESVPELEEQDSAQAQTQQAQLAAAAEIDEEPVSKAKQSRSEKKARKAMSKLGLRQVTGVTRVTIRKSKNILFVITKPDVYKSPASDTYIVFGEAKIEDLSQQAQLAAAEKFKVQGEAVSNIQENTQTPTVQEESEEEEVDETGVEVKDIELVMSQANVSRAKAVRALKNNNNDIVNAIMELTM
>UniRef100_UPI0015A7BEA9	308	0.983	2.024E-91	31	214	215	786	969	970
-------------------------------DESVPELEEQDSAQAQTQQAQLAAAAEIDEEPVSKAKQSRSEKKARKAMSKLGLRQVTGVTRVTIRKSKNILFVITKPDVYKSPASDTYIVFGEAKIEDLSQQAQLAAAEKFKVQGEAVSNIQENTQTPTVQEESEEEEVDETGVEVKDIELVMSQANVSRAKAVRALKNNNNDIVNAIMELTM
>UniRef100_UPI001863C17F	308	0.978	2.024E-91	31	214	215	918	1101	1102
-------------------------------DDSVPELEEQDSAQAQTQQAQLAAAAEIDEEPVSKAKQSRSEKKARKAMSKLGLRQVTGVTRVTIRKSKNILFVITKPDVYKSPASDTYIVFGEAKIEDLSQQAQLAAAEKFKVQGEAVSNIQENTQTPTVQEESEEEEVDETGVEVKDIELVMSQANVSRAKAVRALKNNNNDIVNAIMELTM
>UniRef100_UPI0020208FC5	308	0.959	2.024E-91	16	214	215	2246	2444	2445
----------------PVLKNDKGSGTESDSDESVPELEEQDSTQTATQQAQLAAAAEIDEEPVSKAKQSRSEKKARKAMSKLGLRQVTGVTRVTIRKSKNILFVITKPDVYKSPASDTYIVFGEAKIEDLSQQAQLAAAEKFKVQGEAVSNIQENTQTPTVQEESEEEEVDETGVEVKDIELVMSQANVSRAKAVRALKNNSNDIVNAIMELTM
>UniRef100_UPI001C08A0D4	308	0.959	2.024E-91	16	214	215	2247	2445	2446
----------------PVLKNDKGSGTESDSDESVPELEEQDSTQTATQQAQLAAAAEIDEEPVSKAKQSRSEKKARKAMSKLGLRQVTGVTRVTIRKSKNILFVITKPDVYKSPASDTYIVFGEAKIEDLSQQAQLAAAEKFKVQGEAVSNIQENTQTPTVQEESEEEEVDETGVEVKDIELVMSQANVSRAKAVRALKNNSNDIVNAIMELTM
>UniRef100_W5P3X0	307	0.925	2.774E-91	0	214	215	0	208	209
MPGEATETVPATEQELPQPQAETGSGTESDRDESVPELE------ATTQQAQLAAAAEIDEEPVSKAKQSLSEKKARKAMSKLGLRQVTGVTRVTIRKSKNILFVITKPDVYKSPASDTYIVLGEAKIEDLSQQAQLAAAEKFKVQGEAVSNIQENTQTPTVQEKSEEEEADETGMEVKDTELVTSQANVSRAKAVRALKNNSNDTVNAIQELTM
>UniRef100_A0A2Y9G4V6	307	0.856	2.774E-91	0	214	215	0	215	216
MPGKATETVPATEQELPQPQAeTGSGTESDSDDDSLPELEEQDSTQATTXQAQLAAAAEINEEPVSKAKQSWSEKKVQKXMSKLGLRQVTGVTRVTIWKSENILFVITKPDVYKSPASDTYVVLGEATIEDLSQQAQLAAAEKFKVQGEAVSNIQENTQTPTMQEESEEEEVDETGEKGKDIELVMSQANASRAKAVRALKNNCNDIVNAIMELTM
>UniRef100_A0A3B5AJL2	307	0.972	2.774E-91	31	214	215	189	372	373
-------------------------------DDSVPELEEQDSAQTQTQQAQLAAAAEIDEEPVSKAKQSRSEKKARKAMSKLGLRQVTGVTRVTIRKSKNILFVITKPDVYKSPASDTYIVFGEAKIEDLSQQAQLAAAEKFKVQGEAVSNIQENTQTPTVQEESEEEEVDETGVEVKDIELVMSQANVSRAKAVRALKNNNNDIVNAIMELTM
>UniRef100_A0A6P7IJ85	307	0.972	2.774E-91	31	214	215	202	385	386
-------------------------------DDSVPELEEQDSAQTQTQQAQLAAAAEIDEEPVSKAKQSRSEKKARKAMSKLGLRQVTGVTRVTIRKSKNILFVITKPDVYKSPASDTYIVFGEAKIEDLSQQAQLAAAEKFKVQGEAVSNIQENTQTPTVQEESEEEEVDETGVEVKDIELVMSQANVSRAKAVRALKNNNNDIVNAIMELTM
>UniRef100_UPI00202B417E	307	0.954	2.774E-91	19	214	215	193	388	389
-------------------QNDEGSGTESDSDESVPELEEQDTTQSATQQAQLAAAAEIDEEPVSKAKQSRSEKKARKAMSKLGLRQVTGVTRVTIRKSKNILFVITKPDVYKSPASDTYIVFGEAKIEDLSQQAQLAAAEKFKVQGESVANIQENTQTPTVQEESEEEEVDETGVEVKDIELVMSQANVSRAKAVRALKNNNNDIVNAIMELTM
>UniRef100_UPI00202B0459	307	0.954	2.774E-91	19	214	215	208	403	404
-------------------QNDEGSGTESDSDESVPELEEQDTTQSATQQAQLAAAAEIDEEPVSKAKQSRSEKKARKAMSKLGLRQVTGVTRVTIRKSKNILFVITKPDVYKSPASDTYIVFGEAKIEDLSQQAQLAAAEKFKVQGESVANIQENTQTPTVQEESEEEEVDETGVEVKDIELVMSQANVSRAKAVRALKNNNNDIVNAIMELTM
>UniRef100_UPI000495C489	307	0.972	2.774E-91	31	214	215	228	411	412
-------------------------------DDSVPELEEQDSAQTQTQQAQLAAAAEIDEEPVSKAKQSRSEKKARKAMSKLGLRQVTGVTRVTIRKSKNILFVITKPDVYKSPASDTYIVFGEAKIEDLSQQAQLAAAEKFKVQGEAVSNIQENTQTPTVQEESEEEEVDETGVEVKDIELVMSQANVSRAKAVRALKNNNNDIVNAIMELTM
>UniRef100_UPI0014768678	307	0.964	2.774E-91	19	214	215	230	425	426
-------------------QHLSGSGTESDSDESVPDLEEQDSAQAQTQQAQLAAAAEIDEEPVSKAKQSRSEKKARKAMSKLGLRQVTGVTRVTIRKSKNILFVITKPDVYKSPASDTYIVFGEAKIEDLSQQAQLAAAEKFKVQGEAVSNIQENTQTPTVQEESEEEEVDETGVEVKDIELVMSQANVSRAKAVRALKNNNNDIVNAIMELTM
>UniRef100_A0A3Q1IQE0	307	0.972	2.774E-91	31	214	215	244	427	428
-------------------------------DDSVPELEEQDSAQTQTQQAQLAAAAEIDEEPVSKAKQSRSEKKARKAMSKLGLRQVTGVTRVTIRKSKNILFVITKPDVYKSPASDTYIVFGEAKIEDLSQQAQLAAAEKFKVQGEAVSNIQENTQTPTVQEESEEEEVDETGVEVKDIELVMSQANVSRAKAVRALKNNNNDIVNAIMELTM
>UniRef100_UPI001ED7E7F5	307	0.972	2.774E-91	31	214	215	255	438	439
-------------------------------DDSVPELEEQDSAQTQTQQAQLAAAAEIDEEPVSKAKQSRSEKKARKAMSKLGLRQVTGVTRVTIRKSKNILFVITKPDVYKSPASDTYIVFGEAKIEDLSQQAQLAAAEKFKVQGEAVSNIQENTQTPTVQEESEEEEVDETGVEVKDIELVMSQANVSRAKAVRALKNNNNDIVNAIMELTM
>UniRef100_UPI001476A59A	307	0.964	2.774E-91	19	214	215	244	439	440
-------------------QHLSGSGTESDSDESVPDLEEQDSAQAQTQQAQLAAAAEIDEEPVSKAKQSRSEKKARKAMSKLGLRQVTGVTRVTIRKSKNILFVITKPDVYKSPASDTYIVFGEAKIEDLSQQAQLAAAEKFKVQGEAVSNIQENTQTPTVQEESEEEEVDETGVEVKDIELVMSQANVSRAKAVRALKNNNNDIVNAIMELTM
>UniRef100_UPI000F6023AA	307	0.972	2.774E-91	31	214	215	258	441	442
-------------------------------DDSVPELEEQDSAQTQTQQAQLAAAAEIDEEPVSKAKQSRSEKKARKAMSKLGLRQVTGVTRVTIRKSKNILFVITKPDVYKSPASDTYIVFGEAKIEDLSQQAQLAAAEKFKVQGEAVSNIQENTQTPTVQEESEEEEVDETGVEVKDIELVMSQANVSRAKAVRALKNNNNDIVNAIMELTM
>UniRef100_A0A668AP20	307	0.978	2.774E-91	31	214	215	275	458	459
-------------------------------DESVPELEEQDSAQTQTQQAQLAAAAEIDEEPVSKAKQSRSEKKARKAMSKLGLRQVTGVTRVTIRKSKNILFVITKPDVYKSPASDTYIVFGEAKIEDLSQQAQLAAAEKFKVQGEAVSNIQENTQTPTVQEESEEEEVDETGVEVKDIELVMSQANVSRAKAVRALKNNNNDIVNAIMELTM
>UniRef100_UPI001C4CE9F8	307	0.972	2.774E-91	31	214	215	279	462	463
-------------------------------DDSVPELEEQDSAQTQTQQAQLAAAAEIDEEPVSKAKQSRSEKKARKAMSKLGLRQVTGVTRVTIRKSKNILFVITKPDVYKSPASDTYIVFGEAKIEDLSQQAQLAAAEKFKVQGEAVSNIQENTQTPTVQEESEEEEVDETGVEVKDIELVMSQANVSRAKAVRALKNNNNDIVNAIMELTM
>UniRef100_A0A3P9A5E1	307	0.964	2.774E-91	19	214	215	271	466	467
-------------------QHLSGSGTESDSDESVPDLEEQDSAQAQTQQAQLAAAAEIDEEPVSKAKQSRSEKKARKAMSKLGLRQVTGVTRVTIRKSKNILFVITKPDVYKSPASDTYIVFGEAKIEDLSQQAQLAAAEKFKVQGEAVSNIQENTQTPTVQEESEEEEVDETGVEVKDIELVMSQANVSRAKAVRALKNNNNDIVNAIMELTM
>UniRef100_UPI00106E199A	307	0.972	2.774E-91	31	214	215	284	467	468
-------------------------------DDSVPELEEQDSAQTQTQQAQLAAAAEIDEEPVSKAKQSRSEKKARKAMSKLGLRQVTGVTRVTIRKSKNILFVITKPDVYKSPASDTYIVFGEAKIEDLSQQAQLAAAEKFKVQGEAVSNIQENTQTPTVQEESEEEEVDETGVEVKDIELVMSQANVSRAKAVRALKNNNNDIVNAIMELTM
>UniRef100_A0A8P4GB00	307	0.972	2.774E-91	31	214	215	287	470	471
-------------------------------DDSVPELEEQDSAQTQTQQAQLAAAAEIDEEPVSKAKQSRSEKKARKAMSKLGLRQVTGVTRVTIRKSKNILFVITKPDVYKSPASDTYIVFGEAKIEDLSQQAQLAAAEKFKVQGEAVSNIQENTQTPTVQEESEEEEVDETGVEVKDIELVMSQANVSRAKAVRALKNNNNDIVNAIMELTM
>UniRef100_UPI00214E7035	307	0.972	2.774E-91	31	214	215	295	478	479
-------------------------------DDSVPELEEQDSAQTQTQQAQLAAAAEIDEEPVSKAKQSRSEKKARKAMSKLGLRQVTGVTRVTIRKSKNILFVITKPDVYKSPASDTYIVFGEAKIEDLSQQAQLAAAEKFKVQGEAVSNIQENTQTPTVQEESEEEEVDETGVEVKDIELVMSQANVSRAKAVRALKNNNNDIVNAIMELTM
>UniRef100_UPI00201504CE	307	0.978	2.774E-91	31	214	215	299	482	483
-------------------------------DESVPELEEQDSAQTQTQQAQLAAAAEIDEEPVSKAKQSRSEKKARKAMSKLGLRQVTGVTRVTIRKSKNILFVITKPDVYKSPASDTYIVFGEAKIEDLSQQAQLAAAEKFKVQGEAVSNIQENTQTPTVQEESEEEEVDETGVEVKDIELVMSQANVSRAKAVRALKNNNNDIVNAIMELTM
>UniRef100_UPI001C094001	307	0.978	2.774E-91	31	214	215	299	482	483
-------------------------------DESVPELEEQDSAQTQTQQAQLAAAAEIDEEPVSKAKQSRSEKKARKAMSKLGLRQVTGVTRVTIRKSKNILFVITKPDVYKSPASDTYIVFGEAKIEDLSQQAQLAAAEKFKVQGEAVSNIQENTQTPTVQEESEEEEVDETGVEVKDIELVMSQANVSRAKAVRALKNNNNDIVNAIMELTM
>UniRef100_A0A671VWV0	307	0.972	2.774E-91	31	214	215	315	498	499
-------------------------------DDSVPELEEQDSAQTQTQQAQLAAAAEIDEEPVSKAKQSRSEKKARKAMSKLGLRQVTGVTRVTIRKSKNILFVITKPDVYKSPASDTYIVFGEAKIEDLSQQAQLAAAEKFKVQGEAVSNIQENTQTPTVQEESEEEEVDETGVEVKDIELVMSQANVSRAKAVRALKNNNNDIVNAIMELTM
>UniRef100_A0A3Q3G252	307	0.972	2.774E-91	31	214	215	319	502	503
-------------------------------DDSVPELEEQDSAQTQTQQAQLAAAAEIDEEPVSKAKQSRSEKKARKAMSKLGLRQVTGVTRVTIRKSKNILFVITKPDVYKSPASDTYIVFGEAKIEDLSQQAQLAAAEKFKVQGEAVSNIQENTQTPTVQEESEEEEVDETGVEVKDIELVMSQANVSRAKAVRALKNNNNDIVNAIMELTM
>UniRef100_UPI00148FDEAF	307	0.972	2.774E-91	31	214	215	324	507	508
-------------------------------DDSVPELEEQDSAQTQTQQAQLAAAAEIDEEPVSKAKQSRSEKKARKAMSKLGLRQVTGVTRVTIRKSKNILFVITKPDVYKSPASDTYIVFGEAKIEDLSQQAQLAAAEKFKVQGEAVSNIQENTQTPTVQEESEEEEVDETGVEVKDIELVMSQANVSRAKAVRALKNNNNDIVNAIMELTM
>UniRef100_A0A673CA24	307	0.972	2.774E-91	31	214	215	341	524	525
-------------------------------DDSVPELEEQDSAQTQTQQAQLAAAAEIDEEPVSKAKQSRSEKKARKAMSKLGLRQVTGVTRVTIRKSKNILFVITKPDVYKSPASDTYIVFGEAKIEDLSQQAQLAAAEKFKVQGEAVSNIQENTQTPTVQEESEEEEVDETGVEVKDIELVMSQANVSRAKAVRALKNNNNDIVNAIMELTM
>UniRef100_UPI00187C5770	307	0.972	2.774E-91	31	214	215	344	527	528
-------------------------------DDSVPELEEQDSAQTQTQQAQLAAAAEIDEEPVSKAKQSRSEKKARKAMSKLGLRQVTGVTRVTIRKSKNILFVITKPDVYKSPASDTYIVFGEAKIEDLSQQAQLAAAEKFKVQGEAVSNIQENTQTPTVQEESEEEEVDETGVEVKDIELVMSQANVSRAKAVRALKNNNNDIVNAIMELTM
>UniRef100_UPI001BD6344B	307	0.972	2.774E-91	31	214	215	350	533	534
-------------------------------DDSVPELEEQDSAQTQTQQAQLAAAAEIDEEPVSKAKQSRSEKKARKAMSKLGLRQVTGVTRVTIRKSKNILFVITKPDVYKSPASDTYIVFGEAKIEDLSQQAQLAAAEKFKVQGEAVSNIQENTQTPTVQEESEEEEVDETGVEVKDIELVMSQANVSRAKAVRALKNNNNDIVNAIMELTM
>UniRef100_UPI001C4B5758	307	0.972	2.774E-91	31	214	215	360	543	544
-------------------------------DDSVPELEEQDSAQTQTQQAQLAAAAEIDEEPVSKAKQSRSEKKARKAMSKLGLRQVTGVTRVTIRKSKNILFVITKPDVYKSPASDTYIVFGEAKIEDLSQQAQLAAAEKFKVQGEAVSNIQENTQTPTVQEESEEEEVDETGVEVKDIELVMSQANVSRAKAVRALKNNNNDIVNAIMELTM
>UniRef100_A0A8C6WRI1	307	0.972	2.774E-91	31	214	215	364	547	548
-------------------------------DDSVPELEEQDSAQTQTQQAQLAAAAEIDEEPVSKAKQSRSEKKARKAMSKLGLRQVTGVTRVTIRKSKNILFVITKPDVYKSPASDTYIVFGEAKIEDLSQQAQLAAAEKFKVQGEAVSNIQENTQTPTVQEESEEEEVDETGVEVKDIELVMSQANVSRAKAVRALKNNNNDIVNAIMELTM
>UniRef100_A0A3P8T1L1	307	0.972	2.774E-91	31	214	215	391	574	575
-------------------------------DDSVPELEEQDSAQTQTQQAQLAAAAEIDEEPVSKAKQSRSEKKARKAMSKLGLRQVTGVTRVTIRKSKNILFVITKPDVYKSPASDTYIVFGEAKIEDLSQQAQLAAAEKFKVQGEAVSNIQENTQTPTVQEESEEEEVDETGVEVKDIELVMSQANVSRAKAVRALKNNNNDIVNAIMELTM
>UniRef100_UPI000497A463	307	0.972	2.774E-91	31	214	215	464	647	648
-------------------------------DDSVPELEEQDSAQTQTQQAQLAAAAEIDEEPVSKAKQSRSEKKARKAMSKLGLRQVTGVTRVTIRKSKNILFVITKPDVYKSPASDTYIVFGEAKIEDLSQQAQLAAAEKFKVQGEAVSNIQENTQTPTVQEESEEEEVDETGVEVKDIELVMSQANVSRAKAVRALKNNNNDIVNAIMELTM
>UniRef100_UPI00106E7193	307	0.972	2.774E-91	31	214	215	465	648	649
-------------------------------DDSVPELEEQDSAQTQTQQAQLAAAAEIDEEPVSKAKQSRSEKKARKAMSKLGLRQVTGVTRVTIRKSKNILFVITKPDVYKSPASDTYIVFGEAKIEDLSQQAQLAAAEKFKVQGEAVSNIQENTQTPTVQEESEEEEVDETGVEVKDIELVMSQANVSRAKAVRALKNNNNDIVNAIMELTM
>UniRef100_UPI00155E82A9	307	0.972	2.774E-91	31	214	215	469	652	653
-------------------------------DDSVPELEEQDSAQTQTQQAQLAAAAEIDEEPVSKAKQSRSEKKARKAMSKLGLRQVTGVTRVTIRKSKNILFVITKPDVYKSPASDTYIVFGEAKIEDLSQQAQLAAAEKFKVQGEAVSNIQENTQTPTVQEESEEEEVDETGVEVKDIELVMSQANVSRAKAVRALKNNNNDIVNAIMELTM
>UniRef100_UPI0015E2259D	307	0.972	2.774E-91	31	214	215	470	653	654
-------------------------------DDSVPELEEQDSAQTQTQQAQLAAAAEIDEEPVSKAKQSRSEKKARKAMSKLGLRQVTGVTRVTIRKSKNILFVITKPDVYKSPASDTYIVFGEAKIEDLSQQAQLAAAEKFKVQGEAVSNIQENTQTPTVQEESEEEEVDETGVEVKDIELVMSQANVSRAKAVRALKNNNNDIVNAIMELTM
>UniRef100_A0A6G0IQ92	307	0.972	2.774E-91	31	214	215	483	666	667
-------------------------------DDSVPELEEQDSAQTQTQQAQLAAAAEIDEEPVSKAKQSRSEKKARKAMSKLGLRQVTGVTRVTIRKSKNILFVITKPDVYKSPASDTYIVFGEAKIEDLSQQAQLAAAEKFKVQGEAVSNIQENTQTPTVQEESEEEEVDETGVEVKDIELVMSQANVSRAKAVRALKNNNNDIVNAIMELTM
>UniRef100_UPI001C08BE6A	307	0.978	2.774E-91	31	214	215	502	685	686
-------------------------------DESVPELEEQDSAQTQTQQAQLAAAAEIDEEPVSKAKQSRSEKKARKAMSKLGLRQVTGVTRVTIRKSKNILFVITKPDVYKSPASDTYIVFGEAKIEDLSQQAQLAAAEKFKVQGEAVSNIQENTQTPTVQEESEEEEVDETGVEVKDIELVMSQANVSRAKAVRALKNNNNDIVNAIMELTM
>UniRef100_UPI001BF85DF1	307	0.978	2.774E-91	31	214	215	509	692	693
-------------------------------DESVPELEEQDSAQTQTQQAQLAAAAEIDEEPVSKAKQSRSEKKARKAMSKLGLRQVTGVTRVTIRKSKNILFVITKPDVYKSPASDTYIVFGEAKIEDLSQQAQLAAAEKFKVQGEAVSNIQENTQTPTVQEESEEEEVDETGVEVKDIELVMSQANVSRAKAVRALKNNNNDIVNAIMELTM
>UniRef100_UPI0015E1E33C	307	0.972	2.774E-91	31	214	215	510	693	694
-------------------------------DDSVPELEEQDSAQTQTQQAQLAAAAEIDEEPVSKAKQSRSEKKARKAMSKLGLRQVTGVTRVTIRKSKNILFVITKPDVYKSPASDTYIVFGEAKIEDLSQQAQLAAAEKFKVQGEAVSNIQENTQTPTVQEESEEEEVDETGVEVKDIELVMSQANVSRAKAVRALKNNNNDIVNAIMELTM
>UniRef100_UPI001964296D	307	0.972	2.774E-91	31	214	215	512	695	696
-------------------------------DDSVPELEEQDSAQTQTQQAQLAAAAEIDEEPVSKAKQSRSEKKARKAMSKLGLRQVTGVTRVTIRKSKNILFVITKPDVYKSPASDTYIVFGEAKIEDLSQQAQLAAAEKFKVQGEAVSNIQENTQTPTVQEESEEEEVDETGVEVKDIELVMSQANVSRAKAVRALKNNNNDIVNAIMELTM
>UniRef100_UPI0011C17AA9	307	0.972	2.774E-91	31	214	215	516	699	700
-------------------------------DDSVPELEEQDSAQTQTQQAQLAAAAEIDEEPVSKAKQSRSEKKARKAMSKLGLRQVTGVTRVTIRKSKNILFVITKPDVYKSPASDTYIVFGEAKIEDLSQQAQLAAAEKFKVQGEAVSNIQENTQTPTVQEESEEEEVDETGVEVKDIELVMSQANVSRAKAVRALKNNNNDIVNAIMELTM
>UniRef100_UPI001C080BEA	307	0.978	2.774E-91	31	214	215	516	699	700
-------------------------------DESVPELEEQDSAQTQTQQAQLAAAAEIDEEPVSKAKQSRSEKKARKAMSKLGLRQVTGVTRVTIRKSKNILFVITKPDVYKSPASDTYIVFGEAKIEDLSQQAQLAAAEKFKVQGEAVSNIQENTQTPTVQEESEEEEVDETGVEVKDIELVMSQANVSRAKAVRALKNNNNDIVNAIMELTM
>UniRef100_UPI0021F5CF98	307	0.972	2.774E-91	31	214	215	522	705	706
-------------------------------DDSVPELEEQDSAQTQTQQAQLAAAAEIDEEPVSKAKQSRSEKKARKAMSKLGLRQVTGVTRVTIRKSKNILFVITKPDVYKSPASDTYIVFGEAKIEDLSQQAQLAAAEKFKVQGEAVSNIQENTQTPTVQEESEEEEVDETGVEVKDIELVMSQANVSRAKAVRALKNNNNDIVNAIMELTM
>UniRef100_UPI0021F67FE3	307	0.972	2.774E-91	31	214	215	570	753	754
-------------------------------DDSVPELEEQDSAQTQTQQAQLAAAAEIDEEPVSKAKQSRSEKKARKAMSKLGLRQVTGVTRVTIRKSKNILFVITKPDVYKSPASDTYIVFGEAKIEDLSQQAQLAAAEKFKVQGEAVSNIQENTQTPTVQEESEEEEVDETGVEVKDIELVMSQANVSRAKAVRALKNNNNDIVNAIMELTM
>UniRef100_UPI001446BFD0	307	0.972	2.774E-91	31	214	215	571	754	755
-------------------------------DDSVPELEEQDSAQTQTQQAQLAAAAEIDEEPVSKAKQSRSEKKARKAMSKLGLRQVTGVTRVTIRKSKNILFVITKPDVYKSPASDTYIVFGEAKIEDLSQQAQLAAAEKFKVQGEAVSNIQENTQTPTVQEESEEEEVDETGVEVKDIELVMSQANVSRAKAVRALKNNNNDIVNAIMELTM
>UniRef100_UPI0021F5EFDE	307	0.972	2.774E-91	31	214	215	578	761	762
-------------------------------DDSVPELEEQDSAQTQTQQAQLAAAAEIDEEPVSKAKQSRSEKKARKAMSKLGLRQVTGVTRVTIRKSKNILFVITKPDVYKSPASDTYIVFGEAKIEDLSQQAQLAAAEKFKVQGEAVSNIQENTQTPTVQEESEEEEVDETGVEVKDIELVMSQANVSRAKAVRALKNNNNDIVNAIMELTM
>UniRef100_UPI001649F962	307	0.972	2.774E-91	31	214	215	619	802	803
-------------------------------DDSVPELEEQDSAQTQTQQAQLAAAAEIDEEPVSKAKQSRSEKKARKAMSKLGLRQVTGVTRVTIRKSKNILFVITKPDVYKSPASDTYIVFGEAKIEDLSQQAQLAAAEKFKVQGEAVSNIQENTQTPTVQEESEEEEVDETGVEVKDIELVMSQANVSRAKAVRALKNNNNDIVNAIMELTM
>UniRef100_UPI0018650983	307	0.944	2.774E-91	16	214	215	606	804	805
----------------PAIKNDKGSGTESDSDESVPELEEQDSAQTQTQQAQLAAAAEIDEEPVSKAKQSRSEKKARKAMSKLGLRQVTGVTRVTIRKSKNILFVITKPDVYKSPASDTYIVFGEAKIEDLSQQAQLAAAEKFKVQGEAASNIQENTQTPTVQEESEEEEVDETGVEVKDIELVMSQANVSRAKAVRALKNNNNDIVNAIMELTM
>UniRef100_UPI001C4C79A3	307	0.972	2.774E-91	31	214	215	638	821	822
-------------------------------DDSVPELEEQDSAQTQTQQAQLAAAAEIDEEPVSKAKQSRSEKKARKAMSKLGLRQVTGVTRVTIRKSKNILFVITKPDVYKSPASDTYIVFGEAKIEDLSQQAQLAAAEKFKVQGEAVSNIQENTQTPTVQEESEEEEVDETGVEVKDIELVMSQANVSRAKAVRALKNNNNDIVNAIMELTM
>UniRef100_UPI00073FC51F	307	0.949	2.774E-91	16	214	215	651	849	850
----------------PVVKNDKGSGTESDSDESVPELEEQDSAQAQSQQAQLAAAAEIDEEPVSKAKQSRSEKKARKAMSKLGLRQVTGVTRVTIRKSKNILFVITKPDVYKSPASDTYIVFGEAKIEDLSQQAQLAAAEKFKVQGEAVSNIQENTQTPTVQEESEEEEVDETGVEVKDIELVMSQANVSRAKAVRALKNNNNDIVNAIMELTM
>UniRef100_UPI000F5D5F04	307	0.972	2.774E-91	31	214	215	723	906	907
-------------------------------DDSVPELEEQDSAQTQTQQAQLAAAAEIDEEPVSKAKQSRSEKKARKAMSKLGLRQVTGVTRVTIRKSKNILFVITKPDVYKSPASDTYIVFGEAKIEDLSQQAQLAAAEKFKVQGEAVSNIQENTQTPTVQEESEEEEVDETGVEVKDIELVMSQANVSRAKAVRALKNNNNDIVNAIMELTM
>UniRef100_UPI000F60059E	307	0.972	2.774E-91	31	214	215	751	934	935
-------------------------------DDSVPELEEQDSAQTQTQQAQLAAAAEIDEEPVSKAKQSRSEKKARKAMSKLGLRQVTGVTRVTIRKSKNILFVITKPDVYKSPASDTYIVFGEAKIEDLSQQAQLAAAEKFKVQGEAVSNIQENTQTPTVQEESEEEEVDETGVEVKDIELVMSQANVSRAKAVRALKNNNNDIVNAIMELTM
>UniRef100_UPI00202B2DFD	307	0.954	2.774E-91	19	214	215	870	1065	1066
-------------------QNDEGSGTESDSDESVPELEEQDTTQSATQQAQLAAAAEIDEEPVSKAKQSRSEKKARKAMSKLGLRQVTGVTRVTIRKSKNILFVITKPDVYKSPASDTYIVFGEAKIEDLSQQAQLAAAEKFKVQGESVANIQENTQTPTVQEESEEEEVDETGVEVKDIELVMSQANVSRAKAVRALKNNNNDIVNAIMELTM
>UniRef100_A0A8C5Q8D6	307	0.916	3.802E-91	0	214	215	0	211	212
MPGEATDTVPAAEQELHQPQAETGSGTESDSDDSPPELE--QGIHSATQQAQLAAAAEIDKEPVSKAKPSRSEKKARKAMSKLGLRQVTGVTRVTIRKSKNILFVITKTDVYKSPASDTYI-FGKAKIEDLSQQAQLAAAEKFKVQGEAVSNIQENTQTPTVQEESEEEEVDETGVEVKDIELVMSQANVSRAKAVRALKNNSNDIVNAIMELTM
>UniRef100_A0A3Q3AJP7	307	0.935	3.802E-91	15	214	215	91	291	292
---------------MPSPLAsSAGSGTESDSDDSVPELEEQDSAQTQTQQAQLAAAAEIDEEPVSKAKQSRSEKKARKAMSKLGLRQVTGVTRVTIRKSKNILFVITKPDVYKSPASDTYIVFGEAKIEDLSQQAQLAAAEKFKVPGENVSNIQENTQTPTVQEESEEEEVDETGVEVKDIELVMSQANVSRAKAVRALKNNNNDIVNAIMELTM
>UniRef100_UPI001E8CEF43	307	0.972	3.802E-91	31	214	215	244	427	428
-------------------------------DDSVPELEEQDSAQSQTQQAQLAAAAEIDEEPVSKAKQSRSEKKARKAMSKLGLRQVTGVTRVTIRKSKNILFVITKPDVYKSPASDTYIVFGEAKIEDLSQQAQLAAAEKFKVQGEAVSNIQENTQTPTVQEESEEEEVDETGVEVKDIELVMSQANVSRAKAVRALKNNNNDIVNAIMELTM
>UniRef100_A0A8C5A6E0	307	0.892	3.802E-91	1	214	215	340	553	554
-PKSAPSTAKTSAKAVPVMKNDKGSGTESDSDESVPDLEEQDSAQTQTQQAQLAAAAEIDEEPVSKAKQSRSEKKARKAMSKLGLRQVTGVTRVTIRKSKNILFVITKPDVYKSPASDTYIVFGEAKIEDLSQQAQLAAAEKFKVQGEAVSNIQENTQTPTVQEESEEEEVDETGVEVKDIELVMSQANVSRAKAVRALKNNNNDIVNAIMELTM
>UniRef100_UPI0011B400C9	307	0.892	3.802E-91	1	214	215	550	763	764
-PKSAPSTAKTSAKAVPVMKNDKGSGTESDSDESVPDLEEQDSAQTQTQQAQLAAAAEIDEEPVSKAKQSRSEKKARKAMSKLGLRQVTGVTRVTIRKSKNILFVITKPDVYKSPASDTYIVFGEAKIEDLSQQAQLAAAEKFKVQGEAVSNIQENTQTPTVQEESEEEEVDETGVEVKDIELVMSQANVSRAKAVRALKNNNNDIVNAIMELTM
>UniRef100_UPI0021E252A5	306	0.710	5.210E-91	0	214	215	37	330	331
MPGEATETVPATEQELPQPQAetvpllppkqpliesspgsvlessklpapadedelpplippeadsgavpfepilvnmptpkpagipapapsakqpvlkdNKGSGTESDSDESVPELEEQDSTQTTTQQAQLAAAAEIDEEPVSKAKQSRSEKKARKAMSKLGLRQVTGVTRVTIRKSKNILFVITKPDVYKSPASDTYIVFGEAKIEDLSQQAQLAAAEKFKVQSEGISNIQENTQTPTVQEESEEEEVDETGVEVKDIELVMSQANVSRAKAVRALKNNSNDIVNAIMELTM
>UniRef100_UPI0018F7AC85	306	0.916	5.210E-91	11	214	215	202	405	406
-----------TGKEPVAKQNDQGSGTESDSDESVPELEEQDTAQSATQQAQLAAAAEIDEEPVSKAKQSRSEKKARKAMSKLGLRQVTGVTRVTIRKSKNILFVITKPDVYKSPASDTYIVFGEAKIEDLSQQAQLAAAEKFKVQGESVANIQENTQTPTVQEESEDEEVDETGVEVKDIELVMSQANVSRAKAVRALKNNNNDIVNAIMELTM
>UniRef100_H3D4X7	306	0.954	5.210E-91	19	214	215	224	419	420
-------------------QPLSGSGTESDSDDSVPELEEQDSTQTQTQQAQLAAAAEIDEEPVSKAKQSRSEKKARKAMSKLGLRQVTGVTRVTIRKSKNILFVITKPDVYKSPASDTYIVFGEAKIEDLSQQAQLAAAEKFKVQGEAVSSIQENTQTPTVQEESEEEEVDEMGVEVKDIELVMSQANVSRAKAVRALKNNNNDIVNAIMELTM
>UniRef100_A0A3Q3AJN4	306	0.961	5.210E-91	31	214	215	239	422	423
-------------------------------DDSVPELEEQDSAQTQTQQAQLAAAAEIDEEPVSKAKQSRSEKKARKAMSKLGLRQVTGVTRVTIRKSKNILFVITKPDVYKSPASDTYIVFGEAKIEDLSQQAQLAAAEKFKVPGENVSNIQENTQTPTVQEESEEEEVDETGVEVKDIELVMSQANVSRAKAVRALKNNNNDIVNAIMELTM
>UniRef100_UPI00097D6535	306	0.967	5.210E-91	31	214	215	273	456	457
-------------------------------DDSVPELEEQDSAQTQTQQAQLAAAAELDEEPVSKAKQSRSEKKARKAMSKLGLRQVTGVTRVTIRKSKNILFVITKPDVYKSPASDTYIVFGEAKIEDLSQQAQLAAAEKFKVQGEAVSNIQENTQTPTVQEESEEEEVDETGVEVKDIELVMSQANVSRAKAVRALKNNNNDIVNAIMELTM
>UniRef100_A0A8B9LYS1	306	0.972	5.210E-91	31	214	215	520	703	704
-------------------------------DESVPELEEQDSAQTQTQQAQLAAAAEIDEEPVSKAKQSRSEKKARKAMSKLGLRQVTGVTRVTIRKSKNILFVITKPDVYKSPASDTYIVFGEAKIEDLSQQAQLAAAEKFKVQGEAASNIQENTQTPTVQEESEEEEVDETGVEVKDIELVMSQANVSRAKAVRALKNNNNDIVNAIMELTM
>UniRef100_UPI00097CE798	306	0.967	5.210E-91	31	214	215	538	721	722
-------------------------------DDSVPELEEQDSAQTQTQQAQLAAAAELDEEPVSKAKQSRSEKKARKAMSKLGLRQVTGVTRVTIRKSKNILFVITKPDVYKSPASDTYIVFGEAKIEDLSQQAQLAAAEKFKVQGEAVSNIQENTQTPTVQEESEEEEVDETGVEVKDIELVMSQANVSRAKAVRALKNNNNDIVNAIMELTM
>UniRef100_UPI0014772CAF	306	0.978	5.210E-91	31	214	215	551	734	735
-------------------------------DESVPDLEEQDSAQAQTQQAQLAAAAEIDEEPVSKAKQSRSEKKARKAMSKLGLRQVTGVTRVTIRKSKNILFVITKPDVYKSPASDTYIVFGEAKIEDLSQQAQLAAAEKFKVQGEAVSNIQENTQTPTVQEESEEEEVDETGVEVKDIELVMSQANVSRAKAVRALKNNNNDIVNAIMELTM
>UniRef100_A0A6Q2YR76	306	0.978	5.210E-91	31	214	215	639	822	823
-------------------------------DESVPDLEEQDSAQAQTQQAQLAAAAEIDEEPVSKAKQSRSEKKARKAMSKLGLRQVTGVTRVTIRKSKNILFVITKPDVYKSPASDTYIVFGEAKIEDLSQQAQLAAAEKFKVQGEAVSNIQENTQTPTVQEESEEEEVDETGVEVKDIELVMSQANVSRAKAVRALKNNNNDIVNAIMELTM
>UniRef100_A0A6Q2WWJ9	306	0.978	5.210E-91	31	214	215	850	1033	1034
-------------------------------DESVPDLEEQDSAQAQTQQAQLAAAAEIDEEPVSKAKQSRSEKKARKAMSKLGLRQVTGVTRVTIRKSKNILFVITKPDVYKSPASDTYIVFGEAKIEDLSQQAQLAAAEKFKVQGEAVSNIQENTQTPTVQEESEEEEVDETGVEVKDIELVMSQANVSRAKAVRALKNNNNDIVNAIMELTM
>UniRef100_UPI0018F5046D	306	0.916	5.210E-91	11	214	215	1441	1644	1645
-----------TGKEPVAKQNDQGSGTESDSDESVPELEEQDTAQSATQQAQLAAAAEIDEEPVSKAKQSRSEKKARKAMSKLGLRQVTGVTRVTIRKSKNILFVITKPDVYKSPASDTYIVFGEAKIEDLSQQAQLAAAEKFKVQGESVANIQENTQTPTVQEESEDEEVDETGVEVKDIELVMSQANVSRAKAVRALKNNNNDIVNAIMELTM
>UniRef100_A0A6P8R5B1	306	0.974	7.141E-91	20	214	215	104	298	299
--------------------PASGSGTESDSDESVPELEEQDSTHASTQQAQLAAAAEIDEEPVSKAKQSRSEKKARKAMSKLGLRQVTGVTRVTIRKSKNILFVITKPDVYKSPASDTYIVFGEAKIEDLSQQAQLAAAEKFKVQGEAVSNIQENTQTPTVQEESEEEEVDETGVEVKDIELVMSQANVSRAKAVRALKNNSNDIVNAIMELTM
>UniRef100_UPI0011294792	306	0.974	7.141E-91	20	214	215	124	318	319
--------------------PASGSGTESDSDESVPELEEQDSTHASTQQAQLAAAAEIDEEPVSKAKQSRSEKKARKAMSKLGLRQVTGVTRVTIRKSKNILFVITKPDVYKSPASDTYIVFGEAKIEDLSQQAQLAAAEKFKVQGEAVSNIQENTQTPTVQEESEEEEVDETGVEVKDIELVMSQANVSRAKAVRALKNNSNDIVNAIMELTM
>UniRef100_A0A6P8QFB3	306	0.974	7.141E-91	20	214	215	130	324	325
--------------------PASGSGTESDSDESVPELEEQDSTHASTQQAQLAAAAEIDEEPVSKAKQSRSEKKARKAMSKLGLRQVTGVTRVTIRKSKNILFVITKPDVYKSPASDTYIVFGEAKIEDLSQQAQLAAAEKFKVQGEAVSNIQENTQTPTVQEESEEEEVDETGVEVKDIELVMSQANVSRAKAVRALKNNSNDIVNAIMELTM
>UniRef100_A0A4W6ETE7	306	0.967	7.141E-91	31	214	215	170	353	354
-------------------------------DDSVPDLEEQDSAQTQTQQAQLAAAAEIDEEPVSKAKQSRSEKKARKAMSKLGLRQVTGVTRVTIRKSKNILFVITKPDVYKSPASDTYIVFGEAKIEDLSQQAQLAAAEKFKVQGEAVSNIQENTQTPTVQEESEEEEVDETGVEVKDIELVMSQANVSRAKAVRALKNNNNDIVNAIMELTM
>UniRef100_A0A665T6H3	306	0.967	7.141E-91	31	214	215	248	431	432
-------------------------------DDSVPDLEEQDSAQTQTQQAQLAAAAEIDEEPVSKAKQSRSEKKARKAMSKLGLRQVTGVTRVTIRKSKNILFVITKPDVYKSPASDTYIVFGEAKIEDLSQQAQLAAAEKFKVQGEAVSNIQENTQTPTVQEESEEEEVDETGVEVKDIELVMSQANVSRAKAVRALKNNNNDIVNAIMELTM
>UniRef100_UPI001FA83F73	306	0.967	7.141E-91	31	214	215	254	437	438
-------------------------------DDSVPDLEEQDSAQTQTQQAQLAAAAEIDEEPVSKAKQSRSEKKARKAMSKLGLRQVTGVTRVTIRKSKNILFVITKPDVYKSPASDTYIVFGEAKIEDLSQQAQLAAAEKFKVQGEAVSNIQENTQTPTVQEESEEEEVDETGVEVKDIELVMSQANVSRAKAVRALKNNNNDIVNAIMELTM
>UniRef100_UPI0020CACC6A	306	0.954	7.141E-91	19	214	215	257	452	453
-------------------QHLPGSGTESDSDESVPDLEEQDSAQTQTQQAQLAAAAEIDEEPVSKAKQSRSEKKARKAMSKLGLRQVTGVTRVTIRKSKNILFVITKPDVYKSPASDTYIVFGEAKIEDLSQQAQLAAAEKFKVQGEAASNIQENTQTPTVQEESEEEEVDETGVEVKDIELVMSQANVSRAKAVRALKNNNNDIVNAIMELTM
>UniRef100_UPI00232A2B4B	306	0.967	7.141E-91	31	214	215	269	452	453
-------------------------------DDSVPDLEEQDSAQTQTQQAQLAAAAEIDEEPVSKAKQSRSEKKARKAMSKLGLRQVTGVTRVTIRKSKNILFVITKPDVYKSPASDTYIVFGEAKIEDLSQQAQLAAAEKFKVQGEAVSNIQENTQTPTVQEESEEEEVDETGVEVKDIELVMSQANVSRAKAVRALKNNNNDIVNAIMELTM
>UniRef100_A0A8C2ZF12	306	0.967	7.141E-91	31	214	215	269	452	453
-------------------------------DDSVPDLEEQDSAQTQTQQAQLAAAAEIDEEPVSKAKQSRSEKKARKAMSKLGLRQVTGVTRVTIRKSKNILFVITKPDVYKSPASDTYIVFGEAKIEDLSQQAQLAAAEKFKVQGEAVSNIQENTQTPTVQEESEEEEVDETGVEVKDIELVMSQANVSRAKAVRALKNNNNDIVNAIMELTM
>UniRef100_A0A6J2Q113	306	0.967	7.141E-91	31	214	215	274	457	458
-------------------------------DDSVPDLEEQDSAQTQTQQAQLAAAAEIDEEPVSKAKQSRSEKKARKAMSKLGLRQVTGVTRVTIRKSKNILFVITKPDVYKSPASDTYIVFGEAKIEDLSQQAQLAAAEKFKVQGEAVSNIQENTQTPTVQEESEEEEVDETGVEVKDIELVMSQANVSRAKAVRALKNNNNDIVNAIMELTM
>UniRef100_G3PR69	306	0.967	7.141E-91	31	214	215	278	461	462
-------------------------------DDSVPDLEEQDSAQTQTQQAQLAAAAEIDEEPVSKAKQSRSEKKARKAMSKLGLRQVTGVTRVTIRKSKNILFVITKPDVYKSPASDTYIVFGEAKIEDLSQQAQLAAAEKFKVQGEAVSNIQENTQTPTVQEESEEEEVDETGVEVKDIELVMSQANVSRAKAVRALKNNNNDIVNAIMELTM
>UniRef100_UPI0012EED5E9	306	0.967	7.141E-91	31	214	215	278	461	462
-------------------------------DDSVPDLEEQDSAQTQTQQAQLAAAAEIDEEPVSKAKQSRSEKKARKAMSKLGLRQVTGVTRVTIRKSKNILFVITKPDVYKSPASDTYIVFGEAKIEDLSQQAQLAAAEKFKVQGEAVSNIQENTQTPTVQEESEEEEVDETGVEVKDIELVMSQANVSRAKAVRALKNNNNDIVNAIMELTM
>UniRef100_UPI001F075A57	306	0.972	7.141E-91	31	214	215	280	463	464
-------------------------------DESVPDLEEQDSAQTQTQQAQLAAAAEIDEEPVSKAKQSRSEKKARKAMSKLGLRQVTGVTRVTIRKSKNILFVITKPDVYKSPASDTYIVFGEAKIEDLSQQAQLAAAEKFKVQGEAVSNIQENTQTPTVQEESEEEEVDETGVEVKDIELVMSQANVSRAKAVRALKNNNNDIVNAIMELTM
>UniRef100_A0A3B4XBA7	306	0.967	7.141E-91	31	214	215	299	482	483
-------------------------------DDSVPDLEEQDSAQTQTQQAQLAAAAEIDEEPVSKAKQSRSEKKARKAMSKLGLRQVTGVTRVTIRKSKNILFVITKPDVYKSPASDTYIVFGEAKIEDLSQQAQLAAAEKFKVQGEAVSNIQENTQTPTVQEESEEEEVDETGVEVKDIELVMSQANVSRAKAVRALKNNNNDIVNAIMELTM
>UniRef100_UPI00146E4AD5	306	0.967	7.141E-91	31	214	215	304	487	488
-------------------------------DDSVPDLEEQDSAQTQTQQAQLAAAAEIDEEPVSKAKQSRSEKKARKAMSKLGLRQVTGVTRVTIRKSKNILFVITKPDVYKSPASDTYIVFGEAKIEDLSQQAQLAAAEKFKVQGEAVSNIQENTQTPTVQEESEEEEVDETGVEVKDIELVMSQANVSRAKAVRALKNNNNDIVNAIMELTM
>UniRef100_A0A6P8F0C1	306	0.972	7.141E-91	31	214	215	315	498	499
-------------------------------DESVPDLEEQDSAQTQTQQAQLAAAAEIDEEPVSKAKQSRSEKKARKAMSKLGLRQVTGVTRVTIRKSKNILFVITKPDVYKSPASDTYIVFGEAKIEDLSQQAQLAAAEKFKVQGEAVSNIQENTQTPTVQEESEEEEVDETGVEVKDIELVMSQANVSRAKAVRALKNNNNDIVNAIMELTM
>UniRef100_UPI0011B45A96	306	0.972	7.141E-91	31	214	215	326	509	510
-------------------------------DESVPDLEEQDSAQTQTQQAQLAAAAEIDEEPVSKAKQSRSEKKARKAMSKLGLRQVTGVTRVTIRKSKNILFVITKPDVYKSPASDTYIVFGEAKIEDLSQQAQLAAAEKFKVQGEAVSNIQENTQTPTVQEESEEEEVDETGVEVKDIELVMSQANVSRAKAVRALKNNNNDIVNAIMELTM
>UniRef100_A0A3B4VK22	306	0.967	7.141E-91	31	214	215	336	519	520
-------------------------------DDSVPDLEEQDSAQTQTQQAQLAAAAEIDEEPVSKAKQSRSEKKARKAMSKLGLRQVTGVTRVTIRKSKNILFVITKPDVYKSPASDTYIVFGEAKIEDLSQQAQLAAAEKFKVQGEAVSNIQENTQTPTVQEESEEEEVDETGVEVKDIELVMSQANVSRAKAVRALKNNNNDIVNAIMELTM
>UniRef100_A0A6I9NQD5	306	0.967	7.141E-91	31	214	215	458	641	642
-------------------------------DDSVPDLEEQDSAQTQTQQAQLAAAAEIDEEPVSKAKQSRSEKKARKAMSKLGLRQVTGVTRVTIRKSKNILFVITKPDVYKSPASDTYIVFGEAKIEDLSQQAQLAAAEKFKVQGEAVSNIQENTQTPTVQEESEEEEVDETGVEVKDIELVMSQANVSRAKAVRALKNNNNDIVNAIMELTM
>UniRef100_UPI00125CD802	306	0.967	7.141E-91	31	214	215	462	645	646
-------------------------------DDSVPDLEEQDSAQTQTQQAQLAAAAEIDEEPVSKAKQSRSEKKARKAMSKLGLRQVTGVTRVTIRKSKNILFVITKPDVYKSPASDTYIVFGEAKIEDLSQQAQLAAAEKFKVQGEAVSNIQENTQTPTVQEESEEEEVDETGVEVKDIELVMSQANVSRAKAVRALKNNNNDIVNAIMELTM
>UniRef100_UPI001653E316	306	0.967	7.141E-91	31	214	215	502	685	686
-------------------------------DDSVPDLEEQDSAQTQTQQAQLAAAAEIDEEPVSKAKQSRSEKKARKAMSKLGLRQVTGVTRVTIRKSKNILFVITKPDVYKSPASDTYIVFGEAKIEDLSQQAQLAAAEKFKVQGEAVSNIQENTQTPTVQEESEEEEVDETGVEVKDIELVMSQANVSRAKAVRALKNNNNDIVNAIMELTM
>UniRef100_UPI00146D66F1	306	0.967	7.141E-91	31	214	215	509	692	693
-------------------------------DDSVPDLEEQDSAQTQTQQAQLAAAAEIDEEPVSKAKQSRSEKKARKAMSKLGLRQVTGVTRVTIRKSKNILFVITKPDVYKSPASDTYIVFGEAKIEDLSQQAQLAAAEKFKVQGEAVSNIQENTQTPTVQEESEEEEVDETGVEVKDIELVMSQANVSRAKAVRALKNNNNDIVNAIMELTM
>UniRef100_UPI002233E490	306	0.934	7.141E-91	16	214	215	525	723	724
----------------PILKNDKGSGTESESDESVPDLEDHDSAQAQTQQAQLAAAAEIDEEPVSKAKQSRSEKKARKAMSKLGLRQVTGVTRVTIRKSKNILFVITKPDVYKSPASDTYIVFGEAKIEDLSQQAQLAAAEKFKVQGEAVSNIQENTQTPTVQEESEEEEVDETGVEVKDIELVMSQANVSRAKAVRALKNNNNDIVNAIMELTM
>UniRef100_UPI0021D7AED1	306	0.967	7.141E-91	31	214	215	545	728	729
-------------------------------DDSVPDLEEQDSAQTQTQQAQLAAAAEIDEEPVSKAKQSRSEKKARKAMSKLGLRQVTGVTRVTIRKSKNILFVITKPDVYKSPASDTYIVFGEAKIEDLSQQAQLAAAEKFKVQGEAVSNIQENTQTPTVQEESEEEEVDETGVEVKDIELVMSQANVSRAKAVRALKNNNNDIVNAIMELTM
>UniRef100_UPI0012EE4780	306	0.967	7.141E-91	31	214	215	559	742	743
-------------------------------DDSVPDLEEQDSAQTQTQQAQLAAAAEIDEEPVSKAKQSRSEKKARKAMSKLGLRQVTGVTRVTIRKSKNILFVITKPDVYKSPASDTYIVFGEAKIEDLSQQAQLAAAEKFKVQGEAVSNIQENTQTPTVQEESEEEEVDETGVEVKDIELVMSQANVSRAKAVRALKNNNNDIVNAIMELTM
>UniRef100_A0A6P8FE43	306	0.972	7.141E-91	31	214	215	599	782	783
-------------------------------DESVPDLEEQDSAQTQTQQAQLAAAAEIDEEPVSKAKQSRSEKKARKAMSKLGLRQVTGVTRVTIRKSKNILFVITKPDVYKSPASDTYIVFGEAKIEDLSQQAQLAAAEKFKVQGEAVSNIQENTQTPTVQEESEEEEVDETGVEVKDIELVMSQANVSRAKAVRALKNNNNDIVNAIMELTM
>UniRef100_UPI0021E21EAA	306	0.972	7.141E-91	31	214	215	618	801	802
-------------------------------DESVPELEEQDSAQTQTQQAQLAAAAEIDEEPVSKAKQSRSEKKARKAMSKLGLRQVAGVTRVTIRKSKNILFVITKPDVYKSPASDTYIVFGEAKIEDLSQQAQLAAAEKFKVQGEAVSNIQENTQTPTVQEESEEEEVDETGVEVKDIELVMSQANVSRAKAVRALKNNNNDIVNAIMELTM
>UniRef100_A0A6P8FE18	306	0.972	7.141E-91	31	214	215	623	806	807
-------------------------------DESVPDLEEQDSAQTQTQQAQLAAAAEIDEEPVSKAKQSRSEKKARKAMSKLGLRQVTGVTRVTIRKSKNILFVITKPDVYKSPASDTYIVFGEAKIEDLSQQAQLAAAEKFKVQGEAVSNIQENTQTPTVQEESEEEEVDETGVEVKDIELVMSQANVSRAKAVRALKNNNNDIVNAIMELTM
>UniRef100_A0A3B4XBI8	306	0.967	7.141E-91	31	214	215	624	807	808
-------------------------------DDSVPDLEEQDSAQTQTQQAQLAAAAEIDEEPVSKAKQSRSEKKARKAMSKLGLRQVTGVTRVTIRKSKNILFVITKPDVYKSPASDTYIVFGEAKIEDLSQQAQLAAAEKFKVQGEAVSNIQENTQTPTVQEESEEEEVDETGVEVKDIELVMSQANVSRAKAVRALKNNNNDIVNAIMELTM
>UniRef100_UPI002013DF7A	306	0.972	7.141E-91	31	214	215	625	808	809
-------------------------------DESVPELEEQDSAQTQTQQAQLAAAAEIDEEPVSKAKQSRSEKKARKAMSKLGLRQVAGVTRVTIRKSKNILFVITKPDVYKSPASDTYIVFGEAKIEDLSQQAQLAAAEKFKVQGEAVSNIQENTQTPTVQEESEEEEVDETGVEVKDIELVMSQANVSRAKAVRALKNNNNDIVNAIMELTM
>UniRef100_A0A6P8F0B6	306	0.972	7.141E-91	31	214	215	647	830	831
-------------------------------DESVPDLEEQDSAQTQTQQAQLAAAAEIDEEPVSKAKQSRSEKKARKAMSKLGLRQVTGVTRVTIRKSKNILFVITKPDVYKSPASDTYIVFGEAKIEDLSQQAQLAAAEKFKVQGEAVSNIQENTQTPTVQEESEEEEVDETGVEVKDIELVMSQANVSRAKAVRALKNNNNDIVNAIMELTM
>UniRef100_A0A6P8FFH2	306	0.972	7.141E-91	31	214	215	671	854	855
-------------------------------DESVPDLEEQDSAQTQTQQAQLAAAAEIDEEPVSKAKQSRSEKKARKAMSKLGLRQVTGVTRVTIRKSKNILFVITKPDVYKSPASDTYIVFGEAKIEDLSQQAQLAAAEKFKVQGEAVSNIQENTQTPTVQEESEEEEVDETGVEVKDIELVMSQANVSRAKAVRALKNNNNDIVNAIMELTM
>UniRef100_UPI0021E32FE9	306	0.972	7.141E-91	31	214	215	678	861	862
-------------------------------DESVPELEEQDSAQTQTQQAQLAAAAEIDEEPVSKAKQSRSEKKARKAMSKLGLRQVAGVTRVTIRKSKNILFVITKPDVYKSPASDTYIVFGEAKIEDLSQQAQLAAAEKFKVQGEAVSNIQENTQTPTVQEESEEEEVDETGVEVKDIELVMSQANVSRAKAVRALKNNNNDIVNAIMELTM
>UniRef100_A0A6P8QHE0	306	0.989	9.787E-91	31	214	215	212	395	396
-------------------------------DESVPELEEQDSTHASTQQAQLAAAAEIDEEPVSKAKQSRSEKKARKAMSKLGLRQVTGVTRVTIRKSKNILFVITKPDVYKSPASDTYIVFGEAKIEDLSQQAQLAAAEKFKVQGEAVSNIQENTQTPTVQEESEEEEVDETGVEVKDIELVMSQANVSRAKAVRALKNNSNDIVNAIMELTM
>UniRef100_UPI0016438295	306	0.956	9.787E-91	31	214	215	244	427	428
-------------------------------DDSVPELEEQDSAQTQTQQAQLAAAAEIDEEPVSKAKQSRSEKKARKAMSKLGLRQVTGVTRVTIRKSKNILFVITKPDVYKSPASDTYIVFGEAKIEDLSQQAQLAAAEKFKVPGETVSNVQENTQTPTVQEESEEEEVDETGVEVKDIELVMSQANVSRAKAVRALKNNNNDIVNAIMELTM
>UniRef100_A0A3P8X4G7	306	0.943	9.787E-91	19	214	215	239	434	435
-------------------NNDEGSGTESDSDDSVPELEEQDSAQTQTQQAQLAAAAELDEEPVSKAKQSRSEKKARKAMSKLGLRQVTGVTRVTIRKSKNILFVITKPDVYKSPASDTYIVFGEAKIEDLSQQAQLAAAEKFKVQGEAVSNIQENAQTPTVQEESEEEEVDETGVEVKDIELVMSQANVSRAKAVRALKNNNNDIVNAIMELTM
>UniRef100_A0A3Q2VQD0	306	0.956	9.787E-91	31	214	215	255	438	439
-------------------------------DDSVPELEEQDSAQTQTQQAQLAAAAEIDEEPVSKAKQSRSEKKARKAMSKLGLRQVTGVTRVTIRKSKNILFVITKPDVYKSPASDTYIVFGEAKIEDLSQQAQLAAAEKFKVPGETVSNVQENTQTPTVQEESEEEEVDETGVEVKDIELVMSQANVSRAKAVRALKNNNNDIVNAIMELTM
>UniRef100_A0A668SUX0	306	0.956	9.787E-91	31	214	215	255	438	439
-------------------------------DDSVPELEEQDSAQTQTQQAQLAAAAEIDEEPVSKAKQSRSEKKARKAMSKLGLRQVTGVTRVTIRKSKNILFVITKPDVYKSPASDTYIVFGEAKIEDLSQQAQLAAAEKFKVPGETVSNVQENTQTPTVQEESEEEEVDETGVEVKDIELVMSQANVSRAKAVRALKNNNNDIVNAIMELTM
>UniRef100_A0A5C6MUA5	306	0.961	9.787E-91	31	214	215	604	787	788
-------------------------------DDSVPELEEQDSAQTQTQQAQLAAAAEIDEEPVSKAKQSRSEKKARKAMSKLGLRQVTGVTRVTIRKSKNILFVITKPDVYKSPASDTYIVFGEAKIEDLSQQAQLAAAEKFKVQGEAVSSIQENTQTPTVQEESEEEEVDETGVEVKDIELVMSQANVSRAKAIRALKNNNNDIVNAIMELTM
>UniRef100_A0A668SUW4	306	0.956	9.787E-91	31	214	215	703	886	887
-------------------------------DDSVPELEEQDSAQTQTQQAQLAAAAEIDEEPVSKAKQSRSEKKARKAMSKLGLRQVTGVTRVTIRKSKNILFVITKPDVYKSPASDTYIVFGEAKIEDLSQQAQLAAAEKFKVPGETVSNVQENTQTPTVQEESEEEEVDETGVEVKDIELVMSQANVSRAKAVRALKNNNNDIVNAIMELTM
>UniRef100_A0A6P8R8R1	306	0.989	9.787E-91	31	214	215	1975	2158	2159
-------------------------------DESVPELEEQDSTHASTQQAQLAAAAEIDEEPVSKAKQSRSEKKARKAMSKLGLRQVTGVTRVTIRKSKNILFVITKPDVYKSPASDTYIVFGEAKIEDLSQQAQLAAAEKFKVQGEAVSNIQENTQTPTVQEESEEEEVDETGVEVKDIELVMSQANVSRAKAVRALKNNSNDIVNAIMELTM
>UniRef100_UPI00085481B4	305	0.764	1.341E-90	0	214	215	0	265	266
MPGEATETVPVAEQELHQPQAetatspstsgeetavaapteaavaaketvtqnpemaseasqtvgaqveaaveSSGSGTESDSDDSPPELE-QDSTQSSTQQAQLAAAAEIDEEPVSKAKQSRSEKKARKAMSKLGLRQVTGVTRVTIRKSKNILFVITKPDVYKSPASDTYIVFGEAKIEDLSQQAQLAAAEKFKVQGEAVSNIQENTQTPTVQEESEEEEVDESGVEVKDIELVMSQANVSRAKAVRALKNNSNDIVNAIMELTM
>UniRef100_A0A8C5E4M0	305	0.944	1.341E-90	16	214	215	104	302	303
----------------PVVKNNTGSGTESDSDDSVPELEEQDSAQTQTQQAQLAAAAEIDEEPVSKAKQSRSEKKARKAMSKLGLRQVTGVTRVTIRKSKNILFVITKPDVYKSPASDTYIVFGEAKIEDLSQQAQLAAAEKFKVQGEAVSNIQENTQTPTVQEESEEEEVDDTGVEVKDIELVMSQANVSRAKAVRALKNNKNDIVNAIMELTM
>UniRef100_UPI001CFBA111	305	0.912	1.341E-90	11	214	215	116	320	321
-----------TETKYPEPtVQPLGSGTESDSDESVPDLEEADSLQTTTQQSQLAAAAEIDEEPVSKAKQSRSEKKARKAMSKLGLRQVTGVTRVTIRKSKNILFVITKPDVYKSPASDTYIVFGEAKIEDLSQQAQLAAAEKFKVQGEATSNVQENTQTPTVQEESEEEEVDETGVEVKDIELVMSQANVSRAKAIRALKNNNNDIVNAIMELTM
>UniRef100_A0A8C1AIE2	305	0.912	1.341E-90	20	214	215	136	330	331
--------------------PAQEPAAVAALDESVPDLEEQDSAQTQTQQAQLAAAAEIDEEPVSKAKQSRSEKKARKAMSKLGLRQVAGVTRVTIRKSKNILFVITKPDVYKSPASDTYIVFGEAKIEDLSQQAQLAAAEKFKVQGEAVSNIQENTQTPTVQEESEEEEVDETGVEVKDIELVMSQANVSRAKAVRALKNNNNDIVNAIMELTM
>UniRef100_UPI00159C5C1C	305	0.961	1.341E-90	31	214	215	274	457	458
-------------------------------DDSVPDLEEQDSAQTQTQQAQLAAAAEIDEEPVSKAKQSRSEKKARKAMSKLGLRQVTGVTRVTIRKSKNILFVITKPDVYKSPASDTYIVFGEAKIEDLSQQAQLAAAEKFKVQGETVSNIQENTQTPTVQEESEEEEVDETGVEVKDIELVMSQANVSRAKAVRALKNNNNDIVNAIMELTM
>UniRef100_UPI0020CA9DBD	305	0.967	1.341E-90	31	214	215	551	734	735
-------------------------------DESVPDLEEQDSAQTQTQQAQLAAAAEIDEEPVSKAKQSRSEKKARKAMSKLGLRQVTGVTRVTIRKSKNILFVITKPDVYKSPASDTYIVFGEAKIEDLSQQAQLAAAEKFKVQGEAASNIQENTQTPTVQEESEEEEVDETGVEVKDIELVMSQANVSRAKAVRALKNNNNDIVNAIMELTM
>UniRef100_A0A3B1KGW5	305	0.967	1.341E-90	31	214	215	604	787	788
-------------------------------DESVPDLEEQDSAQTQTQQAQLAAAAEIDEEPVSKAKQSRSEKKARKAMSKLGLRQVTGVTRVTIRKSKNILFVITKPDVYKSPASDTYIVFGEAKIEDLSQQAQLAAAEKFKVQGEAASNIQENTQTPTVQEESEEEEVDETGVEVKDIELVMSQANVSRAKAVRALKNNNNDIVNAIMELTM
>UniRef100_UPI0020CB1FB2	305	0.967	1.341E-90	31	214	215	748	931	932
-------------------------------DESVPDLEEQDSAQTQTQQAQLAAAAEIDEEPVSKAKQSRSEKKARKAMSKLGLRQVTGVTRVTIRKSKNILFVITKPDVYKSPASDTYIVFGEAKIEDLSQQAQLAAAEKFKVQGEAASNIQENTQTPTVQEESEEEEVDETGVEVKDIELVMSQANVSRAKAVRALKNNNNDIVNAIMELTM
>UniRef100_A0A3B1JLE1	305	0.967	1.341E-90	31	214	215	842	1025	1026
-------------------------------DESVPDLEEQDSAQTQTQQAQLAAAAEIDEEPVSKAKQSRSEKKARKAMSKLGLRQVTGVTRVTIRKSKNILFVITKPDVYKSPASDTYIVFGEAKIEDLSQQAQLAAAEKFKVQGEAASNIQENTQTPTVQEESEEEEVDETGVEVKDIELVMSQANVSRAKAVRALKNNNNDIVNAIMELTM
>UniRef100_A0A673CBM4	305	0.865	1.838E-90	0	214	215	0	205	206
MPGEATETVPVTEQEMQQPQAETGSYSFASHKRACID---------KPQQKGLAAAAEIDEEPVSKAKQSRSEKKARKAMSKLGLRQVTGVTRVTIRKSKNILFVITKPDVYKSPASDTYIVFGEAKIEDLSQQAQLAAAEKFKVQGEAVSNIQENTQTPTVQEESEEEEVDETGVEVKDIELVMSQANVSRAKAVRALKNNNNDIVNAIMELTM
>UniRef100_A0A8B8VMG0	305	0.911	1.838E-90	0	214	215	21	235	236
MPGEATETIPATEXELPQSQGETGSGTESDSDESVPELEEQDSTQATTQQAQLAAAAEINDEPVSKAKQSQSEKKAQKDMSKLNLRQVTGVTRVTIRKSKNILFVITKPEVYKSPASDTYIVLGEAKIEDLPQQAQLAAAEKFKVQGEAVSNIQENTQTPTVQEESEEEETDETGAEVKDTELVMSQANVSRAKAVPALKNNSNDTVNAIMKLTM
>UniRef100_A0A8C1Z863	305	0.967	1.838E-90	31	214	215	202	385	386
-------------------------------DESVPDLEEQDSAQTQTQQAQLAAAAEIDEEPVSKAKQSRSEKKARKAMSKLGLRQVAGVTRVTIRKSKNILFVITKPDVYKSPASDTYIVFGEAKIEDLSQQAQLAAAEKFKVQGEAVSNIQENTQTPTVQEESEEEEVDETGVEVKDIELVMSQANVSRAKAVRALKNNNNDIVNAIMELTM
>UniRef100_A0A4W4EN45	305	0.944	1.838E-90	16	214	215	316	514	515
----------------PAVKNDKGSGTESDSDESVPEQEEQDSAQAQTQQAQLAAAAEIDEEPVSKAKQSRSEKKARKAMSKLGLRQVTGVTRVTIRKSKNILFVITKPDVYKSPASDTYIVFGEAKIEDLSQQAQLAAAEKFKVQGEAASNIQENTQTPTVQEESEEEEVDETGVEVKDIELVMSQANVSRAKAVRALKNNNNDIVNAIMELTM
>UniRef100_UPI00189F33B1	305	0.961	1.838E-90	31	214	215	395	578	579
-------------------------------DDSVPELEEQDSAQTQTQQAQLAAAAEIDEEPVSKAKQSRSEKKARKAMSKLGLRQVTGVTRVTIRKSKNILFVITKPDVYKSPASDTYIVFGEAKIEDLSQQAQLAAAEKFKVQGEAVSNIQENTQTPTVQEESEEEEVDDTGVEVKDIELVMSQANVSRTKAVRALKNNNNDIVNAIMELTM
>UniRef100_A0A8C4B2A3	305	0.961	1.838E-90	31	214	215	512	695	696
-------------------------------DDSVPELEEQDSAQSQTQQAQLAAAAEIDEEPVSKAKQSRSEKKARKAMSKLGLRQVTGVTRVTIRKSKNILFVITKPDVYKSPASDTYIVFGEAKIEDLSQQAQLAAAEKFKVQGEAVSNVQENTQTPTVQEESEEEEVDDTGVEVKDIELVMSQANVSRAKAVRALKNNNNDIVNAIMELTM
>UniRef100_UPI00222290D9	305	0.967	1.838E-90	31	214	215	652	835	836
-------------------------------DESVPDLEEQDSAQTQTQQAQLAAAAEIDEEPVSKAKQSRSEKKARKAMSKLGLRQVAGVTRVTIRKSKNILFVITKPDVYKSPASDTYIVFGEAKIEDLSQQAQLAAAEKFKVQGEAVSNIQENTQTPTVQEESEEEEVDETGVEVKDIELVMSQANVSRAKAVRALKNNNNDIVNAIMELTM
>UniRef100_UPI0015D0B84E	305	0.944	1.838E-90	16	214	215	964	1162	1163
----------------PAVKNDKGSGTESDSDESVPEQEEQDSAQAQTQQAQLAAAAEIDEEPVSKAKQSRSEKKARKAMSKLGLRQVTGVTRVTIRKSKNILFVITKPDVYKSPASDTYIVFGEAKIEDLSQQAQLAAAEKFKVQGEAASNIQENTQTPTVQEESEEEEVDETGVEVKDIELVMSQANVSRAKAVRALKNNNNDIVNAIMELTM
>UniRef100_A0A401P1F7	304	0.911	2.519E-90	11	214	215	1524	1727	1896
-----------TGKEPVAKQNDQGSGTESDSDESVPELEEQDTAQSATQQAQLAAAAEIDEEPVSKAKQSRSEKKARKAMSKLGLRQVTGVTRVTIRKSKNILFVITKPDVYKSPASDTYIVFGEAKIEDLSQQAQLAAAEKFKVQGESVANIQENTQTPTVQEESEDEEVDETGVEVKDIELVMSQANVSRAKAVRALKNNNNDIVNAIMELTI
>UniRef100_A0A3B3T951	304	0.922	3.453E-90	9	214	215	146	351	352
---------PATTKLEPVIKNEKGSGTESDSDESVPDLEEADSAQVQSQQAQLAAAAEIDEEPVSKAKQSRSEKKARKAMSKLGLRQVTGVTRVTIRKSKNILFVITKPDVYKSPASDTYIVFGEAKIEDLSQQAQLAAAEKFKVQGEAVSNIQENTQTPTVQEESEEEEVDETGVEVKDIELVMSQANVSRAKAVRALKNNNNDIVNAIMELTM
>UniRef100_A0A3Q2EAH5	304	0.951	3.453E-90	31	214	215	215	398	399
-------------------------------DDSVPELEEQDSAQTQTQQAQLAAAAEIDEEPVSKAKQSRSEKKARKAMSKLGLRQVTGVTRVTIRKSKNILFVITKPDVYKSPASDTYIVFGEAKIEDLSQQAQLAAAEKFKVQGEATAKIQDNTQTPTVQEESEEEEVDETGVEVKDIELVMSQANVSRAKAVRALKNNNNDIVNAIMELTM
>UniRef100_UPI001CDCEA1A	304	0.951	3.453E-90	31	214	215	224	407	408
-------------------------------DDSVPELEEQDSAQTQTQQAQLAAAAEIDEEPVSKAKQSRSEKKARKAMSKLGLRQVTGVTRVTIRKSKNILFVITKPDVYKSPASDTYIVFGEAKIEDLSQQAQLAAAEKFKVQGEATAKIQDNTQTPTVQEESEEEEVDETGVEVKDIELVMSQANVSRAKAVRALKNNNNDIVNAIMELTM
>UniRef100_A0A3B5QFH0	304	0.951	3.453E-90	31	214	215	225	408	409
-------------------------------DDSVPELEEQDSAQTQTQQAQLAAAAEIDEEPVSKAKQSRSEKKARKAMSKLGLRQVTGVTRVTIRKSKNILFVITKPDVYKSPASDTYIVFGEAKIEDLSQQAQLAAAEKFKVQGEATAKIQDNTQTPTVQEESEEEEVDETGVEVKDIELVMSQANVSRAKAVRALKNNNNDIVNAIMELTM
>UniRef100_A0A3B3YQH0	304	0.951	3.453E-90	31	214	215	227	410	411
-------------------------------DDSVPELEEQDSAQTQTQQAQLAAAAEIDEEPVSKAKQSRSEKKARKAMSKLGLRQVTGVTRVTIRKSKNILFVITKPDVYKSPASDTYIVFGEAKIEDLSQQAQLAAAEKFKVQGEATAKIQDNTQTPTVQEESEEEEVDETGVEVKDIELVMSQANVSRAKAVRALKNNNNDIVNAIMELTM
>UniRef100_A0A146PAJ1	304	0.951	3.453E-90	31	214	215	239	422	423
-------------------------------DDSVPELEEQDSAQTQTQQAQLAAAAEIDEEPVSKAKQSRSEKKARKAMSKLGLRQVTGVTRVTIRKSKNILFVITKPDVYKSPASDTYIVFGEAKIEDLSQQAQLAAAEKFKVQGEATAKIQDNTQTPTVQEESEEEEVDETGVEVKDIELVMSQANVSRAKAVRALKNNNNDIVNAIMELTM
>UniRef100_UPI00165B9B46	304	0.951	3.453E-90	31	214	215	239	422	423
-------------------------------DDSVPELEEQDSAQTQTQQAQLAAAAEIDEEPVSKAKQSRSEKKARKAMSKLGLRQVTGVTRVTIRKSKNILFVITKPDVYKSPASDTYIVFGEAKIEDLSQQAQLAAAEKFKVQGEATAKIQDNTQTPTVQEESEEEEVDETGVEVKDIELVMSQANVSRAKAVRALKNNNNDIVNAIMELTM
>UniRef100_A0A3B3T8M3	304	0.922	3.453E-90	9	214	215	376	581	582
---------PATTKLEPVIKNEKGSGTESDSDESVPDLEEADSAQVQSQQAQLAAAAEIDEEPVSKAKQSRSEKKARKAMSKLGLRQVTGVTRVTIRKSKNILFVITKPDVYKSPASDTYIVFGEAKIEDLSQQAQLAAAEKFKVQGEAVSNIQENTQTPTVQEESEEEEVDETGVEVKDIELVMSQANVSRAKAVRALKNNNNDIVNAIMELTM
>UniRef100_A0A3B3TA00	304	0.922	3.453E-90	9	214	215	476	681	682
---------PATTKLEPVIKNEKGSGTESDSDESVPDLEEADSAQVQSQQAQLAAAAEIDEEPVSKAKQSRSEKKARKAMSKLGLRQVTGVTRVTIRKSKNILFVITKPDVYKSPASDTYIVFGEAKIEDLSQQAQLAAAEKFKVQGEAVSNIQENTQTPTVQEESEEEEVDETGVEVKDIELVMSQANVSRAKAVRALKNNNNDIVNAIMELTM
>UniRef100_UPI0020B331B5	304	0.922	3.453E-90	9	214	215	512	717	718
---------PATTKLEPVIKNEKGSGTESDSDESVPDLEEADSAQVQSQQAQLAAAAEIDEEPVSKAKQSRSEKKARKAMSKLGLRQVTGVTRVTIRKSKNILFVITKPDVYKSPASDTYIVFGEAKIEDLSQQAQLAAAEKFKVQGEAVSNIQENTQTPTVQEESEEEEVDETGVEVKDIELVMSQANVSRAKAVRALKNNNNDIVNAIMELTM
>UniRef100_UPI0020B2F7B9	304	0.922	3.453E-90	9	214	215	523	728	729
---------PATTKLEPVIKNEKGSGTESDSDESVPDLEEADSAQVQSQQAQLAAAAEIDEEPVSKAKQSRSEKKARKAMSKLGLRQVTGVTRVTIRKSKNILFVITKPDVYKSPASDTYIVFGEAKIEDLSQQAQLAAAEKFKVQGEAVSNIQENTQTPTVQEESEEEEVDETGVEVKDIELVMSQANVSRAKAVRALKNNNNDIVNAIMELTM
>UniRef100_UPI0023082AC2	304	0.961	3.453E-90	31	214	215	588	771	772
-------------------------------DESVPELEEQDSAQTQTQQAQLAAAAEIDEEPVSKAKQSRSEKKARKAMSKLGLRQVTGVTRVTIRKSKNILFVITKPDVYKSPASDTYIVFGEAKIEDLSQQAQLAAAEKFKVQGEAASNIQESTQTPTVHEESEEEEVDETGVEVKDIELVMSQANVSRAKAVRALKNNNNDIVNAIMELTM
>UniRef100_UPI001016035F	304	0.951	3.453E-90	31	214	215	653	836	837
-------------------------------DDSVPELEEQDSAQTQTQQAQLAAAAEIDEEPVSKAKQSRSEKKARKAMSKLGLRQVTGVTRVTIRKSKNILFVITKPDVYKSPASDTYIVFGEAKIEDLSQQAQLAAAEKFKVQGEATAKIQDNTQTPTVQEESEEEEVDETGVEVKDIELVMSQANVSRAKAVRALKNNNNDIVNAIMELTM
>UniRef100_A0A9D3SG74	304	0.961	3.453E-90	31	214	215	654	837	838
-------------------------------DESVPELEEQDSAQTQTQQAQLAAAAEIDEEPVSKAKQSRSEKKARKAMSKLGLRQVTGVTRVTIRKSKNILFVITKPDVYKSPASDTYIVFGEAKIEDLSQQAQLAAAEKFKVQGEAASNIQESTQTPTVHEESEEEEVDETGVEVKDIELVMSQANVSRAKAVRALKNNNNDIVNAIMELTM
>UniRef100_UPI00234CE3A0	304	0.961	3.453E-90	31	214	215	700	883	884
-------------------------------DESVPELEEQDSAQTQTQQAQLAAAAEIDEEPVSKAKQSRSEKKARKAMSKLGLRQVTGVTRVTIRKSKNILFVITKPDVYKSPASDTYIVFGEAKIEDLSQQAQLAAAEKFKVQGEAASNIQESTQTPTVHEESEEEEVDETGVEVKDIELVMSQANVSRAKAVRALKNNNNDIVNAIMELTM
>UniRef100_A0A0R4IQN8	304	0.961	3.453E-90	31	214	215	846	1029	1030
-------------------------------DESVPDLEEGDSAQTQTQQAQLAAAAEIDEEPVSKAKQSRSEKKARKAMSKLGLRQVAGVTRVTIRKSKNILFVITKPDVYKSPASDTYIVFGEAKIEDLSQQAQLAAAEKFKVQGEAVSNIQENTQTPTVQEESEEEEVDETGVEVKDIELVMSQANVSRAKAVRALKNNNNDIVNAIMELTM
>UniRef100_UPI001395D5AA	304	0.851	4.732E-90	0	214	215	0	215	216
MPGEATETVPATEQELPQPQAeTGSGTESDSDDDSVPELEEQDSTQATTXQAQPAAAAEINEEPVRKAKQSWSEKKAQNAMSKLGLRQVTGVTRVTIWKSKNILFVITKPDVCKSPASDTYVVLGEAKIEDLSQQAQLAAAEKFEVQGEAVSNIQENTQTPTMQEESEGEEVDETGEEGKDIELVTSQANASRAKAVQALKNNCNDIVNAIMELTM
>UniRef100_UPI001CFBBB96	304	0.951	4.732E-90	31	214	215	64	247	248
-------------------------------DESVPDLEEADSLQTTTQQSQLAAAAEIDEEPVSKAKQSRSEKKARKAMSKLGLRQVTGVTRVTIRKSKNILFVITKPDVYKSPASDTYIVFGEAKIEDLSQQAQLAAAEKFKVQGEATSNVQENTQTPTVQEESEEEEVDETGVEVKDIELVMSQANVSRAKAIRALKNNNNDIVNAIMELTM
>UniRef100_UPI00234B8652	304	0.760	4.732E-90	0	214	215	0	264	265
MPGEATETVPAAEQELHQPQAetaaspsapgeeaaaptevaaaaeekravtqtpevaseasqteaaqaeaalePSGSGTDSDSDDSPPELE--HDSQATTQQAQLAAAAEIDEEPVSKAKQSRSEKKARKAMSKLGLRQVTGVTRVTIRKSKNILFVITKPDVYKSPASDTYIVFGEAKIEDLSQQAQLAAAEKFKVQGEAVSNIQENTQTPTVQEESEEEEVDETGVEVKDIELVMSQANVSRAKAVRALKNNSNDIVNAIMELTM
>UniRef100_UPI001CF954C3	304	0.951	4.732E-90	31	214	215	234	417	418
-------------------------------DESVPDLEEADSLQTTTQQSQLAAAAEIDEEPVSKAKQSRSEKKARKAMSKLGLRQVTGVTRVTIRKSKNILFVITKPDVYKSPASDTYIVFGEAKIEDLSQQAQLAAAEKFKVQGEATSNVQENTQTPTVQEESEEEEVDETGVEVKDIELVMSQANVSRAKAIRALKNNNNDIVNAIMELTM
>UniRef100_UPI001B3B0AE3	304	0.978	4.732E-90	31	214	215	631	813	814
-------------------------------DDSVPELEEQDSAQ-TTQQAQLAAAAEIDEEPVSKAKQSRSEKKARKAMSKLGLRQVTGVTRVTIRKSKNILFVITKPDVYKSPASDTYIVFGEAKIEDLSQQAQLAAAEKFKVQGEAVSNIQENTQTPTVQEESEEEEVDETGVEVKDIELVMSQANVSRAKAVRALKNNNNDIVNAIMELTM
>UniRef100_UPI001FB84D22	304	0.978	4.732E-90	31	214	215	669	851	852
-------------------------------DDSVPELEEQDSAQ-TTQQAQLAAAAEIDEEPVSKAKQSRSEKKARKAMSKLGLRQVTGVTRVTIRKSKNILFVITKPDVYKSPASDTYIVFGEAKIEDLSQQAQLAAAEKFKVQGEAVSNIQENTQTPTVQEESEEEEVDETGVEVKDIELVMSQANVSRAKAVRALKNNNNDIVNAIMELTM
>UniRef100_UPI001FB747A7	304	0.978	4.732E-90	31	214	215	779	961	962
-------------------------------DDSVPELEEQDSAQ-TTQQAQLAAAAEIDEEPVSKAKQSRSEKKARKAMSKLGLRQVTGVTRVTIRKSKNILFVITKPDVYKSPASDTYIVFGEAKIEDLSQQAQLAAAEKFKVQGEAVSNIQENTQTPTVQEESEEEEVDETGVEVKDIELVMSQANVSRAKAVRALKNNNNDIVNAIMELTM
>UniRef100_UPI001FAD73E2	303	0.945	6.486E-90	31	214	215	199	382	383
-------------------------------DDSVPELEEQDSAQTQTQQAQLAAAAELDEEPVSKAKQSRSEKKARKAMSKLGLRQVTGVTRVTIRKSKNILFVITKPDVYKSPASDTYIVFGEAKIEDLSQQAQLAAAEKFKVQGEATAKIQDNTQTPTVQEESEEEEVDETGVEVKDIELVMSQANVSRAKAVRALKNNNNDIVNAIMELTM
>UniRef100_A0A9D3Q452	303	0.983	6.486E-90	31	214	215	211	392	393
-------------------------------DESVPELEEQDSTQ--TQQAQLAAAAEIDEEPVSKAKQSRSEKKARKAMSKLGLRQVTGVTRVTIRKSKNILFVITKPDVYKSPASDTYIVFGEAKIEDLSQQAQLAAAEKFKVQGEAVSNIQENTQTPTVQEESEEEEVDETGVEVKDIELVMSQANVSRAKAVRALKNNNNDIVNAIMELTM
>UniRef100_UPI0018651DE5	303	0.983	6.486E-90	31	214	215	605	786	787
-------------------------------DESVPELEEQDSTQ--TQQAQLAAAAEIDEEPVSKAKQSRSEKKARKAMSKLGLRQVTGVTRVTIRKSKNILFVITKPDVYKSPASDTYIVFGEAKIEDLSQQAQLAAAEKFKVQGEAVSNIQENTQTPTVQEESEEEEVDETGVEVKDIELVMSQANVSRAKAVRALKNNNNDIVNAIMELTM
>UniRef100_UPI001864A376	303	0.983	6.486E-90	31	214	215	1113	1294	1295
-------------------------------DESVPELEEQDSTQ--TQQAQLAAAAEIDEEPVSKAKQSRSEKKARKAMSKLGLRQVTGVTRVTIRKSKNILFVITKPDVYKSPASDTYIVFGEAKIEDLSQQAQLAAAEKFKVQGEAVSNIQENTQTPTVQEESEEEEVDETGVEVKDIELVMSQANVSRAKAVRALKNNNNDIVNAIMELTM
>UniRef100_A0A8J0UGW5	303	0.776	8.889E-90	0	214	215	0	256	257
MPGEATETVPAAEQELHQPQVesapspsapaegavvaeaktatpnakvaseasqtdaakaeaagdSSGSGTESDSDDSPPELE--QDTQTTTQQAQLAAAAEIDEEPVSKAKQSRSEKKARKAMSKLGLRQVTGVTRVTIRKSKNILFVITKPDVYKSPASDTYIVFGEAKIEDLSQQAQLAAAEKFKVQGETVSNIQENTQTPTVQEESEEEEVDEAGVEVKDIELVMSQANVSRAKAVRALKNNSNDIVNAIMELTM
>UniRef100_UPI002277DC6E	303	0.951	8.889E-90	31	214	215	617	800	801
-------------------------------DDSVPDLEEQDSAQTQTQQAQLAAAAEIDEEPVSKAKQSRSEKKARKAMSKLGLRQVAGVTRVTIRKSKNILFVITKPDVYKSPASDTYIVFGEAKIEDLSQQAQLAAAEKFKVQGEAVSNIPENTQTPTVPEESEEEEVDETGVEVKDIELVMSQANVSRAKAVRALKNNNNDIVNAIMELTM
>UniRef100_UPI001FEED134	303	0.956	8.889E-90	31	214	215	822	1005	1006
-------------------------------DESVPDLEEQDSAQTQTQQAQLAAAAEIDEEPVSKAKQSRSEKKARKAMSKLGLRQVTGVTRVTIRKSKNILFVITKPDVYKSPASDTYIVFGEAKIEDLSQQAQLAAAEKFKVQGEAASNIQESTQTPTVHEESEEEEVDETGVEVKDIELVMSQANVSRAKAVRALKNNNNDIVNAIMELTM
>UniRef100_UPI00232991B6	303	0.884	8.889E-90	3	214	215	974	1189	1190
---EAPATAPPAPLPPPAKQPvlknDKGSGTESDSDESVPELEEHDPTHATTHRTELAAAAEIDEEPVSKAKQSRSEKKARKAMSKLGLRQVTGVTRVTIRKSKNILFVITKPDVYKSPASDTYIVFGEAKIEDLSQQAQLAAAEKFKVQGEAVSNIQENTQTPTVQEESEEEEVDETGVEVKDIELVMSQANVSRAKAVRALKNNSNDIVNAIMELTM
>UniRef100_UPI0023291619	303	0.884	8.889E-90	3	214	215	1192	1407	1408
---EAPATAPPAPLPPPAKQPvlknDKGSGTESDSDESVPELEEHDPTHATTHRTELAAAAEIDEEPVSKAKQSRSEKKARKAMSKLGLRQVTGVTRVTIRKSKNILFVITKPDVYKSPASDTYIVFGEAKIEDLSQQAQLAAAEKFKVQGEAVSNIQENTQTPTVQEESEEEEVDETGVEVKDIELVMSQANVSRAKAVRALKNNSNDIVNAIMELTM
>UniRef100_A0A6P7MXG6	302	0.972	1.218E-89	31	214	215	701	882	883
-------------------------------DESVPELEEQDSTQ--TQQAQLAAAAEIDEEPVSKAKQSRSEKKARKAMSKLGLRQVTGVTRVTIRKSKNILFVITKPDVYKSPASDTYIVFGEAKIEDLSQQAQLAAAEKFKVPGETVSNIQENTQTPTVQEESEEEEVDETGVEVKDIELVMSQANVSRAKAVRALKNNNNDIVNAIMELTM
>UniRef100_UPI001891C0FA	302	0.944	1.670E-89	16	214	215	604	800	801
----------------PAIKNDKGSGTESDSDESVPELEEQDSAQ--TQQAQLAAAAEIDEEPVSKAKQSRSEKKARKAMSKLGLRQVTGVTRVTIRKSKNILFVITKPDVYKSPASDTYIVFGEAKIEDLSQQAQLAAAEKFKVQGEAASNIQENTQTPTVQEESEEEEVDETGVEVKDIELVMSQANVSRAKAVRALKNNNNDIVNAIMELTM
>UniRef100_A0A3B4E232	302	0.944	1.670E-89	16	214	215	1050	1246	1247
----------------PAIKNDKGSGTESDSDESVPELEEQDSAQ--TQQAQLAAAAEIDEEPVSKAKQSRSEKKARKAMSKLGLRQVTGVTRVTIRKSKNILFVITKPDVYKSPASDTYIVFGEAKIEDLSQQAQLAAAEKFKVQGEAASNIQENTQTPTVQEESEEEEVDETGVEVKDIELVMSQANVSRAKAVRALKNNNNDIVNAIMELTM
>UniRef100_UPI00141AF7E5	302	0.902	2.288E-89	0	214	215	0	213	214
MPGEATETVPGIEQELLQPQAETGSGTESDSDESVLELEEQDSTQVTTQQAQLAVAAEIDEEPVSKAKQRRSEKKAREAMFKLGLRQVTGVTRVTIRKSKNIFFVITKPDVYKNPASDSCIVFGEAKIKDLSQQAQLAAAEKFKVQGEAISNIQENTQTPTVQEESEEEXVDEAGVEIKDVELVMSQANVLRAKAVRALK-NSNDIVNAIMELTM
>UniRef100_UPI001CE1A57D	302	0.972	2.288E-89	31	214	215	277	458	459
-------------------------------DDSVPELEEQDST--KTQQAQLAAAAEIDEEPVSKAKQSRSEKKARKAMSKLGLRQVTGVTRVTIRKSKNILFVITKPDVYKSPASDTYIVFGEAKIEDLSQQAQLAAAEKFKVQGEAVSNIQENTQTPTVQEESEEEEVDETGVEVKDIELVMSQANVSRAKAVRALKNNNNDIVNAIMELTM
>UniRef100_UPI0010A059FD	302	0.900	2.288E-89	9	214	215	998	1207	1208
---------PAAPLPPPAKQPvlknDKGSGTESDSDESVPELEEHDPTHATTHRTELAAAAEIDEEPVSKAKQSRSEKKARKAMSKLGLRQVTGVTRVTIRKSKNILFVITKPDVYKSPASDTYIVFGEAKIEDLSQQAQLAAAEKFKVQGEAVSNIQENTQTPTVQEESEEEEVDETGVEVKDIELVMSQANVSRAKAVRALKNNSNDIVNAIMELTM
>UniRef100_A0A670KFN6	302	0.900	2.288E-89	9	214	215	1216	1425	1426
---------PAAPLPPPAKQPvlknDKGSGTESDSDESVPELEEHDPTHATTHRTELAAAAEIDEEPVSKAKQSRSEKKARKAMSKLGLRQVTGVTRVTIRKSKNILFVITKPDVYKSPASDTYIVFGEAKIEDLSQQAQLAAAEKFKVQGEAVSNIQENTQTPTVQEESEEEEVDETGVEVKDIELVMSQANVSRAKAVRALKNNSNDIVNAIMELTM
>UniRef100_L8YAG9	301	0.910	3.136E-89	0	210	215	259	471	488
MPSPKPTGIPAPTPSAKQPVlkNNKGSGTESDSDESVPELEEQDSTQATTQQAQLAAAAEIDEEPVSKAKQSRSEKKARKAMSKLGLRQVTGVTRVTIRKSKNILFVITKPDVYKSPASDTYIVFGEAKIEDLSQQAQLAAAEKFKVQGEAVSNIQENTQTPTVQEESEEEEVDETGVEVKDIELVMSQANVSRAKAVRALKNNSNDIVNAIM----
>UniRef100_A0A8D0BYV8	301	0.923	3.136E-89	1	210	215	1664	1871	1896
-PGNASLPPPLAKQ--PVLKNDKGSGTESDSDESVPELEEQDSTQATTQQAQLAAAAEIDEEPVSKAKQSRSEKKARKAMSKLGLRQVTGVTRVTIRKSKNILFVITKPDVYKSPASDTYIVFGEAKIEDLSQQAQLAAAEKFKVQGEAVSNIQENTQTPTVQEESEEEEVDETGVEVKDIELVMSQANVSRAKAVRALKNNSNDIVNAIM----
>UniRef100_A0A8C7TD18	301	0.972	4.298E-89	31	214	215	31	212	213
-------------------------------DESVPDLEEQDSAQ--TQQAQLAAAAEIDEEPVSKAKQSRSEKKARKAMSKLGLRQVTGVTRVTIRKSKNILFVITKPDVYKSPASDTYIVFGEAKIEDLSQQAQLAAAEKFKVQGEAVSNIQENTQTPTVQEESEEEEVDETGVEVKDIELVMSQANVSRAKAVRALKNNNNDIVNAIMELTM
>UniRef100_A0A8C8GN46	301	0.972	4.298E-89	31	214	215	251	432	433
-------------------------------DESVPDLEEQDSAQ--TQQAQLAAAAEIDEEPVSKAKQSRSEKKARKAMSKLGLRQVTGVTRVTIRKSKNILFVITKPDVYKSPASDTYIVFGEAKIEDLSQQAQLAAAEKFKVQGEAVSNIQENTQTPTVQEESEEEEVDETGVEVKDIELVMSQANVSRAKAVRALKNNNNDIVNAIMELTM
>UniRef100_A0A8U1C9W4	301	0.972	4.298E-89	31	214	215	263	444	445
-------------------------------DESVPDLEEQDSAQ--TQQAQLAAAAEIDEEPVSKAKQSRSEKKARKAMSKLGLRQVTGVTRVTIRKSKNILFVITKPDVYKSPASDTYIVFGEAKIEDLSQQAQLAAAEKFKVQGEAVSNIQENTQTPTVQEESEEEEVDETGVEVKDIELVMSQANVSRAKAVRALKNNNNDIVNAIMELTM
>UniRef100_UPI0015FBAE4E	301	0.972	4.298E-89	31	214	215	272	453	454
-------------------------------DESVPDLEEQDSAQ--TQQAQLAAAAEIDEEPVSKAKQSRSEKKARKAMSKLGLRQVTGVTRVTIRKSKNILFVITKPDVYKSPASDTYIVFGEAKIEDLSQQAQLAAAEKFKVQGEAVSNIQENTQTPTVQEESEEEEVDETGVEVKDIELVMSQANVSRAKAVRALKNNNNDIVNAIMELTM
>UniRef100_UPI001EAF7E9F	301	0.972	4.298E-89	31	214	215	272	453	454
-------------------------------DESVPDLEEQDSAQ--TQQAQLAAAAEIDEEPVSKAKQSRSEKKARKAMSKLGLRQVTGVTRVTIRKSKNILFVITKPDVYKSPASDTYIVFGEAKIEDLSQQAQLAAAEKFKVQGEAVSNIQENTQTPTVQEESEEEEVDETGVEVKDIELVMSQANVSRAKAVRALKNNNNDIVNAIMELTM
>UniRef100_A0A8C8LYI0	301	0.972	4.298E-89	31	214	215	275	456	457
-------------------------------DESVPDLEEQDSAQ--TQQAQLAAAAEIDEEPVSKAKQSRSEKKARKAMSKLGLRQVTGVTRVTIRKSKNILFVITKPDVYKSPASDTYIVFGEAKIEDLSQQAQLAAAEKFKVQGEAVSNIQENTQTPTVQEESEEEEVDETGVEVKDIELVMSQANVSRAKAVRALKNNNNDIVNAIMELTM
>UniRef100_UPI00113237E5	301	0.972	4.298E-89	31	214	215	286	467	468
-------------------------------DESVPDLEEQDSAQ--TQQAQLAAAAEIDEEPVSKAKQSRSEKKARKAMSKLGLRQVTGVTRVTIRKSKNILFVITKPDVYKSPASDTYIVFGEAKIEDLSQQAQLAAAEKFKVQGEAVSNIQENTQTPTVQEESEEEEVDETGVEVKDIELVMSQANVSRAKAVRALKNNNNDIVNAIMELTM
>UniRef100_A0A8C7TA95	301	0.972	4.298E-89	31	214	215	287	468	469
-------------------------------DESVPDLEEQDSAQ--TQQAQLAAAAEIDEEPVSKAKQSRSEKKARKAMSKLGLRQVTGVTRVTIRKSKNILFVITKPDVYKSPASDTYIVFGEAKIEDLSQQAQLAAAEKFKVQGEAVSNIQENTQTPTVQEESEEEEVDETGVEVKDIELVMSQANVSRAKAVRALKNNNNDIVNAIMELTM
>UniRef100_UPI000CDF5F2C	301	0.972	4.298E-89	31	214	215	294	475	476
-------------------------------DESVPDLEEQDSAQ--TQQAQLAAAAEIDEEPVSKAKQSRSEKKARKAMSKLGLRQVTGVTRVTIRKSKNILFVITKPDVYKSPASDTYIVFGEAKIEDLSQQAQLAAAEKFKVQGEAVSNIQENTQTPTVQEESEEEEVDETGVEVKDIELVMSQANVSRAKAVRALKNNNNDIVNAIMELTM
>UniRef100_UPI001BDF96EC	301	0.972	4.298E-89	31	214	215	297	478	479
-------------------------------DESVPDLEEQDSAQ--TQQAQLAAAAEIDEEPVSKAKQSRSEKKARKAMSKLGLRQVTGVTRVTIRKSKNILFVITKPDVYKSPASDTYIVFGEAKIEDLSQQAQLAAAEKFKVQGEAVSNIQENTQTPTVQEESEEEEVDETGVEVKDIELVMSQANVSRAKAVRALKNNNNDIVNAIMELTM
>UniRef100_A0A4W5NUW5	301	0.972	4.298E-89	31	214	215	299	480	481
-------------------------------DESVPDLEEQDSAQ--TQQAQLAAAAEIDEEPVSKAKQSRSEKKARKAMSKLGLRQVTGVTRVTIRKSKNILFVITKPDVYKSPASDTYIVFGEAKIEDLSQQAQLAAAEKFKVQGEAVSNIQENTQTPTVQEESEEEEVDETGVEVKDIELVMSQANVSRAKAVRALKNNNNDIVNAIMELTM
>UniRef100_A0A8C7M805	301	0.972	4.298E-89	31	214	215	306	487	488
-------------------------------DESVPDLEEQDSAQ--TQQAQLAAAAEIDEEPVSKAKQSRSEKKARKAMSKLGLRQVTGVTRVTIRKSKNILFVITKPDVYKSPASDTYIVFGEAKIEDLSQQAQLAAAEKFKVQGEAVSNIQENTQTPTVQEESEEEEVDETGVEVKDIELVMSQANVSRAKAVRALKNNNNDIVNAIMELTM
>UniRef100_UPI001EAF6505	301	0.972	4.298E-89	31	214	215	430	611	612
-------------------------------DESVPDLEEQDSAQ--TQQAQLAAAAEIDEEPVSKAKQSRSEKKARKAMSKLGLRQVTGVTRVTIRKSKNILFVITKPDVYKSPASDTYIVFGEAKIEDLSQQAQLAAAEKFKVQGEAVSNIQENTQTPTVQEESEEEEVDETGVEVKDIELVMSQANVSRAKAVRALKNNNNDIVNAIMELTM
>UniRef100_UPI001131FBB7	301	0.972	4.298E-89	31	214	215	508	689	690
-------------------------------DESVPDLEEQDSAQ--TQQAQLAAAAEIDEEPVSKAKQSRSEKKARKAMSKLGLRQVTGVTRVTIRKSKNILFVITKPDVYKSPASDTYIVFGEAKIEDLSQQAQLAAAEKFKVQGEAVSNIQENTQTPTVQEESEEEEVDETGVEVKDIELVMSQANVSRAKAVRALKNNNNDIVNAIMELTM
>UniRef100_UPI0015FC4471	301	0.972	4.298E-89	31	214	215	517	698	699
-------------------------------DESVPDLEEQDSAQ--TQQAQLAAAAEIDEEPVSKAKQSRSEKKARKAMSKLGLRQVTGVTRVTIRKSKNILFVITKPDVYKSPASDTYIVFGEAKIEDLSQQAQLAAAEKFKVQGEAVSNIQENTQTPTVQEESEEEEVDETGVEVKDIELVMSQANVSRAKAVRALKNNNNDIVNAIMELTM
>UniRef100_A0A8C7FXN5	301	0.972	4.298E-89	31	214	215	529	710	711
-------------------------------DESVPDLEEQDSAQ--TQQAQLAAAAEIDEEPVSKAKQSRSEKKARKAMSKLGLRQVTGVTRVTIRKSKNILFVITKPDVYKSPASDTYIVFGEAKIEDLSQQAQLAAAEKFKVQGEAVSNIQENTQTPTVQEESEEEEVDETGVEVKDIELVMSQANVSRAKAVRALKNNNNDIVNAIMELTM
>UniRef100_UPI001BDFB2D2	301	0.972	4.298E-89	31	214	215	537	718	719
-------------------------------DESVPDLEEQDSAQ--TQQAQLAAAAEIDEEPVSKAKQSRSEKKARKAMSKLGLRQVTGVTRVTIRKSKNILFVITKPDVYKSPASDTYIVFGEAKIEDLSQQAQLAAAEKFKVQGEAVSNIQENTQTPTVQEESEEEEVDETGVEVKDIELVMSQANVSRAKAVRALKNNNNDIVNAIMELTM
>UniRef100_A0A8C7WKS0	301	0.972	4.298E-89	31	214	215	554	735	736
-------------------------------DESVPDLEEQDSAQ--TQQAQLAAAAEIDEEPVSKAKQSRSEKKARKAMSKLGLRQVTGVTRVTIRKSKNILFVITKPDVYKSPASDTYIVFGEAKIEDLSQQAQLAAAEKFKVQGEAVSNIQENTQTPTVQEESEEEEVDETGVEVKDIELVMSQANVSRAKAVRALKNNNNDIVNAIMELTM
>UniRef100_UPI001132035E	301	0.972	4.298E-89	31	214	215	557	738	739
-------------------------------DESVPDLEEQDSAQ--TQQAQLAAAAEIDEEPVSKAKQSRSEKKARKAMSKLGLRQVTGVTRVTIRKSKNILFVITKPDVYKSPASDTYIVFGEAKIEDLSQQAQLAAAEKFKVQGEAVSNIQENTQTPTVQEESEEEEVDETGVEVKDIELVMSQANVSRAKAVRALKNNNNDIVNAIMELTM
>UniRef100_UPI001C3D22E0	301	0.972	4.298E-89	31	214	215	574	755	756
-------------------------------DESVPDLEEQDSAQ--TQQAQLAAAAEIDEEPVSKAKQSRSEKKARKAMSKLGLRQVTGVTRVTIRKSKNILFVITKPDVYKSPASDTYIVFGEAKIEDLSQQAQLAAAEKFKVQGEAVSNIQENTQTPTVQEESEEEEVDETGVEVKDIELVMSQANVSRAKAVRALKNNNNDIVNAIMELTM
>UniRef100_A0A060XFF9	301	0.972	4.298E-89	31	214	215	690	871	872
-------------------------------DESVPDLEEQDSAQ--TQQAQLAAAAEIDEEPVSKAKQSRSEKKARKAMSKLGLRQVTGVTRVTIRKSKNILFVITKPDVYKSPASDTYIVFGEAKIEDLSQQAQLAAAEKFKVQGEAVSNIQENTQTPTVQEESEEEEVDETGVEVKDIELVMSQANVSRAKAVRALKNNNNDIVNAIMELTM
>UniRef100_A0A8C7TC92	301	0.972	4.298E-89	31	214	215	764	945	946
-------------------------------DESVPDLEEQDSAQ--TQQAQLAAAAEIDEEPVSKAKQSRSEKKARKAMSKLGLRQVTGVTRVTIRKSKNILFVITKPDVYKSPASDTYIVFGEAKIEDLSQQAQLAAAEKFKVQGEAVSNIQENTQTPTVQEESEEEEVDETGVEVKDIELVMSQANVSRAKAVRALKNNNNDIVNAIMELTM
>UniRef100_A0A6F9B0F9	301	0.972	4.298E-89	31	214	215	803	984	985
-------------------------------DESVPDLEEQDSAQ--TQQAQLAAAAEIDEEPVSKAKQSRSEKKARKAMSKLGLRQVTGVTRVTIRKSKNILFVITKPDVYKSPASDTYIVFGEAKIEDLSQQAQLAAAEKFKVQGEAVSNIQENTQTPTVQEESEEEEVDETGVEVKDIELVMSQANVSRAKAVRALKNNNNDIVNAIMELTM
>UniRef100_Q9BZK3	301	0.897	5.891E-89	0	214	215	0	212	213
MPGEATETVPAIEQQLLQPQAETGSGTESDSDESVPELEEQDSTQ-VTAQVQLVVAAEIDEEPVSKAKQRRSEKKARKARFKLGLQQVTGVTRVTIRKSKNILFVITKPDVYKSPASDTYMVFGEAKIEDLSQEAQLAAAEKFKVQGEAVSNIQENTQTPTVQEGSEDEEVDETGVEIKDIELVLSQANVWGAKAVRALK-NSNDIVNAIMELTM
>UniRef100_UPI0005F3ED62	301	0.888	5.891E-89	0	214	215	0	213	214
MPGEATETVPGIEQELLQPQAETGSGTESDSNESVPELEEQDSTQVTTQQVQLAVAAEIDEEPVSKAKQRQSEKKAREAVFKLGLRQVTGVTRVTIRKSKNIFFVITKPDVYKNPALDTCIAFGEAKIKDLSHQAQLAAAEKFKVQGEAISNIQENTQTPTVQEESDEEEVDETGVEIKDIELVMSQANVSRAKAVRALK-NSNDIVNAIMELTI
>UniRef100_UPI001363DD5D	301	0.879	5.891E-89	0	214	215	0	214	215
MPGEATETAPPTEQELPQSQAETGSGTASDSGESVPGLEEQDSTQTTTQKARLVAAAAVDEEPVSKAKQSRSEKRARKAISKLALLQVTGVTRVTIWKSKNILFVITKPDVYKSPASDAYIVFGEAKIQGLSXQAQLAAAEKFKVQGEAVANIQENIQTPTVQEESEEEEVDETGAEVKDIELVMSQANVSRAKAVRALRNNSNDIVNAVMELTM
>UniRef100_A0A8C9R4J6	301	0.961	5.891E-89	31	214	215	464	645	646
-------------------------------DESVPELEEPDSAQ--SQQAQLAAAAEIDEEPVSKAKQSRSEKKARKAMSKLGLRQVTGVTRVTIRKSKNILFVITKPDVYKSPASDTYIVFGEAKIEDLSQQAQLAAAEKFKVQGETVSNIQENTQTPTVQEESEEEEVDETGVEVKDIELVMSQANVSRAKAVRALKNNNNDIVNAIMELTM
>UniRef100_A0A8C9QVD3	301	0.961	5.891E-89	31	214	215	1066	1247	1248
-------------------------------DESVPELEEPDSAQ--SQQAQLAAAAEIDEEPVSKAKQSRSEKKARKAMSKLGLRQVTGVTRVTIRKSKNILFVITKPDVYKSPASDTYIVFGEAKIEDLSQQAQLAAAEKFKVQGETVSNIQENTQTPTVQEESEEEEVDETGVEVKDIELVMSQANVSRAKAVRALKNNNNDIVNAIMELTM
>UniRef100_L5KWC7	301	0.940	5.891E-89	9	210	215	1080	1281	1526
---------PAPSAKQPVLKNNKGSGTESDSDESVPELEEQDSTQATTQQAQLAAAAEIDEEPVSKAKQSRSEKKARKAMSKLGLRQVTGVTRVTIRKSKNILFVITKPDVYKSPASDTYIVFGEAKIEDLSQQAQLAAAEKFKVQGETVSNIQENTQTPTVQEESEEEEVDETGVEVKDIELVMSQANVSRAKAVRALKNNSNDIVNAIM----
>UniRef100_G5BB65	301	0.969	5.891E-89	16	210	215	1821	2015	2016
----------------PVLKNNKGSGTESDSDESVPELEEQDSTQATTQQAQLAAAAEIDEEPVSKAKQSRSEKKARKAMSKLGLRQVTGVTRVTIRKSKNILFVITKPDVYKSPASDTYIVFGEAKIEDLSQQAQLAAAEKFKVQGEAVSNIQENTQTPTVQEESEEEEVDETGVEVKDIELVMSQANVSRAKAVRALKNNSNDIVNAIM----
>UniRef100_A0A6I8R696	300	0.978	8.073E-89	31	214	215	106	288	289
-------------------------------DDSPPELE-QDSTQTTTQQAQLAAAAEIDEEPVSKAKQSRSEKKARKAMSKLGLRQVTGVTRVTIRKSKNILFVITKPDVYKSPASDTYIVFGEAKIEDLSQQAQLAAAEKFKVQGEAVSNIQENTQTPTVQEESEEEEVDETGVEVKDIELVMSQANVSRAKAVRALKNNSNDIVNAIMELTM
>UniRef100_A0A2P4S9G5	300	0.964	8.073E-89	16	210	215	105	299	300
----------------PVVKNDKGSGTESDSDESVPELEEHDSTQATTQQAQLAAAAEIDEEPVSKAKQSRSEKKARKAMSKLGLRQVTGVTRVTIRKSKNILFVITKPDVYKSPASDTYIVFGEAKIEDLSQQAQLAAAEKFKVQGEAVSNIQENTQTPTVQEESEEEEVDETGVEVKDIELVMSQANVSRAKAVRALKNNSNDIVNAIM----
>UniRef100_A0A8J0S7F6	300	0.978	8.073E-89	31	214	215	144	326	327
-------------------------------DDSPPELE-QDSTQTTTQQAQLAAAAEIDEEPVSKAKQSRSEKKARKAMSKLGLRQVTGVTRVTIRKSKNILFVITKPDVYKSPASDTYIVFGEAKIEDLSQQAQLAAAEKFKVQGEAVSNIQENTQTPTVQEESEEEEVDETGVEVKDIELVMSQANVSRAKAVRALKNNSNDIVNAIMELTM
>UniRef100_A0A6I8R1H3	300	0.978	8.073E-89	31	214	215	281	463	464
-------------------------------DDSPPELE-QDSTQTTTQQAQLAAAAEIDEEPVSKAKQSRSEKKARKAMSKLGLRQVTGVTRVTIRKSKNILFVITKPDVYKSPASDTYIVFGEAKIEDLSQQAQLAAAEKFKVQGEAVSNIQENTQTPTVQEESEEEEVDETGVEVKDIELVMSQANVSRAKAVRALKNNSNDIVNAIMELTM
>UniRef100_F7EEX4	300	0.978	8.073E-89	31	214	215	408	590	591
-------------------------------DDSPPELE-QDSTQTTTQQAQLAAAAEIDEEPVSKAKQSRSEKKARKAMSKLGLRQVTGVTRVTIRKSKNILFVITKPDVYKSPASDTYIVFGEAKIEDLSQQAQLAAAEKFKVQGEAVSNIQENTQTPTVQEESEEEEVDETGVEVKDIELVMSQANVSRAKAVRALKNNSNDIVNAIMELTM
>UniRef100_A0A8J1J400	300	0.978	8.073E-89	31	214	215	421	603	604
-------------------------------DDSPPELE-QDSTQTTTQQAQLAAAAEIDEEPVSKAKQSRSEKKARKAMSKLGLRQVTGVTRVTIRKSKNILFVITKPDVYKSPASDTYIVFGEAKIEDLSQQAQLAAAEKFKVQGEAVSNIQENTQTPTVQEESEEEEVDETGVEVKDIELVMSQANVSRAKAVRALKNNSNDIVNAIMELTM
>UniRef100_A0A821SX38	300	0.939	8.073E-89	16	214	215	417	614	615
----------------PLLKNDKGSGTESDSDDSPPELE-QDSTQTSTQQAQLAAAAEIDEEPVSKAKQSRSEKKARKAMSKLGLRQVTGVTRVTIRKSKNILFVITKPDVYKSPASDTYIVFGEAKIEDLSQQAQLAAAEKFKVQGEAASNIQENTQTPTVQEESEEEEVDETGVEVKDIELVMSQANVSRAKAVRALKNNSNDIVNAIMELTM
>UniRef100_A0A8J1J1L3	300	0.978	8.073E-89	31	214	215	444	626	627
-------------------------------DDSPPELE-QDSTQTTTQQAQLAAAAEIDEEPVSKAKQSRSEKKARKAMSKLGLRQVTGVTRVTIRKSKNILFVITKPDVYKSPASDTYIVFGEAKIEDLSQQAQLAAAEKFKVQGEAVSNIQENTQTPTVQEESEEEEVDETGVEVKDIELVMSQANVSRAKAVRALKNNSNDIVNAIMELTM
>UniRef100_A0A6I8RA09	300	0.978	8.073E-89	31	214	215	682	864	865
-------------------------------DDSPPELE-QDSTQTTTQQAQLAAAAEIDEEPVSKAKQSRSEKKARKAMSKLGLRQVTGVTRVTIRKSKNILFVITKPDVYKSPASDTYIVFGEAKIEDLSQQAQLAAAEKFKVQGEAVSNIQENTQTPTVQEESEEEEVDETGVEVKDIELVMSQANVSRAKAVRALKNNSNDIVNAIMELTM
>UniRef100_A0A6G1B779	300	0.964	8.073E-89	16	210	215	1702	1896	1901
----------------PVLKNNKGSGTESDSDESVPELEEQDSTQTTTQQAQLAAAAEIDEEPVSKAKQSRSEKKARKAMSKLGLRQVTGVTRVTIRKSKNILFVITKPDVYKSPASDTYIVFGEAKIEDLSQQAQLAAAEKFKVQGEAVSNIQENTQTPTVQEESEEEEVDETGVEVKDIELVMSQANVSRAKAVRALKNNSNDIVNAIM----
>UniRef100_UPI00063C7CCB	300	0.955	1.106E-88	0	200	215	0	200	201
MPGEATETVPATEQELPQPQAETGSGTESDSDESVPELEEQDSTQATTQQAQLAAAAEIDEEPVSKAKQSRSEKKARKAMSKLGLRQVTGVTRVTIRKSKNILFVITKPDVYKSPASDTYIVFGEAKIELVMSQANVSRAKKFKVQGEAVSNIQENTQTPTVQEESEEEEVDETGVEVKDIELVMSQANVSRAKAVRALKN--------------
>UniRef100_M7BB58	300	1.00	1.106E-88	31	210	215	36	215	341
-------------------------------DESVPELEEQDSTQATTQQAQLAAAAEIDEEPVSKAKQSRSEKKARKAMSKLGLRQVTGVTRVTIRKSKNILFVITKPDVYKSPASDTYIVFGEAKIEDLSQQAQLAAAEKFKVQGEAVSNIQENTQTPTVQEESEEEEVDETGVEVKDIELVMSQANVSRAKAVRALKNNSNDIVNAIM----
>UniRef100_A0A8C6YLE4	300	1.00	1.106E-88	31	210	215	88	267	363
-------------------------------DESVPELEEQDSTQATTQQAQLAAAAEIDEEPVSKAKQSRSEKKARKAMSKLGLRQVTGVTRVTIRKSKNILFVITKPDVYKSPASDTYIVFGEAKIEDLSQQAQLAAAEKFKVQGEAVSNIQENTQTPTVQEESEEEEVDETGVEVKDIELVMSQANVSRAKAVRALKNNSNDIVNAIM----
>UniRef100_A0A1S3MCV1	300	0.967	1.106E-88	31	214	215	265	446	447
-------------------------------DESVPDLEEQDSAQ--TQHAQLAAAAEIDEEPVSKAKQSRSEKKARKAMSKLGLRQVTGVTRVTIRKSKNILFVITKPDVYKSPASDTYIVFGEAKIEDLSQQAQLAAAEKFKVQGEAVSNIQENTQTPTVQEESEEEEVDETGVEVKDIELVMSQANVSRAKAVRALKNNNNDIVNAIMELTM
>UniRef100_UPI001EAF1D88	300	0.961	1.106E-88	31	214	215	302	483	484
-------------------------------DESVPDLEEHDSAQ--TQQAQLAAAAEIDEEPVSKAKQSRSEKKARKAMSKLGLRQVTGVTRVTIRKSKNILFVITKPDVYKSPASDTYIVFGEAKIEDLSQQAQLAAAEKFKVQGEAVSNVQENTQTPTVQEESEEEEVDETGVEVKDIELVMSQANVSRAKAVRALKNNNNDIVNAIMELTM
>UniRef100_UPI000CDF65ED	300	0.961	1.106E-88	31	214	215	319	500	501
-------------------------------DESVPDLEEHDSAQ--TQQAQLAAAAEIDEEPVSKAKQSRSEKKARKAMSKLGLRQVTGVTRVTIRKSKNILFVITKPDVYKSPASDTYIVFGEAKIEDLSQQAQLAAAEKFKVQGEAVSNVQENTQTPTVQEESEEEEVDETGVEVKDIELVMSQANVSRAKAVRALKNNNNDIVNAIMELTM
>UniRef100_UPI001E66F1BF	300	0.961	1.106E-88	31	214	215	320	501	502
-------------------------------DESVPDLEEHDSAQ--TQQAQLAAAAEIDEEPVSKAKQSRSEKKARKAMSKLGLRQVTGVTRVTIRKSKNILFVITKPDVYKSPASDTYIVFGEAKIEDLSQQAQLAAAEKFKVQGEAVSNVQENTQTPTVQEESEEEEVDETGVEVKDIELVMSQANVSRAKAVRALKNNNNDIVNAIMELTM
>UniRef100_UPI00113115DC	300	0.961	1.106E-88	31	214	215	320	501	502
-------------------------------DESVPDLEEHDSAQ--TQQAQLAAAAEIDEEPVSKAKQSRSEKKARKAMSKLGLRQVTGVTRVTIRKSKNILFVITKPDVYKSPASDTYIVFGEAKIEDLSQQAQLAAAEKFKVQGEAVSNVQENTQTPTVQEESEEEEVDETGVEVKDIELVMSQANVSRAKAVRALKNNNNDIVNAIMELTM
>UniRef100_A0A060WQK3	300	0.961	1.106E-88	31	214	215	326	507	508
-------------------------------DESVPDLEEHDSAQ--TQQAQLAAAAEIDEEPVSKAKQSRSEKKARKAMSKLGLRQVTGVTRVTIRKSKNILFVITKPDVYKSPASDTYIVFGEAKIEDLSQQAQLAAAEKFKVQGEAVSNVQENTQTPTVQEESEEEEVDETGVEVKDIELVMSQANVSRAKAVRALKNNNNDIVNAIMELTM
>UniRef100_UPI0015FA0AE2	300	0.961	1.106E-88	31	214	215	326	507	508
-------------------------------DESVPDLEEHDSAQ--TQQAQLAAAAEIDEEPVSKAKQSRSEKKARKAMSKLGLRQVTGVTRVTIRKSKNILFVITKPDVYKSPASDTYIVFGEAKIEDLSQQAQLAAAEKFKVQGEAVSNVQENTQTPTVQEESEEEEVDETGVEVKDIELVMSQANVSRAKAVRALKNNNNDIVNAIMELTM
>UniRef100_A0A8C7DS00	300	0.961	1.106E-88	31	214	215	334	515	516
-------------------------------DESVPDLEEHDSAQ--TQQAQLAAAAEIDEEPVSKAKQSRSEKKARKAMSKLGLRQVTGVTRVTIRKSKNILFVITKPDVYKSPASDTYIVFGEAKIEDLSQQAQLAAAEKFKVQGEAVSNVQENTQTPTVQEESEEEEVDETGVEVKDIELVMSQANVSRAKAVRALKNNNNDIVNAIMELTM
>UniRef100_A0A4W5P313	300	0.961	1.106E-88	31	214	215	334	515	516
-------------------------------DESVPDLEEHDSAQ--TQQAQLAAAAEIDEEPVSKAKQSRSEKKARKAMSKLGLRQVTGVTRVTIRKSKNILFVITKPDVYKSPASDTYIVFGEAKIEDLSQQAQLAAAEKFKVQGEAVSNVQENTQTPTVQEESEEEEVDETGVEVKDIELVMSQANVSRAKAVRALKNNNNDIVNAIMELTM
>UniRef100_A0A8C4XJ55	300	0.968	1.106E-88	18	210	215	222	414	518
------------------PCSPHRSGTESDSDESVPELEEQDSTQATTQQAQLAAAAEIDEEPVSKAKQSRSEKKARKAMSKLGLRQVTGVTRVTIRKSKNILFVITKPDVYKSPASDTYIVFGEAKIEDLSQQAQLAAAEKFKVQGETVSNIQENTQTPTVQEESEEEEVDETGVEVKDIELVMSQANVSRAKAVRALKNNSNDIVNAIM----
>UniRef100_UPI001BDFE4B3	300	0.956	1.106E-88	31	214	215	345	526	527
-------------------------------DDSVPDLEEHDSAQ--TQQAQLAAAAEIDEEPVSKAKQSRSEKKARKAMSKLGLRQVTGVTRVTIRKSKNILFVITKPDVYKSPASDTYIVFGEAKIEDLSQQAQLAAAEKFKVQGEAVSNVQENTQTPTVQEESEEEEVDETGVEVKDIELVMSQANVSRAKAVRALKNNNNDIVNAIMELTM
>UniRef100_A0A8C8EQB3	300	0.961	1.106E-88	31	214	215	425	606	607
-------------------------------DESVPDLEEHDSAQ--TQQAQLAAAAEIDEEPVSKAKQSRSEKKARKAMSKLGLRQVTGVTRVTIRKSKNILFVITKPDVYKSPASDTYIVFGEAKIEDLSQQAQLAAAEKFKVQGEAVSNVQENTQTPTVQEESEEEEVDETGVEVKDIELVMSQANVSRAKAVRALKNNNNDIVNAIMELTM
>UniRef100_UPI000CDFEB9F	300	0.961	1.106E-88	31	214	215	478	659	660
-------------------------------DESVPDLEEHDSAQ--TQQAQLAAAAEIDEEPVSKAKQSRSEKKARKAMSKLGLRQVTGVTRVTIRKSKNILFVITKPDVYKSPASDTYIVFGEAKIEDLSQQAQLAAAEKFKVQGEAVSNVQENTQTPTVQEESEEEEVDETGVEVKDIELVMSQANVSRAKAVRALKNNNNDIVNAIMELTM
>UniRef100_UPI000CDFDCE2	300	0.961	1.106E-88	31	214	215	530	711	712
-------------------------------DESVPDLEEHDSAQ--TQQAQLAAAAEIDEEPVSKAKQSRSEKKARKAMSKLGLRQVTGVTRVTIRKSKNILFVITKPDVYKSPASDTYIVFGEAKIEDLSQQAQLAAAEKFKVQGEAVSNVQENTQTPTVQEESEEEEVDETGVEVKDIELVMSQANVSRAKAVRALKNNNNDIVNAIMELTM
>UniRef100_A0A1S3MDK0	300	0.967	1.106E-88	31	214	215	556	737	738
-------------------------------DESVPDLEEQDSAQ--TQHAQLAAAAEIDEEPVSKAKQSRSEKKARKAMSKLGLRQVTGVTRVTIRKSKNILFVITKPDVYKSPASDTYIVFGEAKIEDLSQQAQLAAAEKFKVQGEAVSNIQENTQTPTVQEESEEEEVDETGVEVKDIELVMSQANVSRAKAVRALKNNNNDIVNAIMELTM
>UniRef100_A0A4W5PBN7	300	0.961	1.106E-88	31	214	215	565	746	747
-------------------------------DESVPDLEEHDSAQ--TQQAQLAAAAEIDEEPVSKAKQSRSEKKARKAMSKLGLRQVTGVTRVTIRKSKNILFVITKPDVYKSPASDTYIVFGEAKIEDLSQQAQLAAAEKFKVQGEAVSNVQENTQTPTVQEESEEEEVDETGVEVKDIELVMSQANVSRAKAVRALKNNNNDIVNAIMELTM
>UniRef100_UPI001130E330	300	0.961	1.106E-88	31	214	215	568	749	750
-------------------------------DESVPDLEEHDSAQ--TQQAQLAAAAEIDEEPVSKAKQSRSEKKARKAMSKLGLRQVTGVTRVTIRKSKNILFVITKPDVYKSPASDTYIVFGEAKIEDLSQQAQLAAAEKFKVQGEAVSNVQENTQTPTVQEESEEEEVDETGVEVKDIELVMSQANVSRAKAVRALKNNNNDIVNAIMELTM
>UniRef100_A0A8C7DNR5	300	0.961	1.106E-88	31	214	215	610	791	792
-------------------------------DESVPDLEEHDSAQ--TQQAQLAAAAEIDEEPVSKAKQSRSEKKARKAMSKLGLRQVTGVTRVTIRKSKNILFVITKPDVYKSPASDTYIVFGEAKIEDLSQQAQLAAAEKFKVQGEAVSNVQENTQTPTVQEESEEEEVDETGVEVKDIELVMSQANVSRAKAVRALKNNNNDIVNAIMELTM
>UniRef100_UPI0015FC837F	300	0.961	1.106E-88	31	214	215	626	807	808
-------------------------------DESVPDLEEHDSAQ--TQQAQLAAAAEIDEEPVSKAKQSRSEKKARKAMSKLGLRQVTGVTRVTIRKSKNILFVITKPDVYKSPASDTYIVFGEAKIEDLSQQAQLAAAEKFKVQGEAVSNVQENTQTPTVQEESEEEEVDETGVEVKDIELVMSQANVSRAKAVRALKNNNNDIVNAIMELTM
>UniRef100_UPI000CDFA80C	300	0.961	1.106E-88	31	214	215	626	807	808
-------------------------------DESVPDLEEHDSAQ--TQQAQLAAAAEIDEEPVSKAKQSRSEKKARKAMSKLGLRQVTGVTRVTIRKSKNILFVITKPDVYKSPASDTYIVFGEAKIEDLSQQAQLAAAEKFKVQGEAVSNVQENTQTPTVQEESEEEEVDETGVEVKDIELVMSQANVSRAKAVRALKNNNNDIVNAIMELTM
>UniRef100_UPI000D0A3B6F	300	0.961	1.106E-88	31	214	215	649	830	831
-------------------------------DESVPDLEEHDSAQ--TQQAQLAAAAEIDEEPVSKAKQSRSEKKARKAMSKLGLRQVTGVTRVTIRKSKNILFVITKPDVYKSPASDTYIVFGEAKIEDLSQQAQLAAAEKFKVQGEAVSNVQENTQTPTVQEESEEEEVDETGVEVKDIELVMSQANVSRAKAVRALKNNNNDIVNAIMELTM
>UniRef100_UPI001EAEA21B	300	0.961	1.106E-88	31	214	215	656	837	838
-------------------------------DESVPDLEEHDSAQ--TQQAQLAAAAEIDEEPVSKAKQSRSEKKARKAMSKLGLRQVTGVTRVTIRKSKNILFVITKPDVYKSPASDTYIVFGEAKIEDLSQQAQLAAAEKFKVQGEAVSNVQENTQTPTVQEESEEEEVDETGVEVKDIELVMSQANVSRAKAVRALKNNNNDIVNAIMELTM
>UniRef100_UPI001B7E6BCB	299	0.948	2.078E-88	19	214	215	594	787	788
-------------------QEPSGSGTESDSDESVPDLEEQDSTH--TQQAQLAAAAEIDEEPVSKAKQSRSEKKARKAMSKLGLRQVTGVTRVTIRKSKNILFVITKPDVYKSPASDTYIVFGEAKIEDLSQQAQLAAAEKFKVQGEAVSNIQENTQTPTVQEESEEEEIDETGVEIKDIELVMSQANVSRAKAVRALKNNNNDIVNAIMELTM
>UniRef100_A0A8X7XFM9	299	0.898	2.078E-88	4	210	215	784	989	1026
----ATPKLPSAPVE-PILKNDKGSGTESESDESVPDLEDHDSAQAQTQQAQLAAAAEIDEEPVSKAKQSRSEKKARKAMSKLGLRQVTGVTRVTIRKSKNILFVITKPDVYKSPASDTYIVFGEAKIEDLSQQAQLAAAEKFKVQGEAVSNIQENTQTPTVQEESEEEEVDETGVEVKDIELVMSQANVSRAKAVRALKNNNNDIVNAIM----
>UniRef100_A0A8J6G5J7	299	0.958	2.078E-88	16	210	215	1783	1977	2259
----------------PVLKNDKGSGTESDSDESVPELEEQDSTQTATQQAQLAAAAEIDEEPVSKAKQSRSEKKARKAMSKLGLRQVTGVTRVTIRKSKNILFVITKPDVYKSPASDTYIVFGEAKIEDLSQQAQLAAAEKFKVQGEAVSNIQENTQTPTVQEESEEEEVDETGVEVKDIELVMSQANVSRAKAVRALKNNSNDIVNAIM----
>UniRef100_A0A8C7FX93	299	0.851	2.848E-88	0	214	215	0	206	207
MPGEATETVPVTEQEMQQPQVETGLYSIITS--------HLHAKILNCKANGLAAAAEIDEEPVSKAKQSRSEKKARKAMSKLGLRQVTGVTRVTIRKSKNILFVITKPDVYKSPASDTYIVFGEAKIEDLSQQAQLAAAEKFKVQGEAVSNIQENTQTPTVQEESEEEEVDETGVEVKDIELVMSQANVSRAKAVRALKNNNNDIVNAIMELTM
>UniRef100_UPI001B7E5D19	299	0.961	2.848E-88	31	214	215	108	289	290
-------------------------------DESVPDLEEQDSTH--TQQAQLAAAAEIDEEPVSKAKQSRSEKKARKAMSKLGLRQVTGVTRVTIRKSKNILFVITKPDVYKSPASDTYIVFGEAKIEDLSQQAQLAAAEKFKVQGEAVSNIQENTQTPTVQEESEEEEIDETGVEIKDIELVMSQANVSRAKAVRALKNNNNDIVNAIMELTM
>UniRef100_A0A8T2IEH7	299	0.978	2.848E-88	31	214	215	196	378	379
-------------------------------DDSPPELE-QDSTHATTQQAQLAAAAEIDEEPVSKAKQSRSEKKARKAMSKLGLRQVTGVTRVTIRKSKNILFVITKPDVYKSPASDTYIVFGEAKIEDLSQQAQLAAAEKFKVQGEAVSNIQENTQTPTVQEESEEEEVDETGVEVKDIELVMSQANVSRAKAVRALKNNSNDIVNAIMELTM
>UniRef100_UPI001B7F5EAD	299	0.961	2.848E-88	31	214	215	762	943	944
-------------------------------DESVPDLEEQDSTH--TQQAQLAAAAEIDEEPVSKAKQSRSEKKARKAMSKLGLRQVTGVTRVTIRKSKNILFVITKPDVYKSPASDTYIVFGEAKIEDLSQQAQLAAAEKFKVQGEAVSNIQENTQTPTVQEESEEEEIDETGVEIKDIELVMSQANVSRAKAVRALKNNNNDIVNAIMELTM
>UniRef100_A0A4U1FAW1	298	0.902	3.903E-88	0	214	215	0	214	229
MPGEATETVPATEQELPQSQGETGSRTESDSDESVPELEEQDSTQATTQQAQLAAAAEINEEPVSKAKQSQSEKKAQKDMSKLDLRQVTGVTRVTIRKCKNILFVITKPEVYKSLASDTYIVLEEAKIEDLSQQAQLAAAEKFKVQGEAVTNIQEKTQTPTVQEESEEEETDETGAEVKDTELVMSQANVSRAKAVRALKNNSNDTVNAITKLTM
>UniRef100_UPI000853F8E6	298	0.939	3.903E-88	16	214	215	141	338	339
----------------PVLKNDKGSGTESDSDDSPPELE-QDSTQSSTQQAQLAAAAEIDEEPVSKAKQSRSEKKARKAMSKLGLRQVTGVTRVTIRKSKNILFVITKPDVYKSPASDTYIVFGEAKIEDLSQQAQLAAAEKFKVQGEAVSNIQENTQTPTVQEESEEEEVDESGVEVKDIELVMSQANVSRAKAVRALKNNSNDIVNAIMELTM
>UniRef100_A0A3Q3NH06	298	0.956	3.903E-88	31	214	215	244	426	427
-------------------------------EDSVPDLEEQDSAQ-TQSQAQLAAAAEIDEEPVSKAKQSRSEKKARKAMSKLGLRQVTGVTRVTIRKSKNILFVITKPDVYKSPASDTYIVFGEAKIEDLSQQAQLAAAEKFKVQGEAVSNIQENTQTPTVQEESEEEEVDETGVEVKDIELVMSQANVSRAKAVRALKNNNNDIVNAIMELTM
>UniRef100_UPI0011322CB4	298	0.961	3.903E-88	31	214	215	414	595	596
-------------------------------DESVPDLEEQDSAQ--TQHAQLAAAAEIDEEPVSKAKQSRSEKKARKAMSKLGLRQVMGVTRVTIRKSKNILFVITKPDVYKSPASDTYIVFGEAKIEDLSQQAQLAAAEKFKVQGEAVSNIQENTQTPTVQEESEEEEVDETGVEVKDIELVMSQANVSRAKAVRALKNNNNDIVNAIMELTM
>UniRef100_A0A674BMN7	298	0.961	3.903E-88	31	214	215	534	715	716
-------------------------------DESVPDLEEQDSAQ--TQHAQLAAAAEIDEEPVSKAKQSRSEKKARKAMSKLGLRQVMGVTRVTIRKSKNILFVITKPDVYKSPASDTYIVFGEAKIEDLSQQAQLAAAEKFKVQGEAVSNIQENTQTPTVQEESEEEEVDETGVEVKDIELVMSQANVSRAKAVRALKNNNNDIVNAIMELTM
>UniRef100_A0A3Q3NI73	298	0.956	3.903E-88	31	214	215	719	901	902
-------------------------------EDSVPDLEEQDSAQ-TQSQAQLAAAAEIDEEPVSKAKQSRSEKKARKAMSKLGLRQVTGVTRVTIRKSKNILFVITKPDVYKSPASDTYIVFGEAKIEDLSQQAQLAAAEKFKVQGEAVSNIQENTQTPTVQEESEEEEVDETGVEVKDIELVMSQANVSRAKAVRALKNNNNDIVNAIMELTM
>UniRef100_UPI00155F60F0	298	0.961	5.350E-88	31	214	215	220	401	402
-------------------------------DESVPDLEEQDS--AHTQQAQLAAAAEIDEEPVSKAKQSRSEKKARKAMSKLGLRQVTGVTRVTIRKSKNILFVITKPDVYKSPASDTYIVFGEAKIEDLSQQAQLAAAEKFKVQGEAVSNIQENTQTPTVQEESEEEEIDETGVEIKDIELVMSQANVSRAKAVRALKNNNNDIVNAIMELTM
>UniRef100_UPI0015608D38	298	0.961	5.350E-88	31	214	215	266	447	448
-------------------------------DESVPDLEEQDS--AHTQQAQLAAAAEIDEEPVSKAKQSRSEKKARKAMSKLGLRQVTGVTRVTIRKSKNILFVITKPDVYKSPASDTYIVFGEAKIEDLSQQAQLAAAEKFKVQGEAVSNIQENTQTPTVQEESEEEEIDETGVEIKDIELVMSQANVSRAKAVRALKNNNNDIVNAIMELTM
>UniRef100_UPI001560870E	298	0.961	5.350E-88	31	214	215	650	831	832
-------------------------------DESVPDLEEQDS--AHTQQAQLAAAAEIDEEPVSKAKQSRSEKKARKAMSKLGLRQVTGVTRVTIRKSKNILFVITKPDVYKSPASDTYIVFGEAKIEDLSQQAQLAAAEKFKVQGEAVSNIQENTQTPTVQEESEEEEIDETGVEIKDIELVMSQANVSRAKAVRALKNNNNDIVNAIMELTM
>UniRef100_A0A444UYV3	298	0.961	5.350E-88	31	214	215	675	856	857
-------------------------------DESVPDLEEQDS--AHTQQAQLAAAAEIDEEPVSKAKQSRSEKKARKAMSKLGLRQVTGVTRVTIRKSKNILFVITKPDVYKSPASDTYIVFGEAKIEDLSQQAQLAAAEKFKVQGEAVSNIQENTQTPTVQEESEEEEIDETGVEIKDIELVMSQANVSRAKAVRALKNNNNDIVNAIMELTM
>UniRef100_A0A643CAM4	298	0.969	5.350E-88	16	209	215	1610	1803	1804
----------------PVLKNNKGSGTESDSDESVPELEEQDSTQATTQQAQLAAAAEIDEEPVSKAKQSRSEKKARKAMSKLGLRQVTGVTRVTIRKSKNILFVITKPDVYKSPASDTYIVFGEAKIEDLSQQAQLAAAEKFKVQGEAVSNIQENTQTPTVQEESEEEEVDETGVEVKDIELVMSQANVSRAKAVRALKNNSNDIVNAI-----
>UniRef100_UPI0018E2C374	297	0.883	7.332E-88	0	214	215	0	214	230
MLGETTETVPATELELSQPQAETGSGTESDSNESVPELKEQDSTQTATXQAQLVAAAEIDEEPVSKAKQSRSEKKAQKAMSKLGLRQVTGVTRVTIRKSKNILFVITKPDVYKSPASATYIVFGEAKIEDLSWQVQLAAAEKFKVQGEAVSNIQENTQTPIVQEESEEEEDDEAGGEGKDIELVMSQVNVSRAKAVRALRNNTDDIVKVIMELTM
>UniRef100_UPI001658E87C	297	0.887	1.377E-87	1	214	215	42	246	247
-PGEATETVPATEQELPQPQAGTGSGTESDSDDSEPELEEQDSTQAATQQAQLAAATGIDEEPVSKAKQSRSEKKARKA---------TGVTRVTTRKSKNILFVITKPDVYESPASDTYIVFGEAKIEDLAQQAQRAAAEKFRVQGEAVSNIQENTQTPTVQEESEEEEADETXVEVKDIESVTSQANVSRAKAVRALKNNSNDIVNAIMELTM
>UniRef100_UPI002349D448	295	0.929	3.545E-87	16	214	215	346	542	543
----------------PVLKNDKGSGTDSDSDDSPPELE--HDSQATTQQAQLAAAAEIDEEPVSKAKQSRSEKKARKAMSKLGLRQVTGVTRVTIRKSKNILFVITKPDVYKSPASDTYIVFGEAKIEDLSQQAQLAAAEKFKVQGEAVSNIQENTQTPTVQEESEEEEVDETGVEVKDIELVMSQANVSRAKAVRALKNNSNDIVNAIMELTM
>UniRef100_UPI00234A027E	295	0.929	3.545E-87	16	214	215	350	546	547
----------------PVLKNDKGSGTDSDSDDSPPELE--HDSQATTQQAQLAAAAEIDEEPVSKAKQSRSEKKARKAMSKLGLRQVTGVTRVTIRKSKNILFVITKPDVYKSPASDTYIVFGEAKIEDLSQQAQLAAAEKFKVQGEAVSNIQENTQTPTVQEESEEEEVDETGVEVKDIELVMSQANVSRAKAVRALKNNSNDIVNAIMELTM
>UniRef100_UPI00234BD076	295	0.929	3.545E-87	16	214	215	370	566	567
----------------PVLKNDKGSGTDSDSDDSPPELE--HDSQATTQQAQLAAAAEIDEEPVSKAKQSRSEKKARKAMSKLGLRQVTGVTRVTIRKSKNILFVITKPDVYKSPASDTYIVFGEAKIEDLSQQAQLAAAEKFKVQGEAVSNIQENTQTPTVQEESEEEEVDETGVEVKDIELVMSQANVSRAKAVRALKNNSNDIVNAIMELTM
>UniRef100_UPI00234B9431	295	0.929	3.545E-87	16	214	215	371	567	568
----------------PVLKNDKGSGTDSDSDDSPPELE--HDSQATTQQAQLAAAAEIDEEPVSKAKQSRSEKKARKAMSKLGLRQVTGVTRVTIRKSKNILFVITKPDVYKSPASDTYIVFGEAKIEDLSQQAQLAAAEKFKVQGEAVSNIQENTQTPTVQEESEEEEVDETGVEVKDIELVMSQANVSRAKAVRALKNNSNDIVNAIMELTM
>UniRef100_A0A974DQS2	295	0.978	3.545E-87	31	214	215	464	645	646
-------------------------------DDSPPELE-QDSTQ-TTQQAQLAAAAEIDEEPVSKAKQSRSEKKARKAMSKLGLRQVTGVTRVTIRKSKNILFVITKPDVYKSPASDTYIVFGEAKIEDLSQQAQLAAAEKFKVQGEAVSNIQENTQTPTVQEESEEEEVDETGVEVKDIELVMSQANVSRAKAVRALKNNSNDIVNAIMELTM
>UniRef100_UPI001ABDB0D2	295	0.919	6.658E-87	16	214	215	169	365	366
----------------PILKNDKGSGTDSDSDDSPPELE--QDTQTSTQQAQLAAAAEIDEEPVSKAKQSRSEKKARKAMSKLGLRQVTGVTRVTIRKSKNILFVITKPDVYKSPASDTYIVFGEAKIEDLSQQAQLAAAEKFKVQGEGVSNIQENTQTPTVQEESEEEEVDETGVEVKDIELVMSQANVSRAKAVRALKNNSNDIVNAIMELTM
>UniRef100_UPI001ABEA868	295	0.919	6.658E-87	16	214	215	277	473	474
----------------PILKNDKGSGTDSDSDDSPPELE--QDTQTSTQQAQLAAAAEIDEEPVSKAKQSRSEKKARKAMSKLGLRQVTGVTRVTIRKSKNILFVITKPDVYKSPASDTYIVFGEAKIEDLSQQAQLAAAEKFKVQGEGVSNIQENTQTPTVQEESEEEEVDETGVEVKDIELVMSQANVSRAKAVRALKNNSNDIVNAIMELTM
>UniRef100_UPI001ABDDDB3	295	0.919	6.658E-87	16	214	215	358	554	555
----------------PILKNDKGSGTDSDSDDSPPELE--QDTQTSTQQAQLAAAAEIDEEPVSKAKQSRSEKKARKAMSKLGLRQVTGVTRVTIRKSKNILFVITKPDVYKSPASDTYIVFGEAKIEDLSQQAQLAAAEKFKVQGEGVSNIQENTQTPTVQEESEEEEVDETGVEVKDIELVMSQANVSRAKAVRALKNNSNDIVNAIMELTM
>UniRef100_UPI001CF25C8C	295	0.919	6.658E-87	16	214	215	399	595	596
----------------PILKNDKGSGTDSDSDDSPPELE--QDTQTSTQQAQLAAAAEIDEEPVSKAKQSRSEKKARKAMSKLGLRQVTGVTRVTIRKSKNILFVITKPDVYKSPASDTYIVFGEAKIEDLSQQAQLAAAEKFKVQGEGVSNIQENTQTPTVQEESEEEEVDETGVEVKDIELVMSQANVSRAKAVRALKNNSNDIVNAIMELTM
>UniRef100_UPI001ABEB128	295	0.919	6.658E-87	16	214	215	446	642	643
----------------PILKNDKGSGTDSDSDDSPPELE--QDTQTSTQQAQLAAAAEIDEEPVSKAKQSRSEKKARKAMSKLGLRQVTGVTRVTIRKSKNILFVITKPDVYKSPASDTYIVFGEAKIEDLSQQAQLAAAEKFKVQGEGVSNIQENTQTPTVQEESEEEEVDETGVEVKDIELVMSQANVSRAKAVRALKNNSNDIVNAIMELTM
>UniRef100_UPI001ABE8D7D	295	0.919	6.658E-87	16	214	215	573	769	770
----------------PILKNDKGSGTDSDSDDSPPELE--QDTQTSTQQAQLAAAAEIDEEPVSKAKQSRSEKKARKAMSKLGLRQVTGVTRVTIRKSKNILFVITKPDVYKSPASDTYIVFGEAKIEDLSQQAQLAAAEKFKVQGEGVSNIQENTQTPTVQEESEEEEVDETGVEVKDIELVMSQANVSRAKAVRALKNNSNDIVNAIMELTM
>UniRef100_UPI001AACB4EC	294	0.882	1.251E-86	4	214	215	75	284	285
----APEAIPPPSDALPALETrPAGSGTESDSDDSPPELE--HDTHSSTQQAQLAAAAEIDEEPVSKAKQSRSEKKARKAMSKLGLRQVTGVTRVTIRKSKNILFVITKPDVYKSPASDTYIVFGEAKIEDLSQQAQLAAAEKFKVQGEAVSNIQENTQTPTVQEESEEEEVDENGVEVKDIELVMSQANVSRAKAVRALKNNSNDIVNAIMELTM
>UniRef100_A0A452EI16	292	0.877	4.411E-86	0	214	215	0	216	217
MPGEATETVPATEQELPQPQAETGSGTESDSDESVPELEEQDSTQATTQQAQVESWLMH----LDKAKQSRSEKKARKAESVVGLRVVAGTASkevddlVTIRKSKNILFVITKPDVYKSPASDTYIVFGEAKIEDLSQQAQLAAAEKFKVQGEAVSNIQENTQTPTVQEESEEEEVDETGVEVKDIELVMSQANVSRAKAVRALKNNSNDIVNAIMELTM
>UniRef100_UPI001AAC5833	291	0.886	1.135E-85	4	214	215	88	296	297
----ALETRPAETKVPVSDVQSSGSGTESDSDDSPPELE--HDTHSSTQQAQLAAAAEIDEEPVSKAKQSRSEKKARKAMSKLGLRQVTGVTRVTIRKSKNILFVITKPDVYKSPASDTYIVFGEAKIEDLSQQAQLAAAEKFKVQGEAVSNIQENTQTPTVQEESEEEEVDENGVEVKDIELVMSQANVSRAKAVRALKNNSNDIVNAIMELTM
>UniRef100_UPI001AACC6D6	291	0.919	1.135E-85	16	214	215	658	854	855
----------------PVLKNDKGSGTESDSDDSPPELE--HDTHSSTQQAQLAAAAEIDEEPVSKAKQSRSEKKARKAMSKLGLRQVTGVTRVTIRKSKNILFVITKPDVYKSPASDTYIVFGEAKIEDLSQQAQLAAAEKFKVQGEAVSNIQENTQTPTVQEESEEEEVDENGVEVKDIELVMSQANVSRAKAVRALKNNSNDIVNAIMELTM
>UniRef100_A0A8C4FXR9	290	0.853	2.133E-85	0	210	215	0	197	213
MPGEATETVPVTEQEMQQPQVETGSYSQLD-------------SPAWTRVHPLAAAAEIDEEPVSKAKQSRSEKKARKAMSKLGLRQVTGVTRVTIRKSKNILFVITKPDVYKSPASDTYIVFGEAKIEDLSQQAQLAAAEKFKVQGEAVSNVQENTQTPTVQEESEEEEVDDTGVEVKDIELVMSQANVSRAKAVRALKNNNNDIVNAIM----
>UniRef100_UPI001AAD02A3	290	0.945	2.133E-85	31	214	215	118	299	300
-------------------------------DDSPPELE--HDTHSSTQQAQLAAAAEIDEEPVSKAKQSRSEKKARKAMSKLGLRQVTGVTRVTIRKSKNILFVITKPDVYKSPASDTYIVFGEAKIEDLSQQAQLAAAEKFKVQGEAVSNIQENTQTPTVQEESEEEEVDENGVEVKDIELVMSQANVSRAKAVRALKNNSNDIVNAIMELTM
>UniRef100_A0A556U2I3	290	0.961	2.133E-85	31	210	215	767	944	1596
-------------------------------DESVPELEEQDSAQ--TQQAQLAAAAEIDEEPVSKAKQSRSEKKARKAMSKLGLRQVTGVTRVTIRKSKNILFVITKPDVYKSPASDTYIVFGEAKIEDLSQQAQLAAAEKFKVQGEAASNIQESTQTPTVHEESEEEEVDETGVEVKDIELVMSQANVSRAKAVRALKNNNNDIVNAIM----
>UniRef100_A0A452E202	289	0.888	4.006E-85	0	214	215	0	207	208
MPGEATETVPATEQELPQPQAETGSGTESDRDES-------DSTQATTQQAQLAAAAEIDEDPVSKAKQSLSEKKAQKAMSKLGLRQVTGVTRVTVQKSKNILFVITKPDVYKSPASDTYIVLGEARIEDLSQQAQLAAAEKFKVQGEAVSNFQENTETPTVQEESEEEEVDEGGVEVKDTELVTSQANVSRAKAVRALKNNSDYIVNAITDLTM
>UniRef100_A0A8C7K948	289	0.895	4.006E-85	16	214	215	198	395	396
----------------PVVNNKKGSGTDSDSDDSVPDLEEQDSTQ--TQQAQLAAAAEIDEEPVSKAKQSRSEKKARKAMSKLGLRQVMGVTRVTIRKSKNILFVIPKPDVYKSSASDTYIVFGEAKIEDLSQQAQLAAAEKFKVQGEDrMSSIQENTQTPTVQEESEEEEVDETGVEVKDIELVMSQANVSRVKAIRALKNNNNDIVNAIMELTM
>UniRef100_UPI001E1C2CEB	289	0.908	4.006E-85	19	214	215	660	854	855
-------------------NNNKGSGTDSDSDESVPDLEEQDATQ--TQQAQLAAAAEIDEEPVSKAKQSRSEKKARKAMSKLGLRQVMGVTRVTIRKSKNILFVIPKPDVYKSSASDTYIVFGEAKIEDLSQQAQLAAAEKFKVQGEDrMSSIQENTQTPTVQEESEEEEVDETGVEVKDIELVMSQANVSRAKAIRALKNNNNDIVNAIMELTM
>UniRef100_A0A6F9B202	289	0.929	5.489E-85	31	214	215	191	373	374
-------------------------------DESVPDLEEQDATQ--TQQAQLAAAAEIDEEPVSKAKQSRSEKKARKAMSKLGLRQVMGVTRVTIRKSKNILFVIPKPDVYKSSASDTYIVFGEAKIEDLSQQAQLAAAEKFKVQGEDrMSSIQENTQTPTVQEESEEEEVDETGVEVKDIELVMSQANVSRAKAIRALKNNNNDIVNAIMELTM
>UniRef100_A0A8C2SEM4	287	0.909	1.936E-84	16	214	215	277	475	476
----------------PDPSAQNGSGTESDSDESVPELEEQDSTQATTQQAQLAAAAEIDEEPVSKAKQSRSEKKARKAMSKLGLRQVTGVTRVXXXXXXXXXXXXTKPDVYKSPASDTYIVFGEAKIEDLSQQAQLAAAEKFKVQGEAVXXIQENTQTPTVQEESEEEEVDETGVEVKDIELVMSQANVSRAKAVRALKNNSNDIVNAIMELTM
>UniRef100_G1S6N5	286	0.877	9.360E-84	8	214	215	648	859	860
--------VPTPSAKQPVMKNNKGSGTESDSDESVPELEEQDSTQATTQQAQLAAAAEIDEEPVSKAKQSRSEKKARKAMSKLGLRQVTGVTRVTIRKSKNILFVITKPDVYKSPASDTYIVFGEAKIEDLSQQAQLAAAEKFKVQGEAVSNIQENTQTPTVQEENSKELLKFflpliYCVEVKDIELVMSQANVSRAKAVRALKNNSNDIVNAIMELTM
>UniRef100_A0A8C1AIC8	285	0.859	1.283E-83	13	214	215	15	220	221
-------------QEVAKPAGDGRSGTESDSDESVPDLEDiifPPLHFLSPFLFQFnIAAAEIDEEPVSKAKQSRSEKKARKAMSKLGLRQVAGVTRVTIRKSKNILFVITKPDVYKSPASDTYIVFGEAKIEDLSQQAQLAAAEKFKVQGEAVSNIQENTQTPTVQEESEEEEVDETGVEVKDIELVMSQANVSRAKAVRALKNNNNDIVNAIMELTM
>UniRef100_S4RC80	284	0.811	2.409E-83	0	214	215	0	217	218
MPIQTTDTAPVAQKESRPVQVESGSGTESDSDESIPELEEQtdSTSQAHSQQAQLAAAAELNEELVSKAKQSRSEKKARKAMSKLGLRQVGGVTRVTIRKSKNILFVITKPDVYKSPASDTYIVFGEAKIEDLSQQAQMAAAEKFKVPGEAAPGVQERVQPPPVPEESeEEEEVDETGVEAKDIELVMSQANVSRSKAVRALKNNSNDIVNAIMELTM
>UniRef100_A0A8C2SIC1	284	0.923	2.409E-83	31	214	215	180	363	364
-------------------------------DESVPELEEQDSTQATTQQAQLAAAAEIDEEPVSKAKQSRSEKKARKAMSKLGLRQVTGVTRVXXXXXXXXXXXXTKPDVYKSPASDTYIVFGEAKIEDLSQQAQLAAAEKFKVQGEAVXXIQENTQTPTVQEESEEEEVDETGVEVKDIELVMSQANVSRAKAVRALKNNSNDIVNAIMELTM
>UniRef100_A0A2K5J3P4	284	0.860	4.525E-83	0	214	215	0	206	207
IPGEATETVPGIEQELLQPQAETGSGTESDSDESVPELEEQDSTQVTTQQAQLAVAAEIDEEPVSKAKQRRSEKKAREAMVELGLRQVTGVTRVTIQKSKNIFFVITKPDVCKNPASDTCIVFGEAKIKDLSQQAQLAAAEKFEVQGEAISNIQENTQTPT-------RKVDETGVEIKDIELVMSQANVSRAKAVRALK-NSNDIVNAIVELTM
>UniRef100_UPI001402BD6A	283	0.781	8.498E-83	0	214	215	14	237	238
MPGETTESALAAEQQPQQtkqmqeVQVESGSGTDSDSDDSIPELEERtdKTLQSESQQAQLAAAAELNEEMVSKAKQSRSEKKARKAMSKLGLRQVAGVTRVTIRKSKNILFVITKPDVFKSPASDTYIVFGEAKIEDLSQQAQMAAAEKFKVPGEAAPGVQERVQPAPVQEESEEEdEVDEGGVEAKDIELVMSQANVSRSKAVRALKNNSNDIVNAIMELTM
>UniRef100_A0A8C5SRN7	282	0.884	2.187E-82	0	214	215	0	198	199
MPGEATETVPATEQELPQPQAETGSGTESDSDESVPELEEQDSTQATTQQAQLAAAAEIDEEPVSKAKQSRSEKKARKAMSKLGLRQVTGVTRVTIR----FRFFL-------------WIYhFGEAKIEDLSQQAQLAAAEKFKVQGEAISNIQENTQTPTVQEESEEEEVDETGVEVKDIELVMSQANVSRAKAVRALKNNSNDIVNAIMELTM
>UniRef100_A0A8C5VRS5	281	0.883	2.997E-82	0	214	215	0	201	202
MPGEATETVPATEQELPQPEAETGSGTESDSDES-----EQDSTQA-TQQAQLVAAAEIEEEPVSKAKQSRGGKKARKAMSKLGLRQVTGVTRVTIQKSKNILFVITKPDVCKGPASDAYIVFGEAKMEDLSQQAQLAAAEKFKVQGEAVSNIQENTQTPTVQEESEEEEVDQT-------ELVMSQANVSRAKAVRALKNNSNDIVNAIMGLTM
>UniRef100_UPI001B7F1D0C	280	0.952	1.057E-81	46	214	215	25	193	194
----------------------------------------------SLKLKQLAAAAEIDEEPVSKAKQSRSEKKARKAMSKLGLRQVTGVTRVTIRKSKNILFVITKPDVYKSPASDTYIVFGEAKIEDLSQQAQLAAAEKFKVQGESVANIQENTQTPTVQEESEEEEVDETGVEVKDIELVMSQANVSRAKAVRALKNNNNDIVNAIMELTM
>UniRef100_A0A7N9AMB6	280	0.851	1.057E-81	0	214	215	0	209	210
MPGEATETVPVTEQEMQQPQVETGSGTESDSEDSVPDLEEQDSAQ-TQSQAQLCLAVFF---VVNKITHLRI-KCFLQAMSKLGLRQVTGVTRVTIRKSKNILFVITKPDVYKSPASDTYIVFGEAKIEDLSQQAQLAAAEKFKVQGEAVSNIQENTQTPTVQEESEEEEVDETGVEVKDIELVMSQANVSRAKAVRALKNNNNDIVNAIMELTM
>UniRef100_A0A3B4VNR7	279	0.993	1.985E-81	52	214	215	149	311	312
----------------------------------------------------LAAAAEIDEEPVSKAKQSRSEKKARKAMSKLGLRQVTGVTRVTIRKSKNILFVITKPDVYKSPASDTYIVFGEAKIEDLSQQAQLAAAEKFKVQGEAVSNIQENTQTPTVQEESEEEEVDETGVEVKDIELVMSQANVSRAKAVRALKNNNNDIVNAIMELTM
>UniRef100_UPI00230787A6	278	0.900	5.110E-81	0	200	215	0	194	197
MPGEATETIPATEQELPQPQAETGSGTESDSDESVPELEEQDSTQATTQQAQLAAAAEIDEKPVSKAKQSQSERKARKAMSKLGLRQVTGVIRVT------ILFVITKPDVYKSPASDTYIVLGEAKMEDSSQQAQLAAAEKFKVQGEAVSNIQEKTQTPTVQEESEEEEVDETGVEVKDIELVTSQANVSRAKAVPSPKE--------------
>UniRef100_A0A673V3W6	278	0.903	5.110E-81	18	213	215	42	236	238
------------------PRFPHRSGTEPDSDASVPELEEQDSTQAATPQAQLAAAAEIDEEPVSKAKQSRSEKKARKAMSRLGLRRVTGVTRVTIRKSKNILFAITKPDIYKSPASDTYIVFAEA-NRDLSQQAQLAAAEKFKVQGEAVSNIQENTQTSTVQEESEEEEGDETGVEVKDIELVMSQANVSRAKAVRALKNNSNDIVNAIMELT-
>UniRef100_A0A8C4N7R6	273	0.774	2.241E-79	0	214	215	6	220	221
MPSETTGTLTATTKE-SQVHVESGSGTESDSDDSIPELEEH-TESGQLQQAQLAAAADLNEEMVSKAKQSRSEKKARKAMSKLGLRQVPGVTRVTIRKSKNILFVITKPDVYKSPASDTYIVFGEAKIEDLSQQAQMAAAEKFKVPGEPGSTGLGERVQPQAlpEESEEEEEVDESGVEAKDIELVMSQANVSRAKAVRALKNNSNDIVNAIMELTM
>UniRef100_G5BD29	273	0.892	3.071E-79	0	195	215	0	195	196
MPSEAKETVPAAEQELPQAQAEAGSGTKSDSDESIPELEEQDSTQATTQQAQLVAAAEIHEEPVSKAEQSWSEKKAPKAMSKLGLQQVTGVTRITIRKSKNILFVITKPDVSKSPASDTYIVLGEAKIEDLSQQAQLAAAEKFEVQGEAVSNIQENTQTPTVQEESEEEEVDETSVEVKDIELVMSRANVLRAKAI-------------------
>UniRef100_A0A2K5EIN6	272	0.956	4.209E-79	0	183	215	0	183	203
MPGQATETVPATKQELPQPQAETGSGTESDSDESVPELEEQDSTQATTQQAQLEAAAEIDEETVSKAKQSQSEKKAWKAMSKLGLRQVTGVTRVTIRKSKNILFVITKPDAYKSPASDTYIAFGEAKIEDLSQQAQLAAAEKFKVQGEAVSNIQENTQTPTVQEESEEEEVDETGVEVKDIELV-------------------------------
>UniRef100_UPI0014037489	270	0.834	2.034E-78	31	214	215	921	1107	1108
-------------------------------DDSIPELEERtdKTLQSESQQAQLAAAAELNEEMVSKAKQSRSEKKARKAMSKLGLRQVAGVTRVTIRKSKNILFVITKPDVFKSPASDTYIVFGEAKIEDLSQQAQMAAAEKFKVPGEAAPGVQERVQPAPVQEESEEEdEVDEGGVEAKDIELVMSQANVSRSKAVRALKNNSNDIVNAIMELTM
>UniRef100_UPI0014036DFF	270	0.834	2.034E-78	31	214	215	1926	2112	2113
-------------------------------DDSIPELEERtdKTLQSESQQAQLAAAAELNEEMVSKAKQSRSEKKARKAMSKLGLRQVAGVTRVTIRKSKNILFVITKPDVFKSPASDTYIVFGEAKIEDLSQQAQMAAAEKFKVPGEAAPGVQERVQPAPVQEESEEEdEVDEGGVEAKDIELVMSQANVSRSKAVRALKNNSNDIVNAIMELTM
>UniRef100_UPI00189B0EAF	268	0.921	9.829E-78	0	189	215	0	189	190
MPGEATETVPATEQELPQPQAETGSGTESDSDESVPDLEEQDSTQATKQQAQLAAAAEIDEELVSKAKQSRGAKKARRAMSKLGLRQVTGGTRVTIWKSKNILFVITKPDVYKSPASDTYIVFGETKIEDSSQQAQLAAAEKFKVQGEPVSNIQENTQTPTVQEVSEEEEVDEAGVEVKDTELVTSQANV-------------------------
>UniRef100_A0A2K6T9E7	268	0.832	9.829E-78	0	214	215	0	201	202
MPGEATETVLATEQELPQPQPETGSGTESDSDESVPD-------------PQLAAAAEIDEELVSKAKQSQSEKKARKAMSKLGLRRVIGGTRVTIWKSKNILFVITKSDVSKSPASDTYVVFGEAKIEDLSQQAKLVAAEKFKVQGEAVSNIQENTQTPTVQEESEEREVNETGVEVKDIKPVTSQANVLRAKAVGALKNNSNDIVNAIMVLTM
>UniRef100_A0A2R9B608	267	0.808	1.846E-77	0	213	215	0	204	206
LPG-TTETIPAMEQELPQPQADRGSGTESDSDESVPEFEEQDSTQTTTQQAQLATAAEINKEPVSKAKRSQSEKKAQKAMSKLGLQQVTGVTRVTIWKSKNILFVIIKPDVYKRPALDTYIVLGGTKNEDLSQQAQLAAAEKFKVQ--------QTTQTPTVQEESEEEEVDKTGVEVKGMELVMSQANMSRAKAVQALKNNSNYVVNAIMELT-
>UniRef100_A0A8C5YGG7	267	0.837	3.466E-77	0	214	215	0	197	198
MPSEATETVPATEQELPQLQSETGSGAESDSDESVPELEEQDSTQATTQQAPLAAA-------------SSSEKKAWKAMSKLGLRQVTGVTRVSIQKSKNIFFVITKP----SPASDTYIVFMEAKIEDLSQQGQLAAAEKFKVQGEAVSNIQENTQTPTVQEESEEEEADETGVEVKDIELVMSQANVSRAKALGALKYNSNDIVNAIRKLTM
>UniRef100_UPI00168CE5A4	267	0.766	3.466E-77	0	213	215	0	210	565
MPNEATETIPATEQELPQLQA---ETGSXDSNESVLELEEQDSTQATTQQAQXAAAAEINELPVSKAKQSWSEKKAWKATFKLGLQQVIKVTRVTIWKCKTSLFVITKPDVYKRPASDTYIVLGEAKIQDLSQQVQLAAAEKLKVQGEAIANIQXNTQIPIIQEESEEEEVDKTGVEDKDIEPAMSRAYVLRAKVVQALKNNSDDIVNAITELS-
>UniRef100_UPI001EAFB80F	266	0.662	4.749E-77	0	214	215	0	212	213
MPTEAVEK----PVEETKPEDSGSATDTDGDDDSPPELEDQD--ASMQQQSQVAQAAGIQEELVSKSKQSRSEKKARKAMSKLGLKPVTGVTRVTIRKSKNILFVINRPDVYKSPASDTYIVFGEAKIEDLNQQAQMAAAEKFKAPenpaGAGEGGVQSTISQPIQEESEEEEDVDESGVEAKDIELVMSQANVSRSKAVKALKNNNNDIVNAIMELTM
>UniRef100_A0A6P8UL67	266	0.836	4.749E-77	19	214	215	67	255	256
-------------------EVKGGSGTESDSDDSVPDLEEQDSAQTQTQQAQTR-------KPVSKAKQSRSEKKARKAMSKLGLRQVTGVTRVTIRKSKKHLVCHHQPDVYKSPASDTYIVFGEAKIEDSSQQAQLAAAEKFKVQGEXSFNIQENTQTPTVQEESEEEEVDETGVEVKDIELVMSQANVSRAKAVRALXNNNNDIVNAIMELTM
>UniRef100_UPI000D531770	266	0.775	4.749E-77	1	214	215	179	391	392
-PSEATETVPTTESELPHPQAETGSGREFDNDESVPELEEPDSTQATTQQDQLAAXGEIHEEPVNKAKHSQSEKKTRKAMSILDLRQVTGVIRIIIWECMNIL-CHQKPDVYKSLASDTYTALGEAKIEDLSQQAQVAAAEKFKVQGKAVSNVEENTQTPTIEEESKEEKADETGVEVKDMEPVMSQANVSRAKAVLALKYNSNDIVNGIMELTI
>UniRef100_A0A673TZ81	265	1.00	8.918E-77	0	170	215	62	232	272
MPGEATETVPATEQELPQPQAETGSGTESDSDESVPELEEQDSTQATTQQAQLAAAAEIDEEPVSKAKQSRSEKKARKAMSKLGLRQVTGVTRVTIRKSKNILFVITKPDVYKSPASDTYIVFGEAKIEDLSQQAQLAAAEKFKVQGEAVSNIQENTQTPTVQEESEEEEV--------------------------------------------
>UniRef100_A0A8C2SW26	265	0.892	8.918E-77	0	189	215	74	268	308
MPGEATETVPATEQELPQPQAETGSGTESDSDESVPELEEHDSTQATTQQAQLAAAAEIDEEPVSKAKQSRSEKKARKAMSKLGLRQVTGVTRVTIRKSKNILFVITKPDVYKSPASDTYIVFGEAKIEDLSQQAQLAAAEKFKVQGEAVSNIQENTQTPTVQEESEEEEVSPSpdgpvGLPHPLLPLMGGQAGC-------------------------
>UniRef100_UPI000D72FB17	265	0.689	1.222E-76	0	214	215	0	208	209
MPTEAVE------KPVEETKPEESASSDSDDDDSLPELEEQD-AAALQQQSQVAAAAGLSEELVSKAKQSRSEKKARKAMSKLGLKPVTGVTRVTIRKSKNILFVINRPDVFKSPASDTYIVFGEAKIEDLNQQAQMAAAEKFRDKPPAGPGDLPSTVSQPIPEESeEEEEEDETGVEQKDIELVMSQANVSKAKAIRALKNNNNDIVNAIMELTM
>UniRef100_A0A669QA28	265	0.994	1.222E-76	0	170	215	80	250	322
MPGEATETVPATEQELPQPQAETGSGTESDSDESVPELEEHDSTQATTQQAQLAAAAEIDEEPVSKAKQSRSEKKARKAMSKLGLRQVTGVTRVTIRKSKNILFVITKPDVYKSPASDTYIVFGEAKIEDLSQQAQLAAAEKFKVQGEAVSNIQENTQTPTVQEESEEEEV--------------------------------------------
>UniRef100_A0A2C9K760	265	0.686	1.675E-76	0	214	215	0	210	211
MPIEAVEK-PIEES----KPAEDTASSDSDDDDTPPELEEHD-AAAMQQQSQVAAAAGLPEELVSKAKQSRSEKKARKAMSKLGLKPVPGVTRVTIRKAKNILFVISRPDVFKSPASDTYIVFGEAKIEDLNQQAQVAAANKFKTFDSGAAGEQASTVSQPIQEESeeEEEEIDETGVEQKDIELVMSQANVSKAKAVKALKNNNNDIVNAIMELTM
>UniRef100_A0A9B0GLV0	265	0.918	1.675E-76	16	200	215	1912	2096	2097
----------------PVLKNNKGSGTESDSDESVPELEEQDSTQATTQQAQLAAAAEIDEEPVSKAKQSRSEKKARKAMSKLGLRQVTGVTRVTIRKSKNILFVITKPDVYKSPASDTYIVFGEAKIELVMSQANVSRAKKFKVQGEAVSNIQENTQTPTVQEESEEEEVDETGVEVKDIELVMSQANVSRAKAVRALKN--------------
>UniRef100_V3ZKM3	264	0.660	2.295E-76	0	214	215	1	210	211
MPTEAVEK-PIIE---DKPEDVSGSDDSDGDDDSPPELEEQDP-ATLAQQSQLAQAAGLNEETVSRQKQSRSEKKARKAMAKLGLKAVGGVTRVTIRKSKNILFVINKPDVFKSPASDTYIVFGEAKIEDLNQAAQISAAEKFKAPDSAGGLDAGTIQPPIQEESEDDEEIDDTGVEAKDIELVMSQANVSRSKAIKALKNNSNDIVNAIMELTM
>UniRef100_UPI001EE322D4	264	0.820	2.295E-76	3	214	215	37	243	244
---EATETVPAIEQELPQTQAETGSGTESDSDESVSELEEQDSTQA----ADLAAAAGNHEQPVSKAKXSRSEKKAQKAMSKPGLRQVTGVIRVTIWKPKQIFLVITKPDVYKSPASGTYIVLGEAKIEVLSQQAQLAAAEKFKVQGE-VSPTFKKTQTPAAQEESEKEEADETDVEVKDIELVMSQANLSRAKAVXALKNNSNDIVNAILELTM
>UniRef100_A0A6P5IYK4	263	0.703	8.092E-76	18	214	215	1808	2006	2007
------------------PNHRASRNDSESNGESLPELEEPDSTepQTAPPQAQLAHSVGSGEETVNKAKQSRSEKKARKAMSKLGLRQIHGVTRITIRKSKNILFVISKPDVFKSPASDIYIVFGEAKIEDLSQQVHKAAAEKFKVPAEPSPIITETAPGLSVKEESEDEEVDETGLEVRDIELVMAQANVSRAKAVRALRHNNNDIVNAIMELTM
>UniRef100_A0A6P4ZKD6	261	0.691	2.082E-75	0	214	215	0	215	216
MP-ELTEVDMAeVETKPAEQNKVSSEDTESDSDDSLPELEDAGEGLPTSQQEQMAQMAGIQEEPVSKAKQSRQEKKARKAMSKLGLKQFTGVSRVTIRKSKNILFVITKPDVYKSPASDTYIVFGEAKIEDLSQQAQMAAAEKFKAPeMSTVPEPGKITTAVPEEESEEEEEVDDSGVEPKDIELVMSQANISRAKAVKALKNNNNDIVNAIMELTM
>UniRef100_UPI0020301012	261	0.752	2.853E-75	31	214	215	48	233	234
-------------------------------DDSVPELEEPvaPVPIAGQEQSQLAQAVGIGDEPVSKAKQSRSEKKARKAMSKLGLRQVHGVTRITIRKSKNILFVITKPDVFKSPVSDIYIVFGEAKIEDLSQQAHKAAAEKFKVPIEHATLVPETTPTLTIKEESEEEELDETGLEARDIELVMAQANVSRGKAVRALRHNKNDIVNAIMELTM
>UniRef100_UPI001CC73F73	260	0.703	5.357E-75	18	214	215	1702	1900	1901
------------------PNHRAPRNDSESNGESLPELEEPDSTEPRTapSQAQLAHSLGSGEETSNKAKQSRSEKKARKAMSKLGLRQIHGVTRITIRKSKNILFVISKPDVFKSPASDIYIVFGEAKIEDLSQQVHKAAAEKFKVPAEPSPIITEAAPGLNVKEESEEEEVDETGLEVRDIELVMAQANVSRAKAVRALRHNNNDIVNAIMELTM
>UniRef100_UPI000359A765	260	0.660	7.341E-75	0	214	215	0	208	209
MPINAVEK-PVEE----TKPAEDSASSDSDDDDSPPELEDTDP-AALQQQSQVAAAAGLPEELVSKAKQSRSEKKARKAMSKLGLKPVPGVIRVTIRKAKNILFVISRPDVFKSPASDTYIVFGEAKIEDLNQQAQVAAANKFKTFDGAGEQASTISQPIQEESEEEDEEIDETGVEPKDIELVMSQANVSRVKAVKALKDNGNDIVNAIMELTM
>UniRef100_A0A0L8IGT3	260	0.668	7.341E-75	0	214	215	0	213	214
MPTEAVEK-PVQNTKKEEVEDDDDADSDSKSDDSLPELQE--DGAGTSQQSQVAQVAGLQEELVSKAKQSRSEKKARKAMSKLGLKQVQGVTRVTIRKSKNILFVINRPDVYKSPASDTYIVFGEAKIEDLSQQAQMAAAEKFKAPenPATCPDGAQNPLSQPILEESEEEEIDETGVEPKDIELVMSQASVSRVKAVKALKNNNNDIVNAIMELTM
>UniRef100_A0A210PGU4	259	0.697	1.006E-74	0	214	215	0	209	210
MPTEAVER----PMEDLKPEEGSASGTESDSSDSMPELEEGD----AAQQSQLAAAAGISEELTSKAKQSRSEKKARKAMSKLGLKQVQSVTRVTIRKSKNILFVINRPDVYKSPASDTYIVFGEAKIEDLSQQAQMQAAEKFKTPENPMSLGGDSPSTiaePIQEESEEEGEVDESGVESKDIELVMSQANVSRSKAVKALKNNNNDIVNAIMELTM
>UniRef100_A0A0U1TYF4	259	0.703	1.378E-74	0	214	215	0	218	219
MPELSTAEVDKLKKKMKKPEEVSGSGTESESDDSAPEVELPEGSGVKIQdQSQMAQAAGINEELVSKAKQSRSEKKARKVMSKLGLKQVQGVGRVTIRKSKNILFVINKPDVYKSPASDTYIVFGEAKIEDLSQQAQMAAAEKFKTPeaGASVGEPAQTTIPQRIEEESeEEEEVDETGVESKDIELVMSQANVSRAKAVRALKNNNNDIVNAIMELTM
>UniRef100_UPI00209602EA	259	0.688	1.889E-74	0	214	215	0	209	210
MPTEAVEK-PIDD---TKPEEASGSGTESDSDDDVPDLEDGD----MQQQSQVAAAAGIPEELVSKAKQSRSEKKARKAMSKLGLKQIQGVTRVTIRKSKNILFVINRPDVYKSPASDTYIVFGEAKIEDLSQQAQMAAAEKFKtpeNPAGLGGEVSSTVSQPIPEESEDEGEVDESGVESKDIELVMSQANVSRSKAVKALRNNSNDIVNAIMELTM
>UniRef100_G5BYR8	259	0.688	1.889E-74	0	195	215	0	249	250
MPGEATETAPATAQELPQPQAetgsgtesdsdesvpeleeqdstqpttqqaqlaaaaeidkepvskpkqrwsekkARKAIGTEDSDESVPELEEQDSTQPTTQQAQLAAAAEIDKEPVSKPKQRWSEKKARKAMSKLGLQHVTEVTRVTIQKSKNILFVITKPDVYKSPASDTYIVFGEAKIEDLSQQAQLAAAEKFKVRGEAVLNIQENTQTPTVQEESDEEEVDETGVEVKDTELVMSQANVLRAKAV-------------------
>UniRef100_A0A803K4B2	258	0.759	2.588E-74	31	214	215	197	383	384
-------------------------------DESLPELEEPDVTEPRTssSQNQLAHCVAPGEESISKAKQSRSEKKARKAMSKLGLRQIHGVTRITIRKSKNILFVITKPDVFKSPASDIYIVFGEAKIEDLSQQVHKAAAEKFKVPMEHSPLITETTPTLTIKEESeEEEEVDETGLEVRDIELVMAQANVSRAKAVRALRHNNNDIVNAIMELTM
>UniRef100_A0A433TYF8	258	0.665	3.546E-74	8	214	215	2	209	210
--------INAVEKPLEETKPEDSASSDSDDDDSPPELEETD-AATMQQQSQVAAAAELPEEPVSKSKQSRSEKKARKAMSKLGLKPVSGITRVAIRKAKNILFVISRPDVFKSPASDTYIVFGEAKIEDLNHQAQVAAANKFKTEASGIPGENTSTVSQPIQEESEEEdaEIDETGVEHKDIELVMNQANVSKAKAVKALKSNNNDIVNAIMELTM
>UniRef100_A0A812APH4	258	0.642	3.546E-74	0	214	215	22	235	236
MPTEAVEK-PIQDTKKEEVDDDDDADSDTKSEDSVPELQDAPGP---SQQSQVAQVAGLPEELVSKAKQSRSEKKARKAMSKLGLKQVQGVTRVTIRKSKNILFVINRPDVYKSPASDTYIVFGEAKIEDLSQQAQMAAAEKFKapeNPATCSDGAPNPLSQPILEESEEEEEIDETGVEPKDIELVMSQASVSRVKAVKALKNNNNDIVNAIMELTM
>UniRef100_UPI001ABE089B	258	0.698	3.546E-74	17	214	215	1521	1722	1723
-----------------KKLASGSCNDTESNDESLPELEEADLTepQSTSSQNQLAHCVGSGEESIGKAKQSRSEKKARKAMSKLGLRQIHGVSRITIRKSKNILFVITKPDVFKSPASDIYIVFGEAKIEDLSQQVHKAAAEKFKVPMEHSPLITETAPTLTIKEESeeEEEEVDETGLEVRDIELVMAQANVSRAKAVRALRHNNNDIVNAIMELTM
>UniRef100_A0A8S3ZYY1	258	0.678	4.860E-74	0	214	215	0	212	213
MPSDAVEK----PIEDTKPEEDTASSDSDDDDDTPPELEDHD-AAAAQQQSQVAAAAGLPEELVSKAKQSRSEKKARKAMSKLGLKPVPGVTRVTIRKSKNILFVISRPDVYKSPASDTYIVFGEAKIEDLNQQAQVAAANKFKAFDAAGATGEQvSTVSQPIQEESEEedEEVDATGVEHKDIELVMSQANVSKAKAVKALLNNSNDIVNAIMELTM
>UniRef100_A0A8J1XQZ7	258	0.725	4.860E-74	16	214	215	34	231	232
----------------PAPKVADGSGTESDSDDSMPDLEQDPAAAAV--QSQVAAAAGITEEMVSKAKQSRSEKKSRKAMSKLGLKQVTGVSRVTIRKSKNILFVISRPDVFKSPASDTYIVFGEAKIEDLAQQAQMAAAEKFKTPDAApAMGDVQSMVTQPIAEESDEEEIDEGGVEGKDIELVMSQANVSRGKAVKALKNNDNDIVNAIMELTM
>UniRef100_UPI0003C16FA2	258	0.764	4.860E-74	31	214	215	2313	2499	2500
-------------------------------DESVPELEEPDLTAPRTSQAqsQLTQSVGSGEESINKAKQSRSEKKARKAMSKLGLRQVHGVTRITIRKSKNILFVITKPDVFKSPASDIYIVFGEAKIEDLSQQVHKAAAEKFKVPIEHSPLITETTPTLTIKEESeEEEEVDETGLEVRDIELVMAQANVSRAKAVRALRHNKNDIVNAIMELTM
>UniRef100_A0A7R9BIM7	257	0.729	6.659E-74	31	214	215	31	212	213
-------------------------------DDSVPELEE---SGPSTSQSQVAAAAGLSEETVSKAKQSRSEKKSRKLMSKLGLKQVQGVHRVTIRKSKNILFVINKPDVYKNPASDTYIVFGEAKIEDLSQQAQMAAAEKFKAPEMGTAAEASAAIPASIQEESEEEgEVDESGIEEKDIELVMCQAGVSRPKAVKALKNNNNDIVNAIMELTM
>UniRef100_A0A8K0K6U9	257	0.678	6.659E-74	0	214	215	51	263	264
MP-ELTELDKATASITERREA-SGSGTESDSDDSIPELEEAGQAQT---QFPVAAAAGLPEDMVSKAKQSRGEKKARKIMSKLGLKPVQGVSRVTIRKSKNILFVINKPDVYKNPASDTYIVFGEAKIEDLSQQAQVAAAEKFKAPDAMTQVVEAGgsiAAPATIQEESEEEDVDESGIEDKDVDLVMSQANVSRAKAVKALKNNQNDIVNAIMELTM
>UniRef100_A0A6P8PG86	257	0.754	6.659E-74	31	214	215	2035	2221	2222
-------------------------------EESIPELEEPDVSEPRTaqNQAQLTHAGGPGDESISKAKQSRSEKKARKAMSKLGLRQIHGVTRITIRKSKNILFVITKPDVFKSPASDIYIVFGEAKIEDLSQQVHKAAAEKFKVPMEHSPLITEATPTLTIKEESeEEEEVDETGLEVRDIELVMAQANVSRAKAVRALKHNNNDIVNAIMELTM
>UniRef100_A0A2K6FV65	257	0.804	9.124E-74	0	214	215	0	190	191
MPGEATETVP----ELPHPQAQTGSGTESDSDESVPELEEQDSTQATTQQAQLAAEAEIDEEPISKEKQSRSEKKARKAVSKL------GVIRVTIWKSKNILFVITKPDVCKSPASDTYIVFGEAKIEDLSQQSQLAAAEKFKVQGEAVSDIQESSQTPTVQEESEEEEVDETGVDVKDLEL----AHVSR----------DNDIVNAIMESTM
>UniRef100_A0A1S3HE67	257	0.709	9.124E-74	0	214	215	0	208	209
MPSEAVEK-PVDDVE------ASGSGTESDSDDDVPDLEEADP-ATLQQQSQMAQAAGIKEELVSKAKQSRSEKKARKAMAKLGLKHVAGVTRVTIRKSKNILFVINRPDVYKSPASDTYIVFGEAKIEDLSQQAQVAAAEKFKAaeATPAGEGVPGVPVSQPIQEESDEEEVDDTGVEAKDVELVMSQANVSRSKAVRALKNNSNDIVNAIMELTM
>UniRef100_UPI00051C66F6	257	0.662	9.124E-74	8	214	215	74	289	290
--------VPLRPEKPPQPprrceaNHKGSCNESESNDESIPELEEPEGSEppPTQSQAQLTHSLGTGEETFSKAKQSRSEKKARKAMSKLGLRQIHGVTRITIRKSKNILFVITKPDVFKSPASDIYIVFGEAKIEDLSQQVHKAAAEKFKVPMEPSALITETAPTLTIKEESEEdEEVDETGLEVRDIELVMAQANVSRPKAVRALRHNNNDIVNAIMELTM
>UniRef100_UPI0021802040	256	0.641	1.250E-73	0	214	215	0	210	211
MPIEAVE--KPLDEETKAEE-LSGSDDSDGDDDSPPELEEQD-AAAMARQSQMAQAAGLPEELVSRQKQSRSEKKARKAMAKLGLKPVSGVTRVTIRKSKNILFVINRPDVFKSPASDTYIVFGEAKIEDLNQAAQISAAEKFKSTDSAGGLDTGTVSQPIQEESEDDEEVDDTGVEAKDIELVMSQANVSRSKAIKALKNNSNDIVNAIMELTM
>UniRef100_UPI001BC8C91F	256	0.666	1.250E-73	17	214	215	1139	1339	1340
-----------------QPNHRGSGNESESNDESIPELEEPEGSElpPAQPQVPLGQALGPAEEPLSKAKQSRSEKKARKAMSKLGLRQIHGVTRITIRKSKNILFVISKPDVFKSPASDIYIVFGEAKIEDLSQQVHKAAAEKFKVPLEHPALVPDAAPALAIKEESeEEEEVDETGLEVRDIELVMAQANVSRPKAVRALRHNNNDIVNAIMELTM
>UniRef100_UPI002302F874	256	0.660	1.250E-73	6	214	215	2099	2310	2311
------EKKPMVGKRTPEANHKGSCNDSESNEGSIPELEEPDVSEPRTAqtQAQLTHSLGTGEESISKAKQSRSEKKARKAMSKLGLRQIHGVTRITIRKSKNILFVITKPDVFKSPASDIYIVFGEAKIEDLSQQVHKAAAEKFKVPMEHSPLITETAPTLTIKEESeEEEEVDETGLEVRDIELVMAQANVSRPKAVRALRHNNNDIVNAIMELTM
>UniRef100_A0A3G1CJL2	256	0.681	1.713E-73	0	214	215	8	220	221
MPTEAVEK----PVEETKVEDGSGSGTDSDSDDStgIPDLEEGD---VSNQTSQVAQAAGIQEELVSRAKQSRSEKKARKAMSKLGLKQVTGVTRVTIRKSKNILFVINRPDVYKCPASDTYIVFGEAKIEDLSQQAQMAAAEKFKtptNPAGLGEDITNPVQQPIQEESEEEGEVDESGVEAKDIELVMSQANVSRTKAVKALKNNNNDIVNAIMELTM
>UniRef100_UPI000777ED1F	256	0.721	2.348E-73	31	214	215	1357	1543	1544
-------------------------------DESIPELEEPEGAEPRPMQTQapLTHSLGTGEESISKAKQSRSEKKARKAMSKLGLRQIHGVTRITIRKSKNILFVITKPDVFKSPASDIYIVFGEAKIEDLSQQVHKAAAEKFKVPMEHSPLITDTTPALTIKEESeEEEEVDETGLEVRDIELVMAQANVSRPKAVRALRHNNNDIVNAIMELTM
>UniRef100_UPI0021CC7827	255	0.641	3.217E-73	9	214	215	1181	1389	1390
---------PAPQRCQPNHRGAGSGNESESNDESIPELEEPEGSElpPAQPQVPLGHGLGPGEEPLSKAKQSRSEKKARKAMSKLGLRQIHGVTRITIRKSKNILFVISKPDVFKSPASDIYIVFGEAKIEDLSQQVHKAAAEKFKVPLEHSALVTDAAPALAIKEESeEEEEVDETGLEVRDIELVMAQANVSRPKAVRALRHNNNDIVNAIMELTM
>UniRef100_A0A0B6Y7G2	255	0.665	4.408E-73	0	214	215	26	238	239
MPVDAVEK----PLEETKPEEDSDTSDSDDDDDTPPELEEHDP-ATVQQQSQIAAAADLPEELVSRAKQSRSEKKARKAMSKLGLKSVPGVTRVTIRKAKNILFVISQPDVFKSPASDTYIVFGEAKIEDLNQQAQVAAANKFKAFDSAGAlGDQVSTVSQPIQEESegEEEEVDETGVEQKDIELVMSQANVSKAKAVRALLNNNNDIVNAIMELTM
>UniRef100_J3JZJ4	254	0.650	6.040E-73	0	214	215	0	218	219
MP-ELTEVDKATPVEPKpeKPEQSAESSTESDSDEEIPELEDAGAATAATAAFPGASAAGLPVDMVSKAKQSRGEKKARKIMSKLGLKPVQGVSRVTIRKSKNILFVINKPDVYKNPVSDTYIVFGEAKIEDLSQQAQVAAAEKFKevnPAGDGASGTTTTAVAPIAEESDEDEEIDETGVEDKDVELVMSQANVSRVKAVKALKNNQNDIVNAIMELTM
>UniRef100_UPI000719AE6D	254	0.744	6.040E-73	31	214	215	42	224	225
-------------------------------EDSMPELEEQDSAQL-AQSAAVRPEGLFGEELVSKAKQSRSEKKARKIMSKLGLKQVTGVSRVMIRKSKNILFVINKPDVYKSPASDTYIVFGEAKIEDLSQQAQMAAAEKFKAPQAAPAAAAESRVEAPIQEESDEEEVDDTGVEPKDIELVMSQANVSKAKAIKALKNNQNDIVNAIMELTM
>UniRef100_UPI00112A4759	254	0.732	6.040E-73	31	214	215	1364	1550	1551
-------------------------------EESIPELEEPDISEPRTAqtQAQFVHSGGTGDEAISKAKQSRSEKKARKAMSKLGLRQIHGVTRITIRKSKNILFVITKPDVFKSPASDIYIVFGEAKIEDLSQQVHKAAAEKFKVPMEHSPLITETTPTLTIKEESeEEEEIDETGLEVRDIELVMAQANVSRAKAVRALRHNNNDIVNAIMELTM
>UniRef100_UPI0009E50BB6	254	0.699	8.276E-73	9	214	215	34	235	236
---------PPAEEEA---NAEVISGTESDSDDELPELEEGDAGQPNIT-SDVAAAAGLTEEPVSKARQSRGEKKARKAMSKLGLKAVQGVTRVTIRKSKNILFVVNKPDVYKSPASDTYIVFGEAKIEDLSQQAQVQAAEKFKAPQPAPVIPEAKAAAIEQEEESEEEEVDESKVEDKDIELVMQQANVSRSKAVKALKNNDCDIVNAIMELTM
>UniRef100_A0A5F8GUT8	254	0.683	8.276E-73	18	214	215	1598	1795	1796
------------------PNHRGSRNDSESNGESLPELEEPDNSDPRTapPQAQLAHSVG-SEETINKAKQSRSEKKARKAMSKLGLRQIHGVTRITIRKSKNILFVISKPDVFKSPASDIYIVFGEAKIEDLSQQVHKAAAEKFKVPAEPSPIITETVPGLGAKEESDEEEVDETGLEVRDIELVMAQANVSRAKAVRALRHNNNDIVNAIMELTM
>UniRef100_UPI00234B2F91	254	0.727	1.134E-72	31	214	215	1766	1952	1953
-------------------------------DESLPELEEPELSEPRTSsgQNQLSHCAGSGEESLSKSKQSRSEKKARKAMSKLGLRPVHGVTRITIRKSKNILFVITKPDVFKSPASDIYIVFGEAKIEDLSQQVHKAAAEKFKVPMEHSPLITETAPTLTIKEESeEEEEVDETGLEARDIELVMAQANVSRTKAVRALRHNNNDIVNAIMELTM
>UniRef100_UPI001964E029	254	0.721	1.134E-72	31	214	215	2717	2903	2904
-------------------------------DDSVPDLEEPeiQPTRTAQSQSQLTHSIGSGEESINKAKQSRSEKKARKAMSKLGLRQVHGVTRITIRKSKNILFVITKPDVFKSPASDIYIVFGEAKIEDLSQQVHKAAAEKFKVPIEHSPLITETTPTLTIKEESeDEEELDETGLEVRDIELVMAQANVSRAKAVKALRHNKNDIVNAIMELTM
>UniRef100_A0A6P7H162	253	0.658	2.129E-72	0	214	215	0	213	214
MP-EMTEVDKTVIQETKPEQ--SESSTDSDSDEDIPELEDAGTASAASATFPGAAAAGLPMDMVSKAKQSRGEKKARKIMSKLGLKPVQGVNRVTIRKSKNILFVINKPDVYKNPVSDTYIVFGEAKIEDLSQQAQVAAAEKFKEVSPAGDNAAGttTTSVAPIAEESEDEEVDESGVEEKDVELVMSQANVSRSKAVKALKNNQNDIVNAIMELTM
>UniRef100_A0A835ZL36	252	0.929	2.917E-72	44	214	215	57	227	228
--------------------------------------------QATTQQAQLAAAAEIDEEPVSKAKQSLSEKKARKAMSKLGLRQVTGVTRVTIRKSKNILFVITKPDVSKSPASDTYIGLEEAKIEDLSQQAQLAAAEKFKVQGEAVSNIQENTETPTVQEVSEEEEADETGVEVKDTELVTSQANVSRAKAVRALKNNSNDTVNAITELTM
>UniRef100_UPI001CFA0AE8	252	0.665	2.917E-72	11	214	215	3311	3516	3517
-----------TDQKRCKSPINFKGSHNSESDESIPELEEPDISETRTahNQSQLADSADLGEETLNKAKQSRSEKKARKAMSKLGLRQIHGVTRITIRKSKNILFVITKPDVFKSPASDIYIVFGEAKIEDLSQQVHKAAAEKFKVPVEHSPVQETAPALSIKEESEEEEEVDESGLEVRDIELVMAQANVSRAKAIRALRHNSNDIVNAIMELTM
>UniRef100_UPI0021558199	252	0.721	5.477E-72	17	214	215	24	222	223
-----------------KVTVEDASDTDSGSDDSAPELE--DDIGKATGQSQIAQAAGITEELVSKAKQSRSEKKARKLMSKLGLKQVQGVCRVTIRKSKNILFVITKPDVYKSPASDTYIVFGEAKIEDLSQQAQMAAAEKFKAPDAGAAmgePAQAAVSQPIEEESEEEEEVDEAGVEGKDIELVMSQANVSRVKAVRALKNNNNDIVNAIMELTM
>UniRef100_A0A2B4RW91	252	0.684	5.477E-72	9	214	215	45	246	247
---------PPAEEEA---NAEVISGTESDSDDELPELEEGDAGQPAIS-SEVAAAAGLTEEPVSKAKQSRGEKKARKALSKIGLKTVSGVTRVTIRKSKNILFVINKPDVYKSPASDTYIVFGEAKIEDLSQQAQVQAAEKFKAPQPAPVIPEAKVAAIEPEEESEEEEINDSSVEEKDIELVMQQANVSRSKAIKALKNNENDIVNAIMELTM
>UniRef100_UPI0020271946	252	0.650	5.477E-72	6	214	215	1987	2198	2199
------EKKPSVGRGTHEANHKESGNDSESNEGSLPELEEPEVSEPRTAqtQAQLTHPLGMGEESISKAKQSRSEKKARKAMSKLGLRQIHGVTRITIRKSKNILFVITKPDVFKSPASDIYIVFGEAKIEDLSQQVHKAAAEKFKVPMEHSPLITEAAPTLTIKEESeEEEEVDETGLEVRDIELVMAQANVSRPKAVRALRHNNNDIVNAIMELTM
>UniRef100_A0A6J2YQZ4	251	0.675	7.505E-72	17	214	215	18	217	218
-----------------KPEQSAESSTDSDSDEEIPELEDAGTANAGSTAFPGASAAGLPVDMVSKAKQSRGEKKARKIMSKLGLKPVQGVSRVTIRKSKNILFVINKPDVYKNPVSDTYIVFGEAKIEDLSQQAQVAAAEKFKevNPAGDGASGATTTSVAPIAEESEDEEVDETGVEDKDVELVMSQANVSRAKAIKALKNNSNDIVNAIMELTM
>UniRef100_A0A8T2JGK7	251	0.732	7.505E-72	31	214	215	396	582	583
-------------------------------DESLPELEEPDITEPRnlSNQNQLTHCVGSGEESVSKAKQSRSEKKARKAMSKLGLRQIQGVTRITIRKSKNILFVITKPDVFKSPASDIYIVFGEAKIEDLSQQVHKAAAEKFKVPMEHSPLITETAPTLTIKEESeEEEEVDETGLEIRDIELVMAQANVSRTKAVLALRHNNNDIVNAIMELTM
>UniRef100_UPI001AADC4CE	251	0.649	7.505E-72	17	214	215	2071	2284	2285
-----------------KKLSSGSCNDTESNDDSLPELEEPDMSEPRTsssqgtihlpsplvsPQNQLAHCVGSGEECVSKAKQSRSEKKARKAMSKLGLRQIHGVTRITIRKSKNILFVITKPDVFKSPASDIYIVFGEAKIEDLSQQVHKAAAEKFKVPMEHSPLITESAPTLTIKEESeEEEEVDESGLEVRDIELVMAQANVSRAKAVRALRHNNNDIVNAIMELTM
>UniRef100_UPI001E1D8F9D	251	0.686	1.028E-71	0	214	215	0	208	209
MPTEAVEK-PVVE---DVKGDDSGSGTESESDDSMPELEDQD----VAQQSRVAEAAGIQEELVSKAKQSRSEKKARKAMSKLGLKQVTGVTRVTIRKSKNILFVIGHPDVYKSPASDTYIVFGEAKIEDLSQQAQMAAAKDFQRQehPAGLGDLPSTVSQPIQEESEEEDEVDDSGVEAKDIELVMSQANVSRNKAVKALKNNGNDIVNAIMELTM
>UniRef100_A0A7R9J8D1	251	0.652	1.028E-71	0	214	215	8	224	225
MP-ELTELDKATasMTEPRKDGSAVGSGTESDSDDTIPDLEEPGTGQSGGIYPG-AAAAGLPIDMVSKAKQSRGEKKARKIMSKLGLKPVQGVSRVTIRKSKNILFVINKPDVYKNPASDTYIVFGEAKIEDLSQQAQVREAEKFKAPqdSPAADGAGSQTVVAPIQEESEEEDVDETGVEEKDVDLVMSQANVSRGKAIKALKNNQNDIVNAIMELTM
>UniRef100_UPI001AD61662	251	0.748	1.028E-71	31	214	215	63	247	248
-------------------------------DDTVPDLE--DDIGKSTGQSQMAQAAGITEELVSKAKQSRSEKKARKLMSKLGLKQVQGVCRVTIRKSKNILFVITKPDVYKSPASDTYIVFGEAKIEDLSQQAQMAAAEKFKAPdsgAAAGEPAQTAVSQPIEEESEEEEEVDEGGVESKDIELVMSQANVSRVKAVRALKNNNNDIVNAIMELTM
>UniRef100_UPI0015610C1B	251	0.718	1.028E-71	31	214	215	2074	2261	2262
-------------------------------DGSVPDLEEPeiQAPHPTQSQSQLSHSVGTGDESFNKAKQSRSEKKARKAMSKLGLRQVHGVTRITIRKSKNILFVISKPDVFKSPASDIYIVFGEAKIEDLSQQVHKAAAEKFKVPMEHSPLITETTPTLTIKEESeeEEEEVDETGLEIRDIELVMAQANVSRAKAVRALRHNKNDIVNAIMELTM
>UniRef100_A7RRQ8	250	0.672	1.931E-71	4	214	215	3	202	203
----AVENPPATEEE------ALASGTESDSDDEVPELEEGDG---TLQTSDVAAATGLNEEPVSKAKQSRGEKKARKAMQKLSLKSVTGVNRVTIRKSKNILFIINKPDVYKNPASDMYIIFGEAKIEDLSQQAQVQAAEKFKAPNPA--PTIPEAKPAVEQEEEEEEAIDETGVESKDIELVMQQANVSRNKAIMALKKNENDIVNAIMELTM
>UniRef100_A0A0B6YAM5	250	0.700	1.931E-71	20	213	215	15	210	211
--------------------TEDTASSDSDDDDTPPELEEHD-AAALQQQSQVAAAAGLPEELVSKAKQSRSEKKARKAMSKLGLKPVPGVTRVTIRKAKNILFVISRPDVYKSPASDTYIVFGEAKIEDLNQQAQVAAANKFKtFDSISAAGEQASTVSQPIQEESeeEEEEIDEAGVEQKDIELVMSQANVSKVKAVKALRNNNNDIVNAIMELT-
>UniRef100_D6WPS6	250	0.673	1.931E-71	17	214	215	15	212	213
-----------------KPEQSASSTDSESEDE-IPELEDAGAANSGTSAFPGAAAAGLPIDMVSKAKQSRGEKKARKIMSKLGLKPVTGVNRVTIRKSKNILFVINKPDVYKNPVSDTYIVFGEAKIEDLSQQAQVAAAEKFKEVNPAGEGASGNpTSVAPIAEESEDEEVDETGVEEKDVELVMSQANVSRARAIKALKNNSNDIVNAIMELTM
>UniRef100_UPI00096AF4E2	250	0.670	1.931E-71	20	214	215	16	212	213
--------------------PESESSTDSESDEDIPELEDANTAAPGSAGFPGATATGLPIDMVSKAKQSRGEKKARKIMSKLGLKPVTGVSRVTIRKSKNILFVINKPDVYKNPVSDTYIVFGEAKIEDLSQQAQVAAAEKFKdvNPAGDGAAGSTTTSVAPIAEESDEEEVDETGVEDKDVELVMSQANVSRAKAIKALKNNQNDIVNAIMELTM
>UniRef100_A0A1Z5L6X8	250	0.721	1.931E-71	31	214	215	33	217	218
-------------------------------EDSLPDLEDDGGKPSG--QSQIAQAAGINEELVSKAKQSRSEKKARKVMSKLGLKQVQGVCRVTIRKSKNILFVITKPDVYKSPASDTYIVFGEAKIEDLSQQAQMAAAEKFKAPeagAAMGEPAQTAVSQPIEEESEEDEEVDEAGVESKDIELVMSQANVSRSKAVRALKNNNNDIVNAIMELTM
>UniRef100_A0A093THZ3	250	0.866	2.646E-71	31	210	215	8	164	165
-------------------------------DESVPELEEQDSTQATTQQAQLAAAAEIDEEPVSKAKQSRSEKKARKAMSKLGLRQVTGVTRVTIRKSKNILFVITKPDVYKSPASDTYIVFGEA-----------------------VSNIQENTQTPTGQEESEEEEVDETGVEVKDIELVMSQANVSRAKAVRALKNNSNDIVNAIM----
>UniRef100_A0A2P8Z4P5	250	0.711	2.646E-71	31	214	215	30	209	210
-------------------------------DDTIPELEDPGTGQSAGVFPG-AAAAGLPMDMVSKAKQSRGEKKARKIMSKLGLKPVQGVSRVTIRKSKNILFVINKPDVYKNPASDTYIVFGEAKIEDLNQQAQVAAAEKFKAPE--VSPAAEAGGTP-IQEESEEEDVDETGVEEKDVDLVMSQANVSRSKAIKALKNNQNDIVNAIMELTM
>UniRef100_A0A6J0CC04	250	0.650	2.646E-71	0	214	215	0	216	217
MP-ELTELDKAASSEPTKVEaaaAAAGSGTDSDSDDTIPELEDAGVAEAGGFPGTPGTGLPID--SVSKAKQSRGEKKARKLMSKLGLKPVQGVNRVTIRKSKNILFVINKPDVYKNPASDTYIVFGEAKIEDLSQQAQVAAAEKFKAPEviPATEAGGSTTVVAPIQEESEEEEVDETGVEEKDVDLVMSQANVSRGKAIKALKNNQNDIVNAIMELTM
>UniRef100_G5BUU1	249	0.786	3.625E-71	0	214	215	0	177	178
MPGEATETIPATEQELPQPQAETGSGTESDSDESVPELEEQDSTQATTQQ-------------------------------------VTGVTRVTIQKSKNILFVITKQDVYKSPASDTYIVLGEAKIEDLSQQAQLAAAEKFKVQGEAVSNIQENTQAPTVQEESEEEEVDETGLEVKDIESVMSQANVSRAKVVQALKNNSNDIVNAIMELTM
>UniRef100_UPI00192F65FA	249	0.723	3.625E-71	31	214	215	2081	2268	2269
-------------------------------EGSLPELEEPNvpvPRTAPTAQSQLTHSLGTGEESISKAKQSRSEKKARKAMSKLGLRQIHGVTRITIRKSKNILFVITKPDVFKSPASDIYIVFGEAKIEDLSQQVHKAAAEKFKVPVEHSPLITEAAPALTIKEESeEEEEVDETGLEVRDIELVMAQANVSRAKAVRALRHNNNDIVNAIMELTM
>UniRef100_V5GCS8	249	0.698	4.967E-71	31	214	215	28	213	214
-------------------------------DEEIPELEDAGTANAGSAAFPGAAAAGLPIDMVSKAKQSRGEKKARKIMSKLGLKPVQGVSRVTIRKSKNILFVINKPDVYKNPVSDTYIVFGEAKIEDLSTQAQVAAAEKFKEVNPAGDSAAGNttTSVAPIAEESEDEEVDETGVEDKDVELVMSQANVSRGKAVKALKNNQNDIVNAIMELTM
>UniRef100_A0A1W4X952	249	0.684	4.967E-71	31	214	215	28	214	215
-------------------------------DDEIPELEDAGtGGPTGTTAYPGAAAAGLPIDMVSKAKQSRGEKKARKIMSKLGLKPVQGVNRVTIRKSKNILFVINKPDVYKNPVSDTYIVFGEAKIEDLSQQAQVAAAEKFKEVNPAGEGATGNptTSVAPIAEESEDEEVDDTGVEEKDIELVMTQANVSRGKAIKALKNNDNDIVNAIMELTM
>UniRef100_UPI001301BD66	249	0.721	4.967E-71	32	214	215	1822	2003	2004
--------------------------------ESLPELEDPDSTEPQTAPPQ-AHSVGSGEEAVNKAKQSRSEKKARKAMSKLGLRQIHGVTRITIRKSKNILFVISKPDVFKSPASDIYIVFGEAKIEDLSQQVHKAAAEKFKVPAEPSPLIPETAPGLGAKEESEEEEEEEAGLEVRDIELVMAQANVSRAKAVRALRHNNNDIVNAIMELTM
>UniRef100_UPI001419ADC6	249	0.678	4.967E-71	19	214	215	2045	2243	2244
-------------------NQKGSSNESESNEGSLPELEEAEVSEPRTaqSQAQLTHSLGTGEESISRAKQSRSEKKARKAMSKLGLRQIHGVTRITIRKSKNILFVITKPDVFKSPASDIYIVFGEAKIEDLSQQVHKAAAEKFKVPMEHSPLITEAAPTLTIKEESeEEEEVDETGLEVRDIELVMAQANVSHPKAVRALRHNNNDIVNAIMELTM
>UniRef100_A0A0T6B796	248	0.691	6.806E-71	31	214	215	28	211	212
-------------------------------DDEIPELEDaGNGTAGTASFPGAAAAAGLPMEMVSKAKQSRGEKKARKIMSKLGLKLVPGVNRVTIRKSKNILFVINKPDVYKNPVSDTYIVFGEAKIEDLSQQAQVAAAEKFKETAAEGAASNTTTSVAPIAEESD-EEVDETGVEEKDIELVMTQANVSRSKAIKALKNNQNDIVNAIMELTM
>UniRef100_A0A8K0GFC7	248	0.651	6.806E-71	0	214	215	0	214	215
MP-ELTEVDKPAVAETKSDQ--SPSSTESDTDDEIPELEDAGtGGAAGTAAFPGAAAAGLPIDMVSKAKQSRGEKKARKIMSKLGLKPVQGVNRVTIRKSKNILFVINKPDVYKNPVSDTYIVFGEAKIEDLSQQAQVAAAEKFKEVNPAGDGAAGNptTSVAPIAEESEDEEVDETGVEDKDVELVMSQANVSRSKAIKALKNNQNDIVNAIMELTM
>UniRef100_A0A2J7PIS3	248	0.688	9.325E-71	31	214	215	30	214	216
-------------------------------DDTIPELEEPGTGQ-TAGVFPGASATGLPIDMVSKAKQSRGEKKARKIMSKLGLKPVQGVSRVTIRKSKNILFVINKPDVYKNPASDTYIVFGEAKIEDLNQQAQVAAAEKFKAPevSPAAEAGGSTTVVAPIQEESEEEDVDETGVEEKDVDLVMSQANVSRGKAIKALKNNQNDIVNAIMELTM
>UniRef100_UPI0021658913	248	0.636	9.325E-71	0	214	215	0	218	219
MP-ELTEVEKPSSVEAKpeKPEQSPESSTDSDSDEEIPELEDAGTASANATGFPGAPATGLPVDVVSKAKQSRGEKKARKIMSKLGLKPVSGVNRVTIRKSKNILFVINKPDVYKNPVSDTYIVFGEAKIEDLSQQAQVAAAEKFKEVNPAGDGAAGSTTTsvaPIAEESDEDEEVDETGVEDKDVELVMSQANVSRPKAVKALKNNQNDIVNAIMELTM
>UniRef100_E7D130	248	0.712	9.325E-71	31	214	215	50	235	236
-------------------------------DDSSPEGDEGDAAQSTTSQ--MAQMAGLSEELVSKAKQSRGEKKARKLMSKLGLKQVQGVCRVTIRKSKNILFVITKPDVYKSPAGDTYIVFGEAKIEDLSQQAQLAAAEKFKAPESAGLGGDGPSQTiasqPIEEESEEEGEIDDTGVEGKDIELVMSQANVSRGKAIKALRNNNNDIVNAIMELTM
>UniRef100_A0A9D3YUQ8	248	0.622	1.278E-70	0	214	215	0	206	207
MPSEAVEK-PLVED-----VKDGSDSGTDSDSDDMPELEDGD----TAQHSKVAEAAGIKEELVSKAKQSRSEKKARKAMSKLGLKQVTGVTRVTIRKSKNILFVIGQPDVYKSPASDTYIVFGEAKIEDLSQTPQMLAAENFKRPETTTghGDLPSTVTQPIQEESEDEDEVDETGVEAKDIELVMSQASVKRSKAIKALKNNNNDIVNAIMELTM
>UniRef100_A0A2L2Y229	247	0.678	1.751E-70	14	214	215	11	214	215
--------------EVDKTEVDRKSGTESESDDSSPEGDEADAGQSSTT-SQMAQMAGLSEELVSKAKQSRGEKKARKLMSKLGLKQVQGVCRVTIRKSKNILFVITKPDVYKSPAGDTYIVFGEAKIEDLSQQAQMAAAEKFKAPESAGLGGDGPSQTiasqPIEEESEEEGEIDNSGVESKDIELVMSQANVSRSKAVKALRNNNNDIVNAIMELTM
>UniRef100_UPI0015AD0506	247	0.673	1.751E-70	14	214	215	13	217	218
--------------EVEKTEVDHKSGTESESDDSSPEADEGDGAAQASATSQMAQMAGLNEELVSKAKQSRGEKKARKLMSKLGLKQVQGVCRVTIRKSKNILFVITKPDVYKSPAGDTYIVFGEAKIEDLSQQAQMAAAEKFKTPETAGLGSDGPSQTiasqPIEEESEEEGEIDDTGVESKDIELVMSQANVSRSKAIKALRNNSNDIVNAIMELTM
>UniRef100_UPI0001CBB1CD	247	0.675	1.751E-70	0	214	215	0	220	221
MPQE-TEAVQAEPETQPRQPEASGSGTESDSDDSVPELEQDDAAAGqaaahSEKWSEMAASMGVSEEQVSRMKQSRSEKKARKAMSKIGLKSITGVSRVTIRRSKNILFVITRPDVYKSPASDTFIVFGEAKIEDLTQAAQMAAAEKFKVPdaGSASMGVSEVPVTATVPEESDEEEVDDTGVEAKDIELVMSQANVSRAKAIKALKNNSNDIVNAIMELTM
>UniRef100_UPI0018F7370F	247	0.703	1.751E-70	32	214	215	2649	2837	2838
--------------------------------ESLPELEEPDvsGPRTASSQAQPAQSPGSGEEAISRAKQSRSEKKARKAMSKLGLRQIHGVSRITIRKSKNILFVITKPDVFKSPASDIYIVFGEAKIEDLSQQAHKAAADKFKVPAEPSPLITEAAPGLGgkedSEEEEEEEEVDETGLEVRDIELVMAQANVSRAKAVRALRHNNNDIVNAIMELTM
>UniRef100_A0A6P9FJ28	247	0.898	2.399E-70	0	177	215	0	177	180
MPGEATEPVPATEQELSQPQTETGFGTESDSDDSVPELEEQDSTQATTQQAQLAAATEIDEEPVSKAKQSQSEKKAQKAMSKLGLRQVTGFTRVTIRNSKNILFVITKPDVYKNPASDTYVVLGGAKIEDLSQQAQLAAAEKFRVQGEAVSNIQENTQTPTVQEESEEEEADEAGVQV-------------------------------------
>UniRef100_UPI001FD913E9	247	0.786	2.399E-70	0	214	215	0	205	206
MPGEATETTPAIEQELPQPQAETGSGTESDSDESVPELEEQDSTQVTTQQAQLAAA-------VSKAKQSQSGKKVRKAMSKLGLRQVTGRTRVAIQKSKTILFVITKPDVNNCPASDTYIAFGEAKIENLASTV-KAAAEKFKVQGDAVSSIXEN-IXSNCKEESDEEEVDATGVEIKDIELVMSQANVSSAKAVGALKNNSYDIVNAITELTL
>UniRef100_A0A1Y1KA77	247	0.643	2.399E-70	0	214	215	0	215	216
MP-ELTEIEKATVAEAKSD--HSHSSTDSDTDDEIPELEDagAGGAAGTGAFPGAAAAAGLPIDMVSKAKQSRGEKKARKIMSKLGLKQVQGVNRVTIRKSKNILFVINKPDVYKNPVSDTYIVFGEAKIEDLSQQAQVAAAEKFKEVNPAGDGASGNptTSVAPIAEESEDEEVDETGVEDKDVELVMTQANVSRSKAIKALKNNQNDIVNAIMELTM
>UniRef100_A0A8J7TBM5	247	0.705	2.399E-70	31	214	215	844	1030	1031
-------------------------------DDSVPDLEEPDnhPLQPADTQSQLSPSAPSGDDSMNKAKQSRSEKKARKAMSKLGLRQIHGVTRITIRKSKNILFVITRPDVFKSPASDIYIVFGEAKIEDLSQQVHKAAAEKFKVPLEPSPLITESAPSLSIKEESeDEEEVDETGLEVRDIELVMAQANVSRAKAVRALRHNKNDIVNAIMELTM
>UniRef100_A0A8C5MPB3	247	0.711	2.399E-70	31	214	215	1719	1905	1906
-------------------------------DESLPELEEPDLAEPrmSSSQNQLAQCVGSGEESLGKSKQSRSEKKARKAMSKLGLRQIHGVTRIAIRKSKNILFVITKPDVFKSPASDIYIVFGEAKIEDLSQQVHKAAAEKFKVPMDHSPLITEAAPTLTIKEESeDEEEVDEAGLEVRDIELVMAQANVSRAKAVRALRHNNNDIVNAIMELTM
>UniRef100_A0A482WCY8	246	0.704	3.287E-70	31	214	215	28	213	214
-------------------------------EEEIPELEDAGAMSTGTSTFPSAAAAGLPIDMVSKAKQSRGEKKARKIMSKLGLKQVVGVNRVTIRKSKNILFVINKPDVYKNPVSDTYIVFGEAKIEDLSQQAQVAAAEKFKEVNPAGEGASGNptTSVAPIAEESEDEEVDETGVEEKDVELVMSQANVSRAKAIKALKNNFNDIVNAIMELTM
>UniRef100_UPI000B8E5653	246	0.649	3.287E-70	0	214	215	5	219	220
MP-ELTELDRATASMTENRGDGSGSGTESDSDDTIPELEEPGTGQTSGVFPG-ATAAGLPMDMVSKAKQSSGEKKARKIMSKLGLKPVQGVSRVTIRKSKNILFVINKPDVYKNPASDTYIVFGEAKIEDLNQQAQVAAAEKFKAPevSQAAEAGGSTAVVAPIQEESEEEDVDETGVEEKDVDLVMSQANVSRGKAIKALKNNQNDIVNAIMELTM
>UniRef100_UPI0022E606EB	246	0.663	4.504E-70	0	214	215	0	207	208
MPTDAVEK-PVVED----VKDDSGSGTESESDDSMPDLEDGD----VAQQSKVAEAAGIQEELVSKAKQSRSEKKARKAMSKLGLKQVTGVTRVTIRKSKNILFVIGRPDVYKSPASDTYIVFGEAKIEDLSQQAQMVAAENFKRPenTGGLGDLPSTVSAPIQEESEEEDEIDEGGVEAKDIELVMSQANVKRSLAVKALKNNNNDIVNAIMELTM
>UniRef100_UPI000771A3D6	246	0.660	4.504E-70	0	214	215	0	213	214
MP-ELTELDKAASSEPTKVEaAAAGSGTDSDSDDSIPELE--DSGVGGTVSFPGSTLTGLPIDMVSKAKQSRGEKKARKLMSKLGLKPVQGVNRVTIRKSKNILFVINKPDVLKNPASDTYIVFGEAKIEDLSQQAQVAAAEKFKEPAviPATEAGGSTTVVAPIQEES-EEEVDETGVEEKDIELVMSQANVSRGKAIKALKNNQNDIVNAIMELTM
>UniRef100_UPI0020B19F0B	246	0.709	4.504E-70	31	214	215	1987	2172	2173
-------------------------------DGSVPELEesETSLMRPTDSQSQLSHAAPSADESMNKGKQSRSEKKARKAMSKLGLRQIHGVTRITIRKSKNILFVITRPDVFKSPASDIYIVFGEAKIEDLSQQVHKAAAEKFKVPLEPSPIIPENRPSLSIKEESEEEEVDEAGLELRDIELVMAQANVSRGKAVRALRHNKNDIVNAIMELTM
>UniRef100_UPI000C200738	246	0.695	6.171E-70	31	214	215	28	210	211
-------------------------------DDEIPELEDAGNGTAGTAAFTGAAAAGLPMEMVSKAKQSRGEKKARKIMSKLGLKLITGVNRVTIRKSKNILFVINKPDVYKNPVSDTYIIFGEAKIEDLSQQAQVAAAEKFKEAAAEGAASNATTSVPPITEESD-EEVDDTGVEDKDIELVMTQANVSRPKAVKALKNNQNDIVNAIMELTM
>UniRef100_UPI000BA8300E	246	0.734	6.171E-70	31	214	215	45	231	232
-------------------------------DESIPEHENQPeaIENKTSGQSQMAQAAGITEEMVSKAKQSRSEKKARKVMSRLGLKQIQGVSRVTIRKSKNILFVISKPDVYKSPASDTYIMFGEAKIEDLSQQAQMAAAEKFKTP-EAGMALGEPTQTTVSQpiEEESEEEVDDSGVESKDVDLVMSQANVSRPKAVRALKNNNNDIVNAIMELTM
>UniRef100_A0A8C5X9J2	246	0.691	6.171E-70	31	214	215	100	287	289
-------------------------------DESIPELEEPEVGSPLTphsRQVPLSHALGPGEEPLSKAKQSRSEKKARKAMSKLGLRQIHGVTRITIRKSKNILFVISKPDVFKSPASDIYIVFGEAKIEDLSQQVHKAAAEKFKVPLEHSALVTDTAPALAIKEESeEEEEVDETGLEVRDIELVMAQANVSRPKAVRALRHNNNDIVNAIMVTSM
>UniRef100_A0A1S3ADR1	245	0.790	8.455E-70	0	214	215	0	169	170
MPGEATETVPATEQELPQPQAETGSGTESDSDESVPELEEQDSTQATTQQAQLAAAAEIDEEP---------------------------------------------PDVYKSPASDTYIVFGEAKIEDLSQQAQLAAAEKFKVQGEAVSNIQENTQTPTVQEESEEEEVDETGVEVKDIELVMSQANVSRAKAVRALKNNSNDIVNAIMELTM
>UniRef100_T1EDU4	245	0.668	8.455E-70	20	210	215	29	220	227
--------------------TGNDSATDSDGEESIHELEEQDP-AAQQAQAQLAQAAGLNEEPVSKAKQSRSEKKARKAMSKFGLKPIPGVSRVTVRKSKSILFVINRPDVYKSPVSDTYILFGEAKIEDLSQQAQMAAAEKFKTaePTAPLGTAPAAVAQPIAEESDDEENVDETGVEAKDIELVMSQASVSRKKAIKALKRNQNDIVNAIM----
>UniRef100_A0A8C9RKQ5	245	0.691	8.455E-70	20	214	215	1798	1995	1996
--------------------PKVGSCNESDSDGSVPELEEPDGPLLRTPdtQSQLSHTAPSADDSMNKAKQSRSEKKARKAMSKLGLRQIHGVTRITIRKSKNILFVITRPDVFKSPASDIYIVFGEAKIEDLSQQVHKAAAEKFKVPLEPSALVPESTPSLSIKEESeEEEEVDESGLELRDIELVMAQANVSRGKAVRALRHNKNDIVNAIMELTM
>UniRef100_A0A8C6W6D9	245	0.753	1.158E-69	0	214	215	0	201	202
MPREAAETVPATEQELPQ------SGMESDSDESVPELEDQDS----TQQAQLAAAAEVEEEPVSkkkkKKKKSWSEKKARKVTSKLDLQKVTGVTRVTIQKAKNILFVITKPDVHKSPASDTYI------IEDLSQQAQLAAAEKFKFKVELFQ-TFKKTQTPTAQEESEDEEVDETGVEVKDIELVMSQANVLRAKAVRALKNSSNDILNAVMELTM
>UniRef100_A0A162DHJ6	245	0.656	1.158E-69	12	214	215	7	205	207
------------EKGAPTVQ-DGSDNTDSDSDDSVPELED----AGTAVQSQVAAAAGLPEELVSKAKQSRGEKKARKIMSKLGLKQVTGVSRVTIRKSRNILFVINKPDVYKNPASDTYIVFGEAKIEDLNQQAHMAAVEKFKAPELNPTEAgAHGTTVPAPIQEESEEEVDDADVEEKDIDLVMTQANVTRAKAIKALKNNKNDIVNAIMELTM
>UniRef100_A0A8J5A607	245	0.622	1.158E-69	0	214	215	0	211	212
MP-ELAETQLESPPPAAEPVARIEDDEDEDSDDTIPELE--DAGNATTQLGG--GATGLPVDMVSKAKQSRGEKKARKIMSKLGLKPVQGVNRVTIRKSKNILFVINNPDVYKNPHSDTYIIFGEAKIEDLSQQAQLAAAEKFKGPEPSAGAIDASGANATVApiAEEDEEEVDESGVDEKDIELVMSQANVPRTRAIRALKNNSNDIVNAIMELTM
>UniRef100_A0A1B6KZF3	245	0.672	1.158E-69	31	214	215	33	216	217
-------------------------------DDTIPELEE--AGAAGGAGGAFPNTTGLSMDMVSKAKQSRGEKKARKIMSKLGLKPIQGVSRVTIRKSKNILFVINKPDVFKNPASDTYIVFGEAKIEDLSQQAQVQAAEKFKTPevTTAADAGGSTTVVAPIQEESEEEEVDETGVEEKDVDLVMSQANVSRAKAVKALRNNQNDIVNAIMELTM
>UniRef100_A0A7M6DQ67	245	0.644	1.158E-69	5	214	215	9	217	218
-----TETVTSPMEETPAEdPSAVTSETESDSDDEVPMLE--DVEDDATNKSDAFAAAGIQEEPVSKSKQSRSEKKARKAIQRLGLKQVTGVTRVTIRKTKNILFVIKKPDVYKSPTGDTYIVFGEAKIEDLSQQAQVQAAEKFKEPEPVNPAVSDTKVEAADAEESDDEEVDETGVEEKDIELVIQQSNVSRKKAIKALKKNDGDIVNAIMELTM
>UniRef100_A0A8X6MFA4	245	0.680	1.158E-69	31	214	215	31	217	218
-------------------------------EDSSPEVDDADAAQ-SAATSQMAQMAGLSEELVSKAKQSRGEKKARKLMSKLGLKPVQGVTRVTIRKSKNILFVITKPDVFKSPAGDTYIVFGEAKIEDLSQQAQMAAAEKFKAPESAGLGGDGPSQTiasqPIEEESEEEGEIDDTGVEGKDIELVMSQANVSRSKAIKALRNNNNDIVNAIMELTM
>UniRef100_UPI0007B9499A	245	0.676	1.158E-69	15	214	215	1696	1894	1895
---------------LDLPFKNNSSGNETDSDGSVPELEEPSGTLLRPSNPQLSHSPA--DESVSRAKQSRSEKKARKAMSKLGLKQIHGVTRITIRKSKNILFVITRPDVFKSPASDIYIVFGEAKIEDLSQQVHKAAAEKFKVPLDPSPLPSEITPSLTIKEESeEEEELDEGGLEQRDIELVMAQANVSRAKAVRALRHNKNDIVNAIMELTM
>UniRef100_UPI00167F74B6	244	0.827	1.587E-69	31	210	215	6	180	181
-------------------------------DESVPELEEQDSTQTTTQQAQLAAASEIDDEPVSKAKQSRNE-KSRKSMSKLGLRQVTGVTRVTIQKSNNIVFVITKPDVYKSPASDTYIVFGEARIENFSQQTQLAATEKFKVQGEVVPNIQENTQTLIVQEESKEKKVDETDVEVKDIELVMXQANVSXRK----LKNISNDIVNAIM----
>UniRef100_UPI00077A5319	244	0.676	1.587E-69	9	214	215	2	208	209
---------PAVENPPAEEEAsKVVSGTESDSDDELPELEEGDSGQPSISSELATAAGLTDQEIGSKAKQSRSEKKARKAMSKLGLKTVAGVKRVTIRKSKNILFVINKPDVFKSPASDTYIVFGEAKIEDLSQQAQVQAAEKFKAPQPTPVIPESKAASMDQEEESEEEEVNEAGVEENDIELVMQQANVSRSKAVIALKNNENDIVNAIMELTM
>UniRef100_A0A9D3S6W6	244	0.712	1.587E-69	31	214	215	1808	1995	1996
-------------------------------DGSVPELEEPESPllRATDTQSQLSHSAPPGDESMNKAKQSRSEKKARKAMSKLGLRQIQGVTRITIRKSKNILFVITRPDVFKSPASDIYIVFGEAKIEDLSQQVHKAAAEKFKVPLEPSPLIPESTPSLSIKEESeeEEEEVDEAGLELRDIELVMAQANVSRGKAVRALRHNKNDIVNAIMELTM
>UniRef100_UPI000CD6388C	244	0.698	1.587E-69	31	214	215	1996	2181	2182
-------------------------------DGSVPELEESETALMRPPdsQSQLSHAAPSADESMNKGKQSRSEKKARKAMSKLGLRQIHGVTRITIRKSKNILFVITRPDVFKSPASDIYIVFGEAKIEDLSQQVHKAAAEKFKVPLEPSPIIPENRPSLSIKEESEEEEVDEAGLELRDIELVMAQANVSRGKAIRALRHNKNDIVNAIMELTM
>UniRef100_UPI001CF798B8	244	0.644	1.587E-69	6	210	215	2044	2251	2477
------EKKPLVGKQAQEANQKGSSNDSESNEGSIPELEEPevSGPRSSQTQAQLTHSLGTGEESISKAKQSRSEKKARKAMSKLGLRQIHGVTRITIRKSKNILFVITKPDVFKSPASDIYIVFGEAKIEDLSQQVHKAAAEKFKVPVEHSPLITETAPTLTIKEESeEEEEVDETGLEVRDIELVMAQANVSRPKAVRALRHNNNDIVNAIM----
>UniRef100_UPI001C9BB405	244	0.651	2.175E-69	0	214	215	0	213	214
MP-ELTELDKAASSEPTKVEaATAGSGTDSDSDNTLPDLEELDAGDTTGFSGTTVTGLPID--MVSKAKQSRGEKKARKLMSKLGLKPVQGVNRVTIRKSKNILFVINKPDVLKNPASDTYIVFGEAKIEDLSQQAQMAAAEKFKEPPviPATEASGSTTVVAPIQEES-EEEVDETGVEEKDIELVMCQANASRGKAIKALKNNDNDIVNAIMELTM
>UniRef100_UPI001C0A1907	243	0.690	4.083E-69	31	214	215	1852	2034	2035
-------------------------------DASVPGLEEPDGALLRPSDPQCSSASPADE-NLNKAKQSRSEKKARKAMSKLGLKQIHGVTRITIRKSKNILFVISRPDVFKSPASDIYIVFGEAKIEDLTQQVHKAAAEKFKVPLEPSPLIPDVPPSLTIKEESEEEEVDEAGLEQRDIELVMAQANVSRAKAVRALRHNKNDIVNAIMELTM
>UniRef100_UPI00083C6FD9	243	0.659	5.594E-69	31	214	215	28	215	216
-------------------------------DEEIPDLEDPSTTaaAAGAAFSGAAAAAGLPMDMLSKAKQSRGEKKARKIMSKLGLKPVQGVNRVTIRKSKNILFVINKPDVYKNPVSDTYIVFGEAKIEDLSQQAQVAAAEKFKevNPAGDGAAGTATTSVAPIAEESEDEDVDDSGVEDKDVELVMTQANVSRSKAVKALKNNQNDIVNAIMELTM
>UniRef100_UPI000C6CE467	243	0.671	5.594E-69	0	210	215	0	218	242
MPELSTAEVDKLDKKMKKTDEVSGSGTDSESEDSAAEVEIPEGSGVKIQdqsqlLFQMAQAAGINEELVSKAKQSRSEKKARKVMSKLGLKQVQGVGRVTIRKSKNILFVINKPDVYKSPASDTYIVFGEAKIEDLSQQAQMAAAEKFKTPeaGASVGEPAQTTISPTIEEESeEEEEVDETGVESKDIELVMSQANVSRAKAVRALKNNNNDIVNAIM----
>UniRef100_A0A7M7G9L8	243	0.649	7.665E-69	0	214	215	0	210	211
MP-ELTELDKAASSEPTKAEAAAESGTDSDSDDTIPELED----AATGGVTFAGNVPGMPVDMVSKAKQSRGEKKARKIMSKLGLKPVTGVNRVTIRKSKNILFVINKPDVLKNPASDTYIVFGEAKIEDLSQQAQVAAAEKFKEPPviSAAEAGGSTTVVAPIQEES-EEEVDETGVEEKDIELVMSQASVSRGKAIKALKNNQNDIVNAIMELTM
>UniRef100_UPI00143DFE06	243	0.637	7.665E-69	0	214	215	0	213	214
MP-ELTELDKAASSEPTKVEaAAAGSGSDSDSDDTIPELEDAGAGAPVSFPGSTVAGLPID--MVSKAKQSRGEKKARKLMSKLGLKPVQGVNRVTIRKSKNILFVINKPDVLKNPASDTYIVFGEAKIEDLSQQAQVAAAEKFKEPPviAATEAGGSTTVVAPIQEES-EEEVDETGVEEKDVDLVMCQANVSRGKAIKALKNNQNDIVNAIMELTM
>UniRef100_A0A3S3PJ43	242	0.638	1.050E-68	14	214	215	13	228	229
--------------EAKNEEIASGSATDSDSDESVPELEDTHEETTSKDAKTVGADSGLGmEEMVSKAKQSRSEKKARKVMSKLGLKQVTGVNRVAIRKSKNILFVINKPDVYKSPASDTYIVFGEAKIEDLSQKAQMAAAEKFKAPdgtsvlggtgglGDAASGLAPNASVKSAIEEesEDEEDIDETGVEAKDIELVMSQANVTRNKAIKALKNNNNDIVNAIMELTM
>UniRef100_V9KHD4	242	0.673	1.050E-68	18	214	215	92	289	290
------------------PANDRGSCLETESEDSVPELEEPDVSLPVLarEQGPLAQGAS-SEEPGSRAKQSRSEKKARKAMSKLGLRQVQGVTRITIRKSKNILFVISKPDVFKSPVSDIYIVFGEAKIEDLSQQAHKAAAEKFKVPLEPSPLVPDTTPFLSLREDSEEEQQEETGLESRDIELVMAQANVSRGKAVRALRHNKNDIVNAIMELTM
>UniRef100_A0A8T3DF76	242	0.693	1.050E-68	31	214	215	1257	1442	1443
-------------------------------EGSVPELEEPESPLLRATDTQLSHSVAPSDESMNKAKQSRSEKKARKAMSKLGLRQIQGVTRITIRKSKNILFVITRPDVFKSPASDIYIVFGEAKIEDLSQQVHKAAAEKFKVPLEPSPLVPENTPSLSIKEESeeEEEEVDEAGLELRDIELVMAQANVSRGKAVRALRHNKNDIVNAIMELTM
>UniRef100_UPI00188574B9	242	0.641	1.439E-68	16	214	215	11	207	208
----------------PEVKVEVESGSDSDSDDSVPELEDGVNEAAS----KVAQAAGLPDELTSRAKQSRGEKKARKSISKLGLKLVTGVQRVTIRRSKNIMFVINKPEVFKSPASDTYIVFGEAKIEDLSQQAQVAAAEKFKTPevNPAAEPTAAASVPDAIQEESDEEGIDETGVEEKDVELVMQQANVTRSKAIKALKNNGNDIVNAIMELTM
>UniRef100_UPI001D079BE3	242	0.601	1.439E-68	0	214	215	0	223	224
MP-ETTEVDKAAAVE-PKVEQSSSSTESDSDEEDLPELNEAAATQAVAAPSadnatgtafPTGAATGLPIDMVSKAKQSRGEKKARKIMSKLGLKPVQGVSRVTIRKSKNILFVINKPDVYKNPVSDTYIVFGEAKIEDLSQQQQIAAAEKFKEVNPAGEEATGNptTSVAPIAEESEDEEVDETGVEDKDVELVMSQASVSRARAIKALKNNQNDIVNAIMELTM
>UniRef100_UPI0019D4A27D	242	0.691	1.439E-68	33	214	215	1529	1716	1717
---------------------------------SLPDLEEPDvtGPRTTATQARPAPSPGSGEEAVGRAKQSRSEKKARKAMSKLGLRQIHGVSRITIRKSKNILFVITKPDVFKSPASDIYIVFGEAKIEDLSQQAHKAAADKFKVPAEPSPLVAEAAPGLGgkedGEEEEEEEEVDETGLEVRDIELVMAQANVSRAKAVRALRHNNNDIVNAIMELTM
>UniRef100_UPI001454F1CF	241	0.622	1.972E-68	0	214	215	0	207	208
MPSETTESIQPTVEDIKD---DGSSGTESDSDGSVPDLEEAEAT------SKLHEQLGTGEEPVSKAKQSRGEKKARKAMSKLGLKAQAGVRRVTIRKSKNILFVIQNPDVFKSPASDVYIIFGEAKIEDLSQQAQMQAVEQFRTPesTPAAPGDSNATVAQAIQEESEEEEVDDSGVESKDIELVVNQANVTRSKAIKALKNNNNDIVNAIMELTM
>UniRef100_A0A913XP15	241	0.701	1.972E-68	31	214	215	26	207	208
-------------------------------DDEMPELEEAGDGQTNIS-GDMAAAAGITEEPVSKAKQGRSEKKSRKAIGKLNLKAVPGVNRVTVRKSKNILFVINKPEVFKNPGSDTYIIFGEAKIEDLSQQAQVQAAEKFKTQ-QAAPTIPENKPAVEQMEEEEGEEVDETGVESKDIELVMQQANVSKAKAVRALKNNQNDIVNAIMELTM
>UniRef100_A0A8S1C528	241	0.675	1.972E-68	20	214	215	19	218	219
--------------------AASGSGTESDSDESIPELEDADkgaGQFPGSSNIHMGNAASLSDDLISKAKQSRGEKKARKIMSKLGLKPVTGVNRVTIRKSKSILFVINKPDVYKNPASDTYIVFGEAKIEDLSQQAQVAAAEKFKAPEASPSGeaGHQAAMPAPIQEESEEEEVDEAGVDAKDVDLVMSQASVSRSKAVKALKNNQNDIVNAIMELTM
>UniRef100_UPI0014257FA4	241	0.649	2.701E-68	0	214	215	0	206	207
MPAET----EATTKQEPTKEQGVDSATDSDSDDSVPGLD------TAENVAQLSSQMGINEEPVSKAKQSRSEKKARKSMSKMALKSITGVHRVTIQKSKNILFVIQKPDVYKSPASDTYVVFGEAKIEDMSQQAQISAAEKFKAPDPsqAISSDAAAANTPTIQEESDEEEVDDSGVEHKDIELVMSQANVSKQKAVKALKNNQNDIVNAIMELTM
>UniRef100_C1BSG2	241	0.668	2.701E-68	16	214	215	11	212	213
----------------PQEEVEDDKESGSDSDsESMPDLDE--STNAATGQSPLAAAAGV-EEPTSKAKQSRGEKKARKIMSKLGLKQVTGVSRVTIRKSKNILFVINKPDIYKNPSSDTYIVFGEAKIEDLSHQAQMEAAQKFKAAEAPQPDDLSGGQGTTsrravIAEEEEDEEVDATGVSESDIELVMSQASVSRAKAIKALKNNTNDIVNAIMELTM
>UniRef100_UPI0005F4A46F	241	0.642	2.701E-68	0	214	215	0	213	214
MP-ELTELDKAASSEPTKVElVGIGSATDSDSDETIPELEESPNTDVSNFANTSVTGLPID--MVSKAKQSRGEKKARKLMSKLGLKPVQGVNRVTIRKSKNILFVINKPDVLKNPASDTYIVFGEAKIEDLSQQAQVAAAEKFKEPPviPATEAGGSTTVVAPIQEES-EEEVDETGVEEKDVDLVMCQANVSRGKAIKALKNNQNDIVNAIMELTM
>UniRef100_UPI0018644F94	241	0.686	3.701E-68	31	214	215	17	199	200
-------------------------------DGSVPELEEPDGSLLRPSDPQISHSAA--DESVSKTKQSRSEKKARKAMSKLGLKQIHGVTRITIRKSKNILFVITRPDVFKSPASDIYIVFGEAKIEDLSQQVHKAAAEKFKVPLDPSPLTPDIMPSLTIKEESeEEEEVDESGLEQRDIELVMAQANVARAKAVRALRHNKNDIVNAIMELTM
>UniRef100_UPI0021121100	241	0.647	3.701E-68	18	214	215	1338	1541	1542
------------------PQAPGSGQHSDSHGESSAELEEQDLSGPRTAQCPAqAPAGGGSEETVTKVKQSRSEKKARKAMSKLGLRQIQGVTRITIQKSKNILFVIAKPDVFKSPASDTYVVFGEAKIEDLSQQVHRAAAEKFKVPSEPSALVPESAPGPRVrpeckeEEEDDDEEVDETGLELRDIELVMAQANVSRAKAVRALRDNQSDIVNAIMELTM
>UniRef100_A0A8J6A1V9	241	0.794	3.701E-68	9	193	215	2068	2256	2257
---------PADEDELpplipPEPISGGVPFQSVLVNMPTPKPAGIPVPTPSAKQ-PLAAAAEIDEEPVSKAKQSRSEKKARKAMSKLGLRQVTGVTRVTIRKSKNILFVITKPDVYKSPASDTYIVFGEAKIEDLSQQAQLAAAEKFKVQGEAVSNIQENTQTPTVQEESEEEEVDETGVEVKDIELVMSQANVSRAK---------------------
>UniRef100_A0A6B2EJJ1	240	0.607	5.071E-68	0	214	215	0	213	214
MP-ELTEIKNTPEASAPDTEVRPDEEAGSDTDseDTIPELE--DAGTTATQLGGGATGLPID--MVSKAKQSRGEKKARKIMSKLGLKPIQGVNRVTIRKSKNILFVINNPDVYKNPHSDTYIIFGEAKIEDLSQQAQVAAAEKFKAPetSSAPGDAAGTTATVAPIAEEDEEEVDETGVDEKDIDLVMSQANVPRGKAIRALKNNNNDIVNAIMELTM
>UniRef100_UPI0010F440DF	240	0.637	5.071E-68	0	214	215	7	220	221
MP-ELTELDKAASSEPSKVEAtAAGSGTDSDSDDTLPDLDDGGAGGTVGFSATTVTGLPID--MVSKAKQSRGEKKARKLMSKLGLKPVQGVNRVTIRKSKNILFVINKPDVLKNPASDTYIVFGEAKIEDLSQQAQVAAAEKFKEPPviPATEAGGSTTVVAPIQEES-EEEVDETGVEEKDIDLVMTQANVSRGKAIKALKNNQNDIVNAIMELTM
>UniRef100_T1J0D5	240	0.684	5.071E-68	35	214	215	40	229	230
-----------------------------------PDLQDPDRkmtkdafTESILQQghSQLAEAAGINEEIASKAKQSRSEKKARKIMSKLGLKQVQGVGRVAIRRTKNILFVITKPDVYKSPASDTYIVFGEAKIEDLNQQAQMVAAEKFKTPEAvSVGEATQAAVSAPIQEESEEEDIDESGVEAKDIELVMSQANVSRSKAIKALKNNNNDIVNAIMELTM
>UniRef100_UPI001EAF0977	240	0.657	5.071E-68	31	214	215	2616	2796	2797
-------------------------------DGSVPELEEPEGVPLRSSEPQ---AISPADEGINRPKQSRSEKKARKAMGKLGLRPVHGVTRITIRKSKSILFVISRPDVFKSPASDIYIVFGEAKIEDLSQQVHKAAAEKFKVPVEPSPLVPPAPPSLTIKEESEEEEVDEGGLEQRDIELVMAQANVSRSKAVHALRHNTNDIVNAIMELTM
>UniRef100_A0A6L5CLA6	240	0.650	6.948E-68	0	214	215	0	213	214
MP-ELTELDKATASMTERREAASGSGTESDSDESIPELEDADKGQgqfPGSTALHMAAAAGLPEDMVSKAKQSRGEKKARKIMSKLGLKPVTGVNRVTIRKSKSILFVINKPDVYKNPASDTYIVFGEAKIEDLSQQAQVAAAEKFKAPevSPSGEAGGSTTVPAPIQEESEEEEVDETGVDPKDVDLVISQANVSRAKAIKALKNNQNDI-----ELTM
>UniRef100_A0A834M2K3	240	0.671	6.948E-68	17	214	215	18	215	216
-----------------KPEQSAESSTDSDSDEEIPELEDASaSAGAAGILGPSATGLPID---VSKAKQSRGEKKARKIMSKLGLKPVLGVNRVTIRKSKNILFVINKPDVYKNPVSDTYIVFGEAKIEDLSQQAQVAAAEKFKdvNPAGDGAAGTTTTSVAPIAEESEDEEVDETGVEDKDVELVMSQANVSRAKAIKALKNNANDIVNAIMELTM
>UniRef100_A0A8E5JTJ8	240	0.643	6.948E-68	0	214	215	0	215	216
MP-ELTELEKASSstTEARTEAAAAGSGTESDSDDTIPELEE--TGESTASNAFPSAASGIPVDAISKEKQSRAEKKARKIMSKLGLKPVQGVSRVTIRKSKNILFVISKPDVFKNPASDTYIVFGEARIEDLSQQAQMAAAEKFKAAdvSGAAAAVGGTAVVSPIQEESEEEDTDETGVEEKDVELVMSQANVSRGRAIRALKNNNNDIVNAIMELTM
>UniRef100_R7U9H7	240	0.735	6.948E-68	44	214	215	43	216	217
--------------------------------------------EAQATQSAMAQAAGLGEELPSKAKQTRSEKKARKAMSKLGLKQVAGVTRVTIRKSKNILFVINRPDVYKSPASDTYIVFGEAKIEDLSQQAQMAAAEKFKSTEPTAAGATGTTgaiSQPIQEEEEDEEEVDETGIEAKDIELVMSQAYVSRGKAVKALKNNSNDIVNAIMELTM
>UniRef100_UPI001E278F49	240	0.593	6.948E-68	0	214	215	0	226	227
MP-EMTEVEKAAAVE-PKIEQSSSSTDSDSDEDDIPELNEAAAAQAATaaaaptgdnasaASFPGSAAAGLPIDMVSKAKQSRGEKKARKIMSKLGLKPVQGVSRVTIRKSKNILFVINKPDVYKNPVSDTYIVFGEAKIEDLSQQQQIAAAEKFKEVNPAGEEATGNptTSVAPIAEESEDEEVDETGVEDKDVELVMSQASVSRARAIKALKNNQNDIVNAIMELTM
>UniRef100_A0A8J5DXC1	240	0.632	6.948E-68	31	214	215	81	287	288
-------------------------------DDSVPDLEEPEGTAGTQGHSQVAQAAGLTEELVSKAKQSRSEKKSRKLMSKLGLKQMTGVGRVTIRKSKNILFVVNKPDVFKNPASDTYIVFGEAKIEDLSQQAQLAAAEKFKDSeaGKASAETAQTTVTAPIQEESDEEEglikvyprdqypffycdvslqLTKSGMESKDIELVITQANVSRSKAIKALKNNNNDIVNAIMELTM
>UniRef100_A0A2I2ZY43	239	0.765	9.519E-68	9	213	215	11	200	202
---------PCYEQELPQPQADRGSGMESDSDESVPELEEQDSTQRTTQQAQLAAAAKISEEPVSEAKQSQSEKKAQKAMSKLGLRQVTGVTRVTIWKYKNILFVITKPDVYKSPALDTYTIFGGTKNEDFSQQAQLAAAKKFKVQ--------ETTQTPT-------EEVDKTGVEVKGMELVMSQANMSRAEAVQTLKNNSNYVVKVIMELT-
>UniRef100_A0A914A408	239	0.640	9.519E-68	0	214	215	0	208	209
MPSETTEAVQPSVEEVKD---DASSGTESDSDGSVPDLEDAD--QAT---SQLHAQMGTGEEPVSKAKQSRGEKKARKLMSKCGLKSVAGIKRVTIRKSKTILFVIQEPDVFKSPGSDLHIIFGEAKIEDLSQQAQVVAAEQFRNqeQSPAITADSNATVAQAIQEEDEEDEVDETGVEAKDIELVVQQANVSRSKAVKALKNNDNDIVNAIMELTM
>UniRef100_A0A482WU29	239	0.631	9.519E-68	0	214	215	0	212	213
MP-EATELDKPSPS-LTEVQ-NDASGTESDSDDSIPELEEGPKGASDGPGTSGAFGEGPSIDMVSKAKQSRGEKKARKIMSKLGLKPIQGVTRVTIRKSKNILFVINKPDVFKNPASDTYIVFGEAKIEDLGQQAQVAAAEKFKAPeiSAASEAGGSATLVTPIQEESD-EEIDETGVEDKDVDLVMSQANVSRGKAIKALRNNKNDIVNAIMELTM
>UniRef100_UPI0006252267	239	0.623	9.519E-68	0	214	215	0	213	214
MP-ELTELDKAATSEPTKVEaAAAGSGTDSDSDDTIPELEDAGAGGTVGFPGTTVTGLPID--MVSKAKQSRGEKKARKLMSKLGLKPVQGVNRVTIRKSKNILFVINKPDVLKNPASDTYIVFGEAKIEDLSQQAQVAAAEKFKEP-PVIPATEAGGSTTVVAPilEESEEEVDETGVSGKDIDLVMCQANVTRGKAVKALKNNDNDIVNAIMELTM
>UniRef100_T1PB50	239	0.623	9.519E-68	5	214	215	13	218	220
-----TSTAPAAEAKPVQDVRVEDDGSDSDSEDTIPELE--DAGAGATQLGGGATGLPID--LVSKAKQSRGEKKARKIMLKLGLKQIQGVNRVTIRKSKNILFVINNPDVYKNPHSDTYIVFGEAKIEDLSQQAQVAAAEKFKAPEGASAAETIATSSVAPIAEEDEEEVDETGVDEKDIELVINQANTTRAKAIKALKNNNNDIVNAIMELTM
>UniRef100_UPI002223B91A	239	0.656	9.519E-68	15	214	215	1686	1884	1885
---------------VDLPFKKNSSGNETDSDGSVPELEEPIGTLLRPSNPQLP--DSPADDSVSRAKQSRSEKKARKAMSKLGLKQIHGVTRITIRKSKNILFVITRPDVFKSPASDIYIVFGEAKIEDLSQQVHKAAAEKFKIPLDPSPLLSDITPTLTIKEQSeEEEELDEGGLEQRDIELVMAQANVSRAKAVRALRHNKNDIVNAIMELTM
>UniRef100_E0VJX8	239	0.637	1.304E-67	0	214	215	0	208	209
MP-EMTEIDKPTSSISQGKDA-VGWSNYSDSDDSLPELVDSAATTSSTFPESTSTSLPLD---VSKAKQSRGEKKARKIMSKLGLKPVQGVNRVTIRKSKNILFVINKPDVYKNPASDTYIVFGEAKIEDLSQQAQVAAAEKFKAPQPAASG-DNNAAVAPIQEESEEEDIDETGIEEKDIELVMSQAMVSRGKAIKALKNNQNDIVNAIMELTL
>UniRef100_A0A1J1J2V8	239	0.663	1.304E-67	31	214	215	39	218	219
-------------------------------DDSIPELED---ATESTAQLGSGGAAGLPTDMVSKAKQSRGEKKARKIMSKLGLKPVTGVTRVTIRKSKNILFVINNPDVYKNPHSDTYIIFGEAKIEDLSQQAQVAAAEKFKAPETTPADTASTKVVAPIAEE-DEDEVDEAGVDEKDIELVVTQANVPRARAVRALKNNNNDIVNAIMELTM
>UniRef100_UPI001FD8F6F6	239	0.631	1.304E-67	9	214	215	2190	2409	2410
---------PATEQQDDQdsveedsPRAPGSGQHSDSHGESSAELEEQDLSGPQTAQCPAqAPAGGASEETVAKAKQSRSEKKARKAMSKLGLRQIQGVTRITIQKSKNILFVIAKPDVFKSPASDTYVVFGEAKIEDLSQQVHRAAAEKFKVPSEPSPLVPESAPGPRVrpeceeEEEEEEEEVDEAGLELRDIELVMAQANVSRAKAVRALRDNQSDIVNAIMELTM
>UniRef100_A0A7S4M1K0	239	0.586	1.787E-67	31	214	215	23	208	209
-------------------------------EDDEPILEDSDDEEDSDDEdmPELENADGEGGDAASRAKQSRSEKKSRKAMQKLGMKPVPGIMRVTVKKSKNILFVISKPDVFKSPASDTYIIFGEAKIEDLSAQAQTAAAEQFKTPDVPKPELTAKADKPAIEEVGDDEDVDESGVEPKDVELVMSQAGVSRAKAVKALKTNDGDIVNAIMELTM
>UniRef100_A0A1L8EEL8	239	0.620	1.787E-67	5	214	215	13	219	221
-----TSTAPAAEAKPAQDVRVEDDGSDSDSEDTIPELE--DAGAGATQLGGGATGLPID--LVSKAKQSRGEKKARKIMLKLGLKQIQGVNRVTIRKSKNILFVINNPDVYKNPHSDTYIVFGEAKIEDLSQQAQVAAAEKFKAPeGASAADTIGTTSSVAPIAEEDEEEVDETGVDEKDIELVISQANTTRAKAIKALKNNNNDIVNAIMDLTM
>UniRef100_A0A914X2F2	239	0.677	1.787E-67	31	214	215	37	222	223
-------------------------------DEEMPDLEEGEVTEA---QKKVAEAAGLSEQVIGDkgGKQSRSEKKARKLFSKLGLKQVQGVSRVCIRKSKNILFVINKPDVYKSPGSDTYIVFGEAKIEDLSQHAQLKAAEQFKptPDGPAVAAAPGGMRAPeTVDEESDGEEVDTTGIEEKDIELVMSQANVSRKKAVKALKNADNDIVNAIMELTM
>UniRef100_H0XWG4	239	0.645	1.787E-67	18	214	215	1037	1239	1240
------------------PQAPGSGQRSDSHGESSAELDEQDTSAPQTTQCPAQAPTGSSEETIAKAKQSRSEKKARKAMSKLGLRQIQGVTRITIQKSKNILFVIAKPDVFKSPASDTYVVFGEAKIEDLSQQVHKAAAEKFKVPSEPSALIPESAPRPRVrpeceeEEDEEEEEVDEAGLELRDIELVMAQANVSRAKAVRALRDNHSDIVNAIMELTM
>UniRef100_A0A8B7ZMM6	238	0.640	2.448E-67	0	214	215	0	208	209
MPSETTETVQPSAEDVKD---EASSGTESDSDGSVPDLEDAD--QAT---SQLHAQLGTGEEPVSKAKQSRGEKKARKLLSKCGLKNVTGITRVTIRKSKTILFVIQNPDVFKCAGSDLHIIFGEAKIEDLSQQAQVVAAEQFRTqePTPTITGESNATTAQAIQEEDEEEEVDETGVESKDIELVVQQANVSRAKAVKALKNNNNDIVNAIMELTM
>UniRef100_UPI0021F67F20	238	0.637	2.448E-67	0	214	215	0	213	214
MP-ELTELDKAATSEPTKVEaAAAGSGSDSDSDDTIPELEDAATEDAVGFPRP--TVTGLPSDIVSKAKQSRGEKKARKLMSKLGLKPVQGVNRVTIRKSKNILFVINKPDVLKNPASDTYIVFGEAKIEDLSQQAQVAAAEKFKEPPviTATEAGGSTTVVAPIQEES-EEEVDESGVEEKDIDLVMSQANVSRGKAIRALKNNHNDIVNAIMELTM
>UniRef100_A0A1L8DIG5	238	0.644	2.448E-67	20	214	215	21	213	214
--------------------PVDEGGSDTDSEDTIPELE--DAGTTATQLGGGATGLPID--MVSKAKQSRGEKKARKIMSKLGLKPIQGVNRVTIRKSKNILFVINNPDVYKNPHSDTYIIFGEAKIEDLSQQAQVAAAEKFKAPetSSAPGDAAGTTATVAPIAEEDEEEVDETGVDEKDIDLVMSQANVPRGKAIRALKNNSNDIVNAIMELTM
>UniRef100_A0A482XHM5	238	0.643	2.448E-67	31	214	215	38	223	224
-------------------------------DDSIPDLEESTPDAAAAANAFGVPGHPID--MVSKAKQSRGEKKARKIMSKLGLKPIQGVSRVTIRKSKNILFVINKPDVFKNPASDTYIVFGEAKIEDLSQQAQVAAAEKFKApeasPATDATGGVTTVVAPIQEESEEEEEVDETGIEDKDVDLVMSQASVSRGKAIKALRNNKNDIVNAIMELTM
>UniRef100_A0A3Q0EAU3	238	0.643	2.448E-67	18	214	215	997	1198	1199
------------------PRAPGSGHHSDSHGESSAELDEQDSSAPQTAQCPAQALTSGSEETIAKAKQSRSEKKARKAMSKLGLRQIQGVTRITIQKSKNILFVIAKPDVFKSPASDTYVVFGEAKIEDLSQQVHKAAAEKFKVPSEPSVLVPESAPRPRArleceEEEEEEEEVDEAGLELRDIELVMAQANVSRAKAVRALRENHSDIVNAIMELTM
>UniRef100_UPI00159E5FAC	238	0.643	2.448E-67	18	214	215	1265	1466	1467
------------------PRVLGSNQHSDSHGESSAELDEQDILAPQTAQCPVQAPAGGSEETIAKAKQSRSEKKARKAMSKLGLRQIQGVTRITIQKSKNILFVIAKPDVFKSPASDTYVVFGEAKIEDLSQQVHKAAAEKFKVPSEPSALVPESAPRPRVrleckEEEEEEEEVDEAGLELRDIELVMAQANVSRAKAVRALRDNHSDIVNAIMELTM
>UniRef100_UPI0012D48802	237	0.615	4.596E-67	0	214	215	0	206	207
MP-ELTEITNETPAKVEETEARIEDDDDDDSDTTIPELEDTGNT--------TANLGKEEIDLVSKAKQSRGEKKARKIMSKLGLKPVSGVNRVTIRKSKNILFVINSPDVYKNPHSDTYIVFGEAKIEDLSQQAQLAAAEKFKGPEPTVGADSSGTNATVAPiAEEDEEEVDETGVDEKDIELVMSQANVARARAIRALKNNSNDIVNAIMELTM
>UniRef100_UPI0014432919	237	0.628	4.596E-67	0	214	215	0	213	214
MP-ELTELDKAMSSEPTKVEaAAAGSGTDSDSDDTVPELDDARAGGTVGFPGTTVTGLPLD--MVSKAKQSRGEKKARKLMSKLGLKPVQGVNRVTIRKSKNILFVINKPDVLKNPASDTYIVFGEAKIEDLSQQAQVAAAEKFKEPPviPATEAGGSTTVVAPIQEES-EEEIDETGVEEKDIDLVICQANVSRGKAIKALKNNNNDIVNAIMELTM
>UniRef100_A0A2I3GSP8	237	0.872	6.297E-67	11	189	215	7	187	188
-----------TPAGVAQPQAETGSETESDSDESvpVPELEEQDSTQTSTQEDQLVAAAEIDEEPVSKAKQIWSEKKARKAMSKLGLRQVTGVTRVTIRKSKNILFVITKPNVCKSPASDTYIVSGEAKIEDLSQQAELAAAEKFNVQGEAVSNIQENTQTLTVQEESEEEEVHETGVEVKDIELVMSQVNV-------------------------
>UniRef100_UPI00083E5611	237	0.623	6.297E-67	0	214	215	0	213	214
MP-ELTELDKAASSEPTKVEaAAAGYGTDSDSDDTVPELDDAGAGGTVGYPGTTVTGVPID--MVSKAKQSRGEKKARKLMSKLGLKPVQGVNRVTIRKSKNILFVINKPDVLKNPVSDTFIVFGEAKIEDLSQQAQVAAAEKFKEPPaiPATEAGGSTTVVAPIQEES-EEEVDETGVEEKDVELVMCQANVTRWKAIKALKNNQNDIVNAIMELTM
>UniRef100_UPI001CDD1BD7	237	0.637	6.297E-67	0	214	215	0	214	215
MP-ELTELDKATSFEPSKVELeNAGSGTDSDSDDSVPELEHPTTIGGATFSG--ANVADTPMDGVSKAKQSRSEKKARKLMSKLGLKLVQGVNRVTIRKSKNILFVINKPDVLKNPASDTYIIFGEAKIEDLSQQAQVAAAEKFKEPAniPSLANAMNNVQFAAPIQEEDEEEIDETGVEEKDVDLVRNQANVSRAKAIKALKNNQNDIVNAIMELTM
>UniRef100_UPI00189F277E	237	0.631	6.297E-67	3	214	215	1925	2141	2142
---EQQEDQDRLEEEDLLPARGSGQHSDSLAESSAPEPEEQDlSAPRTAPCPPQAPTAGSNEEAIAKAKQSRSEKKARKAMSKLGLRQIQGVTRITIQKSKNILFVITKPDVFKSPASDTYVVFGEAKIEDLSQQVHKAAAEKFKVPAEPLALAPESAPGPQVkqecKEEEEEEEVDESGLELRDIELVMAQANVSRAKAVRALRDNHSDIVNAIMELTM
>UniRef100_UPI00193EAF7F	237	0.643	8.628E-67	31	214	215	36	210	211
-------------------------------DGSIPDLEE-------------SAAGGHPIDMVSKAKQSRGEKKARKIMSKLGLKPIQGVSRVTIRKSKNILFVINKPDVFKNPASDTYIVFGEAKIEDLSQQAQVAAAEKFKApeasPASDVTGGVTTVVAPIQEESEEEEEVDETGIEDKDVDLVMSQASVSRGKAIKALKNNKNDIVNAIMELTM
>UniRef100_R4N5A2	237	0.650	8.628E-67	32	214	215	31	215	216
--------------------------------DSIPELEDPGTGSGITSEA-LSNATGLPMDNVSKAKQTRSEKKARKIFSKLGLKQITGVNRVTIRKSKNILFVINKPDVFKNPASDTYIVFGEAKIEDLSQQAQVAAAEKFKtadVSGLSSDVLSAAKSVPPIQEESEDEEVDESGLDMKDIDLVMQQANVNRRRAVKALHKNNNDIVNAIMDLTM
>UniRef100_A0A8D2BFL6	237	0.590	8.628E-67	9	214	215	1343	1569	1570
---------PTSPQGLPAPEQQEDDEDSLEEDsprapgsgqhsdshgESSAELDEQDVSVPQTVQCPAQAPTGSSEETIAKAKQSRSEKKARKAMSKLGLRQIQGVTRITIQKSKNILFVIAKPDVFKSPASDTYVVFGEAKIEDLSQQVHKAAAEKFKVPSESSALVPESAPGPRVrseceeEEEEEEEEVDEAGLELRDIELVMAQANVSRAKAVRALRDNHSDIVNAIMELTM
>UniRef100_UPI001C920124	236	0.652	1.182E-66	31	214	215	26	208	209
-------------------------------DDSVPELEDGINESAS----KVAQAAGLPDELTSRAKQSRGEKKARKSISKLGLKLVTGVQRVTIRRSKNIMFVINKPEVFKSPASDTYIVFGEAKIEDLGQQAQVAAAEKFKTPevnPTAEAPAAGAAVPDAIQEESDEEGVDETGVEEKDIELVMQQANVARNKAIKALKTNNNDIVNAIMELTM
>UniRef100_H3DM11	236	0.608	1.182E-66	1	214	215	1	212	213
-PGNDGNTDPQVEAKMPVPQGeGQGKAEESESEESVPELEESEPLRLSEPR-----SVATAEDGPNRPKQSRSEKKARKAMSKLGLKPVYGVTRITIRKSKSILFVISRPDVFKSPASDIYIVFGEAKIEDLSQQAHKAAAEKFKVPVTSSPLSPPAPPSLTIKEESEDevEEVDDGGLEQRDIELVMAQANVSRAKAVRALKHNKNDIVNAIMELTM
>UniRef100_UPI0005ACF854	236	0.633	1.182E-66	0	214	215	0	213	214
MP-ELTELDKAASSEPSKVEVeAAGSGTDSDSDDSIPELEDPTAAGGVGFSGSNASGLPID--VISKAKQSRSEKKARKLMSKLGLKLVQGVNRVTIRKSKNILFVINKPDVLKNPASDTYIIFGEAKIEDLSQQAQVAAAEKFKEPpiMSTAEAGGSTTVVAPIQEES-EEEVDETGVEEKDVDLVMTQANVSRGKAIKALKNNQNDIVNAIMELTM
>UniRef100_UPI000718D028	236	0.618	1.182E-66	0	214	215	0	215	216
MP-ELTELDKAASSEPTKIEAarvGVGSGTDSDSDDTIPELEDASVGGAASY--PAAAIAGLPLDMVSKAKQSRGEKKARKLMSKLGLKPVQGVNRVTIRKSKNILFVINKPDVLKNPASDIYIVFGEAKIEDLSQQAQVAAAEKFKEPPviPATEAGGSTTVVAPIQEES-EEEVDDTDVEEKDVDLVMCQANVSKGKAIKALRNNKNDIVNAIMELTM
>UniRef100_U5EY60	236	0.626	1.182E-66	19	214	215	21	212	224
-------------------EPKLEDVSDTESDDTIPELED-----AGNPTAQLS-SGGLPIDMVSKAKQSRGEKKARKIMSKLGLKPVQGVNRVTIRKSKNILFVINNPDVYKNPHSDTYIIFGEAKIEDLSQQAQVAAAEKFKAPetNPAGNDAAGSTTVVAPIAEEDEEEVDESGVDEKDIELVMSQANVARAKAIRALKNNENDIVNAIMELTM
>UniRef100_T2MD10	236	0.647	1.182E-66	19	214	215	39	228	229
-------------------EVTATSETDSDSDDDIPELESAGNTQPTD------AFSAAQEDPVSKSKQSRSEKKARKAMSRLGLKCVTGVTRVTIRKSKNILFVINRPDVYKSPAGDTHIIFGEAKIEDLSQQAQVQAAEKFKAPEPVNASAAESKTELVKAEESDDEEVDATGVEEKDIELVCQQSNVSRNKAIKALKANDNDIVNAIMELTM
>UniRef100_A0A026W8C2	236	0.594	1.182E-66	0	214	215	0	230	231
MP-ELTELDKAASSEPTKVElvGGIGSATDSDSDDTIPELEDAGTPGTVGFPGTTVTGLPID--MVSKAKQSRGEKKARKLMSKLGLKPVQGVNRVTIRKSKNILFVINKPDVLKNPASDTYIVFGEAKIEDLSQQAQVAAAEKFKEPPviPATEAGGSTTVVAPIQEESExxxxxxxxxxxxxxxEEEVDETGVEEKDIDLVMCQANVSRGKAIKALKNNQNDIVNAIMELTM
>UniRef100_UPI00083BE819	236	0.614	1.182E-66	0	214	215	378	591	592
MP-ELTEIDKAASSEPTKVEaAAARVGTDTDSDDTLPGLD--DAGAGSTVGFPGTTVTGLPMDIVSKAKQSRGEKKARKLMSKLGLKPVQGVNRVTIRKSKNILFVINKPDVLKNPASDTYIVFGEAKIEDLSQQAQVAAAEKFKEPSaiPATEAGGSTTIVAPIQEES-EEEVDETGVTEKDIDLVMCQANVSRGKAIKALKNNQNDIVNAIMELTM
>UniRef100_A0A1S3WD91	236	0.635	1.182E-66	18	214	215	1184	1389	1390
------------------PQAPASGQHSDSHGDSSAELEEQDLSGSQTARCPsqaPAGSSGISEETMAKAKQSRSEKKARKAMSKLGLRQIQGVTRITIQKSKNILFVISKPDVFKSPASDTYVVFGEAKIEDLSQQAHRAAAEKFKVPAEPSSLVPESTPGPWVgheceeEEDEEEEKVDEAGLELRDIELVMAQASVSRAKAVRALRDNQSDIVNAIMELTM
>UniRef100_A0A2Y9E344	236	0.648	1.182E-66	20	214	215	1427	1628	1629
--------------------PGSGQHSDSHAESSAPETEEQDLAAAlTAQCPPQAPMVGSSEETITKAKQSRSEKKARKAMSKLGLRQIQGVTRITIQKSKNILFVISKPDVFKSPASDTYVVFGEAKIEDLSQQVHKAAAEKFKVPAEPSTRASESAPGLRVtpecqeEEEEEEEEVDETGLELRDIELVMAQANVSRAKAVRALRDNHSDIVNAIMELTM
>UniRef100_A0A7K8JE51	236	0.644	1.619E-66	18	210	215	24	217	218
------------------PPAQPQVGFWGVGGGGPPPGCEGPTDPPPPRQVPLGHALGPGEEPLSKAKQSRSEKKARKAMSKLGLRQIHGVTRITIRKSKNILFVISKPDVFKSPASDIYIVFGEAKIEDLSQQVHKAAAEKFKVPLEHSALVTDAAPALAIKEESeEEEEVDETGLEVRDIELVMAQANVSRPKAVRALRHNNNDIVNAIM----
>UniRef100_A0A1D2NCP1	236	0.665	1.619E-66	16	214	215	22	224	1480
----------------KKPVAMSDSGTDSDSDGSdIPELEDNAGTAAPGAHGdDKEAGTAGGDDLTSKVKQSRGEKKARKIMSKLGLKQITGVNRVTIRKSKNILFVITKPDVYKNPASDTYIVFGEAKIEDLSQQAQMAAAEKFKAPEvPSVSEIHTATnLAGTIQEEDTDEEVDATGVEEKDIELVMSQANVSRAKAIKALKKTDNDIVNAIMDLTI
>UniRef100_A0A1B6CX80	235	0.659	2.219E-66	31	214	215	27	203	204
-------------------------------DDSIPELEEAAGSASGP--------GGIPIDMVSKAKQSRGEKKARKIMSKLGLKPIQGVSRVTIRKSKNILFVINKPDVFKNPASDTYIIFGEAKIEDLSQQAQVAAAEKFKAPEVSTAAEAGGSATVVAPILEEiEEEVDETGVEEKDVDLVMSQANVSRAKAVNALRNNSNDIVNAIMELTM
>UniRef100_A0A6M2DF21	235	0.623	2.219E-66	18	214	215	14	205	206
------------------PEAHEDSGSESDSDDTIPELEDAGIGAG-------PGPAGLPIDMVSKAKQSRGEKKARKIMSKLGLKPIQGVSRVTIRKSKNILFVINNPDVFKNPHSDTYIIFGEAKIEDLSQQAQVAAAEKFKVPEVSPAGGDASGAPTIVApiAEEDEGEIDESGVEEKDIELVMSQANVPRQKAIRALKNNQNDIVNAIMELTM
>UniRef100_UPI001F4F2AAD	235	0.679	2.219E-66	33	214	215	34	214	215
---------------------------------SVPELEEAGPSGGSTVFSP---GTGLPIDLVSKAKQSRGEKKARKIMSKLGLKQVQGVNRVTVRKSKNILFIINKPDVYKNPASDTYIVFGEAKIEDLSQQAQMAAAEKFKTAevSTAAEASTNAKIVPPIQEESEEEEIDDSGVEEKDVELVMSQANVSRGKAIKALKNNRNDIVNAIMELTM
>UniRef100_A0A1D1ZKG4	235	0.636	2.219E-66	20	214	215	21	218	219
--------------------ADDASGSDTDSDVSAPELEDAGAGSGINFPGGAAAAAAAGMPIdISKAKQTRGEKKARKIMSKLGLKPITGVSRVTIRKSKNILFVINKPDVFKNPVSDTYIVFGEAKIEDLSQQAQVAAAEKFKAPeiSPAADVGAGTTVVAPIQEESEEEEVDESGIEEKDIDLVMLQANVSRAKAIKALRNNGCDLVNAIMALTM
>UniRef100_G3TX04	235	0.600	2.219E-66	0	214	215	0	218	219
LPSEARETSPPSKAHGTSPPSEAAPGSGQHSDshaeSSAPEMEEQDLAAPRTsrcpPQVVLRTLAPCSEETIAKAKQSRSEKKARKAMSKLGLRQIQGVTRITIQKSKNILFVISKPDVFKSPASDTYVVFGEAKIEDLSQQVHKAAAEKFKVPAEPSASASESAPGLRATPEC----VDETGLELRDIELVMAQANVSRAKAVRALRDNHSDIVNAIMELTM
>UniRef100_UPI00174D77EE	235	0.648	2.219E-66	31	214	215	48	228	230
-------------------------------EDSIPELE--DAAAGTTQLGG--GATGLPVDLVSKAKQSRGEKKARKIMLKLGLKQIQGVNRVTIRKSKNILFVINNPDVYKNPHSDTYIVFGEAKIEDLSQQAQVAAAEKFKAPEAAsIAETLGTTSSVAPIAEEDEEEVDETGVDEKDIELVITQANTTRAKAIRALKKHNNDIVNAIMELTM
>UniRef100_UPI001CD89AAF	235	0.655	2.219E-66	31	214	215	2006	2186	2187
-------------------------------EGSVPELEEPEPLRPSEHQSLSSA-----DEGLNRPKQSRSEKKARKAMSKLGLKPVHGVTRITIRKSKSILFVISRPDVFKSPASDIYIVFGEAKIEDLSQQAHKAAAEKFKMPVSSSPLAPLVPPSLTIKEESeeEEEEVDEGGLEQRDIELVMAQANVSRAKAVRALKHNKNDIVNAIMELTM
>UniRef100_A0A0K8TP91	235	0.666	3.040E-66	31	214	215	32	213	215
-------------------------------EDTIPELE--DAGATKTQLGGGATGLPID--LVSKAKQSRGEKKARKIMLKLGLKQIQGVNRVTIRKSKNILFVINNPDVYKNPHSDTYIIFGEAKIEDLSQQAQVAAAEKFKAPesTPGASDTVGTTTSVAPIAEEDEEEIDETGVDEKDIELVMSQANTSRAKAIRALKNNSNDIVNAIMELTM
>UniRef100_UPI0009443E02	235	0.614	3.040E-66	9	214	215	915	1132	1133
---------PAAEQQDDQdsleeesPRAPSSGQHSDSHGESSAELEEQDQSGPQAAQCLAQASASGSEDTVAKAKQSRSEKKARKAMSKLGLRQIQGVTRITIQKSKNILFVIAKPDVFKSPASDTYVVFGEAKIEDLSQQVHRAAAEKFKVPAEPSILVPESAPGPRVrpeceEEDKDEEEVDEAGLELRDIELVMAQANVSRAKAVRALRDNQSDIVNAIMELTM
>UniRef100_A0A182FI20	235	0.677	4.165E-66	31	214	215	34	212	213
-------------------------------EDSIPELED-----AGAATAQLAAGGIPD--LVSKAKQSRGEKKARKIMSKLGLKPVQGVNRVTIRKSKNILFVINNPDVYKNPHSDTYIIFGEAKIEDLSQQAQVAAAEKFKAPeaTPAAGEASGSTNVVTPIAEEDEEEVDESGIDDKDIELVMSQANVKRAKAIRALKNNQNDIVNAIMELTM
>UniRef100_A0A3S2U4J7	235	0.619	4.165E-66	12	214	215	1558	1757	1758
------------ESDLKNDSSFLASCNESESEGSIPELEELEPLRPSEPQSIPSADDSL-----NRPKQSRSEKKARKAMSKLGLKPVHGVTRITIRKSKSILFVISRPDVYKSPVSDIYIVFGEAKIEDLSQQAHKAAAEKFKVPMMSSPLATPLPPSLTIKEESeeEEEEVDEGGLEQRDIELVMAQANVSRAKAVRALKHNNNDIVNAIMELTM
>UniRef100_UPI001069B98C	234	0.649	5.706E-66	7	214	215	1	203	204
-------TAPAVEK--PTAEENEGSGTESDSDDDIPELEEAQG--VSQSVSEVAAAAGVPEESISKARQSRSEKKARKAVQKLGLKAITGVNRVAIRKSKNILFVIAKPDVYKNPNGDTYIVFGEAKIEDLSQTEQMRAAKKFEATEKLMSEISE-VKESVEQEESDDEEVDESGVESKDIELVMQQANVSRSKAVKALKNNANDIVNAIMELTM
>UniRef100_UPI001C9C98CE	234	0.633	5.706E-66	0	214	215	0	213	214
MP-ELTELDKAASSEPTKVEvAAAGSETDSDSDDSSPDREESGQSGAVGFSGP--NVAGLPMDLISKAKQSRSEKKARKLMSKLGLKLVQGVNRVTIRKSKNILFVINKPDVLKNPASDTYIVFGEAKIEDLSQQAQVAAAEQFKEPPviPATEAGGSTTVVAPIQEES-EEEVDETGVEEKDVELVMCQANVSRGKAIKALKNNENDIVNAIMELTM
>UniRef100_A0A443S5A5	234	0.638	5.706E-66	31	214	215	30	228	229
-------------------------------DDSVPELEDTPEERANKDGAKTTGDAVLGmDEMGSKSKQSRSEKKARKVMSKLGLKQVTGVNRVAIRKSKNILFVINKPDVYKSPASDTYIVFGEAKIEDLSQKAQMAAAEKFKAPdgtsvlggtgalGEAAAGLAqnANAKGAIAEESEDDEDIDETGVESKDIELVMSQANVTRNKAIKALKNNNNDIVNAIMELTM
>UniRef100_A0A7J7V3W7	234	0.626	5.706E-66	9	214	215	155	371	372
---------PATQQQdeqdsLEEEPPPAPGSCSDSHGESSGEPEEQDLSGPQAPQGPAQAAASGTEETAAKAKQSRSEKKARKAMSKLGLRQVQGVTRITIHKSKNILFVIAKPDVFKSPASDTYVVFGEAKIEDLSQQVHRAAAEKFKVPVEPSTLVPESAPGPRVQpeyeeeEEGEEEEVDEAGLELRDIELVMAQANVSRAKAVRALRDNQSDIVNAIMELTM
>UniRef100_A0A8C5ZL32	234	0.627	5.706E-66	18	214	215	1355	1558	1559
------------------PRALGSGQHSDSHGESSAELDEQDISAPQMVQCPSQAPTGSSEETIAKAKQSRSEKKARKAMSKLGLRQIQGVTRITIQKSKNILFVIAKPDVFKSPASDTYVVFGEAKIEDLSQQVHKAAAEKFKVPSESSAPVPESAPGPRVrpeceeeEEEEDEEEVDEAGLELRDIELVMAQANVSRAKAVRALRDNHSDIVNAIMELTM
>UniRef100_A0A8C4FKU5	234	0.684	5.706E-66	33	214	215	1698	1881	1882
---------------------------------SLPGLEEPEPlLRPCEPQSQLSPARSPADECLNKAKQSRSEKKARKAMSKLGLKQIHGVTRITIRKSKNILFVISRPDVFKSPASDIYIVFGEAKIEDLSQQVHKAAAEKFKVPLEPSPLIPDITPSLTIKEESeEEEEVDEAGLEHRDVELVMAQANVSRAKAVRALRHNKNDIVNAIMELTM
>UniRef100_B4MDU7	234	0.591	7.818E-66	0	214	215	0	216	218
MP-ELTEIkneAPSTSAEAKQSEdvdVRVEDDGSESDSDIIPELEEADT--GTTQLGGGATGLPID--VVSKAKQSRGEKKARKIMLKLGLKQIQGVNRVTIRKSKNILFVINNPDVYKNPHSDTYIVFGEAKIEDLSQQAQVAAAEKFKAPeaAGAADSVGATTSVAPIAEE-DEEEVDDTGVDEKDIELVITQANTTRAKAIKALKNNNNDIVNAIMELTM
>UniRef100_A0A0M4E422	234	0.602	7.818E-66	0	214	215	0	217	219
MP-ELTEIkneAPSTSAEAKKPEDAEVRVEDDDGSESdsemIPELEEADT--GATQLGGGATGLPID--MVSKAKQSRGEKKARKIMLKLGLKQIQGVNRVTIRKSKNILFVINNPDVYKNPHSDTYIVFGEAKIEDLSQQAQVAAAEKFKAPeaAGAADSVGAATMVAPIAEE-DEEEVDDTGVDEKDIELVIAQANTTRAKAIKALKNNSNDIVNAIMELTM
>UniRef100_A0A5C6PHF4	234	0.623	7.818E-66	15	214	215	1609	1805	1806
---------------FKKNTSILASCNESESEESVPELEESEPQRPSEPRSITAT-----EEGSNRPKQSRSEKKARKAMSKLGLKPVHGVTRITIRKSKSILFVISRPDVFKSPASDIYIVFGEAKIEDLSQQAHKAAAEKFKVPVTSSPLAPPAPPSLTIKEESEDevEEVDDGGLEQRDIELVMAQANVSRAKAVRALKHNKNDIVNAIMELTM
>UniRef100_A0A8B7UGY9	234	0.961	7.818E-66	16	172	215	1739	1895	1901
----------------PVLKNNKGSGTESDSDESVPELEEQDSTQATTQQAQLAAAAEIDEEPVSKAKQSRSEKKARKAMSKLGLRQVTGVTRVTIRKSKNILFVITKPDVYKSPASDTYIVFGEAKIEDLSQQAQLAAAEKFKVQGEAVSNIQENTQTPTVQEESEEEEVDE------------------------------------------
>UniRef100_UPI000E6E34E9	233	0.628	1.071E-65	19	214	215	15	205	206
-------------------ETHEDSGSESDSDDTIPELEDAGIGA-------VPGGAGLPIDMVSKAKQSRGEKKARKIMSKLGLKPIQGVNRVTIRKSKNILFVINNPDVFKNPHSDTYIIFGEAKIEDLSQQAQVAAAEKFKVP-EVSPAGGDASGAPTVvapIAEEDEGEIDESGVEEKDIELVMSQANVPRQKAIRALKNNQNDIVNAIMELTM
>UniRef100_F0JAD8	233	0.678	1.071E-65	17	212	215	18	214	215
-----------------KVTVEDASDTDSGSDDTAPELDDDLGK--ATGQSQIAQAAGITEELVSKAKQSRSEKKARKLMSKLGLKQVQGVCRVTIRKSKNILFVITKPDVYKSPASDTYIVFGEAKIEDLSQQAQMAAAEKFKAPDAGAAmgePAQAAVSQPIEEESEEEEEVDEAGVESKDIELVMSQSNVSRVKAVRALQKIHNDIVNGIMEL--
>UniRef100_A0A6J2T8U1	233	0.616	1.071E-65	6	214	215	9	215	217
------EAAPSTSAEAkPEDVRVEDDGSDSDSDDTIPDLEE--AGAGTTQLGGGATGLPID--VVSKAKQSRGEKKARKIMLKLGLKQIQGVNRVTIRKSKNILFVINNPEVYKNPHSDTYIVFGEAKIEDLSQQAQVAAAEKFKAPESAgASDLINQTTSVAPIAEEDEEEVDDTGVDEKDIELVVVQANTTRAKAIKALKNNNNDIVNAIMELTM
>UniRef100_A0A232F3P4	233	0.647	1.071E-65	0	210	215	0	206	567
MP-ELTELDKAASSEPTKVEAAAGFETDSDSDDTIPELE--DAATGGVNFAGNVPGMPID--IVSKAKQSRGEKKARKIMSKLGLKLVTGVNRVTIRKSKNILFVINKPDVFKNPASDTYIVFGEAKIEDLSQQAQVAAAEKFKEPPviSAAEAGGSTTVVAPIQEES-EEEVDETGVEDKDIELVMSQASVSRGKAIKALKNNQNDIVNAIM----
>UniRef100_A0A7J7QTL9	233	0.682	1.071E-65	32	214	215	1155	1343	1344
--------------------------------ESSGEPEEPDLPGPQAPQGPAQAATRVSEESAAKAKQSRSEKKARKAMSKLGLRQVQGVTRITIHKSKNILFVIAKPDVFRSPASDTYVVFGEAKIEDLSQQVHRAAAEKFKVPAEPSTLVPESTPGPRVQPESesesegEEEEVDEAGLELRDIELVMAQANVSRAKAVRALRDNQSDIVNAIMELTM
>UniRef100_A0A7S0I6J4	233	0.603	1.467E-65	31	214	215	23	189	190
-------------------------------DDDMPELEN----------------AEGGDDP-SKAKQSRSEKKSRKAMQKLGMKPVPGIMRVTVKKSKNILFVISKPDVFKSPASDTFIIFGEAKIEDLSAQAQTAAAEQFKAPEVPKPELANKAEKPTIEEIDDGAEVDESGVEPKDVELVMSQAGVSRSKAVKALKTNDGDIVNAIMELTM
>UniRef100_A0A182Q980	233	0.652	1.467E-65	31	214	215	32	210	211
-------------------------------EDSIPELEDAGAAATT----QLSA----GEIPdISKAKQSRGEKKARKIMSKLGLKPVQGVNRVTIRKSKNILFVINNPDVYKNPHSDTYIIFGEAKIEDLTQQAQVAAAEKFKAPeaTPATGEASSSTNVVTPIAEEDEEEVDDTGIDDKDIDLVMSQANVKRAKAIRALKNNDNDIVNAIMELTM
>UniRef100_UPI0005CDCFE9	233	0.619	1.467E-65	0	214	215	0	213	214
MP-ELTEFDKAASSEVTKTETvVDGSGTESDSDDTIPELEDVGTSSNVGFHA--ANVSSLPNDMISKAKQSRGEKKARKLMSKLGLKFVPGVNRVTIRKSKNILFVINKPDVLKNPASDTYIIFGEAKIEDLSQQAQVAAAEKFKEPPviSAAEAGGSTTVVAPIQEES-EEEVDETGVDENDIELVMSQATASRGKAIKALKHNKNDIVNAIMELTM
>UniRef100_B4N5Z7	233	0.604	1.467E-65	6	214	215	9	219	221
------EAAPSTSAEATKLAAedvrVEDDGSDSDSDGGIPALEEAGG--ATTQLGGGATGLPID--LVSKAKQSRGEKKARKIMLKLGLKQIQGVNRVTIRKSKNILFVINNPDVYKNPHSDTYIVFGEAKIEDLSQQAQVAAAEKFKAPETTGAVDSASGASTSVApiAEEDEEEVDDTGVDEKDIELVITQANTTRAKAIKALKNNNNDIVNAIMELTM
>UniRef100_A0A814BIH2	233	0.590	1.467E-65	4	212	215	10	218	473
----AQEIQPPSEGQVDLKEVKDDSESSSDSDESATEGDHAQGGEAGKPH-PLAEATGIQEEMVSKQKQTRSEKKARKAMAKLGLRPVTGILRVTIRKAKNILFVIQKPDVYKSPASDTYIVFGEAKIEDLTQRAQIAAANQFKnLESQAATAAAESKVKPTIPEESEDEEVDADGVEETDIQLVMNQSKTTRAKAIKALKKCNNDIVNAIMGL--
>UniRef100_UPI000350A4DF	233	0.610	1.467E-65	9	214	215	1431	1647	1648
---------PASEQQADEdsleedsPRAPGSGQHSDSHGESSAELDEQD-VPAPHAQRPAQAPTGSSEETIAKAKQSRSEKKARKAMSKLGLRQIQGVTRITIQKSKNILFVIAKPDVFKSPASDTYVVFGEAKIEDLSQQVHKAAAEKFKVPSESLALVPESAPGPqlrpeCEEEEEEEEEVDESGLELRDIELVMAQANVSRAKAVRALRDNHSDIVNAIMELTM
>UniRef100_UPI001CC300DC	233	0.618	1.467E-65	9	214	215	2162	2381	2382
---------PATEQddgdslEEDSPRALGSGQHSDSHGESSAELEEQDLPGPQTAQCPAqAPAGSGSEETVAKAKQSRSEKKARKAMSKLGLRQIQGVTRITIQKSKNILFVIAKPDVFKSPASDTYVVFGEAKIEDLSQQVHRAAAEKFKVPSEPSALVPESAPGPRARPECEQEEeeeeevqVDEAGLELRDIELVMAQANVSRAKAVRALRDNQSDIVNAIMELTM
>UniRef100_A0A914C5G0	233	0.599	2.011E-65	4	214	215	1	204	205
----ATETDKAPHQEQDELK-KTTTDDGSSSDEEMPELEE---GEVTEQQKKVAEAAGLSEQVADKgAKQSRSEKKARKLFSKLGLKPVHGVSRVCIRKSKSILFVINKPDVYKSPGSDTYIVFGEAKIEDLSQHAQITDVENLKPP----SVIPTARLAAPQEEESDGEDLDTTGMEEKDIELVMSQANVSRNKAIRALKKTDNDLVNAIMELTM
>UniRef100_UPI000D32B608	233	0.654	2.011E-65	31	214	215	45	225	227
-------------------------------EDTIPELE--DAGAGATQLGGGATGLPID--LVSKAKQSRGEKKARKIMLKLGLKQIQGVNRVTIRKSKNILFVINNPDVYKNPQSDTYIVFGEAKIEDLSQQAQVAAAEKFKAPEAAGASDTIGAATSVAPiAEEDEEEVDDTGVDEKDIELVITQANTTRAKAIRALKNNNNDIVNAIMELTM
>UniRef100_A0A8J2KSH1	233	0.672	2.011E-65	34	214	215	54	236	237
----------------------------------VPELEDNSAGVAGASAENKDTIPGLgGDDAVSKVKQSRGEKKARKIMSKLGLKQITGVNRVTIRKSKNILFVITKPDVYKNPASDTYIVFGEAKIEDLSQQAQMAAAESFKAPkVPSVAESVAKTLTSTIPEEEDDEEVDATGVEEKDIELVMSQANVSRARAVKALKKTENDIVNAIMDLTM
>UniRef100_UPI0003C8F732	233	0.684	2.011E-65	32	214	215	1027	1212	1213
--------------------------------ESSAELDEQDVSAPQATQSPQ-ALTGDSEETIAKAKQSRSEKKARKAMSKLGLRQVQGVTRITIQKSKNILFVIAKPDVFKSPASDTYVVFGEAKIEDLSQQVHKAAAEKFKVPSEPSALVPESTPGPRVrqecEEEEEEEEVDEAGLELRDIELVMAQANVSRAKAVQALRDNHSDIVNAIMELTM
>UniRef100_A0A6G0IBE4	233	0.622	2.011E-65	31	214	215	1519	1714	1715
-------------------------------EGSVPELEEPEPLRPSEPQKTelpgnskiavKTHSISSADEGLNRPKQSRSEKKARKAMSKLGLKPVHGVTRITIRKSKSILFVISRPDVFKSPASDIYIVFGEAKIEDLSQQAHKAAAEKFKVPVTSSPLAPPVPPSLTIKEESeeEEEEVDEGGLEQRDIELVMAQANVSRAKAVRALKHNKNDIVNAIMELTM
>UniRef100_A0A8C5CYS9	233	0.613	2.011E-65	11	214	215	2025	2228	2229
-----------SEEILQSFKNNLGSCNDSETEGSVPELEGPETTPCRPSQPQ--SMSPIDE-GLNRPKQSRSEKKARKAMSKLGLKPVHGVTRITIRKSKSILFVISRPDVFKSPASDIYIVFGEAKIEDLSQQVHKAAAEKFKVPVSSSPLAPPAPPSVTIKEESeeeEEEEVDAGGLEQRDIELVMAQANVSRAKAMRALKHNNNDIVNAIMELTM
>UniRef100_A0A7R8U9W7	232	0.579	2.755E-65	0	214	215	0	213	215
MP-ELTELkqdaAPSTATEAEARIEDDASDVESEDEDTIPDLEDASNTATQLG----GGVTGLPMDMVSKAKQSRGEKKARKIMLKLGLKQIQGVNRVTIRKSKNILFVINNPDVYKNPHSDTYIIFGEAKIEDLSQQAQLAAAEKLKETAPGASDTAGATTFVPPIAEEDEEEVDETGVDEKDIELVISQANTTRAKAIRALKNNNNDIVNAIMELTM
>UniRef100_A0A6P8WHG4	232	0.581	2.755E-65	0	214	215	0	214	216
MP-ELTEIkneAPSTSAEAKQTEDDVRVEDDGSESDSeIPELEEADTGTTQLGGGQ----TGLPIDVVSKAKQSRGEKKARKIMLKLGLKQIQGVNRVTIRKSKNILFVINNPDVYKNPHSDTYIVFGEAKIEDLSQQAQVAAAEKFKAPEAAgASDSVGATTSVAPIAEEDEEEIDDTGVDEKDIELVITQANTTRAKAIKALKNNSNDIVNAIMELTM
>UniRef100_A0A9C6U7R3	232	0.643	2.755E-65	31	214	215	59	246	247
-------------------------------DVSVPELLDDTGAGSGINFPGGAAAAAAAGLPidISKAKQTRGEKKARKIMSKLGLKPIQGVSRVTIRKSKNILFVINKPDVFKNPVSDTYIVFGEAKIEDLSQQAQVAAAEKFKAPeiSPAADVGAGTTAVAPIQEESEEEEVDDTGVEEKDVDLVMLQANVSRAKAIKALRNNGYDLVNAIMALTM
>UniRef100_A0A8C4MIY9	232	0.640	2.755E-65	18	214	215	104	306	307
------------------PRAPGSGQHSDSHGESSAELEENFSGPQSAQCPAQAAAGSGSEETVAKAKQSRSEKKARKAMSKLGLRQIQGVTRITIQKSKNILFVIAKPDVFKSPASDTYVVFGEAKIEDLSQQVHRAAAEKFKVPAEPSALVPESAPGPHVrpceeeEGDEEEEEVDEAGLELRDIELVMAQANVSRAKAVRALRDNQSDIVNAIMELTM
>UniRef100_G1U1Z6	232	0.624	2.755E-65	18	214	215	1137	1341	1342
------------------PRAPGSGQHSDSHGESSAEPDEQDVSAPQPAQCPAQAPASSSEDTIAKAKQSRSEKKARKAMSKLGLRQIQGVTRITIQKSKNILFVIAKPDVFKSPASDTYVVFGEAKIEDLSQQVHKAAAEKFKVPSEPSALVPESLPGPRVrpeceeeeEEEEEEEEVDEAGLELRDIELVMAQANVSRAKAVRALRDNHSDIVNAIMELTM
>UniRef100_UPI0007A6D298	232	0.641	2.755E-65	18	214	215	1511	1711	1712
------------------PLAPGSGQHSDSHGESSAELEEQDLSGPQATQCPAqAPASGSSEETAAKAKQSRSEKKARKAMSKLGLRQIQGVTRITIQKSKNILFVIAKPDVFKSPASDTYVVFGEAKIEDLSQQVHRAAAEKFKVPTEPTTLVPESAPGPRVRPQCEdqgEEEVDEAGLELRDIELVMAQANVSRAKAVRALRDNQSDIVNAIMELTM
>UniRef100_A0A5E4PWY9	232	0.619	3.774E-65	0	214	215	0	210	211
MP-ELTELDKATAS-MTEKRKEETASSDSDSDDTIPELEDAGATATGGITNPI---GGID--VVSKAKQSRGEKKARKIMSKLGLKPVTGVTRVTIRKSKNILFMINSPDVYKNPHSDTYIVFGEAKIEDLSQQATMAAAERFKAPESAATGNDTTTSGTTVapiAEEEDEEGVDETGVDEKDVEIVMSQANVSRAKAVRALKNNQSDIVNAIMELTM
>UniRef100_UPI00155A4190	232	0.593	3.774E-65	0	214	215	0	213	215
MP-ELTEIkneAPSTSAEAKVEDVRVEDDGSDSDSDGMPGLEE--TGAGTTQLGGGATGLPID--LVSKAKQSRGEKKARKIMLKLGLKQIQGVNRVTIRKSKNILFVINNPDVYKNPHSDTYIVFGEAKIEDLSQQAQVAAAEKFKAPEAAGAADSVGAATSVAPiAEEDEEEVDETGVDEKDIELVITQANTTRAKAIKALKNNSNDIVNAIMELTM
>UniRef100_UPI0019205BBA	232	0.680	3.774E-65	32	214	215	1708	1898	1899
--------------------------------ESSAEPEEQDLSGARGAQCPAqASAGGGSEETVTKAKQSRSEKKARKAMSKLGLRQIQGVTRITIQKSKNILFVIAKPDVFKSPASDTYVVFGEAKIEDLSQQVHRAAAEKFKVPTEPSALVPESTPGPLVrpeceeeEEEEEEEEVDEAGLELRDIELVMAQANVSRARAVRALRDNQSDIVNAIMELTM
>UniRef100_UPI0002C68BD4	232	0.613	3.774E-65	9	214	215	1897	2116	2117
---------PASEQQDDQdsleedsPRAPGSGQHSDSHGESSAELEEQNFSGPQSAQCPAqAAAGSGSEETVAKAKQSRSEKKARKAMSKLGLRQIQGVTRITIQKSKNILFVIAKPDVFKSPASDTYVVFGEAKIEDLSQQVHRAAAEKFKVPAEPSALVPESAPGPHVrpceeeERDEEEEEVDEAGLELRDIELVMAQANVSRAKAVRALRDNQSDIVNAIMELTM
>UniRef100_A0A8C5EHA8	232	0.645	3.774E-65	31	214	215	1984	2164	2165
-------------------------------EGSVPELEEPEPQRPSESRLHTSI-----EDGIIRPKQSRSEKKARKAMSKLGLKPVHGVTRITIRKSKSILFVISRPDVFKSPASDIYIVFGEAKIEDLSQQAHKAAAEKFKVPAASSPLAPPLPPNLTIREESeeEEEEVDEGGLEQRDIELVMAQANVSRAKAIRALKHNKNDIVNAIMELTM
>UniRef100_UPI0014775F70	232	0.643	3.774E-65	31	214	215	2409	2590	2591
-------------------------------EGSVPELEESEGVPLRSSQPQP---VSPGDEGINRPKQSRSEKKARKAMGKLGLRPVHGVTRITIRKSKSILFVISRPDVFKSPASDIYIVFGEAKIEDLSQQVHKAAAEKFKVPVEPSPMALPAPPSLTIKEESeEEEEVDEGGLEQRDIELVMAQANVSRSKAILALRHNTNDIVNAIMELTM
>UniRef100_A0A671KGA7	231	0.985	5.170E-65	79	214	215	0	135	136
-------------------------------------------------------------------------------MSKLGLRQVAGVTRVTIRKSKNILFVITKPDVYKSPASDTYIVFGEAKIEDLSQQAQLAAAEKFKVQGEAVSNIQENTQTPTVQEESEEEEVDETGVEVKDIELVMSQANVSRAKAVRALKNNNNDIVNAIMELTM
>UniRef100_UPI000C77844F	231	0.650	5.170E-65	19	214	215	15	208	209
-------------------NQENDSGTDSDGEDSIPELEE------TAAGGEGSAVAAGDDMTAGKSKQSRGEKKARKIMSKLGLKQVTGVSRVTIRKSKNILFVINKPDVYKNPASDTYIVFGEAKIEDLSQQAQMEAAQKFKAAEASAPSEMGGSGTtghPAIPEEdDDDEDVDESGVEAKDIELVMSQANVSRVKAVKALKNNANDIVNAIMELTM
>UniRef100_A0A921YXQ7	231	0.596	5.170E-65	0	214	215	0	210	211
MP-ELTELDKATAS-MTEKRKEETASSDSDSDDTIPELEDAGAPGAGGISNPIA-----GIDIVSKAKQSRGEKKARKIMSKLGLKPVQGVNRVTIRKSKNILFVINSPDVYKNPHSDTYIVFGEAKIEDLSQQATMAAAERFKAPETAAAGndaAAAGTTVAPIAEEEDEEGVDETGVDEKDVEIVMSQANVSRAKAVRALRNNQSDIVNAIMELTM
>UniRef100_A0A336LTK3	231	0.654	5.170E-65	31	214	215	34	215	216
-------------------------------DGTPPELEDAGATTT-----QLGGADGGLPDMVSKNKQSRGEKKARKIMSKLGLKPVAGVSRVTIRKSKNILFVINNPDVYKNPHSDTYIIFGEAKIEDLSQQAQVAAAEKYKTDSAptvgDVTSAAARTQEPPITEE-DEEEVDDTGVDEKDIELVMSQANVPRAKAIRALKSNQNDIVNAIMELTM
>UniRef100_A0A0L0C5N2	231	0.643	5.170E-65	31	214	215	38	218	220
-------------------------------EDTIPELE--DAGAGATQLGG--GATGLPVDLVSKAKQSRGEKKARKIMLKLGLKQIQGVNRVTIRKSKNILFVINNPDVYKNPHSDTYIVFGEAKIEDLSQQAQVAAAEKFKTPEAAgAADTIGTTSSVAPIAEEDEEEVDETGVDEKDIELVINQANTTRAKAIKALKNNNNDIVNAIMELTM
>UniRef100_UPI0003F0B7B5	231	0.634	5.170E-65	18	214	215	1024	1228	1229
------------------PQAPGSGQHSDSHAElSAPEMDEQDPAAPQmAQCPPQASVVSSSEETIAKAKQSRSEKKARKAMSKLGLRQIQGVTRITIQKSKNILFVISKPDVFKSPASDTYVVFGEAKIEDLSQQIHKAAAEKFKVPTEASANTSELAPGLQAklecqeEEEEEEVEVDETGLELRDIELVMAQANVSRAKAVRALRDNHSDIVNAIMELTM
>UniRef100_UPI001C53BE53	231	0.640	5.170E-65	19	214	215	1112	1313	1314
-------------------QAPGSGQHSDSHGESSAELDDQDTSAPQKAQCP-AQAPTGSSEAIAKAKQSRSEKKARKAMSKLGLRQIQGVTRITIQKSKNILFVIAKPDVFKSPASDTYVVFGEAKIEDLSQQAHKAAAEKFKVPSEASALVPESAPGPRVrpaceeeEEEEEEEEVDEAGLELRDIELVMAQANVSRAKAVRALRDNHSDIVNAIMELTM
>UniRef100_UPI001E67EE9F	231	0.617	5.170E-65	9	214	215	1143	1359	1360
---------PATEQQddqdsLEEESPRAPGQPSDSHGESSAELEEQEPPGPQAVQGSAQAPASGSEETSAKAKQSRSEKKARKAMSKLGLRQIQGVTRITIQKSKNILFVIAKPDVFKSPASDTYVVFGEAKIEDLSQQVHRAAAEKFKVPTEPSALVPESVPGPRVrpeceeEEEGEEEEVDEAGLELRDIELVMAQANVSRAKAVRALRDNQSDIVNAIMELTM
>UniRef100_A0A7J8HD18	231	0.643	5.170E-65	19	214	215	1242	1443	1444
-------------------QAPGPGQHSDSLGQSSVELEEQDLSGPQAVQCPAQAPASGSEETAAKAKQSRSEKKARKAMSKLGLRQVQGVTRITIQKSKNILFVIAKPDVFKSPASDTYVVFGEAKIEDLSQQVHRAAAEKFKVPTEPTTLVPESVPGPRVKPEceedqgEEEEEVDEAGLELRDIELVMAQANVSRAKAVRALRDNQSDIVNAIMELTM
>UniRef100_UPI001AEFFEE8	231	0.947	7.083E-65	0	152	215	0	152	153
MPGEATETVPATEQELPQPQDETGSGTESDSDGSVPELEEQDSTQTTTQQAQLAAAAEIDEEPVSKAKQSRSEKKARKAMSKLGLRQVTGVTRVTIRKSRNILLVITKPDVYKSPASDNYIVFGEAKIEDLPQQTQLAAAEKFKVQGEAVSNI--------------------------------------------------------------
>UniRef100_A0A553NVR3	231	0.701	7.083E-65	51	214	215	12	182	183
---------------------------------------------------PLAAAAGLNEDLVSKAKQSRGEKKARKIMSKLGLKNVAGVSRVTIRKSKNILFVITKPDVYKNPASDTYIVFGEAKIEDLSQQAQMEAAQKFKAAEAPQPTEMGAQGTTGApgpgaipEEDEDDEEVDDSGVEDKDIELVMSQANVSRSKAVKALKNNTNDIVNAIMELTM
>UniRef100_UPI002367D922	231	0.594	7.083E-65	0	214	215	0	209	210
MP-ELTELDKATAS-MTEKRKEETASSDSDSDDTIPELEDAGGPGTGGISNPIA-----GIDIVSKAKQSRGEKKARKIMSKLGLKPVQGVNRVTIRKSKNILFVINSPDVYKNPHSDTYIVFGEAKIEDLSQQATMAAAERFKAPESAAANEASANQTtvAPIAEEEDEEGVDEAGVDEKDVEIVMSQANVSRARAVRALRNNHSDIVNAIMELTM
>UniRef100_A0A6J1LBA1	231	0.581	7.083E-65	0	214	215	0	216	218
MP-ELTEIkneAPSTSAEAKQPEdgdVRVEDDGSESDSDMIPELEE--AETGTTQLGGGATGLPID--MVSKAKQSRGEKKARKIMLKLGLKQIQGVNRVTIRKSKNILFVINNPDVYKNPHSDTYIVFGEAKIEDLSQQAQVAAAEKFKAPeGPLATDSVGATTSVAPIAEEDEEEVDGTDVDEKDIELVITQANTTRGKAIKALKNNRNDIVNAIMELTM
>UniRef100_A0A7R8WJ05	231	0.623	7.083E-65	31	211	215	35	220	617
-------------------------------EGSVPDLDdteqDKGATEASLQGThPIAQAAGINEEMANKQKVSRSEKKARKMMSKLGLKLVSGVNRVTIRRSKNIIFVINKPDVYKSPASDTYIVFGEAKMEDLSQQAQMAAAEKFKSQDKPGEEWVPGSATIAEEAEEEDEELDESGVEEKDIDLVMTQASCSRPKAIKALKNNNNDIVNAIMD---
>UniRef100_UPI001471BE03	231	0.647	7.083E-65	31	214	215	822	1006	1007
-------------------------------DGSVPELEEPEPLRPTDTQSISPA-----DDGVNRPKQSRSEKKARKAMSKLGLKSVHGVTRITIRKSKSILFVISRPDVFKSPASDIYIVFGEAKIEDLSQQAHKAAAEKFKVPMTSSPLAPPVPPSLTIKEESeeeedeDEEEVDEGSLEQRDIELVMAQANVSRAKAVRALKHNKNDIVNAIMELTM
>UniRef100_A0A9B0WEN8	231	0.581	7.083E-65	9	214	215	958	1177	1178
---------PASPQGLPVPElqedldsleedSLLAPGSDSHADSSAPEMEQDPAAPRTARCPPQVPAVSSSDETITKAKQSRSEKKARKAMSKLGLRQIQGVTRVTIQKSKNILFVISKPDVFKSPASDTYVVFGEAKIEDLSQQVHKAAAEKFKVPAEPSAHTTESTPGLQAKPECPEEEevkVDEAGLELRDIELVMAQASVSRAKAVQALRDNHSDIVNAIMELTM
>UniRef100_A0A5N3W472	231	0.737	9.705E-65	2	214	215	0	195	196
--GEAPETVPATEQELPQPQAETGPGTESDSDESL----------SWQQHLKW-------MKNQSVKQSSRSEKKTWKAMSKLGHRQFTWATRVTIRKSKNILFVITKPDVCKSPALDNYIVLGEAKMEDLSQQAQLAAAEKFKLKGEAISNIQENTQTPTVQEESEKEEVDETGVEVKDIEFVMSQAHVSRAKVVRALKKDSNDTVNAIMELTM
>UniRef100_A0A7S3HZQ4	231	0.540	9.705E-65	6	214	215	7	196	198
------ETMPKEEEEDP---TIDSDDDDESDEDDMPELE----------------AAEGGDGDAARVKQSRSEKKSRKAMQKLGMKPVPGIMRVTVKKSKNILFVIAKPDVFKSPASDTYIIFGEAKIEDLSAQAQQQAAEQFKEPVMAKPEMAKVAQKPVIEEIEADGEIDETGVEPKDVELVMSQAGVPRARAVKALKMNDGDIVNAIMELTM
>UniRef100_UPI00158AF13D	231	0.610	9.705E-65	0	214	215	0	212	213
MP-ELTELDKAASSDPTKVEvVAAGSGTDSDSDESIPDLEDTNAGGGGFSGTNV---SGLPIDVISKAKQSRSEKKARKLMSKLGLKLVQGVNRVTIRKSKNILFVINKPDVLKNPASDTYIIFGEAKIEDLSQQAQVAAAEKFKEP-PVISTAEAGGSTTVVApiQEESEEEVDESGVEEKDVELVMAQANVSRGKAIKALKNNQNDIVNAIMELTM
>UniRef100_A0A6P9AHK3	231	0.601	9.705E-65	20	214	215	17	214	215
--------------------ADADTAGTDSDSDSAPELEDAGAGSGINFPGGAAAAAAAGlPIDISKAKQTRGEKKARKIMSKLGLKPITGVSRVTIRKSKNILFVINKPDVFKNPVSDTYIVFGEAKIEDLSQQAQVAAAEKFKAPeiSPAADVGAGTTVVAPIQEESEEEEVDDSGIEDKDVDLVMLQANVSRAKAIKALRNNGCDLVNAIMALTM
>UniRef100_UPI00033186C7	231	0.675	9.705E-65	35	214	215	622	806	807
-----------------------------------PEPEEQESPRPQTAQnpAQALESGSSSEDTVAKAKQSRSEKKARKAMSKLGLRQIQGVTRITIQKSKNILFVIAKPDVFKSPASDTYVVFGEAKIEDLSQQAHRAAAEKFKMPAEPSNLVPESAPGPRVkpeRKEEEEEEVDETGLELRDIELVMAQASVSRARAVRALRDSRSDIVNAIMELTM
>UniRef100_A0A6Q2YEU3	231	0.637	9.705E-65	31	214	215	2810	2990	2991
-------------------------------EGSVPELEESEGVLRSSQPQPV----SPGDEGINRPKQSRSEKKARKAMGKLGLRPVHGVTRITIRKSKSILFVISRPDVFKSPASDIYIVFGEAKIEDLSQQVHKAAAEKFKVPVEPSPMAPPAPPSLTIKEESeEEEEVDEGGLEQRDIELVMAQANVSRSKAILALRHNTNDIVNAIMELTM
>UniRef100_A0A1I7RYD5	230	0.606	1.330E-64	19	214	215	3	198	199
-------------------ETKEQVEKHTSGDSSSDEDEETPGAQvITEEQAKVAEAAGLSEQVTEKgSKQSRSEKKARKLFSKLGLKPVHGVSRVSIRKSKSILFVINKPDVYKSPGSDTYIVFGEAKIEDLSQHAQLADVENFKPPSANI--MQNVNRLAPQQEESDTEEVDATGLEEKDIELVMSQANVSRNKAIKALKNADNDLVNAIMELTM
>UniRef100_A0A183C5Q2	230	0.580	1.330E-64	4	214	215	3	206	207
----AEETVKAKEEEAKKTTT----DDGSSSEEEVPELEEGEG-DVTEEQKKVAEAAGLSEQVAEKgSKQSRSEKKARKLFSKLGLKQVHGVSRVCIRKSKSILFVINKPDVYKSPGSDTYVVFGEAKIEDLAQHAQITDVENLKPP--SIIRDVRNRMAP-AEEESDGEEADATGIEEKDIELVMSQANVSRNKAIKALKKADNDLVNAIMELTM
>UniRef100_A0A914LI50	230	0.637	1.330E-64	31	214	215	29	207	208
-------------------------------DGDVPELEE---GEVTEDQKKVAEAAGIAEQVTDKgAKQSRSEKKARKLFSKLGLKQVHGVSRVCIRKSKNILFVINKPDVYKSPGSDTYIVFGEAKIEDLAQHAQITDVENLKPPSIIRDVRNRMAQP---EEESDEEEVDATGIEEKDIELVMSQANVSRNKAIKALRKADNDLVNAIMELTM
>UniRef100_UPI000B926896	230	0.600	1.330E-64	0	214	215	0	210	211
MP-ELTELDKATAS-MTEKRKEETASSDSDSDDSIPELEDAGAPGAGGITNPIA-----GIDIVSKAKQTRGEKKARKIMSKLGLKPVQGVNRVTIRKSKNILFVINSPDVYKNPHSDTYIVFGEAKIEDLSQQATMAAAERFKAPETTTAGNDTATAGTTVapiAEEEDEEGVDETGVDEKDVEIVMSQANVSRAKAVRALRNNQSDIVNAIMELTM
>UniRef100_A0A182JDB5	230	0.652	1.330E-64	31	214	215	34	211	212
-------------------------------EDSIPELEDAGAT-----SAQLSA----GEIPdISKAKQSRGEKKARKIMSKLGLKPVQGVNRVMIRKSKNILFVINNPDVYKNPHSDTYIIFGEAKIEDLSQQAQVAAAEKFKAPEATQTAGEASGSTNVVtpIAEEDEEEVDDTGIDDKDIDLVMSQANVKRAKAIRALKNNDNDIVNAIMELTM
>UniRef100_UPI0006C9B541	230	0.628	1.330E-64	0	214	215	0	212	213
MP-ELTELDkPATSECAKAEQAtTAGSATDSDSDDTIPELEDGTSGSGAYSGIGIP-GMPID---VSKTKQNRGEKKARKLMSKLGLKPVTGVNRVTIRKSKNILFVINKPDVLKNPASDTYIIFGEAKIEDLSQQAQVAAAEKFKeHPIPTATEASGSMTAVTTIQEEDEEEVDETGVEEKDIELVISQASVSRAKAIKALKNNQNDIVNAIMELTM
>UniRef100_A0A226EVC8	230	0.666	1.330E-64	34	214	215	35	217	218
----------------------------------IPELEDNTGAVAGGEGKEGLIPGMGADDLISKVKQSRGEKKARKIMSKLGLKQITGVNRVTIRKSKNILFVITKPDVYKNPASDTYIVFGEAKIEDLSQQAQMAAAEKFKGPemPSASELNPASTLASTIQEEDTDEEVDASGVEEKDIELVMSQANVSRAKAVKALKKTENDIVNAIMDLTM
>UniRef100_A0A915KQA4	230	0.587	1.330E-64	12	213	215	11	226	227
------------EKEAKKAKTGSDGSSDESDDDSAPELEE--AEPLTQQQKQVAEAAGIEEQVVKGSKQSRSEKKARKLFSKLGLKQiilnrrlffhikVQGVQRVCIRKSKNILFVINKPDVYKSPGSDTYIVFGEAKIEDLSQHAQQAAAEKFKLPdaaSQATSNFRLPRRSQPQEEESDDEEVDCSGIEEKDIELVMSQANVSRNKAIRALRNSQNDIVNAIMvSLT-
>UniRef100_A0A183ITS5	230	0.612	1.330E-64	17	210	215	108	302	309
-----------------QHKGSEGDTSDESDDESVPDLEESEP-QLTQHQKQVAQAAGLEEQVTKVGKQSRSEKKARKFFSKLGLKQVHGVQRVCIRKSKNILFVINKPDVYKSPGSDTYIVFGEAKIEDLSQHAQQAAAEKFKIsePGMMTDAGLGNVQQYQESQESDDEEVDASGIEEKDIELVMSQANVSRSRAIKALRISNNDIINAIM----
>UniRef100_A0A2I4CBF6	230	0.645	1.330E-64	31	214	215	569	749	750
-------------------------------EGSVPDLEELEPLRPLEPQSISSA-----DEGLNRPKQSRSEKKARKAMSKLGLKPVHGVTRITIRKSKSILFVISRPDVFKSPMSDIYIVFGEAKIEDLSQQAHKAAAEKFKVPVSSSPLAPSAPPSLTIKEESEEedEEVDDGGLEQRDIELVMAQANVSRAKAVRALKHNKNDIVNAIMELTM
>UniRef100_A0A8C2SXZ2	230	0.849	1.330E-64	16	189	215	1039	1217	1257
----------------PVVKNDKGSGTESDSDESVPELEEHDSTQATTQQAQLAAAAEIDEEPVSKAKQSRSEKKARKAMSKLGLRQVTGVTRVTIRKSKNILFVITKPDVYKSPASDTYIVFGEAKIEDLSQQAQLAAAEKFKVQGEAVSNIQENTQTPTVQEESEEEEVSPSpdgpvGLPHPLLPLMGGQAGC-------------------------
>UniRef100_UPI0014552993	230	0.633	1.330E-64	18	214	215	1475	1675	1676
------------------PRAPGSGQHSDSHGESSAELDEQDLSAPHT-QCPAQAPTGSSEETIAKAKQSRSEKKARKAMSKLGLRQIQGVTRITIQKSKNILFAIAKPDVFKSPASDTYVVFGEAKIEDLSQQVHKAAAEKFKVPSESLALVPEVAPGPRLrpecgEEEEEEEEVDESGLELRDIELVMAQANVSRAKAVRALRDNHSDIVNAIMELTM
>UniRef100_A0A452F1L7	230	0.716	1.822E-64	0	214	215	0	190	191
MPSGATETILATKQ-----QAETESGTETDRNESVPELEEQDSTQATKQQAQLAAADEIGEEPVSKAKQSQREKKAQTSMSKLGLQEVTGVNRVNIWKSNNILFVITKADVYKS--LDTYIISGKAKMEDLSHQAQLAAAEKFQVQ--------QTIQTPT---------VDETGVEVKDIELVMSQANLSRAKAVRALKNNSNDTVNAVMELTM
>UniRef100_A0A7S2V7B3	230	0.595	1.822E-64	32	214	215	24	200	201
--------------------------------DEMPDLEEQPEGAA------PAGGADAEAGPAGSGKQNRSEKKSRKAMQKLGMRPVPGIIRVTVKKSKNILFVISKPDVFKSPSSDTHIIFGEAKIEDLSAQAQSAAAEQFRTPEASAAVPPAAAPTAAAADEGENEEVDEEGVEPKDIELVMSQAGVTRAKAVKALKKNEGDIVNAIMELTM
>UniRef100_A0A3Q3VRX1	230	0.652	1.822E-64	34	214	215	28	206	207
----------------------------------VPELEESEPLKPSEPQSMSSA-----DEGLNRPKQSRSEKKARKAMSKLGLKPVHGVTRITIRKSKSILFVINRPDVFKSPASDIYIVFGEAKIEDLSQQAHKAAAEKFKVPVTSSPMAPPVPPSLTIKEESeeeEEEEVEEGGLEQRDIELVMAQANVSRAKAIRALKHNKNDIVNAIMELTM
>UniRef100_A0A8J6AFT4	230	0.627	1.822E-64	18	214	215	969	1172	1173
------------------PQAAGSGQYSDSHGESSVELEDHDLSGPQTAQRPAqALAGGSSEETFTKAKQSRSEKKARKAMSKLGLRQIQGVTRITIQKSKNILFVITKPDVFKSPASDTYVVFGEAKIEDLSQQVHRAAAEKFKVPAEPSTLVPESAPEPQVgpkgqeEEEEEDDKVDEAGLELRDIELVMAQASVSRAKAVRALRDNESDIVNAIMELTM
>UniRef100_UPI001E1B1820	230	0.626	1.822E-64	18	214	215	1643	1843	1844
------------------PRAPGSGQHSDSHGDSSTELDERDVSAPQTAQCPGQAPAGSIEETTAKAKQSRSEKKARKAMSKLGLRQIQGVTRITIQKSKNILFVIAKPDVFKSPASDTYVVFGEAKIEDLSQQVHKAAAEKFKVPSESSALAPELAPGPHVkpecEEQEDEEEVEEAGLELRDIELVMAQANVSRAKAVRALRDNHSDIVNAIMELTM
>UniRef100_UPI001C43A7BC	229	0.664	2.496E-64	31	214	215	32	208	209
-------------------------------EESLPELEQGGS-----------ASAPTVTESAKAAKQSRSEKKARKLMSKLGLKQVPGVNRVTIRKSKNILFVINKPDVFKNPASDTYIVFGEAKIEDMSQQAQMAAAEKFKEPtvNPAADTAAHTTVPAAIQedEEEDDEEVDETGLEEKDIELVVSQANVSRAKAVRALKKNNNDIVNAIMDLTM
>UniRef100_A0A1E1W5T5	229	0.596	2.496E-64	0	214	215	0	210	211
MP-ELTELDKATAS-MTEKRKEETASSDSDSDDTIPELEDAGAAGAGGITNPIA-----GIDIVSKAKQSRGEKKARKIMSKLGLKPVSGVNRVTIRKSKNILFVINSPDVYKNPHSDTYIVFGEAKIEDLSQQATMAAAERFKAPESAATGNDAATAGTTVapiAEEEDEEGVDESGVDEKDVEIVMSQANVSRARAVRALRNNQSDIVNAIMELTM
>UniRef100_UPI001C7B4890	229	0.591	2.496E-64	0	214	215	0	210	211
MP-ELTELDKATAS-MTEKRKEETASSDSDSDDTIPELEDAGAPGAGGITNPIA-----GIDLVSKAKQSRGEKKARKIMSKLGLKPVSGVNRVTIRKSKNILFVINSPDVYKNPQSDTYIVFGEAKIEDLSQQATMAAAERFKAPETNVagnDSASTGTTVAPIAEEEDEEGVDETGVDEKDVEIVMSQANVSRARAVRALRNNQSDIVNAIMELTM
>UniRef100_A0A8C6STR9	229	0.625	2.496E-64	15	214	215	216	412	413
---------------LALKSNCLASCNESESEESVPELED------AEPLRPEHHSFSSVSEGLSRPKQSRSEKKARKAMSKLGLKPVHGVTRITIRKSKSILFVISRPDVFKSPASDIYIVFGEAKIEDLSQQAHKAAAEKFKVPVTSTPLAPPLPPRLSIKEESdeeEEEEVDETGLEQRDIELVMAQANVSRAKAVRALKHNKNDIVNAIMELTM
>UniRef100_UPI0006435043	229	0.607	2.496E-64	9	214	215	962	1180	1181
---------PASEQQDDQdsldedsPQAPGSGQYSDSHGDSSVELEEHDLSGPPTAQRPAQALAGsSSEETFTKAKQSRSEKKARKAMSKLGLRQIQGVTRITIQKSKNILFVITKPDVFKSPASDTYVVFGEAKIEDLSQQVHRAAAEKFKVPAEPSTLAPESAPEPqagrkCEEEEEEEDKVDEAGLELRDIELVMAQASVSRAKAVRALRDNQSDIVNAIMELTM
>UniRef100_UPI001E1D9CB0	229	0.606	2.496E-64	20	214	215	1006	1206	1207
--------------------PDLGQHSDSHAESSAPEVEQDLAAPRTARGPPQGPTVGSSEETIAKAKQSRSEKKARKAMSKLGLRQIPGVTRITIQKSKNILFVISKPDVFKSPASDTYVVFGEAKIEDLSQQVHKAAAEKFKVPPDPSAPASESAAGLRVtpecqeEEEEEEEEVDETGLELRDIELVMAQANVSKAKAVQALRANHSDIVNAIMELTM
>UniRef100_UPI0022B13799	229	0.610	2.496E-64	3	214	215	1516	1736	1737
---EAAGIAPAPGQAAPRPpaaarQPKGSCNESESNDESIPELEEPEGsePQPTPDPGGLTHSLGTGEETVSKAKQSRSEKKAGRPCPSWGSRQIHGVTRIpHHRKSKNILFVITKPDVFKSPASDIYIVFGEAKIEDLSQQVHKAAAEKFKVPMEHSPLITETAPTLTIKEESeEEEEVDETGLEVRDIELVMAQANVSRPKAVRALRHNNNDIVNAIMELTM
>UniRef100_UPI0006D4D16E	229	0.628	3.419E-64	42	214	215	9	199	200
------------------------------------------PEQTEVDQKPVEADSGTDSEPddipdleptgsgslnpdVSKAKQSRGEKKARKLMSKLGLKPIQGVSRVTIRKSKNILFVINKPDVFKNPASDTYIIFGETKIEDLSQQAQMAAAEKFKAPeLSQATDTGATTVVAPIQEESEEEELDATGIEEKDIELVMSQANVSRNKAVKALTNNQNDIVNAIMELTM
>UniRef100_A0A1I8I5I7	229	0.588	3.419E-64	32	214	215	35	230	231
--------------------------------DGAPDLEEVHPEDA-AAHSQLAAAAGISEEPVSKSKQSRSEKKARKAMSKLGLKQVSGVNRVTIRKSKNLLFVISQPDVFKAPSADIYVVFGEAKIEDLSAQAQIAAAEKLREGAQSIGGDAKAAGAAGAsgggtdlakeaiveEESDDDEEVDATGVEEKEIDLVMQQASVSRKKAINALKKNNNDIVNAIMELTM
>UniRef100_E0VQR8	229	0.670	3.419E-64	31	212	215	26	201	356
-------------------------------DGSIPELEES----GTNHSSEFANAGGIAMD-ISKAKQSRGEKKARKIMSKLGLKLISGVTRVTIRKSKNILFVISKPDVYKNPASDTYIVFGEAKIEDLSQQAQVAAAEKFKTPQLTVSSDGVSKVMP-IQEESDEEDVDDSGIEEKDIDLVVSQVNVSRSKAIKALRNNDNDIVNAIMEL--
>UniRef100_UPI0018902F1D	229	0.617	3.419E-64	9	214	215	958	1174	1175
---------PASEQQDDQdsldedsPQAAGSGQYSDSHGESSLELEEHDLSGSQTAQRPAqALAGGSSEETSTKAKQSRSEKKARKAMSKLGLRQIQGVTRITIQKSKNILFVITKPDVFKSPASDTYVVFGEAKIEDLSQQVHRAAAEKFKVPVEPTTLVPESAPEPqggPKCEEEEEDKVDEAGLELRDIELVMAQASVSRAKAVRALRDNQSDIVNAIMELTM
>UniRef100_A0A1Y1I5Y3	229	0.567	4.684E-64	13	213	215	17	200	202
-------------QEEGAVESEDEDEEESDDDDEVPDLED--------------AQAEGAEGEAGKGKQSRSEKKSRKAMQKLGMKPVPGVQRVTIKKSKNILFVISKPDVFKSPASDTYIIFGEAKIEDLSSQLQSQAAQQFQAPEAA---LETPKQSASIADLDDDEEVDETGVEPKDIELVMTQAGVSRAKAVSALKQTDGDIVSAIMELT-
>UniRef100_UPI0004ED0F4A	229	0.630	4.684E-64	19	214	215	1255	1457	1458
-------------------QAPGSDQHSESHGESSAELDEQDISAPQTVQCSAQGPAGSNEETIAKAKQSRSEKKARKAMSKLGLRQIQGVTRITIQKSKNILFVIAKPDVFKSPASDTYVVFGEAKIEDLSQQVHKAAAEKFKVPSESSALVPELALGSRVrpeceeqEEEEEEEEVEEAGLELRDIELVMAQANVSRAKAVRALRDNHSDIVNAIMELTM
>UniRef100_UPI001888B2F4	229	0.639	4.684E-64	20	214	215	1981	2171	2172
--------------------PIMASCNESESEGSVPELEEPERRPSEPQSISFA------DDGLNRPKQSRSEKKARKAMSKLGLKPVHGVTRITIRKSKSILFVISRPDVFKSPASDIYIVFGEAKIEDLSQQAHKAAAEKFKVPVTSSPLAPPVPPSLTIKEESeeEEEEVDVGGLEQRDIELVMAQANVSRAKAVRALKNNKNDIVNAIMELTM
>UniRef100_A0A250XSA7	228	0.596	6.417E-64	34	214	215	11	188	189
----------------------------------VEEVEEEDEEEDEDSDDDVPDLDDEDDGTPGKGKQSRGEKKSRKAMQKLGMKPVTGVSRVTIKKSKNILFVIQNPDVFKSPNSDTYIIFGEAKIEDLSAQAQSAAAEQFARRPE---PEQIDNKASAAPVEEDDEEVDDTGVEPKDIELVMTQANVSRSKAVKALKNADGDIVSAIMELTM
>UniRef100_A0A7S0WX65	228	0.662	6.417E-64	57	213	215	32	188	190
---------------------------------------------------------DEDGEGTGRGKQSRSEKKSRKAMQKLGMKPVPGVTRVTIKKSKNILFVIQSPDVFKSPASDTYIIFGEAKIEDLSAQAQSAAAEQFKPSAREQEPEVAKAAAAAAPEEDDGEEVDETGVEAKDIDLVMQQANVSRKKAVKALKNSEGDIVSAIMELT-
>UniRef100_A0A4U5PJ00	228	0.618	6.417E-64	11	214	215	8	206	207
-----------TEEEVKK---TITTDDGSSSDEEVPELEGEQ--QLTEEQRRVAEAAGLAEQVDEKgGKQSRSEKKARKLFSKLGLRTVTGVSRVCIRKSKNILFVINKPDVYKSPGSDTYVIFGEAKIEDLSQHAQFAAAERLKPTETA---TTAAPAAPVVQEEEsgDEGEVDATGVEEKDIELVMSQAGVSRSKAIKALKSSNNDIVNAIMELTM
>UniRef100_UPI001D008862	228	0.597	6.417E-64	0	214	215	15	226	227
MP-ELTELDKAASSDSKVEVIPAGSGTESDSDDSIPDLEDPSAGGGSYSGTNV---SGLPIDVISKAKQTRGEKKARKLMSKLGLKLVQGVNRVTIRKAKNILFVINKPDVLKNPASDTYIIFGEAKIEDLSQQAQVAAAEKFKEPPSiATAEAGGSTSVVAPIQEESEEEVDETGVEDKDVELVVAQAQVSRAKAIKALKNNQNDIVNAIMELTM
>UniRef100_UPI000C833990	228	0.654	6.417E-64	33	214	215	1916	2103	2104
---------------------------------SAPELEEQDPSAPRTAPCPsQAPTAGSNEEAIAKAKQSRSEKKARKAMSKLGLRQIQGVTRITIQKSKNILFVITKPDVFKSPASDTYVVFGEAKIEDLSQQVHKAAAEKFKVPAEPLALAPESAPGPXXXXXXXXXxhpsfQVDESGLELRDIELVMAQANVSRAKAVRALRDNHSDIVNAIMELTM
>UniRef100_UPI00230818CA	228	0.679	6.417E-64	41	214	215	2098	2278	2279
-----------------------------------------PPTQGLRPCPPQAPASGGSEETVAKAKQSRSEKKARKAMSKLGLRQIQGVTRITIQKSKNILFVIAKPDVFKSPASDTYVVFGEAKIEDLSQQVHRAAAEKFKVPTEPSTLVPESTPGPLVrpeceeeEEEEEEEEVDEAGLELRDIELVMAQANVSRARAVRALRDNQSDIVNAIMELTM
>UniRef100_A0A1I7YJL2	228	0.604	8.791E-64	11	214	215	8	207	208
-----------TEEEVKK--TTTTTDDGSSSDEEVPELEGEQ--QLTEEQRRVAEAAGLGEQVDEKSgKQSRSEKKARKLFSKLGLRAVNGVSRVCIRKSKNILFVINKPDVFKSPGSDTYVIFGEAKIEDLSQHAQFAAAERLK-PSEAATTAAPAAPVVQEEESDNEGEVDATGVEEKDIELVMSQASVSRSKAIKALKSSNNDIVNAIMELTM
>UniRef100_UPI00200E6FA4	228	0.577	8.791E-64	0	214	215	0	210	211
MP-ELTELDKATAS-MTEKRKEETASSDSDSDDTIPELEDAGAPGTGGISNPIA-----GIDIISKAKQSRGEKKARKIMSKLGLKPVSGVNRVTIRKSKNILFVINSPDVYKNPHSDTYIVFGEAKIEDLSQQATMAAAERFKAPESAAAGTDSASAGTTVapiAEEEDEEGIDESGVDEKDVEIVMSQANVSRARAVRALRNNQSDIVNAIMELTM
>UniRef100_UPI001C5CB767	228	0.643	8.791E-64	20	214	215	817	1015	1016
--------------------PGSGHHSDSHAESSTPETEEQDLTASRTAQCPSQASrVSSSEETIAKAKQSRSEKKARKAMSKLGLRQIQGVTRITIQKSKNILFVISKPDVFKSPASDTYVVFGEAKIEDLSQQVHKAAAEKFRVptkPSAHTSESAPGLQGKLECQEEEEIEVDETGLELRDIELVMAQANVSRAKAVRALKDNHSDIVNAIMELTM
>UniRef100_UPI0018790364	228	0.661	8.791E-64	32	214	215	1391	1576	1577
--------------------------------DSHGESEEPELSGPQTSQCPAqAPAGGGSEETSSKAKQSRSEKKARKAMSKLGLRQIQGVTRITIQKSKNILFVIAKPDVFKSPASDTYVVFGEAKVEDLSQQVHRAAAEKFKVPAEPAALVPESAPGPQVRPecEEDDEEVDEAGLELRDIELVMAQANVSRAKAVRALRENQSDIVNAIMELTM
>UniRef100_A0A8J4XDJ4	228	0.662	8.791E-64	31	210	215	2410	2588	2589
-------------------------------DGSIPELEEPNRSLLKTSDPQISHTTA--DESVSKTKQSRSEKKARKAMSKLGLKQIHGVTRITIRKSKNILFVITRPDVFKSPASDIYIVFGEAKIEDLSQQVHKAAAEKFKVPLDPSPLTPDTMPSLTIKEESeEEEEVDDSGLEQRDIELVMAQANVARAKAVRALRHNKNDIVNAIM----
>UniRef100_T1IDE0	228	0.745	1.204E-63	63	214	215	39	191	192
---------------------------------------------------------------ISKAKQSRGEKKARKLMSKLGLKPIQGVSRVTIRKSKNILFVINKPDVFKNPASDTYIIFGETKIEDLSQQAQVAAAEKFKAPDISQStETGATTVVAPIQEESEEEDVDATGIEEKDIELVMSQANVSRNKAVKALTNNQNDIVNAIMELTM
>UniRef100_Q1HQ81	228	0.596	1.204E-63	0	214	215	0	210	211
MP-ELTELDKATAS-MTEKRKEETASSDSDSDDNIPELEDAGAPDAGGITNPIA-----GIDIVSKSKQSRGEKKARKIMSKLGLKPVQGVERVTIRKSKNILFVINSPDVYKNPHSDTYIVFGEAKIEDLSTQATMAAAERFKAPETTATGNDASTTGTTVapiAEEEDEEGVDETGVDEKDVEIVMSQANVSRAKAVRALKNNQSDIVNAIMELTM
>UniRef100_A0A084WLB0	228	0.648	1.204E-63	31	214	215	34	212	213
-------------------------------EDSIPELEDAGAT-----SAQLSA----GEVPdISKAKQSRGEKKARKIMSKLGLKPVQGVNRVMIRKSKNILFVINQPDVYKNPHSDTYIIFGEAKIEDLSQQAQMKAAENFKAPEPTPSAAGEASGSTNVvtpIAEEDEEEVDDTGIDDKDIELVMSQANVKRAKAIRALKNNENDIVNAIMELTM
>UniRef100_A0A915CNZ7	228	0.583	1.204E-63	19	214	215	802	992	993
-------------------EVKKTTDDGSSSDDDVPELEEGEVTEA---QKKVAEAAGLSEQVLDKgSKQSRSEKKARKLFSKLGLKPVHGVSRVCIRKSKSILFVINKPDVYKSPGSDTYVVFGEAKIEDLAQHAQITDVENLKPP---SSIIRDVRRMVPEEQESDGEEADATGIEEKDIELVMSQANVSRNKAIKALKKADNDLVNAIMELTM
>UniRef100_A0A1A7WCR1	228	0.619	1.204E-63	31	214	215	999	1182	1183
-------------------------------EGSVPDLEELEPLRPSEPQSLSSA-----DEGMNRPKQSRSEKKARKAMSKLGLKPVHGVTRITIRKSKSILFVISRPDVFKSPVSDIYIVFGEAKIEDLAQQAHKEAAEKFKVPVSSSPLAPPVPPSLTIkeeseEEEEEEEEVDNGGLEQRDIELVMAQANVSRAKAVRALKHNKNDIVNAIMELTM
>UniRef100_A0A087YJ25	228	0.634	1.204E-63	31	214	215	1051	1233	1234
-------------------------------EGSMPDLEELEPLRPSEPPFQCVSAV---DDGLNRPKQSRSEKKARKAMSKLGLKPVHGVTRITIRKSKSILFVITRPDVFKSPMSDIYIVFGEAKIEDLSQQAHKAAAEKFKVPVSPSPLAPPVPPSLTIKEESeeEEEEVDDGGLEQRDIELVMAQANVSRAKAIRALKHNKNDIVNAIMELTM
>UniRef100_A0A8J6GWS3	227	0.985	1.650E-63	79	214	215	0	135	136
-------------------------------------------------------------------------------MSKLGLRQVTGVTRVTIRKSKNILFVITKPDVYKSPASDTYIVFGEAKIEDLSQQAQLAAAEKFKVQGEAVSNIQENTQTLTVQEESEYEEVDETGVEVKDIELVMSQANVSRAKAVRALKNNSNDIVNAIMELTM
>UniRef100_M4YR90	227	0.647	1.650E-63	14	214	215	11	211	212
--------------EVKLEDAADGSGTESDSDESVPELEDADG-QTTTP--GMSAASCVQEEPISKAKQSRSEKKARKALLKNNLKPVLGVSRVTIRKAKNILFIIPKADVFKSPASDTYIIFGEAKIEDVSNQAQINAAEKFKAPDPsaAGEGLTSKISQPVEEEEiNEGEEVDETGLESKDIELVMQQANVRRGQAVHALKKHSNDIVNAIMELTM
>UniRef100_UPI0007E71C18	227	0.613	1.650E-63	6	214	215	9	215	217
------EAAPSTSAEAkPEDVRVEDDGSDSDSDGGMPGLEE--AGAATTQLGGGATGLPID--LVSKAKQSRGEKKARKIMLKLGLKQIQGVNRVTIRKSKNILFVINNPDVYKNPHSDTYIVFGEAKIEDLSQQAQVAAAEKFKAPeaAGAADSVGATTSVAPIAEE-DEEEVDDTGVDEKDIELVITQANTTRAKAITALKRNNNDIVNAIMDLTM
>UniRef100_Q5BJV5	227	0.670	1.650E-63	32	214	215	401	587	588
--------------------------------ESSGELDEQDIS-PQKSQCPAQDPAGSNEETTAKAKQSRSEKKARKAMSKLGLRQIQGVTRITIQKSKNILFVIAKPDVFKSPASDTYVVFGEAKIEDLSQQVHKAAAEKFKVPSESSALVPELAPGPRVrpeceEQEEEEEEVEEAGLEPRDIELVMAQANVSRAKAVRALKDNHSDIVNAIMELTM
>UniRef100_UPI00196BB0D9	227	0.661	1.650E-63	31	214	215	1016	1204	1205
-------------------------------EESSAELEEQALSGPQATQCPAQALAGRSEETMAKAKQSRSEKKARKAMSKLGLRQIHGVTRIAIQKAKDILFVITKPDVFKSPASDTYVVFGEAKIEDLSQQAHRAAAEKFKVPAEPSTLGPESTPGPRVrlgceENREEDEEVDEAGLELRDIELVMAQANVSRAKAVRALRDNQSDIVNAIMELTM
>UniRef100_A0A7J8D7A9	227	0.656	1.650E-63	31	214	215	1052	1240	1241
-------------------------------EESSAELEDQALSGPQAAQCPAQALAGRSEETAAKAKQSRSEKKARKAMSKLGLRQIHGVTRIAIQKAKDILFVITKPDVFKSPASDTYVVFGEAKIEDLSQQAHRAAAEKFKVPAEPCTLVPESTPGPRARLEceetqDEDEEVDEAGLELRDIELVMAQANVSRAKAVRALRDNQSDIVNAIMELTM
>UniRef100_A0A556TM19	227	0.668	1.650E-63	31	210	215	1925	2101	2106
-------------------------------DGSIPELEEPKRSLLKTSDPQISTA----DESVSKTKQSRSEKKARKAMSKLGLKQIHGVTRITIRKSKNILFVISRPDVFKSPASDIYIVFGEAKIEDLSQQVHKAAAEKFKVPLDPSPITPDIIPNLTIKEESeEEEEVDESGLEQRDIELVMAQANVARAKAVRALRHNKNDIVNAIM----
>UniRef100_A0A8I6RLV3	227	0.738	2.261E-63	63	214	215	40	196	197
---------------------------------------------------------------ISKAKQSRGEKKARKLMSKLGLKPIVGVSRVTIRKSKNILFVINKPDVFKNPASDTYIIFGETKIEDLSQQAQVAAAEKFKAPPElsqyaDVSGATTNQVVPPIQEESEEEELDASGIEEKDIELVMSQANVSRNKAVKALTNNQNDIVNAIMELTM
>UniRef100_UPI0006C9AB06	227	0.663	2.261E-63	31	214	215	29	208	209
-------------------------------DDTIPELED-----ATT--GGDVAGASISGMPdiVSKAKQSRGEKKARKLMSKLGLKPVLGVNRVTIRKSKNILFIINKPDVFKNPASDTYIVFGEAKIEDLSQQAQVAAAEKFKEQPILSSVEAGSGATVVAPiQEESEEEIDEAGIEDKDVELVMSQAGVSRGKAIKALKNNQNDIVNAIMELTM
>UniRef100_A0A023EJZ8	227	0.623	2.261E-63	31	214	215	41	218	219
-------------------------------EDTIPELEDAGTA------AQLSSGGMPD--LVSKAKQSRGEKKARKIMSKLGLKPVQGVNRVTIRKSKNILFVINNPDVYKNPHSDTYIIFGEAKIEDLSQQAQVAAAEKFKAPEATPAAGESSGATTSVApiAEEDEEEVDDTGLNEKDIELVMQNANVPRAKAIRALKENNYDVVNAIMELTM
>UniRef100_A0A7R9LQS2	227	0.659	2.261E-63	32	214	215	67	258	259
--------------------------------DDVPDL-VGDGEAGADGKDKDKANALFDESG-SKAKQSRSEKKARKVMSKLGLKQVTGVNRVAIRKSKNILFVINKPDVYKSPASDTYIVFGEAKIEDLSQKAQMAAAEKFKAPeagagglpsglDSVAPGINQPTTAPIAEESDEEQEVDESGVEAKDIELVMSQANVSRVKAVKALKNNNNDIVNAIMELTM
>UniRef100_UPI0021536C3E	227	0.659	2.261E-63	32	214	215	1344	1530	1531
--------------------------------ESSAELDEQD-IPSQKAQCPAQGSAGSNEETIAKAKQSRSEKKARKAMSKLGLRQIQGVTRITIQKSKNILFVIAKPDVFKSPASDTYVVFGEAKIEDLSQQVHKAAAEKFKVPSESSALVPELAPGPRVrpeceEQEEEDEEVEEAGLELRDIELVMAQANVSRAKAVRALRDNHSDIVNAIMELTM
>UniRef100_UPI0006447454	226	0.725	3.097E-63	0	214	215	0	155	156
MPGEATETVPATEQELPQPQAETGSGTESDSDESVPELEEQDSTQATTQQAQLAAAAEIDEEPVSKAKQSRSEKKARKAMSKLGLRQVTGVTRVTIRKSKNILFVITKPDV-----------------------------------------------------------VDETGVEVKDIELVMSQANVSRAKAVRALKNNSNDIVNAIMELTM
>UniRef100_A0A8T2RK52	226	0.636	3.097E-63	50	213	215	42	204	206
--------------------------------------------------AELEEAHDADGNPINgRSKQSRSEKKSRKAMQKLGMKPVTGVTRVTIKRNKNILFVMSKPDVFKSPASDTYIIFGEAKIEDLSSQLQTKAAEQFKAPAHA--HGIPKAEASTANEADEDEEVDETGVEPKDIELVMTQAGVSRSKAVKALRNADGDIVSAIMELT-
>UniRef100_A0A0B0MYQ4	226	0.645	4.243E-63	59	213	215	40	190	192
-----------------------------------------------------------DVDGTGRSKQSRSEKKSRKAMLKLGMKPIPGVSRVTIKKSKNILFVISNPDVFKSPASDTYIVFGEAKIEDLSSQLQTQAAEQFKAP--DLSHVISQPEPSTV--AQDDEEVDETGVEPKDIELVMTQAGVSRSKAVKALKAADGDIVSAIMELT-
>UniRef100_A0A5A7NZQ1	226	0.626	4.243E-63	56	213	215	39	193	195
--------------------------------------------------------AEGQEDSSGRSKQSRSEKKSRKAMLKLGMKAIPGVSRVTVKKSKNILFVISKPDVFKSPNSDTYVIFGEAKIEDLSSQLQTQAAEQFKAP--NVGNVVPKPE-PSSVPQDDDEEVDETGVEPKDIELVMTQAGVSRARAVKALKEADGDIVSAIMELT-
>UniRef100_A0A0C9QV27	226	0.551	4.243E-63	20	213	215	10	201	203
--------------------AAHLEQQKIESDEPIIEDDDEDDEDDEDDKDEDDAQGEEGGDATGRLKQSRSEKKSRKAMLKLGMKPIPGVTRVTVKKSKNILFVISKPDVFKSPASDTYIIFGEAKIEDLGQQLQTQAAEQFKAP--DLSHVMAKPESSASIQEEEEEDVDETGVEPKDIELVMTQAGVSRVKAVKALKAADGDIVSAIMELT-
>UniRef100_UPI0023082266	226	0.572	4.243E-63	15	214	215	1	212	213
---------------LDKETKDKDSTTDSESEDSVPELEDAPEEGG---EAKPGAIAGLGEDAASKSKQSRSEKKARKVMSKLGLKQITGVNRVAIRKSKNILFVINKPDVYKSPASDTYIVFGEAKIEDLSQKAQMAAAEKFKTPdassilsgagalgeaGAGLGAAGPGSGASATLEDIEDEDVDETGIADKDIELVISQANVPRSKAIKALRENNNDIVNAIMDLTM
>UniRef100_A0A811Z191	226	0.593	4.243E-63	0	210	215	0	223	240
MPGEaarAEPLLPEAGGPGPQtdspPRAPGSGPHSDSHGESSAEPEEHDASGVQPAQCPAqAPATGGSEETVAKAKQSRSEKKARKAMSKLGLRQIQGVTRITIQKSKNILFVIAKPDVFKSPASDTYVVFGEAKIEDLSQQVHRAAAEKFKVPTEPSALVPESTPGPLrrpeeEEEEEEEEEVDEAGLELRDIELVMAQANVSRARAVRALRDNQSDIVNAIM----
>UniRef100_A0A8S0S383	226	0.646	5.812E-63	64	213	215	50	195	197
----------------------------------------------------------------GRSKQSRSEKKSRKAMLKLGMKPIPGVSRVTVKKSKNILFVISKPDVFKSPNSDTYIIFGEAKIEDLSSQLQTQAAEQFKAP--NISNVAPKPEPVTV--AQDDEDVDETGVEPKDIELVMTQAGVSRARAVKALKESDGDIVSAIMELT-
>UniRef100_A0A7S3UBB4	226	0.653	5.812E-63	59	214	215	44	199	200
-----------------------------------------------------------DGEEEGRGKQSRSEKKSRKAMQKLGMKPVPGVMRVTIRKSKNILFVINKPDVFKSPASDTHIIFGEAKIEDLAAQAQAQAAQRFRGSMEAANQEAASTKPEEEEPEEEEGEVDEEGIEPKDIDLVMTQAGVSRAKAVKALKKCENDIVSAIMELTM
>UniRef100_A0A251VP43	226	0.653	5.812E-63	64	213	215	52	199	201
----------------------------------------------------------------GRSKQSRSEKKSRKAMLKLGMKPIPGVSRVTVKKSKNILFVISKPDVFKSPASDTYIIFGEAKIEDLSSQLQSQAAEQFKAP--NVSNTVTESAPETSATAQDDEDVDETGVEPKDIELVMTQAGVSRPKAVKALKAADGDIVSAIMELT-
>UniRef100_UPI001263A438	226	0.613	5.812E-63	56	213	215	47	202	204
--------------------------------------------------------AEGKGDGSGRSKQSRSEKKSRKAMLKLGMKPIPGVSRVTVKKSKNILFVISKPDVFKSPTSETYIVFGEAKIEDLSSQLQTQAAEQFKAPPANLANVVSKPESSTM--AQDDEEVDETGVEPKDIELVMTQAGVSRSRAVKALKAADGDIVSAIMELT-
>UniRef100_UPI002242B786	226	0.679	5.812E-63	32	214	215	1229	1413	1414
--------------------------------ESSGELDEELSPQRS--QCPAQGPAGSTEETIAKAKQSRSEKKARKAMSKLGLRQIQGVTRVTIQKSKNILFVIAKPDVFKSPASDTYVVFGEAKIEDLSQQAHKAAAEKFKVPSESSALGPELAPGPRVrpecEEQEEEDEVEEAGLEPRDIELVMAQANVSRAKAVRALKDNHSDIVNAIMELTM
>UniRef100_A0A6S9LQR9	225	0.547	7.963E-63	14	214	215	6	191	192
--------------EKPTEEPEVEGEEEDDSDDDMPELEE-----------QTDVPAPDASEPMSSGKQNRSEKKSRKAMQKLGMRPVPDITRVTVKKSKNILFVISDPDVFKSPNAETYIIFGEAKIEDLSAQAQTQAAEQFRAPEAA----PAAAAGGAAADDDDDEEVDEEGVDQKDIELVMTQAGCTRPKAVKALKNNSGDIVNAIMELTM
>UniRef100_A0A814TJP3	225	0.545	7.963E-63	0	212	215	0	241	244
MPILATESVEASSTDLKQEQsSVQIKDVKDDSDESSSEesGNEGEKDDEAKQSHPLAEAAGIDEELQSKQKQTRSEKKARKAMAKLGLRPIPGILRVTIRKSKNILFVIQKPDVYKSPASDTYIVFGEAKIEDLSQRAQIAAANQFKTLGQNqaganansndqtsnqnnndksqtdkTSNIQSNNKTETIQEEDDEdEQVDSQGIEENDIQLVMSQSKTTRSKAIKALRKCNNDIVNAIMEL--
>UniRef100_G3U953	225	0.597	7.963E-63	20	214	215	869	1074	1075
--------------------PGSGQHSDSHAESSAPEMEEQDLAAPrTSRCPPQAPTVGSSEETIAKAKQSRSEKKARKAMSKLGLRQIQGVTRITIQKSKNILFVISKPDVFKSPASDTYVVFGEAKIEDLSQQVHKAAAEKFKVPAEPSASASESAPGLRATPECAvgcsraqprvAQQVDETGLELRDIELVMAQANVSRAKAVRALRDNHSDIVNAIMELTM
>UniRef100_UPI00189C0520	225	0.625	7.963E-63	31	214	215	1954	2135	2136
-------------------------------EGSVPDLEELEPMCPSEPQCISSA-----DEGLNRPKQSRSEKKARKAMSKLGLKPVHGVTRITIRKSKSILFVISRPDVFKSPMSDIYIVFGEAKIEDLSQQAHKAAAEKFKVPVSSSPLAPLVPPRLTIKEESeeeDEEEIDDGSLEQRDIELVMAQANVSRAKAVRALKHNKNDIVNAIMELTM
>UniRef100_UPI0019215978	225	0.575	1.091E-62	35	213	215	5	179	181
-----------------------------------PTVEDDDEEADDEDDDQDDAEGHHDGDGAGRSKQSRSEKKSRKAMLKLGMKPIPGVSRVTVKKSKNILFVISKPDVFKSPASDTYVIFGEAKIEDLSSQLQTQAAEQFKAP--DLSNVISKPE--TSSNVQDDEEVDETGVEPKDIELVMTQAGVSRSKAVKALKAADGDIVSAIMELT-
>UniRef100_A0A2H5MZQ1	225	0.633	1.091E-62	64	213	215	34	181	183
----------------------------------------------------------------GRSKQSRSEKKSRKAMLKLGMKPIPGVSRVTVKKSKNILFVISKPDVFKSPTSDTYIVFGEAKIEDLSSQLQSQAAEQFKVPPPNTGNVASKPESSAM--AQDDEEVDETGVEPKDIELVMTQAGVPRSRAVKALKAADGDIVSAIMELT-
>UniRef100_A0A1A6GXZ1	225	0.944	1.091E-62	67	210	215	45	183	184
-------------------------------------------------------------------KQNRV-----GAMSKLGLRQVTGVTRVTIRKSKNILFVITKPDVYKSPASDTYIVFGEAKIEDLSQQAQLAAAEKFKVQGEAVSNIQENTQTPTVQEESEEEEVDETGVEVKDIELVMSQANVSRAKAVRALKNNSNDIVNAIM----
>UniRef100_T1TEY6	225	0.613	1.091E-62	56	213	215	41	194	196
--------------------------------------------------------AEGQEDASGRSKQSRSEKKSRKAMLKLGMKPIPGVSRVTVKKSKNILFVISKPDVFKSPNSDTYVIFGEAKIEDLSSQLQTQAAEQFKAP--NISQAAPKAEPTTVI--QDDEDVDETGVEPKDIELVMTQAGVSRARAVKALREANGDIVSAIMELT-
>UniRef100_A0A369S2U2	225	0.732	1.091E-62	57	214	215	42	201	202
---------------------------------------------------------GEDEEG-GKGKQSRSEKKARKAISKLGLKVVTGISRVTIKRSKNILFVISNPDVYKSPASDTYIVFGEAKVEDLSQQAQVQAAEKFKAPEEaktAAAGQAANVSTIQEEEEEEEEEVDETDIEAKDIELVMNQANVSRAKAVKALKNNKNDIVNAIMELTM
>UniRef100_A0A6D2J269	225	0.524	1.091E-62	14	213	215	3	203	205
--------------ELKEEEILASKFEEQKIDLDKPEVEDDDDIDEDDSEDDD-EAEGHDGEAGSRSKQSRSEKKSRKAMLKLGMKPITGVSRVTVKKSKNILFVISKPDVFKSPASDTYVIFGEAKIDDLSSQLQTQAAEQFKAPDPskVVSAGETSSGAAAASAAQDDEEVDEEGVEPKDIELVMTQAGVSRPRAVKALKEANGDIVSAIMELT-
>UniRef100_UPI00125D069E	225	0.642	1.091E-62	66	213	215	57	207	209
------------------------------------------------------------------SKQSRSEKKSRKAMLKLGMKPVPGVSRVTIKRTKNILFFISKPDVFKSPNSETYVIFGEAKIEDLSSQLQTQAAQQFRMPdvGSVIPKPDASTATPaAVQADEEEEEVDETGVEPRDIDLVMTQAGVSRSKAVKALKTNSGDIVSAIMELT-
>UniRef100_T1KB87	225	0.582	1.091E-62	31	214	215	17	212	213
-------------------------------EDSVPELEDAPEEGG---EAKTGTVSGLGDDAASKSKQSRSEKKARKVMSKLGLKQITGVSRVAIRKSKNILFVINKPDVYKSPASDTYIVFGEAKIEDLSQKAQMAAAEKFKTPdassilsgagalgeaGAGLGTTGQGTGASATIDDVEDEEVDETGIAEKDIELVMSQANVNKSKAIKALRENNNDIVNAIMDLTM
>UniRef100_A0A834KPJ3	225	0.606	1.091E-62	0	210	215	0	211	309
MP-ELTELDKAASSEPTKIEAarvGVGSGTDSDSDDTIPELE--DAGVGGTAGFPTTAVTGLPIDLVSKAKQSRGEKKARKLMSKLGLKPVQGVNRVTIRKSKNILFVINKPDVLKNPASDIYIVFGEAKIEDLSQQAQVAAAEKFKEPPviPATEAGGSTTVVAPIQEES-EEEVDDTDVEEKDVDLVMCQANVSKGKAIKALRNNKNDIVNAIM----
>UniRef100_A0A1U8D0U0	225	0.652	1.091E-62	32	214	215	1270	1455	1456
--------------------------------ESPTELDEQD-TPPQKGQCPAQGPAGSNDDTTAKAKQSRSEKKARKAMSKLGLRQIQGVTRITIQKSKNILFVIAKPDVFKSPASDTYVVFGEAKIEDLSQQVHKAAAEKFKMPSESSALVPELAPGPRVrpecEEQEEDEEVEEAGLELRDIELVMAQANVSRAKAVRALRDNHSDIVNAIMELTM
>UniRef100_UPI0013F38D44	225	0.677	1.091E-62	32	214	215	1472	1658	1659
--------------------------------ESSGELDEQDiSPQKSKCPAQDP--AGSNEETTAKAKQSRSEKKARKAMSKLGLRQIQGVTRITIQKSKNILFVIAKPDVFKSPASDTYVVFGEAKIEDLSQQVHKAAAEKFKVPSESSALVPELAPGPRVrpeceEQEEEDEEVEEAGLEPRDIELVMAQANVSRAKAVRALKDNHSDIVNAIMELTM
>UniRef100_A0A315WCD5	225	0.634	1.091E-62	31	214	215	1894	2074	2077
-------------------------------EGSMPDLEELEPLRPSEPPCVSAADDGL-----NRPKQSRSEKKARKAMSKLGLKPVHGVTRITIRKSKSILFVITRPDVFKSPMSDIYIVFGEAKIEDLSQQAHKAAAEKFKVPVSPSPLAPPVPPTLTIKEESeeEEEEVDDGGLEQRDIELVMAQANVSRAKAIRALKHNKNDIVNAIMELTI
>UniRef100_A0A8J4FQT8	224	0.584	1.494E-62	32	214	215	9	191	192
--------------------------------EGVEEVEEDDDEELSEEDEEGDLDDGDEEGGGARGKQSRSEKKSRKAMQKLGMKPVQGVTRVTIKKSKNILFVIQSPDVFKSPASDTYIIFGEAKIEDLSAQSQAAAAEQFKMRPEMGAETALTHGATAGPADEDDEEVDDSGVEQKDIELVMTQANVSRAKAIKALKNAEGDIVSAIMELTM
>UniRef100_UPI00190146EB	224	0.639	1.494E-62	56	213	215	44	197	199
--------------------------------------------------------AEGHGEASGRSKQSRSEKKSRKAMLKLGMKPIPGVSRVTVKKSKNILFVISKPDVFKSPTSDTYIVFGEAKIEDLSSQLQTQAAEQFKAP--NLSNLTSKPEPSTV--AHDDEEVDETGVDAKDIELVMTQAGVSRPKAVKALKATDGDIVSAIMELT-
>UniRef100_A0A3B3ZDJ4	224	0.615	1.494E-62	18	214	215	12	202	203
------------------PIQGLTSCNESESEESVPELEDAEPLRPDHHVGLLSKL---------RPKQSRSEKKARKAMSKLGLKPVHGVTRITIRKSKSILFVISRPDVFKSPASDIYIVFGEAKIEDLSQQAHKAAAEKFRVPVTSTPLAPPIPPRLSIKEESddeEEEEVDEGGLEQRDIELVMAQANVSRSKAVRALKHNKNDIVNAIMELTM
>UniRef100_UPI0018E3C008	224	0.639	1.494E-62	31	214	215	36	214	215
-------------------------------EDTIPELED-----AGTGAAQLSAGGMPD--LVSKAKQSRGEKKARKIMSKLGLKPVQGVNRVTIRKSKNILFVINNPDVYKNPHSDTYIIFGEAKIEDLSQQAQVAAAEKFKAPEAAPTAGETSGATTSVApiAEEDEEEVDESGLNEKDIELVMQNAQVPRAKAIRALKENAFDVVNAIMELTM
>UniRef100_A0A8J9RTS4	224	0.628	2.047E-62	56	214	215	32	190	191
--------------------------------------------------------AEADDGTPSRSKQSRSEKKSRKAMQKLGMKPVPGITRVTIKKSKNILFVIQKPDVLKSPNSDTYVIFGEAKIEDLSAQANAQAAEQFVAKEQPSIADTKAESAAQADEEDDEGEVDESGVEANDIELVMTQANVSRKKAVKALKSADGDIVSAIMELTM
>UniRef100_A0A507ELU1	224	0.627	2.047E-62	31	214	215	23	195	196
-------------------------------DDDLPELEE---------NAEAAAAAGVDLESLFPGKnQSRSEKKARKAMAKLGLKPIPGITRVTIRRPKNILFVVAQPDVYKSATSDTYIVFGEAKIEDLNSQAQAAAADQFKAP-ELNQTEEDEEEVPELAE--EEENVDETGVEAKDIELVMQQANVSRSKAVKALKTHNNDIVNAIMELTM
>UniRef100_A0A6A2Y2G3	224	0.600	2.047E-62	54	213	215	48	204	206
------------------------------------------------------ADGHLDGEGTGRSKQSRSEKKSRKAMLKLGMKPIPGVSRVTVKKSKNILFIISKPDVFKSPTSDTYVIFGEAKIEDLSSQLQTQAAEQFKAPDLSHVVSKPESSSALAQ---EDEEVDETGVEPKDIELVMTQAGVSRSKAVKALKAADGDIVSAIMDLT-
>UniRef100_A0A8T0G2T2	224	0.567	2.047E-62	13	213	215	16	208	210
-------------QKLHSDDPIIEDGKDDDDDEDEDEDEDDDVLDALDGQGEGDDAAG------GKSKQSRGEKKSRKAMQKLGMKPVTGVTRVTIKKSKNILFVISKPDVFKSPASDTHIIFGEAKIEDLSSQLQSQAAEQFKVPE--MANVESKAEPSSAVEAEDEGDVDETGVEPKDIELVMTQAGVSRAKAVRALKATDGDIVSAIMDLT-
>UniRef100_A0A5N6MDZ9	224	0.640	2.047E-62	64	213	215	71	218	220
----------------------------------------------------------------GKSKQSRSEKKSRKAMLKLGMKPIPGVSRVTVKKSKNILFVISKPDVFKSPASDTYVIFGEAKIEDLSSQLQSQAAEQFKAP--NLSNMVAEPEPASSATAQDEEDIDETGVEPKDIELVMTQAGVSRSKAVKALKAADGDIVSAIMELT-
>UniRef100_A0A8S2E3X9	224	0.604	2.047E-62	4	212	215	281	486	489
----AQETHPTTEGPID---VKDDSESSSDSDESATEGDQTAGGEAGKPH-PLAEATGIREEMQSKQKQTRSEKKARKAMAKLGLRPVTGILRVTIRKSKNILFVIQKPDVYKSPASDTYIVFGEAKIEDLTQRAQIAAANQFKNLESQVATSAESKVKPTIPEESeDEEEVDAEGVEETDIQLVMNQSKTTRAKAIKALKKCNNDIVNAIMEL--
>UniRef100_A0A0Q3X945	224	0.985	2.047E-62	76	210	215	371	505	931
----------------------------------------------------------------------------RTAMSKLGLRQVTGVTRVTIRKSKNILFVITKPDVYKSPASDTYIVFGEAKXEDLSQQAQLAAAEKFKVQGEAVSNIQENTQTPTVQEESEEEEVDETGVEVKDIELVMSQANVSRAKAVRALKNNSNDIVNAIM----
>UniRef100_UPI00094F1772	224	0.645	2.047E-62	31	214	215	1903	2082	2083
-------------------------------DGSALELEE---EPMRPHQPQ---SFSSPDEGLNRPKQSRSEKKARKAMSKLGLKPVHGVTRITIRKSKSILFVISRPDVFKSPASDIYIVFGEAKIEDLSQQAHKAAAEKFKVPVTSTPLAPPVPPSLSIKEESeeEEEEVDDGGLEQRDIELVMAQANVSRAKAVRALKHNKNDIVNAIMELTM
>UniRef100_A0A5J4XUL6	224	0.639	2.805E-62	57	214	215	36	192	193
---------------------------------------------------------EEGGGPGGRGKQSRSEKKSRKAMQKLGMKPVPGVSRVTIKKSKNILFVISKPDVFKSPASDTYIIFGEAKIEDLSAQAQASAAEQFRAPEPALTD-SKAEPSGMTEEDDDEGDVDEGDVEPKDIELVMTQASVSRAKAVRALKKAEGDIVSAIMELTM
>UniRef100_UPI001C25713F	224	0.522	2.805E-62	11	213	215	1	194	196
-----------TQQSQEELLAHHLEHQKIDNDEPIIEDEEDD-----DDDDEDDDDVEGQEDGSGRSKQSRSEKKSRKAMLKLGMKPIPGVNRVTVKKSKNILFVISKPDVFKSPNSDTYVIFGEAKIEDLSSQLQSQAAEQFKVPNIN----QAAPKAEPAVVIQDDEDVDETGVEPKDIELVMTQAGVSRARAVKALKEANGDIVSAIMELT-
>UniRef100_A0A022Q2R7	224	0.618	2.805E-62	56	213	215	40	196	198
--------------------------------------------------------AEGQEDGSGRSKQSRSEKKSRKAMLKLGMKPILGVSRVTVKKSKNILFVISKPDVFKSPNSDTYVIFGEAKIEDLSSQLQTQAAEQFKAPtvGSAAPKAEPASLTP---QEDDDADVDESGVEPKDIELVMTQAGVSRAKAVKALKESDGDIVSAIMELT-
>UniRef100_D1FVA3	224	0.654	2.805E-62	31	214	215	31	207	208
-------------------------------EESLPELEQGD-----------IASAPVVTEASKVAKQSRSEKKARKLMAKLGLKQVPGVNRVTIRKSKNILFVINKPDVFRNPSSDSYIVFGEAKIEDMSQQAQMAAAEKFKEPavNPAKDTAAHTTVPAAIQedEEEDEEEVDETGMEEKDIELVVSQANVSRAKAVRALKNNNNDIVNAIMDLTM
>UniRef100_A0A3M7PH39	224	0.566	2.805E-62	10	213	215	7	218	220
----------AAEENVQAEQAKTQETEQVKIEEGKGDNDSGDESESSGEEAETEAKAETGEPMSEQHKQSRSEKKARKAIQKLGLKQVPGITRVTMRKSKNIIFVISKPDVYKSPASDTYIVFGEAKVEDLSQQAQMAAAERLKFQqaaqvaqgGESVPAAEDKKPETIVEEEDDGEEVDATGIEEKDIEIVVSQSNVSRKKAIKALKNNNNDIVNAIMELT-
>UniRef100_A0A8C0D9V6	224	0.616	2.805E-62	9	210	215	1220	1430	1462
---------PGAEPELlapgPVHRAPGSGQHSDSHGESSAELEEQDPSGPqTTPCPAQAPAGGGSEETVTKVKQSRSEKKARKAMSKLGLRQIQGVTRITIQKSRNILFVIAKPDVFKSPASDTYVVFGEAKIEDLSQQVHRAAAEKFKVPSEPSALVPESAPGPRVrpecKEEEEEEEDEETGLELRDIELVMAQANVSRAKAVRALRDNQSDIVNAIM----
>UniRef100_A0A8S4BYS4	224	0.626	2.805E-62	20	210	215	1969	2156	2166
--------------------PILASCNESESEGSVPELEEPEPLRPSDPHSISSA-----DEAMNRPKQSRSEKKARKAMSKLGLKPVHGVTRITIRKSKSILFVISRPDVFKSPLSDIYIVFGEAKIEDLSQQAHKAAAEKFKVPVTSSPLAPPVPPSLTIKEESeeEEEEVDEGGLEQRDIELVMAQANVSRAKAVRALKHNKNDIVNAIM----
>UniRef100_A0A7S0IRM7	223	0.653	3.842E-62	59	214	215	35	190	191
-----------------------------------------------------------DGDAANKAKQSRSEKKSRKAMQKLGMKPVMGIMRVTVKKSKNILFVISKPDVFKSPASDTYIIFGEAKIEDLSAQAQTAAAEQFKAPEMPKPEHARVTEKPSIEEIDDGESVDEEGLEAKDVELVMSQAGVSRAKAAKALQTNKGDIVNAIMELTM
>UniRef100_I0YU40	223	0.616	3.842E-62	56	214	215	32	190	191
--------------------------------------------------------AEADDGTPSRSKQSRSEKKSRKAMQKLGMKPVPGITRVTIKKSKNILFVIQKPDVLKSPNSDTYVIFGEAKIEDLSAQASAQAAEQFVPKEQPSMADNKAEAIAAADDEEDDGEVDESGVEANDIELVMTQANVSRKKAVKALKSADGDIVSAIMELTM
>UniRef100_A0A7J9I2I8	223	0.612	3.842E-62	59	213	215	40	192	194
-----------------------------------------------------------DGEGAGRSKQSRSEKKSRKAMLKLGMKPIPGVSRVTVKKSKNILFIISKPDVFKSPTSDTYVIFGEAKIEDLSSQLQTQAAEQFKAP--DLSHVISKPEPEPSTSAQDDEEVDETGVEPKDIELVMTQAGVSRSKAVKALKAADGDIVAAIMELT-
>UniRef100_A0A2K1K7Z6	223	0.643	3.842E-62	57	213	215	49	203	205
---------------------------------------------------------GEDGLTAGKSKQSRGEKKSRKAMQKLGMKPVPGVTRVTIKKSKNILFVISKPDVFKSPASDAHIIFGEAKIEDLSSQLQSQAAEQFKVPE--VANVESKAEPASTAEAEEEGDVDETGVEPKDIELVMTQAGVSRAKAVHALKTTNGDIVSAIMDLT-
>UniRef100_UPI000D1CBF56	223	0.643	3.842E-62	57	213	215	51	205	207
---------------------------------------------------------GEGEDGTGKSKQSRSEKKSRKAMQKLGMKPVTGVTRVTIKKSKNILFVISKPDVFKSPASDTHIIFGEAKIEDLSSQLQTQAAEQFKAP--DMGRVPPNKAEGAGGEAEEEEEVDDTGVEPKDIELVMTQAGVPRSKAVKALKATDGDIVSAIMDLT-
>UniRef100_A0A8X8ZQZ9	223	0.616	3.842E-62	60	213	215	112	261	263
------------------------------------------------------------EDGSGRSKQSRSEKKSRKAMLKLGMKPIPGVNRVTVKKSKNILFVISKPDVFKSPNSDTYVIFGEAKIEDLSSQLQSQAAEQFKVPNIN----QAAPKAEPAVVIQDDEDVDETGVEPKDIELVMTQAGVSRARAVKALKEANGDIVSAIMELT-
>UniRef100_A0A6J1A154	223	0.488	3.842E-62	5	213	215	80	282	284
-----TEQVPSTEEPQKLPQSEEEAVVEDVKEDDEDDDEDEDDEDDDKEDGAQGANGG--------SKQSRSEKKSRKAMLKLGMKPVTGVSRVTIKRTKNILFFISKPDVFKSPNSETYVIFGEAKIEDLSSQLQTQAAQQFRMPdmGSVMAKSDTSTAAAGAPADEEGEEIDETGVEPRDIDLVMTQAGVSRSKAVKALKTHNGDIVSAIMELT-
>UniRef100_UPI0021E2E13D	223	0.648	3.842E-62	32	214	215	1214	1400	1401
--------------------------------ESSAELDEED-MSPVKAQCPSQGPAGSSDETIAKAKQSRSEKKARKAMSKLGLRQIQGVTRITIQKSKNILFVIAKPDVFKSPASDTYVVFGEAKIEDLSQQVHKAAAEKFKVPSESSALVPELAPGPrgrteCEEQEEEDEEVEEAGLEPRDIELVMAQANVSRAKAVRALKDNHSDIVNAIMELTM
>UniRef100_UPI00210F9439	223	0.621	3.842E-62	19	214	215	1761	1952	1953
-------------------NSSLVSCNESDSEGSVLELEEEPVRPPQPQ------SFSSADEGPNRTKQSRSEKKARKAMSKLGLKPVHGVTRITIKKSKSILFVISRPDVFKSPASDIYIVFGEAKIEDLSQQAHKAAAEKFKVPVTSTPLAPPVPPSLSIKEESeeEEEEVDNGGLEQRDIELVMAQANVSRAKAVRALKHNKNDIVNAIMELTM
>UniRef100_A0A7S0WLB0	223	0.598	5.264E-62	32	213	215	21	180	182
--------------------------------DDVPELEE-----------------AGDEEGGAKGKQSRSEKKSRKAMQKLGMKPVPGVIRVTIKKSKAILFVIAKPDVFKSPASDTHIIFGEAKIEDLSAQAQSAAAEQFKVPDLVQAKAAK-----PATIEEDEGEVDETGVDPKDIELVMTQAGVSRGKAVAALKANDSDIVSAIMELT-
>UniRef100_E1ZGF5	223	0.622	5.264E-62	52	214	215	21	187	188
----------------------------------------------------VPDLDEGGEEGGARGKQSRSEKKSRKAMQKLGMKPVPGVMRVQIRKSKNILFVINKPDVYKSPSSDTYVIFGEAKIEDLSAQAAGAAAEQFRmaeaMGGGGAGPAPTRAAEPEEEEEEDGEEVDESGVESKDIELVMTQAGVSRSKAVKALKNADGDIVSAIMELTM
>UniRef100_A0A835XUH1	223	0.666	5.264E-62	59	214	215	36	190	191
-----------------------------------------------------------EEGGAGRGKQSRSEKKSRKAMQKLGMKPVTGVTRVTIKKSKNILFVIQSPDVFKSPASDTYIIFGEAKIEDLSAQTQAAAAEQFKMRPE-PEAAQHAAAAGGAADEDDGEEVDDSGVEQKDIELVMTQANVSRAKAIKALKNAEGDIVSAIMELTM
>UniRef100_A0A2P6VDQ2	223	0.625	5.264E-62	52	214	215	30	197	198
----------------------------------------------------VPDLDEAGEEGGARGKQSRSEKKSRKAMQKLGMKPVPGVMRVQIRKSKNILFVINKPDVFKSPASDTYVIFGEAKIEDLSAQAAGAAAEQFRMaeamgAAGAGAGMPQRAVEPAAAEEDEGEEVDESGVEAKDIELVMTQAGVSRGKAVKALKNADGDIVSAIMELTM
>UniRef100_A0A7N0TQW3	223	0.643	5.264E-62	57	213	215	47	199	201
---------------------------------------------------------QLDGEGGGRSKQSRSEKKSRKAMLKLGMKPITGVSRVTVKKSKNILFVISKPDVFKSPTSDTYIVFGEAKIEDLSSQLQTQAAEQFKAP-DLSHVISKPESSATGQ---DEEDVDETGVEPKDIELVMTQAGVSRGKAVKALKAADGDIVSAIMELT-
>UniRef100_F6HQR1	223	0.613	5.264E-62	56	213	215	47	200	202
--------------------------------------------------------AEGQDDGSGRSKQSRSEKKSRKAMLKLGMKTIPGVSRVTIKKSKNILFVISKPDVFKSPTSDTYVIFGEAKIEDLSSQLQTQAAEQFKAP----NVHPAAAQPETAAVVQDDEEVDETGVEPKDIDLVMTQAGVSRSKAVKALKAADGDIVSAIMELT-
>UniRef100_A0A8T2B6W2	223	0.624	5.264E-62	57	213	215	47	201	203
---------------------------------------------------------GLDGEAGGKSKQSRSEKKSRKAMLKLGMKPITGVSRVTVKKSKNILFVISKPDVFKSPASDTYVIFGEAKIEDLSSQIQSQAAEQFKAP--DLSNVISKGESSSAAVVQDDEEVDEEGVEPKDIELVMTQAGVSRPRAVKALKAADGDIVSAIMELT-
>UniRef100_A0A9D4VD95	223	0.597	5.264E-62	31	213	215	39	205	207
-------------------------------DDDGPELEE---------------AHDADGNPVNgKSKQSRSEKKSRKAMQKLGMKAVTGVTRVTIKRNKNILFVISKPDVFKSPASDTYIIFGEAKIEDLSSQLQTQAAEQFKAPTHAPG--VSKAEPSTAYEADEDEEVDEAGIEPKDIELVMTQAGVSRSKAVTALRNADGDIVSAIMELT-
>UniRef100_A0A7J0DNN7	222	0.605	7.211E-62	59	213	215	15	166	168
-----------------------------------------------------------DGDGSGRSKQSRSEKKSRKAMLKLGMKPIPGVSRVTVKKSKNILFVISKPDVFKSPASDTYVIFGEAKIEDLSSQLQTQAAEQFKAPdlSHVISKPESSAMAP-----QDDEDVDETGVEPKDIELVMTQAGVSRSKAIKALKAADGDIVSAIMELT-
>UniRef100_A0A2I4GIF1	222	0.546	7.211E-62	20	213	215	10	198	200
--------------------AAHLEQQKINPDEPVVEDED-DEDDDDESEDKEEDDAEGQGDGTARSKQSRSEKKSRKAMLKLGMKPIPGVSRVTVKKSKNILFVISKPDVFKSPASDTYIVFGEAKIEDLSSQLQTQAAEQFKAP--NISNVISKPEPSAVAL--DDEDVDETGVEPKDIELVMTQAGVSRSRAVKALKAADGDIVTAIMELT-
>UniRef100_A0A2N9F5C5	222	0.617	7.211E-62	57	213	215	48	200	202
---------------------------------------------------------GPDGDASGRSKQSRSEKKSRKAMLKLGMKPIPGVSRVTVKKSKNILFVISKPDVFKSPTSDTYVIFGEAKIEDLSSQLQTQAAEQFKAP--DLSNVISKPESSTV--AQDDEEVDETGVEPKDIELVMTQAGVSRSKAVKALKTADGDIVTAIMDLT-
>UniRef100_A0A2I0KJQ7	222	0.660	7.211E-62	64	213	215	57	205	207
----------------------------------------------------------------GRSKQSRSEKKSRKAMLKLGMKPITGVSRVTVKKSKNILFVISKPDVFKSPASDTYVIFGEAKIEDLSSQLQSQAAEQFKAP-EPGTAAPKPEPSTAAQEDQEEEEIDETGVEPKDIELVMTQAGVSRSKAVSALKAANGDIVAAIMELT-
>UniRef100_UPI001BB0E147	222	0.583	7.211E-62	0	214	215	0	213	215
MPSETTEAV-------VQPEEHRDDVDSSGSDtDSEDSTHEMDqDTPVSSEQADLHAQFESGEEPSSKARQSRSEKKARKAISKLGLKAITGVQRVTIRKSKNILFVIQRPEVFKSPASDTYIVFGEAKIEDLSQQAQMAAAEQFRAPEKIPSASEKAAANePAVAEESDGedaEEIDASHVEPKDIELVMQQANVSKKKATKALQENNNDIVNAIMCLTM
>UniRef100_I1KB26	222	0.481	7.211E-62	7	213	215	10	223	225
-------TDPGADQQIPSVDDAILKKKAHPQEDDAPIVEDVKDDDKEETEDEDEDDDDDDKEddaqgGAEGGKQSRSEKKSRKAMLKLGLKPVTGVSRVTIKRTKNILFFISKPDVFKSPNSETYIIFGEAKIEDLSSQLQTQAAQQFRMPdvGSVLAKQDQDAAAAAAQPEEEEEEVDETGVEPHDIDLVMTQAGVSRSKAVKALKTHNGDIVGAIMELT-
>UniRef100_A0A8S9X9H8	222	0.732	7.211E-62	63	214	215	121	273	274
---------------------------------------------------------------ISKAKQSRGEKKARKLMSKLGLKPIQGVSRVTIRKSKNILFVINKPDVFKNPASDTYIIFGETKIEDLSQQAQVAAAEKFKAPEITQnTDTGATTVVAPIQEESEEEELDSTGIEEKDIELVISQANVSRNKAVKALTNNQNDIVNAIMELTM
>UniRef100_UPI00210F2FBC	222	0.648	7.211E-62	32	214	215	890	1074	1075
--------------------------------DSSAEAEDQELPIPRTEQ---ALASSGSEDTAAKAKQSRSEKKARKAMSKLGLRQIQGVTRITIQKSKNILFVIAKPDVFKSPASDTYVVFGEAKIEDLSQQVHRAAAEKFKMPPEPPTLAPESVPRPRVrpecqEMEEEEEEVDETGLELRDIELVMAQASVSRAKAVRALRDSQSDIVNAIMELTM
>UniRef100_A0A671FVX3	222	0.948	9.878E-62	78	214	215	1	137	138
------------------------------------------------------------------------------ATSKLGLRQVTGVTRVTIRKSKNILFVISKPDVYKSPASDTYIVFGEAKIEDLSQQAQLAAAEKFKVQGEAVSNIQENTQTPTVQEESEEEEVDETGVEVTDIELVMTRAKVSRAKAVRALKNSSNDIVNAIMELTM
>UniRef100_A0A150G3M4	222	0.641	9.878E-62	57	214	215	32	188	189
---------------------------------------------------------EGDEEGAgGRGKQSRSEKKSRKAMQKLGMKPVPGVSRVTIKKSKNILFVIQTPDVFKSPNSDTYIIFGEAKIEDLSAQTQAAAAEQFKMRPE--PEAAQAAGAAAGPADDDDEEVDDSGVEQKDIELVMTQANVSRAKAIKALKNAEGDIVSAIMELTM
>UniRef100_A0A835V567	222	0.632	9.878E-62	59	213	215	49	199	201
-----------------------------------------------------------GEDASSRSKQSRGEKKSRKAMLKLGMKPITGVSRVTVKKSKNILFVISKPDVFKSPNSDTYVIFGEAKIEDLSSQLQTQAAEQFKAP--DLSHVMSKPETSAIPL--DDEEVDETGVEPKDIELVMTQAGVSRAKAVKALKAADGDIVTAIMELT-
>UniRef100_A0A2K1IIA5	222	0.666	9.878E-62	64	213	215	61	208	210
----------------------------------------------------------------GKSKQSRGEKKSRKAMQKLGMKPVTDVTRVTIKKSKNILFVISAPDVFKSPASDTYIIFGEAKIEDLSSQLQSQAAEQFKVPEAA--NVEAKAAPSAAVEAEDEGDVDETGVEPKDIELVMTQAGVSRAKAVKALKTTGGDIVSAIMDLT-
>UniRef100_V4TX43	222	0.613	9.878E-62	66	213	215	62	211	213
------------------------------------------------------------------SKQSRSEKKSRKAMLKLGMKPVTGVSRVTIKRTKNILFFISKPDVFKSPNSETYVIFGEAKIEDLSSQLQTQAAQQFRMPdmGSVMAKPDASSAAAGAQQDEEEEEVDETGVEPRDIDLVMTQAGVSRSKAVKALKTHNGDIVSAIMELT-
>UniRef100_A0A5N5SX81	222	0.723	9.878E-62	66	214	215	74	225	226
------------------------------------------------------------------AKQSRSEKKARKIMSKLGLKQVPGVSRVTIRKSKSILFVINKPDVYKNPASDTYIVFGEAKIEDMSQQAQMAAAEKFKENTVPSSDAPTHAAIPAAipeDEEEDDEEVDDSGLEEKDIELVISQANVSRSKAVKALKKNNNDIVNAIMDLTM
>UniRef100_UPI000A33A10F	222	0.610	9.878E-62	18	214	215	1351	1549	1550
------------------PRAPGSGQHSDSHGESSAEPDEQDLSAPHAKC-PAQPPTGSSEETIAKAKQSRSEKKARKAMSKLGLRQIQGVTRITIQKSKNILFVIAKPDVFKSPASDTYVVFGEAKIEDLSQQVHKAAAEKFRVPSESLALVPEVASRPRLRpefEEEEEEQVDESGLELRDIELVMAQASVSRAKAVRALRDNHSDIVNAIMELTM
>UniRef100_A0A8C9UBT9	222	0.992	1.353E-61	79	210	215	0	131	180
-------------------------------------------------------------------------------MSKLGLRQVTGVTRVTIRKSKNILFVITKPDVYKSPASDTYIVFGEAKIEDLSQQAQLAAAEKFKVQGEPVSNIQENTQTPTVQEESEEEEVDETGVEVKDIELVMSQANVSRAKAVRALKNNSNDIVNAIM----
>UniRef100_A0A811YHQ3	222	0.748	1.353E-61	0	214	215	0	183	186
MCGEATETVPSTEQESPQHQAETGSGTKSDSDESGPDLKEQDSTQETIQQAQLAAAAEIDGEPVSKAKQSQSEKKARKS---------------------------HYPD--KSPASDTCIVFGEAKIEDLSQIAHLAAAEKFKVQGEAVSNIQENTQTPTVQEGSEEEEVDETSVEVKDIELIMSQANVSRAKAVPALKNNSNDIVNA--ELTI
>UniRef100_A0A9D4TYU6	222	0.641	1.353E-61	57	214	215	34	195	196
---------------------------------------------------------EGGEEGGARGKQSRSEKKSRKAMQKLGMKPVPGVMRVQIRKSKNILFVINKPDVYKSPSSDTYVIFGEAKIEDLSAQAAGAAAEQFRMADAMGGGGSGPAPTRAAevveEEEEEGEEVDESGVEAKDIELVMTQAGVSRTKAVKALKNADGDIVSAIMELTM
>UniRef100_A0A565B8S7	222	0.603	1.353E-61	57	213	215	41	199	201
---------------------------------------------------------GHDGEPGSRSKQSRSEKKSRKAMLKLGMKPITGVSRVTVKKSKNILFVISKPDVFKSPASDTYVIFGEAKIEDLSSQLQSQAAEQFKAPdlSNVISKGETSTGVAAPAADQDDEDVDEEGVEPKDIELVMTQAGVSKPRAVKALKAANGDIVSAIMDLT-
>UniRef100_A0A443NMN9	222	0.509	1.353E-61	0	213	215	0	200	202
MTAQTQEELLATHLEQQKINPDEPVVEDDDDDDDEDDDDDKEEDEAEGQQEGDAN---------GKSKQSRSEKKSRKAMLKLGMKPIPGVTRVTVKKSKNILFVISKPDVFKSPASDTYIVFGEAKIEDLSSQLQTQAAEQFKAP--DLSSVISKSELSAIAE--DDEDVDETGVEPKDIELVMTQAGVSRSKAVKALKASEGDIVSAILELT-
>UniRef100_UPI001CFC4186	222	0.640	1.353E-61	64	213	215	53	201	203
----------------------------------------------------------------GRSKQSRSEKKSRKAMLKLGMKPITGVSRVTVKKSKNILFVISKPDVFKSPTSETYIIFGEAKIEDLSSQLQTQAAEQFKAAPPNLSNVASKPESSAM-AQDEEEEADETGVEPKDIELVMTQAGVSRSRAVKALKAANGDIVSAIMELT-
>UniRef100_V4LCA0	222	0.514	1.353E-61	14	213	215	3	201	203
--------------ELKEEEILAAKLEEQKIDLDKPEVEDDDDEDDSDDDD---EAEGHDGEAGGRSKQSRSEKKSRKAMLKLGMKPITGVSRVTIKKSKNIMFVISKPDVFKSPASDTYVIFGEAKIEDLSSQLQTQAAEQFKAPdlSSMISKGETSSGAAAAAVDLDDEEVDEEGVEPKDIELVMTQAGVSKPRAVKALKAADGDIVSAIMELT-
>UniRef100_B6T903	222	0.630	1.353E-61	57	213	215	48	202	204
---------------------------------------------------------ELDGDASGKSKQSRSEKKSRKAMLKLGMKPITGVSRVTVKKSKNILFVISKPDVFKSPNSDTYVIFGEAKIEDLSSQLQTQAAEQFKAPDLSQMILNPETSGPG--QEDNDEEVDETGVEAKDIELVMTQASVSRPKAVKALKASNGDIVTAIMDLT-
>UniRef100_UPI0021E8E49C	222	0.644	1.353E-61	66	213	215	54	203	205
------------------------------------------------------------------SKQSRSEKKSRKAMLKLGMKPVTGVSRVTIKRTKNILFFISKPDVFKSPNSETYVIFGEAKIEDLSSQLQTQAAQQFKMPDMSSmiskSDIASGTTCPTI--EEEEEEVDETGVEPRDIELVMTQAGVSRPKAVKALKTHNGDIVSAIMELT-
>UniRef100_A0A6P5YWD8	222	0.619	1.353E-61	59	213	215	54	204	206
-----------------------------------------------------------DGDGSGRSKQSRSEKKSRKAMLKLGMKPIPGVSRVTVKKSKNILFIISKPDVFKSPASDTYVIFGEAKIEDLSSQLQTQAAEQFKAP--DLSHVVSKPESSTL--AQDDEEVDETGVEPKDIELVMTQAGVSRSKAVKALKAADGDIVSAIMELT-
>UniRef100_A0A6P6W733	222	0.620	1.353E-61	66	213	215	55	204	206
------------------------------------------------------------------SKQSRSEKKSRKAMLKLGMKPVTGVTRVTIKRTKNILFFISKPDVFKSPNSDTYVIFGEAKIEDLSSQLQTQAAQQFRMPdmGSVMAKSDISASGAAVQADEEEEEIDETGVEPRDIDLVMTQAGVTRCKAVKALKAHDGDIVSAIMELT-
>UniRef100_A0A9D4VET2	222	0.643	1.353E-61	54	213	215	48	205	207
------------------------------------------------------HVDGEDGVPGSKSKQSRSEKKSRKAMQKLGMKVVSGVTRVTIKRNKNIMFVISKPDVFKSPASDTYIVFGEAKIEDLSSQLQTQAAEQFKAPDLAHGAAKAEPSGG--YEAEEDEEVDETGVEPKDIELVMTQAGVSRSKAVNALKTADGDIVSAIMELT-
>UniRef100_A0A3L6TE05	222	0.514	1.353E-61	6	213	215	11	212	214
------EKTEAAESEEPAPKAEQQAADEAPVVEDVKEDEDEDDED----DDDDADEGELGAGATEGSKQSRSEKKSRKAMMKLGMKPVTGVSRITIKRAKNILFVVSKPDVFKSPTSETYVIFGEAKIEDLSSQLQAQAAQQFRMQ--DLSKAMAKQDAAAAAPADEEEEVDETGIEPRDIDLVMTQASVSRAKAVKALKAHDGDIVSAIMELT-
>UniRef100_A0A1U7ZST3	222	0.620	1.353E-61	66	213	215	67	216	218
------------------------------------------------------------------SKQSRSEKKSRKAMLKLGMKPVTGVTRVTIKRTKNILFVVSKPDVFKSPNSETYVIFGEAKIEDLSSQLQTQAAQQFRMPdmGSVMAKPDVAAAAGAAQADEEEEEVDETGVEPRDIDLVMTQAGVSRSKAVKALKTHNGDIVSAIMELT-
>UniRef100_A0A4C1YA66	222	0.609	1.353E-61	31	214	215	29	210	752
-------------------------------DDTIPELEDAGAPGTGGITNPIA-----GIDIVSKAKQSRGEKKARKIMSKLGLKPVQGVNRVTIRKSKNILFVINSPDVYKNPHSDTYIVFGEAKIEDLSQQATMAAAERFKAPETATAGADSTASGTTVapiAEEEDEEGVDETGVDEKDVEIVMSQANVSRSRAVRALRNNQSDIVNAIMDFNM
>UniRef100_A0A6G0UKW1	222	0.567	1.353E-61	3	214	215	807	1016	1017
---EKVEKVEKSEDELKKTTT---TDDGSSSDDEVQVEDEP--VNINEEQKRVAEAAGLGEQVTEKgAKQSRSEKKARKLFSKLGLKQVSGVSRVCIRKSKSILFVINKPDVYKSPGSDTYIIFGEAKIEDLSQHAQITDVESLKPQtlAQAANERSSVRQPVPEEDESDGEEVDATGCEEKDIELVMSQANVSRSKAIRALKNADNDLVNAIMELTM
>UniRef100_A0A7I4C331	221	0.660	1.854E-61	64	213	215	12	159	161
----------------------------------------------------------------GKSKQSRGEKKSRKAMQKLGMKPVTEVTRVTIKKSKNILFVISKPDVFKSPASDTYVIFGEAKIEDLSSQLQSQAAEQFKVPEAA--NFEAKSAPSAAAEADDEGDFDETGVEPKDIELVMTQAGVSRAKAVKALKSTDGDIVSAIMNLT-
>UniRef100_A0A3Q7MWS0	221	0.923	1.854E-61	44	186	215	13	155	168
--------------------------------------------QATTQQAQLVAATEIDEEQVSKAKQSRHEKKAWKAMSKLGLRQVTGVTRVTIWKSKNILFVITKQDVYKSPASDTYIVFGEAKIEDLSQQAQLAAAEKFKFQGEAVSNIQEKTQTPTVQEESEEEEVDETGVEVKDIKLVMCQ----------------------------
>UniRef100_A0A2U1NWJ2	221	0.627	1.854E-61	61	213	215	29	177	179
-------------------------------------------------------------ELSGRSKQSRSEKKSRKAMLKLGMKPIPGVSRVTVKKSKNILFVISKPDVFKSPASDTYVIFGEAKIEDLSSQLQSQAAEQFKAPNP--SNIVSEPEPTAV--AQDDDDVDETGVEPKDIELVMTQAGVTRSKAVKALKAADGDIVSAIMELT-
>UniRef100_A0A7C9DG95	221	0.621	1.854E-61	66	213	215	39	186	188
------------------------------------------------------------------SKQSRSEKKSRKAMLKLGMKPVTGVSRVTIKRAKNILFFISKPDVFKSPHSETYVIFGEAKIEDLSSQLQTQAAQQFRMPDMSAMMGKTEPSAATTAAPEEEEEVDETGVEPRDIDLVMTQAGVSRTKAVKALKNHQGDIVSAIMELT-
>UniRef100_A0A6I9T7C6	221	0.620	1.854E-61	56	213	215	42	195	197
--------------------------------------------------------AEGQEDASGRSKQSRSEKKSRKAMLKLGMKPILGVSRVTVKKSKNILFVISKPDVFKSPNSDTYVIFGEAKIEDLSSQLQTQAAEQFKAP--NVSNVVPKAEPAPL--PQDDEDVDETGVEPKDIELVMTQAGVSRARAVKALKDADGDIVSAIMELT-
>UniRef100_UPI0021E96F88	221	0.640	1.854E-61	64	213	215	50	196	198
----------------------------------------------------------------GKSKQSRSEKKSRKAMLKLGMKPILGVSRVTVKKSKNILFVISKPDVFKSPNSDTYVIFGEAKIEDLSSQLQTQAAEQFKAP--NLGNVAPKTE-PAVAPQDDEDDVDETGVEPKDIELVMTQAGVSRPRAVKALKDSDGDIVSAIMELT-
>UniRef100_A0A0N4V187	221	0.579	1.854E-61	31	214	215	14	198	199
-------------------------------EDEIPELEEGEVTDA---QKKVAEAAGLSEQVIGDkgNKQSRSEKKARKLFTKLGLKPVHGVSRVCIRKSKNILFVINKPDVYKSPGSDTYIVFGEAKIEDLSEHARFAAAERLKPSetPVAGQGLHVNPAPQAEEESDNEGDIDASGIEEKDIELVISQAGVSRNKAIKALKKADNDIVNAIMELTM
>UniRef100_A0A2G5EC06	221	0.533	1.854E-61	20	213	215	10	202	204
--------------------AAHLEQQKINPDEPVVEDEEDDDEDSEDEEdDKDEDGAEGQLIDGSRSKQSRSEKKSRKAMLKLGMKPIPGVSRVTVKKSKNILFVISKPDVFKSPTSDTYVVFGEAKIEDLSSQLQTQAAEQFKAP--DLSHLTSKPEDESSAIAQDDEDVDDTGVEPKDIELVMTQAGVSRPKAVKALKAADGDIVTAIMELT-
>UniRef100_A0A388MDA4	221	0.584	1.854E-61	31	213	215	36	204	206
-------------------------------DDNVPDLEE-------AQHEGEDGVAG-----PGRTKQSRSEKKSRKAMQKLGMKPVPGVTRVTIRKSKNILFVISKPDVFKSPNSDTYVIFGEAKIEDLTSQAQFNAAEQFKAPDLAQ--VEQKMSEAPSAADAEEEEVDETGVEPKDVELVQTQAGVSRAKAIQALKNTGGGIVNAIMELT-
>UniRef100_A0A212EPN1	221	0.568	1.854E-61	0	214	215	0	210	211
MP-ELTELDKATAS-MTEKRKEETASSDSDSDDTIPELEDAGAPGAGGITNPMAGT-----DMVSKQKQSRGEKKARKIMGKLGLKPVQGVSRVTIRKSKNILFVISSPDVYKNPHSDTYIVFGEAKIEDLSQQATMAAAERFKAPETAAAGNDTATSGTTVapiAEEEDSEGADEGDVDEKDVEIVMTQANVSRARAVRALRNNQSDIVNAIMELTM
>UniRef100_V4M092	221	0.602	1.854E-61	56	213	215	59	219	221
--------------------------------------------------------ADADAQGVSgNSKQSRSEKKSRKAMLKLGMKPVTGVSRVTIKRTKNVLFFISKPDVFKSPHSETYVIFGEAKIEDLSSQLQTQAAQQFRMPetGAMSQRAEASTATVEAQAEEDEEEVDETGVEARDIDLVMTQAGVSRSKAVKALKGHDGDIVSAIMELT-
>UniRef100_A0A1S2YCE5	221	0.637	1.854E-61	66	213	215	78	226	228
------------------------------------------------------------------SKQSRSEKKSRKAMLKLGLKPVTGVSRVTIKRTKNILFFISKPDVFKSPNSETYVIFGEAKIEDLSSQLQTQAAQQFRMPdMGSVMAKQDQGAAAAIQPEEEEEEVDETGVEPHDIDLVMTQAGVSRSKAVKALKTHNGDIVGAIMELT-
>UniRef100_B9I289	221	0.620	1.854E-61	66	213	215	78	227	229
------------------------------------------------------------------SKQSRSEKKSRKAMLKLGMKPVTGVSRVTIKRTKNILFFISKPDVFKSPNSETYIIFGEAKIEDLSSQLQTQAAQQFRVPdmSSMLPKPDASTAAAAAPADEEEEEVDETGVEPRDIDLVMTQAGVSRSKAVKALQTNNGDIVSAIMELT-
>UniRef100_A0A2P6TSR7	221	0.588	1.854E-61	32	214	215	10	196	1236
--------------------------------ETVEDVEEDIDDEVSSDDDDVPDLDEAGEEGGARGKQSRSEKKSRKAMQKLGMKPVPGVMRVQIRKSKNILFVINKPDVYKSPSSDTYVIFGEAKIEDLSAQAAGAAAEQFRMaeaMGAAGAGPAPARAAEAVEEEEEEgEEVDESGVEAKDIELVMTQAGVSRSKAVKALKNADGDIVSAIMELTI
>UniRef100_A0A067EA65	221	0.619	2.540E-61	59	213	215	24	174	176
-----------------------------------------------------------DGEAGGRSKQSRSEKKSRKAMLKLGMKPIPGVSRVTVKKSKNILFVISKPDVFKSPTTDTYVIFGEAKIEDLSSQLQTQAAEQFKAP--DLSHVVSKPESSAM--AQDDEEVDETGVEPKDIELVMTQAGVSRAKAVKALKAADGDIVSAIMELT-
>UniRef100_A0A8S1IN54	221	0.651	2.540E-61	57	214	215	20	176	177
---------------------------------------------------------GEGDGATGRGKQSRSEKKSRKAMQKLGMKPVPGVQRVTIKKSKNILFVISKPDVFKSPASDTFIIFGEAKIEDLSAQSQAAAAEPFRIQPE-PEPLDEKPETALVEVEEDGEEVDETGLEPKDIELVMTQANVSRAKAVKSLRNSDQDIVSAIMELTM
>UniRef100_D8UIE7	221	0.660	2.540E-61	59	214	215	35	188	189
-----------------------------------------------------------EEGGGARGKQSRSEKKSRKAMQKLGMKPVQGVTRVTIKKSKNILFVIQSPDVFKSPASDTYIIFGEAKIEDLSAQSQAAAAEQFKMRPE--PEAAQALGAAAGQAEDDDEEVDDSGVEQKDIELVMTQANVSRAKAIKALKNAEGDIVSAIMELTM
>UniRef100_A0A6J1HVQ1	221	0.556	2.540E-61	20	213	215	10	198	200
--------------------AAQLEEQKINSDEPVIE-EEDDDDDDEEDDEKDEDDAEGHGEASGRSRQSRSEKKSRKAMLKLGMKPIPGVSRVTIKKSKNILFVISKPDVFKSPTSDTYIIFGEAKIEDLSSQLQTQAAEQFKAP--NLSNLTSKPEPSTVV--QDDEVVDEDGVEPKDIELVMTQAGVSRPKAVKALKAADGDIVSAIMELT-
>UniRef100_A0A1B2RWJ7	221	0.611	2.540E-61	57	213	215	48	200	202
---------------------------------------------------------GADGDASGRSKQSRSEKKSRKAMLKLGMKPITGVSRVTVKKSKNILFVISKPDVFKSPTSDTYVIFGEAKIEDLSSQLQTQAAEQFKAP--DLTNVISKPESPAM--AQDDEDVDETGVEPKDIELVMTQAGVSRGKAVKALKAADGDIVSAIMELT-
>UniRef100_UPI00057A4E5C	221	0.646	2.540E-61	64	213	215	55	200	202
----------------------------------------------------------------GRGKQSRSEKKSRKAMLKLGMKPFPGVSRVTVKKSKNIMFVISKPDVFKSPNSDTYIVFGEAKIEDLSSQLQTQAAEQFKAPNPSTS-ASQPEPLSTVQ---DDEDVDETGVEPKDIELVMTQAGVSRSKAVKALKAADGDIVTAIMELT-
>UniRef100_A0A2K1IJI9	221	0.544	2.540E-61	10	213	215	9	201	203
----------ATELEQQKLHSDDPIIEDGKDDDDEDEDEDED---------DEVADGEDGLTEGGKSKQSRGEKKSRKAMQKLGMKPVTGVTRVTIKKSKNILFVISKPDVFKSPASDTHIIFGEAKIEDLSSQLQSQAAEQFKVPE--VANVESKVDPSSVVGAEDDGEVDEAGVEPKDIELVMTQAGVSRAKAVRALKATDGDIVSAIMNLT-
>UniRef100_A0A087GPP4	221	0.620	2.540E-61	66	213	215	58	207	209
------------------------------------------------------------------SKQSRSEKKSRKAMLKLGMKPVTDVSRVTIKRSKNVLFVISKPDVFKSPNSDTYVIFGEAKIDDMSSQLQTQAAQRFKMPdvASMIPNADASEAATVTQDEEEDEDVDETGVEAKDIDLVMTQAGVSRPKAVKALKANDGDIVSAIMELT-
>UniRef100_M4FA06	221	0.488	2.540E-61	0	213	215	0	210	212
MPGPVIEEVNTEEQLMDAiKEQMKLQNDDDVVVEDVKDGEEED--DIDDDEDDNVDGAGENES----SKQSRSEKKSRKAMLKLGMKPVTDVSRVTIKRSKNVLFVISKPDVFKSPNSETYVIFGEAKIDDMSSQLQAQAAQRFKMPdvGSMIPNADASEAVTVAQEEEDDDDVDETGVEAKDIDLVMTQAGVSKAKAVKALKTNDGDIVSAIMELT-
>UniRef100_A0A6P8CEB1	221	0.633	2.540E-61	66	213	215	68	217	219
------------------------------------------------------------------SKQSRSEKKSRKAMLKLGMKPIPGVTRVTIKRTKNILFFISKPDVFKSPHSETYIIFGEAKIEDLSTQLQAQAAQQFRVPdmGSVVSKPEDAAAAAAAPAEEEEEEIDETGVEPHDVELVMTQATVSRSKAVKALKSNNGDIVSAIMELT-
>UniRef100_UPI000B78BEA2	221	0.613	2.540E-61	66	213	215	71	220	222
------------------------------------------------------------------SKQSRSEKKSRKAMLKLGMKPVTGVSRVTIKRTKNILFFISKPDVFKSPNSETYVIFGEAKIEDLSSQLQTQAAQQFRVPdmASVLPKSDISGAAAAAQADEEEEEVDETGVEPRDIDLVMTQAGVSRSKAVKALKTHNGDIVSAIMELT-
>UniRef100_A0A8X8Y142	221	0.613	2.540E-61	64	213	215	73	220	222
----------------------------------------------------------------GRSKQSRSEKKSRKAMLKLGMKPIPGVSRVTVKKSKNILFIISKPDVFKSPNSDTYVIFGEAKIEDLSSQLQTQAAEQFKVPIPNSSQAAPKAEPEALI--QDDEDVDETGVEPKDIELVMTQAGVSRVRAVKALKEANGDIVSAIMELT-
>UniRef100_A0A8B7CX50	221	0.587	2.540E-61	66	213	215	76	223	225
------------------------------------------------------------------SKQSRSEKKSRKAMLKLGMKPITGVSRVTIKRTKNILFIISKPDVFKSPNSETYVMFGEAKIEDLSSQLQTQAAQQFRMPDLSSVMAKPDASAAAAPADEDEEEIDETGVEPRDIDLVMTQAGVSRGKAVKALKTHNGDIVSAIMELT-
>UniRef100_A0A2P5XN17	220	0.617	3.479E-61	57	213	215	39	191	193
---------------------------------------------------------EGEGDGTGRSKQSRSEKKSRKAMLKLGMKPISGVSRVTVKKSKNILFVISKPDVFKSPASDTYVIFGEAKIEDLSSQLQTQAAEQFKAP-DLSHVISKPESSTAVQ---DDEEVDDTGVEPKDIELVMTQAGVSRSKAVKALKAADGDIVSAIMELT-
>UniRef100_A0A6I9SJN0	220	0.541	3.479E-61	20	213	215	9	194	196
--------------------AAHLEQQKIDHDEPVIEDEDDDDED----DEGDEDDAEGQEDASGRSKQSRSEKKSRKAMLKLGMKPITGVSRVTVKKSKNILFVISKPDVFKSPNSDTYVIFGEAKIEDLSSQLQTQAAEQFKAP--NLNNVAPKPEPATA--PQDDEDVDESGVEQKDIELVMTQAGVSRARAVKALKDADGDIVSAIMELT-
>UniRef100_A0A4Y7JYQ7	220	0.619	3.479E-61	59	213	215	46	196	198
-----------------------------------------------------------DGDVSGRSKQSRSEKKSRKAMLKLGMKPITGVSRVTVKKSKNILFVISKPDVFKSPASDTYVIFGEAKIEDLSSQLQTQAAEQFKAPDLSHVVSKPESSAPA----QDEEDVDETGVEPKDIELVMTQAGVSRPKAVKALKACDGDIVSAIMDLT-
>UniRef100_A0A835VUF9	220	0.630	3.479E-61	59	214	215	36	200	201
-----------------------------------------------------------EEGGAGRGKQSRSEKKSRKAMQKLGMKPVTGVTRVTIKKSKNILFVIQSPDVFKSPASDTYIIFGEAKIEDLSAQTQAAAAEQFKMRPEALAgaaalaggeGLQGAAAAAGAAADDDDEEVDDSGVEQKDIELVMTQANVSRSKAVKALKNAEGDIVSAIMELTM
>UniRef100_UPI000D630159	220	0.640	3.479E-61	64	213	215	54	199	201
----------------------------------------------------------------GRSKQSRSEKKSRKAMLKLGMKPIPGVSRVTVKKSKNILFVISKPDVFKSPASDTYVIFGEAKIEDLSSQLQSQAAEQFKAPN-LGNVVSEPEPTAMAQ---DDEDVDETGVEPKDIELVMTQAGVSRSKAVKALKAADGDIVSAIMELT-
>UniRef100_A0A1Q3D4P7	220	0.607	3.479E-61	56	213	215	47	200	202
--------------------------------------------------------AEGKGDVTGRSKQSRSEKKSRKAMLKLGMKPIPGVSRVTVKKSKNILFVISKPDVFKSPASDTYVIFGEAKIEDLSSQLQSQAAEQFKAP--SASNVLSKPESSAL--AQDDEDVDETGVEPKDIELVMTQAGVSRSRAVKALKAADGDIVSAIMELT-
>UniRef100_A0A2P5CFA3	220	0.619	3.479E-61	59	213	215	51	201	203
-----------------------------------------------------------DGDASGRSKQSRSEKKSRKAMLKLGMKPIPGVSRVTVKKSKNILFVISKPDVFKSPTSDTYVIFGEAKIEDLSSQLQTQAAEQFKAP-DLSHVISNPESSATAQA---DEDVDETGVEPKDIELVMTQAGVSRSKAVKALKASDGDIVSAIMELT-
>UniRef100_A0A176W222	220	0.651	3.479E-61	61	213	215	51	203	205
-------------------------------------------------------------DGTGKSKQSRSEKKSRKAMQKLGMKPVPGVTRVTIKKSKNILFVISKPDVFKSPASDTHIIFGEAKIEDLSSQLQSQAAEQFKNP--DLSHVEAKAEPSAASEAEDEEEVDETGVEPKDIELVMTQAGVSRARAVAALKATvpRGDIVSAIMELT-
>UniRef100_A0A7I8VB49	220	0.589	3.479E-61	4	214	215	2	207	208
----ATETQ-GIEQKVTEEHA-ELSSENTDSDEEAPELID----DKNDGQSGVAEAAGLGDEPlTSKAKQSRSEKKARKAITKLGLKQITGVSRVSIRKSKNILFIISRPDVYKSPASDMYIVFGEAKVEDPNATAQTLAAEKLKQAEVSTGINPAQTKVETIPEESDEEEVSPEGIEQKDIELVMTQANVSKTKAIKALKNNDNDIVNAIMELTM
>UniRef100_UPI00125D427B	220	0.600	3.479E-61	66	213	215	57	206	208
------------------------------------------------------------------SKQSRSEKKSRKAMLKLGMKPVPDVSRVTIKRTKNILFFISKPDVFKSPNSDTYVIFGEAKIEDLSSQLQSQAAQQFRMPdmGSVLPKPEISASAASAQPDEEEEEIDETGVEPRDIDLVMTQAGVSRSKAVGALKTHNGDIVSAIMELT-
>UniRef100_A0A6P5Z0F8	220	0.632	3.479E-61	59	213	215	57	207	209
-----------------------------------------------------------DGDGTGRSKQSRSEKKSRKAMLKLGMKPIPGVSRVTIKKSKNVLFVISKPDVFKSPASDTYVVFGEAKIEDLSSQLQTQAAEQFKAP-DLSHVISKPESSSMAQ---DDEEVDETGVEPKDIELVMTQAEVSRSKAVKALKAKDGDIVAAIMELT-
>UniRef100_A0A443NQR5	220	0.621	3.479E-61	66	213	215	65	210	212
------------------------------------------------------------------SKQSRSEKKSRKAMLKLGMKPVTGVSRVTIKRTKNILFVISKPDVFKSPNSETYIIFGEAKIEDLSSQLQTQAAQQFRIP--DISSMMAKPDVSAAAQADEEEEVDDTGVEPRDIDLVMTQAGVSRGKAVKALKTHNGDIVGAIMELT-
>UniRef100_A0A7M7RD68	220	0.566	3.479E-61	0	214	215	0	214	216
MPSEATEAV--VQPEESRNDAADSSGSETDSEDSTHEMD--QDAPVSSEQADLHAQFGSGEEPSSKARQSRSEKKARKAISKLGLKAIAGVQRVTIRKSKNILFVIQRPEVFKSPASDTYIVFGEAKIEDLSQQAQTQAAEQFRAPQktPAASEKAAASEQPAAEESdgDDGEEIDASNIEPKDIELVMQQAGVTRKKAVVALQDNNNDIVNAIMSLTM
>UniRef100_A0A843VBL3	220	0.530	3.479E-61	20	213	215	169	358	360
--------------------AAHLEQQKIDPDEPVVEDEDEDDDEEEDDDKDEDDAEGQADDGTGKSKQSRSEKKSRKAMLKLGMKPVPGVSRVTVKKSKNILFVISKPDVFKSPNSDTYVIFGEAKIEDLSSQLQTQAAEQFKAP-DLSHVISKPESSAMAQ---DDEDVDETGVDPKDIELVMTQAGVPRSKAVTALKAADGDIVSAIMELT-
>UniRef100_A0A2A6BVP0	220	0.597	3.479E-61	31	214	215	839	1014	1015
-------------------------------DEDVPGLEEGEISEA---QRKVAEAAGLAEQVDRTGKQSRSEKKARKLFSKLGLKPVHGVSRVCIRKSKNILFVINRPDVFKSPGSDTYIVFGEAKIEDLSQHAQMNAIDRVKPSEDA-----PAPRLAPVAEDEDGTEEDATGIEEKDIELVMSQANVSRNKAIRALRAADNDIVNAIMGLTM
>UniRef100_A0A565B8B5	220	0.611	4.766E-61	57	213	215	20	174	176
---------------------------------------------------------GHDGEGGSRSKQSRSEKKSRKAMLKLGMKPITGVSRVTVKKSKNILFVISKPDVFKSPASDTYVIFGEAKIEDLSSQIQSQAAEQFKAP--DLSSVISQGESSSAAVVQDDEEVDEEGVEPKDIELVMTQAGVSRPRAVKSLKAANGDIVSAIMELT-
>UniRef100_A0A811YBG3	220	0.739	4.766E-61	0	214	215	0	188	189
MPGEATETIPATEQELPQLQAETGPGTESDSDESVRELEEQDSTPATTQQAQLAAAARIGEEPVAKARVKRRHKRLW-------------VMRVTVRKSKNILFVITKPDVYKSPASDTY-------------QAQLAAAEKFKVQGGAVSNIQENTQTPTGQEGSEEEEVDETGVEVKGIELVTSQANVSRAKAVRALTDDSDGTVNAIMELAM
>UniRef100_A0A6I9UCH1	220	0.619	4.766E-61	59	213	215	46	196	198
-----------------------------------------------------------DGDASGRSKQSRSEKKSRKAMLKLGMKAIPGVSRVTVKKRKNILFVISKPDVFKSPTSDTYVIFGEAKIEDLSSQLQTQAAEQFKAP--DLSNVIQKPEPSTI--AQDDEEVDETGVEPKDIELVMTQAGVSRSKAVKALKAADGDIVSAIMELT-
>UniRef100_UPI0007EFF246	220	0.517	4.766E-61	17	213	215	5	197	199
-----------------QEELLAAHLEQQIIDEPVVEDDEEDDEDDDEDDDNDEVDVEGQGDASGRSKQSRSEKKSRKAMLKLGMKAIPGVSRVTVKKSKNILFVISKPDVFKSPNSDTYVIFGEAKIEDLSSQLQSQAAEQFKAP--NLSNVIPKAEPSVI--AQDDEDVDETGVEPKDIELVMTQAGVSRSKAVKALKAADGDIVSAIMELT-
>UniRef100_A0A837AW48	220	0.626	4.766E-61	64	213	215	55	200	202
----------------------------------------------------------------GRGKQSRSEKKSRKAMLKLGMKPLPGVSRVTVKKSKNIMFVISKPDVFKSPNSDTYIVFGEAKIEDLSSQLQTQAAEQFKAPNPSMAV----SQPESSSTAQDDEDVDETGVEPKDIELVMMQAGVSRSKAVKALKAADGDIVTAIMELT-
>UniRef100_A0A8S0QE87	220	0.486	4.766E-61	0	213	215	0	203	205
MPGPVVEEIKAEEKFQDEPVIEDVKEDEDHEDDAEDSDEEDDDKEDGSPGASES------------SKQSRSEKKSRKAMLKLGMKPVLGVSRVTIKRTKNVLFFISKPDVFKSPNSDTYVIFGEAKIEDLSSQLQTQAAQQFKMPdmGSVMAKPDASASATAEQVDEEEEEVDETGVEPRDIDLVMTQAGVSKGKAVKALKAHNGDIVSAIMELT-
>UniRef100_A0A6P8CQS2	220	0.635	4.766E-61	66	213	215	68	215	217
------------------------------------------------------------------SKQSRSEKKARKAMLKLGMKPVPGVTRVTIKRTKNILFFISKPDVFKSPHSETYIIFGESKIEDLSNQLQAQAAQQFRVPDMGSVVSKPEDAAAASPAEEEEEEIDETGVEPRDIELVMTQATVSRSKAVKALKSNNGDIVSAIMELT-
>UniRef100_A0A835JEE0	220	0.613	4.766E-61	66	213	215	71	220	222
------------------------------------------------------------------SKQSRSEKKSRKAMLKLGMKPVTGVSRVTIKRTKNILFFISKPDVFKSPNSETYVIFGEAKIEDLSSQLQTQAAQQFRMPdmSSMLPKPDASNAAATAPPEEEEEEVDDTGVEPRDIDLVMTQAGVSRAKAVKALQTNNGDIVSAIMELT-
>UniRef100_A0A394DR05	220	0.646	6.529E-61	64	213	215	21	168	170
----------------------------------------------------------------GRSKQSRSEKKSRKAMLKLGMKPVTGVSRVTVKKSKNILFVISKPDVFKSPASDTYIIFGEAKIEDLSSQLQTQAAEQFKAP--NVSTSASKPESSSTAQEEEDEDVDETGVDPKDIELVMTQAGVPRPRAVKALKAADGDIVAAIMELT-
>UniRef100_A0A835C0M8	220	0.653	6.529E-61	64	213	215	22	170	172
----------------------------------------------------------------GKSKQSRSEKKSRKAMLKLGMKSITGVSRVTVKKSKNMLFVISKPDVFKSPNSDTYVIFGEAKIEDLSSQLQTQAAEQFKAP-DLSQMISKPETSGVSQEDNEEEDVDETGVEPKDIELVMTQASVSRPKAVRALRAANGDIVSAIMELT-
>UniRef100_A0A7G2F2P0	220	0.606	6.529E-61	66	213	215	27	176	178
------------------------------------------------------------------SKQSRSEKKSRKAMLKLGMKPVTDVSRVTIKRSKNVLFVISKPDVFKSPNSETYVIFGEAKIDDMSSQLQAQAAQRFKMPdvASMIPNTDGSEAATVAQEEEDDEDVDETGVEAKDIDLVMTQAGVSRPKAVKALKESNGDIVSAIMELT-
>UniRef100_A0A7I8KLB1	220	0.530	6.529E-61	20	213	215	10	199	201
--------------------AAHLEQQKIDPDEPIVEDEEDDDEDDEDDDKDEDDVEGLGGDANGRSKQSRSEKKSRKAMLKLGMKPILGVSRVTVKKSKNIMFVISKPDVFKSPNSDTYVIFGEAKIEDLSSQLQTQAAQQFK----ATDHIHTAPKTEPSVAAQEEEEIDETGVEPKDVELVMTQAGVSRAKAVKALKAADGDIVSAIMELT-
>UniRef100_A0A0J8CWJ3	220	0.621	6.529E-61	66	213	215	53	200	202
------------------------------------------------------------------SKQSRSEKKSRKAMLKLGLKPITGVTRVTIKRAKNILFFISKPDVFKSPNSETYVIFGEAKIEDLSSQLQTQAAQQFRLPDMSSMMAKSEASAATAAAQEEEEEVDETGVEPRDIDLVMTQAGVSRGKAVNALKAHDGDIVGAIMELT-
>UniRef100_R4QSM6	220	0.500	6.529E-61	0	213	215	0	202	204
MPGPVVE-----EQQVPIP---VEEEKEDVIVEDVKEDEHEDGDEEDDDDDDEDDATPGSAEGT---KQSRSEKKSRKAMLKLGLKPVTGVSRVTIKRAKNILFFISKPDVFKSPNTETYVIFGEAKIEDLSSQLQTQAAQQFRLPDMASMMAKSEASTVGAAAQEEEEEVDDTGVEPRDIDLVMTQAGVSRSKAVKALKAHDGDIVGAIMELT-
>UniRef100_A0A2G3CXW6	220	0.606	6.529E-61	66	213	215	54	203	205
------------------------------------------------------------------SKQSRSEKKSRKAMLKLGMKPVTGVSRVTIKRTKNVLFFISKPDVFKSPNSETYVIFGEAKIEDLSSQLQTQAAQQFRMPdmGSVMAKPDVSASTAAADADEEEEEVDETGVEPRDIDLVMTQAGVSRSKAVKALKTHNGDIVSAIMELT-
>UniRef100_A0A6I9SZK8	220	0.613	6.529E-61	66	213	215	55	204	206
------------------------------------------------------------------SKQSRSEKKSRKAMLKLGMKPVTGVSRVTIKRTKNILFFISKPDVFKSPNSETYVIFGEAKIEDLSSQLQTQAAQQFRMPdmGSVMSKPEAATTGVSAPADEEEEEVDETDVEPRDIDLVMTQAGVSRTKAVKALKTHNGDIVSAIMELT-
>UniRef100_A0A2U1MQC0	220	0.594	6.529E-61	66	213	215	61	208	210
------------------------------------------------------------------SKQSRSEKKSRKAMLKLGMKPVTGVSRVTIKRAKNIMFFISKPDVFKSPNSETYVIFGEAKIEDLSSQLQTQAAQQFRMPDMGSVMGKPEISAAAAQADEEEEEVDESGVEPRDIDLVMTQAGVSKPKAVKALKTHNGDIVSAIMELT-
>UniRef100_A0A103YEC5	220	0.600	6.529E-61	66	213	215	61	210	212
------------------------------------------------------------------SKQSRSEKKSRKAMLKLGMKPVLGVSRVTIKRAKNIMFFISKPDVFKSPNSETYVIFGEAKIEDLSSQLQTQAAQQFRMPdmGSVMGKSDISAAAAAAQADEEEEEVDETGVEPRDIDLVMTQAGVSRPKAVKALKTHNGDIVSAIMELT-
>UniRef100_I1KB25	220	0.614	6.529E-61	66	213	215	74	221	223
------------------------------------------------------------------SKQSRSEKKSRKAMLKLGLKPVTGVSRVTIKRTKNILFFISKPDVFKSPNSETYVIFGEAKIEDLSSQLQTQAAQQFRMPDMGSVTAKQEDAAAAAVQPEEEEEVDETGVEPHDIDLVMTQAGVSRSKAVKALKTHNGDIVGAIMELT-
>UniRef100_A0A2K3L2T2	220	0.626	6.529E-61	66	213	215	77	226	228
------------------------------------------------------------------SKQSRSEKKSRKAMLKLGLKPVTGVSRVTIKRTKNILFFISKPDVFKSPNSETYIIFGEAKIEDLSSQLQTQAAQQFRMPdmGSVMAKQDQGAIAGVAQPEEEEEEVDETGVEPHDIDLVMTQAGVSKSKAVKALKTHNGDIVGAIMELT-
>UniRef100_A0A5B6UU63	220	0.624	6.529E-61	66	213	215	89	237	239
------------------------------------------------------------------SKQSRSEKKSRKAMLKLGMKPVTGVSRVTIKRTKNVLFFISKPDVFKSPNSETYVIFGEAKIEDLSSQLQTQAAQQFRMPDIGSLAAKPDTSTaAAAPADEEEEEVDETGVEPRDIDLVMTQAGVSRAKAVKALKSNNGDIVSAIMELT-
>UniRef100_A0A834T9D2	220	0.622	6.529E-61	66	213	215	110	260	262
------------------------------------------------------------------SKQSRSEKKSRKAMLKLGLKPVTGVSRVTIKRTKNILFFISKPDVFKSPNSETYVIFGEAKIEDLSSQLQTQAAQQFRMPDMGSVMAkpdSAAAAAPETQPEEEEEEVDETGVEPRDIDLVMTQAGVSRSKAVKALKAHNGDIVGAIMELT-
>UniRef100_A0A212CDX3	219	0.897	8.944E-61	69	214	215	37	182	183
---------------------------------------------------------------------SRSEKKARKAVSKLGHRQVTGATRVTIQKSKNILFVITKPDVYKSPALDNYIVLGEARIEDLSQQAQLAAAEKFKVKGEAVSNIQENTQTPTVQEESEKEEVAETGVEVKDIEFVMSQAHVSRAKVVRALKNNSNDIVNAVMELTM
>UniRef100_A0A8S1J490	219	0.653	8.944E-61	59	214	215	32	186	187
-----------------------------------------------------------GDGVPGRGKQSRSEKKSRKAMQKLGMKPVPGVQRVTIKKSKNILFVISKPDVFKSPASDTFIIFGEAKIEDLSAQSQAAAAEPFRMQPE-PEPVDEKPESTLVEVEADGEEVDETGLEPKDIELVMAQANVSRAKAVKSLRNADQDIVSAIMELTM
>UniRef100_UPI00053C7494	219	0.596	8.944E-61	59	213	215	34	194	196
-----------------------------------------------------------DGEAGGRSKQSRSEKKSRKAMLKLGMKPIPGVSRVTVKKSKNILFVISKPDVFKSPASDTYVIFGEAKIEDLSSQLQTQAAEQFKASDLSNVISKGETSAAAAEsasardEEEADEEIDETGVEPKDVELVMTQAGVSKSKAVKALKAADGDIVSAIMELT-
>UniRef100_A0A3N6S4N7	219	0.612	8.944E-61	59	213	215	43	197	199
-----------------------------------------------------------DGEAGGKSKQSRSEKKSRKAMLKLGMKPITGVSRVTVKKSKNIMFVISKPDVFKSPASDTYVIFGEAKIEDLSSQMQSQAAEQFKAPDLSNVIKGESSSSAAAVVQDDDEDVDEDGVEPKDIELVMTQAGVTRPKAVKALKSADGDIVTAIMELT-
>UniRef100_A0A444YQD3	219	0.613	8.944E-61	56	213	215	45	198	200
--------------------------------------------------------AEGHEGDVGRSKQTRSEKKSRKAMLKLGMKPVTGVSRVTVKKSKNILFVISKPDVFKSPTSDTYIIFGEAKIEDLSSQLQTQAAEQFKAPNLA----NAGPKPESSSVAQDDEDVDETGVDPKDIELVMTQAGVSRSRAVKALKAANGDIVAAIMELT-
>UniRef100_UPI0005C864E9	219	0.619	8.944E-61	59	213	215	50	200	202
-----------------------------------------------------------DGEASGRSKQSRSEKKSRKAMLKLGMKSIPGVSRVTVKKSKNILFVISKPDVFKSPTSDTYVIFGEAKIEDLSSQLQTQAAEQFKAP--DLSHVISKPETSAI--SQDDEDVDETGVEPKDIELVMTQAGVSRPKAVKALKAADGDIVSAIMELT-
>UniRef100_A0A6J0JPC5	219	0.605	8.944E-61	59	213	215	45	201	203
-----------------------------------------------------------DGEGGGKSKQSRSEKKSRKAMLKLGMKPITGVSRVTVKKSKNIMFVISKPDVFKSPASDTYVIFGEAKIEDLSSQMQSQAAEQFKAPdlSNVIKGESSSSSAAAVVQDDDDEEVDEEGVEPKDIELVMTQAGVPRPRAVKALKAADGDIVSAIMELT-
>UniRef100_A0A6N2M8T8	219	0.612	8.944E-61	59	213	215	52	202	204
-----------------------------------------------------------DGDASGRSKQSRSEKKSRKAMLKLGMKPIPGVSRVTVKKSKNILFVISKPDVFKSPTSDTYVIFGEAKIEDLSSQLQTQAAEQFKAP--DLSHVISKPETSAV--AQDDEEVDDTGVEPKDIELVMTQAGVSRAKAVKSLKAADGDIVSAIMDLT-
>UniRef100_A9NT74	219	0.673	8.944E-61	64	213	215	58	204	206
----------------------------------------------------------------GKSKQSRSEKKSRKAMLKLGMKPVPGVTRVAIKKSKNILFVISKPDVFKSPASDTYIVFGEAKIEDLSSQLQTQAAEQFKAP-DLSHVMAKPESSTTAQE--EEEDIDDTGVEPKDIELVMTQAGVSRAKAVKALKAADGDIVTAIMDLT-
>UniRef100_UPI0007EFCE35	219	0.635	8.944E-61	66	213	215	58	204	206
------------------------------------------------------------------SKQSRSEKKSRKAMLKLGMKPVTGVSRVTIKRTKNILFFISKPDVFKSPNSETYIIFGEAKIEDLSSQLQTQAAQQFKMP-DIGSVMAKAELPSIAQADEEEEEVDETGVNDRDIELVMTQAGVSRNKAVKALKTHEGDIVSAIMELT-
>UniRef100_UPI001C52E4F6	219	0.628	8.944E-61	66	213	215	66	213	215
------------------------------------------------------------------SKQSRSEKKSRKAMLKLGMKLVTGVSRVTIKRTKNILFVISKPDVFKSPNSETYVIFGEAKIEDLSSQLQTQAAQQFRMPDMGSVMAKPDVSAAAAQADEEEEEVDETGVEARDIDLVMTQAGVSRAKAVKALKTHTGDIVSAIMELT-
>UniRef100_UPI000498F368	219	0.615	8.944E-61	59	213	215	59	214	216
-----------------------------------------------------------DDKEVVASKQSRSEKKSRKAMLKLGMKPVTGVSRVTIKRTKNILFFISKPDVFKSPKSDTYVIFGEAKIEDLSSQLQTQAAQQFRMPdMSSVMGKPEISAAAAGAQDEEEEEVDETGVEPRDIDLVMTQAGVSRSKAVKALKTHSGDIVSAIMELT-
>UniRef100_A0A0V0YGC4	219	0.632	8.944E-61	44	214	215	46	219	220
--------------------------------------------QLTLEQKEVALAAGLDAQQVTKaAKQSRPEKKARKMFSKMGLKQVPGIQRVCIRKSKNILFVINKPDVYKNPSGDTFIVFGEAKIEDLSQHAQQAAAEKFKMSEPAVMNASNAIAAGKVQAEDSEEdaDIDCTGIEEKDIELVMSQANVGRGRAIKALRKSDNDIVNAIMDLTM
>UniRef100_A0A5B7A6M8	219	0.613	8.944E-61	66	213	215	99	248	250
------------------------------------------------------------------SKQSRSEKKSRKAMLKLGMKPVTGVSRVTIKRTKNILFFISKPDVFKSPNSETYIIFGEAKIEDLSSQLQTQAAQQFRMPdmGSVMAKSEISAAAAGAQADEEEEEIDDTGVEPRDIDLVMTQAGVSRSKAVKALKTHSGDIVSAIMELT-
>UniRef100_A0A834YHA6	219	0.601	8.944E-61	66	213	215	118	265	267
------------------------------------------------------------------SKQSRSEKKSRKAMLKLGMKPITGVSRVTIKRTKNVLFVISKPDVFKSPNSETYIIFGEAKIEDLSSQLQTQAAQQFRMPDIGSVMAKPDVSAASAAAQAEEGEVDETGVEPRDIDLVMTQAGVSRGKAVNALKAHDGDIVSAIMELT-
>UniRef100_A0A8T0IHG3	219	0.660	8.944E-61	64	213	215	148	295	297
----------------------------------------------------------------GKSKQSRGEKKSRKAMQKLGMKPVTGVTRVTIKKSKNILFVISKPDVFTSPSSDTHIIFGEAKIEDLSSQLQSQAAQQFKVPE--MANVEAKSTPASTAEADDEEDVDETGVEPKDIELVMTQAGVSRAKAVRALKVTDGDIVSAIMDLT-
>UniRef100_A0A8B8PIY0	219	0.605	1.225E-60	57	213	215	44	196	198
---------------------------------------------------------EIEGDGTGRSKQSRSEKKSRKAMLKLGMKPIPGVSRVTVKKSKNILFVISKPDVFKSPTSDTYVIFGEAKIEDLSSQLQSQAAEQFKAP--DLSHVISKPESSAV--TQDDEEVDETDVEPKDIELVMTQAGVSRSRAVKALKAADGDIVTAIMELT-
>UniRef100_M1CPW0	219	0.626	1.225E-60	64	213	215	53	198	200
----------------------------------------------------------------GRSKQSRSEKKSRKAMLKLGMKPIPGVSRVTVKKSKNILFVISKPDVFKSPNSDTYVIFGEAKIEDLSSQLQSQAAEQFKAP--NLSNVISKPEPSTV--AQDDEDVDEAGVEPKDIELVMTQAGVSRAKAVKALRAADGDIVSAIMEIT-
>UniRef100_A0A6N2JWS2	219	0.611	1.225E-60	57	213	215	48	200	202
---------------------------------------------------------QHDGDEGGRSKQSRSEKKSRKAMLKLGMKPIPGVSRVTVKKSKNILFVISKPDVFKSPASDTYVLFGEAKIEDLSSQLQTQAAEQFKAP--DLSHVISKPETSAI--AQDDEEVDETGVEPKDIELVLTQAGVSRSKAVKALKAADGDIVSAIMELT-
>UniRef100_UPI00155A4BBB	219	0.626	1.225E-60	64	213	215	55	200	202
----------------------------------------------------------------GRSKQSRSEKKSRKAMLKLGMKPIPGVSRVTVKKSKNILFVISKPDVFKSPTSDTYVIFGEAKIEDLSSQLQTQAAEQFKAP-DLSNVIAKPEASSMAQ---DDEDVDETGVEPKDIELVMTQAGVSRSKAVKALKAAHGDIVSAIMELT-
>UniRef100_A0A7J6XHM1	219	0.538	1.225E-60	20	213	215	10	202	204
--------------------AAHLEQQKINPDEPVVEDEEDDEEDSEDEEDDNAEDGAEGQLLdGTKSKQSRSEKKSRKAMLKLGMKSIPGVSRVTVKKSKNILFVISKPDVFKSPTSDTYVVFGEAKIEDLSSQLQTQAAEQFKAP--DLSHVISKPDDESSAIAQDDEDVDETGVEPKDIELVMTQAGVSRSKAVRALKAADGDIVTAIMELT-
>UniRef100_UPI002009676D	219	0.501	1.225E-60	0	213	215	0	203	205
MPGPVVEEIEAEKKLLDEPLVEDVKEDEDHDDD---DLDDSDDEEDDKDDGTLAGTEG--------SKQSRSEKKSRKAMLKLGMKPVLGVSRVTIKRTKNILFFISKPDVFKSPNSETYVIFGEAKIEDLSSQLQTQAAEQFRAPDiRSVMGKSELTAAPESAPEEEEGEVDETGVEPRDIELVMTQAGVSRTRAVNALKTHNGDIVSAIMELT-
>UniRef100_F6XTZ6	219	0.591	1.225E-60	3	214	215	0	205	206
---EAVESLSATSKEkIQEIVEADSATESDSDDESMPDLDENPDVPMTT----TADMLGGGDASGGKSKQSRSEKKARKTLSKLGLKLVTGINRVTIRKSKNILFVINRPDIYKNPVSDTYIVFGEAKIEDLSQQAQLAAAEKFK--NKSTTATESATAVNAVQEESD-EEVDESEVETKDVELVMQQASVSRSKAVKALKNNGNDIVNAIMELTM
>UniRef100_A0A6J0LLN8	219	0.620	1.225E-60	66	213	215	62	211	213
------------------------------------------------------------------SKQSRSEKKSRKAMLKLGMKPVTDVSRVTIKRSKNVLFVISKPDVFKSPNSDTYVIFGEAKIDDMSSQLQAQAAQRFKMPdvASMIPNADASEAATAAQEEEEDEDVDETGVEAKDVELVMTQAGVSKAKATKALKANDGDIVSAIMELT-
>UniRef100_A0A9E7E821	219	0.601	1.225E-60	66	213	215	68	215	217
------------------------------------------------------------------SKQSRSEKKSRKAMLKLGMKPVTGVSRVTIKRTKNILFVVSKPDVFKSPNSETYVVFGEAKIEDLSSQLQSQAAQQFRMPHLSNAMAEPDESAAAVVDDEDEEDVDETGVEPRDIELVMTQAGVSKGKAVKALKAHDGDIVGAIMDLT-
>UniRef100_A0A8B8JMA0	219	0.614	1.225E-60	66	213	215	69	216	218
------------------------------------------------------------------SKQSRSEKKSRKAMLKLGLKPVTGVSRVTIKRTKNILFFISKPDVFKSPNSETYVIFGEAKIEDLSSQLQTQAAQQFRMPDMGSVMAKQDQDAAAAGAQPEEEEVDETGVEPHDIDLVMTQAGVSRSKAVKALKTHNGDIVAAIMELT-
>UniRef100_I3S057	219	0.629	1.225E-60	66	213	215	68	218	220
------------------------------------------------------------------SKQSRSEKKSRKAMLKLGLKPVTGVSRVTIKRTKNILFFISKPDVFKSPNSETYVIFGEAKIEDLSSQLQTQAAQQFRMPDMASVMAkqdQGAAAADGAQPEEEEEEVDETGVEPHDIDLVMTQAGVSRSKAVKALKTHNGDIVGAIMELT-
>UniRef100_UPI00098DBBD6	219	0.624	1.225E-60	66	213	215	75	223	225
------------------------------------------------------------------SKQSRSEKKSRKAMLKLGLKPVTGVSRVTIKRTKNILFFISKPDVFKSPNSETYVIFGEAKIEDLSSQLQTQAAQQFRMPDvGSITGKQDQDAAAAVAQPEEEEEVDETGVEPHDIDLVMTQAGVSRSKAVKALKTHNGDIVGAIMELT-
>UniRef100_A0A2F0AZP1	219	0.549	1.225E-60	18	214	215	624	866	867
------------------PQAPGSGQHSDSHGESSAELEEQDpsGPQATPCPAQ-APAGGGSEETVTKVKQSRSEKKARKAMSKLGLRQIQGVTRITIQKSRNILFVIAKPDVFKSPASDTYVVFGEAKIEDLSQQVHRAAAEKFKVPSEPSALVPESAPGPRVRPECKEEEeeeedeevrprgtgpspakrgsfawgplpgggdrysstsllaplqVDETGLELRDIELVMAQANVSRAKAVRALRDNQSDIVNAIMELTM
>UniRef100_A0A2N9EGA8	218	0.626	1.678E-60	66	213	215	6	155	157
------------------------------------------------------------------SKQSRSEKKSRKAMLKLGMKPVTGVSRVTIKRTKNILFFISKPDVFKSPHSETYVIFGEAKIEDLSSQLQTQAAQQFRMPdmGSVMAKSDISPSAAGVQADEEEEEVDETGVEPRDIDLVMTQASVSRSKAVKALKTHSGDIVSAIMELT-
>UniRef100_A0A484KTH6	218	0.600	1.678E-60	66	213	215	13	162	165
------------------------------------------------------------------SKQSRSEKKSRKAMLKLGMKPVPGVSRVTIKRTKNVLFFISKPDVFKSPHSETYVIFGEAKIEDLSSQLQSQAAQQFRMPGDMGGSIMAKPDNTVAAqvDEEEEEEIDETGVEPRDIDLVMTQAGVSRFKAVKALKTHQGDIVSAIMELT-
>UniRef100_A0A8J5XTS1	218	0.548	1.678E-60	31	214	215	21	193	194
-------------------------------DDDVPDLDDVEGE-------------GGGEGDDARGKQSRSEKKSRKAMQKLGMKPVPGIMRVTVKKSKNILFVIQKPDVFKSPASDTYIIFGEAKIEDLSAQAQSHAAEQFNApePPKALAPVKEAKQSKFEEDDESDEKIDTTGVEEKDIELVMSQAGVSRVKACKALQKNDGDIVNAIMELTM
>UniRef100_A0A811JUD8	218	0.580	1.678E-60	18	214	215	1	195	196
------------------PQTKDQPEKHTSGDESSDE-EVEEGQQITEEQAKFAAAAGLSEQVSEKgSKQSRSEKKARKLFAKLGLKLVHGVSRVAIRKSKSILFVINKPDVYKSPGSDTYIIFGEAKIEDLSQHSQLNDVENFKPP--TANTAQNVNRLAPQAEESDTEEVDATGLEEKDIELVMSQAGVNRNRAIKALKNSDNDLVNAIMELTM
>UniRef100_S8D0C8	218	0.517	1.678E-60	17	213	215	4	196	198
-----------------QEELLAKHLEQQKIDKDEPVIEDDDDDDDDDEEGDEGDAEEGGQDASGKLKQSRSEKKSRKAMLKLGMKPITGVSRVTVKKSKNILFVISKPDVFKSPNSDTYVIFGEAKIEDLSSQLQSQAAEQFKAP--NISNFVPKSEPAAA--AQDDEDVDETGVEPKDIELVMTQAGVSKARAVKALKDADGDIVSAIMELT-
>UniRef100_UPI0009013F4A	218	0.605	1.678E-60	57	213	215	46	198	200
---------------------------------------------------------EEHGDGTGRSKQSRSEKKSRKAMLKLGMKPILGVSRVTVKKSKNILFIISKPDVFKSPNSDTYVIFGEAKIEDLSSQLQTQAAEQFKAP--NISDVISKPEPSTA--AQDDEDVDETGVEPKDIELVMTQAGVSRAKAVKALKAVDGDIVSAIMELT-
>UniRef100_UPI00053C6A50	218	0.602	1.678E-60	59	213	215	44	199	201
-----------------------------------------------------------DGEAGVRSKQSRSEKKSRKAMLKLGMKPIPGVSRVTVKKSKNILFVISKPDVFKSPASDTYVIFGEAKIEDLSSQLQTQAAEQFKAPDlSNMISKGETSAAAAAAVAQDDEEVDEEGVDLKDIELVMTQAGVSRPRAVKALKAADGDIVSAIMELT-
>UniRef100_A0A7J7D801	218	0.625	1.678E-60	59	213	215	51	201	203
-----------------------------------------------------------DGDASARSKQSRSEKKSRKAMLKLGMKPIPGVSRVTVKKSKNILFVISKPDVFKSPASDTYVIFGEAKIEDLSSQLQNQAAEQFKAP--DLSHVIPKPESSAM--DQDDEEVDETGVEPKDIELVMTQAGVSRPKAVRALKDAGGDIVSAIMELT-
>UniRef100_A0A834Y8D8	218	0.601	1.678E-60	56	213	215	48	202	204
--------------------------------------------------------AGHEGDASGRSKQSRSEKKSRKAMLKLGMKPIPGVSRVTVKKSKNILFVISKPDVFKSPTSDTYVVFGEAKIEDLSSQLQTQAAEQFKAP-DLSHVISKPESSAMAQ--DDEDDVDETDVEPKDIELVMTQAGVSRPKAVKALKAANGDIVSAIMELT-
>UniRef100_UPI000539B3BD	218	0.591	1.678E-60	55	213	215	45	203	205
-------------------------------------------------------ADGPDGEAGGKSKQSRSEKKSRKAMLKLGMKPITGVSRVTVKKSKNILFVISKPDVFKSPASDTYVIFGEAKIEDLSSQLQSQAAEQFKATDLSNVISKGESSSSAAVVQDDDEDVDDEGVEPKDIELVMTQAGVSKPRAVKALKAADGDIVSAIMELT-
>UniRef100_A0A2G9G2Y6	218	0.602	1.678E-60	66	213	215	55	205	207
------------------------------------------------------------------SKQSRSEKKSRKAMLKLGMKPVTGVSRVTIKRTKNILFFISKPDVFKSPNSETYVIFGEAKIEDLSSQLQTQAAQQFRMPDMGSVMAKseiAAAAAASAQADEEEEEVDETGVEPRDIDLVMTQAGVSRTKAVKALKTHNGDIVSAIMELT-
>UniRef100_A0A5B7A5B2	218	0.610	1.678E-60	66	213	215	57	205	207
------------------------------------------------------------------SKQSRSEKKSRKAMLKLGMKPVTGVSRVTIKRTKNILFFISKPDVFKSPNSETYIIFGEAKIEDLSSQLQTQAAQQFRMPDMGSVMAKSDISAAAgAQVDEEEEEIDETGVEPRDIDLVMTQASVSRSKAVKALKTHNGDIVSAIMELT-
>UniRef100_A0A3P6CMB9	218	0.586	1.678E-60	56	213	215	46	207	209
--------------------------------------------------------AGHDGEAGGRSKQSRSEKKSRKAMLKLGMKPITGVSRVTIKKSKNILFVISKPDVFKSPASDTYVIFGEAKIDDLSSQLQTQAAEQFKAPDRsnlvSGGETSSGAAAGAAGGDQDDEEVDEEGVEPKDIELVMTQAGVSKPRAVKALKAADGDIVSAIMELT-
>UniRef100_A0A835FZN8	218	0.504	1.678E-60	6	213	215	3	209	211
------EQAPAVEVEKSEEAAPKAVVDEAPVVEDVKEDEE-DDDEDDDDDADEGCVGELGAGATEGSKQSRSEKKSRKAMMKLGMKPVTGVSRITIKRAKNILFVVSKPDVFKSPTSETYVIFGEAKIEDLSSQLQAQAAQQFRMQDLSKVMGPKQQDAASAAPADEEEEVDETGIEPRDIDLVMTQASVSRAKAVKALKAHDGDIVSAIMELT-
>UniRef100_A0A6J0KYJ8	218	0.622	1.678E-60	66	213	215	60	210	212
------------------------------------------------------------------SKQSRSEKKSRKAMLKLGMKPVTDVSRVTIKRSKNVLFVISKPDVFKSPNSDTYVIFGEAKIDDMSSQLQAQAAQRFKMPDVAsmiPSNADASQAATVAQEEEDDDDVDETGVEAKDIDLVMTQAGVSKAKAVKALKTNDGDIVSAIMELT-
>UniRef100_UPI00103F7AFB	218	0.563	1.678E-60	0	214	215	0	212	213
MP-ELTELDKATAS-MTEKRKEETASSDSDSDDTIPELEDAGAPGTGGISNPIA-----GIDIVSKAKQSRGEKKARKIMSKLGLKPVQGVNRVTIRKSKNILFVINSPDVYKNPHSDTYIVFGEAKIEDLSQQATMAAAERFKAPESTTTGGDATAAGTTVAPIAEEEdsegaEEAGAGVDEKDVEIVMSQANVSRARAVRALRNNHSDIVNAIMELTM
>UniRef100_A0A6I9R1R1	218	0.601	1.678E-60	66	213	215	67	213	215
------------------------------------------------------------------SKQSRSEKKSRKAMQKLGMKPVTGVSRVTIKRTKNILFIISKPDVFKSPNSETYIIFGEAKIEDLSSQLQTQAAQQFRMP-DLSNVMAKPDVSAAAPADEDEEEIDETGVEPRDIDLVMTQASVSRGKAVKALKSHNGDIVSAIMELT-
>UniRef100_A0A087G6W7	218	0.546	1.678E-60	35	213	215	33	213	215
-----------------------------------PEVEDDDDNDEDDSDDEDDDAEGHDGEAGGRSKQSRSEKKSRKAMLKLGMKPITGVSRVTVKKSKNILFVISKPDVFKSPASDTYVIFGEAKIEDLSSQLQSQAAEQFKAPDLSNVLSKGETSSGAAAPavDQDDEDVDEEGVEPKDIELVMTQAGVSKPKAVKALKAANGDIVSAIMDLT-
>UniRef100_UPI000B8C91C0	218	0.624	1.678E-60	66	213	215	67	215	217
------------------------------------------------------------------SKQSRSEKKSRKAMLKLGMKPVTGVSRVTIKRTKNILFFISKPDVFKSPHSETYIIFGEAKIEDLSSQLQTQAAQQFRMPDMGSSLPKSDASGAAAgQADEEEEEFDETGVEPRDVDLVMTQAGVSRSKAVRALKNHDGDIVSAIMELT-
>UniRef100_A0A1J3FH39	218	0.618	1.678E-60	66	213	215	67	218	220
------------------------------------------------------------------SKQSRSEKKSRKAMLKLGMKPVTGVSRVTIKRTKNVLFFISKPDVFKSPHSETYVIFGEAKIEDLSSQLQTQAAQQFKMPEIGAMSSQraeaSTTATAEAQAEEDEEEVDETGVEDRDIDLVMTQAGVSRSKAVKALKGHDGDIVSAIMELT-
>UniRef100_A0A6J1CF39	218	0.601	1.678E-60	66	213	215	70	222	224
------------------------------------------------------------------SKQSRSEKKSRKAMLKLGMKPVTGVSRVTIKRTKNILFFISKPDVFKSPNSETYVIFGEAKIEDLSSQLQTQAAQQFKMPDMGhvmgkSDISGGAAAGGALAEEEEEEEVDESGVEPRDIDLVMTQAGVSRSKAVKALKTHDGDIVSAIMELT-
>UniRef100_A0A8K0DWY7	218	0.613	1.678E-60	66	213	215	74	223	225
------------------------------------------------------------------SKQSRSEKKSRKAMLKLGMKPVTGVSRVTIKRTKNILFFISKPDVFKSPNSETYVIFGEAKIEDLSSQLQTQAAQQFRMPdmSAVTAKPDISAAAGGVQVDEEEEEVDETGVEARDIDLVMTQAGVSRNKAVKALKTHNGDIVSAIMELT-
>UniRef100_M4CB70	218	0.601	2.299E-60	61	213	215	35	187	189
-------------------------------------------------------------ETGGKSKQSRSEKKSRKAMLKLGMKPITGVSRVTVKKSKNVMFVISKPDVFKSPASDTYVIFGEAKIEDLSSQIQSQAAEQFKAPDLSSMISKGESSSSAAVVQDDDEEVDEEGVEPKDVELVMTQAGVTRPKAVKALKAADGDIVSAIMELT-
>UniRef100_A0A914QL32	218	0.649	2.299E-60	44	214	215	23	196	197
--------------------------------------------EMTEDQKRFAEAAGLGEQVTEKgAKQSRSEKKARKLFSKLGLKAVTGISRVCIRKSKNILFVINKPDVFKSPGSDTYIVFGEAKIEDLSQHAQLSDLESLKPPTLAQTTNERSVtnQPIAEEEESEGEEVDATGVEEKDIELVMSQASVSRSKAVRALKDADNDLVNAIMSLTM
>UniRef100_A0A5N6M3U1	218	0.640	2.299E-60	64	213	215	51	196	198
----------------------------------------------------------------GRSKQSRSEKKSRKAMLKIGMKPITGVSRVTVKKSKNILFVISKPDVFKSPASDTYVIFGEAKIEDLSSQLQSQAAEQFKAP--NLSNVVSKPEPAAV--AQDDEDVDETGVEPKDIELVMTQAGVSRPKAVKALKAADGDIVSAIMELT-
>UniRef100_A0A6J1HTD9	218	0.607	2.299E-60	56	213	215	44	197	199
--------------------------------------------------------AEGHGEASGRSKQSRSEKKSRKAMLKLGMKPIPSVSRVTVKKSKNILFVISKPDVFKSPTSDTYVIFGEAKIEDLSSQLQTQAAEQFKAP--NLSNLTSKPEAPTI--AQDDEVVDESGVEPKDIELVMTQAGVSRPRAVKALKAADGDIVSAIMELT-
>UniRef100_UPI001CB9B9F4	218	0.640	2.299E-60	64	213	215	53	198	200
----------------------------------------------------------------GRSKQSRSEKKSRKAMLKLGMKQIPGVSRVTVKKSKNILFVISKPDVFKSPASDTYVIFGEAKIEDLSSQLQSQAAEQFKAP--NLSNVISEAEPATM--AQDDEDVDDTGVEPKDIELVMTQAGVSRPKAVKALKAADGDIVSAIMELT-
>UniRef100_A0A078IMF0	218	0.553	2.299E-60	35	213	215	22	200	202
-----------------------------------PEVEDADDNDEDDSDDDDDDAEGQEGEAGGKSKQSRSEKKSRKAMLKLGMKPITGVSRVTVKKSKNIMFVISKPDVFKSPASDTYVIFGEAKIEDLSSQMQSQAAEQFKAPDLSNVIKGESSSSAAAVVQDDDEDVDEDGVEPKDIELVMTQAGVTRPKAVKALKSADGDIVTAIMELT-
>UniRef100_UPI0007F043A7	218	0.630	2.299E-60	66	213	215	52	200	202
------------------------------------------------------------------SKQSRSEKKSRKAMLKLGMKPVTGVSRVTIKRTKNILFFISKPDVFKSPNSETYIIFGEAKIEDLSSQLQTQAAQQFKMPdMGSVTTKSDPPALSQIDEEEEEEEIDETDVNARDIELVMTQAGVSRNKAVKALKTNDGDIVSAIMELT-
>UniRef100_A0A8X7VTQ5	218	0.613	2.299E-60	59	213	215	45	202	204
-----------------------------------------------------------GEGGGGKSKQSRSEKKSRKAMLKLGMKPITGVTRVTVKKSKNIMFVISKPDVFKSPASDTYVIFGEAKIEDLSSQMQSQAAEQFKAPDLSnviKGESASSAAAAVVQDDDDEEEVDEEGVEPKDIELVMTQAGVPRPRAVKALKAADGDIVSAIMELT-
>UniRef100_C5WZS8	218	0.521	2.299E-60	7	213	215	1	205	207
-------TAQTAEELATQIEQQKLEEQKTEAEEVVVEDEEDDDEDDDDDDKDDDELDGQEEDASGKSKQSRSEKKSRKAMLKLGMKSITGVSRVTVKKSKNILFVISKPDVFKSPNSDTYVIFGEAKIEDLSSQLQSQAAEQFKAPDLSQMISSPETSGPG--QEDNEEEVDETGVEAKDIELVMTQATVSRSKAVKALKASNGDIVTAIMDLT-
>UniRef100_A0A830HHM4	218	0.587	2.299E-60	64	214	215	38	209	210
----------------------------------------------------------------GKSKQSRSEKKSRKAMQKLGMKPLPGVQRVTIKKSKNILFVISKPDVFKSPNSDTYIIFGEAKIEDLSAQAQASAAEQFKAPdaaalakalagaqggaaaalaGAAGGAAPSSSAGKEAAADDDDEEVDETGVEAKDIELVMTQAGVSRSKAVRALKASDGDIVSAIMELTM
>UniRef100_UPI00192243E8	218	0.500	2.299E-60	6	213	215	14	217	219
------EEVPSTEEAKKQLQSEEAVVEDVKEDEKEHDDDDEDDDEDDDDKEDDAQGAN------GSSKQSRSEKKSRKAMLKLGMKPVTGVSRVTIKRTKNVLFFISKPDVFKSPNSETYVIFGEAKIEDLSSQLQTQAAQQFRVPdmGSLTAKPDTFSSAAGAPADEEEEEVDETGVEPRDIDLVMTQAGVSKAKAVKALKSNNGDIVSAIMELT-
>UniRef100_A0A444X4F5	218	0.633	2.299E-60	66	213	215	76	225	227
------------------------------------------------------------------SKQSRSEKKSRKAMLKLGLKPVTGVSRVTIKRTKNILFFISKPDVFKSPNSETYVIFGEAKIEDLSSQLQNQAAQQFRVPDMASVMAKQDQAAAAagAQAEEEEEEVDETGVEPHDIDLVMTQAGVSRSKAVKALKTHDGDIVGAIMELT-
>UniRef100_A0A445LAH8	218	0.606	2.299E-60	54	213	215	109	264	266
------------------------------------------------------HADGLEGDASGRSKQTRSEKKSRKAMLKLGMKPVTGVSRVTVKKSKNILFVISKPDVFKSPTSDTYIIFGEAKIEDLSSQLQTQAAEQFKAP--NLSNVGSKPESSAV--AQDDEEVDEAGVDPKDIELVMTQAGVSRPKAVKALKAAGGDIVAAIMELT-
>UniRef100_A0A540KJE6	218	0.635	3.150E-60	63	213	215	11	157	159
---------------------------------------------------------------TGRSKQSRSEKKSRKAMLKLGMKGIPGVSRVTVKKSKNILFVISKPDVFKSPASDTYVIFGEAKIEDLSSQLQTQAAEQFKAP--NVSTVTANPEPSTL--AQDDEDVDETGVEPKDIELVMTQAGVSRSRAVKALKAANGDIVSAIMELT-
>UniRef100_A0A0E0GB97	218	0.614	3.150E-60	66	213	215	24	169	171
------------------------------------------------------------------SKQSRSEKKSRKAMMKLGMKPVTGVSRITIKRAKNILFVVSKPDVFKSPTSETYVIFGEAKIEDLSSQLQAQAAQQFRMQ--DLSKVMSKPDAAAAAPADEEEEVDETGIEPRDIDLVMTQASVSRAKAVKALKAHDGDIVSAIMELT-
>UniRef100_A0A5F9CKX8	218	0.907	3.150E-60	0	151	215	0	151	180
MPYEATETVPATEQELPQPQAETGSGTESDSDESVPELEEQDSTRATTQQAQLATAAEIDEEPVSKAKQSQSEKRAREAMSKLGLRQVTGVTRVTTRKPKNILFVITKPDVYKSPASDTYIVLGEAKIEDLSQQAQLVAAEKSKIQGVAVSK---------------------------------------------------------------
>UniRef100_A0A7S3CMT6	218	0.634	3.150E-60	59	214	215	35	187	189
-----------------------------------------------------------GEDGGSRGKQSRSEKKSRKAIQKLGMKPLPGVMRVTIKKSKNILFVISKPDVFKSPATDTYVIFGEAKIEDLSAQAQASAAEQFKMSE---AQAIESKDTSASAAEEDEGEVDETGVEPKDIDLVMSQAGVTRGKAVNALKQADGDIVSAIMELTM
>UniRef100_A0A803PQR7	218	0.620	3.150E-60	66	213	215	45	194	196
------------------------------------------------------------------PKQSRSEKKSRKAMLKLGMKPVTGVSRVTIKRTKNILFFISKPDVFKSPHSETYIIFGEAKIEDLSSQLQSQAAQQFRMPDMSAVTAKADSAAPAagVPAEEEEEEVDETGVEARDIDLVMTQAGVSKIKAVKALKAHDGDIVSAIMELT-
>UniRef100_UPI000D62F220	218	0.620	3.150E-60	64	213	215	48	196	198
----------------------------------------------------------------GRSRQSRSEKKSRKAMLKLGMKPIPGVSRVTVKKSKNILFVISKPDVFKSPASDTYVIFGEAKIEDLSSQLQSQAAEQFKAP-SNLSNVVSKPEAELRVVDDEEXDIDENGVEPKDIELVMTQAGVSRSKAVKALKAADGDIVSAIMELT-
>UniRef100_A0A6J1EAG7	218	0.626	3.150E-60	56	213	215	45	198	200
--------------------------------------------------------AEGHGEASGRSKQSRSEKKSRKAMLKLGMKPISGVSRVTVKKSKNILFVISKPDVFKSPTSDTYIVFGEAKIEDLSSQLQTQAAEQFKAP--NLSNLTSKPEPSAV--AHEDEVVDESGVEPKDIELVMTQAGVSRPRAVKALKAADGDIVSAIMELT-
>UniRef100_UPI000C9D8E97	218	0.541	3.150E-60	20	213	215	10	199	201
--------------------AAHLEEQKINSDEPVIEVED-DDDDDEEDDDKDEDDAEGHGEASGRSKQSRSEKKSRKAMLKLGMKPILGVSRVTVKKSKNILFVISKPDVFKSPNSDTYVIFGEAKIEDLSSQLQTQAAEQFKAP--NLSNLTTKLEPATV-AAQDDEVVDETGVEPKDVELVMTQAGVSRPRAVKALKAADGDIVSAIMELT-
>UniRef100_A0A1D1Y036	218	0.626	3.150E-60	64	213	215	54	199	201
----------------------------------------------------------------GRSKQSRSEKKSRKAMLKLGMKSIPGVSRVTIKKSKNILFVISKPDVFKSPNSDTYVLFGEAKIEDLSSQLQTQAAEQFRAP-DLSHVISKPESLAMAQ---DDEDVDETGVEPKDIELVMTQAGVSRSKAVKALKAADGDIVSAIMELT-
>UniRef100_A0A6J0P1L9	218	0.555	3.150E-60	35	213	215	22	201	203
-----------------------------------PEVEDADDNDEDDSDDDDDDAEGQDGEAGGKSKQSRSEKKSRKAMLKLGMKPITGVSRVTVKKSKNIMFVISKPDVFKSPASDTYVIFGEAKIEDLSSQIQSQAAEQFKAPDlSSMISKGESSSSAAAVVQDDDEEVDEEGVEPKDIELVMTQAGVPRPRAVKALKAADGDIVSAIMELT-
>UniRef100_Q6ICZ8	218	0.593	3.150E-60	57	213	215	43	202	204
---------------------------------------------------------GHDGEAGGRSKQSRSEKKSRKAMLKLGMKPITGVSRVTVKKSKNILFVISKPDVFKSPASDTYVIFGEAKIEDLSSQLQSQAAEQFKAPNLSnviSQGETSSAATAAAVQDDDDEEVDEEGVEPKDIELVMTQAGVSKPRAVKALKLANGDIVSAIMELT-
>UniRef100_UPI00053A3707	218	0.603	3.150E-60	55	213	215	45	202	204
-------------------------------------------------------ADGADGEAGGKSKQSRSEKKSRKAMLKLGMKPITGVSRVTVKKSKNILFVISKPDVFKSPASDTYVIFGEAKIEDLSSQLQSQAAEQFKAP-DLSNVISKGESSSSAAVVQDDEEVDDEGVEPKDIELVMTQAGVSKPMAVKALKAANGDIVSAIMELT-
>UniRef100_A0A5J9WGF0	218	0.646	3.150E-60	64	213	215	58	205	207
----------------------------------------------------------------GKSKQSRSEKKSRKAMLKLGMKPITGVSRVTVKKSKNILFVISKPDVFKSPNSDTYVIFGEAKIEDLSSQLQTQAAEQFKAP--DLSQMMAKPETSGLGQEENEEDVDETGVEPKDIELVMTQATVSRARAVKALKASGGDIVSAIMDLT-
>UniRef100_UPI001CB8FDA2	218	0.617	3.150E-60	66	213	215	61	209	211
------------------------------------------------------------------SKQSRSEKKSRKAMLKLGMKPVLGVSRVTIKRAKNIMFFISKPDVFKSPNSETYVIFGEAKIEDLSSQLQTQAAQQFRMPdMGSVMGKPEVSASSAAQADEEEEEVDETGVEPRDIDLVMTQAGVSRSKAVKALKTHSGDIVSAIMELT-
>UniRef100_UPI00053AD755	218	0.613	3.150E-60	66	213	215	62	211	213
------------------------------------------------------------------SKQSRSEKKSRKAMLKLGMKPVTDVSRVTIKRSKNVLFVISKPDVFKSPNSDTYVIFGEAKIDDMSSQLQAQAAQRFKMPdvASMIPNTDASESASVPIEEDDDEDVDETGVEAKDIDLVMTQAGVSKAKAVKALKANDGDIVSAIMELT-
>UniRef100_A0A200RB38	218	0.624	3.150E-60	66	213	215	65	213	215
------------------------------------------------------------------SKQSRSEKKSRKAMLKLGMKPVTGVSRVTIKRTKNILFVISRPDVFKSPNSETYVIFGEAKIEDLSSQLQTQAAQQFRMPDiGSVMAKPDVSAAGASQADEEEEEVDETGVEPRDIDLVMTQAGVSRCKAVKALKTHSGDIVSAIMELT-
>UniRef100_A0A8B8MRB7	218	0.600	3.150E-60	66	213	215	65	214	216
------------------------------------------------------------------SKQSRSEKKSRKAMLKLGMKPVTGVSRVTIKRTKNILFFISKPDVFKSPHSETYVIFGEAKIEDLSSQLQTQAAQQFRMPdmGSVMGRTDTSAAASAAQADEEEEEIDETGVEPRDIDLVMTQAGVSKNKAVKALKTHNGDIVGAIMELT-
>UniRef100_UPI001CC71E39	218	0.593	3.150E-60	66	213	215	67	216	218
------------------------------------------------------------------SKQSRSEKKSRKAMLKLGMKPVTGVSRITIKRTKNILFFISKPDVFKSPNSETYVIFGEAKIEDLSSQLQTQAAQQFRMPdmASVLPKSDISGAAAASQADEEEEEVDETGVEPRDIDLVMTQAGVSRSRAVKALKSHNGDIVSAIMELT-
>UniRef100_A0A540LHD7	218	0.608	3.150E-60	60	213	215	249	404	406
------------------------------------------------------------EQLLKNSNQSRSEKKSRKAMLKLGMKPVTGVSRVTIKKTKNILFVISKPDAFKSPNSDTYVIFGEAKIEDLSSQLQTQAAQQFRMPDMSSVMGKPEISGAAAgpQADEEEEEVDETGVEPKDIDLVMTQAGVSRSKAVKALKTHSGDIVSAIMELT-
>UniRef100_A0A0D8XFR6	218	0.576	3.150E-60	31	214	215	808	982	983
-------------------------------DDDAPGLE----GELTEEQKKVAEAAGLGDQMDKQVKQSRSEKKARKLFSKLGLKPVTGVSRVCIRKSKNILFVINKPDVYKSPGSDTYIVFGEAKIEDLSQHQQLTAIDRIKPSEDTPAPL-----ATVQEDEDDGTEEDATGIEEKDIELVMSQANTSRNKAIRALRSADNDIVNAIMSLTM
>UniRef100_A0A8B7UKV4	218	0.565	3.150E-60	32	214	215	1681	1903	1904
--------------------------------ESSAELDEQDISAPQKEQSPAQAPTGSSEEAMAKAKQSRSEKKARKAMSKLGLRQIQGVTRITIQKSKNILFVIAKPDVFKSPASDTYVVFGEAKIEDLSQQVHKAAAEKFKVPSESSALVPESAPRPRVRPECEEEEeeeedeeevrlggsrpclggcrvppqgpqtapdtsllpnqVDEAGLELRDIELVMAQANVSRAKAVRALRDNHSDIVNAIMELTM
>UniRef100_A0A5C7GUY2	217	0.606	4.315E-60	66	213	215	35	184	186
------------------------------------------------------------------SKQSRSEKKSRKAMLKLGMKPVTGVSRVTIKRTKNILFFISKPDVFKSPNSETYVIFGEAKIEDLSSQLQTQAAQQFRMPdmGSMLAKPDASAAAAGAQADEEEEDVDETGVEPKDIDLVLTQAGVSRGRAVKALKANNGDIVSAIMELT-
>UniRef100_A0A0D3EFN8	217	0.602	4.315E-60	53	213	215	42	196	198
-----------------------------------------------------AEGHDAGESGGGRSKQSRSEKKSRKAMLKLGMKPITGVSRVTIKKSKNILFVISKPDVFKSPASDTYVIFGEAKIDDLSSQLQTQAAEQFKPSGETSSG------AGAAAGDQDDEEVDEEGVEPKDIELVMTQAGVSKPRAVNALKAADGDIVSAIMELT-
>UniRef100_UPI0022504A39	217	0.626	4.315E-60	64	213	215	53	198	200
----------------------------------------------------------------GRSKQSRSEKKSRKAMLKLGMKPVPGVSRVTVKKSKNILFVISKPDVFKSPTSDTYVVIGEAKIEDLSSQLQSQAAEQFRTPNP--SNVAPKPESSAV--AQDDEDVDDTGVEPKDIELVMTQAGVSRPKAVKALKAADGDIVSAIMELT-
>UniRef100_R0FGZ4	217	0.613	4.315E-60	57	213	215	43	200	202
---------------------------------------------------------ELDGEAGARSKQSRSEKKSRKAMLKLGMKPITGVSRVTVKKSKNIMFVISKPDVFKSPASDTYVIFGEAKIEDLSSQLQSQAAEQFKTPNlSNVVSQGETSGAAPVAAQDDDEEVDEEGVEPKDIELVMTQAGVSKPMAVKALKAADGDIVTAIMELT-
>UniRef100_A0A834GE10	217	0.633	4.315E-60	64	213	215	55	200	202
----------------------------------------------------------------GRSKQSRSEKKSRKAMLKLGMKPIPGVSRVTVKKSKSILFVISKPDVFKSPASDTYVIFGEAKIEDLSSQLQSQAAEQFKAP-DLSHVISKPESSAMAQ---DDEDVDETGVEPKDIELVMTQAGVSRPKAVRALKAADGDIVSAIMELT-
>UniRef100_A0A2J6L3G6	217	0.609	4.315E-60	64	213	215	52	202	204
----------------------------------------------------------------GRSKQSRSEKKSRKAMLKLGMKPIPGVSRVTVKKSKNILFVISKPDVFKSPASDTYVIFGEAKIEDLSSQLQSQAAEQFKAPNlSNVVSGMASEEAIGAAANDEEDEIDESGVEPKDIDLVMTQAGVTRSKAVKALKAADGDIVTAIMELT-
>UniRef100_UPI0019227730	217	0.611	4.315E-60	66	213	215	59	210	212
------------------------------------------------------------------SKQSRSEKKSRKAMLKLGMKPVTGVSRVTIKRAKNILFFISKPDVFKSPNSETYVIFGEAKIEDLSSQLQTQAAQKLKMPDmssvMAKPDTSASAAGAPADEEEEEEEIDETGVEPRDIELVVTQAGVSRSKAVKALKTHDGDIVSAIMELT-
>UniRef100_A0A371EN87	217	0.619	4.315E-60	60	213	215	63	217	219
------------------------------------------------------------EGGAEGSKQSRSEKKSRKAMLKLGLKPVTGVSRVTIKRTKNILFFISKPDVFKSPNSETYIIFGEAKIEDLSSQLQNQAAQQFRMPDVGSVLAkQEQDAAAAVAQPEEEEEVDETGVEPHDIDLVMTQAGVSRSKAVKALKTHGGDIVGAIMELT-
>UniRef100_A0A2P2MEA3	217	0.625	4.315E-60	66	213	215	73	224	226
------------------------------------------------------------------SKQSRSEKKSRKAMLKLGMKTVTGVSRVTIKRTKNVLFFISKPDVFKSPNSETYIIFGEAKIEDLSSQLQTQAAQQFKMPDMTSvipkSETSDAAAVAPADEEEEEEEVDETGVEPRDIDLVMTQAGVSRSKAVKALKTHSGDIVSAIMELT-
>UniRef100_A0A833V2I5	217	0.619	5.910E-60	67	213	215	29	173	175
-------------------------------------------------------------------KQSRSEKKSRKAMLKLGMKPVTGVSRITIKRAKNILFVISKPDVFKSPNSETYVIFGEAKIEDLSSQLQAQAAQQFRMQ--DLSKVMAKPETSAALTGEEEEEIDESDVEPRDIDLVMTQAGVSRAKAVKALKAHDGDIVSAIMELT-
>UniRef100_C1EAV2	217	0.649	5.910E-60	64	214	215	32	177	178
----------------------------------------------------------------GKPKQSRSEKKSRKAMQKLGMKPVPGVQRVTIKKNKNILFVISKPDVFKSPNSDTHVIFGEAKIEDLSAASQAAAAEAFKSDMPAV-----EAPSAAAAEEEDEGEIDETGVEPKDIELVMTQAGVSRGKAVNALKANDGDIVSAIMDLTM
>UniRef100_A0A7C8ZFD7	217	0.632	5.910E-60	59	213	215	40	190	192
-----------------------------------------------------------DGDASGRSKQSRSEKKSRKAMLKLGMKPITGVSRVTVKKSKNILFVISKPDVFKSPTSDTYVIFGEAKIEDLSSQLQTQAAEQFKAP--DLSNIISKPETSAV--AQDDEEVDETGVEPKDIELVMTQAGVPRGKAVKALQAAKGDIVTAIMELT-
>UniRef100_A0A811JUQ8	217	0.614	5.910E-60	32	214	215	14	195	196
--------------------------------DSSSDEEVEESQPITEDQAKFAAAAGLSEQVSEKgSKQSRSEKKARKLFAKLGLKQVHGVSRVSIRKSKSILFVINKPDVYKSPGSDTYIIFGEAKIEDLSQHAQLSDVENFKPAAANIS--QNVNRLAPQAEESDTEEVDATGLEEKDIELVMSQAGVNRNRAIKALKNSDNDLVNAIMELTM
>UniRef100_A0A7J7PR96	217	0.551	5.910E-60	19	214	215	16	195	196
-------------------EVDSDDAEDISSDEEAPDLDDED--------------DEGDDGMGKGGKQSRSEKKSRKAMQKLGMKPVPGVSRVTIKKSKNILFVINQPDVFKSPASDTYIIFGEAKIEDLSAAAQSQAAQAFQMAQE--EPMQESRPAAATIEEEDGEEVDESGVEAKDIELVMTQANVSRARAVKALKASSGDIVSAIMELTL
>UniRef100_A0A2U1Q5Y1	217	0.615	5.910E-60	63	213	215	49	196	198
---------------------------------------------------------------VGRSRQTRSEKKSRKAMLKLGMKPIPGVSRVTVKKSKNILFVISKPDVFKSPASDTYVIFGEAKIEDLNSQMQSQAAEQFKAPNFSNAGYKPEPAAATAQ---DDEDVDESGVEPKDIELVMTQAGVSRSKAVRALKAAEGDIVSAIMELT-
>UniRef100_A0A022RT38	217	0.606	5.910E-60	59	213	215	45	198	200
-----------------------------------------------------------DGDASGRSKQSRSEKKSRKAMLKLGMKAILGVSRVTVKKSKNILFVISKPDVFKSPTSDTYVIFGEAKIEDLSSQLQTQAAEQFKAP-DLSGMIQKPEPSVITQEDEDDDDVDEAGVEPKDIELVMTQAGVTRSKAVKALKAADGDIVSAIMELT-
>UniRef100_A0A2P2K4U3	217	0.523	5.910E-60	20	213	215	10	200	202
--------------------AAHLDQQKLNPDEPVIEDEdDEDDTDEDEDDEKDEEDGEGKGNVSGRSKQSRSEKKSRKAMLKLGMKPILGVSRVTVKKSKNIMFVISKPDVFKSPTSDTYVIFGEAKIEDLSSQLQTQAAEQFRAPNAAT--VVSNPEPSTI--AQDDEDVDETGVEPKDIELVMTQAGVSRARAVKALKAANGDIVSAIMELT-
>UniRef100_A0A8X7R0E0	217	0.581	5.910E-60	59	213	215	42	201	203
-----------------------------------------------------------DREAGGRSKQSRSEKKSRKAMLKLGMKPIAGVSRVTIKKSKNILFVISKPDVFKSPASDTYVIFGEAKIDDLSSQLQTQAAEQFKAPDRssnvvSGGETFSGAAAAAAADQDDDEEVDEEGVEPKDIELVMTQAGVSKPRAVKALKAADGDIVSAIMELT-
>UniRef100_A0A6P4JAU0	217	0.577	5.910E-60	31	214	215	36	216	218
-------------------------------DGSIPDLIE--AGAGSTTQLGDGATG----EQVAKPKQSRGEKKARKILLKLGLKPIPGVNRVTIRKSKNIMFVINNPEVYKNPHTDTYIVFGEAKAEDLSQQAKVAAAEKFKTPkaaATAIDSAGATTSAPIAGGDEEEVEVDDTGMDEKDIELVVMQANTTRAKAIKALKNNDNDLVNAIMELTM
>UniRef100_UPI0010A47B6F	217	0.609	5.910E-60	66	213	215	69	219	221
------------------------------------------------------------------SKQSRSEKKSRKAMLKLGLKPVTGVSRVTIKRTKNVLFFISKPDVFKSPNSETYVIFGEAKIEDLSSQLQTQAAQQFRMPDMGSVVAKPDAAAAAdagAQPDEEEEEVDETGVEPRDIELVMTQAGVSRSKAVKALKTHNGDIVGAIMELT-
>UniRef100_UPI000811720E	217	0.577	5.910E-60	19	213	215	18	219	221
-------------------QGSGSDDSGDESDPNMPSLEGGDLDSSNLA----AAANAMLEDAAGKGKQSRSEKKARKAMSKLGLKPIPGINRVAIRKSKNILFVINKPDVYKSPASDTYIIFGEAKIEDLSQKAQLAAAEKFKNPesiGAGVGGVEGAAANLNAAEklaasaavEEDEGEVDETGIEAKDIELVISQTGVGRGRAVRALKNNNNDIVNAILELT-
>UniRef100_UPI00053C08A1	217	0.631	5.910E-60	66	213	215	70	221	223
------------------------------------------------------------------SKQSRSEKKSRKAMLKLGMKPVTGVSRVTIKRTKNILFFISKPDVFKSPHSETYVIFGEAKIEDLSSQLQTQAAQQFRMPemGAAASQKAEASAGTTAEalPEEEEEEVDETGVEARDIDLVMTQAGVSRSKAVQALKTHDGDIVSAIMELT-
>UniRef100_A0A6P3Z6K3	217	0.593	5.910E-60	66	213	215	75	224	226
------------------------------------------------------------------SKQSRSEKKSRKAMLKLGMKPVTGVSRVTIKRTKNILFFISKPDVFKSPNSETYVIFGEAKIEDLSSQLQTQAAQQFRMPdmSSVTAKPDISAAAAGVQADEEDDEVDETGVEPRDIDLVMTQAGVSRNKAVKALQTHNGDIVSAIMELT-
>UniRef100_A0A6F9DMN9	217	0.544	5.910E-60	9	214	215	8	252	253
---------PATVQEVQgdvieETVADDSVTESDSDDESIPDLDDNPEPTTTTagsnasPQVTSAAGPQITSIPdmnemlgasgdmtGGKSKQSRSEKKARKvfkinmhksivqtwpktnSLSKLGLKPITGINRVTIRKSKNILFVINKPDVLKNPASDTYIVFGEAKIEDLSQQAQLAAAEKFKNKAPTAS--ETATTVPTVPEESD-EEVDESEVEAKDIELVMQQANVSRSKAVKALKNNSNDIVNAIMELTM
>UniRef100_A0A8X8ZQT1	216	0.626	8.096E-60	64	213	215	13	158	160
----------------------------------------------------------------GKSKQSRSEKKSRKAMLKLGMKAIAGVSRVTVKKSKNILFVISKPDVFKSPNSDTYVIFGEAKIEDLSSQLQTQAAEQFKVP----SFVPTAPKAEPTTEIQDDEDVDETGVEPKDVELVMTQAGVSRARAVKALRDADGDIVSAIMELT-
>UniRef100_A0A5B8MSS6	216	0.554	8.096E-60	31	214	215	16	176	177
-------------------------------DGDVPELEDGET------------------EELGRGRQSRSEKKSRKAMQKLGMKPVPDVSRVTIKKSKSILFVISQPDVFKSPASDTYIIFGEAKIEDLSAQASQQAAEQFKTEQPASDAAAESSG-----PAEEDGEVDEEGVDAKDIELVMTQAGVSRGKAVGALKSNNGDIVSAIMELTM
>UniRef100_A0A2I0WF00	216	0.606	8.096E-60	64	213	215	44	189	191
----------------------------------------------------------------GRSKQSRSEKKSRKAMLKLGMKPIPGISRVTVKKSKNILFVISKPDVFKSPNSDTYVIFGEAKIEDLSSQLQTQAAEQFRAP-DLSHVISSKPDTSVAQ---DDEEEDESGVEPKDIELVMTQAGVSRSKAVKALRAADGDIVTAIMELT-
>UniRef100_A0A383VL23	216	0.682	8.096E-60	67	214	215	53	198	199
-------------------------------------------------------------------KQSRSEKKSRKAMQKLGMKPVPGVSRVTIKKSKNILFVINQPDVFKSPASDTYIIFGEAKIEDLSAAAQSQAAQAFQMQPE--EQMQESRPAAAAIEEDDGEEVDESGVEAKDIELVMTQANVSRARAVKALKASSGDIVSAIMELTL
>UniRef100_A0A8S9GUJ3	216	0.613	8.096E-60	64	213	215	52	201	203
----------------------------------------------------------------GKSKQSRSEKKSRKAMLKLGMKPITGVSRVTIKKSKNIMFVISKPDVFKSPASDTYVIFGEAKIEDLSSQIQSQAAEQFKAPDLSNVVSQGESSSSAAMIQDDDEEIDEDGVDAKDVELVMTQAGVTRPKAVKALKAADGDIVTAIMELT-
>UniRef100_UPI00053B09D2	216	0.596	8.096E-60	57	213	215	41	201	203
---------------------------------------------------------EHDGEAGSRSKQSRSEKKSRKAMLKLGMKPITGVSRVTVKKSKNIMFVISKPDVFKSPASDTYVIFGEAKIEDLSSQLQSQAAEQFKTPNLSNVVSQGETSGEAAavaqDDDDDDEEVDDAGVEPKDIELVMTQAGVSKPRAVKALKAANGDIVSAIMELT-
>UniRef100_UPI0011014FF8	216	0.476	8.096E-60	0	213	215	0	202	204
MPGPVVEEIEAEKKLLDEPLVEDVKEDEDHDDD---DLDDSDDEEDDKDDGTLAGTEG--------SKQSRSEKKSRKAMLKLGMKPVLGVNRVTIKRTKNILFFISKPDVFKSPNSETYVIFGEAKIEDLSSQLQTQAAEQFRAPDIRSVMGKSELAAAPESAPEEDEEVNETGVEPRDIDLVMTQAGVSRTKAVNALKTHNGDIVSAIMELT-
>UniRef100_A0A078F8Y0	216	0.598	8.096E-60	59	213	215	48	204	206
-----------------------------------------------------------GESGGGRSKQSRSEKKSRKAMLKLGMKPITGVSRVTIKKSKNILFVISKPDVFKSPASDTFVIFGEAKIDDLSSQLQTQAAEQFKAPdrSNLVSGGETSSGAGAAAGDQDDEEVDEEGVEPKDIELVMTQAGVSKPRAVKALKAADGDIVSAIMELT-
>UniRef100_A0A804HP75	216	0.608	8.096E-60	66	213	215	63	209	211
------------------------------------------------------------------SKQSRSEKKSRKAMLKLGMKPVTGVSRVTIKRTKNILFVISKPDVFKSPNSETYVIFGEAKIEDLSSQLQSQAAQQFRMPDLSNAMAKPDESAAAVVDE-DEEDVDETGVEPRDIELVMTQAGVSKGKAVKALKAHDGDIVGAIMDLT-
>UniRef100_A0A7S1GB65	216	0.545	8.096E-60	0	214	215	16	213	214
MSGVEVEDVTATE--------ATKEEVSGSDSDDVPDLEDADA----------AAAAEGGEG--GRGKQNRSEKKSRKAMAKLGMRPVPGIIRVTVKKSKNILFVISKPDVFKSPASDTYVIFGEAKIEDLSAQAQASAAEQFRAP--DVSKIAEAAAGGAGEAEAgggggDDGDVDETGLESKDIELVMTQANVARGPAVRALKNNSGDIVNAIMELTM
>UniRef100_UPI0021768C14	216	0.606	8.096E-60	66	213	215	63	212	214
------------------------------------------------------------------SKQSRSEKKSRKAMLKLGMKQVTGVSRVTIKRTKNILFFISKPDVFKSPNSETYVIFGEAKIEDLSSQLQTQAAQQFRMPdmSSVMAKPEISGAGAAAPADEEEEEIDETGVEPRDIDLVMTQAGVSRSKAVKALKTHSGDIVSAIMELT-
>UniRef100_A0A804RB39	216	0.500	8.096E-60	8	213	215	11	215	217
--------VPVESEEAAAPKAEEQQDDEAPVVEDVKEDEDEDDDDEDDDDADD-DDADGGAGATEGTKQSRSEKKSRKAMMKLGMKPVTGVTRITIKRAKNILFVVSKPDVFKSPTSETYVIFGEAKIEDLSSQLQAQAAQQFRMQDLSKVMAKQDAAAAAAAPADEEEEVDEAGIEPRDIDLVMTQASVTRAKAVKALKAHDGDIVSAIMELT-
>UniRef100_R0H963	216	0.620	8.096E-60	66	213	215	84	233	235
------------------------------------------------------------------SKQSRSEKKSRKAMLKLGMKPVTDVSRVTIKRSKNVLFVISKPDVFKSPNSETYVIFGEAKIDDMSSQLQAQAAQRFKMPdvASMLPNNDASEAASVPQEEDEDEDVDETGVEAKDIDLVMTQAGVSRPKAVKALKANDGDIVSAIMELT-
>UniRef100_A0A6G1DPD2	216	0.633	8.096E-60	64	213	215	122	268	270
----------------------------------------------------------------GRSKQSRSEKKSRKAMLKLGMKPITGVSRVTVKKSKNILFVISKPDVFKSPTSDTYVIFGEAKIEDLSSQLQTQAAEQFKTP-DLSSVLSKPEASTAAQ--DDYEAVDETGVEPKDIELVMTQASVSRSKAVKALKATDGDIVSAIMELT-
>UniRef100_A0A2I0ASR5	216	0.620	1.109E-59	64	213	215	10	155	157
----------------------------------------------------------------SRSKQSRSEKKSRKAMLKLGMKPIPGVSRVTVKKSKNILFVISKPDVFKSPNSDTYVIFGEAKIEDLSSQLQTQAAEQFKAP-DLSHVISKPEASAMAQ---DDEDVDETDLEPKDIELVMTQAGVSRSKAVKALKAASGDIVSAIMDLT-
>UniRef100_A0A834H9U3	216	0.597	1.109E-59	66	213	215	28	176	178
------------------------------------------------------------------SKQSRSEKKSRKAMLKLGMKPVTGVSRVTIKRTKNVLFFISKPDVFKSPNSETYVIFGEAKIEDLSSQLQTQAAQQFRMPdMSAMAKSDISAVAGGAPADEEEEEVDETGVEPRDIDLVMTQAGVSKSKAVKALKTHNGDIVSAIMELT-
>UniRef100_A0A6P5G3J2	216	0.640	1.109E-59	64	213	215	55	201	203
----------------------------------------------------------------GRSKQSRSEKKSRKAMLKLGMKPIPGVSRVTVKKSKNILFVISKPDVFKSPASDTYVIFGEAKIEDLSSQLQTQAAEQFKAP--DLSHVVSKPEASAM-AQDENEEVDETGVEPKDIELVMTQAGVTRAKAVRALVAADGDIVTAIMELT-
>UniRef100_A0A6I9TTI5	216	0.606	1.109E-59	66	213	215	54	203	204
------------------------------------------------------------------SKQSRSEKKSRKAMLKLGMKPVAGVSRVTIKRTKNVLFFISKPDVFKSPNSETYVIFGEAKIEDLSSQLQTQAAQQFRLPemNSTMAKSEAAATALTAQADEEEEEVDETGVEPRDIDLVMTQAGVSRTKAVKALKTHSGDIVSAIMELT-
>UniRef100_A9NTN2	216	0.646	1.109E-59	64	213	215	58	204	206
----------------------------------------------------------------GKSKQSRSEKKSRKAMLKLGMKPIPGVTRVTIKKNKNILFVISNPDVFKSPASDTYIVFGEAKIEDLSSQLQTQAAEQFKAPDLSHVMLK---PESSAAAQEEDEEVDDTGVEPKDIELVMTQAGVSRVKAVKALKAASGDIVTAIMDLT-
>UniRef100_A0A0D9WFU9	216	0.633	1.109E-59	64	213	215	57	204	206
----------------------------------------------------------------GRSKQSRSEKKSRKAMLKLGMKAITGVSRVTVKKSKNILFVISKPDVFKSPTSDTYVIFGEAKIEDLSSQLQTQAAEQFKAP--DLSSMLSKPEASTAAAQDDDETVDETGVEPKDIELVMTQATVSRSKAVKALKAANGDIVTAIMELT-
>UniRef100_A0A1Q3C4V3	216	0.586	1.109E-59	66	213	215	60	209	211
------------------------------------------------------------------SKQSRSEKKSRKAMLKLGMKPVSGVSRVTIKRTKNVLFVISKPDVFKSPNSETYVMFGEAKIEDLSSQLQTQAAQQFRMPdmASVIPRSDISAADAAAQADEDEEDVDETGVEPRDIDLVMTQAGVSKAKAVKALKTHNGDIVSAIMELT-
>UniRef100_A0A6D2J059	216	0.588	1.109E-59	63	213	215	57	209	211
---------------------------------------------------------------VDSSKQSRSEKKSRKAMLKLGMKPVTDVSRVTIKRSKNVLFVISKPDVFKSPNSETYVIFGEAKIDDMSSQLQAQAAQRFKMPdvASMIPNTDASEAAAVAQDEDDDEVVDETGVEPKDIDLVMTQAGVPRGKAVKALKAADGDIVSAIMELT-
>UniRef100_A0A8D7A1G3	216	0.619	1.109E-59	67	213	215	74	219	221
-------------------------------------------------------------------KQSRSEKKSRKAMLKLGMKPVTGVSRVTIKRNKNILFVISKPDVFKSPNSDTYVIFGEAKIEDLSSHLQTQAAQQFRIP-DLSNKMAKVDVSSSATTGGEEEEVDESGLEPRDIDLVMTQAGVSRAKAVKALKTNNGDIVSAIMELT-
>UniRef100_UPI002160D426	216	0.586	1.109E-59	66	213	215	74	223	225
------------------------------------------------------------------SKQSRSEKKSRKAMLKLGMKPVTGVSRVTIKRTKNILFFISKPDVFKSPNSETYVIFGEAKIEDLSSQLQTQAAQQFRMPdmASVLPKSDASGAAAAAQADEEEEEVDDTGVEPRDIDLVMTQAGVPRGKAVKTLKAHDGDIVSAIMELT-
>UniRef100_A0A7E4V1C0	216	0.634	1.109E-59	42	214	215	54	228	229
------------------------------------------GVEVTDEQKRVAEAAGLGEQVSEKgAKQSRSEKKARKLFSKLGLKQVHGVSRVCIRKSKSILFVINKPDVYKSPGSDTYIVFGEAKIEDLSQHAQITDVESLKPPtLSQAANDRTIHQPVPEEDESEGEEVDATGCEEKDIELVMSQANVSRTKAIKALKNADNDLVNAIMELTI
>UniRef100_UPI00225095E3	216	0.593	1.109E-59	66	213	215	111	260	262
------------------------------------------------------------------SKQSRSEKKSRKAMLKLNMKPITGVSRVTIKRTKNILFFINKPDVFKSPNSETYVIFGEAKIEDLSSQLQTQAAQQFRMPdvGSVVAKPDTSATPSAAQADDEEEEIDETGVEPRDIDLVMTQAGVSKSKAVKALKTHEGDIVSAIMELT-
>UniRef100_A0A843V117	216	0.622	1.519E-59	64	214	215	10	156	157
----------------------------------------------------------------GRSKQSRSEKKSRKAMLKLGMKPTPGVSRVTIKKSKNILFVISTPDVFKSPNSDTYVIFGEAKIEDLSSQLQTQAAERFRAP-DLSHVISRPERLSTAQ---DDEEVDETGVEPKDVELVMTQAGVSRPKAVKALKAAEGDIVSAIMELTI
>UniRef100_A0A8J5GJI2	216	0.596	1.519E-59	48	213	215	15	176	178
------------------------------------------------QQKIDLIYAGQEGDGSGRSKQSRSEKKSRKAMLKLGMKPVPGVSRVTVKKSKNILFVISKPDVFKSPTSDTYVVFGEAKIEDLSSQLQTQAAEQFKAP--DLSHMISKPEPSTV--AQDDEEVDETGVEPKDIELVMTQAGVPRSRAVNALKAAEGDIVTAIMELT-
>UniRef100_C1MHD4	216	0.613	1.519E-59	57	214	215	27	180	181
---------------------------------------------------------DEEEGEDGKPKQSRSEKKSRKAMLKLGMKPVPGVMRVTIKKSKNILFVVSKPDVFKSPNSDTHVIFGEAKIEDLSAASQAAAAEQFK----SADMPSLEPASAATIEEEDEGEIDETGVEPKDIELVMTQAGVSRGKAVNALKSNDGDIVSAIMDLTM
>UniRef100_A0A4S8JN68	216	0.635	1.519E-59	63	213	215	39	185	187
---------------------------------------------------------------TGRSKQSRSEKKSRKAMLKLGMKPIPGVTRVTVKKSKNILFVISKPDVFKSPTSDSYVIFGEAKIEDLSSQLQTQAAEQFKA-SDLSHVISKPETSAMVQ---DDEEVDETGVEPKDIELVMTQAGVSRSKAVKALKAAEGDIVTAIMELT-
>UniRef100_A0A8J5GEV4	216	0.646	1.519E-59	64	213	215	51	196	198
----------------------------------------------------------------GRSKQSRSEKKSRKAMLKLGMKPVPGVSRVTVKKSKNILFVISKPDVFKSPTSDTYIVFGEAKIEDLSSQLQTQAAEQFKAP-DLSHMISKPEPSTVVQ---DDEEVDETGVEPKDIELVMTQAGVPRSRAVNALKAAEGDIVTAIMELT-
>UniRef100_A0A4V3WNI1	216	0.575	1.519E-59	49	213	215	39	199	201
-------------------------------------------------QVGRMAGSGGQGDASGRSKQSRSEKKSRKAMLKLGMKPISGVSRVTVKKSKNILFVISKPDVFKSPTSDTYVVIGEAKIEDLSSQLQTQAAEQFRAP--NVNNVISKPESSAM--AQDDEDVDETGVEPKDIELVMTQAGVSRSKAVKALKAANGDIVSAIMELT-
>UniRef100_A0A7I8I8N0	216	0.510	1.519E-59	20	213	215	10	202	204
--------------------AAHLEQQKIDPDEPVVEDDDDDDEDDEDDDKDEDDAEGLGDDGSGKSKQSRSEKKSRKAMLKLGMKSFSGVSRVTVKKSKNILFVISRPDVFKSPNSDTYVIFGEAKIEDLSSQLQTQAAEQFKT-ADLSHVLSKAESSAAAAAAQDEEDVDESGVDPKDIELVMTQAGVSRGKAVKALKAADGDIVTAIMELT-
>UniRef100_UPI0006AB2675	216	0.596	1.519E-59	59	213	215	48	203	205
-----------------------------------------------------------GESGGGRSKQSRSEKKSRKAMLKLGMKPIAGVSRVTIKKSKNILFVISKPDVFKSPASDTYVIFGEAKIDDLSSQLQTQAAEQFKAPDrSNLVSGGETSSGAGAAAGDQDEEVDEEGVEPKDIELVMTQAGVSKPRAVKALKAADGDIVSAIMELT-
>UniRef100_A0A2K3KZ22	216	0.487	1.519E-59	11	213	215	13	213	215
-----------TDQQLPSVeETTFNKKPLPQEEDDVPIVEDDESDDEDDDDDKEDTAQGGTEG----SKQSRSEKKSRKAMLKLGLKPIDGVSRVTIKRTKNIMFFISKPDVFKSPNSETYVIFGEAKIEDLSSQLQTQAAQQFRMPdMGSIMAKQEQDAAADVAQPEEEEEIDETGVEAHDIDLVMTQAGVSRSKAVKALKTHNGDIVGAIMELT-
>UniRef100_V7ASW6	216	0.504	1.519E-59	11	213	215	14	219	221
-----------TEQEVPFVDDATQKKKPQPQDDDAPVVEDVK-DEADDDEEDDDDDDDDDKEdgaqgGAEGSKQSRSEKKSRKAMLKLGLKPVTGVSRVTIKRTKNILFFISKPDVFKSPNSETYVIFGEAKIEDLSSQLQTQAAQQFRMP-DIGSVTAKQDQDAAAAQPVEEEEVDETGVELHDIDLVMTQAGVSRSKAVKALKTHNGDIVGAIMELT-
>UniRef100_A0A6J5U5U1	216	0.600	1.519E-59	66	213	215	71	220	222
------------------------------------------------------------------SKQSRSEKKSRKAMLKLGMKPVTGISRVTIKRTKNILFFISKPDVFKSPNSETYVIFGEAKIEDLSSQLQTQAAQQFRMPdmSSVMAKSEISAAAAGAQADEEEEEVDEAGVEPRDIDLVMTQAGVSRSKAVKALKTHSGDIVSAIMELT-
>UniRef100_A0A7S3R9T8	216	0.647	1.519E-59	61	213	215	72	220	222
-------------------------------------------------------------EEGGRGKQSRSEKKSRKAMQKLGMKPVPGVTRVTIKKSKNILFVIQAPDVFKSPASDTYIIFGEAKIEDLSAQASAQAAEQFKQPQMQAPEPAQKAAAP----EEDDEPVDESGVEAKDIELVMTQANVSRGKAVKALKSAEGDIVSAIMELT-
>UniRef100_A0A2P5DF76	216	0.593	1.519E-59	66	213	215	75	224	226
------------------------------------------------------------------SKQSRSEKKSRKAMLKLGMKPVIGVSRVTIKRTKNILFFISKPDVFKSPHSETYVIFGEAKIEDLSSQLQTQAAQQFRMPdmSAVTAKPESSAAAAGVPADEEEEEIDETGVEARDIDLVMTQAGVSRNKAVKALKAHDGDIVSAIMELT-
>UniRef100_A0A3Q7IJE5	215	0.640	2.081E-59	64	213	215	16	161	163
----------------------------------------------------------------GRSKQSRSEKKSRKAMIKLGMKPIPMVSRVTVKKSKNILFVISKPDVFKSPASDTYVIFGEAKIEDLSSQLQSQAAEQFKAP--NLSNVISKPEPSTV--AQDDEDVDETGVEPKDIELVMTQAGVSRAKSVKALKAANGDIVSAIMELT-
>UniRef100_A0A251UKV9	215	0.633	2.081E-59	64	213	215	50	195	197
----------------------------------------------------------------GRSKQSRSEKKSRKAMLKLGMKPILGVSRVTVKKSKNMLFVISKPDVFKSPASDTYVIFGEAKIEDLNSQLQSQAAEQFKAP--NLSNVISTPEPTAV--AQDDEDVDETGVEPKDIELVMTQAGVSRPKAVRALKAADGDIVSAIMELT-
>UniRef100_A0A0B2S0P4	215	0.620	2.081E-59	64	213	215	50	196	198
----------------------------------------------------------------GRSKQTRSEKKSRKAMLKLGMKPVTGVSRVTVKKSKNILFVISKPDVFKSPTSDTYIIFGEAKIEDLSSQLQTQAAEQFKAPNVSNDGSKPETSAAAAQ---DDEDVDETGVDPKDIELVMTQAGVLRSRAVKALKAANGDIVAAIMELT-
>UniRef100_A0A2V0PBM2	215	0.612	2.081E-59	64	214	215	39	198	199
----------------------------------------------------------------GKGKQSRSEKKSRKAMQKLGMKPVPGVSRVTIRKSKNILFVIQSPDVFKSPASDTYVIFGEAKIEDLSAAAQQQMAQQFRMaaeadagetSGAAAATSLDSSSSPCVLQLDDGEEVDEAGVEPKDIELVMTQASVSRARAVKALKASGGDIVSAIMELTM
>UniRef100_A0A1J3HUH5	215	0.593	2.081E-59	59	213	215	45	197	199
-----------------------------------------------------------DGEAGGRSKQSRSEKKSRKAMLKLGMKPITGVSRVTVKKSKNIMFVISKPDVFKSPASDTYVIFGEAKIEDLNSQMQSQAAEQFKAP--DLSSVISKGESSSAPVVQDDEDVDEDGVEPKDIDLVMTQAGVSRPRAVKALKEAGGDIVTAIMELT-
>UniRef100_A0A0A9PX43	215	0.640	2.081E-59	64	213	215	53	198	200
----------------------------------------------------------------GRSKQSRSEKKSRKAMLKLGMKTVTGVSRITIKKSKNMLFVISKPDVFKSPNSDTYVIFGEAKIEDLSSQLQTQAAEQFKAPDP-SSVISKAEPSAAAQ---DEEEVDDTGVEPKDIELVMTQASVSRSRAVKALKAADGDIVSAIMELT-
>UniRef100_A0A1D1Y0C2	215	0.606	2.081E-59	64	213	215	54	199	201
----------------------------------------------------------------GKSKQSRGEKKSRKAMLKLGMKPFPGVSRVTVKKSKNILFVISKPDVFKSPNSDTYVIFGEAKIEDLSSQLQTQAAEQFKAP----DLSHGMSKPESSAMAQDDEDVDETGVDPKDIELVMTQAGVSRSKAVNALKAADGDIVTAIMELT-
>UniRef100_A0A2A2M0V5	215	0.564	2.081E-59	14	214	215	8	200	201
--------------EPPKHDDKETTGSDSGSDDEAPGLE----TELTEDQRRVAAAAGLVGDAVDKqAKQSRSEKKARKLFSKLGLKPVTGVSRVCIRKSKSILFVINKPDVYKSPGSDTYIVFGEAKIEDLSQHAQMSAIDRIKPAKDAPAPL-----ATVQEDEDDGAEEDAQGIEEKDIELVMSQANTTRNKAIRALRQTDNDIVNAIMSLTM
>UniRef100_UPI0018AF4929	215	0.633	2.081E-59	64	213	215	54	199	201
----------------------------------------------------------------GRSKQSRSEKKSRKAMLKLGMKPITGVSRVTVKKSKSILFVISKPDIYKSPNSDTYVIFGEAKIEDLSSQLQTQAAEQFKAP-DLSHVISKPESSTMVQ---DDEDVDETGVEQKDIELVMTQAGVSRPKAVKALKAADGDIVSAIMELT-
>UniRef100_A0A2P2K4T4	215	0.613	2.081E-59	64	213	215	54	199	201
----------------------------------------------------------------GRSKQSRSEKKSRKAMLKLGMKPILGVSRVTVKKSKNIMFVISKPDVFKSPTSDTYVIFGEAKIEDLSSQLQNQAAEQFRTPSTATAV----SKPEPSSIAQDDEEVDETGVEPKDIELVMTQAGVSRARAVKALKAADGDIVSAIMELT-
>UniRef100_A0A2J6ME34	215	0.600	2.081E-59	66	213	215	53	202	204
------------------------------------------------------------------AKQSRSEKKSRKAMLKLGMKPVVGVSRVTIKRTKNVMFFISKPDVFKSPNSETYVIFGEAKIEDLSSQLQTQAAQQFRMPemGSVMAKPDVSAASAAEEEEEEEEEVDETGVEARDIDLVMTQAGVSKPKAVKALKTHNGDIVSAIMELT-
>UniRef100_UPI001FB0DD76	215	0.606	2.081E-59	66	213	215	55	204	206
------------------------------------------------------------------SKQSRSEKKSRKAMLKLGMKPITGVSRVTIKRTKNILFFISKPDVFKSPNSETYVIFGEAKIEDLSSQLQTQAAQQFRMPdmASMMSKSEIAGTGTGAQVEEEEDEVDETGVEPRDIELVLTQAGVSRSKAVKALKVHNGDIVSAIMELT-
>UniRef100_A0A3S3MWS8	215	0.495	2.081E-59	0	213	215	0	206	208
MPG------PVVEDEEQLASLIKEQQQILQSDEPIVEDEEDDDDEEDDDKDEGAEGGEQGAGGNESSKQSRSEKKSRKAMLKLGMKPVTGVSRITIKRTKNVLFVISKPDVFKSPNSETYIIFGEAKIEDLSSQLQTQAAQQFRMP-EISSMMAKPDVSAAAQADEEEEDVDETGVERRDIDLVMTQAGVSKGKAVNALKAHNGDIVSAIMELT-
>UniRef100_B4FL79	215	0.640	2.081E-59	64	213	215	58	206	208
----------------------------------------------------------------GKSKQSRSEKKSRKAMLKLGMKPITGVSRVTVKKSKNMLFVISKPDVFKSPNSDTYVIFGEAKIEDLSSQLQTQAAEQFKAP-DLSQMIPKPETSGLGLEDNEEEEVDETGVEAKDVELVMTQASVSRPRAVKALKASNGDIVTAIMELT-
>UniRef100_A9NLN5	215	0.653	2.081E-59	64	213	215	62	208	210
----------------------------------------------------------------GKSKQSRSEKKCRKAMLKLGMKPISGVSRVTIKKSKNILFVISKPDVFKSPTSDTYIAFGEAKIEDLSSQLQTQAAEQFKAP-DLSHVTMKPESSSAAQE--DEEEVDDTGVEPKDIELVMTQAGVSRAKAVTALKAADGDIVSAIMDLT-
>UniRef100_A0A059DFQ4	215	0.586	2.081E-59	66	213	215	68	217	219
------------------------------------------------------------------SKQSRSEKKSRKAMLKLGMKPITGVSRVTIKRTKNILFFISKPDVFKSPHSETYVIFGEAKIEDLSSQLQTQAAQQFRMPdmSSVISKPDASAADADAPADEEEEDVDDTGVEPRDIDLVMTQAGVSRNKAVKALKTHNGDIVGAIMELT-
>UniRef100_A0A8T1Q7J3	215	0.617	2.081E-59	66	213	215	71	219	221
------------------------------------------------------------------SKQSRSEKKSRKAMLKLGMKPVTGVSRVTIKRTKNVLFFISKPDVFKSPHSETYVIFGEAKIEDLSSQLQTQAAQQFRMPDMGSVMAKPDTSASAgVQVDEEEEEVDEAGVEPRDIDLVMTQAGVSRSKAVKALKTHSGDIVSAIMELT-
>UniRef100_V4N0L0	215	0.586	2.081E-59	66	213	215	113	262	264
------------------------------------------------------------------SKQSRSEKKSRKAMLKLGMKPVTDVSRVTIKRSKNVLFVISKPDVFKSPNSETYVIFGEAKIDDMSSQLQAQAAQRFKMPdvASLTPNADASEVATVAQDEEDDEDVDETGVEAKDIDLVMTQAGVTKGKAIKALKANDGDIVSAIMELT-
>UniRef100_C3XSQ9	215	0.655	2.851E-59	31	210	215	5	181	185
-------------------------------DDSLPELEDAGDGLPTSQQEQMAQMAGIQEEPVSKAKQSRQEKKARKAMSKLGLKQFTGVSRVTIRKSKNILFVITKPDVYKSPASDTYIVFGEAKV---SSCPDFSLSCNFKLNNVMSSMICKNTNSNIWIWYLDQDNVDDSGVEPKDIELVMSQANISRAKAVKALKNNNNDIVNAIM----
>UniRef100_A0A061R349	215	0.576	2.851E-59	31	214	215	27	188	189
-------------------------------DEDLPELEEG--------------------EDGARGKQSRSEKKSRKAIQKLGMKPMSGVMRVTIKKSKNILFVISKPDVFKSPATDTYVIFGEAKIEDLSAQAQTAAAEQFKVAETPAAETKETE--AAAAEEEDEGEIDETGVEAKDIDLVMTQAGVSRGKAVNALKKAQGDIVSAIMELTM
>UniRef100_A0A9D5CX04	215	0.505	2.851E-59	20	213	215	10	199	201
--------------------AAHLEQEQINEDEPVVEDEDEDDEEDDNEDDDKDEDDAEGQPGSGRSKQSRGEKKSRKAMLKLGMKPITGVSRVTVKKSKSVIFVISQPDIYKSPNSDTYVIFGEAKIEDLSSQLQTQAAEQFKSPDLSHVISKPGTST----MAQDDEDVDETGVEPKDIELVMTQAGVSRSKAVRALKAVDGDIVSAIMELT-
>UniRef100_A0A0D9VA27	215	0.640	2.851E-59	64	213	215	56	201	203
----------------------------------------------------------------GRSKQSRSEKKSRKAMQKLGMKTITGVSRVTIKKSKNILFVISKPDVFKSPNSDTYVIFGEAKIEDLSSQLQTQAAEQFKAP--DLSNVISKAEPSAA--AQDDEEVDETGVEPKDIELVMTQATVSRSRAVKALKAAGGDIVTAIMELT-
>UniRef100_UPI0020D0B2E7	215	0.604	2.851E-59	66	213	215	54	202	204
------------------------------------------------------------------SKQSRSEKKSRKAMLKLGMKPVTGVSRVTIKRTKNVLFFISKPDVFKSPNSETYVIFGEAKIEDLSSQLQTQAAQQFRMPDMGSVMAKPDVSGSnAAAEADEEEEVDETGVEPRDIELVSTQAGVSRGKAVKALKTHNGDIVSAIMELT-
>UniRef100_UPI00129D42D8	215	0.501	2.851E-59	0	213	215	1	205	207
MPGQvAEEEVVASLVEEQKLQSDEPIVEDVKDEEDDDDDEDDDKDEGAGEQ----GGAGTNE----TSKQSRSEKKSRKAMLKLGMKPVTGVSRVTIKRTKNILFVISKPDTFRSPTSDTYIIFGEAKIEDLSSQLQTQAAQQFRVP--DISSVITKPEMSPGAEADEEEDVDETGVEPRDIDLVMTQAGVSRGKAVNALKTANGDIVTAIMELT-
>UniRef100_UPI001F0D335C	215	0.602	2.851E-59	38	213	215	27	217	219
--------------------------------------DESDAGEGTEEQKdeNLAAAAAnilSQDDAGSKGKQSRSEKKARKAMSKLGLKLIPGINRVAIRKSXNILFVINKPDVYKSPASDTYIIFGEAKIEDLSQKAQMAAAEKFKAPEGIGSGlsgvdgqpgtVGENIATATIPEEEEEGEIDMTGIEEKDIELVISQTGVTRTKAIKALRNHDNDIVNAILELT-
>UniRef100_A0A1S2YDU8	215	0.624	2.851E-59	66	213	215	70	218	220
------------------------------------------------------------------SKQSRSEKKSRKAMLKLGLKPITGVSRVTIKRTKNILFFISKPDVFKSPNSETYVIFGEAKIEDLSSQLQTQAAQQFRMPdMGSIMGKQEQGAVEDGAQPEEEEEVDETGVEAHDIDLVMTQAGVSRSKAVKALKNHNGDIVGAIMELT-
>UniRef100_A0A6A7FML1	215	0.566	2.851E-59	0	214	215	0	223	224
MP-QLTELDESATAPVDEP-IVQNLGSDSDSDDSLPELEAGPAVDKVAVTAAAEQMTDSPSMEGKGGKQSRAEKKARKMMSKLGLKQVTGVNRVTIRKSKNILFVINKPDVYKNPVSDTYIVFGEAKIEDMSQQAQMAAAEKLKESSSSVtasgdvnpsTGVSGATVTPAIPEDDEEEdgEVDDSGLEEKDIELVVSQANVSRAKACKALKNNKNDIVNAIMDLTM
>UniRef100_A0A5D2BJL3	215	0.600	2.851E-59	66	213	215	76	225	227
------------------------------------------------------------------SKQSRSEKKSRKAMLKLGMKPVTDVSRVTIKRTKNILFFISKPDVFKSPNSETYVIFGEAKIEDLSSQLQTQAAQQFRMPDLASVMAKSDTSAAAAgtAADEEEEEIDETGVEQRDIDLVMTQAGVSRSKAVKALKTHKGDIVSAIMELT-
>UniRef100_A0A815V7W1	215	0.518	2.851E-59	0	212	215	0	243	246
MPVLATESVQSTSNDLNQPESSVQIKDVKDDSESSSSEEsgnegEKESEE-VKQSHPLAEAAGIEEELQSKQKQTRSEKKARKAMAKLGLRPIQGILRVTIRKSKNILFVIQKPDVYKSPASDTYIVFGEAKIEDLSQRAQIAAANQFKNIGQNQPgtnintndqitnqlnqneksttdknlNEKSATKTETIHEEtDEDEQVDAEGIEENDIQLVMSQSKTSRSKAIKALRKCNNDIVNAIMEL--
>UniRef100_L5KQ39	215	0.654	2.851E-59	31	210	215	978	1168	1202
-------------------------------EESSAELEEQalSGPQATQCPAQVLaggkALAGRSEETMAKAKQSRSEKKARKAMSKLGLRQIHGVTRIAIQKAKDILFVITKPDVFKSPASDTYVVFGEAKIEDLSQQAHRAAAEKFKVPAEPSTLGPESTPGPRVrlgcdENREEDEEVDEAGLELRDIELVMAQANVSRAKAVRALRDNQSDIVNAIM----
>UniRef100_A0A4S8JY12	214	0.605	3.905E-59	67	213	215	41	186	188
-------------------------------------------------------------------KQSRSEKKSRKAMLKLGMKPITGVSRVTIKRNKNILFVVSKPDVFKSPNSDTYVIFGEAKIEDLSSQLQTQAAQQFRIPDLSNMMAKVDVSSSATTRE-DEDEVDESGLEPRDIDLVMTQAGVSRAKAVKALKTNNGDIVSAIMELT-
>UniRef100_A0A8J4BLW7	214	0.622	3.905E-59	53	214	215	29	193	194
-----------------------------------------------------ADLDEGDEEGGGaRGKQSRSEKKSRKAMQKLGMKPVQGVTRVTIKKSKNILFVIQSPDVFKSPASDTYIIFGEAKIEDLSAQSQAQsqaaAAEQFKMRPE--PEMAQAHGAAAGPAEDDDEEVDDSGVEQKDIELVMTQASVSRAKAIKALKNAEGDIVSAIMELTM
>UniRef100_UPI0010357174	214	0.620	3.905E-59	64	213	215	52	197	199
----------------------------------------------------------------GRSKQSRSEKKSRKAMLKLGMKPISGVSRVTVKKSKNILFVISKPDVFKSPTSDTYVVIGEAKIEDLSSQLQTQAAEQFRAP--NVNNVISKPESSAM--AQDDEDVDETGVEPKDIELVMTQAGVSRSKAVKALKAANGDIVSAIMELT-
>UniRef100_A0A328E0T8	214	0.629	3.905E-59	63	213	215	50	197	199
---------------------------------------------------------------TGRSKQSRSEKKSRKAMIKLGMKPIAGVSRVTVKKSKNILFVISKPDVFKSPTSDTYVIFGEAKIEDLSSQLQSQAAEQFKAPN-LSNAVSKPESSTTVQ--DDNEDVDETGVEPKDVELVMTQAGVSRAKAVKALKAAEGDIVSAIMELT-
>UniRef100_UPI000B7790C3	214	0.612	3.905E-59	67	213	215	58	204	206
-------------------------------------------------------------------KQSRSEKKSRKAMLKLGLKPIPGVTRVTIKKAKNILFFISKPDVFKSPYSETYVIFGEAKIEDFSSQLQTQAAQQFRLPDMSSMMANSEASAATAAAQEEEEEIDETGVEPRDIELVMTQAGVSKGKAVNALKAHDGDIVGAIMELT-
>UniRef100_A0A4Y7K918	214	0.604	3.905E-59	66	213	215	59	207	209
------------------------------------------------------------------SKQSRSEKKSRKAMLKLGMKPVTGVSRVTIKRTKNILFVISRPDVFKSPNSETYVIFGEAKIEDLSSQLQTQAAQQFKMPDvGSVMSKPDVSGAGASLADEEEEEVDDTGVEARDIDLVMTQAGVSKGKAVKALKTHNGDIVSAIMELT-
>UniRef100_A0A5N6NA72	214	0.596	3.905E-59	66	213	215	60	210	212
------------------------------------------------------------------SKQSRSEKKSRKAMLKLGMKPVLGVSRVTIKRAKNIMFFISKPDVFKSPNSETYVIFGEAKIEDLSSQLQTQAAQQFRMPdmGAVMSKPdISAAAAAAAQADEEEEEVDEAGVEPRDIDLVMTQAGVSRSKAVKALKTHDGDIVSAIMELT-
>UniRef100_UPI001CC582D1	214	0.620	3.905E-59	66	213	215	64	213	215
------------------------------------------------------------------SKQSRSEKKSRKAMLKLGMKLVMGVSRVTIKRTKNILFVISKPDVFKSPNSETYVIFGEAKIEDLSSQLQTQAAQQFRMPdmGSVMAKPDVSAAAAASQADEEEEEVDETGVEPRDIDLVMTQAGVSRAKAVKALKTHTGDIVGAIMELT-
>UniRef100_A0A915CLD5	214	0.585	3.905E-59	39	214	215	35	215	216
---------------------------------------EADEGEVTDAQKKVAEAAGLTEQVMGDkgSKQSRSEKKARKLFSKLGLKPVHGVSRVCIRKSKNILFVINKPDVYKSPGSDTYIVFGEAKIEDLSEHARFAAAERLKPSDAPLGGQGGRANVAQAEQEDEsdqEGEIDATGIEEKDIELVCSQANVTRNRAIKALKKADNDIVNAIMELTM
>UniRef100_A0A2R6RQF6	214	0.605	3.905E-59	66	213	215	75	225	227
------------------------------------------------------------------SKQSRSEKKSRKAMLKLGMKPITGVSRVTIKRTKNILFFISKPDVFKSPNSETYIIFGEAKIEDLSSQLQTQAAQQFRMPDmgsvMAKSDISAAAATGALADE-EEEEIDETGVEPRDIDLVMTQAGVMRSKAVKALRTHNGDIVSAIMELT-
>UniRef100_I3SFN2	214	0.620	3.905E-59	66	213	215	77	225	227
------------------------------------------------------------------SKQSRSEKKSRKAMLKLGLKPVTGVSRVTIKRTKNILFFISKPDVFKSPNSETYVIFGEAKIEDLSSQLQTQAAQQFRMP-DMGSVMAKQDQGTAADggQPEEEEEVDETGVEPHDIDLVMTQAGVSRGKAVKALKTHNGDIVGAIMELT-
>UniRef100_A0A498SUM9	214	0.607	3.905E-59	44	214	215	78	253	254
--------------------------------------------EVTEAQKKVAEAAGLADQVSGDkmSKQSRSEKKARKLFSKLGLKPVHGVSRVCIRKSKNILFVINKPDVYKSPGSDTYIVFGEAKIEDLSEHARFAAAERLKpndTQLSAQGGRMNVTRTEQEEESGDDGEVDATGIEEKDIELVCSQANVSRNRAIKALKKADNDIVNAIMELTM
>UniRef100_A0A8J5G2B7	214	0.640	5.349E-59	64	213	215	37	182	184
----------------------------------------------------------------GRSKQSRSEKKSRKAMLKLGMKPVPGVSRVTVKKSKNILFVISKPDVFKSPTSDTYVVFGEAKIEDLSSQLQTQAAEQFKAP-DMSHVISKPEPSAIAQ---DDEEVDETDVEPKDIELVMTQAGVSRSKAVTALKAAEGDIVTAIMELT-
>UniRef100_UPI00092EDAFA	214	0.640	5.349E-59	64	213	215	54	200	202
----------------------------------------------------------------GRSKQSRSEKKSRKAMLKLGMKPVTGVSRVTVKKSKSILFVISKPDVFKSPASDTYIIFGEAKIEDLSSQLQTQAAEQFKAP--NVSNAALKPESSTT-AQDDEEDVDETGVDPKDIDLVLTQAGVSRSRAVKALKAADGDIVAAIMELT-
>UniRef100_A0A507C7C0	214	0.570	5.349E-59	16	214	215	6	201	202
----------------KAPELHEAEASEEDEDDSddMPELQD--------ANADAAAAAGIDLEALSASlgggakTQSRSEKKARKAMAKLGLKPVPGITRVTIRRPKNILFVVSQPDVYKSATSDTYIVFGEAKIEDLNSQAQASAAEQFAKQPE-IGKVPEEDDVPDLAE--DDENVDETGVEAKDIELVMQNANVSRAKAIKALKATNNDIVNAIMELTM
>UniRef100_A0A5A7PL11	214	0.500	5.349E-59	15	213	215	0	201	203
---------------MPGPVIEEIETQTKLKDeplvEDVKEDEEHDDGAADDSDEEDDGVPGANDG----SKQSRSEKKSRKAMLKLGMKPVTGVSRVTIKRTKNMLFFISKPDVFKSPNSDTYIIFGEAKLEDLSSQLQTQAAQQFRAPDVGLAGPKPDGLTLSgahEEEEEVDEEVDESGVEPRDIDLVMTQAGVSRSKAVKALKTNSGDIVSAIMELT-
>UniRef100_A0A0N5A995	214	0.566	5.349E-59	31	214	215	15	207	208
-------------------------------EDEMPELEE---DEVTEAQKKVAEAAGLTEQygfgflaqviGDKGSKQSRSEKKARKLFSKLGLKPVHGVSRVCIRKSKNILFVINKPDVYKSPGSDTYIVFGEAKIEDLNEHARFAAAERLKPSEApvASQGLHVNPAPQTEEESDNEGDIDATGIEEKDIELVMSQATVSRNKAIRALQKADNDIVNAIMELTM
>UniRef100_UPI0018FF1626	214	0.601	5.349E-59	66	213	215	65	217	219
------------------------------------------------------------------SKQSRSEKKSRKAMLKLGMKPVTGVSRVTIKRTKNILFFISKPDVFKSPNSETYVIFGEAKIEDLSSQLQTQAAQQFKMPDmghvMGKPDISGTVEAGALgEEEEEEEEIDESGVEARDIDLVMTQAGVSRTKAVKALKTHDGDIVSAIMELT-
>UniRef100_A0A0L9UEJ1	214	0.604	5.349E-59	66	213	215	72	220	222
------------------------------------------------------------------SKQSRSEKKSRKAMLKLGLKPVSGVSRVTIKRTKNVLFFISKPDVFKSPNSETYVIFGEAKIEDLSSQLQTQAAQQFRMPDVGSVLAkQDQDAAAASAQPEEEEEVDETGVEPHDIDLVMTQAGVSRSKAVKALKTHDGDIVGAIMELT-
>UniRef100_A0A6J1GZU8	214	0.592	5.349E-59	66	213	215	69	220	222
------------------------------------------------------------------SKQSRSEKKSRKAMLKLGMKPVTGVSRVTIKRTKNILFFISKPDVFKSPNSETYVIFGEAKIEDLSSQLQTQAAQQFKMPDMGQVMGGKSEISGSSAAgalvEEEEEEIDESGVEDRDIDLVMTQAGVSRTKAVKALKTHDGDIVSAIMELT-
>UniRef100_UPI0021EA40F7	214	0.601	5.349E-59	66	213	215	74	221	223
------------------------------------------------------------------SKQSRSEKKSRKAMMKLGMKPVTGVSRITIKRAKNILFVVSKPDVFKSPTSETYVIFGEAKIEDLSSQLQAQAAQQFRMQDLSKVIGGAKPDAAAGAPADEEEEVDETGIEARDIDLVMTQASVSRGKAVKALKAHDGDIVSAIMELT-
>UniRef100_A0A3L6SDC1	214	0.556	5.349E-59	48	213	215	73	240	242
------------------------------------------------QDGQRASAVGGGELGAGAtegSKQSRSEKKSRKAMMKLGMKPVTGVSRITIKRAKNILFVVSKPDVFKSPTSETYVIFGEAKIEDLSSQLQAQAAQQFRMQ-DLSKAMAKQDAAAAAPADEEEEAVDETGIEPRDIDLVMTQASVSRAKAVKALKAHDGDIVSAIMELT-
>UniRef100_UPI0010A00615	214	0.646	5.349E-59	32	210	215	1182	1363	1367
--------------------------------ESSGELDEDISPQ--KSQCPAQGPAGSNEESITRAKQSRSEKKARKAMSKLGLRQIQGVTRITIQKSKNILFVIAKPDVFKSPASDTYVVFGEAKIEDLSQQVHKAAAEKFKVPSESSALVPELAAGPRVrpeceEQEEEDEEVEDAGLEPRDIELVMAQANVSRAKAVRALKDNHSDIVNAIM----
>UniRef100_UPI0014475673	214	0.617	7.328E-59	67	213	215	8	156	158
-------------------------------------------------------------------KQSRSEKKSRKAMLKLGMKPLTGVSRVTIKRTKNVLFCISKPDVFKSAHSETYVIFGEAKIEDLSSQLQTQAAQQFRMPdmGSVMAKSNVSPSTAAAEAEEEEEEVDETGVEPRDIELVMTQAGVSRSKAVKALKTNNWDIVSAIMELT-
>UniRef100_A0A0D9VNU5	214	0.614	7.328E-59	66	213	215	28	171	173
------------------------------------------------------------------SKQSRSEKKSRKAMMKLGMKPVTGVTRITIKRAKNILFVVSKPDVFKSPTSETYVIFGEAKIEDLSSQLQAQAAQQFRMQDLSKVMAKPD----AAAAADEEEEVDETGIEPRDIDLVMTQASVSRAKAVKALKAHDGDIVSAIMELT-
>UniRef100_S8C222	214	0.571	7.328E-59	32	213	215	5	177	178
--------------------------------EDVKEDEEHDS----DCDDDDAAAAGHDEGL----KQSRSEKKSRKAMLKLGMKPVTGVSRVTIKRAKNVLFSILKPDVFKSPNADTYVIFGEAKIEDLSSQLQERAAQQFRIP-DTNSAMPKSDSIASAQAVEEDEEIDETGLEPHDIELVMTQAGVSRAKAVNALKTNNGDIVSAIMELT-
>UniRef100_UPI0010A59E78	214	0.584	7.328E-59	55	213	215	44	198	200
-------------------------------------------------------ADGQEGDVSGRSKQTRSEKKSRKAMLKLGMKPVTGVSRVTVKKSKNILFVISKPDVFKSPTSDTYIIFGEAKIEDLSSQLQTQAAEQFKAPNLSNAGL----KPESSAMAQDEDDVDETGVDPKDIELVMTQAGVSRPRAVKALKAANGDIVAAIMELT-
>UniRef100_A0A6J0P3S1	214	0.609	7.328E-59	64	213	215	50	200	202
----------------------------------------------------------------GKSKQSRSEKKSRKAMLKLGMKPITGVSRVTVKKSKNIMFVISKPDVFKSPASDTYVIFGEAKIEDLSSQLQSQAAEQFKAPDiSNVVSQGESSSSAAAVVQDDDEEIDEEGVDSKDIELVMTQAGVPRPRAVKALKAADGDIVSAIMELT-
>UniRef100_A0A5J4ZL58	214	0.633	7.328E-59	64	213	215	55	200	202
----------------------------------------------------------------GRSKQSRSEKKSRKAMLKLGMKLIPGVSRVTVKKSKNVLFVISKPDVFKSPTSDTYVVIGEAKIEDLSSQLQTQAAEQFKAPN-LSNVISKPETLATVQ---DDEDVDETGVEPKDIELVMTQAGVSRSKAVKALKATDGDIVSAIMELT-
>UniRef100_A0A8I7B3C6	214	0.640	7.328E-59	64	213	215	61	207	209
----------------------------------------------------------------GRSKQSRSEKKSRKAMLKLGMKTITGVSRVTVKKSKNILFVISKPDVFKSPASDTYVIFGEAKIEDLSSQLQSQAAEQFKAP-DLSSVISNPEASTAAQE--DDEDCDETGVEPKDIELVMTQAGVPRPKAVKALKSADGDIVSAIMELT-
>UniRef100_UPI002257A0D0	214	0.588	7.328E-59	66	213	215	56	208	210
------------------------------------------------------------------SKQSRSEKKSRKAMLKLGMKPVTGVSRVTIKRTKNILFFISKPDVFKSPNSETYVIFGEAKIEDLSSQLQQQAAQQFRMPDMGSVMAKSDTFAAAtaaaeAQADEEEEDIDETGVEARDIDLVMTQAGVSKGKAVKALKTNNGDIVSAIMELT-
>UniRef100_A0A8S0RDA6	214	0.584	7.328E-59	66	213	215	55	208	210
------------------------------------------------------------------SKQSRSEKKSRKAMLKLGMKPVTGVNRVSIKRTKNVLFFISKPDVFKSPNSETYVIFGEAKIEDLSSQLQTQAAQQFRMPDMSSMISKSDASAPDAaiqadeEEEEEEEEIDETGVEARDIDLVMTQAGVSRSKAVKALKTHDGDIVSAIMELT-
>UniRef100_A0A507CEG1	214	0.560	7.328E-59	18	214	215	13	210	211
------------------PKIEEIDDDEDDSDDEMPELADANADA-------EAAAAGIDLEALAGSlgagmkTQSRSEKKARKAMAKLGLKPVPGITRVTIRRPKNILFVVSQPDVYKSATSDTYIVFGEAKIEDLNSQAQASAAEQFAkpLSGEAGKAVTEGEEDVPELAEDDDENIDEAGVEAKDIELVMQNANVSRAKAIKALKATNNDIVNAIMELTM
>UniRef100_A0A3L6TJY8	214	0.575	7.328E-59	49	213	215	43	219	221
-------------------------------------------------QVEMVAAAGLDllvrllsgqeGDASGKSKQSRSEKKSRKAMLKLGMKPITGVSRVTVKKSKNmlfqILFVISKPDVFKSPNSDTYVIFGEAKIEDLSSQLQTQAAEQFKAP--DLSQMISKPETSGLGQEDNEEEVDENGVEPKDIELVMTQASVSRPKAVKALKAANGDIVTAIMELT-
>UniRef100_A0A6A4PRP3	214	0.601	7.328E-59	66	213	215	73	220	222
------------------------------------------------------------------SKQSRSEKKSRKAMLKLGLKPVTGVSRVTIKRTKNVLFFISKPDVFKSPNSETYVIFGEAKIEDLSSQLQNQAAQQFRIPDLQSPTAKPDHGAAGALPDEEEEEVDETGVAPHDIDLVMTQAGVSRSKAVKALKTHDGDIVGAIMELT-
>UniRef100_A0A816QXZ1	214	0.505	7.328E-59	0	212	215	0	242	245
MPILATESVETTSNDVNQSESIVQIKDVKDDSDSSSSEESGNEGEKesedVKQSHPLAEAAGIEEELQSKQKQTRSEKKARKAMAKLGLRPIQGILRVTIRKSKNILFVIQKPDVYKSPASDTYIVFGEAKIEDLSQRAQIAAANQFKNLGQNQQGTANNTndqtanqlnnneklpadknttslsnKTETIQEEtDEDEQVDAEGIEENDIQLVMSQSKTSRSKAIKALRKCNNDIVNAIMEL--
>UniRef100_A0A0B2VTP5	214	0.585	7.328E-59	39	214	215	68	248	249
---------------------------------------DADEGEVTDAQKKVAEAAGLTEQVSGDkgSKQSRSEKKARKLFSKLGLKPVHGVSRVCIRKSKNILFVINKPDVYKSPGSDTYIVFGEAKIEDLSEHARFAAAERLKpsdAPMGGQGGRANVTQAEQEDESDQEGEIDATGIEEKDIELVCSQANVTRNRAIKALKKADNDIVNAIMELTM
>UniRef100_UPI001C26EE1C	213	0.507	1.004E-58	15	213	215	0	204	206
---------------MPGPVVEETEAEKKLLDeplvEDVKEDEEHDDDMDDTDDEDDDKDDEILGGGSEGSKQSRSEKKSRKAMLKLGMKAVLGVSRVTIKRTKNILFIISKPDVFKSPNSETYIIFGEAKIEDLSSQLQAQAAQQFRVPdiSSVTAKPELSASAASDQVDEDEEEVDETGVEPRDIDLIMTQAGVSRTKAVKALKTHSGDIVSAIMELT-
>UniRef100_UPI0005D32D75	213	0.608	1.004E-58	66	213	215	60	205	207
------------------------------------------------------------------SKQSRSEKKSRKAMLKLGMKAVTGVSRVTIKRTKNILFVISKPDIFKSPNSETYVIFGEAKIEDLSSQLQTQAAQQFRMP--DMSNVLAKPDASAAVQDDEEEDIDETGIEARDIDLVMTQAGVSRAKAIRALKGSDGDIVSAIMELT-
>UniRef100_A0A0D3E8Y4	213	0.598	1.004E-58	66	213	215	61	212	214
------------------------------------------------------------------SKQSRSEKKSRKAMLKLGMKPVTDVSRVTIKRSKNVLFVISKPDVFKSPNSETYVIFGEAKIDDMSSQLQAQAAQRFKMPdvASMIPNADASEAVTVAQEEedDDDDDVDETGVEAKDIDLVMTQAGVSKAKAVKALKTNDGDIVSAIMELT-
>UniRef100_A0A6A1UXS7	213	0.610	1.004E-58	66	213	215	69	217	219
------------------------------------------------------------------SKQSRSEKKSRKAMLKLGMKSVTGVSRVTIKRTKNILFFISKPDVFKSPHSETYVIFGEAKIEDLSSQLQTQAAQQFRMPdMGSVMSKPDIAASAGMLADEEEEEVDETGVEPRDIDLVMTQASVSRSKAVKALKTHNGDIVSAIMELT-
>UniRef100_A0A819LCI7	213	0.516	1.004E-58	0	212	215	0	243	246
MPVLATESVQTTSNDLNQSEGTVQIKDVKDDSESCSSEESGNEGEKesedVKQSHPLAEAAGIEEELQSKQKQTRSEKKARKAMAKLGLRPVQGILRVTIRKSKNILFVIQKPDVYKSPASDTYIVFGEAKIEDLSQRAQIAAANQFKNIGQNQtstnlntndqtsnllnnndklqtdknQNLQSTTKTETIHEEtDEDEQVDAEGIEENDIQLVMSQSKTSRSKAIKALRKCNNDIVNAIMEL--
>UniRef100_A0A453J674	213	0.575	1.375E-58	57	213	215	0	157	159
---------------------------------------------------------DEDEDGNHGSKQSRSEKKSRKAMMKLGMKPVTGVSRITIKRAKNILFVVSKPDVFKSPTSETYVIFGEAKIEDLSSQLQAQAAQQFRMQDLSKAMRPDAAAAAGAGAPADEEEvVDETGIEARDIDLVMTQASVSRAKAVKALKAHDGDIVSAIMELT-
>UniRef100_A0A7S3ZZ93	213	0.563	1.375E-58	35	214	215	23	198	199
-----------------------------------PTLEDQ---EDAPPPAQPAAAAGGGDG--GGAKQNRAEKKNRKAMQKLGMKAVPDVVRVTVKKSKNILFAIGHPDVFKSATSDTYVVFGEAKIEDLSAQAQQQAASQFqAAQASMGSGAAAAAAPPTIPEEDEGGDLDESGLEPKDVELVMSQASCSRSKAVKALRANDGDIVNAIMELTM
>UniRef100_A0A9E7LCR0	213	0.613	1.375E-58	64	213	215	53	198	200
----------------------------------------------------------------GRSKQSRSEKKSRKAMLKLGMKPMPGVSRVTVKKSKSILFVISKPDVFKSPTSDTYVIFGEAKIEDLSSQLQTQAAEQFKAPDLSHVILKPEPSAAA----PDDEEVDETGVELKDIELVMTQAGVSRSKAVKALKVADGDIVTAIMELT-
>UniRef100_A0A6A4NLE3	213	0.606	1.375E-58	64	213	215	54	202	204
----------------------------------------------------------------GRSKQSRSEKKSRKAMLKLGMKPVTGVSRVTVKKSKNILFVISKPDVFKSPTSDTYIIFGEAKIEDLSSQLQSQAAEQFKAPN-ISNEALKPESSSTAQDDDDDVDVDETGVDPKDVELVVTQAGVPRSRAVKALKAADGDIVAAIMELT-
>UniRef100_Q6I5P5	213	0.640	1.375E-58	64	213	215	57	203	205
----------------------------------------------------------------GRSKQSRSEKKSRKAMVKLGMKSITGVSRVTVKKSKNILFVISKPDVFKSPTSDTYVIFGEAKIEDLSSQLQTQAAEQFKAP-DLSSMLSKPEASTAAQE--DDEAVDETGVEPKDIELVMTQATVSRSKAVKALKAANGDIVTAIMELT-
>UniRef100_A0A6A5MSF2	213	0.606	1.375E-58	64	213	215	57	204	206
----------------------------------------------------------------GRSKQSRSEKKSRKAMLKLGMKPVTGVSRVTVKKSKNILFVISKPDVFKSPTTDTYIIFGEAKIEDLSSQLQTQAAEQFKAPNVTTSAL--KPESSSTAQDDDDEDVDEAGVDPKDIELVMTQAGVPRPRAVKALKAADGDIVAAIMELT-
>UniRef100_A0A139AY64	213	0.590	1.375E-58	31	214	215	21	207	208
-------------------------------DDDMPELEE------TTDAAAAAAAAGGDagdfgdvpaEMMGTRKNQSRTEKKARKALAKLGLRAIPGITRVTIRRPKNVLFVITQPDVYKSATSETYIVFGEAKIEDLNSQAQASAAEQFKPDLSGKIPGLGDVDDDVPDLAEESEAVDETGVEAKDIELVMQQANVSKAKAVKALKNNNNDIVNAIMELTM
>UniRef100_A0A2J6MJC3	213	0.596	1.375E-58	66	213	215	60	210	212
------------------------------------------------------------------SKQSRSEKKSRKAMLKLGMKPVLGVSRVTIKRAKNIMFFISKPDVFKSPNSETYVIFGEAKIEDLSSQLQTQAAQQFRMPDMGSVMGKsdiSGAAAAAAAADEEEEEVDETGVEVRDIDLVMTQAGVSRPKAVKALKTHSGDIVSAIMELT-
>UniRef100_UPI00053C963A	213	0.622	1.375E-58	66	213	215	64	214	216
------------------------------------------------------------------SRQSRSEKKSRKAMLKLGMKPVTDVSRVTIKRSKNVLFVISKPDVFKSPNSETYVIFGEAKIDDLSSQLQAQAAQKFKMPdiSSMVPNSDASEATAApQAEEEDEEDVDETGVEARDIDLVMTQAGVSRAKAVKALKASDGDIVSAIMELT-
>UniRef100_A0A6A4NIY8	213	0.613	1.375E-58	66	213	215	71	220	222
------------------------------------------------------------------SKQSRSEKKSRKAMLKLGLKPVTGVSRVTIKRTKNVLFFISKPDVFKSPHSETYVIFGEAKIEDLSSQLQSQAAQQFRMPnmGSISAKPDEVSAAEGAQPDDEEEEVDETGVAPHDIDLVMTQAGVARNKAVKALKNHDGDIVSAIMELT-
>UniRef100_A0A3B6KTI7	213	0.601	1.375E-58	66	213	215	73	220	222
------------------------------------------------------------------SKQSRSEKKSRKAMMKLGMKPVTGVSRITIKRAKNILFVVSKPDVFKSPTSETYVIFGEAKIEDLSSQLQAQAAQQFRMQDLSKAMRPDAAAAGAGAPADEEEVVDETGIEARDIDLVMTQASVSRAKAVKALKAHDGDIVSAIMELT-
>UniRef100_A0A6A5M1Z9	213	0.600	1.375E-58	66	213	215	323	472	474
------------------------------------------------------------------SKQSRSEKKSRKAMLKLGLKPVTGVSRVTIKRTKNVLFFISKPDVFKSPNSETYVIFGEAKIEDLSSQLQNQAAQQFRMPdiQSLTAKPDHGASAAGTQPDDEEEEVDETGVAPHDIDLVMTQAGVSRSKAVKALKTHDGDIVGAIMELT-
>UniRef100_A0A7J6V8P6	213	0.608	1.883E-58	66	213	215	53	198	200
------------------------------------------------------------------SKQSRSEKKSRRAMLKLGMKPVTGVSRVNIKRTKNILFVISKPDVFKSPNSETYVIFGEAKIEDLSSQLQTQAAQQFKYP--DLGSIMAKPDVSAATLPDEEEEVDETGVEPRDIDLVMTQAGVSRGKAVKALKAHEGDIVGAIMEIT-
>UniRef100_A0A8T2RKC2	213	0.660	1.883E-58	64	213	215	53	199	201
----------------------------------------------------------------SKSKLSRSEKKSRKAMQKLGMKVVTGVSRVAIKRNKNILFVISKPDVFKSPASDTYIIFGEAKIEDLSTQLQTQAAEQFKAPDLAR---VGKVEPATGYDAEEDEEVDESGVEPKDIELVMTQAGVSRSKAVRALKSADGDIVSAIMELT-
>UniRef100_A0A833QGS0	213	0.626	1.883E-58	64	213	215	55	201	203
----------------------------------------------------------------GRSKQSRSEKKSRKAMLKLGMKPITGVNRVTIKKSKNILFAISKPDVFKSPNSETYIVFGEAKMEDLSSQLQTQAAEQFKVRDH---SHISAKPEPLATIQEDDEEVDETGVEPKDIELVMTQAAVSRAKAVKALKAANGDLVTAIMDVT-
>UniRef100_I1HK18	213	0.633	1.883E-58	64	213	215	56	202	204
----------------------------------------------------------------GRSKQSRSEKKSRKAMLKLGMKSITGVSRVTVKKSKNILFVISKPDVFKSPASDTYVIFGEAKIEDLSSQLQSQAAEQFKAP--DLSSVISNPEASTA-AQDDDEEVDDTDVEPKDIELVMTQAGVPRARAVKALKSADGDIVSAIMELT-
>UniRef100_A0A816YNI9	213	0.575	1.883E-58	58	213	215	47	204	206
----------------------------------------------------------VDGQGAESGKQSRSEKKSRKAMLKLGMKPVTDVSRVTIKRSKNVLFVISKPDVFKSPNSETYVIFGEAKIDDMSSQLQAQAAQRFKMPDVASMIPPNAEAASVAQEedEDDDDDVDETGVEAKDVELVMTQAGVSKAKATKALKANDGDIVSAIMELT-
>UniRef100_I3S1S2	213	0.611	1.883E-58	64	213	215	53	204	206
----------------------------------------------------------------GRSKQTRSEKKSRKAMLKLGMKPVTGVSRVTVKKSKNILFVISKPDVFKSPTTDTYIIFGEAKIEDLSSQLQTQAAEQFKAPNLSNVGLKPESSGVAQDDEDEDEDEDenETGVDPKDIELVMTQATVSRSKAVKALKAANGDIVAAIMELT-
>UniRef100_A0A7N0TC73	213	0.601	1.883E-58	66	213	215	67	211	213
------------------------------------------------------------------SKQSRSEKKSRKAMLKLGMKPVTGVSRVTIKRTKNVLFFISKPDVFKSPNSETYIIFGEAKIEDLSSQLQTQAAQQFRMPDLGSVMAKPDASAAT---GEAPEEIDETGVEPRDVELVMTQAGVSKAKAVKALKNHDGDIVSAIMELT-
>UniRef100_UPI001F5EA260	212	0.591	2.580E-58	55	213	215	44	198	200
-------------------------------------------------------AVGLEGDASGRSKQTRSEKKSRKAMLKLGMKPVTGVSRVTVKKSKNILFVISKPDVFRSPTSDTYIIFGEAKIEDLSSQLQTQAAEQFKAP--NVSNVGLKPETSAT--AQDDEDVDESGVDPKDIELVMTQAGVVRSRAVKALKAANGDIVAAIMELT-
>UniRef100_A0A1B6GZ35	212	0.528	2.580E-58	9	214	215	1	200	201
---------PEVPKKLTKKKPVKEDSATSSEEENAAEVEQTDKVNLDT----------LDPESATKAKQSRAEKKARKILSKLGLKLIPNISRVTIRKSKNILFVVNKPDVYKSPNSDTYIVFGEAKIEDLGQQAQVQAAEKFKDASALGDGGlqLATTSVPPIAEESDDDdaEVDSTGMEDRDIELVMNQANVSRNRAIKAMRNNKNDIVNAIMELTL
>UniRef100_A0A9D4XU61	212	0.598	2.580E-58	57	213	215	47	199	201
---------------------------------------------------------GLEGDASGRSKQTRSEKKSRKAMLKLGMKPVTGVSRVTVKKSKNILFVISKPDVFKSPTSDTYIIFGEAKIEDLSSQLQTQAAEQFKAP--NLSNVGAKPESSGI--APEEEDVDETGVDPKDIELVVTQAGVPRSRAVKALKAANGDIVAAIMELT-
>UniRef100_A0A7J7M3K0	212	0.620	2.580E-58	64	213	215	61	208	210
----------------------------------------------------------------GRSKQSRSEKKSRKAMLKLGMKPILGVSRVTIKKSKNILFVISKPDLFKSPASDTYVIFGEAKIEDLSSQLQTQAAERFKAP--DLSNVISKPDESSAMAADEDDDIDEAGVEPKDIELVMTQAGVSRSKAVKALKTAEGDIVTAIMELT-
>UniRef100_A0A7J7L4T0	212	0.630	2.580E-58	66	213	215	61	209	211
------------------------------------------------------------------SKQSRSEKKSRKAMLKLGMKTVTGVSRVTIKKAKNILFVISKPDVFKSPHSETYVLFGEAKIEDLSSQLQAQAAQKFRMPaMSSVMAKPDVLLAAAAQAEEENEDIDETGVEPRDIDLVMTQAGVSRGKAVKALKTHSGDIVSAIMELT-
>UniRef100_A0A2Z6N631	212	0.606	2.580E-58	66	213	215	67	215	217
------------------------------------------------------------------SKQSRSEKKSRKAMLKLGLKPIDGVSRVTIKRTKNIMFFISKPDVFKSPNSETYVIFGEAKIEDLSSQLQTQAAQQFRMPdmGSIMAKQEQDAATDGAQPE-EEEEIDETGVEAHDIDLVMTQAGVSRSKAVKALKTHNGDIVGAIMELT-
>UniRef100_W9RT39	212	0.593	2.580E-58	66	213	215	76	225	227
------------------------------------------------------------------SKQSRSEKKSRKAMLKLGMKPVTGVGRVTIKRTKNILFFISKPDVFKSPHSETYVIFGEAKIEDLSSQLQTQAAQQFRMPDISSVTAKSENPAAAAGPPADEEEevVDETGVEPRDIDLVMTQAGVSRNKAVKALKTSDGDIVSAIMELT-
>UniRef100_A0A8K0N7T4	212	0.594	2.580E-58	66	213	215	81	227	229
------------------------------------------------------------------SKQSRSEKKGRKAMLKLGMKPVTGVSRVTVKKTKNILFIISKPDVFKSPNSETYVIFGEAKIEDLSSQLQTQAAQQFRMP-DLSNVMAKPDVSAAAPADEDEEEIDETGVESHDIDLVMTQAGVSRVKAVKALKTHNGDIVSAIMELT-
>UniRef100_A0A7S2EZ98	212	0.540	2.580E-58	31	213	215	37	232	234
-------------------------------DDDVPELEEQAPEAAEADAAAAAAAAEAG--AAAESRQNRSEKKSRKMMQKLGMRPVPGVLRVTVKKSKNVLFVIQQPDVFKSPGADTYVVFGEAKSEDLSNQAQAAAARQFRQPNAAQSVEAAAAMqaalrspageateatEAAAAEPAAEEAVDETGVEAKDIELVMSQAGCSRAKAVKALKENDGDLVNSIMSLT-
>UniRef100_A0A814K839	212	0.540	2.580E-58	0	212	215	0	233	236
MPVQTSESVQSKTQE---EQNVQVKDVKDDSDDSSSEEsgnEGEKDSEEVKQSHPLAAAAGIEEELQSKQKQTRSEKKARKAMAKLGLRPIQGILRVTIRKSKNILFVIQKPDVYKSPASDTYIVFGEAKIEDLSQRAQIAAANQFKnlGQNAAVNNTTDQTsqsnekgssdknanqssaKAETIQEESDEdEQVDSQGIEENDIQLVMSQSKASRSKAIKALRKCNNDIVNAIMEL--
>UniRef100_UPI00006A4194	212	0.600	2.580E-58	31	214	215	37	236	237
-------------------------------DESMPDLDENPDVPMTTtadgntsPQVTNTSDQQIPSIPemsemlgggdasGGKSKQSRSEKKARKTLSKLGLKLVTGINRVTIRKSKNILFVINRPDIYKNPVSDTYIVFGEAKIEDLSQQAQLAAAEKFK--NKSTTATESATAVNAVQEESD-EEVDESEVETKDVELVMQQASVSRSKAVKALKNNGNDIVNAIMELTM
>UniRef100_A0A2G5CUH3	212	0.614	2.580E-58	66	213	215	95	240	242
------------------------------------------------------------------SKQSRSEKKSRRAMSKLGMKPVTGVGRVTIKRAKNILFVISKPDVFKSPHSETYVIFGEAKIEDLSSQLQTQAAQQFKYP--DMGSIMAKPDVSAAALPDEEEDVDETGVEPRDIDLVMTQAGVSRGKAVKALKAHEGDIVGAIMEIT-
>UniRef100_A0A7S3BVG5	212	0.534	3.534E-58	35	214	215	1	187	188
-----------------------------------PEIEELEPDEVEEEVEDVEDDDDEEEEAGKGGKHSRAEKKARKAMSKLGMRPVEGVSRVTIKKSKNILFVITKPDVFKAPGSETHVIFGEAKIEDLSAQQQAQAAQQFKAPEVAAQAAAAGGMAGASQaaaaaagDDADAGDVDETGVEPKDIELVMAQAGVSRAKAVEALKKENGDIVSAIMQLTM
>UniRef100_A0A7J7MAS0	212	0.626	3.534E-58	64	213	215	51	196	198
----------------------------------------------------------------GRSKQSRSEKKSRKAMLKLGMKPIHGVTRVTVKKSKNILFVISKPDLFKSPASDTYVIFGEAKIEDLSSQLQTQAAEQFKAP--DLSHAISKPESSAIPE--DDEDVDETGVEPKDIELVMTQAGVTRSKAVTALKAANGDIVTAIMELT-
>UniRef100_A0A915FZN2	212	0.552	3.534E-58	6	214	215	10	207	208
------EKVETKKEELEKKVT-TEESGDSSDEENVPEL---DGEELTEEQKKVAEALG---EPVDKAgKQSRSEKKARKLFSKLGLKPVHGVSRVCIRKSKNILFVINKPDVYKSPGSDTYIVFGEAKIEDLSQHAVGHALDRIKPDDAPTTRL-----PPVQEDEDDGADEDPGNIEDKDIELVMSQANVSRNKAIRALKQSDNDIVNAIMSLTM
>UniRef100_UPI001C4CCDCA	212	0.581	3.534E-58	66	213	215	66	212	214
------------------------------------------------------------------SKQSRSEKKSRKAMLKLGMKPITGISRVSIKRAKNILFVISKPDVFKSPNSETYVIFGEAKIEDLSSQLQSQAAQQFRMPDASRVLPKLDESASAVADE-DEEDIDDTGVEPRDIELVMTQAGVSKGKAVKALKVHDGDIVAAIMELT-
>UniRef100_UPI00053C6243	212	0.631	3.534E-58	66	213	215	64	214	216
------------------------------------------------------------------SRQSRSEKKSRKAVLKLGMKPVTDVSRVTIKRSKNVLFVISKPDVFKSPNSETYVIFGEAKIDDLSSQLQAQAAQKFKMPDISSmvpnSNASEATAAP-QAEEEEEEDVDETGVEARDIDLVMTQAGVSRAKAVKALKASDGDIVSAIMELT-
>UniRef100_A0A8B7N530	212	0.567	3.534E-58	19	214	215	17	222	223
-------------------PTVQNLGSDSDTDESLPELEAGAPAAGSKDSTDPAHRSPTME--SKGGKQSRAEKKARKMMSKLGLKHVAGVNRVTIRKSKNILFVINKPDVYKNPVSDTYIVFGEAKIEDMSQQAQMAAAEKLKESSSSVaggggdlsisTGLPGVPAAPAIPEDDEEEdgEVDYSGLEEKDIELVVSQANVSRAKACKALRANNNDIVNAIMDLTM
>UniRef100_A0A8C9ET93	212	0.651	3.534E-58	31	210	215	22	199	230
-------------------------------DESIPELEEPEGAEPRPMQTQVGAGDPGD---VGHNVWSSPSCLLPQAMSKLGLRQIHGVTRITIRKSKNILFVITKPDVFKSPASDIYIVFGEAKIEDLSQQVHKAAAEKFKVPMEHSPLITETAPALTIKEESeEEEEVDETGLEVRDIELVMAQANVSRPKAVRALRHNNNDIVNAIM----
>UniRef100_A0A371ES60	212	0.585	3.534E-58	57	213	215	93	245	247
---------------------------------------------------------GLEGDASGRSKQTRSEKKSRKAMLKLGMKPVTGVSRVTVKKSKNILFVISKPDVFKSPTSDTYIIFGEAKIEDLSSQLQTQAAEQFKAP--NLSNVGAKPESSAI--AQDDEEVDEAGVDPKDIELVMTQAGVARSRAVKSLKAANGDIVAAIMELT-
>UniRef100_A0A2U1KHB5	211	0.594	4.841E-58	67	213	215	8	155	157
-------------------------------------------------------------------KQSRSEKKSRKAMLKLGMKAVLGVSRVTIKRTKNMMFYISKPDVFKSPNSETYVIFGEAKMEDLSSQLQAQAAQQFRMPdMSSVMAKPDASAASASQAVEEEEEVDETGVEPRDIDLVMTQAGVSRPKAVKALKTHNGDIVSAIMELT-
>UniRef100_A0A834SK81	211	0.505	4.841E-58	20	213	215	10	199	201
--------------------AAHLEQQKINPDEPVVEDDDDDDDDDEDDDEGDENADGQEGDVSGRSKQTRSEKKSRKAMLKLGMKPVTGVSRVTVKKSKNILFVISKPDVFKSPTSDTYIIFGEAKIEDLSSQLQSQAAEQFKAPNLSNAGLKPESSTTA----QDDDDVDETGVDDKDIELVMTQAGVSRSRAVKALKAADSDIVAAIMDLT-
>UniRef100_A0A397ZE60	211	0.602	4.841E-58	64	213	215	52	202	204
----------------------------------------------------------------GKSKQSRSEKKSRKAMLKLGMKPITGVSRVTVKKSKNIMFVISKPDVFKSPASDTYVIFGEAKIEDLSSQIQSQAAEQFKAPDlSNVVSQGESSSSASAVVQDDDEDIDEEGVDAKDVELVMTQAGVTRPKAVKALKAADGDIVTAIMELT-
>UniRef100_A0A8B7BR55	211	0.589	4.841E-58	68	213	215	61	205	207
--------------------------------------------------------------------QSRSEKKSRKAMLKLGMKPVTGVSRVAIKRTKNILFVISKPDVFKSPNSETYVIFGEAKIGDLSSQLQTQAAQQFRMP-DLSNVMAKPDVSAAAPADEDEEEIDETGVEPRDIDLVMTQAGVSRGKAIKALKTHSGDIVSAIMELT-
>UniRef100_UPI00021A45C7	211	0.587	4.841E-58	19	214	215	10	206	207
-------------------ETTEVQEVEAMEEDSPQESEDSDVESSDGDQKE-NDGPGAGPEGASKSKQSRSEKKARKAIVKLGLKQTTGITRVTIRKSKNILFVIAKPEVFKSPASETYIVFGEAKIEDLSNQAQIAAAEKFKAP-ETSSATTKDTGKETVEVEADEsdsEEVDETGIQEKDIKLVMQQASVSRKAAVTALKNHKNDIVNAIMHLTM
>UniRef100_A0A914YRJ1	211	0.561	4.841E-58	0	214	215	0	209	210
MTAEIVEQV--AEKEVKQH---DDCCDCSSDDEGVGQDE---PVVMTEDQKRFAELAGLGEQVTEKgAKQSRSEKKARKLFSKLGLKLVTGVSRVCIRKSKNILFVINKPDVYKSPGSDTYIIFGEAKIEDLTQHA-LSDLESLKPPALAESTIDRsnvARQPAAQVEESDGEEVDATGVEEKDIELVMSQASVSRSKAIRALKEADNDLVNAIMGLTM
>UniRef100_A0A2G8KD17	211	0.541	4.841E-58	0	213	215	0	194	232
MPSEtTTPVVQASPDEPTKdADAASSGTDSDSGSEGVPELEEQQDMGTSQMHSQL----GMSEDSMSKTKQNRSEKRARKGLSRLGLKPMTGITRVTIRKSKNILFVISKPDVYKSPASDTYIVFGEAKIEDISQQAQMAAAEQFRPQEPPTRLS-----------------VDDGGLEEKDIDIVKQQANVSRAKAIKALKNNNNDIVNAIMVLT-
>UniRef100_A0A6G1SPD0	211	0.664	6.631E-58	60	214	215	2	159	160
------------------------------------------------------------EDGDSEPRQSRGEKKSRKVISKLGLKQVQGVNRVAIRKSKNILFVINKPEVYKSPASDTYIVFGEAKIEDLSQKAQLAAAEKFKTEVSHNMPEEQKAKAKSSKanyEEDDNEPVDDTGVDPKDIDLVMQQATVSRNAAVKALKNNNNDIVNAIMELTM
>UniRef100_A0A1E5W263	211	0.633	6.631E-58	64	213	215	45	191	193
----------------------------------------------------------------GRSKQSRSEKKSRKAMLKLGMKAITGVSRVTVKKSKNILFVISKPDVFKSPASDTYVIFGEAKIEDLSSQLQTQAAEQFKAPDMSSVLSKPXASTAA---QDDEEAVDDTGVEHKDIELVMTQASVSRPKAIRALKAADGDIVTAIMELT-
>UniRef100_A0A0K9PL44	211	0.633	6.631E-58	64	213	215	52	197	199
----------------------------------------------------------------GRSKQSRSEKKSRKAMLKLGMKAIIGVSRVTVKKSKNILFVISKPDVFKSPNSDTYVIFGEAKIEDLSSQLQNQAAEQFKAPDPH-HAIQKEESSTIAQ---DEEDVDETGVEPKDIELVMTQAGVTRHKAVCALKAADGDIVSAIMELT-
>UniRef100_A0A8T0V515	211	0.626	6.631E-58	64	213	215	55	201	203
----------------------------------------------------------------GRSKQSRSEKKSRKAMLKLGMKAITGVSRVTVKKSKNMLFVISKPDVFKSPASDTYVIFGEAKIEDLSSQLQTQAAEQFKAPDMSSVLSKPEVSTAA---QDDDEAVDETGVEEKDIELVMTQATVSRARAVKALKAADGDIVSAIMELT-
>UniRef100_A0A8T2SBL4	211	0.610	6.631E-58	55	213	215	50	206	208
-------------------------------------------------------ADGDDGIAGSKSKLSRSEKKSRKAMQKLGMKVVSGVSRVTIKRNKNILFVISKPDVFKSPASDTFIVFGEAKIEDLSTHLQTQAVQQFKSPG--LVNGVTKVESSSGYEAEEDEDVDETGVEPKDVELVMTQAGVSRSKAVKALKSADGDIVSAIMELT-
>UniRef100_A0A3B6IVJ4	211	0.608	6.631E-58	66	213	215	73	218	220
------------------------------------------------------------------SKQSRSEKKSRKAMMKLGMKPVTGVSRITIKRAKNILFVVSKPDVFKSPTSETYVIFGEAKIEDLSSQLQAQAAQQFRMQ--DLSKAMRPDAAAAGAPADEEEVVDETGIEARDIDLVMTQASVSRAKAVKALKAHDGDIVSAIMELT-
>UniRef100_UPI001D0827B1	211	0.662	6.631E-58	54	214	215	85	258	259
------------------------------------------------------AGLPIDM-VVSKAKQSRGEKKARKIMSKLGLKPVQGVARVTIRKSKNILFVINKPDVFKNPASDTYIVFGEAKIEDLSQQAQVAAAEKFKNEaargaGESLTGASGAGSVAPIAEESEEEDaaggadagaADGPPVEEKDIELVMSQAAVTRQKAIRALRNNQNDIVNAIMELTM
>UniRef100_A0A833TQK6	211	0.590	6.631E-58	66	213	215	110	258	260
------------------------------------------------------------------SKQSRSEKKSRKAMLKLGMKPVTGVSRITIKRTKNILFFISKPDVFKSPHSETHVIFGEAKIEDLSSQLQTQAAQQFRMPDMGSIMAKPDISVAAeMPADEEEEEVDETGVEARDIDLVMTQASVSRSKAVKALKTHNGDIVSAIMELT-
>UniRef100_UPI00141B24C5	211	0.886	9.083E-58	0	149	215	0	149	150
MPGEVTETVPATERELPQPQAETGSGTASDSVESVRGLEEQDSTQTTTQKAQLTGAAEIDEEPVSKAKQSRSEKKARKAMSKMGLLQVTGVTRITIRKFKNILFVVTKPDVYKSPASDTYIVFGEAKIQDLSQQAQLAAAEKFRVQGEAV-----------------------------------------------------------------
>UniRef100_A0A7S3C898	211	0.616	9.083E-58	57	214	215	21	175	176
---------------------------------------------------------EEGEEEEGRSRQSRSEKKSRKAMQKLGMKPVPDVSRVTIKKSKSILFVISQPDVFKSPASDTYIIFGEAKIEDLSAQAQSQAAAQLtKDQAPVQEPIAEESAGPA----EEDGEVDEEGVDSKDIELVMTQAGVGRAKAVGALKASNGDIVSAIMELTM
>UniRef100_A0A8J5SL53	211	0.480	9.083E-58	10	213	215	2	202	204
----------AAELEKQEEQLRAQIEEQKLDEGDEPVVEDDDDDEDDDDEDDKDEDDVEGGDVSGRSKQSRSEKKSRKAMLKLGMKAIIGVSRVTVKKSKNILFVISKPDVFKSPTSDTYVIFGEAKIEDLSSQLQTQAAEQFKAPDLSSMLSKPEASTAA---QDDDEAVDETGVEPKDIELVMTQASVTRSRAVKALKAADGDIVTAIMELT-
>UniRef100_A0A1J6JX04	211	0.582	9.083E-58	66	213	215	56	206	208
------------------------------------------------------------------SKQSRSEKKSRRAMLKLGMKPLTGVSRVTIKRTKNVLFCISKPDIFKSAHSETYVIFGEAKIEDLSSQLQTQAAQQFRMPDMGSVMSKSNVSPSIAAAEADeeaEEEVDETGVEPRDIELVMTQAGVSRSKAVKALKTNNGDIVSAIMELT-
>UniRef100_A0A6J0MMA8	211	0.585	9.083E-58	66	213	215	57	208	210
------------------------------------------------------------------SKQSRSEKKSRKAMLKLGMKPVTDVSRVTIKRSKNVLFVISKPDVFKSPNSETYVIFGEAKIDDMSSQLQAQAAQRFKMPDVASmipnTDASEAAAVAAQEEDEDDDDVDETGVEAKDVELVMTQAGVSKAKATKALKANDGDIVSAIMELT-
>UniRef100_A0A7J7DAP2	211	0.471	9.083E-58	5	213	215	13	215	217
-----IEQTPSTEEPLKKPQPDEPVVEDVNEDEKEEDDDEEDDDDEKEDGTQ-----GGNES----SKQSRSEKKSRKAMLKLGMKPVTGVSRVTIKRTKNILFFISKPDVFKSLNSETYVIFGEAKIEDLSSQLQTQAAQQFRMPDMGSMmgkPEVAAAGGLGTEADEEEEEIDDTGVEPRDIDLVMTQAGVPRNKAVKALKASSGDIVSAIMELT-
>UniRef100_UPI00053C9D1C	211	0.573	9.083E-58	53	213	215	53	216	218
-----------------------------------------------------AAADGEGAGGNDSSRQSRSEKKSRKAVLKLGMKPVTDVSRVTIKRSKNVLFVISKPDVFKSPNSETYVIFGEAKIDDLSSQLQAQAAQKFKMPDISSMVPNSDASEATAappAEEEDEEDVDETGVEARDIDLVMTQAGVSRAKAVKALKASEGDIVSAIMELT-
>UniRef100_G7J921	211	0.475	9.083E-58	10	213	215	13	218	220
----------AADQQLPSVdETTLKNKPLPQEEDDAPIVEDDNDDDKDESEDEEDDESPQDVGGTEGSKQSRSEKKSRKAMLKLGLKPIDGVTRVTIKRTKNVMFFISKPDVFKSPNSETYVIFGEAKIEDLSSQLQTQAAQQFRMPdMGSIMAKQEQGAAADGAQPEEEEEVDETGVEAHDIELVMTQAGVSKAKAVKALKTHNGDIVGAIMELT-
>UniRef100_UPI0011D1F791	211	0.576	9.083E-58	66	213	215	69	219	221
------------------------------------------------------------------SKQSRSEKKSRKAMLKLGMKPITGVSRVTIKRTKNILFFISKPDVFKSPHSETYVIFGEAKIEDLSSQLQNQAAQQFRMPDMSsviSKPDASAADLGALADEDEEEDVDATGVEPRDIDLVMTQAGVSKSKAVKALKTHNGDIVGAIMELT-
>UniRef100_A0A8T2WAI4	210	0.621	1.244E-57	60	213	215	30	190	192
------------------------------------------------------------EDGEGRGKQSRSEKKARKAVTKLGMKPVTGIARVQIRKSKNILFVIAKPDVYKASNSDTYVIFGEAKIEDLSAQASSAAAEQFRIQetmaslaGENRAGASKAVAAAEPEEEEEEGEVDESGVEPKDIELVMTQAGVSRGKAVKALKAADGDIVSAIMELT-
>UniRef100_UPI00096B2CA1	210	0.647	1.244E-57	59	214	215	46	198	199
-----------------------------------------------------------DYESTRFAKQSRAEKKARKMMSKLGLKPVTGISRITMRKSRNILFVINKPDVFKSPDGETYIVFGEAKVEDMSQQAQVAAAEKLKGIKPAGGDAPASTSNDT---GDSDEEVDGTGIEDKDIDLVMSQANCNRTKAIKALRNNGNDIVNAIMELTM
>UniRef100_A0A1J3H2P3	210	0.593	1.244E-57	66	213	215	60	209	211
------------------------------------------------------------------SKQSRSEKKSRKAMLKLGMKPVTDVSRVTIKRSKNVLFAISKPDVFKSPNSETYVIFGEAKIDDTNSQLQAQAAQRFKMPdvASMIPNSDASEAATVPQDEDDDEVVDETGVEAKDIDLVMTQAGVSRAKAVKALKAVDGDIVSAIMELT-
>UniRef100_A0A397I7J2	210	0.586	1.244E-57	31	213	215	66	237	240
-------------------------------DDDIPELEEETAIPSGVA-------------PVDITKmQSRGEKKARKAMQKLGLKHVPGINRVTIRRPKNILFVVSNPDVYKSANSDCYIVFGEAKIEDLNSQAQANAAQQFQA-AEAAAAAQETTKVEEEIVEEDEEDlsVDETNVEAKDIELVMQQANVSRTKAVKALKNNNNDIVNAIMELT-
>UniRef100_A0A022RZ36	210	0.605	1.244E-57	67	213	215	95	246	248
-------------------------------------------------------------------KQSRSEKKSRKAMLKLGMKPITGVSRVTIKRTKNIMFFISKPDVFKSPNSETYVIFGEAKIEDLSSQIQTQAAQQFRIPDKesvmAKSELFHSAAFGQVDEEEEDvEEVDETGVEPRDIDLVMTQAGVSRNKAVKALQTQSGDIVSAIMELT-
>UniRef100_A0A833WKZ6	210	0.527	1.704E-57	31	214	215	25	191	192
-------------------------------DDEIPALEE----------APDAADAE-------KGKHNRSEKKSRKAMQKLGMKPVGGIIRVTIKKNKNVLFVISKPDVFKSTVSETYVIFGEAKIEDLNAQAQSMAAQQFKAPAAETPAPDAGTAPAAAAVEEDDEDVDDSGIDAKDIQLVMSQAGVSKSKAVAALRSNDNDIVNAIMELTM
>UniRef100_A0A8S1GRQ6	210	0.633	1.704E-57	44	214	215	35	199	200
--------------------------------------------ELTEEQRRVAEAAGLGDQVDKQAKQSRSEKKARKLFSKLGLKQVTGVSRVCIRKSKNILFVINKPDVYKSPGSDTYIVFGEAKIEDLTQHAQMSAIENMKPTREA-------PQLKTVEEDDNEDvEEDATGIEEKDIELVISQANTTRNKAIRALKEADNDIVNAIMSLTM
>UniRef100_A0A0N4ZFB5	210	0.545	1.704E-57	17	214	215	4	200	201
-----------------KPVQEVKHEEGNESDiEDIPELENMTEEQRAAQIESLI-ANGLQGGSEREAKQSRNEKKSRKLFTKLGLKPITGVSRVCIRKSKNILFVISKPDVYKSPGSDTYIVFGEAKIEDLSQHVPFQAAERLKPTEPSV--AEPTVSKPIAEdDDSDGEDADATGIEEKDIELVMSQASVSRKKAINALKKTDKDIVNAIMELTM
>UniRef100_A9VB07	210	0.563	1.704E-57	31	214	215	19	200	201
-------------------------------DEEAPDLEAADGSA--------AAGGDEGEDGEDGPGQSRSEKKARKAMSKLGLKPVEGVSRVAIRKSKNILFVIPKPEVHKSPGSDTYVIFGEAKIEDLSQSRLSQAAQKMAPEAaaddvePAVADAQPAAAAADESAAADNEEVDETGVAAKDIELVMAQASCSRAKAVQALKKSGNDIVNAIMELTM
>UniRef100_A0A151TAQ4	210	0.613	1.704E-57	64	213	215	56	201	203
----------------------------------------------------------------GRSKQTRSEKKSRKAMLKLGMKPVVGVSRVTVKKSKNILFVISKPDVFKSPTSDTYIIFGEAKIEDLSSQLQTQAAEQFKAP--NLSNVGAKPEPSAA--AQDDEEVDETDVDPKDIELVMTQAGVVRSRAVKALKAANGDIVAAIMELT-
>UniRef100_A0A022PXY2	210	0.576	1.704E-57	66	213	215	51	201	203
------------------------------------------------------------------SKQSRSEKKSRKAMLKLGMKPITGVSRVSIKRTKNVSFYISKPDVFKSPNSETYVIFGEAKIEDLSSQLQTQAAQQFRMPANMASvmaKGETAGAGPTGQVDEEEDEIDETGVEPRDIDLVMTQAGVSKSKAVSALKTHNGDIVSAIMELT-
>UniRef100_UPI001F5DACC3	210	0.633	1.704E-57	64	213	215	59	205	207
----------------------------------------------------------------GRSKQSRSEKKSRKAMLKLGMKSITGVSRVTVKKSKNILFVISKPDVFKSPASDTYVIFGEAKIEDLSSQLQSQAAEQFKAP-DLSSVISNPGASAAAQ--DDDEDCDEEGVEPKDIELVMTQAGVPRAKAVRSLKAANGDIVSAIMELT-
>UniRef100_A0A914FSR1	210	0.564	1.704E-57	0	214	215	0	208	209
MAAEIVEQVP--EKEEKQHE---NCCDCSSDDEGVGHDE---PVEVTEDQKRFAEAAGLGEQVTEKgAKQSRSEKKARKLFSKLGLKLVTGVTRVCIRKSKNILFVINKPDVYKSPGSDTYIIFGEAKIEDLSQRA-FSDFDSLKPPALAESTLKRNiaSQPVAEAEESDGEEVDPTGIEEKDIELVMSQASVSRSRAIRALKEADNDLVNAIMGLTM
>UniRef100_R7QQI8	210	0.527	1.704E-57	0	214	215	0	208	210
MAGEKIET-----EEKPAETVVADTVEDADADEDMPDLAAAPEIDPASVASAAAMAAQGEEE--GEVKHSRAEKKSRKALQKLGLKTVSGVTRVTVKKNKNYLFVISKPEVYKSPQSDTYIIFGEAKIEDLSAVAQNRAAEQFKMPDMGAVGMPAGTADAVVtEEEEEDEDLDETGVETKDIELVMSQADVSRAKAVRALKKSNQDVVDAIMGLTM
>UniRef100_A0A8R1V6T7	210	0.538	1.704E-57	31	214	215	34	209	210
-------------------------------EEDVPGLED---VEISDEQRKVAEAAGLGDQVAAAGKQSRSEKKARKLFSKLGLKPVQGISRVCIRKSKNILFVINRPDVYKSPGSDTYIVFGEAKIEDLSAHAHMNAIDRIKPSDDAPI-----PRLAPVAEGEDDTAEDASGIEEKDIDLVMSQANVKRNEAIRALRAADNDIVNAIMGLTM
>UniRef100_A0A5S6QRA4	210	0.627	1.704E-57	44	213	215	43	214	216
--------------------------------------------QVTQQQKQVAAAAGLEEQVAKVGKQSRSEKKARKLFSKSNLKQVQGITRVCIRKSKSILFVVNNPDVYKNPSSETFIVFGEAKIEDLSQHAQQAAAEKFKITEPSVLTTTDVTAANDEqpQAESDDEEEDTTGIEEKDIELVMSQANVTRAKAIRALRKSGNDLVNAIMDLT-
>UniRef100_A0A7J7CE89	210	0.576	1.704E-57	66	213	215	68	218	220
------------------------------------------------------------------SKQSRSEKKSRKAMLKLGMKPVTGVTRVTIKRTKNILFFISKPDVFKSPNAETYVIFGEAKMEDLSSQLQAQAAQQFRMPdmgSLMGKPEVAAAAGLGATGDEEEEEIDDTGVEPRDIDLVMTQAGVSRNKAVKALKASNGDIVSAIMELT-
>UniRef100_A0A0N5CNS0	210	0.585	1.704E-57	44	214	215	47	222	223
--------------------------------------------EVTEAQKKVAEAAGLSDQVSGDkmSKQSRSEKKARRLFSKLGLKPVHGVSRVSIRKSKNILFVINKPDVFKSPGSDTYIVFGEAKIEDLSEHARFAAAERLKpsdTQLSSQGGRMNVARTEQEEESGDDGEVDATGIEEKDIELVCSQANVSRNRAIKALKKADNDIVNAIMELTM
>UniRef100_A0A8H3XEX6	210	0.527	1.704E-57	19	214	215	39	222	223
-------------------ESEKKGATVESDEDSVPSLEEDGGIPAGAA-------------PADIAKmQSRGEKKARKAMQKLGLKVVPGINRVTIRRPKNILFVVSNPDVYKSANSDCYIVFGEAKIEDLNSQAQANAAQQFQAAEAAAAQDTSKVEDVAVEEDEEDLNIDESNVEAKDIELVMQQANVSRSKAVKALKENNNDIVNAIMALTL
>UniRef100_A0A843XI74	210	0.575	1.704E-57	64	213	215	128	284	286
----------------------------------------------------------------GRSRQSRSEKKSRKAMLKLGMKSIPGVSRVTVKKSKNvgfatclfliILFVISKPDVFKSPNSDTYVIFGEAKIEDLSSQLQTQAAQQFKAPDL---NHIISKPEPSAAAQDDEEEVDETGVEPKDIELVMTQAGVPRSKAVKALKAADGDIVSAIMEVT-
>UniRef100_A0A6P5ENG6	209	0.574	2.334E-57	66	213	215	24	170	172
------------------------------------------------------------------SKQSRSEKKSRKAMIKLGMKPISGVSRVTIKRAKNIVFAISKPDVFKSPNSETYVIFGEAKMEDFSSQLQAQAAQQFRMPDLSTVMAKPDT-SATAAADEEEEDIDETGVEARDIDLVMTQAGVSRVKAVKALKAHDGDIVSAIMELT-
>UniRef100_A0A087SLB3	209	0.602	2.334E-57	57	214	215	31	191	192
---------------------------------------------------------EAGDDESGRSKQSRSEKKSRKAMQKLGMKPVPGIARVQIKKSKNILFVMTKPDVFKNPTSDTYVIFGEAKIEDLSAQAAAGAAEQFRMAEAMASrnEGGAASAKPAEPEaEEEGEEVDESGVEAKDIELVMTQASVSRSKAVKALRAADNDIVTAIMELTM
>UniRef100_A0A8T1WNK6	209	0.538	2.334E-57	31	214	215	27	193	194
-------------------------------DDEIPALEE----------APDAADAE-------KGKHNRSEKKSRKAMQKLGMKPVGGIIRVTIKKNKNVLFVISKPDVFKSTVSETYVVFGEAKIEDLNAQAQSLAAQQFKAPAADAAPAAEAAAPAVEAVEEDDEDVDATGIDAKDIQLVMSQAGVSKSKAVAALRSNENDIVNAIMELTM
>UniRef100_A0A0Q3HLY7	209	0.473	2.334E-57	20	213	215	20	224	226
--------------------TPVAVVDVKAEDDGAPVVEDVKEGGDEDDEEEEEDDDEEDEEddgelgvaGIEGSKQSRSEKKSRKAMMKLGMKPVTGVTRITIKRAKNILFVVSKPDVFKSPTSETYVIFGEAKIEDLSSQLQAQAAQQFRMHDlskAMAKPDGGAAASGSAAAEEEEEAVDETGIEARDIDLVMTQASVSRAKAVRALQAHDGDIVSAIMELT-
>UniRef100_A0A914FTQ1	209	0.510	2.334E-57	4	214	215	9	247	248
----ATPKVEKSEDEVKKTTT---DDGSSSEDEAAGHEE---VIEMTEDQKRFAEAAGLGEQVTEKgAKQSRSEKKARKLFSKLGLKLVTGVSRVTIRKSKNILFVINKPDVYKSPGSDTYIVFGEAKIEDLSQHAQLSDLESLKPPTLAQKTAEHkakiedlsqhaqlsdleslkpptlaqktaehsmASQPIAEEEESEGEEVDSTGVEEKDIELVMSQASVSRSKAVRALKDADNDLVNAIMSLTM
>UniRef100_A0A6U2NW63	209	0.551	3.197E-57	31	213	215	11	180	182
-------------------------------DDDVPELEEQ-----TEEVPTPGADAGGDAE---EGKQNRAEKKARKAMQKLGMRPVPGVMRVTVKKSKNVLFVIQKPDVFKSPNADAYVVFGEAKSEDLSAQNQAQAAKQFRVP-----PTEAAAAAAPAVAEDADEALDETGVEAKDIELVMSQAGCSRARAVKALKENDGDLVNSIMSLT-
>UniRef100_A0A7S4TA91	209	0.635	3.197E-57	65	213	215	50	200	203
-----------------------------------------------------------------RSKQNRSEKKSRKAVQKLGMKPVPGIVRVTVKKSKNILFVISKPDVHKSPNSDTYIVFGEAKIEDLSAQAQASAAQQFTQHSaeSLVAETEKATKEAPKIEEVEEGEVDETGIEPKDIELVMSQVQCSRAKAVQALKSNKNDIVEAIMQLS-
>UniRef100_A0A817S9F5	209	0.578	3.197E-57	48	212	215	21	212	215
------------------------------------------------QSHPLAEAAGIEEELQSKQKQTRSEKKARKAMAKLGLRPIQGILRVTIRKSKNILFVIQKPDVYKSPASDTYIVFGEAKIEDLSQRAQIAAANQFKNLGQNQTgtninsndqtsnqlnnndktqtdnniHIQSTSKTETIHEEtDEDEQVDAEGIEENDIQLVMSQSKTSRSKAIKALRKCNNDIVNAIMEL--
>UniRef100_A0A814HGH6	209	0.642	3.197E-57	56	213	215	50	217	219
--------------------------------------------------------AEGGAEPTGEgHKQSRSEKKARKAIQKLGLKQVPGINRVTMRKSKNIIFVISKPDVYKSPASDTYIVFGEAKVEDLSQQAQMAAADRLKFQqaaqaaqaGEAAQAATEAKKPETIAEEEDDgEEVDATGIEEKDIEIVVAQSNVSRKRAIKALKNNNNDIINAIMELT-
>UniRef100_A0A835HAM6	209	0.613	4.380E-57	64	213	215	26	171	173
----------------------------------------------------------------GRSKQSRSEKKSRKAMLKLGMKAILGVSHVTVKKSKNILFVISKPDVFKSPTSDTYVIFGEAKIEDLSSQLQTQATEKFKAP-DLSHVISKPESSAMAQ---DDEDVDETGVEPKDIELVMTQAGVSRSKAVKVLKAADGDIVSAIMELT-
>UniRef100_D7FUX7	209	0.527	4.380E-57	31	214	215	22	191	193
-------------------------------DDDIPELEEQVGGDDSAEPKG--------------GKQNRNEKKARKAVQKLGMKAVPSIMRVTVKKSKNILFVISKPDVHKSPSSNTYVIFGEAKIEDLSAQAQQQAAERFSAPEAAAASAAAIPAVNTGADVDTDELVDETGVEPKDIELIMSQASCTRSAAVNALKKNDGDIVNAIMELTM
>UniRef100_A0A7S1B8E0	209	0.530	4.380E-57	31	213	215	14	196	198
-------------------------------DDDVPELEE--------QNEETENATEGD---VPGSKQNRSEKKSRKAMQKLGMRPVPGVVRVTVKKSKSVLFVISNPDVFKSPNSDTYVVFGEAKSEDLNAGAQAHAAKQFRSQAGAGAEALHRAAAGTAatpsveaiseeAGEEEEEALDESGVEPKDIELVMSQAGCSRAKAVKALRENDNDLVNSIMSLT-
>UniRef100_A0A830CES1	209	0.610	4.380E-57	66	213	215	50	198	200
------------------------------------------------------------------SKQSRSEKKSRKAMLKLGLKPITGVSRVTIKRTKNVMFFISKPDVFKSPNSETYVIFGEAKIDDLSSQLQTQAARQFTLPeMRGVTGKPEIGSIAEVDEEEEEEEIDECGVEPRDIELVMTQAGVSRTKAVKALKASNGDIVSAIMELT-
>UniRef100_A0A183B3E3	209	0.518	4.380E-57	31	213	215	22	208	210
-------------------------------DDSAPELTD------VKDQGDAAKASALADELLSRSKQSRSEKKARKAMSKLGLKPIPGICRVTIRKAKTIMFVISQAEVYKSSASDTYIIFGEAKVEDMSAQAQIAAAEKLRTQamsgtglggtGALAKDASAVSKTAIAEESEDEEEPDASGLVEKDIELIMQQASVSRSKAIKALRENNNDMVNAIMSLT-
>UniRef100_UPI000331817F	209	0.612	4.380E-57	41	210	215	44	216	217
-----------------------------------------DEAEMTQQQKQVAVAAGLEEQVTKVGKQSRNEKKARKLISKLNLKQVPGVTRVCIRKSKNILFVVNNPDVYRTASSDTYIVFGEAKIEDLSQHAQQAAAEKFKIAEPPVLTTGDVAGAATEQghgESEEDEDEDSTGIEEKDIELVMSQANVSRGKAIRALRKENNDLVNAIM----
>UniRef100_A0A5C7IMS6	209	0.626	4.380E-57	64	205	215	60	199	246
----------------------------------------------------------------GRSKQSRSEKKSRKAMLKLGMKPLPGVSRVTVKKSKNILFVISKPDVFKSPTSDTYIVFGEAKIEDLSSQLQSQAAEQFRAPPSNVTNVASKPETSAV--AQDDEEVDETGVEPKDIELVMTQAGVTRSRAVQALKAADGDI---------
>UniRef100_UPI001FB0737F	208	0.613	5.999E-57	64	213	215	54	200	202
----------------------------------------------------------------GRLKQSRSQKKSRKAMLKLGMKAIPGVSRVTVKKSKNILFVISKPDVFKSPTSDTYVVIGEAKIEDLSSQLQSQAAEQFRAP--NLNNVISKPETSAV-VQDDDVDVDETGVEPKDIELVMTQAGVSRAKAVKSLKAADGDIVSAIMELT-
>UniRef100_UPI001F5DBC2A	208	0.586	5.999E-57	64	213	215	55	201	203
----------------------------------------------------------------GKSKQSRSEKKSRKAMQKLGMKAITGVSRVTVKKSKTVMFVISKPDVFKSPHSDTYVIFGEAKIEDMSNQLQTQAAEQFKAPGGRGGPSKG---EPSVAAAQDDEDEDETGVDKKDIDLVMTQASVPRSRAVKALKAADGDIVSAIMELT-
>UniRef100_A0A7J7I5H4	208	0.593	5.999E-57	66	213	215	56	205	207
------------------------------------------------------------------SKQSRSEKKSRKAMLKLGMKSVTGVSRVTIKRTKNILFFISKPDVFKSPNSETYVIFGEAKIEDLSSQLQTKAAHQFRMPdlGSVMAKSDISAAAAGAQADEEEEEIDEAGVEPRDVDLVMTQAGVSRSKAVKALKTRNGDIVSAIMELT-
>UniRef100_A0A251U5U5	208	0.606	5.999E-57	66	213	215	57	206	208
------------------------------------------------------------------SKQSRSEKKSRKAMLKLGMKAVIGVSRVTIKKTKNMMFSISKPDVFKSPNSETYVIFGEAKFEDLSSQLQAQAAQRFKMPdmSSVMEKPEAAAAGATAQADEEEEEVDETGVVPKDVELVMTQAGVSRAKAVKALKSGNGDIVSAIMELT-
>UniRef100_A0A8T2CHZ4	208	0.559	5.999E-57	57	213	215	49	207	209
---------------------------------------------------------GEGEGGNENSKQSRSEKKSRKAVLKLGMKPVSDVSRVTIKRTKNVLFVISKPDVYKSPNAETYVIFGEAKIDDLSSQLQTQAAQRFKMPDMASMlrNDASVAAMAPLAEEEDEEDVDDTGVEARDIDLVMTQAGVSKAKAVKALKASDGDIVSAIMELT-
>UniRef100_T1GT42	208	0.637	5.999E-57	31	199	215	31	197	228
-------------------------------DDTIPELE--DAGAATTQLGGGATGLPID--MVSKAKQSRGEKKARKIMMKMGLKQIQGVNRVTIRKSKNILFVINNPDVYKNPHSDTYIIFGEAKIEDLSQQAQVAAAEKFKAPESATGALDNIGATTSVApiAEEDEEEVDETGVDEKDIELVITQANTTRAKAIKALK---------------
>UniRef100_UPI001939511F	208	0.636	5.999E-57	51	214	215	94	257	258
---------------------------------------------------QASAGGDAEEQEQVKAKQSRNEKKARKAIAKLNcMKNITGITRVTIRKSKNILFVINNPDVLKSPASDTYIVFGEAKIEDLSQQAQHAAAEKFKNTIPSAAE-NATTAASVQDDSDNDEEVDDSGVESKDIELVMQQATVTRNKAIKSLKKNNNDIVNAIMELTM
>UniRef100_B7FMV4	208	0.622	8.217E-57	64	213	215	56	201	203
----------------------------------------------------------------GRSKQTRSEKKSRKAMLKLGMKAVTGVSRVTIKKSKNILFVISKPDVFKSPTSDTYIIFGEAKIEDLSSQLQTQAAEQFKAP-----NLTNAGAKPESSgIAPKDEDVDETGVEPKDIELVVTQAGVPRSRAVKALKAANGDIVAAIMELT-
>UniRef100_A0A7S1PK02	208	0.524	8.217E-57	31	213	215	36	203	206
-------------------------------DEDMPNLENADGTKK-------------DE----KSKQNRSEKKSRKAVQKLGMKPVPGIVRVTVKKSKNILFVISKPDVHKSPNSDTYIVFGEAKIEDLSAQAQANAAQQFTQQTADTAVAEPKveGESAKIEEVEDDGEADESGIEPKDIELVMSQVQCSRAKAEKALRSHNNDIVEAIMQLS-
>UniRef100_UPI00192ED728	208	0.580	8.217E-57	66	213	215	61	210	212
------------------------------------------------------------------SKXSRSEKKSRKAMLKLGMKPVSGVSRVTIKRTKNVLFFISNPDVFKSPHSKTYIIFGEAKIEDLSSQLQTQAAQLFRMPdmGSVMGRTDTSAAASAAQANEEEEEIDETGVEPRDIDLVMTQAGVSRNKAVKALKTHNGNIVGAIMELT-
>UniRef100_A0A2D4BUC3	207	0.554	1.125E-56	31	214	215	19	180	181
-------------------------------DDEIPALEE----------AQDGADAE-------KGKHNRSEKKSRKAMQKLGLKPVSGIIRVTIKKSKNILFVISKPDVFKSSASETYVIFGEAKXEDLNAQAQSLAAQQFKAPEQA-----KEAPAADAAAEEDDEEVDDSGIDAKDIQLVMSQAGVSKAKAVAALRSNDNDIVNAIMELTM
>UniRef100_UPI001CB96B22	207	0.601	1.125E-56	66	213	215	54	201	203
------------------------------------------------------------------SKQSRSEKKSRKAMLKLGMKQITGVSKVAIKKSKNMMFYITKPDVFKSPNSDTYVIFGEAKMDDLSSQMQAQAAQQFKLPDLSSVMGKSDASAVAAAEVEEEEDVDETGVEQRDIELVMTQAGVSKPKAVKALKAHNGDIVAAIMELT-
>UniRef100_A0A2R6RSC4	207	0.586	1.125E-56	66	213	215	55	204	206
------------------------------------------------------------------SKQSRSEKKIRKAMLKLGMKPVTDVTRVTIKRTKNILFFISKPDVFKSPNSETCVIFGEAKMEDLSSQLQTQAAQQFRMPdmGSVMAKSDISAAAAGAQADEEEEEIDEMGVEPRDIDLVMTQAGVSRSKAVKALKTHTGDIVGAIMELT-
>UniRef100_A0A4E0RXX0	207	0.510	1.125E-56	31	213	215	22	209	211
-------------------------------DDSAPELAD------AKDQGDATKASALADELLSRSKQSRSEKKARKAMSKLGLKPIPGICRVTIRKAKTIMFVISQAEVYKSSASDTYIIFGEAKVEDMSAQAQIAAAEKLRTQAIGGAGLGGTgalakdaagtvSKTAIAEESEDEEEPDATGLVEKDIELIMQQASVSRSKAIKALRENNNDMVNAIMSLT-
>UniRef100_A0A0W8CUV3	207	0.538	1.125E-56	31	214	215	25	190	593
-------------------------------DDEIPALEE----------APDAADAE-------KGKHNRSEKKSRKAMQKLGMKPVGGIIRVTIKKNKNVLFVISKPDVFKSTVSETYVIFGEAKIEDLNAQAQSLAAQQFKAP-AAEAPAADAAAAPAAAVEEEDEDVDDSGIDAKDIQLVMSQAGVSKSKAVAALRSNDNDIVNAIMELTM
>UniRef100_A0A833W2E2	207	0.536	1.542E-56	38	213	215	6	173	175
--------------------------------------EELLAAQLEQQKIEVSHALDCGHvDGSGRSKQSRSEKKSRKAMLKLGMKPIPGVSRVTVKKSKN-------PDVFKSPTSDTYVIFGEAKIEDLSSQLQTQAAEQFKAP--DLSHMVTKPETSAIAQDEEEEECDETGVEPKDIELVMTQASVSRSKAVKALKAADGDIVSAIMELT-
>UniRef100_A0A7S0FEA0	207	0.545	1.542E-56	31	213	215	28	195	198
-------------------------------DEDMPNLENTDGSKR--------------EE---RSKQNRSEKKSRKAVQKLGMKPVPGIVRVTVKKSKNILFVISKPDVHKSPNSDTYIVFGEAKIEDLSAQAQASAAQQFTQHSaeAAIEPKEAAKADAPKIEEVEDGDVDETGIEPKDIELVMSQVQCSRAKAVQALKSNNNDIVEAIMQLS-
>UniRef100_A0A4P9XW89	207	0.575	2.112E-56	57	214	215	34	191	192
---------------------------------------------------------GHDHGHIHASAQSRGEKKARKAMAKLGLKPVPGITRVVLRRPRNIHFVVTQPDVYKSVNSDTYIIFGEAKVEDMNAQAQAMAAEQMRMAQEAAEQAAPDAGAAPVEEEEDDEEVDASGLEEKDISLVMTQANVKRSKAVKALRNNENDIVNAIMELTI
>UniRef100_Q86S66	207	0.627	2.112E-56	44	214	215	30	194	195
--------------------------------------------ELTEEQRRVAEAAGLGDHIDKQAKQSRSEKKARKLFSKLGLKQVTGVSRVCIRKSKNILFVINKPDVFKSPGSDTYIIFGEAKIEDLTQHAQMSAIENLKPTREA-------PQLKTVEEdENEDVEEDSTGIEEKDIELVISQANTTRNKAIRALKEADNDIVNAIMSLTM
>UniRef100_I3T8X0	207	0.598	2.112E-56	64	213	215	54	205	207
----------------------------------------------------------------GRSKQTRSEKKSRKAMLKLGMKPVTGVSRATVKKSKNIVFVISKPDVFKSPTSDTYIIFGEAKIEDLSSQLQTQAAEQFKAPNLGNVGLKPESSGVAQDEEDVDEsvDVDETGVDPKDVELVMTQATVPRPKAVKALKAANGDIVAAIMELT-
>UniRef100_A0A132A4U7	207	0.598	2.112E-56	38	213	215	26	210	212
--------------------------------------DEHDNKDAPHKTEEVGGAAAGDETSL-KGKQSRGEKKARKAISKLGLKLIPGINRVAIRKSKNILFVVNKPDVYKSPGSDTYIIFGEAKIEDLSQKAQLAAAEKFKTQG-DVSNAQdligqnatdnvASTFPPVEEEDETTEEIDLKGIEEKDIELVVSQTGVSRNKAIKALHNNNNDIVNAILELT-
>UniRef100_A0A914F404	207	0.604	2.112E-56	42	214	215	35	211	212
------------------------------------------PVEMTADQKRFAEAAGLGEQVNEKgAKQSRSEKKARKLFSKLGLKLVTGVSRITIRKSRSVLFVINKPDVYKSPGSDTYIIFGEAKIEDLSHNSLLSDLESLKPPALAESTMDRNVANQPIaeaEEESDGEEVDATGVEEKDIELVMSQASVSRSKAIRALKEADNDLVNAIMGLTM
>UniRef100_A0A5P1EN44	207	0.620	2.112E-56	61	205	215	50	190	555
-------------------------------------------------------------EGTGRSKQSRSEKKSRKAMLKLGMKPITGVSRVTVKKSKNILFVISKPDVFKSPNSDTYVIFGEAKIEDLSSQLQTQAAEQFKAP--DLSHVVSKPETSAA--AQDDEEVDETGVEPKDIELVMTQAGVSRAKAVKSLKAADGDI---------
>UniRef100_A0A225WY92	206	0.521	2.892E-56	31	214	215	25	191	192
-------------------------------DDEIPALEE----------APDAADAE-------KGKHNRSEKKSRKAMQKLGMKPVGGIIRVTIKKNKNVLFVISKPDVFKSTVSETYVIFGEAKIEDLNAQAQSMAAQQFKAPAAEAPAADAAAPAVEAVAEEDDEDVDDSGIDAKDIQLVMSQAGVSKGKAVSALRSNDNDIVNAIMELTM
>UniRef100_A0A1S8WMU2	206	0.520	2.892E-56	31	213	215	22	208	210
-------------------------------DDSAPELAE-------AKDQGDTKGAGLTDDLLSRSKQSRSEKKARKAMSKLGLKPIPGICRVTIRKAKTIMFVISQAEVYKSSASDTYIIFGEAKVEDMSAQAQIAAAEKLRSQAMAGSGLGASgvlskdvggsiTKTAIPEESEDEEEPDATGLGEKDIELIMQQASVSRSKAIKALRENNNDMVNAIMSLT-
>UniRef100_A0A7S4T9H2	206	0.543	2.892E-56	31	213	215	52	220	222
-------------------------------DEDMPNLEDADGSK--------------KEE---RGKQNRSEKKSRKAVAKLGMKPVPGIVRVTVKKSTNILFVISKPDVHKSPNSDTYIVFGEAKIEDLSAQAQASAAQQFTQQSAVVPGgplAAAKADAPKIEEVEDTGDVDESGVEPKDIELVMSQAGCTRAKAVQALKSNSNDIVEAIMQLS-
>UniRef100_A0A6J1AHA0	206	0.564	2.892E-56	54	213	215	61	222	224
------------------------------------------------------AALDADEQGAggnGSSKQSRSEKKSRKAILRLGLKSVLGVSRVTIKRTKNIMFVISKPDVFRSPNSETYVIFGEAKIEDLNSQLQKQAAQQFKLP-DMATLMPQLEISAGAQIDEEEEDVDETGVEPRDIELVMTQAGVSKAKAVKALKIHNGDIVSAIMELT-
>UniRef100_UPI001F5D845B	206	0.600	3.961E-56	59	213	215	50	201	203
-----------------------------------------------------------GEVDASGKKQSRSEKKSRKAMLKLGMKSITGVSRVTVKKSKNILFVISKPDVFKSPNSETYVIFGEAKIEDLSSQLQSQAAEQFKAPDLSQMTSIPEASG---AEHDDNEDVDEDGVEPKDIDLVMTQAAVSRAKAVKALKAANGDIVTAIMEVT-
>UniRef100_A0A7S0FF21	206	0.612	3.961E-56	65	213	215	47	200	203
-----------------------------------------------------------------RGKQNRSEKKSRKAVQKLGMKPVPGIVRVTVKKSKNILFVISKPDVHKSPNSDTYIVFGEAKIEDLSAQAQASAAQQFTQQSAepaasgAGEPAERAEQGPKI-EEVEEGDADETGIEPKDIELVMSQVSCSRAKAVQALRSNNNDIVEAIMMLS-
>UniRef100_UPI0021AAE3D2	206	0.560	3.961E-56	39	214	215	26	207	208
---------------------------------------DSSCADAAANKGTESGSGAVSEDLSNKARQSRGEKKARKIISKLGLKQIHGVNRVTIRKSKNILFVINNPDVFKNPASDTYIVFGEAKIEDLSQQAQVAAAEKFKSADMMPSVLDKDGASrpmvsqPIQEEEEEEGEIDYKGVEEKDVDLVCAQAQVTKRKAIEALLKNNNDIVNAIMDLTM
>UniRef100_A0A8T2H7H8	206	0.580	3.961E-56	66	213	215	58	207	209
------------------------------------------------------------------AKQSRSEKKSRKAVLKLGMKPVSDVSRVTIKRAKNVLFVISKPDVYKSPNAETYVIFGEAKVDDLSSQLQTQAAQRFKMPDvtSMLPNAASEATMAPLAEEEDEDDVDDTGVEARDIDLVMTQAGVSKAKAVSALKANDGDIVSAIMELT-
>UniRef100_A0A6G1DRG6	205	0.606	5.426E-56	64	213	215	6	150	152
----------------------------------------------------------------GRSKQSRSEKKSRKAMLKFGIKPITGVSRVTVKKSKNILFVISKPDVFKSPTSDTYVIFGEAKIEDLSSQLQTQAAEQFKTPDMSNSKPEAST-----AAQDDDEAVDETGVELKDTELVMTQVSVSRSKAVKTLKAADGDIVTAIMELT-
>UniRef100_A0A5D6XNW0	205	0.538	5.426E-56	31	214	215	25	189	190
-------------------------------DDEIPALEEAGGDDA------------------EAGKNNRSEKKARKAMQKLGLKPVSGIIRVTIKKSKSILFVISKPDVFKSAVSDTYVIFGEAKIEDLNAQAQQMAAQQFKAP-EADEAAAGGATVQDVADDEDDEDVDESGIDAKDIQLVMSQAGVSKAKAVAALRSNDNDIVNAIMELTM
>UniRef100_A0A8C2MWG1	205	0.712	7.432E-56	0	214	215	0	184	185
MPGEANETVPATEQGLPQPQAETGSGTESDSDESVPELEEQDSTQTSTQQAHLAAAL---KSMKSQSiKQKRVRVKRRKTMSKLGLRQVTGVTRVTIWKRKNILFVITKPDVYKSPQ---------------NLHTQLAAAEKFEVQGEAVSNIQENTQTPTLQEESEEEEVDET-------------ANVSRAKAARALKNNSNDIANAVMELTM
>UniRef100_A0A453I290	205	0.613	7.432E-56	64	213	215	44	190	192
----------------------------------------------------------------GKSKQSRSEKKSRKAMLKLGMKSITGVSRVTVKKSKNILFVISKPDVFKSPNSETYVIFGEAKIEDLSSQLQSQAAEQFKAPDLSQMISSPEASG---MEHDDNEVVNDEGVEPKDIELVMTQAGVSRAKAVRALKSANGDIVTAIMEVT-
>UniRef100_A0A851MEY2	205	0.607	7.432E-56	31	210	215	9	194	195
-------------------------------DESIPELEEPEGSEPAPAQPQVdwgvtGGAGDPPPTPGCSAGGHPTPPRCPQAMSKLGLRQIHGVTRITIRKSKNILFVISKPDVFKSPASDIYIVFGEAKIEDLSQQVHKAAAEKFKVPLEHSALVTDAAPALAIKEESeEEEEVDETGLEVRDIELVMAQANVSRPKAVRALRHNNNDIVNAIM----
>UniRef100_A0A6A3RCH7	205	0.501	7.432E-56	18	214	215	17	195	196
------------------HEHDHHHHEEVDSDDEIPALEE----------APDAADAE-------KGKHNRSEKKSRKAMQKLGMKPVGGIIRVTIKKNKNVLFVISKPDVFKSTVSETYVIFGEAKIEDLNAQAQSLAAQQFKAPATEAP-AADAAAPAAASVEEDDEDVDDSGIDAKDIQLVMSQAGVSKGKAVAALRSNDNDIVNAIMELTM
>UniRef100_UPI000C8747B0	205	0.483	7.432E-56	0	213	215	0	202	204
MPGpMVQEEAEKLEEQLKKLDVEEPIVEDVKEDEADDDDEDED-----------EEDAEGDKETgaTEGSKQSRSEKKSRKAIMKLGLKPVTGVSRINIKRNKNIMFAITKPEVFKCPNSDTYVIFGEAKIEDLSSQIQSQAAQQFRMPDLSNVVAKPEASAPV---EEEEEEVDETGVAPGDIELVMTQAGVSRAKAVTALKAHDGDIVGAIMELT-
>UniRef100_A0A2J6LXV9	205	0.626	7.432E-56	66	213	215	56	205	207
------------------------------------------------------------------SKQSRSEKKSRKAMLKLGMQLVLGVSRVTIKRTKNMMFYISKPDVFKSPNSDTYVIFGEAKIEDLSSQLQTQAAQQFRVPDLSSVMAKANTSAAvdAHAEEEEEEEVDEAGVSAGDIELVMTQAGVSRPKAVKALKNQSGDIVSAIMELT-
>UniRef100_A0A433DD06	205	0.564	7.432E-56	31	214	215	49	217	218
-------------------------------DDDLPELEEGEIATGAADKA-----------------QSRGEKKARKAMSKLGLKTIPGITRVTIRRPKGILLVLSNPDVYKSGNSDTYIVFGEAKVEDLNSQAQATAAQQFAAAEAAASAAAQSDSAVGAIEGADEEegEVDDSGVEQKDIELVISQANVSRAKAVKALKNNNNDIVNAIMELTM
>UniRef100_A0A7S0FEZ6	205	0.615	7.432E-56	65	213	215	68	218	221
-----------------------------------------------------------------RSKQNRSEKKSRKAVQKLGMKPVPGIVRVTVKKSKNILFVISKPDVHKSPNSDTYIVFGEAKIEDLSAQAQASAAQQFTQHSaeAAIEPKEAVKADAPKIEEVEDGDVDETGIEPKDIELVMSQVSCSRAKAVQALKSNNNDIVEAIMMLS-
>UniRef100_A0A6D2LDQ1	205	0.586	7.432E-56	66	213	215	92	241	243
------------------------------------------------------------------SKQSRSEKKSRKAVLKLGMKPISDVSRVTIKRSKNVLFVISKPDVYKSPNSETYVVFGEAKIDDLSTQLQTQAAHRFKIPDmtSILPNNASEAAMAPQAEEEDEDDVDVTGVEARDIDLVMTQAGVSKAKAVKSLKANDGDIVSAIMELT-
>UniRef100_A0A553R5Q9	205	0.672	7.432E-56	31	197	215	1517	1682	1714
-------------------------------DGSVPELEETNDTMQRPSNPQFSH--SPTEETVSRAKQSRSEKKARKAMAKLGLKQIHGVTRITIRKSKNILFVITQPDVFKSPASDIYIVFGEAKIEDLTQQVHKAAAEKFKVPLDPSPLQLDITPRLTIKEESeEEEEVDEGGLEQRDIELVMAQANVSRAKAVRA-----------------
>UniRef100_H3G7X3	205	0.600	1.018E-55	65	214	215	6	154	155
-----------------------------------------------------------------KGKHNRSEKKARKAMQKLGMKPVGGIIRVTIKKNKNVLFVISKPDVYKSTVSETYVIFGEAKIEDLNAQAQSMAAQQFKAPAAETPAADAAPAVEAVAEE-DDEDVDDAGIDAKDIQLVMSQAGVSKSKAVAALRSNDNDIVNAIMELTM
>UniRef100_A0A8K1FMV0	205	0.614	1.018E-55	67	214	215	38	178	179
-------------------------------------------------------------------KHNRSEKKSRKAMQKLGLKPVSGIIRVTIKKSKNILFVISKPDVFKSTAAETYVIFGEAKIEDLNAQAQSLAAQQFKAPEPAQ-------EAAADAAEEDDEDVDETGIDAKDIQLVMSQAGVSKSKAVAALRSNDNDIVNAIMELTM
>UniRef100_UPI0019231EC3	205	0.598	1.018E-55	73	213	215	32	178	180
-------------------------------------------------------------------------RKSTKAMLKLGMKPVTGVSRVTIKRAKNILFFISKPDVFKSPNSETYVIFGEAKIEDLSSQLQTQAAQKFKMPEMPSVMAKPDTSASTAgapadkKEEEEEEEIDETGVEPRDIELVMTQAGVSRSKAVKALKTHDGDIVSAIMELT-
>UniRef100_A0A836CL06	205	0.535	1.018E-55	31	213	215	16	180	184
-------------------------------DEDVPDLED-------------VAAEGKADEGDEAGKQNRAEKKSRKAMQKLNMKSVPGVLRVTVKKSKNILFVISRPDVFKSATSDTYVIFGEAKIEDLSAQAQAQAAKQF-----GSALPQAAKASVTELGAEDEDEVDESGVEAKDIELVMTQAGCSRGKAVKALKAHDNDIVNAIMQLT-
>UniRef100_A0A8T1VUU0	205	0.529	1.018E-55	31	214	215	29	196	197
[truncated: 1,645,097 more chars]
