# Supplementary material for: Chp1 is a dedicated chaperone at the ribosome that safeguards eEF1A biogenesis
Source: Nat Commun. 2024 Feb 15;15:1382. doi: 10.1038/s41467-024-45645-w (PMC10869706; doi:10.1038/s41467-024-45645-w)
Supplement: Supplementary file 5 — Supplementary Data 2 [file 41467_2024_45645_MOESM5_ESM.zip › Supplmentary Data 2/NAC_PBDC1/NAC_PBDC1_c664a_pairgreedy/pair.a3m]

>101
MPGEATETVPATEQELPQPQAETGSGTESDSDESVPELEEQDSTQATTQQAQLAAAAEIDEEPVSKAKQSRSEKKARKAMSKLGLRQVTGVTRVTIRKSKNILFVITKPDVYKSPASDTYIVFGEAKIEDLSQQAQLAAAEKFKVQGEAVSNIQENTQTPTVQEESEEEEVDETGVEVKDIELVMSQANVSRAKAVRALKNNSNDIVNAIMELTM
>UniRef100_UPI0012CBCE27
-----------------------------------------------------------------RSKQTRSEKKSRKAMLKLGMKPVTGVSRVTVKKSKNILFVISKPDVFKSPTSDTYIIFGEAKIEDLSSQLQTQAAEQFK-----------------------------------------------------------------------
>UniRef100_UPI0020169F91
-------------------------------------------------------------------------------MLKLGMKPVTGVSRVTVKKSKNILFVISKPDVFKSPTSDTYIIFGEAKIEDLSSQLQTQAAEQFKAPN--LSNVGLKPESSAVA--QDDEEVDEAGVDPKDIELVMTQAGVS------------------------
>UniRef100_A0A6I2AUM4
------------------------------------------------------------------------------------LKQIQGVTRVTIRKSKNILFVINRPDVYKSPASDTYIVFGEAKIEDLSQQ---------------------------------------------------------------------------------
>UniRef100_A0A067F2E7
-----------------------------------------------------------------RSKQSRSEKKSRKAMLKLGMKPIPGVSRVTVKKSKNILFVISKPDVFKSPTSDTYIVFGEAKIEDLSSQLQTQAAEQFKVPPPNTGNVASKPESSAMA--QDDEEVDETGVEPKDIELVMTQAGVPRSRAVKALKAADGDIVSAIMELT-
>UniRef100_UPI0003D73952
-----------------------------------------------------------------RSKQSRSEKKSRKAMLKLGMKPIPGVSRVTVKKSKNILFVISKPDVFKSPTSDTYIVFGEAKIEDLSSQLQTQAAEQFKVPPPNTGNVASKPESSAMV--QDDEEVDETGVEPKDIELVMTQAGVPRSRAVKALKAADGDIVSAIMELT-
>UniRef100_A0A7S3R9T8
-------------------------------------------------------------------KQSRSEKKSRKAMQKLGMKPVPGVTRVTIKKSKNILFVIQAPDVFKSPASDTYIIFGEAKIEDLSAQASAQAAEQFKQPQMQAPEPAQKAAAP----EEDDEPVDESGVEAKDIELVMTQANVSRGKAVKALKSAEGDIVSAIMELT-
>UniRef100_R7QQI8
---------------------------DADADEDMPDLAAAPEIDPASVASAAAMAAQGEEE--GEVKHSRAEKKSRKALQKLGLKTVSGVTRVTVKKNKNYLFVISKPEVYKSPQSDTYIIFGEAKIEDLSAVAQNRAAEQFKMPDMGAVGMPAGTADAVVtEEEEEDEDLDETGVETKDIELVMSQADVSRAKAVRALKKSNQDVVDAIMGLTM
>UniRef100_A0A1X6PJT8
---------------------------------------------------------------------SRGEKKARKALSKLSLKPVANVSRVTLKKNKNVLFVIDGADVYKSPTSDTYVVFGEAKIEDLAAKKAAQAAQQHKMasqmavsppaasgaiaggaaararggdpaaaaAGAGVANKAADGAAGAADEgggDDEDEPLDESGVEAKDVELVMQQADVTRAKAVKALMTNNGDIVNAIMALTM
>UniRef100_A0A6S9LQR9
--------------EKPTEEPEVEGEEEDDSDDDMPELEEQTDVPAPDA-----------SEPMSSGKQNRSEKKSRKAMQKLGMRPVPDITRVTVKKSKNILFVISDPDVFKSPNAETYIIFGEAKIEDLSAQAQTQAAEQFRAPEAAPA----AAAGGAAADDDDDEEVDEEGVDQKDIELVMTQAGCTRPKAVKALKNNSGDIVNAIMELTM
>UniRef100_B7G862
-------------------------------DDDVPDLETQGMDPAMLAQAQ----AMMQQEEFK--QQNRNEKKSRKAMQKLGMRAIPGVLRVTVKKSKNVLFVIHKPDVFKSPNADTYVVFGEAKSEDAGAASQAAAAKQFQ-QQQAASAVTSMSQAPEPEEEG---EADETGLEAKDIELVMAQINCTRATAVKALKENDCDLVNAIMSLT-
>UniRef100_D7FUX7
---------------------------EGDSDDDIPELEEQ-------------VGGDDSAEPKG-GKQNRNEKKARKAVQKLGMKAVPSIMRVTVKKSKNILFVISKPDVHKSPSSNTYVIFGEAKIEDLSAQAQQQAAERFSAPEAAAASAAAIPAVNTGADVDTDELVDETGVEPKDIELIMSQASCTRSAAVNALKKNDGDIVNAIMELTM
>UniRef100_A0A7S1PK02
------------EEEEAEVEAEGEEDEDSDStDEDMPNLENADGTKK-------------DE----KSKQNRSEKKSRKAVQKLGMKPVPGIVRVTVKKSKNILFVISKPDVHKSPNSDTYIVFGEAKIEDLSAQAQANAAQQFTQQtaDTAVAEPKVEGESAKIEEVEDDGEADESGIEPKDIELVMSQVQCSRAKAEKALRSHNNDIVEAIMQLS-
>UniRef100_A0A812W4K6
------------------------------------------------------------------ARTTRGEKKSRKAMAKLGMRPVSGINRVTIRKSKNILFSIAQPDVFKSATSDTYIIFGEAKVDDLSAQAQSKAAEQFRApEGAAASAA--AAPAAAVEDEG---DVDDEGVDPKDIDLVIAQIGCSRAKAVTALKNNDNDVVNAIMELTM
>UniRef100_A0A7S3ULX0
-----------------------------------------------------------------------AEKKSRKALLKLGMKQVPGIVRVTVKKSKSIIFVIANPDVHKATNSETYIIFGEAKMEDTAAQAQASAAQQL-----AASDPVTADAAPSAPIEEPEGEIDETGLEAKDIELVMSQAGCSRGKAVAALKANKGDLVEAIM----
>UniRef100_A0A2K3CWF7
-------------------------------------------------------------------KQSRSEKKSRKAMQKLGMKPVTGVTRVTIKKSKNILFVIQSPDVFKSPASDTYIIFGEAKIEDLSAQTQAAAAEQFKMRPEAMAGAAalagEGVQGSAaaaggAAADDDDEEVDDSGVEQKDIELVMTQANVSRSKAVKALKNAEGDIVSAIMELTM
>UniRef100_D8UIE7
-------------------------------------------------------------------KQSRSEKKSRKAMQKLGMKPVQGVTRVTIKKSKNILFVIQSPDVFKSPASDTYIIFGEAKIEDLSAQSQAAAAEQFKMRPEP--EAAQALGAAAGQAEDDDEEVDDSGVEQKDIELVMTQANVSRAKAIKALKNAEGDIVSAIMELTM
>UniRef100_A0A087SLB3
-----------------------------------------------------------------RSKQSRSEKKSRKAMQKLGMKPVPGIARVQIKKSKNILFVMTKPDVFKNPTSDTYVIFGEAKIEDLSAQAAAGAAEQFRM-AEAMASRNEGgaaSAKPAEPEAEEEgEEVDESGVEAKDIELVMTQASVSRSKAVKALRAADNDIVTAIMELTM
>UniRef100_A0A9D4TYU6
------------------------------------------------------------EEGGARGKQSRSEKKSRKAMQKLGMKPVPGVMRVQIRKSKNILFVINKPDVYKSPSSDTYVIFGEAKIEDLSAQAAGAAAEQFRMadaMGGGGSGPAPTRAAEVVEEEEEEgEEVDESGVEAKDIELVMTQAGVSRTKAVKALKNADGDIVSAIMELTM
>UniRef100_A0A383VL23
-------------------------------------------------------------------KQSRSEKKSRKAMQKLGMKPVPGVSRVTIKKSKNILFVINQPDVFKSPASDTYIIFGEAKIEDLSAAAQSQAAQAFQMQPE--EQMQESRPAAAAIEEDDGEEVDESGVEAKDIELVMTQANVSRARAVKALKASSGDIVSAIMELTL
>UniRef100_A0A176W222
---------------------------EDDDDEDAPDLEESAA------------------DGTGKSKQSRSEKKSRKAMQKLGMKPVPGVTRVTIKKSKNILFVISKPDVFKSPASDTHIIFGEAKIEDLSSQLQSQAAEQFK--NPDLSHVEAKAEPSAASEAEDEEEVDETGVEPKDIELVMTQAGVSRARAVAALKATvpRGDIVSAIMELT-
>UniRef100_A0A2K1K7Z6
-----------------------------------------------------------------KSKQSRGEKKSRKAMQKLGMKPVPGVTRVTIKKSKNILFVISKPDVFKSPASDAHIIFGEAKIEDLSSQLQSQAAEQFKV--PEVANVESKAEPASTAEAEEEGDVDETGVEPKDIELVMTQAGVSRAKAVHALKTTNGDIVSAIMDLT-
>UniRef100_A0A8T0G2T2
-------------------------GKDDDDDEDEDEDEDDDVLDA------LDGQGEGDDAAGGKSKQSRGEKKSRKAMQKLGMKPVTGVTRVTIKKSKNILFVISKPDVFKSPASDTHIIFGEAKIEDLSSQLQSQAAEQFKV--PEMANVESKAEPSSAVEAEDEGDVDETGVEPKDIELVMTQAGVSRAKAVRALKATDGDIVSAIMDLT-
>UniRef100_A9NT74
-----------------------------------------------------------------KSKQSRSEKKSRKAMLKLGMKPVPGVTRVAIKKSKNILFVISKPDVFKSPASDTYIVFGEAKIEDLSSQLQTQAAEQFKAPD--LSHVMAKPESSTTAQE-EEEDIDDTGVEPKDIELVMTQAGVSRAKAVKALKAADGDIVTAIMDLT-
>UniRef100_A0A4Y7JYQ7
-----------------------------------------------------------------RSKQSRSEKKSRKAMLKLGMKPITGVSRVTVKKSKNILFVISKPDVFKSPASDTYVIFGEAKIEDLSSQLQTQAAEQFKAPDLSHVVSKPESSAPA----QDEEDVDETGVEPKDIELVMTQAGVSRPKAVKALKACDGDIVSAIMDLT-
>UniRef100_A0A2P5CFA3
-----------------------------------------------------------------RSKQSRSEKKSRKAMLKLGMKPIPGVSRVTVKKSKNILFVISKPDVFKSPTSDTYVIFGEAKIEDLSSQLQTQAAEQFKAPD--LSHVISNPESSATA--QADEDVDETGVEPKDIELVMTQAGVSRSKAVKALKASDGDIVSAIMELT-
>UniRef100_A0A7J6HVJ1
-------------------------------------------------------------------KQSRSEKKSRKAMLKLGMKPVTGVSRVTIKRTKNILFFISKPDVFKSPHSETYIIFGEAKIEDLSSQLQSQAAQQFRMPDMSAVTAKADSAAPAagVPAEEEEEEVDETGVEARDIDLVMTQAGVSKIKAVKALKAHDGDIVSAIMELT-
>UniRef100_UPI00053F968E
----------------------------------------------------------LDGDASGRSKQSRSEKKSRKAMLKLGMKPITGVSRVTVKKSKNILFVISKPDVFKSPTSDTYVIFGEAKIEDLSSQLQTQAAEQFKAPD--LTNVISKPESSAMA--QDDEDVDETGVEPKDIELVMTQAGVPRGKAVKALKAADGDIVSAIMELT-
>UniRef100_A0A0K9QJM5
-----------------------------------------------------------------RSKQSRSEKKSRKAMLKLGMKPITGVSRVTVKKSKNILFVISKPDVFKSPTSDTYVIFGEAKIEDLSSQLQTQAAEQFKAPD--LTNVISKPESSSMA--QDDEDVDETGVEPKDIELVMTQAGVPRGKAVKALKAADGDIVSAIMELT-
>UniRef100_A0A6P4LF15
-----------------------------------------------------------------RSKQSRSEKKSRKAMLKLGMKPIPGVSRVTIKKSKNILFVISNPDVFKSPASDTYIVFGEAKIEDLSSQLQTQAAEQFKAPD--LSHVISQPEPSTVA--QDDEEVDETGVEPKDIELVMTQAGVSRSKAVKALKAADGDIVSAIMELT-
>UniRef100_A0A2P5X0J4
-----------------------------------------------------------------RSKQSRSEKKSRKAMLKLGMKPIPGVSRVTIKKSKNILFVISNPDVFKSPASDTYIVFGEAKIEDLSSQLQTQAAEQFKAPD--LSHVISQPEPSTVA--QDDEEVDETGVEPKDIELVMTQAGVSRSKAVKALKAADGDIVSAIMELT-
>UniRef100_A0A1U8P5T5
-----------------------------------------------------------------RSKQSRSEKKSRKAMLKLGMKPISGVSRVTVKKSKNILFVISKPDVFKSPASDTYVIFGEAKIEDLSSQLQTQAAEQFKAPD--LSHVISKPESSTAV--QDDEEVDDTGVEPKDIELVMTQAGVSRSKAVKALKAADGDIVSAIMELT-
>UniRef100_UPI00084950A8
-------------------------------------------------------------------KQSRSEKKSRKAMLKLGMKPVTGVSRVTIKRTKNILFFISKPDVFKSPNSETYVIFGEAKIEDLSSQLQTQAAQQFRMpdMGSVMAKSDTSTAAAGAPAEEEEEEIDETGVEPRDIDLVMTQAGVSRSKAVKALKTHNGDIVSAIMELT-
>UniRef100_UPI000B8CC334
-----------------------------------------------------------------RSKQSRSEKKSRKAMLKLGMKPIPGVSRVTVKKSKNILFVISKPDVFKSPTSDTYVVFGEAKIEDLSSQLQTQAAEQFKAPD--LSNVISKAETSTVA--QDDEEVDETGVEPKDIELVMTQAGVPRSKAVKALKAADGDIVTAIMELT-
>UniRef100_A0A5D3CHB5
-----------------------------------------------------------------RSKQSRSEKKSRKAMLKLGMKPIPGVSRVTVKKSKNILFVISKPDVFKSPTSDTYIVFGEAKIEDLSSQLQTQAAEQFKAPN--LSNLTSKPEPSTVV--QDDEEVDETGVEPKDIELVMTQAGVSRPKAVKALKATEGDIVSAIMELT-
>UniRef100_UPI0002B4CE05
-----------------------------------------------------------------RSKQSRSEKKSRKAMLKLGMKPIPGVSRVTVKKSKNILFVISKPDVFKSPTSDTYIVFGEAKIEDLSSQLQTQAAEQFKAPN--LSNLTSKPEPSTVV--QDDEEVDETGVEPKDIELVMTQAGVSRPKAVKALKATEGDIVSAIMELT-
>UniRef100_A0A6J1HTD9
-----------------------------------------------------------------RSKQSRSEKKSRKAMLKLGMKPIPSVSRVTVKKSKNILFVISKPDVFKSPTSDTYVIFGEAKIEDLSSQLQTQAAEQFKAPN--LSNLTSKPEAPTIA--QDDEVVDESGVEPKDIELVMTQAGVSRPRAVKALKAADGDIVSAIMELT-
>UniRef100_A0A6J1GEH6
-----------------------------------------------------------------RSKQSRSEKKSRKAMLKLGMKPIPSVSRVTVKKSKNILFVISKPDVFKSPTSDTYVIFGEAKIEDLSSQLQTQAAEQFKAPN--LSNLTSKPEAPTIA--QDDEVVDESGVEPKDIELVMTQAGVSRPRAVKALKAADGDIVSAIMELT-
>UniRef100_UPI000C9D3D5D
-----------------------------------------------------------------RSKQSRSEKKSRKAMLKLGMKPIPGVSRVTVKKSKNILFVISKPDVFKSPTSDTYIVFGEAKIEDLSSQLQTQAAEQFKAPN--LSNLTSKPEPSAVA--QEDEVVDESGVEPKDIELVMTQAGVSRPRAVKALKAADGDIVSAIMELT-
>UniRef100_A0A6J1DLY9
-----------------------------------------------------------------RSKQSRSEKKSRKAMLKLGMKPIPGVSRVTVKKSKNILFVISKPDVFKSPTSDTYIIFGEAKIEDLSSQLQSQAAEQFKAPN--LSNLTSKPEPSAVA--QDDEEVDETGVEPKDIELVMTQAGVSRPRAVKALKAADGDIVSAIMELT-
>UniRef100_U5GBD9
-------------------------------------------------------------------KQSRSEKKSRKAMLKLGMKPLPGVSRVTVKKSKNIMFVISKPDVFKSPNSDTYIVFGEAKIEDLSSQLQTQAAEQFKAPNPSTSASQPEPSSTA----QDDEDVDETGVEPKDIELVMTQAGVSRSKAVKALKAADGDIVTAIMELT-
>UniRef100_A9PA21
-----------------------------------------------------------------RSKQSRSEKKSRKAMLKLGMKTIPGVSRVTVKKSKNILFVISKPDVFKSPTSDTYVIFGEAKIEDLSSQLQTQAAEQFKAPD--LSHVISKPETSAIA--QDDEEVDETGVEPKDIELVMTQAGVSRSKAVKALKAADGDIVSAIMELT-
>UniRef100_A0A8T2Z5S5
-------------------------------------------------------------------KQSRSEKKSRKAMLKLGMKTIPGVSRVTVKKSKNILFVISKPDVFKSPTSDTYVIFGEAKIEDLSSQLQTQAAEQFKAPD--LSHVISKPETSAIA--QDDEEVDETGVEPKDIELVMTQAGVSRSKAVKALKAADGDIVSAIMELT-
>UniRef100_A0A8T2B6W2
----------------------------------------------------------LDGEAGGKSKQSRSEKKSRKAMLKLGMKPITGVSRVTVKKSKNILFVISKPDVFKSPASDTYVIFGEAKIEDLSSQIQSQAAEQFKAPD--LSNVISKGESSSAAVVQDDEEVDEEGVEPKDIELVMTQAGVSRPRAVKALKAADGDIVSAIMELT-
>UniRef100_A0A7G2ELV2
----------------------------------------------------------LDGEAGGKSKQSRSEKKSRKAMLKLGMKPITGVSRVTVKKSKNILFVISKPDVFKSPASDTYVIFGEAKIEDLSSQIQSQAAEQFKAPD--LSNVISKGESSSAAVVQDDEEVDEEGVEPKDIELVMTQAGVSRPNAVKALKAADGDIVSAIMELT-
>UniRef100_A0A816P309
-------------------------------------------------------------------KQSRSEKKSRKAMLKLGMKPVTDVSRVTIKRSKNVLFVISKPDVFKSPNSETYVIFGEAKIDDMSSQLQAQAAQRFKMPDVAsmIPNADASEAVTVAQEEEDDDDVDETGVEAKDIDLVMTQAGVSKAKAVKALKTNDGDIVSAIMELT-
>UniRef100_A0A816VNB8
-------------------------------------------------------------------KQSRSEKKSRKAMLKLGMKPVTDVSRVTIKRSKNVLFVISKPDVFKSPNSETYVIFGEAKIDDMSSQLQAQAAQRFKMPDVAsmIPNSDASEAAAVAQEEDEDDDVDETGVEAKDVELVMTQAGVSKAKATKALKANDGDIVSAIMELT-
>UniRef100_A0A397XYL1
-------------------------------------------------------------------KQSRSEKKSRKAMLKLGMKPVTDVSRVTIKRSKNVLFVISKPDVFKSPNSETYVIFGEAKIDDMSSQLQAQAAQRFKMPDVAsmIPNADASEAVTVAQEEEDDDDVDETGVEAKDIDLVMTQAGVSKAKAVKALKTNDGDIVSAIMELT-
>UniRef100_A0A3P6EP83
-----------------------------------------------------------------KSKQSRSEKKSRKAMLKLGMKPITGVSRVTIKKSKNIMFVISKPDVFKSPASDTYVIFGEAKIEDLSSQIQSQAAEQFKAPdlSNVVSQGESSSSAAVIQ--DDDEEIDEDGVDAKDVELVMTQAGVTRPKAVKALKAADGDIVTAIMELT-
>UniRef100_A0A6J0LLN8
-------------------------------------------------------------------KQSRSEKKSRKAMLKLGMKPVTDVSRVTIKRSKNVLFVISKPDVFKSPNSDTYVIFGEAKIDDMSSQLQAQAAQRFKMPDVAsmIPNADASEAATAAQEEEEDEDVDETGVEAKDVELVMTQAGVSKAKATKALKANDGDIVSAIMELT-
>UniRef100_A0A498IHD8
-----------------------------------------------------------------RSKQSRSEKKSRKAMLKLGMKGIPGVSRVTVKKSKNILFVISKPDVFKSPASDTYVIFGEAKIEDLSSQLQTQAAEQFKAPN--VSAVTANPEPSTLA--QDDEDVDETGVEPKDIELVMTQAGVSRSRAVKALKAANGDIVSAIMELT-
>UniRef100_UPI0021AC50C4
-----------------------------------------------------------------RSKQSRSEKKSRKAMLKLGMKGIPGVSRVTVKKSKNILFVISKPDVFKSPASDTYVIFGEAKIEDLSSQLQTQAAEQFKAPN--VSTVTANPEPSTLA--QDDEDVDETGVEPKDIELVMTQAGVSRSRAVKALKAANGDIVSAIMELT-
>UniRef100_A0A5E4FKR1
-----------------------------------------------------------DGEASGRSKQSRSEKKSRKAMLKLGMKPIPGVSRVTVKKSKNILFVISKPDVFKSPTSDTYVIFGEAKIEDLSSQLQTQAAEQFKAPD--LSHVISKPETSTLA--QDDEDVDETGVEPKDIELVMTQAGVSRSKAVKALKAADGDIVSAIMELT-
>UniRef100_M5VR64
-----------------------------------------------------------------RSKQSRSEKKSRKAMLKLGMKPIPGVSRVTVKKSKNILFVISKPDVFKSPASDTYVIFGEAKIEDLSSQLQTQAAEQFKAPN--LNNVTANPEPSTLA--QDDEDIDETGVEPKDIELVMTQAGVSRPRAVKALKAAEGDIVSAIMELT-
>UniRef100_A0A1Q3D4P7
-----------------------------------------------------------------RSKQSRSEKKSRKAMLKLGMKPIPGVSRVTVKKSKNILFVISKPDVFKSPASDTYVIFGEAKIEDLSSQLQSQAAEQFK--APSASNVLSKPESSALA--QDDEDVDETGVEPKDIELVMTQAGVSRSRAVKALKAADGDIVSAIMELT-
>UniRef100_A0A8B8LBL2
-----------------------------------------------------------------RSKQTRSEKKSRKAMLKLGMKPVTGVSRVTVKKSKNILFVISKPDVFKSPTSDTYIIFGEAKIEDLSSQLQTQAAEQFKAPN--VSNVGLKPESSGIT--QDDEDVDETGVDHKDIELVMTQAGVSRSKAVKALKAANGDIVAAIMELT-
>UniRef100_A0A444YQD3
--------------------------------------------------------AEGHEGDVGRSKQTRSEKKSRKAMLKLGMKPVTGVSRVTVKKSKNILFVISKPDVFKSPTSDTYIIFGEAKIEDLSSQLQTQAAEQFKAPN--LANAGPKPESSSVA--QDDEDVDETGVDPKDIELVMTQAGVSRSRAVKALKAANGDIVAAIMELT-
>UniRef100_A0A444X4F5
-------------------------------------------------------------------KQSRSEKKSRKAMLKLGLKPVTGVSRVTIKRTKNILFFISKPDVFKSPNSETYVIFGEAKIEDLSSQLQNQAAQQFRVpdMASVMAKQDQAAAAAGAQAEEEEEEVDETGVEPHDIDLVMTQAGVSRSKAVKALKTHDGDIVGAIMELT-
>UniRef100_UPI00098DBBD6
-------------------------------------------------------------------KQSRSEKKSRKAMLKLGLKPVTGVSRVTIKRTKNILFFISKPDVFKSPNSETYVIFGEAKIEDLSSQLQTQAAQQFRMPDvGSITGKQDQDAAAAVAQPEEEEEVDETGVEPHDIDLVMTQAGVSRSKAVKALKTHNGDIVGAIMELT-
>UniRef100_A0A1S2YCE5
-------------------------------------------------------------------KQSRSEKKSRKAMLKLGLKPVTGVSRVTIKRTKNILFFISKPDVFKSPNSETYVIFGEAKIEDLSSQLQTQAAQQFRMPDmGSVMAKQDQGAAAAIQPEEEEEEVDETGVEPHDIDLVMTQAGVSRSKAVKALKTHNGDIVGAIMELT-
>UniRef100_C6SZW0
-----------------------------------------------------------------RSKQTRSEKKSRKAMLKLGMKPVTGVSRVTVKKSKNILFVISKPDVFKSPTSDTYIIFGEAKIEDLSSQLQTQAAEQFKAPN--LSNVGSKPESSAVA--QDDEEVDEAGVDPKDIELVMTQAGVSRPKAVKALKAAGGDIVAAIMELT-
>UniRef100_A0A0B2QH53
-------------------------------------------------------------------KQSRSEKKSRKAMLKLGLKPVTGVSRVTIKRTKNILFFISKPDVFKSPNSETYIIFGEAKIEDLSSQLQTQAAQQFRMPDvESVLAKQDQDAAAAAAQPEEEEEVDETGVEPHDIDLVMTQAGVSRSKAVKALKTHNGDIVGAIMELT-
>UniRef100_A0A6A4QG84
-----------------------------------------------------------------RSKQSRSEKKSRKAMLKLGMKPVTGVSRVTVKKSKSILFVISKPDVFKSPASDTYIIFGEAKIEDLSSQLQTQAAEQFKAPN--VSNAALKPESSSTAQDDEEDVVDETGVDPKDIDLVMTQAGVPRSRAVKALKAADGDIVAAIMELT-
>UniRef100_A0A394DR05
-----------------------------------------------------------------RSKQSRSEKKSRKAMLKLGMKPVTGVSRVTVKKSKNILFVISKPDVFKSPASDTYIIFGEAKIEDLSSQLQTQAAEQFKAPN--VSTSASKPESSSTAQEEEDEDVDETGVDPKDIELVMTQAGVPRPRAVKALKAADGDIVAAIMELT-
>UniRef100_B7FMW4
-------------------------------------------------------------------KQSRSEKKSRKAMLKLGLKPVTGVSRVTIKRTKNILFFISKPDVFKSPNSETYIIFGEAKIEDLSSQLQTQAAQQFRMpdMGSVMAKQDQGASASGAIPEEEEEEIDETGVEPHDIDLVMTQAGVSKSKAVKALKTHNGDIVGAIMELT-
>UniRef100_V7CYN3
-----------------------------------------------------------------RSKQTRSEKKSRKAMLKLGMKPVTGVSRVTVKKSKNILFVISKPDVFKSPTSDTYIIFGEAKIEDLSSQLQTQAAEQFK--APSVSNVGLKPESSAVA--PDDEEVDEAGVDPKDIELVMTQAGVSRPKAVKALKAAGGDIVAAIMELT-
>UniRef100_A0A9D5AEM8
-------------------------------------------------------------------KQSRSEKKSRKAMLKLGLKPVTGVSRVTIKRTKNILFFISKPDVFKSPNSETYIIFGEAKIEDLSSQLQTQAAQQFKMPDmGSVMAKQDQGAIAGAQPEEEEEEVDETGVEPHDIDLVMTQAGVSRTKAVKALKTHNGDIVGAIMELT-
>UniRef100_A0A2Z6NWQ1
-------------------------------------------------------------------KQSRSEKKSRKAMLKLGLKPVTGVSRVTIKRTKNILFFISKPDVFKSPNSETYIIFGEAKIEDLSSQLQTQAAQQFRMpdMGSVMAKQDQGAIAGVAQPEEEEEEVDETGVEPHDIDLVMTQAGVSKSKAVKALKTHNGDIVGAIMELT-
>UniRef100_A0A8T0KZX0
-----------------------------------------------------------------RSKQTRSEKKSRKAMLKLGMKPVAGVSRVTVKKSKNILFVISKPDVFKSPTSDTYIIFGEAKIEDLSSQLQTQAAEQFKAPN--VSNVGLKPESSAIA--QDDEEVDEAGVDPKDIELVMTQAGVSRPKAVKALKAAGGDIVAAIMELT-
>UniRef100_A0A1S3TBV9
-----------------------------------------------------------------RSKQTRSEKKSRKAMLKLGMKPVTGVSRVTVKKSKNILFVISKPDVFKSPTSDTYIIFGEAKIEDLSSQLQTQAAEQFKAPN--VSNVGLKPETSATA--QDDEAVDESGVDSKDIELVMTQAGVVRSRAVKALKAANGDIVAAIMELT-
>UniRef100_A0A4D6M810
-----------------------------------------------------------------RSKQTRSEKKSRKAMLKLGMKPVTGVSRVTVKKSKNILFVISKPDVLKSPTSDTYIIFGEAKIEDLSSQLQTQAAEQFKAPN--VSNVGLKPETSATA--QDDEDVDESGVDPKDIELVMTQAGVSRPKAVKALKAANGDIVAAIMELT-
>UniRef100_UPI000B77B8F8
-----------------------------------------------------------------RSKQSRSEKKSRKAMLKLGMKPIPGVSRVTVKKSKNILFVISKPDVFKSPTSDTYVIFGEAKIEDLSSQLQTQAAEQFKAPD--LSHVISKPETSTIA--QDDEEVDETGVEPKDIELVMTQAGVSRSKAVKALKAADGDIVSAIMELT-
>UniRef100_A0A2C9W4Z3
-----------------------------------------------------------------RSKQSRSEKKSRKAMLKLGMKPIPGVSRVTVKKSKNILFVISKPDVFKSPTSDTYVVFGEAKIEDLSSQLQTQAAEQFKAPD--LSHVISKPETSTMA--QDDEEVDETGVEPKDIELVMTQAGVSRSKAVKALKAADGDIVSAIMELT-
>UniRef100_UPI00215FE81F
-----------------------------------------------------------------RSKQSRSEKKSRKAMLKLGMKPIPGVSRVTVKKSKNILFVISKPDVFKSPTSDTYVIFGEAKIEDLSSQLQTQAAEQFKAPD--LSHVISKPETSAMP--QDDEDVDETGVEPKDIELVMTQAGVSRSNAVKALKTADGDIVSAIMELT-
>UniRef100_UPI00201ADF06
-----------------------------------------------------------------RSKQSRSEKKSRKAMLKLGMKPIPGVSRVTVKKSKNILFVISKLDVFKSPTSDTYVIFGEAKIEDLSSQLQTQAAEQFKAPD--LSHVISKPETSAMA--QDDEEVDETGVEPKDIELVMTQAGVSRSKAVKALKAADGDIVSAIMELT-
>UniRef100_A0A2G3BIA6
-----------------------------------------------------------------RSKQSRSEKKSRKAMIKLGMKPIPGVSRVTVKKSKNILFVISKPDVFKSPASDTYVIFGEAKIEDLSSQLQSQAAEQFKAPN--LSNVISKPEPSTVA--QDDEDVDETGVEPKDIELVMTQAGVPRAKAVKALKAADGDIVSAIMELT-
>UniRef100_A0A3Q7IJE5
-----------------------------------------------------------------RSKQSRSEKKSRKAMIKLGMKPIPMVSRVTVKKSKNILFVISKPDVFKSPASDTYVIFGEAKIEDLSSQLQSQAAEQFKAPN--LSNVISKPEPSTVA--QDDEDVDETGVEPKDIELVMTQAGVSRAKSVKALKAANGDIVSAIMELT-
>UniRef100_A0A1J6JNT9
--------------------------------------------------------AEEDGDASGRSKQSRSEKKSRKAMIKLGMKPIPGVSRVTVKKSKNILFVISKPDVFKSPASDTYVIFGEAKIEDLSSQLQSQAAEQFKAPN--LSNVISKPEPSTVA--QDDEDVDETGVEPKDIELVMTQAGVSRAKAVKALKGADGDIVSAIMELT-
>UniRef100_A0A1S4B592
--------------------------------------------------------AEEDGDASGRSKQSRSEKKSRKAMIKLGMKPIPGVSRVTVKKSKNILFVISKPDIFKSPASDTYVIFGEAKIEDLSSQLQSQAAEQFKAPN--LSNVISKPEPSTVA--QDDEDVDETGVEPKDIELVMTQAGVSRAKAVKALKVADGDIVSAIMELT-
>UniRef100_UPI0014475673
-------------------------------------------------------------------KQSRSEKKSRKAMLKLGMKPLTGVSRVTIKRTKNVLFCISKPDVFKSAHSETYVIFGEAKIEDLSSQLQTQAAQQFRMpdMGSVMAKSNVSPSTAAAEAEEEEEEVDETGVEPRDIELVMTQAGVSRSKAVKALKTNNWDIVSAIMELT-
>UniRef100_A2PYH3
-----------------------------------------------------------------RSKQSRSEKKSRKAMLKLGMKPIPGVSRVTVKKSKNILFVISKPDVFKSPNSDTYVIFGEAKIEDLSSQLQTQAAEQFKAPN--LSNVISKPEPSTVA--QDDEDVDDTGVEPKDIELVMTQAGVSRAKAVKALKAADGDIVSAIMELT-
>UniRef100_A0A0V0I1B5
-----------------------------------------------------------------RSKQSRSEKKSRKAMIKLGMKPIPMVSRVTVKKSKNILFVISKPDVFKSPASDTYVIFGEAKIEDLSSQLQSQAAEQFKAPN--LSNVISKPEPSTVA--QDDEDVDETGVEPKDIELVMTQADVSRAKAVTALKAANGDIVSAIMELT-
>UniRef100_M1AAU6
-----------------------------------------------------------------RSKQSRSEKKSRKAMIKLGMKPIPMVSRVTVKKSKNILFVISKPDVFKSPASDTYVIFGEAKIEDLSSQLQSQAAEQFKAPN--LSNVISKPEPSTVA--QDDEDVDETGVEPKDIELVMTQADVSRAKSVKALKAANGDIVSAIMELT-
>UniRef100_A0A022Q2R7
--------------------------------------------------------AEGQEDGSGRSKQSRSEKKSRKAMLKLGMKPILGVSRVTVKKSKNILFVISKPDVFKSPNSDTYVIFGEAKIEDLSSQLQTQAAEQFKAPtvGSAAPKAEPASLTP---QEDDDADVDESGVEPKDIELVMTQAGVSRAKAVKALKESDGDIVSAIMELT-
>UniRef100_A0A6I9SJN0
--------------------------------------------------------AEGQEDASGRSKQSRSEKKSRKAMLKLGMKPITGVSRVTVKKSKNILFVISKPDVFKSPNSDTYVIFGEAKIEDLSSQLQTQAAEQFKAPN--LNNVAPKPEPATAP--QDDEDVDESGVEQKDIELVMTQAGVSRARAVKALKDADGDIVSAIMELT-
>UniRef100_A0A251VP43
-----------------------------------------------------------------RSKQSRSEKKSRKAMLKLGMKPIPGVSRVTVKKSKNILFVISKPDVFKSPASDTYIIFGEAKIEDLSSQLQSQAAEQFKAPN--VSNTVTESAPETSATAQDDEDVDETGVEPKDIELVMTQAGVSRPKAVKALKAADGDIVSAIMELT-
>UniRef100_A0A2J6ME34
------------------------------------------------------------------AKQSRSEKKSRKAMLKLGMKPVVGVSRVTIKRTKNVMFFISKPDVFKSPNSETYVIFGEAKIEDLSSQLQTQAAQQFRMpeMGSVMAKPDVSAASAAEEEEEEEEEVDETGVEARDIDLVMTQAGVSKPKAVKALKTHNGDIVSAIMELT-
>UniRef100_A0A1U8AGJ2
-----------------------------------------------------------------RSKQSRSEKKSRKAMVKLGMKPIPGVSRVTVKKSKNILFVISKPDVFKSPTSDTYVVFGEAKIEDLSSQLQTQAAEQFKAPD--LSHVISKPESSAMA--QEDEEVDETGVEPKDIELVMTQAGVSRAKAVKALKAADGDIVSAIMELT-
>UniRef100_UPI0010357174
-----------------------------------------------------------------RSKQSRSEKKSRKAMLKLGMKPISGVSRVTVKKSKNILFVISKPDVFKSPTSDTYVVIGEAKIEDLSSQLQTQAAEQFRAPN--VNNVISKPESSAMA--QDDEDVDETGVEPKDIELVMTQAGVSRSKAVKALKAANGDIVSAIMELT-
>UniRef100_A0A843V117
-----------------------------------------------------------------RSKQSRSEKKSRKAMLKLGMKPTPGVSRVTIKKSKNILFVISTPDVFKSPNSDTYVIFGEAKIEDLSSQLQTQAAERFRA-PDLSHVISRPERLSTAQ---DDEEVDETGVEPKDVELVMTQAGVSRPKAVKALKAAEGDIVSAIMELTI
>UniRef100_UPI0021EA40F7
-------------------------------------------------------------------KQSRSEKKSRKAMMKLGMKPVTGVSRITIKRAKNILFVVSKPDVFKSPTSETYVIFGEAKIEDLSSQLQAQAAQQFRMQdlSKVIGGAKPDAAAGAPA--DEEEEVDETGIEARDIDLVMTQASVSRGKAVKALKAHDGDIVSAIMELT-
>UniRef100_A0A0D3G6X1
-----------------------------------------------------------------RSKQSRSEKKSRKAMVKLGMKSITGVSRVTVKKSKNILFVISKPDVFKSPTSDTYVIFGEAKIEDLSSQLQTQAAEQFKAPD--LSSMLSKPEASTAAQE-DDEAVDETGVEPKDIELVMTQATVSRSKAVKALKAANGDIVTAIMELT-
>UniRef100_A0A0E0PLN4
-----------------------------------------------------------------RSKQSRSEKKSRKAMVKLGMKSITGVSRVTVKKSKNILFVISKPDVFKSPTSDTYVIFGEAKIEDLSSQLQTQAAEQFKAPD--LSSMLSKPEASTAAQE-DDEAVDETGVEPKDIELVMTQATVSRSKAVKALKAANGDIVTAIMELT-
>UniRef100_J3L7P7
-----------------------------------------------------------------RSKQSRSEKKSRKAMQKLGMKTITGVSRVTIKKSKNILFVISKPDVFKSPNSDTYVIFGEAKIEDLSSQLQTQAAEQFKAPD--LSNVISKPEPSAAA--QDDEEVDETGVEPKDIELVMTQATVSRSRAVKALKAADGDIVTAIMELT-
>UniRef100_A0A0E0GB97
-------------------------------------------------------------------KQSRSEKKSRKAMMKLGMKPVTGVSRITIKRAKNILFVVSKPDVFKSPTSETYVIFGEAKIEDLSSQLQAQAAQQFRMQD--LSKVMSKPDAAAAAPADEEEEVDETGIEPRDIDLVMTQASVSRAKAVKALKAHDGDIVSAIMELT-
>UniRef100_A0A0E0JTF5
-----------------------------------------------------------------RSKQSRSEKKSRKAMQKLGMKTITGVSRVTIKKSKNILFVISKPDVFKSPNSDTYVIFGEAKIEDLSSQLQTQAAEQFKAPD--LSNVISKAEPSAAA--QDDEEVDETGVEPKDIELVMTQATVSRSRAVKALKAANGDIVTAIMELT-
>UniRef100_A0A3L6TE05
-PAPEVEKTEAAESEEPAPKAEQQAADEAPVVEDVKEDEDEDdeDDDDDADEGELGAGA------TEGSKQSRSEKKSRKAMMKLGMKPVTGVSRITIKRAKNILFVVSKPDVFKSPTSETYVIFGEAKIEDLSSQLQAQAAQQFRMQD--LSKAMAKQDAAAAAPADEEEEVDETGIEPRDIDLVMTQASVSRAKAVKALKAHDGDIVSAIMELT-
>UniRef100_K4AF90
-----------------------------------------------------------------KSKQSRSEKKSRKAMLKLGMKPITGVSRVTVKKSKNILFVISKPDVFKSPNSDTYVIFGEAKIEDLSSQLQTQAAEQFKAPD--LSQMISKPETSGLGQEDNEEEVDDTGVEPKDIELVMTQASVSRPKAVKALKAAEGDIVTAIMELT-
>UniRef100_K4AEX3
-------------------------------------------------------------------KQSRSEKKSRKAMMKLGMKPVTGVSRITIKRAKNILFVVSKPDVFKSPTSETYVIFGEAKIEDLSSQLQAQAAQQFRMQDLSKVMAKQDAAAAAAA-ADEEEEVDETGIEPRDIDLVMTQASVPRAKAVKALKAHDGDIVSAIMELT-
>UniRef100_A0A4U6TCP1
-------------------------------------------------------------------KQSRSEKKSRKAMMKLGMKPVTGVSRITIKRAKNILFVVSKPDVFKSPTSETYVIFGEAKIEDLSSQLQAQAAQQFRMQDLSKVMAKQDAAAAAAA-ADEEEEVDETGIEPRDIDLVMTQASVPRAKAVKALKAHDGDIVSAIMELT-
>UniRef100_A0A921QLH1
-----------------------------------------------------------------KSKQSRSEKKSRKAMLKLGMKPITGVSRVTVKKSKNMLFVISKPDVFKSPNSDTYVIFGEAKIEDLSSQLQTQAAEQFKAPD--LSQMISKPETSGLGQEDNEEEVDETGVEAKDIELVMTQATVSRAKAVKALKASNGDIVTAIMELT-
>UniRef100_A0A3B5ZWX4
-----------------------------------------------------------------RSKQSRSEKKSRKAMLKLGMKTITGVSRVTVKKSKNILFVISKPDVFKSPASDTYVIFGEAKIEDLSSQLQSQAAEQFKAPD--LSSVISNPEASTAVQE-DDEDCDETGVEPKDIELVMTQAGVPRPKAVKALKSADGDIVSAIMELT-
>UniRef100_A0A8R7Q2R4
-----------------------------------------------------------------KSKQSRSEKKSRKAMLKLGMKSITGVSRVTVKKSKNILFVISKPDVFKSPNSDTYVIFGEAKIEDLSSQLQSQAAEQFKAPD--LSQMISSPEASGV-EHDDNEVVNDEGVEPKDIELVMTQAGVSRAKAVRALKSANGDIVTAIMEVT-
>UniRef100_B6T903
---------------------------------------------------------ELDGDASGKSKQSRSEKKSRKAMLKLGMKPITGVSRVTVKKSKNILFVISKPDVFKSPNSDTYVIFGEAKIEDLSSQLQTQAAEQFKAPD--LSQMILNPETSGPGQEDNDEEVDETGVEAKDIELVMTQASVSRPKAVKALKASNGDIVTAIMDLT-
>UniRef100_A0A6P5G3J2
-----------------------------------------------------------------RSKQSRSEKKSRKAMLKLGMKPIPGVSRVTVKKSKNILFVISKPDVFKSPASDTYVIFGEAKIEDLSSQLQTQAAEQFKAPD--LSHVVSKPEASAMA-QDENEEVDETGVEPKDIELVMTQAGVTRAKAVRALVAADGDIVTAIMELT-
>UniRef100_A0A426Y8Q1
-----------------------------------------------------------------RSKQSRSEKKSRKAMLKLGMKPIPGVTRVTVKKSKNvrfegfcccylalfvqhvvnafvpvvafqILFVISKPDVFKSPTSDSYVIFGEAKIEDLGSQLQTQAAEQFKAPD--LSHVISTPETSAIV--QDDEEVDETGVEPKDIELVMTQAGVSRSKAVKALRAADGDIVTAIMELT-
>UniRef100_UPI00098E6638
-------------------------------------------------------------EGTGRSKQSRSEKKSRKAMLKLGMKPITGVSRVTVKKSKNILFVISKPDVFKSPNSDTYVIFGEAKIEDLSSQLQTQAAEQFKAPD--LSHVVSKPETSAAA--QDDEEVDETGVEPKDIELVMTQAGVSRAKAVKSLKAADGDIVSAIMELT-
>UniRef100_A0A976FMC4
---------------------------DADSDDEIPGLEEaPDATDA------------------EKGKHNRSEKKSRKAMQKLGMKAIGGIIRVTIKKNKNVLFVISKPDVFKSTVSETYVIFGEAKIEDLSAQAQSMAAQQFKAPATEAPAIDVSEAAPGFGGEDDDVDVDESGIDAKDIQLVMSQAGVSKNKAISALRSNDNDIVNAIMELTM
>UniRef100_A0A170ALY2
-----------------------------------------------------------EEKPVQvETAQSRAEKKARKTILNNGLKPVQGINRVTFTRAGGIVFAIATPEVYKSVNSDTFIVFGDMQMEDMRARAQEAAAQQLAAEAEAKDNEAEGSAAPAAVEEDDTEEVDAGDIEEKDIELVVSQANVSRNKAIKALKNNDKDIVNAIMSM--
>UniRef100_A0A0A1NTH2
--------------------------------------------------------------------QSRAEQKARKSLLSLGLKPVNGITRVTFTRGRGIVFAINRPEVFKSVNSDTHIVFGEMSVDDMAARAQQAALEqQLAAEGEKTEEKPAEEAQAAVEE--EEEEVDAEGVEEKDIELVVNQANVSRAKAIKALKNNDNDVVNAIMELTM
>UniRef100_A0A367ISM9
--------------------------------------------------------------------QSRAEQKARKSLISLGLKPVNGITRVTFTRGRSMVFAIDKPEVFKSNNSDTHIVFGEMAVEDMAARAQQAALDE---QLAADAEKTEEKPAEEAQVEEDDEEVDASGVEEKDIELVVAQANVSRSKAVKALKNNGNDVVNAIMELTM
>UniRef100_A0A8H3XEX6
-----------------------GATVESDED-SVPSLEEDGGIPAGAAPADIA------------KMQSRGEKKARKAMQKLGLKVVPGINRVTIRRPKNILFVVSNPDVYKSANSDCYIVFGEAKIEDLNSQAQANAAQQFQAAEAAAAQDTSKVEDVAVEEDEEDLNIDESNVEAKDIELVMQQANVSRSKAVKALKENNNDIVNAIMALTL
>UniRef100_A0A099P5K0
----------------------------------------------------------------------KAEKKAKDALLKLGLKPLKDISRVTFRKKNNTILAIEKPEVYRTQGG-SYVVFGEAKVEDLTKRYQeaMAAQEAAKEVNNAVNAPKEDDLATSIQKdlaaasledkkaeaEDDGEEVDATGLEESDITVVMEQTNTTRNKAVKALKENKGDIVNAIMSLS-
>UniRef100_A0A1B2JD17
-----------------------------------PKIEEITENQETNEQ------TEVSQQEIPEGAQvriiSKNEKKARAAILKLDLKKVKGISRVTFRKKGNYILAISAPEVYRTPAG-SYVVFGEAEVEDLnkryaetaaAQQAAQQAAQSAGQSGDAegtpskdpasiTADLEASANAPNKENDDDDEEVDATGVDSADIDIVVEQTGVSRNKAIKALKTHNGDMVNAIMSLS-
>UniRef100_A0A1Q2YG05
----------------------------------------------------------------------KAEKKAKDALLKLGLKPLKEISRVTFRKKNNTILAIDKPEVYRT-LGGSYIIFGEAKVEDLNKRYQeaMAAQQAAQEVNDAVntpkedlaASIQDDLKKASLEDKPAEAEADDgepadaTGLEESDISVIMEQTNASRNKAIKALKEHNGDIVNAIMSLS-
>UniRef100_A6ZT99
----------------------------------------------------------------------KNEKKARELIGKLGLKQIPGIIRVTFRKKDNQIYAIEKPEVFRS-AGGNYVVFGEAKVDNFTQKL-AAAQQQAQASGIMPSNEDVATKSPediqadmqaaaegsvnaAAEEDDEEGEVDAGDLNKDDIELVVQQTNVSKNQAIKALKAHNGDLVNAIMSLS-
>UniRef100_G8ZSP7
---------------------------------------------------------------------SKNEQKAKELISKLGLKPLPGISRVTFRKKDNQIIAIDHPEVYRT-AGGNYVVFGEPKVDNFTQK--LAAAQQQAQTTDVapaagdVSNspdaIQADMQaaaesSAPASKIEDTEDLDAGDLAADDIDLVVEQANVSKGQAIKALKEHNGDIVNAIMSLS-
>UniRef100_Q6CDH0
----------------------------------------------------------------------KEEKAARALISKLNLQKVEGITRVVLKRTRQHIFVIANPEVYKTPTGNSYVVFGEAQHEDMqataraaqiaAAQAQQAAAETGSVSEAAAagevgaelaskdpASITADLEAASLskDEDAEDEaEADATGLEDSDIKLVMEQANVSRNKAINGLKKNDSDVVNTIMDL--
>UniRef100_A0A8J2TAI6
----------------------------------------------------------------------KNERKAKDLIIKLGLKPLPGISRVTFRKKDNQIIAIDRPEVYRS-AGGNYVVFGEPKVDNFTqklaaaqQQAQAtgampAAGEASKDPQDIHKDIQAAAANPPEEEKelGEDEEVDATGISPDDIELVAEQANVPKNKATKALRDHNNDIVNAIMSLS-
>UniRef100_A0A1G4M6N2
---------------------------------------------------------------------SKNEKKARELIGKLGLKAVPGIARVTFRKKNNQIYAIEKPEVFRS-AGGNFVVFGEPKIDDFpqrlakaQQEAQLAGPGVAQT-GVAEALAKENQSLPeSIQAdmaaaaegkpvEAEEEStgaVDETGLNSDDIELVMQQANVSRDKAAKALRDHNSDIVNAIMSLS-
>UniRef100_A0A1Q3A9I3
----------------------------------------------------------------------RNEKKARDLIIKLGLKQLPGISRVTFRKKDNQIIAIDRPEVYRS-AGGNYVVFGEPKVDNFTQklaaaQQQAQASGAVPAAGEASKNPEDiqkdmhvaaaNPEQP-AKELGDDEEVDATGVNPDDIELVAEQANVPKNKATKALKDHNNDIVNAIMSLS-
>UniRef100_UPI0022FE6432
---------------------------------------------------------------------SKPERKARKALEGLGLKKVPGIQRVTLRRAKNVLLVVSSPEVYKAPGSDCYIVFGEAKLEDPSSAAQISAQQQLAASSSA---AQAATQqggfkdgVPKSLEELMEDGDDapdleatdkpsasgsgEVKVDEEDVKLVVAQTGCSEAKAREALQAENGDLINAIMRI--
>UniRef100_A0A1Y1UHL7
--------------------------------------------------------------------QSRPERKARKALEGLGLKRVQGIQRVTLRRPKNVLLVVANPEVYKAPGSDTYIVYGEAKLEDPSSAAQLSAQAQLAASSQAAQKAHQqggfKDGVPKSLEDLMAEHGDDDGhdhhdhdhshgagdgetkaansgtatdgdsdvkIEEEEVKLVMAQTGCTEEKAREALKAEKGDLINAIMRV--
>UniRef100_A0A0D6ELM3
-------------------------------------------------------------------------------LSKLGLKKVEGVTRVVMRRPKGVLFVVSNPDVYKSPASECYIVFGEGKNEDASagfpafqqvtqpqqNEAESRQAAEALRQAKAAKALAEGGDKP-----EDDGEGDESGLDEADSESSPVAPSIlgRHAAACKALKATNGDIVQAILD---
>UniRef100_I2JWR9
------------------------------------------------------------------------QKQAKERLLKLGLKQVKSISRVTFKKKGNFILAIENPEVYKTQGG-SYVVFGEAKVEDLNKRyaetlaAQKAAqkaaddgketTEDISTSGSVADAITEDLKKASLEDKKEDDkeeeevadaDVDTTGLEEADIKVVMDQANVSKAKAVSALRKEKGDVVNTIMSL--
>UniRef100_A0A8H3VD34
---------------------------------------------------------------------SRNEKKARKAIAKLGLKHIEGITRVTLRRPKGILFVISNPDVYKSPASNTWIIFGEAKIEDLNSQAQASAAQQIvggedshaghdHGKGKAIEHDhdhegHDHDHKEEEEEEEDGEEVDEEGLEGKDIELVMQQASVSRKKAVKALKENDNDIVNSIMALSI
>DUMMY
-----------------------------------------------------------------------------------------------------------------------------------------------------------------------------------------------------------------------
>UniRef100_A0A8A1LE77
----------------------------------IEELPDDDVPKATVEDAADSSESEVEgaEEPtipggAAVTVHSRNEKKARKAIGKLGLKHVPGITRVTLRRPKGILFVINQPDVYRSPSSNTWIIFGEAKIEDLNSQAQASAAQQLAAAEAAGSNehaghdhaSHDHGKGKAVEsadkkdEEEDDEEVDASGLEAKDIELVMAQASVSRNKAIKALKENDNDIVNSIMALSV
>UniRef100_A0A2H3ICH7
---------------------------------------------------------------------SRNEKKARKAIGKLGLKHVPGITRVTLRRPKNILFVINQPDVYRSPSSNTWIIFGEAKIEDLNAQSQVNAAQQLAAAEAAASSDPHaghdhshegkgkapETEGKKEEEEDDGEEVDDSGLEAKDIELVMAQASVSRKKAVKALKENDNDIVNSIMALSI
>UniRef100_A0A0F0I9E0
---------------------------------------------------------------------SRNEKKARKAIGKLGLKHVPGITRVTLRRPKNILFVINQPDVYRSPSSNTWIIFGEAKIEDLNSQAQASAAQQLaaaeAAAGEHAGHDHEHdlgTKVPEVETKKEEEEddgepVDESGLEAKDIELVMAQANVSRKKAVKALRENDNDIVNSIMALSI
>DUMMY
-----------------------------------------------------------------------------------------------------------------------------------------------------------------------------------------------------------------------
>UniRef100_A0A101MQD9
-----------------------------------PRVEEihDDEVSKTVEESSSESGSEAGDEPnipagASVAVHSRGEKKARKAIGKLGLKLVPGITRVTLRRPKNILFVVNQPEVYRSPNSNCWIIFGEAKIEDLNSQAQASAAQQLaasEATGDHAGHDHEevlgkakapETEDKKEDEEDDGEEVDESNLESKDIELVMAQANVSRKKAVKALRENDNDIVNSIMALSI
>UniRef100_A0A135LN97
---------------------------------------------------------------------SRGEKKARKAIGKLGLKLVPGITRVTLRRPKNILFVVNQPEVYRSPNSNCWIIFGEAKIEDLNSQAQASAAQQLaasEAAGDHAGHDHEevlgkakapETDDKKEDEEDDGEEVDESNLESKDIELVMAQANVSRKKAVKALRENDNDIVNSIMALSI
>UniRef100_A0A507R0K5
----------------------------------------------------------------------RNEKKARKAIGKLGLKLVPGITRVTLRRPKGILFVINQPEVYRSPSSNTWIIFGEAKIEDLNSQAQASAAQQLAAAEAANEHAGHDhdhdhdkgkgkapeTEAKKEEEEDDGEEVDETGLEAKDIELVMAQASVSRKKAVKALRENDNDIVNSIMALSI
>DUMMY
-----------------------------------------------------------------------------------------------------------------------------------------------------------------------------------------------------------------------
>UniRef100_B2AT16
---------------------------------------------------------------------SRNEKKARKAIEKLHLTRVPGITRVTLRRPKNILFVINNPEVYKSPNSNTYIVFGEAKIEDLNASAQAAAAQQLASQSAEHDHAghdhshEGHSHAAKEEEEDDGEEVDAEGIEDKDIELVMTQANVSRKKAIKALKENDNDIVNSIMALSV
>UniRef100_F7VQH1
---------------------------------------------------------------------SRNEKKARQAIAKLHLQPVPGITRVTLRRPKNILFVINNPEVYKSPNSNTYIVFGEAKIEDLNASAQAAAAQQLASQSaehDHAGHSHEHEEEGKAKEEEEEddgEEVDAEGIEDKDIELVMTQANVSRKKAIKALKENDNDIVNSIMALSI
>DUMMY
-----------------------------------------------------------------------------------------------------------------------------------------------------------------------------------------------------------------------
>DUMMY
-----------------------------------------------------------------------------------------------------------------------------------------------------------------------------------------------------------------------
>UniRef100_A0A1E3HUT5
---------------------------------------------------------------------SRPERKARKALEGLGLKRVQGIQRVTLRRAKNVLLVVANPEVYKSPGSDCYIIFGEAKLEDPSSAAQLQAQAQLAASSQA------------------------------------------------------------------
>UniRef100_UPI001E8CCCFC
---------------------------------------------------------------------SKNEKKSRKALEGLGLKKVEGITRVTLRRPRGVLMVVANPEVYKSPYTDCYIVFGEAKLEDNSSAAQIAAAQQVAAsQQAAQASLASGGFGPdhpqTLEDLLREAEAGEDGApelvssddkkddkpassdvepDEKDIKLVMEQASVEREKAVKAIKEADGDLINA------
>UniRef100_A0A4Q1BJV6
---------------------------------------------------------------------SRGERKARKLLEGLGLKKVQGIQRVVVRRPKGVLLVIAQPEVFKSPGSDCYIVFGEAKVEDpasaaqMSAQAQLAastnAAQKAHQQGgfkegipkELADLVGEDDAPDLVAADgkaanGKEADTSDVKVDEDDVSLVVAQTGCTPEKAREALKAEGGDLINA------
>UniRef100_M7X1I2
--------------------------------------------------------------------------KAKEALLKLGLRRVEDITRVVIRRPKSALLAIQDPEVYKSPVSDCYIVFGEAKPEDASSGfpnfAQLAQAEQLASQQAAAAGEDgaEGKKPAAVQE--EEGEADAEGLEEGDISVVMQQANCSRAKACNALKATKGDLVQAILD---
>UniRef100_A0A5C5G8P1
----------------------------------------------------------------------RGETKARRALAKLGLKKVEGINRVVIKKPKGVLVAVNAPEVFKSPISDCYIVFGEAKPEDpsanpFSQLNQLAQAEQAQQQAQQAQEGGDAAATEGSVAEGKEKATDadaddaDAGVDEGDINVVMGQANCDRAKAVKALKAAQGDIVQAILD---
>UniRef100_A0A067P1R2
-----------------------------------------------------------EEDPTSAAAldkiQSRSERKARKALLSLGLKRVPNITRVTLRRPKNVLFVLASPDVYKSPNSDCYIVFGEAKMEDMNSQAGLGAAQQMpsgggvpELERSAAGGADDDDDIPELEAPEDDGPVDETGIDQKDIDLVMQQVNCSRAKAVRALKDSGGDLINAIM----
>UniRef100_UPI001E8EB5B5
-----------------------------------------------------------DEDPTSAAAldkiQSRSERKARKALISLGLKRVPNITRVTLRRPKNILFVLASPDVYKSPNSDCYIVFGEAKIEDMNAQNQMSAQQLAGAGGADIPNLEssgaggDDDDIPELEAAEEEGPVDETGVDPKDIDLVMTQVNCSRAKAVRVLKESGGDLINAIM----
>UniRef100_A0A5C3NER6
-----------------------------------------------------------EEDPTSNAAlekiQSRAERKARKALLSLGLKKVPGITRVTLRRPKNVLFVLASPDVYKSPNSECYIVFGEAKIEDMNSQAQLSAAQQLAGGGAAAPALeksgagEEGEDEDDIPELEAPEEVDETGVDPKDIDLVMAQVNCSRAKAVRALKDSGGDLINAIM----
>UniRef100_A0A5C2TZ76
-----------------------------------------------------------DEDPTSQAAldkiQSRSERKARKALLSLGLKKVAGITRVTLRRPKNVLFVIASPDVYKSPNSDCYIVFGEAKIEDMNSQAQLSAAQHLaSGAGAGMPNLQssgvgggddDDDDIPELEAVEEDGNVDETGVDPKDIELVIQQVGCSRAKAVRVLKESGGDLINAIM----
>UniRef100_A0A7D8Z1X7
---------------------------------------------------------------------SKPERKARKALEGLGLKKVPGIQRVTLRRPKGVLLVVAQPEVYKSPGSDCYIVFGEAQVEDPTSAAQISAQQQL------------------------------------------------------------------------
>UniRef100_A0A8H7JQT0
---------------------------------------------------------------------SRNEKKARKAIAKLGLKHIEGITRVTLRRPKNILFVINQPEVYKSPSSNTYIVFGEAKIEDLNSQAQASAAQQLAQaeqqghdhaghdhdhdhdHGDAKGNA--KAVEEKADEEDDGEEVDDSGLEAKDIELVMQQASVSRKKAVKALKENDNDIVNSIMALSI
>UniRef100_Q5ANP2
----------------------------------------------------------------------KNEKKARELIKKLNLKQIKGISRVTFKQRGNLIYAIDSPDVYRS-AAGTYVVFGEAKVDDMNQRiaeaqaqqaqqeaLQKAAADAGKTEDKSPEAITADLEKASLgdkkaeDEEEDEGEIDETGLDPKDIEIVVEQTQVSRAKAVKALRNHDGDMVNAIMDLS-
>UniRef100_Q6FJD5
----------------------------------------------------------------------RNEKKARELISKLGLKKVPGIIRVTFRKKDNQIFAIEKPEVFRS-VGGNYVVFGEAKVDNFTQR--LAAAQQ-QAQSQTATktpeDIQADMQAAAVANENKtegdaaEEDVDAGDLSNDDIDLVVQQTNATKGQAIKALKEHNGDIVNAIMSLS-
>UniRef100_G8B701
----------------------------------------------------------------------KNEKKARELIKKLNLKQIKGISRVTFKQKGNLIYAIDNPDVYRS-AAGTYVVFGEAKVDDMNQR--IAEAQAQQAQQEALSNaagaapdastatedkspeaITADMEKASLSEnkveevDDDDEEVDESEFDPKDIALIVEQTHVSRSKAVKALKNHNGDMVNALMELS-
>UniRef100_A0A642UKD4
---------------------------------------------------------------------SKNEKKARELIKKTGLKQIKGITRVTFKQRGNLIYAIDAPEVYKS-VGGSYVVFGEAKVDDLNKRMMEAQAQQAQQQelakaaaaasGETVDKSPEaitadleaaSLQDNKIEEvEDDDEAVDETGLDAKDIDIIVEQTQVSRGKAAKALRKHKGDMVNAIMELS-
>UniRef100_A0A367Y3R4
----------------------------------------------------------------------KNEKKARELIKKLNLKQIKGISRVTFKQKGNLIYAIDSPDVYRS-AAGTYVVFGEAKVDDMnqriaeaqAQQAQQEALQKAAVDAgktedkspEAITADLEKAslgDKPAVEEDDDEGEVDETGLDPKDIEIVVEQTQVSRAKAVKALRQHDGDMVNAIMDLS-
>UniRef100_UPI0004E9BF7E
---------------------------------------------------------------------SRNEKKARKAIAKLGLKHVEGITRVTLRRPKNILFVISQPDVYKSPSSNTWIIFGEAKIEDLNSQAQASAAQQLAAQsanehaghdhsaegADKGKAIEGDAGKKAEEEEDDGEEVDDTGLEAKDIELVMAQASVSRKKAVKALKENDNDIVNSIMALSI
>UniRef100_Q1DHR3
---------------------------------------------------------------------SRNEKKARKAIGKLGLKHVPGITRVTLRRPKNILFVINQPDVYRSPSSNTWIIFGEAKIEDLNSQAQASAAQQLSA-AEAAGNGEhaghehidlgkgKAPETEKKEEEEEEEgEVDETGLEAKDIELVMAQANVSRSKAIKALKENDNDIVNSIMALSV
>UniRef100_A0A4Q2W8W8
----------------------------------------------------------------------RNEKKARKALEKLHLTRIPGITRVTLRRPKNILFVINNPEVYKSPNSNTYIVFGEAKIEDVNAAAQQAAAAQLASanaedhsghnHGEpskAAETAEEKKDKEDEEEEEEEdddEEVDASGLEDKDIELVMTQANVSRNKAVKALKENDNDIVNSIMALSI
>UniRef100_A0A395S7L9
----------------------------------------------------------------------RNEKKARKALEKLHLTRIPGITRVTLRRPKNILFVINTPEVYKSPNSNTYIVFGEAKIEDVNAAAQQAAAAQLASQnaedhsghnhGEpskaaEADEKKEDKEDDEDEEEEDEEEVDASGLEDKDIELVMTQANVSRNKAVKALKENDNDIVNSIMALSI
>DUMMY
-----------------------------------------------------------------------------------------------------------------------------------------------------------------------------------------------------------------------
>UniRef100_A0A0B4HJ16
----------------------------------------------------------------------RNEKKARKAIEKLHLTRVPGITRVTLRRPKNILFVINNPEVYKSPNSNTYIVFGEAKIEDVNATAQQAAAAQMAAANAEAEHAGHNHGEPSKAVESGEakkddddddgEEVDAEGLEDKDIELVMTQANVSRKKAIKALKENDNDIVNSIMALSI
>UniRef100_G0RQL0
---------------------------------------------------------------------SRYEKKARKALLEKGnLVRVPGITRVTLRRPKNILFVINNPEVYKSPNSNTYIVFGEAKIEDINATAQQAAAAQLaQANAEAEhaghnhdhdhdhdhdhDHGKEGESAEAKKEEEEEddgEEVDAEGLEDKDIELVMTQANVSRKKAVKALKENDNDIVNSIMALSI
>UniRef100_A0A2K0UD18
---------------------------------------------------------------------SRYEKKARKALLEKGnLVRVPGITRVTLRRPKNILFVINNPEVYKSPNSNTYIVFGEAKIEDINATAQQAAAAQLAQANAEAEHAGHNhdhdhdhdhdhdhdhgkeGESEAKKEEEEEddgEEVDAEGLEDKDIELVMTQANVSRKKAVKALKENDNDIVNSIMALSI
>UniRef100_F2PZX2
---------------------------------------------------------------------SRNEKKARKAIGKLGLKHVPGITRVTLRRPKNILFVINQPDVYRSPTSNTWIIFGEAKIEDLNSQAQASAAQQLaasesanaaagEAAGQEAVDLGKGKAAETEKKEEEDeddgEEVDDTGLEAKDIELVMAQANVSRKKAVKALKENDNDIVNSIMALSI
>UniRef100_A0A4S9GY32
---------------------------------------------------------------------SRNEKKARKAIAKLGLKKIEGITRVTLRRPKNILFVISQPDVYKSPNSNTYIIFGEAKIEDLNSQAQAAAAQQLSQQEGAAEHTHDHSdkgKAPEVeakkeeEEEDDGEEVDETGLEAKDIELVMAQASVSRKKAVKALKENDNDIVNSIMALSI
>UniRef100_A0A1C7MF35
-----------------------------------------------------------EEDPTSQAAldkiQSRSERKARKALLGLGLKKVPGITRVTLRRPKNVLFVIASPDVYKSPNSDCYIVFGEAKIEDMNSQAQLSAAQQLASGAGAgvpsldnsgvVGGDDDDDDIPELEAVEEDGPIDESGVEPKDIELVMQQVGCSRAKAVRVLKESGGDLINAIM----
>UniRef100_A0A371DW10
-----------------------------------------------------------DEDPTSQAAldkiQSRSERKARKALLSLGLKKVPGITRVTLRRPKNVLFVIASPDVYKSPNSDCYIVFGEAKIEDMNSQAQLSAAQHLaSGAGQGLSNLQnsgigggddDDDDIPELEAVEEDGNVDETGVDPKDIELVIQQVGCSRAKAVRVLKESGGDLINAIM----
>UniRef100_A0A060SAX3
-----------------------------------------------------------DEDPTSQAAldkiQSRSERKARKALISLGLKKVPGITRVTLRRPKNILFVIANPDVYKSPNSDCYIVFGEAKVEDMNSQAQLSAAQHLASGASAgVPNIEssgahteghDDDDIPELEAVEEDGNVDETGVDPKDIELVIQQVGCSRAKAVRVLKESGGDLINAIM----
>UniRef100_A0A836H868
------------------------------------------------EEAQNAAAMTDDEVPTLEAaevpQNAKQSKRYAKVMAKMGLKPEACITKVNIRKVGSLSFAMVQPEVYRFPGTNTFVIFGETQLEDASALAQEAAA-RAAVSGAAAASSDANASAPAAEDDDDNEDVDAGDLDEKEINVVMSQANVSRKKAIKALKNNNGDIVNTIMELTM
>UniRef100_Q9U111
------------------------------------------------------------------AKQS---KRYAKAMAKMGLKPEPNITKVTIRKVGSLSFAMVQPEVYRFPGTNTFVIFGEAQLEDTSALAQEAAA-RAAVSGAASASSDAAASVPAA-EEDDDEEVDAGDLDEKEINVVMSQANVSRSKAIKALKNNNGDIVNTIMELTM
>UniRef100_A0A0N1HRE4
------------------------------------------------EEVQNAAAVALDDEvPTLEAaevpQNAKQSKRYAKAMAKMGLKPEPNITKVNIRKIGSLAFSMVQPEVYRFPGTNTFVIFGEAQLEDMSALAQEAAA-RAAVSGAAETSEDAAAAAPAAKdEEDNDEEVDAGDLDEKEINVVMSQANVSRNKAIKALKNNNGDIVNTIMELTM
>UniRef100_A0A640K7Z8
------------------------------------------------EEAQNAAAMADEEIPTLEAaevpQNAKQSKRYAKAMAKMGLKPEPNIMKVTIRKVGSLSFAMVQPEVYRFPGTNTFVIFGEAQLEDASALAQEAAA-RAAVSGAASASSGAAASSAAAEEDGDDEEVDAGGLDEKEINVVMSQANVSRNKAIKALKNNNGDIVNTIMELTM
>UniRef100_Q4DD49
-------------------------------------------------------------------------KRYAKAMAKMGLKPEPNVVKVHIRKHGSLSFLVNQPELYRFPGTNTFLVFGEAQLGDTAMEAQEAAARavsgvvpETEPRVEEVPTTAETPETPVPAEKTDDADAEDGGeLDEREIKVVMSQGNTDRAGAIRALKNNKGDIVNAILELTM
>UniRef100_A0A6A5BDN6
-------------------------------EDSVPTLEDVPSTAAGAEQKGESAAA-----AAARHRQSKAEKKNKKAILKAGLKEYAGVKQVTIRSAQRLTLTIDDPEVYISDngnGTATFVVFGKFNMEDPTQQRGAQAMQDLL---KSKPEEEEEEMPPMEPVEETPEELPENVTE-SDVQMVVDQTGLTRNQAIRRIKEKGGDIIEAITSVT-
>UniRef100_F0ZVN7
--------------------------------------------------------AEI-ENPIK--KQTKQEKKVREAMAKVGLVPVNDIFRFTLRQKGGLLIVVAEPEVYASPSGETYAIFGETTFDDMSQARATKAAKNVDEITKAVAPEEpvEEIVAETVS--NDDEEVDLQGLDPKDVEIVMKETKAPKAKVVEVLK-KTGDIVTAVLELTM
>UniRef100_U6G878
----------------------------------------------------------------SRYRQSRNERKARKAVMKLGMKPMPDIVKVVIRKAKQAWFVVSKPDVYKSMNGDTYVIFGQA--ESMTPQAHAEAAQRF-TQGvmgyggqdaaaaaaaaaaAAAGKTDDKTAAATSGTAAADEEVDMTGVNPKDVDLIVSQISCSKGEAVAALKRNNNDLVEAILEL--
>UniRef100_U6LWJ3
--------VSADEEAVAQSAAATAAAAEAEKDNNINNISSSSSDSGTDDEEEHKNKEEIQKEeeqqvefSPSKYRQSRNERKARKAVLKLGLKQVPDVVRVILRKSKQAWYIISKPDVFKSLTSDTYIIFGQAEkaaqrfTQDMmgSLSTSAGGRDDLGVTGGGGGGGEGGEEGEGGGEgGGEEEEEEAEGLDKKDIDLIVQQIKCTRKEAIDALRKNGNDIVEAILQLT-
>UniRef100_Q5CRB7
----------------------------------------------------------------------KGEKKNRKLVQKLGLKPLPDFEKVVVRGARGLSFQIVNPEVYCVPGTKSYIVFGDAKLEDrntASQAAALANATSQLEQKLAAMKTQDDdasknnpTTSSSKDDAADEEDVDETGVDSANIDLVINQTGCSRAKAVKALKSNNNDVVEAILSLS-
>UniRef100_A0A0Y9XT54
--------------------------------------------------------------PPNRPKMSKGERRARKMLVKLGLKAIPNTHKVIIKKSQKMIFAVSNVDIYQIEGTDSYVIFGDAKTDEITNSFNSFLPENTSNEGETGAEQEVNFEDA---EKADEKVQDlENGekakdVSMDDVELIISQTKCTKEKAIEVLKKNNNDLVQSIMELS-
>UniRef100_A0A077TKT0
--------------------------------------------------------------PPNRPKMSKGERRARKMLVKLGLKAIPNTHKVIIKKSQKMIFAVSNVDIYQIEGTDSYVIFGDAKTDEITNSFNSLLPDSNLNEGEAGAEQEVNFEDA---EKADEKVQDlENGekakdVSMDDVDLIISQTKCSKERAIEVLKKNNNDLVQSIMELS-
>UniRef100_A0A1J1GRY0
--------------------------------------------------------------PPNRTKMSKGERRARKMLVKLGLKAVPNVHKVIIKKSQKMVFGVSNVEVYKIEGTDSYVIFGDAKTDDLTNSINNFMPDNLskdpEVPIETETNFESAEKTEEKVQDLDEEKVDD--VSMDDVELIMSQTKCSRDMAIKALRKNNNDLVQSIMELS-
>UniRef100_A0A5K1UL55
--------------------------------------------------------------PPNRTKMSKGERRARKMLVKLGLKAIPNVHKVIIKKSQKMIFAVSNVEVYKVDGTESYVIFGDAKTDDITNSINSLLPDSLPKDGDMMDEQEVNFEAPekaieKVQDLDEGKAVD---VSMDDIELIMSQTKCTRERAIEVLKKNNNDLVESIMELS-
>UniRef100_A0A060RQ40
--------------------------------------------------------------PPNRTKMSKGERRARKMLVKLGLKAIPNVHKVIIKKSQKMVFAVSNVEVYKVEGTDSYVIFGDAKTDDITNSINNFMPENLPKDVDVPVEPEINFEAADKEEQKVKDLDDENvgDVSMDDVELIMSQTKCSRDMAISALRKNNNDLVQSIMELS-
>UniRef100_A0A0J9TAM1
--------------------------------------------------------------PPNRTKMSKGERRARKMLVKLGLKAVPNVHKVIIKKSQKMIFAVSNVEVYKVEGTESYVIFGDAKTDDITNSINSLLPDSLPKDGEMMDEQEVNFEAPEKANEK-VQDLDEgkaGDVSMDDIELIMSQTKCTRERAIEVLKKNNNDLVESIMELS-
>UniRef100_A0A0D9QM79
--------------------------------------------------------------PPNRTKMSKGERRARKMLVKLGLKAIPNVHKVIIKKSQKMIFAVSNVEVYKVDGTESYVIFGDAKTDDITNSINSLLPDSLQKDGDMMDEQEVNFEAPEKANEK-VQDLDEgkpADVSMDDIELIMSQTKCTRERAIEVLKKNNNDLVESIMELS-
>UniRef100_A0A1C3KZU1
--------------------------------------------------------------PPNRTKMSKGERRARKMLVKLGLKPITNVHKVIIKKSHKMIFAVSNVEVYKIEGTESYVIFGDAKTDDITNSINNLLPENMPKDSDIPVESDMNFDTAEKSEEKtqylDEQKVGDVSQE--DIELIMSQTKCSRDTAISVLRKNNNDLVQSIMELS-
>UniRef100_W7B5R6
--------------------------------------------------------------PPNRPKMSKGERRARKMLVKLGLKAIPNTHKVIIKKSQKMIFAVSNVDIYQIEGTDSYVIFGDAKTDEITNSFNSLLPENNPAEDEAGAEQEVNFEDA---EKADEKVQDlENGekakdVSMDDVDLIISQTKCTKERAIEVLKKNNNDLVQSIMELS-
>UniRef100_V7PCK3
--------------------------------------------------------------PPNRPKMSKGERRARKMLVKLGLKAIPNTHKVIIKKSQKMIFAVSNVDIYQIEGTDSYVIFGDAKTDEITNSFNSLLPENNPNEGETPAEQEVNFEDA---EKADEKVQDlENGEQAKdvsmdDVELIISQTKCTKEKAIEVLKKNNNDLVQSIMELS-
>UniRef100_A7APM3
----------------------------------------------------------------SKGRQNKNERKSRKLLGKLGLKPVEGITKVCIKKSKQVFFVVNKPDVYKLPNSDTYIIFGEAKVEDMGQNSALEAAQRlsqlsaaLQAADAAKGGISDSGERPSdspddnMKVDDDVEHVcglsDSDGVNSSDIDLVVSQVGCTREQAKVALIKNKGDIVETILDLS-
>UniRef100_A0A061DA56
-----------------------------------------------------------------KVRQNKNERKARKLLSKLGLKPVEGVNKVCIKKSKQVFFVVSKPDVYKLPNSDTYVIFGEAKVEDtgassaletvqrLSQlssalqavsaatasvtnmanalsavsdaaaAAQAAQAEKEANQANEVTDSPEGAEssesaaagasaeggeapasarsepkgdeaaSPKEGEAAPAAAVDESGVNQGDVELVVSQVGCTREEAVEALLKNKGDIVESIMSLS-
>UniRef100_A0A3B0MZG3
-----------------------------------------------------------------KTKVGKNERKARKAMSKLGLKQYDGVSKIYIRKSKQIFFVINKPDVFKLPNSDIYVIFGEAKLEDVGANSQSEAAQRLSQL--SLSTLNKDEPGLTLPSTFETEEVQESDFvpSSSDVELVVQQAGCSREKAVQSLVKHRGNIVESIMELT-
>UniRef100_Q4N187
-----------------------------------------------------------------KTKVGKNERKARKAMSKLGLKQYEGVSKIYIRKSKQIFFVINKPDVFKLPNSDIYVIFGEAKLEDVGANSQSEAAQRLSQL--SLSSLNKDESGLTLPSTFETEEVQESDFvpPSSDVELVVQQAGCSREKAVQSLVKHRGNIVESIMELT-
>UniRef100_A0A8S1K3L9
-------------------------------------------------------------------KANRGEKKFKKSMLKLGMKPVAGITRVTIKRGKQFLLYIDNPEVLKSANVDnSYIVFGEAKVND--PQSQIGKKEADNLASQVTKQVEEKQEQQ--QQAQNPEQISDEGIPPESIKMVMEHCKCDRSKAVEALRKSDNDTVQAILTLT-
>UniRef100_A0D6N9
-------------------------------------------------------------------KANRGEKKFKKAMLKLGMKPVAGITRVTIKRGKQFLLYIDNPEVLKSANVDnSYIVFGEAKVND--PQSQIGKKEADNLAQQVTKQVEEKHEQQQAQ---NPEQVSDEGIPPESIKMVMEHCKCDRSKAVEALRKSDNDTVQAILTLT-
>UniRef100_G0QXX8
-------------------------------------------------------------------KGNRGEKKFKKAMSKLGMKPVSGINRVTIRKGKNLLLYIDNPEILKSPGVDnSYIIFGEAKINDFAQNLASKEANKFKSQAptEAAQQATKETSTTSTSEGANETNLDETGLDPESIKMVMEHGKCSKADAIKALRETDGDAVNAIVK---
>UniRef100_A0A7S3KD33
-------------------------------------------------------------------KHTKTERKAKKAFVKLGLKPVDGYSRVTIKKGKNTLFVINQPEVYKSEPSNTFVIFGEIKVEDLSGMAQMSAAQKFR--KNEIANAQaaaaagnAPSSAPEKAEEGSEEPVDESGLESKDIEIVMQQANASRAKAVKALKKSNNDIVTAIMELTM
>UniRef100_A0A1R2AUL2
-------------------------------------------------------------------KPNRGEKKCRKAMQKLGLKPVPNINRVTMKRSKNMLFIVENPEVLKSPNADIYVVLGVAKFEDLSQMP--ATSEIEKIRAEAPK--KEEPKIETIKEEADEDNEDDTGLSADDIRNVMEHTKCTKAEAVKALKSSGGDTVDAILKLS-
>UniRef100_T2MD10
------------------------SETDSDSDDDIPELESAGNTQPTD------AFSAAQEDPVSKSKQSRSEKKARKAMSRLGLKCVTGVTRVTIRKSKNILFVINRPDVYKSPAGDTHIIFGEAKIEDLSQQAQVQAAEKFKAPEPVNASAAESKTELVKAEESDDEEVDATGVEEKDIELVCQQSNVSRNKAIKALKANDNDIVNAIMELTM
>UniRef100_A0A6P8ICY4
------------------------SGTESDSDDEMPELEEGE-AQQTNITSDMAAAAGLNEEPVSKTRQSRSEKKARKAIVKLGLKSVTGVTRLTIRKSKNILFVINKPEVFKSPASDLYIAFGEAKV-------CLYMQEFFLSLQVALVLIQ----------------VDETGVESKDIELVMQQANVSRAKAVKALKSNYQDIVNAIMELTM
>UniRef100_C1LUI2
------------------------SDSDSDSDDSAPELE-------NSKEQGDAKVSHIADELLSRCKQSRGEKKARKAMSKLGLKLVQGVCRVTIRKAKSIMFVINRAEVYKSSASDTYIIFGEAKVEDISAQAQIAAAEKLRSQAmggtdlgtpgslskDAVSSV---SKTVIAEESEDDEEPDASGLSEKDIELIMQQAGVSRSKAIRALRENNDDMVNAIMSLT-
>UniRef100_G4VGM8
----------------------------SDSDDSAPELED-------SKEQGDAKVSHIADELLSRCKQSRSEKKARKAMSKLGLKLVQGVCRVTIRKAKTIMFVINRAEVYKSSASDTYIIFGEAKVEDISAQAQIAAAEKLRSQamggtelgtssGLSKDTVSSISKTAIAEESEDDEEPDATGLDEKDVELIMQQAGVSRGKAIRALRENNDDVVNAIMSLT-
>UniRef100_A0A430QP32
----------------------------SDSDDSAPEIED-------SKEQSDAKVSHMNDELLSRCKQSRSEKKARKAMSKLGLKLVQGVCRVTIRKAKTIMFVINRAEVYKSSASDTYIIFGEAKVEDISAQAQIAAAEKLRSQamggaelgtssGLSKDTVSSISKTAIAEESEDDEEPDATGLDEKDVELIMQQAGVSRGKAIRALRENNDDVVNAIM----
>UniRef100_A0A6A5E978
----------------------------SDSDDSAPEIED-------SKEQSDAKVSHMADELLSRCKQSRSEKKARKAMSKLGLKLVQGVCRVTIRKAKTIMFVINRAEVYKSSASDTYIIFGEAKVEDISAQAQIAAAEKLRSQamggaelgtssGLSKDTVSSISKTAIAEESEDDEEPDATGLDEKDVELIMQQAGVSRGKAIRALRENNDDVVNAIMSLT-
>UniRef100_A0A183JEI5
----------------------------SDSDDSAPEIED-------SKEQSDAKVSHMTDELLSRCKQSRSEKKARKAMSKLGLKLVQGVCRVTIRKAKTIMFVINRAEVYKSSASDTYIIFGEAKVEDISAQAQIAAAEKLRSQamggaelgtssGLSKDTVSSISKTAIAEESEDDEEPDATGLDEKDVELIMQQAGVSRGKAIRALRENNDDVVNAIMSLT-
>UniRef100_A0A183R3I6
----------------------------SDSDDSAPELED-------SKEQSDAKVSHLADELLSRCKQSRSEKKARKAMSKLGLKLVqxxxxxxxXXXXXAAIRKAKTIMFVINRAEVYKSSASDTYIIFGEAKVEDISAQAQIAAAEKLRSQAmggtelgtssglskDAVSSI---SKTAIAEESEDDEEPDATGLDEKDVELIMQQAGVSRGKAIRALRENNDDVVNAIMSLT-
>UniRef100_A0A4E0RXX0
------------------------SESESDSDDSAPELAD------AKDQGDATKASALADELLSRSKQSRSEKKARKAMSKLGLKPIPGICRVTIRKAKTIMFVISQAEVYKSSASDTYIIFGEAKVEDMSAQAQIAAAEKLRTQaiggaglggtGALAKDAAGTVSKTAIAEESEdEEEPDATGLVEKDIELIMQQASVSRSKAIKALRENNNDMVNAIMSLT-
>UniRef100_A0A1S8WMU2
------------------------SDSESDSDDSAPELAEA-KDQGDTKGAGLT------DDLLSRSKQSRSEKKARKAMSKLGLKPIPGICRVTIRKAKTIMFVISQAEVYKSSASDTYIIFGEAKVEDMSAQAQIAAAEKLRSQAMAGSGLGASgvlskdvggsiTKTAIPEESEDEEEPDATGLGEKDIELIMQQASVSRSKAIKALRENNNDMVNAIMSLT-
>UniRef100_A0A0R3WSS0
-------------------------------------------------------------------KQSRSEKKARKAMSKLNLKPVPGICRVTIRKAKAIMFVISNAEVYKAQNVDTYIIFGEAKIEDMSTQAQAAAVEKLRSQTLAgvtkeVNQSKEdgSISKTAIAEESEDEEVDETGLEAKDIELIMEQANVSRSKAVNALRKNNNDIVNAIM----
>UniRef100_W6UUF0
----------------------------------------------------------------STSKQSRSEKKARKAMSKLNLKPVPGICRVTIRKAKAIMFVISNAEVYKAQNVDTYIIFGEAKIEDMSTQAQAAAVEKLRSQTLAgvtkeinQSKEDESISKSAIAEESEDEEADETGLEAKDIELIMEQANVSRSKAVNALRKNNNDIVNAIM----
>UniRef100_A0A068YCS1
----------------------------------------------------------------STSKQSRSEKKARKAMSKLNLKPVPGICRVTIRKAKAIMFVISNAEVYKAQNVDTYIIFGEAKIEDMSTQAQAAAVEKLRSQTLAgvtkeinQSKEDESISKSAIAEESEDEEADETGLEAKDIELIMEQANVSRSKAVNALRKNNNDIVNAIMYLS-
>UniRef100_A0A564ZBX4
-------------------------------------------------------------------KQSRNEKKARKAMSKLNLKLVPGICRVTIRKAKAIMFVISNAEVYKAPNSDTYIIFGEAKIEDMSTQAQAAAVEKLRSQTLAnaakeakPANDGESVAKTAIAEEAEEEDEeligDPSGVEDKDIELIMAQANVSRAKAINALLKNDKDIVNAIMSLS-
>UniRef100_A0A7E4V1C0
----------------------TDDGTSSDEENHVHDHDE--GVEVTDEQKRVAEAAGLGEQVSEKgAKQSRSEKKARKLFSKLGLKQVHGVSRVCIRKSKSILFVINKPDVYKSPGSDTYIVFGEAKIEDLSQHAQITDVESLKPPTLSQAANDRTIHQPVPEEdESEGEEVDATGCEEKDIELVMSQANVSRTKAIKALKNADNDLVNAIMELTI
>DUMMY
-----------------------------------------------------------------------------------------------------------------------------------------------------------------------------------------------------------------------
>UniRef100_Q61UX1
--------------------------------------------QLTEEQRRVAEAAGLGDHIDKQAKQSRSEKKARKLFSKLGLKQVTGVSRVCIRKSKNILFVINKPDVFKSPGSDTYIIFGEAKIEDLTQHAQMSAIENMKPTREA-------PQLKTVEEDDNEDvEEDSTGIEEKDIELVISQANTTRNKAIRALKDADNDIVNAIMSLTM
>UniRef100_Q86S66
------------------------------SDDSDNEAVEQELTE---EQRRVAEAAGLGDHIDKQAKQSRSEKKARKLFSKLGLKQVTGVSRVCIRKSKNILFVINKPDVFKSPGSDTYIIFGEAKIEDLTQHAQMSAIENLKPTREA-------PQLKTVEEdENEDVEEDSTGIEEKDIELVISQANTTRNKAIRALKEADNDIVNAIMSLTM
>UniRef100_A0A0N5B7X6
-----------------------------DSDiEDVPELENMTEEQRAAQIESIIANG-LQGGSEREAKQSRNEKKSRKLFAKLGLKPITGVSRVCIRKSKNILFVISKPDVYKSPGSDTYIVFGEAKIEDLSQHVPFQAAERLKPTEPSVSE-------PTVskpvceDDDSDGEDADATGIEEKDIELVMSQASVSRKKAINALKKTDKDIVNAIMELTM
>UniRef100_A0A0K0E2H4
-----------------------------DSDiEDVPELENMTEEQRAAQIESLIANG-LQGGSEREAKQSRNEKKSRKLFAKLGLKPITGVSRVCIRKSKNILFVISKPDVYKSPGSDTYIVFGEAKIEDLSQHVPFQAAERLKPTEPSVSE-------PTVskpiceEDDSDGEDADATGIEEKDIELVMSQASVSRKKAINALKKTDKDIVNAIMELTM
>DUMMY
-----------------------------------------------------------------------------------------------------------------------------------------------------------------------------------------------------------------------
>UniRef100_A0A915CLD5
---------------------------------------EADEGEVTDAQKKVAEAAGLTEQVMGDkgSKQSRSEKKARKLFSKLGLKPVHGVSRVCIRKSKNILFVINKPDVYKSPGSDTYIVFGEAKIEDLSEHARFAAAERLKPSDAPLGGQggRANVAQAEQEDESDQEgEIDATGIEEKDIELVCSQANVTRNRAIKALKKADNDIVNAIMELTM
>UniRef100_A0A0B2VTP5
-------------------------------------------------------------------KQSRSEKKARKLFSKLGLKPVHGVSRVCIRKSKNILFVINKPDVYKSPGSDTYIVFGEAKIEDLSEHARFAAAERLKPSDAPMggqggrANV---TQAEQEDESDQEGEIDATGIEEKDIELVCSQANVTRNRAIKALKKADNDIVNAIMELTM
>UniRef100_A0A0M3IYV1
-------------------------------------------------------------------KQSRSEKKARKLFSKLGLKPVHGVSRVCIRKSKNILFVINKPDVYKSPGSDTYIVFGEAKIEDLSEHARFAAAERLKPSDAPLGGQSD--------ESDQEGEIDATGIEEKDIELVCSQANVTRNRAIKALKKADNDIVNAIMELTM
>UniRef100_A0A0N4TJA2
-------------------------------------------------------------------KQSRSEKKARKLFSKLGLKPVHNVSRVCIRKSKNILFVINKPDVYKSPGSDTYIVFGEAKIEDLSEHARFAAAERLKPNDTQLGGQGGRMNVTRAQQEEEsgdDGEVDATGIEEKDIELVCSQANVSRNRAIKALKEANNDIVNAIMELTM
>UniRef100_A0A182EEU6
-------------------------------------------------------------------KQSRSEKKARKLFSKLGLKPVHGVSRVCIRKSKNILFVINKPDVYKSPGSDTYIVFGEAKIEDLSEHARFAAAERLKpndTQLGSQGGRMNVTRAEQEEESGDEGEVDATGIEEKDIELVCSQANVSRNRAIKALKKADNDIVNAIMELTM
>UniRef100_A0A7I4Y0N0
-----------------------------DSDDDAPGLD----GELTEEQKKVAEAAGLGDQMDKQVKQSRSEKKARKLFSKLGLKPVTGVSRVCIRKSKNILFVINKPDVYKSPGSDTYIVFGEAKIEDLSQHQQLTAIDRIK--------PSEDTPVPlaTVQEDEDDgTEEDATGIEEKDIELVMSQANTSRNKAIRALRSADNDIVNAIMSLTM
>UniRef100_A0A0N4WHE7
-----------------------------DSDDDAPGLD----GELTEEQKKVAEAAGLGDQMDKQVKQSRSEKKARKLFSKLGLKPVTGVSRVCIRKSKNILFVINKPDVYKSPGSDTYIVFGEAKIEDLSQHQQLTAIDRIK--------PSEDTPVPlaTVQEDEDDgTEAHATGIEEKDIELVMSQANTSRNKAIRALRSADNDIVNAIMSLTM
>UniRef100_A0A1I8F0Q5
-------------------------------------------------------------------KQSRSEKKARKLFSKLGLKPVHNVSRVCIRKSKNILFVINKPDVYKSPGSDTYIVFGEAKIEDLSEHARFAAAERLKPNDAQLSgqSGRMNVTRAQQEEESGEDEVDATGIEEKDIELVCSQANVSRNRAIKALKEANNDIVNAIMELTM
>UniRef100_A0A1I8BWP8
----------------------------SSSDGDVPELEE---GEVTEEQKKVAEAAGIAEQVTDRgAKQSRSEKKARKLFSKLGLKQVHGVSRVCIRKSKNILFVINKPDVYKSPGSDTYIVFGEAKIEDLAQHAQITDVENLKPPS-IIRDVRNRMAQP--EEESDEEEVDATGIEEKDIELVMSQANVSRNKAIKALRKADNDLVNAIM----
>UniRef100_A0A914LI50
-----TSAVPKKDENEKKESADDGSSSDGD----VPELEE---GEVTEDQKKVAEAAGIAEQVTDKgAKQSRSEKKARKLFSKLGLKQVHGVSRVCIRKSKNILFVINKPDVYKSPGSDTYIVFGEAKIEDLAQHAQITDVENLKPPS-IIRDVRNRMAQP--EEESDEEEVDATGIEEKDIELVMSQANVSRNKAIKALRKADNDLVNAIMELTM
>UniRef100_A0A0K0DFL5
-----------------------------DSDDDTPGLE----GELTEEQKKVAEAAGLGDQMDKQVKQSRSEKKARKLFSKLGLKPVTGVSRVCIRKSKNILFVINKPDVYKSPGSDTYIVFGEAKIEDLSQHQQLTAIDRIK--------PSEDTPAPlaTVQEDEDDgTEEDATGIEEKDIELVMSQANTSRNKAIRALRSADNDIVNAIMSLTM
>DUMMY
-----------------------------------------------------------------------------------------------------------------------------------------------------------------------------------------------------------------------
>UniRef100_A0A0V0YGC4
--------------------------------------------QLTLEQKEVALAAGLDAQQVTKaAKQSRPEKKARKMFSKMGLKQVPGIQRVCIRKSKNILFVINKPDVYKNPSGDTFIVFGEAKIEDLSQHAQQAAAEKFKMSEPAVMNASNAIAAGKVQAEDSEEdaDIDCTGIEEKDIELVMSQANVGRGRAIKALRKSDNDIVNAIMDLTM
>UniRef100_A0A183FJ63
-----------------------------DSDDDAPGLD----GELTEEQKKVAEAAGLGDQ---------MDKQARKLFSKLGLKPVTGVSRVCIRKSKNILFVINKPDVFKSPGSDTYIVFGEAKIEDLSQHQQLTAIDRIK--------PSEDTPAPlaTVQEDEDDgTEEDATGIEEKDIELVMSQANTSRNKAIRALRSADNDIVNAIMSLTM
>UniRef100_A0A8J1XQZ7
----------------PAPKVADGSGTESDSDDSMPDLEQDPAAAAV--QSQVAAAAGITEEMVSKAKQSRSEKKSRKAMSKLGLKQVTGVSRVTIRKSKNILFVISRPDVFKSPASDTYIVFGEAKIEDLAQQAQMAAAEKFKTpdAAPAMGDVQ-SMVTQPIAEESDEEEIDEGGVEGKDIELVMSQANVSRGKAVKALKNNDNDIVNAIMELTM
>UniRef100_T1EDU4
--------------------ASTGndSATDSDGEESIHELEEQDPA-AQQAQAQLAQAAGLNEEPVSKAKQSRSEKKARKAMSKFGLKPIPGVSRVTVRKSKSILFVINRPDVYKSPVSDTYILFGEAKIEDLSQQAQMAAAEKFKTAeptaplGTAPAAVAQ----PIAEESDDEENVDETGVEAKDIELVMSQASVSRKKAIKALKRNQNDIVNAIM----
>UniRef100_UPI001EAFB80F
----------------------SGSATDTDgDDDSPPELEDQDASM--QQQSQVAQAAGIQEELVSKSKQSRSEKKARKAMSKLGLKPVTGVTRVTIRKSKNILFVINRPDVYKSPASDTYIVFGEAKIEDLNQQAQMAAAEKFKApenpAGAGEGGVQSTISQPIQEESEEEEDVDESGVEAKDIELVMSQANVSRSKAVKALKNNNNDIVNAIMELTM
>UniRef100_UPI0021802040
----------------------SGSDDSDGDDDSPPELEEQDAA-AMARQSQMAQAAGLPEELVSRQKQSRSEKKARKAMAKLGLKPVSGVTRVTIRKSKNILFVINRPDVFKSPASDTYIVFGEAKIEDLNQAAQISAAEKFK-STDSAGGLDTGTVSQPIQEESEdDEEVDDTGVEAKDIELVMSQANVSRSKAIKALKNNSNDIVNAIMELTM
>UniRef100_UPI000359A765
--------------------AEDSASSDSDDDDSPPELEDTDPA-ALQQQSQVAAAAGLPEELVSKAKQSRSEKKARKAMSKLGLKPVPGVIRVTIRKAKNILFVISRPDVFKSPASDTYIVFGEAKIEDLNQQAQVAAANKFKTfdgAGEQASTI-----SQPIQEESEEedEEIDETGVEPKDIELVMSQANVSRVKAVKALKDNGNDIVNAIMELTM
>UniRef100_A0A2C9K760
--------------------AEDTASSDSDDDDTPPELEEHDAA-AMQQQSQVAAAAGLPEELVSKAKQSRSEKKARKAMSKLGLKPVPGVTRVTIRKAKNILFVISRPDVFKSPASDTYIVFGEAKIEDLNQQAQVAAANKFKTFDSGAAGEQASTVSQPIQEESeeEEEEIDETGVEQKDIELVMSQANVSKAKAVKALKNNNNDIVNAIMELTM
>UniRef100_A0A8S3RTF5
----------------------SGSGTESDSDDStgIPDLEEGD---VSAQTSQVAQAAGIQEELVSRAKQSRSEKKARKAMSKLGLKQVTGVTRVTIRKSKNILFVINRPDVYKCPASDTYIVFGEAKIEDLSQQAQMAAAEKFKTPtnpaglGEDITN---PVQQP-IQEESEEEgEVDESGVEAKDIELVMSQANVSRTKAVKALKNNNNDIVNAIMELTM
>UniRef100_UPI002245CBEE
----------------------SGSGSESESDDStgIPDLEEGD---VSAQTSQVAQAAGIQEELVSRAKQSRSEKKARKAMSKLGLKQVTGVTRVTIRKSKNILFVINRPDVYKCPASDTYIVFGEAKIEDLSQQAQMAAAEKFKTPtnpaglGEDIAN---PVQQP-IQEESEEEgEVDESGVEAKDIELVMSQANVSRTKAVKALKNNNNDIVNAIMELTM
>UniRef100_A0A8B8DNH7
------------------PEEASGSGTESDSDEEVPDLEDGD----LQQQSQVAAAAGIPEELVSKAKQSRSEKKARKAMSKLGLKQIQGVTRVTIRKSKNILFVINRPDVYKSPASDTYIVFGEAKIEDLSQQAQMAAAEKFKtpenpagLGGEVSSTVSQ----PIPEESEDEGEVDETGVESKDIELVMSQANVSRSKAVKALRNNSNDIVNAIMELTM
>UniRef100_A0A210PGU4
------------------PEEGSASGTESDSSDSMPELEEGDA----AQQSQLAAAAGISEELTSKAKQSRSEKKARKAMSKLGLKQVQSVTRVTIRKSKNILFVINRPDVYKSPASDTYIVFGEAKIEDLSQQAQMQAAEKFKTPENPMSlgGDSPSTIAEPIQEESEEEgEVDESGVESKDIELVMSQANVSRSKAVKALKNNNNDIVNAIMELTM
>UniRef100_UPI0014581BA7
----------------------SASGTESDSSDSMPDLEEGDA----AQQSQLAAAAGITEELTSKAKQSRSEKKARKAMSKLGLKQVQSVTRVTIRKSKNILFVINRPDVYKSPASDTYIVFGEAKIEDLSQQAQMQAAEKFKtpenpmsLGGESPSTIAE-----PIQEESEEEgEVDESGVEAKDIELVMSQANVSRSKAVKALKNNNNDIVNAIMELTM
>UniRef100_UPI001E1D8F9D
----------------------SGSGTESESDDSMPELEDQD----VAQQSRVAEAAGIQEELVSKAKQSRSEKKARKAMSKLGLKQVTGVTRVTIRKSKNILFVIGHPDVYKSPASDTYIVFGEAKIEDLSQQAQMAAAKDFQRQEHpaGLGDLPSTVSQPIQEESEEEDEVDDSGVEAKDIELVMSQANVSRNKAVKALKNNGNDIVNAIMELTM
>UniRef100_UPI0022E606EB
----------------------SGSGTESESDDSMPDLEDGD----VAQQSKVAEAAGIQEELVSKAKQSRSEKKARKAMSKLGLKQVTGVTRVTIRKSKNILFVIGRPDVYKSPASDTYIVFGEAKIEDLSQQAQMVAAENFK-RPENTGGLGDlpSTVSAPIQEESEEEdEIDEGGVEAKDIELVMSQANVKRSLAVKALKNNNNDIVNAIMELTM
>DUMMY
-----------------------------------------------------------------------------------------------------------------------------------------------------------------------------------------------------------------------
>UniRef100_E9HE95
-----------TELEKGAPTIQDGSdNTDSDSDDSVPELED----AATGVQSQVAAAAGLPEELVSKAKQSRGEKKARKIMSKLGLKQVTGVSRVTIRKSRNILFVINKPDVYKNPASDTYIVFGEAKIEDLNQQAHMAAVEKFKAPelNPAEAGAHGTTVPAPIQEES-EEEVDDADVEEKDIDLVMTQANVTRAKAIKALKNNKNDIVNAIMELTM
>UniRef100_A0A8J5JL36
---------------------EAGSGSDSDaSEESLPELEQGGSASAPTV-----------TESAKAAKQSRSEKKARKLMSKLGLKQVPGVNRVTIRKSKNILFVINKPDVFKNPASDTYIVFGEAKIEDMSQQAQMAAAEKFK---EPTVNPAADTAAHTTEdEEEDDEEVDETGLEEKDIELVVSQANVSRAKAVRALKKNNNDIVNAIMDLTM
>UniRef100_UPI001E670443
---EIEKTSPPAAEAVEEPEA--GSGSDSDaSEESLPELEQGGSASAPTV-----------TESAKAAKQSRSEKKARKLMSKLGLKQVPGVNRVTIRKSKNILFVINKPDVFKNPASDTYIVFGEAKIEDMSQQAQMAAAEKFKepTVNPAADTAAHTTVPAAIQEDEEEddEEVDETGLEEKDIELVVSQANVSRAKAVRALKKNNNDIVNAIMDLTM
>UniRef100_A0A553NVR3
----------------------------------------------------LAAAAGLNEDLVSKAKQSRGEKKARKIMSKLGLKNVAGVSRVTIRKSKNILFVITKPDVYKNPASDTYIVFGEAKIEDLSQQAQMEAAQKFKA-AEAPQPTEMGAQGTTgapgpgaiPEEDEDDEEVDDSGVEDKDIELVMSQANVSRSKAVKALKNNTNDIVNAIMELTM
>UniRef100_UPI000BA8300E
----------------------SGSGTESESDESIPEHENQPEAieNKTSGQSQMAQAAGITEEMVSKAKQSRSEKKARKVMSRLGLKQIQGVSRVTIRKSKNILFVISKPDVYKSPASDTYIMFGEAKIEDLSQQAQMAAAEKFKT-PEAGMALGEPTQTTVSQpiEEESEEEVDDSGVESKDVDLVMSQANVSRPKAVRALKNNNNDIVNAIMELTM
>UniRef100_UPI001886B9DD
---------------------EDGDDTDSGSDDSVPELD--DDIGKATGQSQIAQAAGITEELVSKAKQSRSEKKARKLMSKLGLKQVQGVCRVTIRKSKNILFVITKPDVYKSPASDTYIVFGEAKIEDLSQQAQMAAAEKFKAPdvGAAMGEPAQAAVSQPIEEESEEdEEVDEAGVEAKDIELVMSQANVSRVKAVRALKNNNNDIVNAIMELTM
>UniRef100_A0A023FFS4
---------------------EDASDTDSGSDDTAPELD--DDLGKATGQSQIAQAAGITEELVSKAKQSRSEKKARKLMSKLGLKQVQGVCRVTIRKSKNILFVITKPDVYKSPASDTYIVFGEAKIEDLSQQAQMAAAEKFKApdAGAAMGEPAQAAVSQPIEEESeEEEEVDEAGVESKDIELVMSQANVSRVKAVRALKNNNNDIVNAIMELTM
>UniRef100_B7QC74
---------------------EDGSDTDSGSDDTVPDLE--DDIGKSTGQSQMAQAAGITEELVSKAKQSRSEKKARKLMSKLGLKQVQGVCRVTIRKSKNILFVITKPDVYKSPASDTYIVFGEAKIEDLSQQAQMAAAEKFKApdSGAAAGEPAQTAVSQPIEEESeEEEEVDEGGVESKDIELVMSQANVSRVKAVRALKNNNNDIVNAIMELTM
>UniRef100_UPI001F0D335C
----------------------------SGSEESEDESDAGEGTEEQKDENLAAAAANIlsQDDAGSKGKQSRSEKKARKAMSKLGLKLIPGINRVAIRKSXNILFVINKPDVYKSPASDTYIIFGEAKIEDLSQKAQMAAAEKFKAPegiGSGLSGVDgqpgtvgENIATATIPEEEEEGEIDMTGIEEKDIELVISQTGVTRTKAIKALRNHDNDIVNAILELT-
>UniRef100_A0A6P6Y136
-----------------------GSGSEESDDDSDAVEGNEVSNDIVTEDNLAAAAANIlsQEDAGSKGKQSRSEKKARKAMSKLGLKLIPGINRVAIRKSKNILFVINKPDVYKSPASDTYIIFGEAKIEDLSQKAQMAAAEKFKApEGIAAglsgtdgqpGSAGENIATATIPEEEEEGEIDMTGIEEKDIELVISQTGVTRTKAIKALRNHDNDIVNAILELT-
>UniRef100_A0A1Y3BS76
---------------------------------------------------------------------------------------IPGINRVAIRKSKNILFVINKPDVYKSPASDTYIIFGEAKIEDLSQKAQMAAAEKFKAPegiGTGLAgadgqpgSVGENIATATIPEEEEEGEIDMTGIEEKDVELVISQTGVTRTKAIKALRNHDNDIVNAILELT-
>UniRef100_A0A2P8Z4P5
----------------------SGSGTESDSDDTIPELED----PGTGQSAGVfpgAAAAGLPMDMVSKAKQSRGEKKARKIMSKLGLKPVQGVSRVTIRKSKNILFVINKPDVYKNPASDTYIVFGEAKIEDLNQQAQVAAAEKFK--APEVSPAAEAGGTP-IQEESEEEDVDETGVEEKDVDLVMSQANVSRSKAIKALKNNQNDIVNAIMELTM
>UniRef100_UPI001F4F2AAD
-----------------------GSGTESDSETSVPELEEAGPSGGST---VFSPGTGLPIDLVSKAKQSRGEKKARKIMSKLGLKQVQGVNRVTVRKSKNILFIINKPDVYKNPASDTYIVFGEAKIEDLSQQAQMAAAEKFKT-AEVSTAAEASTNakiVPPIQEESEEEEIDDSGVEEKDVELVMSQANVSRGKAIKALKNNRNDIVNAIMELTM
>UniRef100_A0A8E5JTJ8
--------------------AAAGSGTESDSDDTIPELEE--TGESTASNAFPSAASGIPVDAISKEKQSRAEKKARKIMSKLGLKPVQGVSRVTIRKSKNILFVISKPDVFKNPASDTYIVFGEARIEDLSQQAQMAAAEKFKaadVSG-AAAAVGGTAVVSPIQEESEEEDTDETGVEEKDVELVMSQANVSRGRAIRALKNNNNDIVNAIMELTM
>UniRef100_UPI0021174615
-----------------------GSGTESESEASVPELEEAGPSGEPT---VFSPGTGLPIDLVSKAKQSRGEKKARKIMSKLGLKQVQGVNRVTVRKSKNILFIINKPDVYKNPASDTYIVFGEAKIEDLSQQAQMAAAEKFKT-AEVSTAAEASTNAKIVapiQEESEEEEIDDSGVEEKDVELVMSQANVSRGKAIKALKNNRNDIVNAIMELTM
>UniRef100_C4WTI7
-----------------------------------------------------------------KARQSRGEKKARKIISKLGLKQIHGVNRVTIRKSKNILFVINNPDVFKNPASDTYIVFGEAKIEDLSQQAQVAAAEKFK-SADMMPNVLDKdgasrpmVSQPIQEEEEEEGEIDYKGVEEKDVDLVCAQAQVTKRKAIEALLKNNNDIVNAIMDLTM
>UniRef100_R4N5A2
--------------------------TDSDSD-SIPELEDPGTGSGITSEA-LSNATGLPMDNVSKAKQTRSEKKARKIFSKLGLKQITGVNRVTIRKSKNILFVINKPDVFKNPASDTYIVFGEAKIEDLSQQAQVAAAEKFKtadVSGLSSDVLSAAKSVPPIQEESEDEEVDESGLDMKDIDLVMQQANVNRRRAVKALHKNNNDIVNAIMDLTM
>UniRef100_A0A6J2YQZ4
------------------PEQSAESSTDSDSDEEIPELEDAGTANAGSTAFPGASAAGLPVDMVSKAKQSRGEKKARKIMSKLGLKPVQGVSRVTIRKSKNILFVINKPDVYKNPVSDTYIVFGEAKIEDLSQQAQVAAAEKFKevnPAGDGASGAT-TTSVAPIAEESEDEEVDETGVEDKDVELVMSQANVSRAKAIKALKNNSNDIVNAIMELTM
>UniRef100_A0A1Y1KA77
------------------------SSTDSDTDDEIPELEDAGAGGAAGTGAfpGAAAAAGLPIDMVSKAKQSRGEKKARKIMSKLGLKQVQGVNRVTIRKSKNILFVINKPDVYKNPVSDTYIVFGEAKIEDLSQQAQVAAAEKFKEVNPAGDGASGNptTSVAPIAEESEDEEVDETGVEDKDVELVMTQANVSRSKAIKALKNNQNDIVNAIMELTM
>UniRef100_D6WPS6
----------------------SASSTDSESEDEIPELEDAGAANSGTSAFPGAAAAGLPIDMVSKAKQSRGEKKARKIMSKLGLKPVTGVNRVTIRKSKNILFVINKPDVYKNPVSDTYIVFGEAKIEDLSQQAQVAAAEKFKEVNPAGEGASGNpTSVAPIAEESEDEEVDETGVEEKDVELVMSQANVSRARAIKALKNNSNDIVNAIMELTM
>UniRef100_Q1HQ81
---------------------------DSDSDDNIPELEDAGAPDAGGITNPIAG---ID--IVSKSKQSRGEKKARKIMSKLGLKPVQGVERVTIRKSKNILFVINSPDVYKNPHSDTYIVFGEAKIEDLSTQATMAAAERFKApETTATGNDASTTGTTVapIAEEEDEEGVDETGVDEKDVEIVMSQANVSRAKAVRALKNNQSDIVNAIMELTM
>DUMMY
-----------------------------------------------------------------------------------------------------------------------------------------------------------------------------------------------------------------------
>UniRef100_A0A922MG61
-------------------------------------------------------------------------------MSKLGLKPVQGVNRVTIRKSKNILFVINSPDVYKNPHSDTYIVFGEAKIEDLSQQATMAAAERFKAPESAAAGTDaaaAGTTVAPIAEEEDEEGVDDTGVDEKDVEIVMSQANVSRARAVRALRNNQSDIVNAIMELTM
>UniRef100_A0A2H1W3F3
---------------------------DSDSDDTIPELEDA-GAPGTGGISNPIAGIDI----VSKAKQSRGEKKARKIMSKLGLKPVQGVNRVTIRKSKNILFVINSPDVYKNPHSDTYIVFGEAKIEDLSQQATMAAAERFKAPESAAAGndaAAAGTTVAPIAEEEDEEGVDDTGVDEKDVEIVMSQANVSRARAVRALRNNQSDIVNAIMELTM
>UniRef100_A0A7E5WMY8
---------------------------DSDSDDTIPELEDA-GAPGTGGISNPIAGIDI----VSKAKQSRGEKKARKIMSKLGLKPVQGVNRVTIRKSKNILFVINSPDVYKNPHSDTYIVFGEAKIEDLSQQATMAAAERFKAPESAAAGndaTAAGTTVAPIAEEEDEEGVDETGVDEKDVEIVMSQANVSRARAVRALRNNQSDIVNAIMELTM
>UniRef100_UPI001E65FBEA
---------------------------DSDSDDSIPELEDAGAPGAGGITNPIAG---ID--IVSKAKQTRGEKKARKIMSKLGLKPVQGVNRVTIRKSKNILFVINSPDVYKNPHSDTYIVFGEAKIEDLSQQATMAAAERFKAPETTTAGNDTATAGTTVapiAEEEDEDGVDETGVDEKDVEIVMSQANVSRAKAVRALRNNQSDIVNAIMELTM
>UniRef100_A0A921YXQ7
---------------------------DSDSDDTIPELEDAGAPGAGGISNPIAG---ID--IVSKAKQSRGEKKARKIMSKLGLKPVQGVNRVTIRKSKNILFVINSPDVYKNPHSDTYIVFGEAKIEDLSQQATMAAAERFKAPETAAAGndaAAAGTTVAPIAEEEDEEGVDETGVDEKDVEIVMSQANVSRAKAVRALRNNQSDIVNAIMELTM
>UniRef100_A0A3G1T1N9
---------------------------DSDSDDTIPELEDA-GAPGTGGISNPIAGIDI----VSKAKQSRGEKKARKIMSKLGLKPVQGVNRVTIRKSKNILFVINSPDVYKNPHSDTYIVFGEAKIEDLSQQATMAAAERFKApESAATGNDATSTGTTVapIAEEEDEEGVDESGVDEKDVEIVMSQANVSRARAVRALRNNQSDIVNAIMELTM
>UniRef100_A0A1S4FTZ4
---------------------------DTESEDTIPELEDAGTA------AQLSSGGMPD--LVSKAKQSRGEKKARKIMSKLGLKPVQGVNRVTIRKSKNILFVINNPDVYKNPHSDTYIIFGEAKIEDLSQQAQVAAAEKFKAPEATPAAGESSGATTSVApiAEEDEEEVDDTGLNSKDIELVMQNANVPRAKAIRALKDNNYDVVNAIMELTM
>UniRef100_A0A023EJZ8
---------------------------DTESEDTIPELEDAGTA------AQLSSGGMPD--LVSKAKQSRGEKKARKIMSKLGLKPVQGVNRVTIRKSKNILFVINNPDVYKNPHSDTYIIFGEAKIEDLSQQAQVAAAEKFKAPEATPAAGESSGATTSVApiAEEDEEEVDDTGLNEKDIELVMQNANVPRAKAIRALKENNYDVVNAIMELTM
>UniRef100_A0A182N7J5
---------------------------DTETEDSIPELEDAGAA-ATTQ----LAAGEIPD--ISKAKQSRGEKKARKIMSKLGLKPVQGVNRVTIRKSKNILFVINNPDVYKNPHSDTYIIFGEAKIEDLTQQAQVAAAEKFKapeatpAAGEASSST--NVVTPIAEE--DEEEVDDTGIDDKDIDLVMSQANVKRAKAIRALKNNDNDIVNAIMELTM
>DUMMY
-----------------------------------------------------------------------------------------------------------------------------------------------------------------------------------------------------------------------
>UniRef100_UPI0018E3C008
---------------------------DTESEDTIPELED-----AGTGAAQLSAGGMPD--LVSKAKQSRGEKKARKIMSKLGLKPVQGVNRVTIRKSKNILFVINNPDVYKNPHSDTYIIFGEAKIEDLSQQAQVAAAEKFKAPEAAPTAGETSGATTSVApiAEEDEEEVDESGLNEKDIELVMQNAQVPRAKAIRALKENAFDVVNAIMELTM
>DUMMY
-----------------------------------------------------------------------------------------------------------------------------------------------------------------------------------------------------------------------
>UniRef100_A0A1B0CFB5
-------------------------GSDTDSEDTIPELEDAGTT--ATQLGGGATGLPID--MVSKAKQSRGEKKARKIMSKLGLKPIQGVNRVTIRKSKNILFVINNPDVYKNPHSDTYIIFGEAKIEDLSQQAQVAAAEKFKApeTSSAPGDAAGTTATVAPIAEEDEEEVDETGVDEKDIDLVMSQANVPRGKAIRALKNNNNDIVNAIMELTM
>UniRef100_A0A1I7VNM4
-------------------------------------------------------------------KQSRSEKKARKLFSKLGLKPVHGVSRVCIRKSKNILFVINKPDVYKSPGSDTYIVFGEAKIEDLSEHARFAAAERLKPNDTQLGgqggrmNV---TRTEQGEESGDDGEVDATGIEEKDIELVCSQANVSRNRAIKALKKADNDIVNAIMELT-
>UniRef100_A0A811VHZ9
------------------------------SEDSIPELE--DAAGGTTQLGGGATGLPVD--LVSKAKQSRGEKKARKIMLKLGLKQIQGVNRVTIRKSKNILFVINNPDVYKNPHSDTYIVFGEAKIEDLSQQAQVAAAEKFKApEAASIAETLGTTTSVAPIAEEDEEEIDETGVDEKDIELVITQANTTRAKAIRALKKHNNDIVNAIMELTM
>UniRef100_A0A0P8XP67
-------------------------GSDSDSDGGMPGLEE--AGAATTQLGGGATGLPID--LVSKAKQSRGEKKARKIMLKLGLKQIQGVNRVTIRKSKNILFVINNPDVYKNPHSDTYIVFGEAKIEDLSQQAQVAAAEKFKApeAAGAADNVGATTSVAPIAEE-DEEEVDDTGVDEKDIELVITQANTTRAKAIKALKNNSNDIVNAIMELTM
>UniRef100_B3NRV4
-------------------------GSDSDSDGGMPDLEE--AVAATTQLGGGATGLPID--LVSKAKQSRGEKKARKIMLKLGLKQIQGVNRVTIRKSKNILFVINNPDVYKNPHSDTYIVFGEAKIEDLSQQAQVAAAEKFKApeSAGAADSVGATTSVAPIVEE-DEEEVDDTGVDEKDIELVITQANTTRPKAIKALKNNNHDIVNAIMELTM
>UniRef100_B4J882
-------------------------GSESDSD-MIPGLEEAET--GTTQLGGGATGLPID--VVSKAKQSRGEKKARKIMLKLGLKQIQGVNRVTIRKSKNILFVINNPDVYKNPHSDTYIVFGEAKIEDLSQQAQVAAAEKFKApeAAGAADSVGATTSVAPIAEE-DEEEVDDTGVDEKDIELVITQANTTRVKAIKALKNNNNDIVNAIMELTM
>UniRef100_A0A6J1LBA1
-------------------------GSESDSD-MIPELEEAET--GTTQLGGGATGLPID--MVSKAKQSRGEKKARKIMLKLGLKQIQGVNRVTIRKSKNILFVINNPDVYKNPHSDTYIVFGEAKIEDLSQQAQVAAAEKFKApEGPlATDSVGATTSVAPIAEE-DEEEVDGTDVDEKDIELVITQANTTRGKAIKALKNNRNDIVNAIMELTM
>UniRef100_A0A6J2T8U1
-------------------------GSDSDSDDTIPDLEE--AGAGTTQLGGGATGLPID--VVSKAKQSRGEKKARKIMLKLGLKQIQGVNRVTIRKSKNILFVINNPEVYKNPHSDTYIVFGEAKIEDLSQQAQVAAAEKFKAPESAGASdlINQTTSVAPIAEE-DEEEVDDTGVDEKDIELVVVQANTTRAKAIKALKNNNNDIVNAIMELTM
>DUMMY
-----------------------------------------------------------------------------------------------------------------------------------------------------------------------------------------------------------------------
>UniRef100_UPI00143FB670
-------------------------GSDSDSD-GMPGLEE--TGAGTTQLGGGATGLPID--LVSKAKQSRGEKKARKIMLKLGLKQIHGVNRVTIRKSKNILFVINNPDVYKNPHSDTYIVFGEAKIEDLSQQAQVAAAEKFKApeAAGAVDSVGATTSVAPIAEE-DEEEVDDTGVDEKDIELVITQANPTRAKAIKALKNNSNDIVNAIMELTM
>UniRef100_B4KQ03
-------------------------GSESDSD-MIPELEEAEI--GTTQLGGGATGLPID--MVSKAKQSRGEKKARKIMLKLGLKQIQGVNRVTIRKSKNILFVINNPDVYKNPHSDTYIVFGEAKIEDLSQQAQVAAAEKFKApEGPlAADSVGATTSVAPIAEE-DEEEVDGTDVDEKDIELVITQANTTRGKAIKALKNNKNDIVNAIMELTM
>UniRef100_A0A484B7X8
-------------------------GSESDSD-MIPELEEAEI--GTTQLGGGATGLPID--MVSKAKQSRGEKKARKIMLKLGLKQIQGVNRVTIRKSKNILFVINNPDVYKNPHSDTYIVFGEAKIEDLSQQAQVAAAEKFKApEGPLASDSVGATTSVAPIAEEDEEEVDGTDVDEKDIELVITQANTTRGKAIKALKNNKNDIVNAIMELTM
>UniRef100_UPI00155A4190
-------------------------GSDSDSD-GMPGLEE--TGAGTTQLGGGATGLPID--LVSKAKQSRGEKKARKIMLKLGLKQIQGVNRVTIRKSKNILFVINNPDVYKNPHSDTYIVFGEAKIEDLSQQAQVAAAEKFKApeAAGAADSVGAATSVAPIAEE-DEEEVDETGVDEKDIELVITQANTTRAKAIKALKNNSNDIVNAIMELTM
>UniRef100_B4MDU7
-------------------------GSESDSD-IIPELEEADT--GTTQLGGGATGLPID--VVSKAKQSRGEKKARKIMLKLGLKQIQGVNRVTIRKSKNILFVINNPDVYKNPHSDTYIVFGEAKIEDLSQQAQVAAAEKFKApeAAGAADSVGATTSVAPIAEE-DEEEVDDTGVDEKDIELVITQANTTRAKAIKALKNNNNDIVNAIMELTM
>UniRef100_B4P4Y8
-------------------------GSDSDSDGGMPDLEE--AVAATTQLGGGATGLPID--LVSKAKQSRGEKKARKIMLKLGLKQIQGVNRVTIRKSKNILFVINNPDVYKNPHSDTYIVFGEAKIEDLSQQAQVAAAEKFKApeAAGAADSVGATTSVAPIAEE-DEEEVDDTGVDDKDIELVITQANTTRAKAIKALKNNNHDIVNAIMELTM
>UniRef100_B4N5Z7
-------------------------GSDSDSDGGIPALEE--AGGATTQLGGGATGLPID--LVSKAKQSRGEKKARKIMLKLGLKQIQGVNRVTIRKSKNILFVINNPDVYKNPHSDTYIVFGEAKIEDLSQQAQVAAAEKFKapeTTGAVDSASGASTSVAPIAEE-DEEEVDDTGVDEKDIELVITQANTTRAKAIKALKNNNNDIVNAIMELTM
>UniRef100_UPI00083EAE51
-------------------------------------------------------------------KYSRGEKKARRLLMKLDLVPVPNVSRVTMRKAKNVLLCIDQPEVFKCPNSKTLICFGEVRIENASNAAAAQAAERY------INDV--NVRTPQMQkdgsddllEAPEGEEVDiealGSALDEKDIELVQMQAGCTRSTAIKALIKHKSDVVNAIMELTV
>UniRef100_A0A3B0JSI7
-------------------------GSDSDSD-GMPGLEE--TGAGTTQLGGGATGLPID--LVSKAKQSRGEKKARKIMLKLGLKQIQGVNRVTIRKSKNILFVINNPDVYKNPHSDTYIVFGEAKIEDLSQQAQVAAAEKFKApeAAGAADSVGAATSVAPIAEE-DEEEVDDTGVDEKDVELVITQANTTRAKAIKALKNNSHDIVNAIMELTM
>UniRef100_UPI000A1CFDCB
-------------------------GSDSDSDGGMPGLEE--AGAATTQLGGGATGLPID--LVSKAKQSRGEKKARKIMLKLGLKQIQGVNRVTIRKSKNILFVINNPDVYKNPHSDTYIVFGEAKIEDLSQQAQVAAAEKFKApeAAGAADSVGATTSVAPIAEE-DEEEVDDTGVDEKDIELVITQANTTRAKAIKALKKNSNDIVNAIMDLTM
>UniRef100_UPI001BB1B8C0
-------------------------GSDSDSD-GMPGLEE--TGAGTTQLGGGATGLPID--LVSKAKQSRGEKKARKIMLKLGLKQIQGVNRVTIRKSKNILFVINNPDVYKNPHSDTYIVFGEAKIEDLSQQAQVAAAEKFKApeAAGAVDSVGATTSVAPIAEE-DEEEVDETGVDEKDIELVITQANTTRAKAIKALKNNSNDIVNAIMELTM
>UniRef100_A0A6P8WHG4
-------------------------GSESDSE--IPELEEADT--GTTQLGGGQTGLPID--VVSKAKQSRGEKKARKIMLKLGLKQIQGVNRVTIRKSKNILFVINNPDVYKNPHSDTYIVFGEAKIEDLSQQAQVAAAEKFKApeAAGASDSVGATTSVAPIAEE-DEEEIDDTGVDEKDIELVITQANTTRAKAIKALKNNSNDIVNAIMELTM
>UniRef100_A0A1L8EEL8
-----TSTAPAAEAKPAQDVRVEDDGSDSDSEDTIPELE--DAGAGATQLGGGATGLPID--LVSKAKQSRGEKKARKIMLKLGLKQIQGVNRVTIRKSKNILFVINNPDVYKNPHSDTYIVFGEAKIEDLSQQAQVAAAEKFKApEGASAADTIGTTSSVAPIAEEDEEEVDETGVDEKDIELVISQANTTRAKAIKALKNNNNDIVNAIMDLTM
>UniRef100_T1PB50
-----TSTAPAAEAKPVQDVRVEDDGSDSDSEDTIPELE--DAGAGATQLGGGATGLPID--LVSKAKQSRGEKKARKIMLKLGLKQIQGVNRVTIRKSKNILFVINNPDVYKNPHSDTYIVFGEAKIEDLSQQAQVAAAEKFKAPegASAAETIATSSVAPIAEE--DEEEVDETGVDEKDIELVINQANTTRAKAIKALKNNNNDIVNAIMELTM
>UniRef100_A0A0L0C5N2
-------------------------GSDSDSEDTIPELE--DAGAGATQLGGGATGLPVD--LVSKAKQSRGEKKARKIMLKLGLKQIQGVNRVTIRKSKNILFVINNPDVYKNPHSDTYIVFGEAKIEDLSQQAQVAAAEKFKTpeAAGAADTIGTTSSVAPIAEE-DEEEVDETGVDEKDIELVINQANTTRAKAIKALKNNNNDIVNAIMELTM
>UniRef100_A0A7M7G9L8
---ELTELDKAASSEPTKAEAAAESGTDSDSDDTIPELEDA-ATGGVTFAGNVPG---MPVDMVSKAKQSRGEKKARKIMSKLGLKPVTGVNRVTIRKSKNILFVINKPDVLKNPASDTYIVFGEAKIEDLSQQAQVAAAEKFK-EPPVISAAEAGGSTTVVapiQEES-EEEVDETGVEEKDIELVMSQASVSRGKAIKALKNNQNDIVNAIMELTM
>DUMMY
-----------------------------------------------------------------------------------------------------------------------------------------------------------------------------------------------------------------------
>UniRef100_A0A7M7IKX1
--------------------AATGSGTDTDSDDTIPELDDAGAGGTVGFPGTTVTGLPID--MVSKAKQSRGEKKARKLMSKLGLKPVQGVNRVTIRKSKNILFVINKPDVLKNPASDTYIVFGEAKIEDLSQQAQVAAAEKFKEPPviPATEAGGSTTVVAPIQEES-EEEVDETGVEEKDIDLVMCQANVSRGKAIKALKNNQNDIVNAIMELTM
>UniRef100_UPI0003DF78C0
--------------------AATGSGTDTDSDDTIPELDDAGAGGTVGFPGTTVTGLPID--MVSKAKQSRGEKKARKLMSKLGLKPVQGVNRVTIRKSKNILFVINKPDVLKNPASDTYIVFGEAKIEDLSQQAQVAAAEKFKEPPviPATEAGGSTTVVAPIQEES-EEEVDETGVEEKDIDLVMCQANVSRGKAIKALKNNQNDIVNAIMELTM
>UniRef100_UPI0006C9AB06
------------------------SATDSDSDDTIPELED-----ATT--GGDVAGASISGMPdiVSKAKQSRGEKKARKLMSKLGLKPVLGVNRVTIRKSKNILFIINKPDVFKNPASDTYIVFGEAKIEDLSQQAQVAAAEKFKEQ-PILSSVEAGsgaTVVAPIQEES-EEEIDEAGIEDKDVELVMSQAGVSRGKAIKALKNNQNDIVNAIMELTM
>UniRef100_UPI000E6E34E9
------------------------SGSESDSDDTIPELED-------AGIGAVPGGAGLPIDMVSKAKQSRGEKKARKIMSKLGLKPIQGVNRVTIRKSKNILFVINNPDVFKNPHSDTYIIFGEAKIEDLSQQAQVAAAEKFKV-PEVSPAGGDASGAPTVVapiAEEDEGEIDESGVEEKDIELVMSQANVPRQKAIRALKNNQNDIVNAIMELTM
>UniRef100_UPI000C25569E
------------------------SSTDSDSDEEIPELEDAGTANAGSAAFPGAAAAGLPIDMVSKAKQSRGEKKARKIMSKLGLKPVQGVSRVTIRKSKNILFVINKPDVYKNPVSDTYIVFGEAKIEDLSQQAQVAAAEKFKEVNPASDSAAGTTTTSVapIAEESEDEEVDESGVEEKDVELVMSQANVSRVKAIKALKNNQNDIVNAIMELTM
>UniRef100_A0A1S3HE67
----------------------SGSGTESDSDDDVPDLEEADPA-TLQQQSQMAQAAGIKEELVSKAKQSRSEKKARKAMAKLGLKHVAGVTRVTIRKSKNILFVINRPDVYKSPASDTYIVFGEAKIEDLSQQAQVAAAEKFKAaeatpAGEGVPGV---PVSQPIQEESDEEEVDDTGVEAKDVELVMSQANVSRSKAVRALKNNSNDIVNAIMELTM
>UniRef100_UPI001454F1CF
MPSETTESIQPTVEDI---KDDGSSGTESDSDGSVPDLEEAEATSKLHEQLGTG------EEPVSKAKQSRGEKKARKAMSKLGLKAQAGVRRVTIRKSKNILFVIQNPDVFKSPASDVYIIFGEAKIEDLSQQAQMQAVEQFRTpeSTPAAPGDSNATVAQAIQEESEEEEVDDSGVESKDIELVVNQANVTRSKAIKALKNNNNDIVNAIMELTM
>UniRef100_UPI001BB0E147
MPSETTEAVVQPEEHRDDVDS---SGSDTDSEDSTHEMDQ--DTPVSSEQADLHAQFESGEEPSSKARQSRSEKKARKAISKLGLKAITGVQRVTIRKSKNILFVIQRPEVFKSPASDTYIVFGEAKIEDLSQQAQMAAAEQFRA-PEKIPSASEKaaANEPAVAEESdgeDAEEIDASHVEPKDIELVMQQANVSKKKATKALQENNNDIVNAIMCLTM
>UniRef100_A0A7M7RD68
MPSEATEAV--VQPEESRNDAADSSGSETDSEDSTHEMDQ--DAPVSSEQADLHAQFGSGEEPSSKARQSRSEKKARKAISKLGLKAIAGVQRVTIRKSKNILFVIQRPEVFKSPASDTYIVFGEAKIEDLSQQAQTQAAEQFRApqKTPAASEKAAASEQPAAEESdgDDGEEIDASNIEPKDIELVMQQAGVTRKKAVVALQDNNNDIVNAIMSLTM
>UniRef100_F6XTZ6
---EAVESLSATSKEKIQEIVEADSATESDSdDESMPDLDENPDVPMTTTADMLGGG----DASGGKSKQSRSEKKARKTLSKLGLKLVTGINRVTIRKSKNILFVINRPDIYKNPVSDTYIVFGEAKIEDLSQQAQLAAAEKFK--NKSTTATESATAVNAVQEES-DEEVDESEVETKDVELVMQQASVSRSKAVKALKNNGNDIVNAIMELTM
>UniRef100_UPI001939511F
-----------------------GSGTDGDSdDDSMPDLVDNittstasahvdpKTTSATATKAslsadvmnllnQASAGGDAEEQEQVKAKQSRNEKKARKAIAKLNcMKNITGITRVTIRKSKNILFVINNPDVLKSPASDTYIVFGEAKIEDLSQQAQHAAAEKFK---NTIPSAAENaTTAASVQDDSDnDEEVDDSGVESKDIELVMQQATVTRNKAIKSLKKNNNDIVNAIMELTM
>UniRef100_UPI00018635BE
------ETKPAEQKQV------SSEDTESDSDDSLPELEDAGDGLPTSQQEQMAQMAGIQEEPVSKAKQSRQEKKARKAMSKLGLKQFTGVSRVTIRKSKNILFVITKPDVYKSPASDTYIVFGEAKIEDLSQQAQMAAAEKFK--APEMSQVPEPGKITTAvpeEESEEEEEVDDSGVEPKDIELVMSQANISRAKAVKALKNNNNDIVNAIMELTM
>UniRef100_A0A8J9YT32
------ETKPAEQKQV------SSEDTESDSDDSLPELEDAGDGLPTSQQEQMAQMAGIQEEPVSKAKQSRQEKKARKAMSKLGLKQFTGVSRVTIRKSKNILFVITKPDVYKSPASDTYIVFGEAKIEDLSQQAQMQAAEKFK--APEMSTVPEPGKITTAvpeEESEEEEEVDDSGVEPKDIELVMSQANISRAKAVKALKNNNNDIVNAIMELTM
>UniRef100_A0A6P4ZKD6
--------------------------TESDSDDSLPELEDAGEGLPTSQQEQMAQMAGIQEEPVSKAKQSRQEKKARKAMSKLGLKQFTGVSRVTIRKSKNILFVITKPDVYKSPASDTYIVFGEAKIEDLSQQAQMAAAEKFK--APEMSTVPEPGKITTAvpeEESEEEEEVDDSGVEPKDIELVMSQANISRAKAVKALKNNNNDIVNAIMELTM
>UniRef100_S4RC80
MPIQTTDTAPVAQKESRPVQVESGSGTESDSDESIPELEEQtDSTsQAHSQQAQLAAAAELNEELVSKAKQSRSEKKARKAMSKLGLRQVGGVTRVTIRKSKNILFVITKPDVYKSPASDTYIVFGEAKIEDLSQQAQMAAAEKFKVPGEAAPGVQERVQPPPVPEESeEEEEVDETGVEAKDIELVMSQANVSRSKAVRALKNNSNDIVNAIMELTM
>UniRef100_A0A8C4N7R6
MPSETTGTLTATTKES-QVHVESGSGTESDSDDSIPELEEH-TESGQLQQAQLAAAADLNEEMVSKAKQSRSEKKARKAMSKLGLRQVPGVTRVTIRKSKNILFVITKPDVYKSPASDTYIVFGEAKIEDLSQQAQMAAAEKFKVPGEPGStGLGERVQPQALPEESeEEEEVDESGVEAKDIELVMSQANVSRAKAVRALKNNSNDIVNAIMELTM
>UniRef100_UPI0018F54BCD
MPGEATETVPATEQEMQQPQAETGSGTESDSDESVPELEEQDTAQSATQQAQLAAAAEIDEEPVSKAKQSRSEKKARKAMSKLGLRQVTGVTRVTIRKSKNILFVITKPDVYKSPASDTYIVFGEAKIEDLSQQAQLAAAEKFKVQGESVANIQENTQTPTVQEESEDEEVDETGVEVKDIELVMSQANVSRAKAVRALKNNNNDIVNAIMELTM
>UniRef100_K4GD60
MPGEATETVPATEQEMQQPQAETGSGTESDSDESVPELEEQDTTQSATQQAQLAAAAEIDEEPVSKAKQSRSEKKARKAMSKLGLRQVTGVTRVTIRKSKNILFVITKPDVYKSPASDTYIVFGEAKIEDLSQQAQLAAAEKFKVQGESVANIQENTQTPTVQEESEEEEVDETGVEVKDIELVMSQANVSRPKAVRALKNNNNDIVNAIMELTM
>UniRef100_UPI001CFBA111
-----------TETKYPEPTVQpLGSGTESDSDESVPDLEEADSLQTTTQQSQLAAAAEIDEEPVSKAKQSRSEKKARKAMSKLGLRQVTGVTRVTIRKSKNILFVITKPDVYKSPASDTYIVFGEAKIEDLSQQAQLAAAEKFKVQGEATSNVQENTQTPTVQEESEEEEVDETGVEVKDIELVMSQANVSRAKAIRALKNNNNDIVNAIMELTM
>UniRef100_M3XIN8
MPGEATETVPATEQEMQQPQAETGSGTESDSDESVPELEEQDSTQAATQQAQLAAAAEIDEEPVSKAKQSRSEKKARKAMSKLGLRQVTGVTRVTIRKSKNILFVITKPDVYKSPASDTYIVFGEAKIEDLSQQAQLAAAEKFKVQGEAVSNIQENTQTPTVQEESEEEEVDETGVEVKDIELVMSQANVSRAKAVRALKNNNNDIVNAIMELTM
>UniRef100_UPI00145A4B90
MPGEATETVPATEQEMHQPQAETGSGTESDSDESVPDLEEQDS--AHTQQAQLAAAAEIDEEPVSKAKQSRSEKKARKAMSKLGLRQVTGVTRVTIRKSKNILFVITKPDVYKSPASDTYIVFGEAKIEDLSQQAQLAAAEKFKVQGEAVSNIQENTQTPTVQEESEEEEIDETGVEIKDIELVMSQANVSRAKAVRALKNNNNDIVNAIMELTM
>UniRef100_UPI001B7DC6A7
MPGEATETVPATEQEMQQPQAETGSGTESDSDESVPDLEEQDSTH--TQQAQLAAAAEIDEEPVSKAKQSRSEKKARKAMSKLGLRQVTGVTRVTIRKSKNILFVITKPDVYKSPASDTYIVFGEAKIEDLSQQAQLAAAEKFKVQGEAVSNIQENTQTPTVQEESEEEEIDETGVEIKDIELVMSQANVSRAKAVRALKNNNNDIVNAIMELTM
>UniRef100_UPI0003EA970A
MPGEATETVPAAEQEMQQPQAETGSGTESDSDESVPELEEQDSAQAQSQQAQLAAAAEIDEEPVSKAKQSRSEKKARKAMSKLGLRQVTGVTRVTIRKSKNILFVITKPDVYKSPASDTYIVFGEAKIEDLSQQAQLAAAEKFKVQGEAVSNIQENTQTPTVQEESEEEEVDETGVEVKDIELVMSQANVSRAKAVRALKNNNNDIVNAIMELTM
>UniRef100_A0A9D3Q386
MPGEATETVPTMEQELQQPQGETGSGTESDSDESVPELEEQDSAQAQTQQAQLAAAAEIDEEPVSKAKQSRSEKKARKAMSKLGLRQVTGVTRVTIRKSKNILFVITKPDVYKSPASDTYIVFGEAKIEDLSQQAQLAAAEKFKVQGEAVSNIQENTQTPTVQEESEEEEVDETGVEVKDIELVMSQANVSRAKAVRALKNNNNDIVNAIMELTM
>UniRef100_A0A0E9WUN1
MPGEATETVPAMEQEMQQPQGETGSGTESDSDESVPELEEQDSAQAQTQQAQLAAAAEIDEEPVSKAKQSRSEKKARKAMSKLGLRQVTGVTRVTIRKSKNILFVITKPDVYKSPASDTYIVFGEAKIEDLSQQAQLAAAEKFKVQGEAVSNIQENTQTPTVQEESEEEEVDETGVEVKDIELVMSQANVSRAKAVRALKNNNNDIVNAIMELTM
>DUMMY
-----------------------------------------------------------------------------------------------------------------------------------------------------------------------------------------------------------------------
>DUMMY
-----------------------------------------------------------------------------------------------------------------------------------------------------------------------------------------------------------------------
>UniRef100_A0A6P6J580
MPGEATETVPVTEQEMHQPQAETGSGTESDSDDSVPELEDQDSAQAQTQQAQLAAAAEIDEEPVSKAKQSRSEKKARKAMSKLGLRQVAGVTRVTIRKSKNILFVITKPDVYKSPASDTYIVFGEAKIEDLSQQAQLAAAEKFKVQGEAVSNIQENTQTPTVQEESEEEEVDETGVEVKDIELVMSQANVSRAKAVRALKNNNNDIVNAIMELTM
>UniRef100_A0A8C1W3M8
MPGEATETVPVTEQEMQQPQAETGSGTESDSDESVPDLEEQDSAQTQTQQAQLAAAAEIDEEPVSKAKQSRSEKKARKAMSKLGLRQVAGVTRVTIRKSKNILFVITKPDVYKSPASDTYIVFGEAKIEDLSQQAQLAAAEKFKVQGEAVSNIQENTQTPTVQEESEEEEVDETGVEVKDIELVMSQANVSRAKAVRALKNNNNDIVNAIMELTM
>UniRef100_A0A8B9M3C8
MPGEATETVPVTEQEMQQPQVETGSGTESDSDESVPELEEQDSAQTQTQQAQLAAAAEIDEEPVSKAKQSRSEKKARKAMSKLGLRQVTGVTRVTIRKSKNILFVITKPDVYKSPASDTYIVFGEAKIEDLSQQAQLAAAEKFKVQGEAASNIQENTQTPTVQEESEEEEVDETGVEVKDIELVMSQANVSRAKAVRALKNNNNDIVNAIMELTM
>UniRef100_A0A2D0SKG5
MPGEATETVPVTEQEMQHPQVETGSGTESDSDESVPELEEQDSTQ--TQQAqlfssltQLAAAAEIDEEPVSKAKQSRSEKKARKAMSKLGLRQVTGVTRVTIRKSKNILFVITKPDVYKSPASDTYIVFGEAKIEDLSQQAQLAAAEKFKVQGEAASNIQESTQTPTVHEESEEEEVDETGVEVKDIELVMSQANVSRAKAVRALKNNNNDIVNAIMELTM
>UniRef100_A0A4W4EMW0
MPGEATETVPVTEQEMQQPQVETGSGTESDSDESVPEQEEQDSAQAQTQQAQLAAAAEIDEEPVSKAKQSRSEKKARKAMSKLGLRQVTGVTRVTIRKSKNILFVITKPDVYKSPASDTYIVFGEAKIEDLSQQAQLAAAEKFKVQGEAASNIQENTQTPTVQEESEEEEVDETGVEVKDIELVMSQANVSRAKAVRALKNNNNDIVNAIMELTM
>UniRef100_A0A6Q2YQS7
MPGEATETVPVTEQEMQQPQVETGSGTESDSDESVPDLEEQDSAQAQTQQAQLAAAAEIDEEPVSKAKQSRSEKKARKAMSKLGLRQVTGVTRVTIRKSKNILFVITKPDVYKSPASDTYIVFGEAKIEDLSQQAQLAAAEKFKVQGEAVSNIQENTQTPTVQEESEEEEVDETGVEVKDIELVMSQANVSRAKAVRALKNNNNDIVNAIMELTM
>UniRef100_C1BJR8
MPGEATETVPIMEQDLLQPQAETGSATDSDSDDSVPELEEQDSAQAQTHQAQLAAAAEIDEEPVSKAKQSRSEKKARKAMSKLGLRQVAGVTRVTIRKSKNILFVIPKPDVYKSPASDTYIVFGEAKIEDLSQQAQLAAAEKFKVQGEAVSSIQENTQTPTVQEESEEEEVDETGVEVKDIELVMSQANVSRAKAIRALKNNNNDIVNAIMELTM
>UniRef100_A0A8C7KNX8
MPGEtTTETVPA--MELQQSQAETGSGTDSDSDDSVPDLEEQDSTQ--TQQAQLAAAAEIDEEPVSKAKQSRSEKKARKAMSKLGLRQVMGVTRVTIRKSKNILFVIPKPDVYKSSASDTYIVFGEAKIEDLSQQAQLAAAEKFKVQGEdRMSSIQENTQTPTVQEESEEEEVDETGVEVKDIELVMSQANVSRVKAIRALKNNNNDIVNAIMELTM
>UniRef100_UPI001EAEA996
MPGEtTTETVPA--MELQQSQAETGSGTDSDSDDSVPDLEEQDSTQ--TQQAQLAAAAEIDEEPVSKAKQSRSEKKARKAMSKLGLRQVMGVTRVTIRKSKNILFVIPKPDVYKSSASDTYIVFGEAKIEDLSQQAQLAAAEKFKVQGEdRMSSIQENTQTPTVLEESEEEEVDETGVEVKDIELVMSQANVSRVKAIRALKNNNNDIVNAIMELTM
>UniRef100_UPI0015F7BBD1
----------------------SGSGTDSDSDDSVPDLEEQDSTQ--TQQAQLAAAAEIDEEPVSKAKQSRSEKKARKAMSKLGLRQVMGVTRVTIRKSKNILFVIPKPDVYKSSASDTYIVFGEAKIEDLSQQAQLAAAEKFKVQGEdRMSSIQENTQTPTVQEESEEEEVDETGVEVKDIELVMSQANVSRVKAIRALKNNNNDIVNAIMELTM
>UniRef100_A0A8C7DL46
MPGEATETVPVTEQEMQQPQVETGSGTESDSDESVPDLEEHDSAQ--TQQAQLAAAAEIDEEPVSKAKQSRKHDpcffASLQAMSKLGLRQVTGVTRVTIRKSKNILFVITKPDVYKSPASDTYIVFGEAKIEDLSQQAQLAAAEKFKVQGEAVSNVQENTQTPTVQEESEEEEVDETGVEVKDIELVMSQANVSRAKAVRALKNNNNDIVNAIM----
>UniRef100_C1BF02
MPGEATETVPVTEQEMQQPQVETGSGTESDSDESVPDLEEQDSAQ--TQQAQLAAAAEIDEEPVSKAKQSRSEKKARKAMSKLGLRQVTGVTRVTIRKSKNILFVITKPDVYKSPASDTYIVFGEAKIENLSQQAQLAAAEKFKVQGEAVSNIQENTQTPTVQEESEEEEVDETGVEVKDIELVMSQANVSRAKAVRALKNNNNDIVNAIMELTM
>UniRef100_UPI00113166DC
----------------------SGSGTDSDSDDSVPDLEEQDSTQ--TQQAQLAAAAEIDEEPVSKAKQSRSEKKARKAMSKLGLRQVMGVTRVTIRKSKNILFVIPKPDVYKSSASDTYIVFGEAKIEDLSQQAQLAAAEKFKVQGEdRMSSIQENTQTPTVQEESEEEEVDETGVEVKDIELVMSQANVSRVKAIRALKNNNNDIVNAIMELTM
>UniRef100_B5X5W0
MPGEATETVPVTEQEMQQPQVETGSGTESDSDESVPDLEEQDSAQ--TQHAQLAAAAEIDEEPVSKAKQSRSEKKARKAMSKLGLRQVTGVTRVTIRKSKNILFVITKPDVYKSPASDTYIVFGEAKIEDLSQQAQLAAAEKFKVQGEAVSNIQENTQTPTVQEESEEEEVDETGVEVKDIELVMSQANVSRAKAVRALKNNNNDIVNAIMELTM
>UniRef100_A0A674BML3
MPGEATETVPVTEQEMQQPQVETGSGTESDSDESVPDLEEQDSAQ--TQHAQLAAAAEIDEEPVSKAKQSRSEKKARKAMSKLGLRQVMGVTRVTIRKSKNILFVITKPDVYKSPASDTYIVFGEAKIEDLSQQAQLAAAEKFKVQGEAVSNIQENTQTPTVQEESEEEEVDETGVEVKDIELVMSQANVSRAKAVRALKNNNNDIVNAIMELTM
>UniRef100_A0A8U1C863
MPGEtTTETVP----ELQQSQADTGSGTDSDSDDSVPDLEEQDSTQ--TQQAQLAAAAEIDEEPVSKAKQSRSEKKARKAMSKLGLRQVTGVTRVTIRKSKNILFVIPKPDVYKSSASDTYIVFGEAKIEDLSQQAQLAAAEKFKVQGEdRMSSIQENTQTPTVQEESEEEEVDETGVEVKDIELVMSQANVSRVKAIRALKNNNNDIVNAIMELTM
>DUMMY
-----------------------------------------------------------------------------------------------------------------------------------------------------------------------------------------------------------------------
>DUMMY
-----------------------------------------------------------------------------------------------------------------------------------------------------------------------------------------------------------------------
>DUMMY
-----------------------------------------------------------------------------------------------------------------------------------------------------------------------------------------------------------------------
>UniRef100_A0A3P9NLT1
-----------------------GSGTESDSDDSVPELEEQDSAQTQTQQAQLAAAAEIDEEPVSKAKQSRSEKKARKAMSKLGLRQVTGVTRVTIRKSKNILFVITKPDVYKSPASDTYIVFGEAKIEDLSQQAQLAAAEKFKVQGEATAKIQDNTQTPTVQEESEEEEVDETGVEVKDIELVMSQANVSRAKAVRALKNNNNDIVNAIM----
>DUMMY
-----------------------------------------------------------------------------------------------------------------------------------------------------------------------------------------------------------------------
>DUMMY
-----------------------------------------------------------------------------------------------------------------------------------------------------------------------------------------------------------------------
>UniRef100_A0A3P9MGY6
MPGEATETVPITEQEMQQPQVETGSGTESDSDDSVPELEEQDSAQTQTQQAQLAAAAEIDEEPVSKAKQSRSEKKARKAMSKLGLRQVTGVTRVTIRKSKNILFVITKPDVYKSPASDTYIVFGEAKIEDLSQQAQLAAAEKFKVQGEAVSNIQENTQTPTVQEESEEEEVDEAGVEVKDIELVMSQANVSRAKAVRALKNNNNDIVNAIMELTM
>UniRef100_A0A8C2ZEN9
MPGEATETVPVTEQEMQQPQVETGSGTESDSDDSVPDLEEQDSAQTQTQQAQLAAAAEIDEEPVSKAKQSRSEKKARKAMSKLGLRQVTGVTRVTIRKSKNILFVITKPDVYKSPASDTYIVFGEAKIEDLSQQAQLAAAEKFKVQGEAVSNIQENTQTPTVQEESEEEEVDETGVEVKDIELVMSQANVSRAKAVRALKNNNNDIVNAIMELTM
>DUMMY
-----------------------------------------------------------------------------------------------------------------------------------------------------------------------------------------------------------------------
>DUMMY
-----------------------------------------------------------------------------------------------------------------------------------------------------------------------------------------------------------------------
>DUMMY
-----------------------------------------------------------------------------------------------------------------------------------------------------------------------------------------------------------------------
>UniRef100_UPI00106E3569
----------------------SGSGTESDSDDSVPELEEQDSAQTQTQQAQLAAAAEIDEEPVSKAKQSRSEKKARKAMSKLGLRQVTGVTRVTIRKSKNILFVITKPDVYKSPASDTYIVFGEAKIEDLSQQAQLAAAEKFKVQGEAVSNIQENTQTPTVQEESEEEEVDETGVEVKDIELVMSQANVSRAKAVRALKNNNNDIVNAIMELTM
>UniRef100_UPI0019635224
----------------------SGSGTESDSDDSVPELEEQDSAQTQTQQAQLAAAAEIDEEPVSKAKQSRSEKKARKAMSKLGLRQVTGVTRVTIRKSKNILFVITKPDVYKSPASDTYIVFGEAKIEDLSQQAQLAAAEKFKVQGEAVSNIQENTQTPTVQEESEEEEVDETGVEVKDIELVMSQANVSRAKAVRALKNNNNDIVNAIMELTM
>UniRef100_A0A671VS08
MPGEATETVPVTEQEMQQPQVETGSGTESDSDDSVPELEEQDSAQTQTQQAQLAAAAEIDEEPVSKAKQSRSEKKARKAMSKLGLRQVTGVTRVTIRKSKNILFVITKPDVYKSPASDTYIVFGEAKvfsnfffflirqqnIEDLSQQAQLAAAEKFKVQGEAVSNIQENTQTPTVQEESEEEEVDETGVEVKDIELVMSQANVSRAKAVRALKNNNNDIVNAIMELTM
>UniRef100_A0A4W6ETG1
MPGEATETVPVTEQEMQQPQVETGSGTESDSDDSVPDLEEQDSAQTQTQQAQLAAAAEIDEEPVSKAKQSRSEKKARKAMSKLGLRQVTGVTRVTIRKSKNILFVITKPDVYKSPASDTYIVFGEAKIEDLSQQAQLAAAEKFKVQGEAVSNIQENTQTPTVQEESEEEEVDETGVEVKDIELVMSQANVSRAKAVRALKNNNNDIVNAIMELTM
>DUMMY
-----------------------------------------------------------------------------------------------------------------------------------------------------------------------------------------------------------------------
>UniRef100_A0A6P8UL67
-----------------------GSGTESDSDDSVPDLEEQDSAQTQTQQAQT-------RKPVSKAKQSRSEKKARKAMSKLGLRQVTGVTRVTIRKSKKHLVCHHQPDVYKSPASDTYIVFGEAKIEDSSQQAQLAAAEKFKVQGEXSFNIQENTQTPTVQEESEEEEVDETGVEVKDIELVMSQANVSRAKAVRALXNNNNDIVNAIMELTM
>DUMMY
-----------------------------------------------------------------------------------------------------------------------------------------------------------------------------------------------------------------------
>UniRef100_UPI001A992505
MPSEATETVPVTEQEMQQPQVETGSGTESDSDDSVPELEEQDSTQTQTQQAQLAAAAEIDEEPVSKAKQSRSEKKARKAMSKLGLRQVTGVTRVTIRKSKNILFVITKPDVYKSPASDTYIVFGEAKIEDLSQQAQLAAAEKFKVQGEAVSNIQENTQTPTVQEESEEEEVDETGVEVKDIELVMSQANVSRAKAVRALKNNNNDIVNAIMELTM
>UniRef100_A0A0H4MC43
MPGEATETVPVTEQEMQQPQVETGSGTESDSDDSVPELEEQDSAQTQTQQAQLAAAAELDEEPVSKAKQSRSEKKARKAMSKLGLRQVTGVTRVTIRKSKNILFVITKPDVYKSPASDTYIVFGEAKIEDLSQQAQLAAAEKFKVQGEAVSNIQENTQTPTVQEESEEEEVDETGVEVKDIELVMSQANVSRAKAVRALKNNNNDIVNAIMELTM
>DUMMY
-----------------------------------------------------------------------------------------------------------------------------------------------------------------------------------------------------------------------
>UniRef100_UPI00148C50D1
MPGEATETVPVTEQEMQQPQVETGSGTESDSDDSVPDLEEQDSAQTQTQQAQLAAAAEIDEEPVSKAKQSRSEKKARKAMSKLGLRQVTGVTRVTIRKSKNILFVITKPDVYKSPASDTYIVFGEAKIEDLSQQAQLAAAEKFKVQGETVSNIQENTQTPTVQEESEEEEVDETGVEVKDIELVMSQANVSRAKAVRALKNNNNDIVNAIMELTM
>DUMMY
-----------------------------------------------------------------------------------------------------------------------------------------------------------------------------------------------------------------------
>UniRef100_A0A8J0UF77
MPGEATETVPAAEQELHQPQAETGSGTESDSDDSPPEL-EQDSTQ-TTQQAQLAAAAEIDEEPVSKAKQSRSEKKARKAMSKLGLRQVTGVTRVTIRKSKNILFVITKPDVYKSPASDTYIVFGEAKIEDLSQQAQLAAAEKFKVQGEAVSNIQENTQTPTVQEESEEEEVDETGVEVKDIELVMSQANVSRAKAVRALKNNSNDIVNAIMELTM
>UniRef100_Q68F90
MPGEATETVPAAEQELHQPQAETGSGTESDSDDSPPEL-EQDSTQTTTQQAQLAAAAEIDEEPVSKAKQSRSEKKARKAMSKLGLRQVTGVTRVTIRKSKNILFVITKPDVYKSPASDTYIVFGEAKIEDLSQQAQLAAAEKFKVQGEAVSNIQENTQTPTVQEESEEEEVDETGVEVKDIELVMSQANVSRAKAVRALKNNSNDIVNAIMELTM
>UniRef100_UPI001ABDEB2C
MPGEATETVPVAEQELHQPQAETGSGTDSDSDDSPPELEQ--DTQTSTQQAQLAAAAEIDEEPVSKAKQSRSEKKARKAMSKLGLRQVTGVTRVTIRKSKNILFVITKPDVYKSPASDTYIVFGEAKIEDLSQQAQLAAAEKFKVQGEGVSNIQENTQTPTVQEESEEEEVDETGVEVKDIELVMSQANVSRAKAVRALKNNSNDIVNAIMELTM
>UniRef100_A0A2G9NK90
MPGKATETVPVAEQELHQHQAKTGSVTESASYDSPPEL-EHDSTQTSTQ--------------------------------LLGSQE-------RLSKNPKTFYLSLQNQMYTRAQYLTLILSSErLRLKMSHNKPSLLLLKKIKVKGETVSNIQENTHTPTVQEENKEEEVHEPGVEVKDIELVMSQENMSRAKAVHALKNNSNDIVNAIMEL--
>UniRef100_UPI001AAD67C1
MPGEATETVPVAEHELHQPQAETGSGTESDSDDSPPELEH--DTHSSTQQAQLAAAAEIDEEPVSKAKQSRSEKKARKAMSKLGLRQVTGVTRVTIRKSKNILFVITKPDVYKSPASDTYIVFGEAKIEDLSQQAQLAAAEKFKVQGEAVSNIQENTQTPTVQEESEEEEVDENGVEVKDIELVMSQANVSRAKAVRALKNNSNDIVNAIMELTM
>UniRef100_UPI0020958B18
MPGEATETVPATEQELPQPQAETapavpappagapvqasGSGTESDSDESVPELEEQDSTQATTQQAQLAAAAEIDEEPVSKAKQSRSEKKARKAMSKLGLRQVTGVTRVTIRKSKNILFVITKPDVYKSPASDTYIVFGEAKIEDLSQQAQLAAAEKFKVQGEAVSNIQENTQTPTVQEESEEEEVDETGVEVKDIELVMSQANVSRAKAVRALKNNSNDIVNAIMELTM
>UniRef100_UPI0018A1E04C
MPGEATETVPATEQELPQPQAETapavpappadapvqasGSGTESDSDESVPELEEQDSTQATTQQAQLAAAAEIDEEPVSKAKQSRSEKKARKAMSKLGLRQVTGVTRVTIRKSKNILFVITKPDVYKSPASDTYIVFGEAKIEDLSQQAQLAAAEKFKVQGEAVSNIQENTQTPTVQEESEEEEVDETGVEVKDIELVMSQANVSRAKAVRALKNNSNDIVNAIMELTM
>UniRef100_A0A8C3RWZ3
-------------------------------------------------QAQLTHSLSTGEETISKAKQSRSEKKARKAMSKLGLRQIHGVTRITIRKSKNILFVITKPDVFKSPASDIYIVFGEAKIEDLSQQVHKAAAEKFKVPMEHSPLITETAPALTIKEESeEEEEVDETGLEVRDIELVMAQANVSRPKAVRALRHNNNDIVNAIMELTM
>UniRef100_A0A8C3P6P6
MPGEATETVPATEQDLPQPQAETapavpappagapaapaaavseppvqvsGSGTESDSDESVPELEEQDSTQATTQQAQLAAAAEIDEEPVSKAKQSRSEKKARKAMSKLGLRQVTGVTRVTIRKSKNILFVITKPDVYKSPASDTYIVFGEAKIEDLSQQAQLAAAEKFKVQGEAVSNIQENTQTPTVQEESEEEEVDETGVEVKDIELVMSQANVSRAKAVRALKNNSNDIVNAIMELTM
>UniRef100_A0A151PBM4
MPGEATETVPATEQELPQPQAETGSGTESDSDESVPELEEQDSTQATTQQAQLAAAAEIDEEPVSKAKQSRSEKKARKAMSKLGLRQVTGVTRVTIRKSKNILFVITKPDVYKSPASDTYIVFGEAKIEDLSQQAQLAAAEKFKVQGEAVSNIQENTQTPTVQEESEEEEVDETGVEVKDIELVMSQANVSRAKAVRALKNNSNDIVNAIMELTM
>UniRef100_A0A7M4EC41
MPGEATETVPATEQELPQPQAETGSGTESDSDESVPELEEQDSTQATTQQAQLAAAAEIDEEPVSKAKQSRSEKKARKAMSKLGLRQVTGVTRVTIRKSKNILFVITKPDVYKSPASDTYIVFGEAKIEDLSQQAQLAAAEKFKVQGEAVSNIQENTQTPTVQEESEEEEVDETGVEVKDIELVMSQANVSRAKAVRALKNNSNDIVNAIM----
>UniRef100_A0A8D0GKG6
MPGEATETVPATEQELPQPQAETGSGTESDSDESVPELEEQDSTQATTQQAQLAAAAEIDEEPVSKAKQSRREKKARKAMSKLGLRQVTGVTRVTIRKSKNILFVITKPDVYKSPASDTYIVFGEAKIEDLSQQAQLAAAEKFKVQGEAVSNIQENTQTPTVQEESEEEEVDETGVEVKDIELVMSQANVSRAKAVRALKNNGNDIVNAIMELTM
>UniRef100_UPI001C4C4DB7
MPGEATETVPATEQELPQPQAETvtpapgahmevkltaeesrpvatknpevagqgsqagtalepsGSGTESDSDESVPELEEQDSTQATTQQAQLAAAAEIDEEPVSKAKQSRSEKKARKAMSKLGLRQVTGVTRVTIRKSKNILFVITKPDVYKSPASDTYIVFGEAKIEDLSQQAQLAAAEKFKVQGEAVSNIQENTQTPTVQEESEEEEVDETGVEVKDIELVMSQANVSRAKAVRALKNNSNDIVNAIMELTM
>UniRef100_UPI0015923F65
MPGEATETVPATEQELPQPQAETvtlppvpgvpmevmrtaeeskpvatknpevagkgsqagtalessGSGTESDSDESVPELEEQDSTQATTQQAQLAAAAEIDEEPVSKAKQSRSEKKARKAMSKLGLRQVTGVTRVTIRKSKNILFVITKPDVYKSPASDTYIVFGEAKIEDLSQQAQLAAAEKFKVQGEAVSNIQENTQTPTVQEESEEEEVDETGVEVKDIELVMSQANVSRAKAVRALKNNSNDIVNAIMELTM
>UniRef100_V8NWC5
-------------------------------------------------------------------------------MSKLGLRQIHGVTRITIRKSKNILFVITKPDVFKSPASDIYIVFGEAKIEDLSQQVHKAAAEKFKVPVEHSPLITEAAPALTIKEESEEEE------EVKEANLLQT-----------------------------
>UniRef100_A0A670YJ45
MPGEATETVPATEQELPQPQAETGSGTESDSDESVPELEEQDSTQATTQQAQLAAAAEIDEEPVSKAKQSRSEKKARKAMSKLGLRQVTGVTRVTIRKSKNILFVITKPDVYKSPASDTYIVFGEAKIEDLSQQAQLAAAEKFKVQGEAISNIQENTQTPTVQEESEEEEVDETGVEVKDIELVMSQANVSRAKAVRALKNNSNDIVNAIMELTM
>UniRef100_A0A093I2N6
------------------------------------------------------------------------------AMSKLGLRQIHGVTRITIRKSKNILFVITKPDVFKSPASDIYIVFGEAKIEDLSQQVHKAAAEKFKVPMEHSPLITETAPTLTIKEESeEEEEVDETGLEVRDIELVMAQANVSRPKAVRALRHNNNDIVNAIM----
>UniRef100_A0A7K8NS05
-------------------------------------------------QAQLTHSMGAGEESISKAKQSRSEKKARKAMSKLGLRQIHGVTRITIRKSKNILFVITKPDVFKSPASDIYIVFGEAKIEDLSQQVHKAAAEKFKVPMEHSPLITETAPTLTIKEESeEEEEVDETGLEVRDIELVMAQANVSRPKAVRALRHNNNDIVNAIM----
>UniRef100_A0A7K9BF34
-------------------------------------------------QAQLTHSMGAGEESISKAKQSRSEKKARKAMSKLGLRQIHGVTRITIRKSKNILFVITKPDVFKSPASDIYIVFGEAKvrqgrglgrgvahgdqqvtlpspqIEDLSQQVHKAAAEKFKVPMEHSPLITETAPTLTIKEESeEEEEVDETGLEVRDIELVMAQANVSRPKAVRALRHNNNDIVNAIM----
>UniRef100_A0A7K7VG55
-------------------------------------------------QAPLGQAVAAGEESSSKAKQSRSEKKARKAMSKLGLRQIHGVTRITIRKSKNILFVISKPDVFKSPASDIYIVFGEAKIEDLSQQVHKAAAEKFKVPLEHSPLITEAAPSLAIKEESeEEEEVDETGLEVRDIELVMAQANVSRPKAVRALRHNNNDIVNAIM----
>UniRef100_A0A7K7ACK0
-------------------------------------------------QAPLGHAVGAGEESISKAKQSRSEKKARKAMSKLGLRQIHGVTRITIRKSKNILFVITKPDVFKSPASDIYIVFGEAKIEDLSQQVHKAAAEKFKVPMEHSPLITETAPSLTIKEESeEEEEVDETGLEVRDIELVMAQANVSRPKAVRALRHNNNDIVNAIM----
>UniRef100_A0A8B9QPR0
-----------------------GSGTESDSDESVPELEEQDSTQATTQQAQLAAAAEIDEEPVSKAKQSRSEKKARKAMSKLGLRQVTGVTRVTIRKSKNILFVITKPDVYKSPASDTYIVFGEAKIEDLSQQAQLAAAEKFKVQGEAVSNIQENTQTPTVQEESEEEEVDETGVEVKDIELVMSQANVSRAKAVRALKNNSNDIVNAIMELTM
>UniRef100_A0A091JJ85
------------------------------------------------QQAQLTHSLGTGEETVSKAKQSRSEKKARKAMSKLGLRQIHGVTRITIRKSKNILFVITKPDVFKSPASDIYIVFGEAKIEDLSQQVHKAAAEKFKVPMEHSPLITEAAPTLTIKEESeEEEEVDETGLEVRDIELVMAQANVSRPKAVRALRHNNNDIVNAIM----
>UniRef100_R0L6Q3
------------------------------------------------------------EESISKAKQSRSEKKARKAMSKLGLRQIHGVTRITIRKSKNILFVITKPDVFKSPASDIYIVFGEAKIEDLSQQVHKAAAEKFKVPMEHSPLITETAPALTIxXXXEEEEEVDETGLEVRDIELVMAQANVSRPKAVRALRHNNNDIVNAIM----
>UniRef100_U3INC1
-----------------------GSGTESDSDESVPELEEQDSTQATTQQAQLAAAAEIDEEPVSKAKQSRSEKKARKAMSKLGLRQVTGVTRVTIRKSKNILFVITKPDVYKSPASDTYIVFGEAKIEDLSQQAQLAAAEKFKVQGEAVSNIQENTQTPTVQEESEEEEVDETGVEVKDIELVMSQANVSRAKAVRALKNNSNDIVNAIMELTM
>DUMMY
-----------------------------------------------------------------------------------------------------------------------------------------------------------------------------------------------------------------------
>DUMMY
-----------------------------------------------------------------------------------------------------------------------------------------------------------------------------------------------------------------------
>DUMMY
-----------------------------------------------------------------------------------------------------------------------------------------------------------------------------------------------------------------------
>DUMMY
-----------------------------------------------------------------------------------------------------------------------------------------------------------------------------------------------------------------------
>DUMMY
-----------------------------------------------------------------------------------------------------------------------------------------------------------------------------------------------------------------------
>DUMMY
-----------------------------------------------------------------------------------------------------------------------------------------------------------------------------------------------------------------------
>UniRef100_A0A7K6SUU2
-----------------------GSCNESESnDESIPELEEPEGSEPPAQsQAPLTHSLGTGEETVSKAKQSRSEKKARKAMSKLGLRQIHGVTRITIRKSKNILFVITKPDVFKSPASDIYIVFGEAKIEDLSQQVHKAAAEKFKVPMEHSPLITETAPTLTIKEESeEEEEVDETGLEVRDIELVMAQANVSRPKAVRALRHNNNDIVNAIM----
>UniRef100_A0A2I0LJ43
-----------------------GSGTESDSDESVPELEEQDSTQATTQQAQLAAAAEIDEEPVSKAKQSRSEKKARKAMSKLGLRQVTGVTRVTIRKSKNILFVITKPDVYKSPASDTYIVFGEAKIEDLSQQAQLAAAEKFKVQGEAVSNIQENTQTPTVQEESEEEEVDETGVEVKDIELVMSQANVSRAKAVRALKNNSNDIVNAIMELTM
>UniRef100_UPI0006790C51
----------------PQPQAETGSGTESDSDESVPELEEQDSTQATTQQAQLAAAAEIDEEPVSKAKQSRSEKKARKAMSKLGLRQVTGVTRVTIRKSKNILFVITKPDVYKSPASDTYIVFGEAKIEDLSQQAQLAAAEKFKVQGETVSNIQENTQTPTVQEESEEEEVDETGVEVKDIELVMSQANVSRAKAVRALKNNSNDIVNAIMELTM
>UniRef100_UPI0005227D2C
----------------------SGSGTESDSDESVPELEEQDSTQATTQQAQLAAAAEIDEEPVSKAKQSRSEKKARKAMSKLGLRQVTGVTRVTIRKSKNILFVITKPDVYKSPASDTYIVFGEAKIEDLSQQAQLAAAEKFKVQGEAVSNIQENTQTPTVQEESEEEEVDETGVEVKDIELVMSQANVSRAKAVRALKNNSNDIVNAIMELTM
>UniRef100_A0A226MD00
---------------------------------------------------QLAAAAEIDEEPVSKAKQSRSEKKARKAMSKLGLRQVTGVTRVTIRKSKNILFVITKPDVYKSPASDTYIVFGEAKIEDLSQQAQLAAAEKFKVQGEAVSNIQENTQTPTVQEESEEE-------EVKDIELVMSQANVSRAKAVRALKNNSNDIVNAIM----
>UniRef100_A0A226NQN4
-----------------------GSGTESDSDESVPELEEHDSTQATTQQAQLAAAAEIDEEPVSKAKQSRSEKKARKAMSKLGLRQVTGVTRVTIRKSKNILFVITKPDVYKSPASDTYIVFGEAKIEDLSQQAQLAAAEKFKVQGEAVSNIQENTQTPTVQEESEEE-------EVKDIELVMSQANVSRAKAVRALKNNSNDIVNAIMELTM
>UniRef100_A0A1D5PLP1
MPGEATETVPATEQELPQPQAETvpaalppaapaatspapGSGTESDSDESVPELEEHDSTQATTQQAQLAAAAEIDEEPVSKAKQSRSEKKARKAMSKLGLRQVTGVTRVTIRKSKNILFVITKPDVYKSPASDTYIVFGEAKIEDLSQQAQLAAAEKFKVQGEAVSNIQENTQTPTVQEESEEEEVDETGVEVKDIELVMSQANVSRAKAVRALKNNSNDIVNAIMELTM
>UniRef100_A0A8C9ET93
-----------------------GSCNESESnDESIPELEEPEGAEPRPMQTQVGAG---DPGDVGHNVWSSPSCLLPQAMSKLGLRQIHGVTRITIRKSKNILFVITKPDVFKSPASDIYIVFGEAKIEDLSQQVHKAAAEKFKVPMEHSPLITETAPALTIKEESeEEEEVDETGLEVRDIELVMAQANVSRPKAVRALRHNNNDIVNAIM----
>UniRef100_A0A669QA23
MPGEATETVPATEQELPQPQAETvpaalppaapaatspaaapGSGTESDSDESVPELEEHDSTQATTQQAQLAAAAEIDEEPVSKAKQSRSEKKARKAMSKLGLRQVTGVTRVTIRKSKNILFVITKPDVYKSPASDTYIVFGEAKIEDLSQQAQLAAAEKFKVQGEAVSNIQENTQTPTVQEESEEEEVDETGVEVKDIELVMSQANVSRAKAVRALKNNSNDIVNAIMELTM
>UniRef100_A0A2P4S9G5
-----------------------GSGTESDSDESVPELEEHDSTQATTQQAQLAAAAEIDEEPVSKAKQSRSEKKARKAMSKLGLRQVTGVTRVTIRKSKNILFVITKPDVYKSPASDTYIVFGEAKIEDLSQQAQLAAAEKFKVQGEAVSNIQENTQTPTVQEESEEEEVDETGVEVKDIELVMSQANVSRAKAVRALKNNSNDIVNAIM----
>UniRef100_UPI000549D972
-----------------------GSGTESDSDESVPELEEHDSTQATTQQAQLAAAAEIDEEPVSKAKQSRSEKKARKAMSKLGLRQVTGVTRVTIRKSKNILFVITKPDVYKSPASDTYIVFGEAKIEDLSQQAQLAAAEKFKVQGEAVSNIQENTQTPTVQEESEEEEVDETGVEVKDIELVMSQANVSRAKAVRALKNNSNDIVNAIMELTM
>UniRef100_H0ZZA6
MPGEATETVPATEQELPQPQAETGSGTESDSDESVPELEEQDSTQATTQQAQLAAAAEIDEEPVSKAKQSRSEKKARKAMSKLGLRQVTGVTRVTIRKSKNILFVITKPDVYKSPASDTYIVFGEAKIEDLSQQAQLAAAEKFKVQGEPVSNIQENTQTPTVQEESEEEEVDETGVEVKDIELVMSQANVSRAKAVRALKNNSNDIVNAIMELTM
>UniRef100_A0A8C9UBT9
-------------------------------------------------------------------------------MSKLGLRQVTGVTRVTIRKSKNILFVITKPDVYKSPASDTYIVFGEAKIEDLSQQAQLAAAEKFKVQGEPVSNIQENTQTPTVQEESEEEEVDETGVEVKDIELVMSQANVSRAKAVRALKNNSNDIVNAIM----
>DUMMY
-----------------------------------------------------------------------------------------------------------------------------------------------------------------------------------------------------------------------
>UniRef100_UPI001960F267
-----------------------GSGTESDSDESVPELEEQDSTQATTQQAQLAAAAEIDEEPVSKAKQSRSEKKARKAMSKLGLRQVTGVTRVTIRKSKNILFVITKPDVYKSPASDTYIVFGEAKIEDLSQQAQLAAAEKFKVQGEPVSNIQENTQTPTVQEESEEEEVDETGVEVKDIELVMSQANVSRAKAVRALKNNSNDIVNAIMELTM
>DUMMY
-----------------------------------------------------------------------------------------------------------------------------------------------------------------------------------------------------------------------
>UniRef100_A0A7L2TEB6
-----------------------GSGNESDrNDESIPEREEPEGSEPPPAQPQvpLGHALGPGEEPLSKAKQSRSEKKARKAMSKLGLRQIHGVTRITIRKSKNILFVISKPDVFKSPASDIYIVFGEAKIEDLSQQVHKAAAEKFKVPLEHSALVTDAAPALAIKEESeEEEEVDETGLEVRDIELVMAQANVSRPKAVRALRHNNNDIVNAIM----
>UniRef100_A0A093THZ3
-----------------------GSGTESDSDESVPELEEQDSTQATTQQAQLAAAAEIDEEPVSKAKQSRSEKKARKAMSKLGLRQVTGVTRVTIRKSKNILFVITKPDVYKSPASDTYIVFGE-----------------------AVSNIQENTQTPTGQEESEEEEVDETGVEVKDIELVMSQANVSRAKAVRALKNNSNDIVNAIM----
>DUMMY
-----------------------------------------------------------------------------------------------------------------------------------------------------------------------------------------------------------------------
>UniRef100_A0A6I8NN66
MPGEATETVPAAEQELPQPQAETGSGTESDSDESVPELEEQDSAQATTQQAQLAAAAEIDEEPVSKAKQSRSEKKARKAMSKLGLRQVTGVTRVTIRKSKNILFVITKPDVYKSPASDTYIVFGEAKIEDLSQQAQLAAAEKFKVQGEAVSNIQENTQTPTVQEESEEEEVDETGVEVKDIELVMSQANVSRAKAVRALKNNSNDIVNAIMELTM
>UniRef100_UPI0018F6AD91
MPGEATETVPaAAEQDLPQPQAETGSGTESDSDESVPELEEQDSAQATTQQAQLAAAAEIDEEPVSKAKQSRSEKKARKAMSKLGLRQVTGVTRVTIRKSKNILFVITKPDVYKSPASDTYIVFGEAKIEDLSQQAQLAAAEKFKVQGEAVSNIQENTQTPTVQEESEEEEVDETGVEVKDIELVMSQANVSRAKAVRALKNNSNDIVNAIMELTM
>UniRef100_A0A7N4PEV3
MPGEATETVPATEQELPQPQAETGSGTESDSDESVPELEEQDSTQATTQQAQLAAAAEIDEEPVSKAKQSRSEKKARKAMSKLGLRQVTGVTRVTIRKSKNILFVITKPDVYKSPASDTYIVFGEAKIEDLSQQAQLAAAEKFKVQGEAVSNIQENTQTPTVQEESEEEEVDETGVEVKDIELVMSQANVSRAKAVRALKNNSNDIVNAIMELTM
>UniRef100_UPI00186B18C8
MPGEATETVPATEQELPQPQAETGSGTESDSDESVPELEEQDSTQATTQQAQLAAAAEIDEEPVSKAKQSRSEKKARKAMSKLGLRQVTGVTRVTIRKSKNILFVITKPDVYKSPASDTYIVFGEAKIEDLSQQAQLAAAEKFKVQGEAVSNIQENTQTPTVQEESEEEEVDETGVEVKDIELVMSQANVSRAKAVRALKNNSNDIVNATMELTM
>DUMMY
-----------------------------------------------------------------------------------------------------------------------------------------------------------------------------------------------------------------------
>UniRef100_A0A1S3ADR1
MPGEATETVPATEQELPQPQAETGSGTESDSDESVPELEEQDSTQATTQQAQLAAAAEIDEEP---------------------------------------------PDVYKSPASDTYIVFGEAKIEDLSQQAQLAAAEKFKVQGEAVSNIQENTQTPTVQEESEEEEVDETGVEVKDIELVMSQANVSRAKAVRALKNNSNDIVNAIMELTM
>UniRef100_UPI0003339302
MPGEAIETVPATEQELPQPQAETGSGTESDSDESVPELEEQDSTQATTQQAQLAAAAEIDEEPVSKAKQSRSEKKARKAMSKLGLRQVTGLTRVTIRKSKNILFVITKPDVYKSPASDTYIVFGEAKIEDLSQQAQLAAAEKFKVQGEAVSNIQENTQTPTVQEESEEEEVDETGVEVKDIELVMSQANVSRAKAVRALKNNSNDIVNAIMELTM
>UniRef100_UPI000D533D90
MPGEATETVPATEQELPQPQAETGSGTESDSDESVPELEEQDSTQATTQQAQLAAAAEIDEEPVSKAKQSRSEKKARKAMSKLGLRQVTGVTRVTIRKSKNILFVITKPDVYKSPASDTYIVFGEAKIEDLSQQAQLAAAEKFKVQGETVSNIQENTQTPTVQEESEEEEVDETGVEVKDIELVMSQANVSRAKAVRALKNNSNDIVNAIM----
>UniRef100_A0A7J8D781
------------------------------------------------------------EETAAKAKQSRSEKKARKAMSKLGLRQIHGVTRIAIQKAKDILFVITKPDVFKSPASDTYVVFGEAKIEDLSQQAHRAAAEKFKVPAEPCTLVPESTPGPRARLECEEtqdedEEVDEAGLELRDIELVMAQANVSRAKAVRALRDNQSDIVNAIMELTM
>UniRef100_UPI00187BCC8E
---------------LRQPRVQPGSGVECDRDGSVPDLEAQDATQTATEQAQLVVAAEADEELASEAKQSXSEKKAHNAMSKLGLPHVVGVTRATLRKSKNILFVITKPDVYKGPASDTYMVgmgLGGAKIEHLSQQAQPAAAKEFKVRGEAASNIQENTDS-TVQEETKEEEADETGTDVKDSHVsrrcfhfprIDAAAPLSTGKSLTALR---------------
>DUMMY
-----------------------------------------------------------------------------------------------------------------------------------------------------------------------------------------------------------------------
>UniRef100_UPI000766E545
-----------------------GSGTESDSDESVPELEEQDSTQATTQQAQLAAAAEIDEEPVSKAKQSRSEKKARKAMSKLGLRQVTGVTRVTIRKSKNILFVITKPDVYKSPASDTYIVFGEAKIEDLSQQAQLAAAEKFKVQGEAVSNIQENTQTPTVQEESEEEEVDETGVEVKDIELVMSQANVSRAKAVRALKNNSNDIVNAIMELTM
>UniRef100_UPI001E26B15D
MPGEATETVPATEQELPQPQAETGSGTESDSDESVPELEEQDSTQATTQQAQLAAAAEIDEEPVSKAKQSRSEKKARKAMSKLGLRQVTGVTGVTIRKSENILFVITKPDVYKSPASDTYIVFGEAKIEDLSQQAQLAAAKKFKVHGEAVSNIQENTQTPTVQEESEEEEVDETGVEVKDIELVMSQANVSRAKAVRALKNNSNDIVNAIMELTM
>UniRef100_UPI00234D87FA
MPGEATETVPATEQELPQPQAETGSGTESDSDESVPELEEQDSTQATTQQAQLAAAAEIDEEPVSKAKQSRSEKNARKAMSKLGLRQVTGVTRVTIRKSKNILFVITKPDVYKSPASDTYIVFGEAKIEDLSQQAQLAAAEKFKVQGEAVSNIQENTQTPTVQEESEEEEVDETGVEVKDIELVMSQANVSRAKAVRALKNNSNDIVNAIMELTM
>UniRef100_A0A8J8XAI4
MPGEATETVPATEQELPQPQAETvaafplesanpagvaptiakGSGTESDSDESVPELEEQDSTQATTQQAQLAAAAEIDEEPVSKAKQSRSEKKARKAMSKLGLRQVTGVTRVTIRKSKNILFVITKPDVYKSPASDTYIVFGEAKIEDLSQQAQLAAAEKFKVQGEAVSNIQENTQTPTVQEESEEEEVDETGVEVKDIELVMSQANVSRAKAVRALKNNSNDIVNAIMELTM
>UniRef100_A0A6J3J2U8
MPGEATETVPATERELPQSQAEAGSGTESDSDESVPEFEEQDSTQATTQQAQLVAAAEIGEEPVSKAKQSRSEKKARKAMSKLGLQQVTGVTRVTIRKSKNILFVITKPDVYKSPASDTYIVFGEAKIEDLSRQAQLAAAEKFKVQGEAVSNIQENTQTPTVQEDSKEEEVDETGVEVKDIELVMSQANVSRAKAVQALKNNSNDIVNAIMELTM
>UniRef100_A0A2I3MJT5
MPGEVTETVPATEQELPQPQAETGSGTASDSGESVPGLEEQDSTQTTTQKAQLAGAAEIDEEPVSKAKQSRSEKKARKAMSKLGLLQVTGVTRITIRKSKNILFVVTKPDAYKSPASDTYIVFGETKIQDLSQQAQLAAAEKFKVQGEAVSNIQENTQTPTVQEESEEEEVDETGVEVKDIELVMSQANVSRAKAVQALKNNSNDIVNAIMELTM
>UniRef100_UPI0005F49B36
MPGEVTETVPATEQELPQPQAEPESRTASDSGESVPGLEVQDSTQTTTQKAQLAGAAEMDEEPVSKAKQSRSEKKARKAMSKLGLLQVTGVTRITIRKSKNILFVVTKPDAYKSPASDTYIVFGETKIQDLSQQAQLAAAEKFKVQGEAVSNIQENTQTPTVQEESEEEEVDETGVEVKDIELVVSQANVSRAKAVQALKNNSNDIVNAIMELTM
>UniRef100_UPI001E2551E0
MPGEATETVPGIEQELLQPQAETGSGTESDGNESVPELEEQDSTQVTTQQAQLAVAAEINEEPVSKAKQRRSEKKAREAVFKLGLXQVTGVTRVTIRKSKNIFSVITKPDVYKNPALDTCIAFGEAKIKDLSQQAQLAAAEKFKVQGEAISNIQENTQTPTVQEESDEEEVDETGVEIKDIELVMSQANVSRAKAVRALK-NSNDIVNAIMELTI
>UniRef100_A0A7N9CQW0
MPGEATETVPATEQELPQPQAETvtafplqsadpagvapttakGSGTESDSDESVPELEEQDSTQATTQQAQLAAAAEIDEEPVSKAKQSRSEKKARKAMSKLGLRQVTGVTRVTIRKSKNILFVITKPDVYKSPASDTYIVFGEAKIEDLSQQAQLAAAEKFKVQGEAVSNIQENTQTPTVQEESEEEEVDETGVEVKDIELVMSQANVSRAKAVRALKNNSNDIVNAIMELTM
>UniRef100_UPI0007327723
MPGEVTETVPATEQELpqPQPQAETGSGTASDSGESVPGLEEQDSTQTTTQKAQLAGAAEIDEEPVSKAKQSRSEKKARKXMSKLGLLQVTGVTRITIRKSKNILFVITKPDAYKSPASDTYIVFGEAKIQDLSQQAQLAAAEKFRVQGEAVSNIQENTQTPTVQEESEEEEVDETGVEVKDIELVMSQANVSRAKAVQALKNNSNDIVNAIMELTM
>UniRef100_UPI0005F5763C
MPGEVTETVPATEQELPQPQAETGSGTASDSGESVPGLEEQDSTXTTTQKAQLAGAAEIDEEPVSKAKQSRSEKKARKXMSKLGLLQVTGVTRITIRKSKNILFVITKPDAYKSPASDTYIVFGEAKIQDLSQQAQLAAAEKFRVQGEAVSNIQENTQTPTVQEESEEEEVDETGVEVKDIELVMSQANVSRAKAVQALKNNSNDIVNAIMELTM
>UniRef100_A0A8I5NZT7
MPGEATETVPATEQELPQPQAETvtacplqsadpagvapttakGSGTESDSDESVPELEEQDSTQATTQQAQLAAAAEIDEEPVSKAKQSRSEKKARKAMSKLGLRQVTGVTRVTIRKSKNILFVITKPDVYKSPASDTYIVFGEAKIEDLSQQAQLAAAEKFKVQGEAVSNIQENTQTPTVQEESEEEEVDETGVEVKDIELVMSQANVSRAKAVRALKNNSNDIVNAIMELTM
>UniRef100_A0A8D2FCT2
-----------------------GSGTESDSDESVPELEEQDSTQATTQQAQLAAAAEIDEEPVSKAKQSRSEKKARKAMSKLGLRQVTGVTRVTIRKSKNILFVITKPDVYKSPASDTYIVFGEAKIEDLSQQAQLAAAEKFKVQGEAVSNIQENTQTPTVQEESEEEEVDETGVEVKDIELVMSQANVSRAKAVRALKNNSNDIVNAIM----
>UniRef100_UPI0005F5196C
MPGEVTETVPATEQELPQPQAETGSETASDSGESVPGLEEQDSTQTTTQKAQLAGAAEID-EPVSKAKQSRSEKKARKAMSKLGLLQVTGVTGITIRKSKNILFVVTKPDAYKSPASDTYIVFGETKIQDLSQQAQLAAAEKFKVQGEAVSNIQENTQTPTVQEESEEEEVDETGVEVKDIELVMSQVNVSRAKAVQALKNNSNDIVNAIMELTM
>UniRef100_G3QI73
MPGEATETVPAAEQELPQPQAETGSGTASDSGESVPGLEEQDSTQTTTQKARLVAAAEIDEEPVSKAKQSRSEKRARKAMSKLGLLQVTGVTRVTIWKSKNILFVITKPDVYESPASDAYIVFGEAKIQDLSQQAQLAAAEKFKVQGEAVGNIQENTQTPTVQEESEEEEVDETGVEVKDMKLVMSQANVSRAKAVRALKNNSNDIVNAIMELTM
>UniRef100_A0A2R8ZCX0
MPGEAAETVPATEQELPQPQAETGSGTASDSGESVPGLEEQDSTQTTTQKAWLVAAAEIDEEPVSKAKQSRSEKRARKAMSKLGLLQVTGVTRVTIWKSKNILFVITKPDVYKSPASDAYIVFGEAKIQDLSQQAQLAAAEKFKVQGEAVGNIQENTQTPTVQEESEEEEVDETGVEVKDMKLVMSQANVSRAKAVRALKNNSNDIVNAIMELTV
>UniRef100_K7ATY1
MPGEATETVPATEQELPQPQAETGSGTESDSDESVPELEEQDSTQATTQQAQLAAAAEIDEEPVSKAKQSRSEKKARKAMSKLGLRQVTGVTRVTIRKSKNILFVITKPDVYKSPASDTYIVFGEAKIEDLSQQAQLAAAEKFKVQGEAVSNIQENTQTPTVQEESEEEEVDETGVEVKDIELVMSHANVSRAKAVRALKNNSNDIVNAIMELTM
>UniRef100_Q5R9I9
MPGEATETVPATEQELPQPQAETGSGTESDSDESVPELEEQDSTQATTQQAQLAAAAEIDEEPVSKAKQSRSEKKARKAMSKLGLRQVTGVTRVTIRKSKNILFVITKPDVYKSPASDTYIVFGEAKIEDLSQQAQLAAAEKFKVQGEAVSNIQENTQTPTVQEESEEEEVDETDVEVKDIELVMSQANVSRAKAVRALKNNSNDIVNAIMELTM
>UniRef100_A0A7I2V2K5
MPGEATETVPATEQELPQPQAET----ESDSDESVPELEEQDSTQATTQQAQLAAAAEIDEEPVSKAKQSRSEKKARKAMSKLGLRQVTGVTRVTIRKSKNILFVITKPDVYKSPASDTYIVFGEAKIEDLSQQAQLAAAEKFKVQGEAVSNIQENTQTPTVQEESEEEEVDETGVEVKDIELVMSQANVSRAKAVRALKNNSNDIVNAIMELTM
>UniRef100_A0A7I2V473
MPGEATETVPATEQELPQPQAETvptlppkqqflpsspglvlespskplapadedellplippepisggvpfqsvlvnmptpksagipvptpsakqpvtknnkGSGTESDSDESVPELEEQDSTQATTQQAQLAAAAEIDEEPVSKAKQSRSEKKARKAMSKLGLRQVTGVTRVTIRKSKNILFVITKPDVYKSPASDTYIVFGEAKIEDLSQQAQLAAAEKFKVQGEAVSNIQENTQTPTVQEESEEEEVDETGVEVKDIELVMSQANVSRAKAVRALKNNSNDIVNAIMELTM
>UniRef100_A0A8I3N6T2
MPGEATETVPATEQELPQPQAETGSGTESDSDESVPGLEEQDSTQSLSRNLRISC--------------------------------LSSQNQISIRAQLQI------------PT-----VLGEAKIEDLSQQAQLAATDKFKVQGEAVSNIQENTQTPTAQEESEKEGVDEMGVEVTDIDLVMSQANVSRAKAVRALKNKRNDILSAIMELTM
>UniRef100_A0A8I3N7T5
MPGEATETVPATEQELPQPQAETGSGTESDSDESVPELEEQDSTQATTQQAQLAAAAEIDEAKQSRTQSVKTQKVRAGAMSKLGLRQVTGVTRVTIRKSKNILFVITKPDVYKSPASDTYIVFGEAKIEDLSQQAQLAAAEKFKVQGEAVSNIQENTQTPTVQEESEEEEVDETGVEVKDIELVMSQANVSRAKAVRALKNNSNDIVNAIMELTM
>DUMMY
-----------------------------------------------------------------------------------------------------------------------------------------------------------------------------------------------------------------------
>UniRef100_A0A452U9V1
MSGDATATVPATEQELPQHQAETGSGTESDSDESVPDLEEQDSTQS-------------------------------------------------------------------------------------------------------------------------------------------------------------------------
>UniRef100_UPI001E67BBE5
-------------------------------------------------------------------------------------------TKTSGQESKNILFVITKPDVYKSPASDTYIVFGEAKIEDLSQQAQLAAAEKFKVQGEAVSNIEENTQTSTVQEENEEEEVDETGVEVKDIELVMSQANVSRVKAVRALKNNSNDIVNAIMELTM
>UniRef100_UPI0020171C88
-----------------------------------------------------------------------------------------------LQESKNILFVITKPDVYKSPASDTYIVFGEAKIEDLSQQAQLAAAEKFKVQGEAVSNIQENTQTSTVQEENEEEEVDETGVEVKDIELVMSQANVSRVKAVRALKNNSNDIVNAIMELTM
>UniRef100_A0A7N5KN38
MPGEATETVPATEQELHQPQVETGSGTDSDSDESVPELEEQDSTTA-TQQAQLAAAAEIDEEPVSKAKQSRSEKKARKAMSKLGLRQVTGVTRVTIRKSKNILFVITKPDVYKSPASDTYIVFGEAKIEDLSQQAQLAAAEKFKVQGEAVSNIQENTQTPTVQEESEEEEVDEAGVEVKDIELVMSQANVSRAKAVRALKNNSNDIVNAIMELTM
>UniRef100_UPI001FD35749
MPGEATETVPATEQELPQPQAETGSGTESDSDESVPELEEQDSTQATTQQAQLAAAAEIDEEPVSKAKQSRSEKKARKAMSKLGLRQVTGVTRVTIRKSKNILFVVTKPDVYKSPASDAYIVFGEAKIEDLSQQAQLAAAEKFKVQGEAVSNIQENTQTPTVQEESEEEEVDETGVEVKDIELVMSQANVSRAKAVRALKNNSNDIVNAIMELTM
>UniRef100_UPI001E69F7D7
MPGEATETVPATEQELPQPQAETGSGTESDSDESVPELEEQDSTQATTQQAQLAAAAEIDEEPVSKAKQSWSEKKARKAVSKLGLRQVTEVTRVTIRKSKNILFVITKPDVYKSPASDTYIVFGEAKIEDLSQQAQLAAAEKFKVQGEAVSNIRENTQTPTVQEESEEEEVDETGVEVKDIELVMSQANVSTAKAVRVLKNNSNDIVNAIMELTM
>UniRef100_M3Z2N7
------------------PQTETGSGMESNADES--KLEEQDSMLA-----QLAAAAEIDKEPVSKAKQNRSEKKL-----EIGLRQVKGVTRVTIRKSKNI---TTKPDVCKSPASDTYIVFEDGKIKDLSQLAQLAADEKFKVEGEAVSDMQENTQTPTVLEENEEEEVEEMYAEVKDRELVMSQAKVSEAKA-SELTNNRDDTVNGIIELTV
>DUMMY
-----------------------------------------------------------------------------------------------------------------------------------------------------------------------------------------------------------------------
>DUMMY
-----------------------------------------------------------------------------------------------------------------------------------------------------------------------------------------------------------------------
>UniRef100_UPI001D19CA2D
MPGEAPETVPATEQELPQPQAETGSGTESDSDESVPELEEQDSTQATTQQAQLAAAAEIDEKPVSKAKQSRSEKKARKAMSKLGLRQVTGVTRVT------ILFVITKPDVSKSPASDTHIVLGEAKIEDLSQQAQLAAAEKFKVQGEAVSNTQENTQTPTVQEESEEEEVDETGVEVKDIELVMSQANVLRAKAVRTLKNNSNDIVNAIMELTM
>UniRef100_A0A8C8YE02
MPGEAPETVPATEQELPQPQAETGSGTESDSDESVPELEEQDSTQATTQQAQLAAAAEIDEKPVSKAKQSRSEKKARKAMSKLGLRQVTGVTRVT------ILFVITKPDVYKSPASDTYIVLGEAKIEDLSQQAQLAAAEKFKVQGEAVSNTPENTQTPTVQEESEEEEVDETGVEVKDIELVMSQANVLRAKAVRALKNNSNDIVNAIMELTM
>UniRef100_UPI001C6F67AF
MPGEATETIPATEQELPQPQAETGSGTESDSDESVPELEEQDSTQATTQQAQLAAAAEIHEKPVSKAKQSRSEKKSWKAMSKLGLRQVTGVIRVT------ILFVITKPDVYKSPASDTYIVFGEAKMEDLSQQAQLAAAEKFKVQGEAVSNIQGKTQTPTVQEESEEEEVDETGVEVKDVELVTSQANVSRAKAV-------------------
>UniRef100_A0A6P9FIZ8
MPGEATETVPATEQELPQPQAETGSGTESDSDESVPELEEQDSTQATTQQAQLAAAAKIDEEPVSKAKQSRSEKKARKAMSKLGLQQVTGITRVTIRKSKNILFVITKPDVYKSPASDTYIVLGEAKIEDLSQQAQLAAAEKFKVQGEAVSNIQENTQTPTVQEESEEEEVDETGVEVKDIELVMSQANVSRAKAVRALKNNSNDIVNAIMELTM
>UniRef100_A0A2U3WZC7
MPGEATETVPATEQELPQPQAETGSGTESDSDESVPELEEQDSTQATTQQAQLAAAAEIDEEPVSKAKQSRSEKKARKAMSKLGLRQVTGVTRVTIRKSKNIPFVITKPDVYKSPASDTYIVLGEAKIEDLSQQAQLAAAEKFKVQGEAVSNIQENTQTPTVQEESEEEEVDETGVEVKDIELVMSQANVSRAKAVRALKNNSNDIVNAIMELTM
>UniRef100_UPI00165A0C24
MPGEATETVPATEQELPQPQAETGSGTESDSDDSVPELEEQDSTQATTQQAQLAAAAEIDEEPVSKAKQSQSEKKTQKAMSKLGLRQVTGVTRVTIWKSKNILFVITKPDVYKSRASDTYIVFGEAKIEDLFQQAQLAAAEEFKVQGEAVSNIQENTQTPPVQEESEEEEVDETGVEVKDIELVMSRANVSRAKAVRALKKNSNDIVNAIMELTM
>UniRef100_A0A2U3YBJ5
MPGEATETVPATEQELPQPQAETGSGTESDSDESVPELEEQDSTQATTQQAQLAAAAEIDEEPVSKAKQSRSEKKARKAMSKLGLRQVTGVTRVTIRKSKNILFVITKPDVYKSPASDTYIVFGEAKIEDLSQQAQLAAAEKFKVQGEAVSNIQENTQTPTVQEENEEEEVDETGVEVKDIELVMSQANVSRAKAVRALKNNSNDIVNAIMELTM
>UniRef100_UPI00156C48C4
MPGEATETVPATEQELPQPQAETGSGTESDSDDSVPELEEQDSTQATTQQAQLAAAAEIDEEPVSKAKQSRSEKKARKAMSKLGLRQVTGVTRVTIQKSKNILFVITKPDVYKSPASDTYTVFGEARIKDLSQQAQLAAAEKLKVQGEAVSNIQENTQTPTVQEESEEEEVDETGVEVKDIELAMSQAN-----AVRALKNNSNDIVNAIMELTM
>UniRef100_UPI001E687CCA
MPGEATETVPATERELPQPQAETGSGTESDSDDSVPELEEQDSTQATTQQAQLAAAAEIDEEPVSKAKQSRSEKKARKAMSKLGLRQVTGVTRVTIRKSKNILFVITKPDVYKSPASDTYTVFGEARIEDLSQQAQLAAAEKLKVQCEAVSNIQENTQTPTVQEESEEEEVDETGVEVKDIELAMSQAN-----AVRALKNNSNDIVNAIMELTM
>UniRef100_UPI0013964DEF
MPGEATETVPATEQELPQPQAETGSGTESDSDDSVPELEEQDSTQATTQQAQLAAATGIDEEPVSKAKQSRSEKKAGKAMSKLGLRQVTGVTRITIQKSKNILFVITKPDVYKSPASDTHIVLGEAKIEDLSQQAQLAAAEKFKVQGEAVSNIQENTQTPTVQEESEEEEVDETGVEVKDIESVMSQANVSRAKAVRALKNNSNDIVNAIMELT-
>UniRef100_A0A6J3QAI3
MPGEATETVPATEQELPQSQGETGSRTESDSDESVPELEEQDSTQATTQQAQLAAAAEINEEPVSKAKQSQSEKKAQKDMSKLDLRQVTGVTRVTIRKSKNVLFVITKPEVYKSLASDTYIVLGEAKIKDLSQQAQLAAAEKFKVQGEAVSNIQENTQTPTVQeEESEEEETDETGAEVKDTELVMSQANVSRAKAV-------------------
>UniRef100_UPI0014421C5D
MPGEATETVPATEQELPQPQAETGSGTESDSDESVPELEEQDSTQATTQQAQLAAAAEIDEEPVSKAKQSRSEKKARKAMSELGLRQVTGVTRVTIRKSKNILFVITKPDAYKSPASDTYIVFGEAKIEDLSQQAQLAAAEKFKVQGEAVSNIQENTQTPTVQEESEEEEVDETGVEVKDIELVMSQTNVSRAKAV-------------------
>UniRef100_A0A6J3RE92
MPGEATETVPATEQELPQPQAETGSGTESDSDESVPELEEQDSTQATTQQDQLAAAAEIDEEPVSKAKQSRSEKKARKAMCELGLRQVTGVTRVTIRKSKNILFVITKPDAYKSPASDTYIVFGEAKIEDLSQQAQLAAAEKFKVQGEAVSNIQENTQTPTVQEESEEEEVDETGVEVKDIELVMSQTNVSRAKAVRALKNNSNDIVNAIMELTM
>UniRef100_A0A455BGJ2
MPGEATETVPATEQELPQPQAETvppllpkqqslpsspglvlesprkpsapadedelpplippepisggvpfqpvlvnmptpkpagipaptpsakqpvlknnkGSGTESDSDESVPELEEQDSTQATTQQAQLAAAAEIDEEPVSKAKQSRSEKKARKAMSKLGLRQVTGVTRVTIRKSKNILFVITKPDVYKSPASDTYIVFGEAKIEDLSQQAQLAAAEKFKVQGEAVSNIQENTQTPTVQEESEEEEVDETGVEVKDIELVMSQANVSRAKAVRALKNNSNDIVNAIMELTM
>UniRef100_A0A643C3R2
--------------ELPQSQGETGSGTESDSDESVPELEEQDSTQATTQQAQLAAAAEINDEPVSKAKQSQSEKKAQKDMSKLNLRQVTGVTRVTIRKSKNILFVITKPEVYKSPASDTYLVLGEAKIEDLPQQAQLAAAEKFKVQGEAVSNIQENTQTPTVQEESEEEEIDETGAEVKDTELVMSQANVSRAKAVRALKNNSNDTVNAIMKLTM
>UniRef100_A0A8B8VMG0
MPGEATETIPATEXELPQSQGETGSGTESDSDESVPELEEQDSTQATTQQAQLAAAAEINDEPVSKAKQSQSEKKAQKDMSKLNLRQVTGVTRVTIRKSKNILFVITKPEVYKSPASDTYIVLGEAKIEDLPQQAQLAAAEKFKVQGEAVSNIQENTQTPTVQEESEEEETDETGAEVKDTELVMSQANVSRAKAVPALKNNSNDTVNAIMKLTM
>UniRef100_G3U846
MPGEVSETVPATEQELPQPQAETGSGTESDSDESVPELEEQDSTQATTQQAQLAAAAEINEEPVSKAKQSWSEKKAQRAMSILGLQEVTGVTKVIIQKSKNILFVITKPDVYKSPTSDTYIVFGEAKIEDLPQQAQLAAAEKFKVQGEAVLNIQENTQTPTLQEESEEEEVDETGVEVKNIELVMSQPNVSRAKAARALKNNSSDIVNAI-----
>UniRef100_A0A8C4MIY9
-----------------------GSGQHSDShGESSAELEENFSGPQSAQCPAQAAAGSGSEETVAKAKQSRSEKKARKAMSKLGLRQIQGVTRITIQKSKNILFVIAKPDVFKSPASDTYVVFGEAKIEDLSQQVHRAAAEKFKVPAEPSALVPESAPGPHVrpceeeEGDEEEEEVDEAGLELRDIELVMAQANVSRAKAVRALRDNQSDIVNAIMELTM
>UniRef100_UPI000C9E7363
-----------------------GSGTESDSDESVPELEEQDSTQATTQQAQLAAAAEIDEEPVSKAKQSRSEKKARKAMSKLGLRQVTGVTRVTIRKSKNILFVITKPDVYKSPASDTYIVFGEAKIEDLSQQAQLAAAEKFKVQGEAVSNIQENTQTPTVQEESEEEEVDETGVEVKDIELVMSQANVSRAKAVRALKNNSNDIVNAIMELTM
>UniRef100_A0A4X1W6K6
MPGEATETVPATEQELPQPQAETGSGTESDSDESVPELEEQDSTQATTQQAQLAAAAEIDEEPVSKAKQSRSEKKARKAMSKLGLRQVTGVTRVTIRKSKNILFVITKPDVYKSPASDTYIVFGEAKIEDLSQQAQLAAAEKFKVQGEAVSNIQENTQTPTVQEESEEEEVDETGVEVKDIELVMSQANVSRAKAVRALKNNSNDIVNAIMELTM
>DUMMY
-----------------------------------------------------------------------------------------------------------------------------------------------------------------------------------------------------------------------
>UniRef100_A0A5N4DFZ4
MPGEATETVPATEQELPQPQAETGSGTESDSDESVPELEEQDSTQTTTQQAQLAAAAEIDEEPVSKAKQSRSEKKARKAMSKLGLRQVTGVTRVTIRKSKNILFVITKPD-----------------IEDLSQQAQLAAAEKFKVQGEAVSNIQENTQTPTVQEESEEEEVDETGVEVKDIELVMSQANVSRAKAVRALKNNSNDIVNAIMELTM
>DUMMY
-----------------------------------------------------------------------------------------------------------------------------------------------------------------------------------------------------------------------
>DUMMY
-----------------------------------------------------------------------------------------------------------------------------------------------------------------------------------------------------------------------
>UniRef100_A0A5N3XCM6
--GEAPETVPATEQELPQPQAETGSGTESDSDES---LSWQQRLKWMKNQ--------------SVKQNSRSEKKAWKAMSKLGHRQVTWATRVTIRKSKNILFVITKPDVCKSPALDNYIVLGEAKMEDLSQQAQLAAAEKFKLKGEAISNIQENTQTPTVQEESEKEEVDETGVEVKDIEFVMSQAHVSRAKVVQALKKDSNDTVNAIMELTM
>UniRef100_A0A5N3W472
--GEAPETVPATEQELPQPQAETGPGTESDSDES---LSWQQHLKWMKNQ--------------SVKQSSRSEKKTWKAMSKLGHRQFTWATRVTIRKSKNILFVITKPDVCKSPALDNYIVLGEAKMEDLSQQAQLAAAEKFKLKGEAISNIQENTQTPTVQEESEKEEVDETGVEVKDIEFVMSQAHVSRAKVVRALKKDSNDTVNAIMELTM
>DUMMY
-----------------------------------------------------------------------------------------------------------------------------------------------------------------------------------------------------------------------
>UniRef100_A0A452EHK2
MPGEATETVPATEQELPQPQAETGSGTESDSDESVPELEEQDSTQATTQQAQLAAAAEIDEEPVSKAKQSRSEKKARKAESVVGLRVVTGVTRVTIRKSKNILFVITKPDVYKSPASDTYIVFGEAKIEDLSQQAQLAAAEKFKVQGEAVSNIQENTQTPTVQEESEEEEVDETGVEVKDIELVMSQANVSRAKAVRALKNNSNDIVNAIMELTM
>UniRef100_W5PR74
MPGEATETVPATEQELPQPQAETGSGTESDSDESVPELEEQDSTQATTQQAQLAAAAEIDEEPVSKAKQSRSEKKARKAMSKLGLRQVTGVTRVTIRKSKNILFVITKPDVYKSPASDTYIVLGEAKIEDLSQQAQLAAAEKFKVQGEAVSNIQENTQTPTVQEESEEEEVDETGVEVKDIELVMSQANVSRAKAVRALKNNSNDIVNAIMELTM
>UniRef100_UPI00187A7325
MPGEATETVPATEQELPQPQAETGSGTESDSDESVPELEEQDSTQAATQQAQLAAAAEIDEEPVSRAKQSRSEKKARKAMSKLGLRQVTGVTRVTIRKSKNILFVITKPDVYKSPASDTYIVFGEAKIEDLSQQAQLAAAEKFKVQGEAVSNIQENTQTPTVQEESEEEEVDETGVEVKDIELVMSQANVSRAKAVRALKNNSNDIVNAIM----
>DUMMY
-----------------------------------------------------------------------------------------------------------------------------------------------------------------------------------------------------------------------
>UniRef100_UPI0007EE6614
MPGKATETVPATEQELPQPQAETGSGTESDSDESVPELEEQDSTQATTQQAQLAAAAEIDEEPVSKAKQSRSEKKARKAMSKLGLRQVTGVTRVTIWKSKNILFVITKPDVYESPASDTYIVFGEAKIEDLSQQAQLAAAEKFKVQGEAVSNIQENTQTPTVQEESEEEEVDETGVEVKDIELVMSQANVSRAKAVRALKNNSNDIVSAIMELTM
>UniRef100_A0A1S3FP86
MPGEATETVPATEQELPQPQAETGSGTESDSDESVPELEEQDSTQAATQQAQLAAAAEIDEEPVSKAKQSRSEKKARKAMSKLGLRQVTGVTRVTIRKSKNILFVITKPDVYKSPASDTYIVFGEAKIEDLSQQAQLAAAEKFKVQGEAVSNIQENTQTPTVQEESEEEEVDETGVEVKDIELVMSQANVSRAKAVRALKNNSNDIVNAIMELTM
>UniRef100_G3HRM8
MPGEATETVPATEQELPQPQAETvppllpkqpflqpspgsvlesasklpapadedelpplippeavsggvpfqpvlvnmstpkpagipapapsakqpvlkdnkGSGTESDSDESVPELEEQDSTQTTTQQAQLAAAAEIDEEPVSKAKQSRSEKKARKAMSKLGLRQVTGVTRVTIRKSKNILFVITKPDVYKSPASDTYIVFGEAKIEDLSQQAQLAAAEKFKVQGEAVSNIQENTQTPTVQEESEEEEVDETGVEVKDIELVMSQANVSRAKAVRALKNNSNDIVNAIM----
>UniRef100_UPI001AEFFEE8
MPGEATETVPATEQELPQPQDETGSGTESDSDGSVPELEEQDSTQTTTQQAQLAAAAEIDEEPVSKAKQSRSEKKARKAMSKLGLRQVTGVTRVTIRKSRNILLVITKPDVYKSPASDNYIVFGEAKIEDLPQQTQLAAAEKFKVQGEAVSNI--------------------------------------------------------------
>UniRef100_UPI0018851A73
MPGEATETVPATEQELPQPQAETGSGTESDSDESVPELEEQDSTQTTTQQAQLAAAAEIDEEPVSKAKQSRSEKKARKAMSKLGLRQVTGVTRVTIRKSKNILFVITKPDVYKSPASDTYIVFGEAKIEDLSQQAQLAAAEKFKVQGEAVSDIQENTQTPTVQQESEEEEVDETGVEVKDIELVMSQANVSRAKAVRALKNNSNDIVNAIMELTM
>DUMMY
-----------------------------------------------------------------------------------------------------------------------------------------------------------------------------------------------------------------------
>UniRef100_Q3UK68
MPGEATETVPATEQELPQPQAETGSGTESDSDESVPELEEQDSTQTATQQAQLAAAAEIDEEPVSKAKQSRSEKKARKAMSKLGLRQVTGVTRVTIRKSKNILFVITKPDVYKSPASDTYIVFGEAKIEDLSQQAQLAAAEKFKVQGEAVSNIQENTQTPTVQEESEEEEVDETGVEVKDIELVMSQANVSRAKAVRALKNNSNNV---------
>DUMMY
-----------------------------------------------------------------------------------------------------------------------------------------------------------------------------------------------------------------------
>UniRef100_F7F1W2
MPGEATETVPATEQELPQPQAETGSGTESDSDESVPELEEQDSTQTATQQAqqttfkqaskaldlfearsadfqdsqgytekpclkrkllssQLAAAAEIDEEPVSKAKQSRSEKKARKAMSKLGLRQVTGVTRVTIRKSKNILFVITKPDVYKSPASDTYIVFGEAKIEDLSQQAQLAAAEKFKVQGEAVSNIQENTQTPTVQEESEEEEVDETGVEVKDIELVMSQANVSRAKAVRALKNNSNDIVNAIMELTM
>UniRef100_UPI0013F3694F
MPGEATETVPATEQELPQPQAETGSGTESDSDESVPELEEQDSTQTATQQAQLAAAAEIDEEPVSKAKQSRSEKKARKAMSKLGLRQVTGVTRVTIRKSKNILFVITKPDVYKSPASDTYIVFGEAKIEDLSQQAQLAAAEKFKVQGEAVSNIQENTQTPTVQEESEEEEVDETGVEVKDIELVMSQANVSREKAVRALKNNSNDIVNAIMELTM
>DUMMY
-----------------------------------------------------------------------------------------------------------------------------------------------------------------------------------------------------------------------
>UniRef100_H0VLX4
MPGEATETVPATEQELPQPQAETGSGTESDSDESVPELEEQDSTQASTQQAQLAAAAEIDEEPVSKAKQSRSEKKARKAMSKLGLRQVTGVTRVTIRKSKNILFVITKPDVYKSPASDTYIVFGEAKIEDLSQQAQLAAAEKFKVQGEAVSNIQENTQTPTVQEESEEEEVDETGVEVKDIELVMSQANVSRAKAVRALKNNSNDIVNAIMELTM
>DUMMY
-----------------------------------------------------------------------------------------------------------------------------------------------------------------------------------------------------------------------
>UniRef100_G5AJW1
MPGEATETIPATEQELPQPQAKTGSGTESDSDEPVPELEEQDSTQATIQQAQLAAAAEIDEEPVSKAKQSRSEKKARKAMSKLGLRQVTGVTRVTIRKSKNILFVITKaPDVYKSPTSDTYIVFGEAKIEDLSQQAQLAGAEKFKVQGEAVSNIQENTQTPTVQEESEEEEVDETGVEVKDIELVMSQANVSGAKAVRALKNNSNDIVNAIMELTM
>UniRef100_A0A3M7PH39
-----------------------------------------DESESSGEEAETEAKAETGEPMSEQHKQSRSEKKARKAIQKLGLKQVPGITRVTMRKSKNIIFVISKPDVYKSPASDTYIVFGEAKVEDLSQQAQMAAAERLKFQqaaqvaqgGESVPAAEDKKPETIVEEEDDGEEVDATGIEEKDIEIVVSQSNVSRKKAIKALKNNNNDIVNAIMELT-
>UniRef100_A0A7J7JSD4
-------------------------------------------------------------------------------MSKLGLKPIAGVSRVTVRKSKNILFVIIKPDVYKSPASDTYIVFGEAKIEDLNQQAQIDAAEKFKAMPETISAKPDSSVAQTIQEESdEEEEVDEGGVEAKDIELVMSQAGVSRAKAIKALKSNNNDIVNAIM----
>UniRef100_UPI0001CBB1CD
MPQE-TEAVQAEPETQPrQPEA-SGSGTESDSDDSVPELEQDDAAagQAAAHSekwSEMAASMGVSEEQVSRMKQSRSEKKARKAMSKIGLKSITGVSRVTIRRSKNILFVITRPDVYKSPASDTFIVFGEAKIEDLTQAAQMAAAEKFKVpdAGSASMGVSEVPVTATVPEESDEEEVDDTGVEAKDIELVMSQANVSRAKAIKALKNNSNDIVNAIMELTM
>DUMMY
-----------------------------------------------------------------------------------------------------------------------------------------------------------------------------------------------------------------------
>DUMMY
-----------------------------------------------------------------------------------------------------------------------------------------------------------------------------------------------------------------------
>DUMMY
-----------------------------------------------------------------------------------------------------------------------------------------------------------------------------------------------------------------------
>UniRef100_D8M722
-----------------------------------------------------------------KPKVGRNEKKARKLLITPDMEEIPNIMRATFKRDEKTYFFVDQPTIYKAKTSDCYIVFGVVKVDNGESNALLnSAVDKFKAPEEpaeeaAEKPAEEAAEKPAEEKKAEepEEEVDATGVNPNDITFVMEQTGCTRAEAVKALRDNDNDMINAVMAL--
>DUMMY
-----------------------------------------------------------------------------------------------------------------------------------------------------------------------------------------------------------------------
>UniRef100_A0A212EPN1
---------------------------DSDSDDTIPELEDAGAPGAGGITNPMAGT-----DMVSKQKQSRGEKKARKIMGKLGLKPVQGVSRVTIRKSKNILFVISSPDVYKNPHSDTYIVFGEAKIEDLSQQATMAAAERFKAPETAAAGNDTATSGTTVapiAEEEDSEGADEGDVDEKDVEIVMTQANVSRARAVRALRNNQSDIVNAIMELTM
>UniRef100_A0A667INQ8
MPGEATETIPATEQELPQPQAETGSGTESDSDESVPELEEQDSTQATTQQAQLAAAAEIDEKPVSKAKQSRSEKKARKAMSKLGLRQVTGVIRVT------ILFVITKPDVYKSPASDTYIVFGEAKMEDSSQQAQLAAAEKFKVQGEAVSNIQEKTQTPTVQEE--------------------------------------------------
>UniRef100_UPI00146A62C9
MPGEATETVPATEQELPQPQAETGSGTESDSDESVPELEEQDSTQATTQQAQLAAAAEIDEEPVSKAKQSRSEKKARKAMSKLGLRQVTGVTRVTIRKSKNILFVITKPDVYKSPASDTYIVFGEAKIEDLSQQAQLAAAEKFKVQGEAVSNIQENTQTPTVQEESEEEEVDETGVEVKDIELVMSQANVSRAKAVRALKNNSNDIVNAIMELTM
>UniRef100_UPI000B930233
-----------------------------------------------------------------KARQSRGEKKARKIISKLGLKQIHGVNRVTIRKSKNILFVINNPDVFKNPASDTYIVFGEAKIEDLSQQAQVAAAEKFKSADMMPSVLDKDgasrpmVSQPIHEEEEEEGEIDYKGVEEKDVDLVCAQAQVTKRKAIEALLKNNNDIVNAIMDLTM
>UniRef100_A0A1E1W5T5
---------------------------DSDSDDTIPELEDAGAAGAGGITNPIAG---ID--IVSKAKQSRGEKKARKIMSKLGLKPVSGVNRVTIRKSKNILFVINSPDVYKNPHSDTYIVFGEAKIEDLSQQATMAAAERFKAPESAATGNDAATAGTTVapiAEEEDEEGVDESGVDEKDVEIVMSQANVSRARAVRALRNNQSDIVNAIMELTM
>UniRef100_R4FN21
--------------EVEQKPVEVDSATESEADD-LPELEPTGSVSL--------------HPDISKAKQSRGEKKARKLMSKLGLKPIQAVyqRRVTIRKSKNILFVINKPDVFKNPASDTYIIFGETKIEDLSQQAQVAAAEKFK-----APDISQSTETgattvvAPIQEESEEEDVDATGIEEKDIELVMSQANVSRNKAVKALTNNQNDIVNAIMELTM
>UniRef100_A0A8X7SZB1
--------------------------------------------------------------------QSRTERKSRKALQNLGLKRVTGINRVTMRQPRGRLVVIQNPEVYKSAHSDVYIVFGEAKNEDMGLAAQQAAmSQQQEAQRHAVSEgfAQQMAQlnaaassgkekadgegAAAEEEEDDSEPIDEDGVDPKDIELVIAQVGCSRRKAVKALKDSKGELIDAIM----
>UniRef100_UPI0005D32D75
-------------------------------------------------------------------KQSRSEKKSRKAMLKLGMKAVTGVSRVTIKRTKNILFVISKPDIFKSPNSETYVIFGEAKIEDLSSQLQTQAAQQFRMPD--MSNVLAKPDASAAVQDDEEEDIDETGIEARDIDLVMTQAGVSRAKAIRALKGSDGDIVSAIMELT-
>DUMMY
-----------------------------------------------------------------------------------------------------------------------------------------------------------------------------------------------------------------------
>UniRef100_A0A448YNW0
------------------------------------------------------------------------EKKAKEQLLKLGLKPLKDISRVTFRKKGNFILAIDNPEVFRTQGG-SYIVFGEAKVEDLNKRyaeavaAQNAAqqagaqaegaegAESISTTGAAADAITEDLKKASLedeeekkEEEDDDKEEDATGLEQADIDVIVEQTNVSKNKAIRALREHKGDVVNAIMSLT-
>UniRef100_UPI001B7DD210
MPGEATETVPATEQEMQQPQAETGSGTESDSDESVPELEEQDTAQSATQQAQLAAAAEIDEEPVSKAKQSRSEKKARKAMSKLGLRQVTGVTRVTIRKSKNILFVITKPDVYKSPASDTYIVFGEAKIEDLSQQAQLAAAEKFKVQGESVANIQENTQTPTVQEESEEEEVDETGVEVKDIELVMSQANVSRAKAVRALKNNNNDIVNAIMELTM
>UniRef100_A0A6P6SZG1
-----------------------------------------------------------------RSKQSRSEKKSRKAVLKLGMKAIPGVSRVNVKKSKNILFVISKPDVFKSPTSDTYVIFGEAKIEDLSSQLQTQAAEQFKAPN--ISNVISKPEPSTVA--QDDEDVDETGVEPKDIELVMTQAGVSRAKAVKALKAADGDIVTAIMELT-
>UniRef100_A0A8C4IV81
MPGEATETVPVTEQEMQQPQVETGSGTESDSDDSVPELEEQDSAQTQTQQAQLAAAAEIDEEPVSKAKQSRSEKKARKAMSKLGLRQVTGVTRVTIRKSKNILFVITKPDVYKSPASDTYIVFGEAKIEDLSQQAQLAAAEKFKVQGEAVSNIQENTQTPTVQEESEEEEVDETGVEVKDIELVMSQANVSRAKAVRALKNNNNDIVNAIM----
>UniRef100_A0A875RXG0
------------------------------------------------------------------------------------------VTRVTFKKKGNFILAIEHPDVYKTQGG-SYVVFGEAKVEDLNKRyaeamaaqkvAQEAAkqgeeAEKLTASGSAAEAITEDLKKASLEddgdekkdDEDDEKEEDATGLEAGDIDVIVEQTNVSRNKAIKALREHKGDVVNAIMSLT-
>UniRef100_UPI0004433010
-----------------------------------------------------------------------------------------------IQKSKNILFVISKPDVFKSPALNICFIFGEAKMEDLSQQVHKAAAEKFKVPVELSPIITETVPDLRAKEESdEEEEVDETGLEVRDFELVMAQANVSRAKAVRALRHNNNDIVNAIMELTM
>UniRef100_UPI0018A7F63F
-------------------------GSDSDSEDTIPELE--DAGAGATQLGGGATGLPID--LVSKAKQSRGEKKARKIMLKLGLKQIQGVNRVTIRKSKNILFVINNPDVYKNPHSDTYIVFGEAKIEDLSQQAQVAAAEKFKTpeAAGAADTIGTTSSVAPIAEE-DEEEVDETGVDEKDIELVINQANTTRAKAIKALKNNNNDIVNAIMELTM
>UniRef100_A0A915KQA4
-----------------------GSSDESD-DDSAPELEE--AEPLTQQQKQVAEAAGIEEQVVKGSKQSRSEKKARKLFSKLGLKQiilnrrlffhikVQGVQRVCIRKSKNILFVINKPDVYKSPGSDTYIVFGEAKIEDLSQHAQQAAAEKFKLpdaASQATSNFRLPRRSQPQEEESDDEEVDCSGIEEKDIELVMSQANVSRNKAIRALRNSQNDIVNAIM----
>UniRef100_UPI00230597C0
---------------------------ESESEGSVPELEEPEPLRPSEPQSISSA-----DEGLNRPKQSRSEKKARKAMSKLGLKPVHGVTRITIRKSKSILFVISRPDVFKSPASDIYIVFGEAKIEDLSQQAHKAAAEKFKVPVTSSPLAPPVPPSLTIKEESeeEEEEMDEGGLEQRDIELVMAQANVSRAKAVRALKHNKNDIVNAIMELTM
>DUMMY
-----------------------------------------------------------------------------------------------------------------------------------------------------------------------------------------------------------------------
>UniRef100_A0A1X2HGB2
--------------------------------------------------------------------QSRGEKKARKAILGLGLKAVHGINRVTFTRARGIVFAIGRPEVYKSTNSDTYIVFGEVQVEDMRARAQAAAAQQLAAEAAQKESETEANAPSTVaaessaaAEEDDDEEVDATGIEEKDIELVVSQANVSRNKAVKALKNNNSDIVNAIMELTM
>UniRef100_A0A834Y8D8
-----------------------------------------------------------------RSKQSRSEKKSRKAMLKLGMKPIPGVSRVTVKKSKNILFVISKPDVFKSPTSDTYVVFGEAKIEDLSSQLQTQAAEQFKAPD--LSHVISKPESSAMA-QDDEDDVDETDVEPKDIELVMTQAGVSRPKAVKALKAANGDIVSAIMELT-
>UniRef100_UPI000703D556
MPGEATETVPATEQELPQPQAETapavpagapaaavsepavqasGSGTESDSDESVPELEEQDSTQTATQQAQLAAAAEIDEEPVSKAKQSRSEKKARKAMSKLGLRQVTGVTRVTIRKSKNILFVITKPDVYKSPASDTYIVFGEAKIEDLSQQAQLAAAEKFKVQGEAVSNIQENTQTPTVQEESEEEEVDETGVEVKDIELVMSQANVSRAKAVRALKNNSNDIVNAIMELTM
>UniRef100_A0A9D4VD95
-----------------------------DDDDDGPELEE---------------AHDADGNPVNgKSKQSRSEKKSRKAMQKLGMKAVTGVTRVTIKRNKNILFVISKPDVFKSPASDTYIIFGEAKIEDLSSQLQTQAAEQFKAPTHApgVS----KAEPSTAYEADEDEEVDEAGIEPKDIELVMTQAGVSRSKAVTALRNADGDIVSAIMELT-
>UniRef100_A0A8K0I778
-----------------------------------------------------------------RSKQSRSEKKSRKAMLKLGMKPIPGVSRVTVKKSKNILFVISKPDVFKSPTSDTYVIFGEAKIEDLSSQLQTQAAEQFKAPD--LSHVISKPETSAMA--QDDEEVDETGIEPKDIELVMTQAGVSRSKAVKALKAADGDIVTAIMELT-
>UniRef100_I1HK18
-----------------------------------------------------------------RSKQSRSEKKSRKAMLKLGMKSITGVSRVTVKKSKNILFVISKPDVFKSPASDTYVIFGEAKIEDLSSQLQSQAAEQFKAPD--LSSVISNPEASTAA-QDDDEEVDDTDVEPKDIELVMTQAGVPRARAVKALKSADGDIVSAIMELT-
>UniRef100_A0A5B7A6M8
-------------------------------------------------------------------KQSRSEKKSRKAMLKLGMKPVTGVSRVTIKRTKNILFFISKPDVFKSPNSETYIIFGEAKIEDLSSQLQTQAAQQFRMpdMGSVMAKSEISAAAAGAQADEEEEEIDDTGVEPRDIDLVMTQAGVSRSKAVKALKTHSGDIVSAIMELT-
>UniRef100_A0A2I0KJQ7
-----------------------------------------------------------------RSKQSRSEKKSRKAMLKLGMKPITGVSRVTVKKSKNILFVISKPDVFKSPASDTYVIFGEAKIEDLSSQLQSQAAEQFKApePGTAAPKPEPST---AAQEDQEEEEIDETGVEPKDIELVMTQAGVSRSKAVSALKAANGDIVAAIMELT-
>UniRef100_A0A8B8UT34
----------------------------------------------------------------------KNEKKARELIGKLGLKQIPGIIRVTFRKKDNQIYAIEKPEVFRS-AGGNYVVFGEAKVDNFTQKL-AAAQQQAQASGIMPSNEDVATKSPediqadmqaaaegsvnaAAEEADEEGEVDAGDLNKDDIELVVQQTNVSKNQAIKALKAHNGDLVNAIMSLS-
>DUMMY
-----------------------------------------------------------------------------------------------------------------------------------------------------------------------------------------------------------------------
>UniRef100_A0A0A2K2P3
-----------------------------------PRVEEihDDEVSKTVEESSSESGSEAGDEPnipagASVAVHSRGEKKARKAIGKLGLKLVPGITRVTLRRPKNILFVVNQPEVYRSPNSNCWIIFGEAKIEDLNSQAQASAAQQLaasEAAGDHAGHDHEeilgkakapETEDKKEDEEDDGEEVDESNLESKDIELVMAQANVSRKKAVKALRENDNDIVNSIMALSI
>UniRef100_A0A2J8E1S8
--------------------------------------------------------------------QSRNEKKARKLLEKLHLTKIEGITRVTLRRPKNILFVINSPEVYKSPNSNTYIVFGEAKIEDLNASAQQAAAQQLAAaggadhdhaghsHGESSKATAAEGKKDEEEEEDDEEEVDATGIEDKDIELVMTQASVSRNKAIKALKENDNDIVNSIMALSI
>UniRef100_A0A0H2S3J8
--------------------------------------------------------------------QSRAERKARKALLGLGLKKVTGITRVTLRRPKNVLFVIASPDVYKSPSSECYIVFGEAKVEDASQQNAFGApgaqmprgpmgqggpdigAGLVKDMEKAAEGDDDDDDMPELE---APEDLDETGLEESDINTVMDQVKCSRQKAVKALKENGGDIINAIM----
>UniRef100_A0A0L6VLL6
--------------------------------------------------------------------QSRGERKARKALAKLGLKKVPGISRVTMRRSKaQHFFVIANAEVYKSPHSNCYIVFGEARTEDAAaglgnltgggQQNQggvGAAGGGFQPEmmmstaaaGKQAANKQKKDQAQQQDDDENAEPEDATGIDAADIETVMGQVKCSRNRAIRALRSNDGDLINAII----
>UniRef100_A0A0L0VFS3
--------------------------------------------------------------------QSRGERKARKALAKLGLKKVPGISRVTMRRSKaQHFFVIANAEVYKSPHSNCYIVFGEARTEDAAaglgnltggggQNNSGGGGGGFQpdmmisnsAAGKQAANKQKN------EEPEDDEPEDDTGIEADDIETVMGQVKCSRNRAIRALKSNDGDLINAII----
>UniRef100_A0A8J2RBZ6
-----------TELEKGAPTIQDGSdNTDSDSDDSVPELE--DAT--TGVQSQVAAAAGLPEELVSKAKQSRGEKKARKIMSKLGLKQVTGVSRVTIRKSRNILFVINKPDVYKNPASDTYIVFGEAKIEDLNQQAHMAAVEKFKAPelNPAEAGAHGTTVPAPIQEES-EEEVDDADVEEKDIDLVMTQANVTRAKAIKALKNNKNDII--------
>UniRef100_UPI001C717242
---------------------EAGSGSDSDTEESLPELEQGD-----------IASAPVVTEAAKVAKQSRSEKKARKLMAKLGLKQVPGVNRVTIRKSKNILFVINKPDVFRNPSSDSYIVFGEAKIEDMSQQAQMAAAEKFK---EPAVNPAKDTAAHTTvpaaiqeDEEEDEEEVDETGMEEKDIELVVSQANVSRAKAVKALKNNNNDIVNAIMDLTM
>UniRef100_A0A034WLZ1
------------------------------SEDSIPELE--DAAAGTTQLGGGATGLPVD--LVSKAKQSRGEKKARKIMLKLGLKQIQGVNRVTIRKSKNILFVINNPDVYKNPHSDTYIVFGEAKIEDLSQQAQVAAAEKFKApEAASIAETLGTTSSVAPIAEEDEEEVDETGVDEKDIELVITQANTTRAKAIRALKKHNNDIVNAIMELTM
>UniRef100_UPI001746928B
MPGEATETVPATDQELPQPQAKTGSGTESDSDESVPELEEQDSTQATTQQAQLVAAAEINEEPVSKAKQSRSEKKAQKAMSKLGLRQVPGVTRVTIRKSKNILFVITKPDIYKSPASDTYIVFGKAKIEDLSQQAQLAAAEKFKVQGEAVSNIQENTQTPTVQEESEEEEVDQTGVEVKDIELVMSQANVSRAKAVRALKNNSNDIVNAVMELTM
>UniRef100_UPI00189ED87B
MPGEATETVPATEQELPQPQAETGSGTESDSDESVPELEEQDSTQTTTQQAQLAAAAEIDEEPVSKAKQSRSEKKARKAMSKLGLRQVTGVTRVTIRKSKNILFVITKPDVYKSPASDTYIVFGEAKIEDLSQQAQLAAAEKFKVQGEAVSNIQENTQTPTVQEESEEEEVDETGVEVKDIELVMSQANVSRAKAVRALKNNSNDIVNAIM----
>UniRef100_UPI0010A0339F
MPGEATETVPATEQELQQPLAETGSGTESESDESVPDLEDHDSAQAQTQQAQLAAAAEIDEEPVSKAKQSRSEKKARKAMSKLGLRQVTGVTRVTIRKSKNILFVITKPDVYKSPASDTYIVFGEAKIEDLSQQAQLAAAEKFKVQGEAVSNIQENTQTPTVQEESEEEEVDETGVEVKDIELVMSQANVSRAKAVRALKNNNNDIVNAIMELTM
>UniRef100_UPI0018EDD040
MPGEATETVPVTEQEMQPPQVETGSGTESDSDDSVPELEEQDSAQSQTQQAQLAAAAEIDEEPVSKAKQSRSEKKARKAMSKLGLRQVTGVTRVTIRKSKNILFVITKPDVYKSPASDTYIVFGEAKIEDLSQQAQLAAAEKFKVQGEAVSNIQENTQTPTVQEESEEEEVDETGVEVKDIELVMSQANVSRAKAVRALKNNNNDIVNAIMELTM
>UniRef100_W5S1J0
MPGEATETVPVTEQEMQQPQVETGSGTESDSDDSVPDLEEHDSAQ--TQQAQLAAAAEIDEEPVSKAKQSRSEKKARKAMSKLGLRQVTGVTRVTIRKSKNILFVITKPDVYKSPASDTYIVFGEAKIEDLSQQAQLAAAEKFKVQGEAVSNVQENTQTPTVQEESEEEEVDETGVEVKDIELVMSQANVSRAKAVRALKNNNNDIVNAIMELTM
>UniRef100_UPI001CA98FA8
MPGEATETVPATEQELPQPQAETGSGTESDSDESVPELEEQDSTQATTQQAQLAAAAEIDEEPVSKAKQSRSEKKARKAMSKLGLRQVTGVTRVTIRKSKNILFVITKPDVYKSPASDTYIVFGEAKIEDLSQQAQLAAAEKFKVQGEAVSNIQENTQTPTVQEESEEEEVDETGVEVKDIELVMSQANVSRAKAVRALKNNSNDIVNAIM----
>UniRef100_A0A0N4YEH0
-----------------------------DSDDDAPGLD----GELTEEQKKVAEAAGLGDQVDKQVKQSRSEKKARKLFSKLGLKPVTGVSRVCIRKSKNILFVINKPDVYKSPGSDTYIVFGEAKIEDLSQHQQLTAIDRIK--------PSEDTPAPlaTVQEDEDDgTEEDATGIEEKDIELVMSQANTSRNKAIRALRSADNDIVNAIMSLTM
>UniRef100_A0A8E0S2D9
---------------------------ESDSDDSAPELAD------AKDQGDAAKASALADELLSRSKQSRSEKKARKAMSKLGLKPIPGICRVTIRKAKTIMFVISQAEVYKSSASDTYIIFGEAKVEDMSAQAQIAAAEKLRTQamggvglggtGALAKDAAGAVSKTAIAEESEdEEEPDATGLVEKDIELIMQQASVSRSKAIKALRENNNDMVNAIMSLT-
>UniRef100_A0A183B3E3
---------------------------ESDSDDSAPELTD------VKDQGDAAKASALADELLSRSKQSRSEKKARKAMSKLGLKPIPGICRVTIRKAKTIMFVISQAEVYKSSASDTYIIFGEAKVEDMSAQAQIAAAEKLRTQamsgtglggtGALAKDASAVSKTAIAEESEDEEEPDASGLVEKDIELIMQQASVSRSKAIKALRENNNDMVNAIMSLT-
>UniRef100_S9UG74
-------------------------------------------------------------------------KRYTKAMAKMGLKPEANITKVAVRKVGSLSFSIAQPEVYRFPGTNTFVIFGEAQLENMGALAQEAAA-RAAVSG-AASDVAAPAAAPgasKVEEvEDDGEAVDAGDLQDKEIDVVMTQANVSRNKAIKALKNNSGDIVNAIMELTM
>UniRef100_H9GEX0
-----------------------GSGTESDSDESVPELEEHDSTQTTTQQAQLAAAAEIDEEPVSKAKQSRSEKKARKAMSKLGLRQVTGVTRVTIRKSKNILFVITKPDVYKSPASDTYIVFGEAKIEDLSQQAQLAAAEKFKVQGETVSNIQENPQTPTVHEESEEEEVDETGVEVKDIELVMSQANVSRAKAVRALKNNSNDIVNAIMELTM
>UniRef100_UPI000734E720
-----------------------------------------------------------------RSKQSRSEKKSRKAMIKLGMKPIPMVSRVTVKKSKNILFVISKPDVFKSPASDTYVIFGEAKIEDLSSQLQSQAAEQFKAPN--LSNVISKPEPSTVA--QDDEDVDETGVEPKDIELVMTQAGVSRAKSVKALKAANGDIVSAIMELT-
>UniRef100_UPI00053C7494
-----------------------------------------------------------DGEAGGRSKQSRSEKKSRKAMLKLGMKPIPGVSRVTVKKSKNILFVISKPDVFKSPASDTYVIFGEAKIEDLSSQLQTQAAEQFKASD--LSNVISKGETSAAaaesasarDEEEADEEIDETGVEPKDVELVMTQAGVSKSKAVKALKAADGDIVSAIMELT-
>UniRef100_A0A8H2VSY4
---------------------------------------------------------------------SRNEKKARKSIAKLGLTRVPGITRVTLRRPKNILFVINNPEVYKSPTSNTYIVFGEAKIEDLNSQAQASAAAQLAAQeshdhaghdhsghdhshdhgkGKAVDTGDEKKE----EEEDDTEEVDATGLEDKDIELVMTQASVSRNKAVKALKENDNDIVNSIMALSI
>UniRef100_A0A0U1LSD9
----------------------------------VEELPDEDVTKAGVEDAGSSSESEAGEETtipggAAVTIHSRNEKKARKAIAKLGLKHVPGITRVTLRRPKNILFVVSQPDVYRSPSSNTWIIFGEAKIEDLNAQSqinaaqQLAAAEGANADHAGHDHAHEgkgkapETEAKKEEEEDDGEEVDDSGLEAKDIELVMAQASVSRKKAVKALKENDNDIVNSIMALSI
>UniRef100_UPI0007E39396
-------------------------GSDSDSDGGMPGLEE--AGAATTQLGGGATGLPVD--LVSKAKQSRGEKKARKIMLKLGLKQIQGVNRVTIRKSKNILFVINNPDVYKNPHSDTYIVFGEAKIEDLSQQAQVAAAEKFKApeAAGAADSVGATTSVAPIAEE-DEEEVDDTGVDEKDIELVITQANTTRAKAIKALKNNSNDIVNAIMELTM
>UniRef100_A0A0A1WFP3
------------------------------SEDSIPELE--DAAAGTTQLGGGATGLPVD--LVSKAKQSRGEKKARKIMLKLGLKQIQGVNRVTIRKSKNILFVINNPDVYKNPHSDTYIVFGEAKIEDLSQQAQVAAAEKFKApEAASIAETLGTTSSVAPIAEEDEEEVDETGVDEKDIELVITQANTTRAKAIRALKKHNNDIVNAIMELTM
>UniRef100_UPI0008118DB4
------------------------------SEDSIPELE--DAAGGTTQLGGGATGLPVD--LVSKAKQSRGEKKARKIMLKLGLKQIQGVNRVTIRKSKNILFVINNPDVYKNPHSDTYIVFGEAKIEDLSQQAQVAAAEKFKApEAASIAETLGTTTSVAPIAEEDEEEVDETGVDEKDIELVITQANTTRAKAIRALKKHNNDIVNAIMELTM
>DUMMY
-----------------------------------------------------------------------------------------------------------------------------------------------------------------------------------------------------------------------
>UniRef100_A0A7K6BZ84
------------------------------------------------------------QEPLSKAKQSRSEKKARKAMSKLGLRQIHGVTRITIRKSKNILFVISKPDVFKSPASDIYIVFGEAKIEDLSQQVHKAAAEKFKVPLEHSALVTDAAPALAIKEESeEEEEVDETGLEVRDIELVMAQANVSRPKAVRALRHNNNDIVNAIM----
>UniRef100_UPI0003F08F5B
-PGEATETVPATEQELPQPQAETGSGTESDSDVSVPELEEQDSTQATT-QAQLAAAAEIDEETVSKAKQSRSEKKARKAMSKLGLRQVTAVTRVTVWKSKNILFVITNPDVNKSPASDTYIIFGEAKIEDLSQQAQLAAAEKFKVQGEAVSNIQENTQTPSVQEESEEEEVDETGFEVKDIELVMSQTNMSRAKAVRALKNNSNDIVNAIMELTM
>UniRef100_A0A3Q2D454
-----------------------GSGTESDSDDSVPELEEQDSAQTQTQQAQLAAAAEIDEEPVSKAKQSRSEKKARKAMSKLGLRQVTGVTRVTIRKSKNILFVITKPDVYKSPASDTYIVFGEAKIEDLSQQAQLAAAEKFKVQGEATAKIQDNTQTPTVQEESEEEEVDETGVEVKDIELVMSQANVSRAKAVRALKNNNNDIVNAIMELTM
>UniRef100_A0A1A8IEM1
MPSEATDTVPVTEQEMQQPQVETGSGTESDSDDSVPELEEQDSAQTQTQQAQLAAAAEIDEEPVSKAKQSRSEKKARKAMSKLGLRQVTGVTRVTIRKSKNILFVITKPDVYKSPASDTYIVFGEAKIEDLSQQAQLAAAEKFKVQGEAVSNIQENTQTPTVQEESEEEEVDETGVEVKDIELVMSQANVSRAKAVRALKNNNNDIVNAIMELTM
>UniRef100_UPI001CD8D97F
MPGEATETVPVTEQEMQQPQVETGSGTESDSDDSVPDLEEQDSAQTQTQQAQLAAAAELDEEPVSKAKQSRSEKKARKAMSKLGLRQVTGVTRVTIRKSKNILFVITKPDVYKSPASDTYIVFGEAKIEDLSQQAQLAAAEKFKVQGEAVSNIQENTQTPTVQEESEEEEVDETGVEVKDIELVMSQANVSRAKAVRALKNNNNDIVNAIMELTM
>UniRef100_A0A2N9F5C5
-----------------------------------------------------------------RSKQSRSEKKSRKAMLKLGMKPIPGVSRVTVKKSKNILFVISKPDVFKSPTSDTYVIFGEAKIEDLSSQLQTQAAEQFKAPD--LSNVISKPESSTVA--QDDEEVDETGVEPKDIELVMTQAGVSRSKAVKALKTADGDIVTAIMDLT-
>UniRef100_A6SB28
---------------------------------------------------------------------SRNEKKARKSIAKLGLTRVPGITRVTLRRPKNILFVINQPEVYKSPTSNTYIVFGEAKIEDLNSQAQASAAAQLAAQeshdhaghdhsghdhshdhgkGKAV-----DTEEKKEEEEDDTEEVDATGLEDKDIELVMTQASVSRNKAVKALKENDNDIVNSIMALSI
>UniRef100_A0A5P2U9D7
---------------------------------------------------------------------SKNEKKARELILKLGLKPIQGVSRVTFKKKDGQIFAIDRPEVYKSQGGN-FVVFGEAKVDDFTQR--LAKAQESLQQNEGVlpagqdavskdpQSIQADmqaaadsaTDKPSADDAADDAEVDETGLNADDIELVMQQAGVPRAKAAKALKEHDSDIVNAIMALS-
>UniRef100_UPI001BDACEB1
-------------------------------------------------------------------RQSRGEKKARRILMKMDLKPVENVVRVTMKKSKNFLLYIDNPEVFKVAHSETYICFGPVRVEDIStsaaaSQAAAKAAERFRTssnSGGAEDGKGENQAEGSPADDDEAEELDKevtKDLDEKDIELVQMQAACSRNKAIKALLMNDNDVVNAIMALTV
>UniRef100_UPI001CF8C1A9
----------AEEQQAASVEDSSGGGESTDSDDEAPDLVELE-----RKASQLGQLSPLTLRSADGPKHSRGEKKARRMLMKLDLKPVANVTRVTMRKNKNIMLYIQHPEVFKVPHSETYICFGEVRVEDISssaaaSQAAAKAAERFRVptPGGGEEGATPAGESLADEEEDDDEEVNDANLDEKDIELVQMQAACSRKTAIKALLRNDNDVVNAIMALTV
>UniRef100_A0A1B0DC96
-------------------------GSDTDSEDTLPELEDAGTT--ATQLGGGATGLPID--MVSKAKQSRGEKKARKIMSKLGLKPIQGVNRVTIRKSKNILFVINNPDVYKNPHSDTYIIFGEAKIEDLSQQAQVAAAEKFKApeTSSAPGDSAGTTATVAPIAEEDEEEVDETGVDEKDIDLVMSQANVPRGKAIRALKNNNNDIVNAIMELTM
>UniRef100_UPI0006C9B541
---------PATSECAKAEQATTaGSATDSDSDDTIPELE--DGTSGSGAYSGIGiPGMPID---VSKTKQNRGEKKARKLMSKLGLKPVTGVNRVTIRKSKNILFVINKPDVLKNPASDTYIIFGEAKIEDLSQQAQVAAAEKFKehpipTATEASGSM---TAVTTIQEE-DEEEVDETGVEEKDIELVISQASVSRAKAIKALKNNQNDIVNAIMELTM
>DUMMY
-----------------------------------------------------------------------------------------------------------------------------------------------------------------------------------------------------------------------
>UniRef100_UPI0020FFCA02
MPGEAPETVPATEQELPQPQAETGSGTESDSDESVPELEEQDSTQATTQQAQLAAAAEIDEKPVSKAKQSRSEKKARKAMSKLGLRQVTGVTRVT------ILFVITKPDVYKSPASDTYIVLGEAKIEDLSQQAQLAAAEKFKVQGEAVSNTPENTQTPTVQEESEDEEVDETGVEVKDIELVMSQANVLRAKAVRALKNNSNDIVNAIMELTM
>UniRef100_A0A8M1F661
-------------------------------------------------------------------------------------------TKTSGQESKNILFVITKPDVYKSPASDTYIVFGEAKIEDLSQQAQLAAAEKFKVQGEAVSNIQENTQTPTVQEENEEEEVDETGVEVKDIELVMSQANVSRAKAVRALKNNSNDIVNTIMELTM
>DUMMY
-----------------------------------------------------------------------------------------------------------------------------------------------------------------------------------------------------------------------
>UniRef100_A0A8M1M9P3
MPGEATETVPATEQELPQPQAETGSGTESDSDESVPELEEQDSTQATTQQAQLAAAAEIDEEPVSKAKQSRSEKKAREAMSKLGLRQVTGVTRVTIRKSKNILFVITKPDVYKSPASDTYIVLGEAKIEDLSQQAQLAAAEKFKVQGEAVSNIQENTQTPTVQEESEEEEVDETGVEVKDIELVMSQANVSRAKAVRALKNNSNDIVNAIMELTM
>DUMMY
-----------------------------------------------------------------------------------------------------------------------------------------------------------------------------------------------------------------------
>UniRef100_A0A6J2UYR6
MPGEATETVPVTEQEMQQPQVETGSGTESDSDESVPELEEADNAQAQTQQAQLAAAAEIDEEPVSKAKQSRSEKKARKAMSKLGLRQVTGVTRVTIRKSKNILFVITKPDVYKSPASDTYIVFGEAKIEDLSQQAQLAAAEKFKVQGEAVSNIQENTQTPTVQEESEEEEVDETGVEVKDIELVMSQANVSRAKAVRALKNNNNDIVNAIMELTM
>UniRef100_A0A8B6F5I1
----------------------SGSGTESDSDDStgIPDLEEGD---VSAQTSQVAQAAGIQEELVSRAKQSRSEKKARKAMSKLGLKQVTGVTRVTIRKSKNILFVINRPDVYKCPASDTYIVFGEAKIEDLSQQAQMAAAEKFKTPtnpaglGEDITN---PVQQP-IQEESEEEgEVDESGVEAKDIELVMSQANVSRTKAVKALKNNNNDIVNAIM----
>UniRef100_A0A8W8NM79
------------------PEDASGSGTESDSDDDVPELEDGD----LQQQSQVAAAAGIPEELVSKAKQSRSEKKARKAMSKLGLKQIQGVTRVTIRKSKNILFVINRPDVYKSPASDTYIVFGEAKIEDLSQQAQMAAAEKFKtpenpagLGGEVSSTVSQ----PIPEESEDEGEVDETGVESKDIELVMSQANVSRSKAVKALRNNSNDIVNAIMELTM
>DUMMY
-----------------------------------------------------------------------------------------------------------------------------------------------------------------------------------------------------------------------
>DUMMY
-----------------------------------------------------------------------------------------------------------------------------------------------------------------------------------------------------------------------
>UniRef100_A0A0K9PL44
-----------------------------------------------------------------RSKQSRSEKKSRKAMLKLGMKAIIGVSRVTVKKSKNILFVISKPDVFKSPNSDTYVIFGEAKIEDLSSQLQNQAAEQFKAPDPHHAIQKEESSTIA----QDEEDVDETGVEPKDIELVMTQAGVTRHKAVCALKAADGDIVSAIMELT-
>UniRef100_A0A0B0MYQ4
-----------------------------------------------------------------RSKQSRSEKKSRKAMLKLGMKPIPGVSRVTIKKSKNILFVISNPDVFKSPASDTYIVFGEAKIEDLSSQLQTQAAEQFKAPD--LSHVISQPEPSTVA--QDDEEVDETGVEPKDIELVMTQAGVSRSKAVKALKAADGDIVSAIMELT-
>UniRef100_UPI00227A75CF
-----------------------------------------------------------------RSKQSRSEKKSRKAMLKLGMKPIPGVSRVTVKKSKNILFVISKPDVFKSPASDTYVIFGEAKIEDLSSQLQTRAAEQFKAPdlSQVISKPESSTAV------QDDEEVDETGVEPKDIELVMTQAGVSRSKAVKALKAADGDIVSAIMELT-
>UniRef100_F6HQR1
-----------------------------------------------------------------RSKQSRSEKKSRKAMLKLGMKTIPGVSRVTIKKSKNILFVISKPDVFKSPTSDTYVIFGEAKIEDLSSQLQTQAAEQFKAPNVHPAAAQPET-AAVVQ---DDEEVDETGVEPKDIDLVMTQAGVSRSKAVKALKAADGDIVSAIMELT-
>UniRef100_UPI001CFC4186
-----------------------------------------------------------------RSKQSRSEKKSRKAMLKLGMKPITGVSRVTVKKSKNILFVISKPDVFKSPTSETYIIFGEAKIEDLSSQLQTQAAEQFKAAPPNLSNVASKPESSAMA-QDEEEEADETGVEPKDIELVMTQAGVSRSRAVKALKAANGDIVSAIMELT-
>UniRef100_A0A1V6RTD4
---------------------------------------------------------------------SRGEKKARKAIGKLGLKLVPGITRVTLRRPKNILFVVNQPEVYRSPNSNCWIIFGEAKIEDLNSQAQASAAQQLaasEAAGDHAGHDHDHeevlgkakapeTEDKNEDEEDDGEEVDESNLESKDIELVMAQANVSRKKAVKALRENDNDIVNSIMALSI
>UniRef100_A0A0B7K906
---------------------------------------------------------------------SRNEKKARKALEKLHLTRIPGITRVTLRRPKNMLFVINTPEVYKSPNSNTYIVFGEAKIEDInatAQQaaaAQLAAANAEDHSGHShaePSKAGESSEAKKDEEEEEEdddEEVDAEGIEDKDIELVMTQANVSRNKAVKALKENDNDIVNSIMALSI
>UniRef100_A0A0C2FU83
---------------------------------------------------------------------SRNEKKARKLLEKQNLVRVEGITRVTLRRPKNVLFVINNPEVYRSPSSGCYIVFGEAKVEDLNASAQQAAAQQLASHDHDHAGHDHDHDhdhdhdhgaeegAKKEEEDDDDEEVDATGIEDKDIELVQTQAGVSRKKAIKALKENDNDIVNSIMSLSV
>UniRef100_A0A329SK61
-----------------------------DSDDEIPALEE----------APDAADAE-------KGKHNRSEKKSRKAMQKLGMKPVGGIIRVTIKKNKNVLFVISKPDVFKSTVSETYVIFGEAKIEDLNAQAQSMAAQQFKAPA-AEAPAADAAAAPAAAVEEDDEDVDDSGIDAKDIQLVMSQAGVSKSKAVSALRSNDNDIVNAIMELTM
>UniRef100_A0A168NEW1
--------------------------------------------------------------------QSRGEQKARKAILALGLKPVAGVNRVTFTRGRGMVYAIATPEVFKSQNSDTHIVFGEMQVEDMAARAQQAAMEQ-QLAADA-EKTEEGAEVEAAVEE-EDEEVDATGVEEKDIELVVSQANVSRAKAVKALKNNENDVVNAIMELTM
>UniRef100_A0A0M4E422
---------PSTSAEAKKPEdaevrVEDDDGSESDS-EMIPELEEADT--GATQLGGGATGLPID--MVSKAKQSRGEKKARKIMLKLGLKQIQGVNRVTIRKSKNILFVINNPDVYKNPHSDTYIVFGEAKIEDLSQQAQVAAAEKFKApeAAGAADSVGAATMVAPIAEE-DEEEVDDTGVDEKDIELVIAQANTTRAKAIKALKNNSNDIVNAIMELTM
>UniRef100_UPI0007E64EC1
-------------------------------------------------------------------KQSRGERKARRLLMKLDLKPMENVYRVTMIKSKNILLYINQPEVYKVPHSQTIICFGQIRVEDLTSAAATQAAERYRIPIGEDSKKADATVANDIDDDDDDGEVDEEAakdLDEKDIELVQMQAACSRNKAMKALLKNGNDVVNAIMALTM
>UniRef100_UPI0007E71C18
-------------------------GSDSDSDGGMPGLEE--AGAATTQLGGGATGLPID--LVSKAKQSRGEKKARKIMLKLGLKQIQGVNRVTIRKSKNILFVINNPDVYKNPHSDTYIVFGEAKIEDLSQQAQVAAAEKFKApeAAGAADSVGATTSVAPIAEE-DEEEVDDTGVDEKDIELVITQANTTRAKAITALKRNNNDIVNAIMDLTM
>UniRef100_A0A6P4IGQ4
-------------------------GSDSDSDGGMPGLEE--AGAATTQLGGGATGLPID--LVSKAKQSRGEKKARKIMLKLGLKQIQGVNRVTIRKSKNILFVINNPDVYKNPHSDTYIVFGEAKIEDLSQQAQVAAAEKFKApeAAGAADSVGATTSVAPIAEE-DEEDVDDTGVDEKDIELVITQANTTRAKAIKALKNNSNDIVNAIMELTM
>UniRef100_A0A182YJI8
---------------------------DTETEDSIPDLEDAGAA-ATTQ-----LASEIPD--ISKAKQSRGEKKARKIMSKLGLKPVQGVNRVTIRKSKNILFVINNPDVYKNPHSDTYIIFGEAKIEDLTQQAHVAAAEKFKapeatpAAGEASSST--NVVTPIAEE--DEEEVDDTGIDDKDIDLVMSQANVKRARAIRALKNNDNDIVNAIMELTM
>UniRef100_A0A023FAS8
--------------EVEQKPVEVDSATESEADD-LPELEPTGSVSL--------------HPDISKAKQSRGEKKARKLMSKLGLKPIQGVSRVTIRKSKNILFVINKPDVXKNPASDTYIIFGETKIEDLSQQAQVAAAEKFK-----APDISQSTETgattvvAPIQEESEEEDVDATGIEEKDIELVMSQANVSRNKAVKALTNNQNDIVNAIMELTM
>UniRef100_A0A146KNA3
--------------EVEQKPVEVDSGTDSENDD-MPELE--------------PTGGSVSLHPdISKAKQSRGEKKARKLMSKLGLKPIQGVSRVTIRKSKNILFVINKPDVFKNPASDTYIIFGETKIEDLSQQAQVAAAEKFK-----APEITQNTDTgattvvAPIQEESEEEELDSTGIEEKDIELVMSQANVSRNKAVKALTNNQNDIVNAIMELTM
>DUMMY
-----------------------------------------------------------------------------------------------------------------------------------------------------------------------------------------------------------------------
>DUMMY
-----------------------------------------------------------------------------------------------------------------------------------------------------------------------------------------------------------------------
>DUMMY
-----------------------------------------------------------------------------------------------------------------------------------------------------------------------------------------------------------------------
>DUMMY
-----------------------------------------------------------------------------------------------------------------------------------------------------------------------------------------------------------------------
>UniRef100_A0A8C6YLE4
-----------------------GSGTESDSDESVPELEEQDSTQATTQQAQLAAAAEIDEEPVSKAKQSRSEKKARKAMSKLGLRQVTGVTRVTIRKSKNILFVITKPDVYKSPASDTYIVFGEAKIEDLSQQAQLAAAEKFKVQGEAVSNIQENTQTPTVQEESEEEEVDETGVEVKDIELVMSQANVSRAKAVRALKNNSNDIVNAIM----
>UniRef100_A0A8C0A3Y8
MPGEATDTVPATEQELPQPQAETGSGTESDSDESVPELEEQDSTQATTQQAQLAAAAEIDEEPVSKAKQSRSEKKARKAMSKLGLRQVTGVTRVTIRKSKNILFVITKPDVYKSPASDTYIVFGEAKIEDLSQQAQLAAAEKFKVQGEAVSNIQENTQTPTVQEESEEEEVDETGVEVKDIELVMSQANVSRAKAVRALKNNSNDIVNAIM----
>UniRef100_A0A4W2HTU2
MPGEATDTVPATEQELPQPQAETGSGTESDSDESVPELEEQDSTQATTQQAQLAAAAEIDEEPVSKAKQSRSEKKARKAMSKLGLRQVTGVTRVTIRKSKNILFVITKPDVYKSPASDTYIVFGEAKIEDLSQQAQLAAAEKFKVQGEAVSNIQENTQTPTVQEESEEEEVDETGVEVKDIELVMSQANVSRAKAVRALKNNSNDIVNAIM----
>UniRef100_A0A8C5VRS5
MPGEATETVPATEQELPQPEAETGSGTESDSDES-----EQDSTQA-TQQAQLVAAAEIEEEPVSKAKQSRGGKKARKAMSKLGLRQVTGVTRVTIQKSKNILFVITKPDVCKGPASDAYIVFGEAKMEDLSQQAQLAAAEKFKVQGEAVSNIQENTQTPTVQEESEEEEVDQT-------ELVMSQANVSRAKAVRALKNNSNDIVNAIMGLTM
>UniRef100_UPI000273FF41
MPGEATETVPATEQELPQPQAETGSGTESDSDESVPELEEQDSTQATTQQAQLAAAAEIDEEPVSKAKQSRSEKKARKAMSKLGLRQVTGVTRVTIRKSKNILFVITKPDVYKSPASDTYIVFGEAKIEDLSQQAQLAAAEKFKVQGEAVSNIQENTQTPTVQEESEEEEvxxxxxxxVDETGVEVKDIELVMSQANVSRAKAVRALKNNSNDIVNAIMELTM
>DUMMY
-----------------------------------------------------------------------------------------------------------------------------------------------------------------------------------------------------------------------
>UniRef100_A0A3B3BJ11
MPGEATETVPITEQEMQQPQVETGSGTESDSDDSVPELEEQDSAQ--TQQAQLAAAAEIDEEPVSKAKQSRSEKKARKAMSKLGLRQVTGVTRVTIRKSKNILFVITKPDVYKSPASDTYIVFGEAKIEDLSQQAQLAAAEKFKVQGEAVSNIQENTQTPTVQEESEEEEVDETGVEVKDIELVMSQANVSRAKAVRALKNNNNDIVNAIMELTM
>UniRef100_A0A3B5AMM3
MPGEATETVPVTEQEMQQPQVETGSGTDSDSDDSVPELEEQDSAQTQTQQAQLAAAAEIDEEPVSKAKQSRSEKKARKAMSKLGLRQVTGVTRVTIRKSKNILFVITKPDVYKSPASDTYIVFGEAKIEDLSQQAQLAAAEKFKVQGEAVSNIQENTQTPTVQEESEEEEVDETGVEVKDIELVMSQANVSRAKAVRALKNNNNDIVNAIMELTM
>DUMMY
-----------------------------------------------------------------------------------------------------------------------------------------------------------------------------------------------------------------------
>UniRef100_H2RZL0
MPGEATETVPVTEQEMQQPQVETGSGTESDSDDSVPELEEQDSAQTQTQQAQLAAAAEIDEEPVSKAKQSRSEKKARKAMSKLGLRQVTGVTRVTIRKSKNILFVITKPDVYKSPASDTYIVFGEAKIEDLSQQAQLAAAEKFKVQGEAVSSIQENTQTPTVQEESEEEEVDETGVEVKDIELVMSQANVSRAKAIRALKNNNNDIVNAIMELTM
>DUMMY
-----------------------------------------------------------------------------------------------------------------------------------------------------------------------------------------------------------------------
>UniRef100_A0A8T1PIY9
-----------------------------------------------------------------RSKQSRSEKKSRKAMLKLGMKPIPGVSRVTVKKSKNIMFVISKPDVFKSPASDTYIVFGEAKIEDLSSQLQTQAAEQFKAPN--ISNVISKPEPSVVA--QDDEDVDETGVEPKDIELVMTQAGVSRSRAVKALKAADGDIVTAIMELT-
>UniRef100_UPI001C9C98CE
--------------------AAAGSETDSDSDDSSPDREESGQSGAVGFSGPNVAGLPMD--LISKAKQSRSEKKARKLMSKLGLKLVQGVNRVTIRKSKNILFVINKPDVLKNPASDTYIVFGEAKIEDLSQQAQVAAAEQFKEPPviPATEAGGSTTVVAPIQEES-EEEVDETGVEEKDVELVMCQANVSRGKAIKALKNNENDIVNAIMELTM
>UniRef100_T1KB87
---------------------EKDSTTDSESEDSVPELEDAPEEGG---EAKTGTVSGLGDDAASKSKQSRSEKKARKVMSKLGLKQITGVSRVAIRKSKNILFVINKPDVYKSPASDTYIVFGEAKIEDLSQKAQMAAAEKFKTpdassilsgagalgeAGAGLGTTGQGTGASATIDDVEDEEVDETGIAEKDIELVMSQANVNKSKAIKALRENNNDIVNAIMDLTM
>UniRef100_B4QDH0
-------------------------GSDSDSDGGMPGLEE--AVAATTQLGGGATGLPID--LVSKAKQSRGEKKARKIMLKLGLKQIQGVNRVTIRKSKNILFVINNPDVYKNPHSDTYIVFGEAKIEDLSQQAQVAAAEKFKApeAAGAADSVGATTSVAPIAEE-DEEDVDDTGVDDKDIELVITQANTTRAKAIKALKNNNNDIVNAIMELTM
>UniRef100_A0A6I8VG77
-------------------------GSDSDSD-GMPGLEE--TGAGTTQLGGGATGLPID--LVSKAKQSRGEKKARKIMLKLGLKQIHGVNRVTIRKSKNILFVINNPDVYKNPHSDTYIVFGEAKIEDLSQQAQVAAAEKFKApeAAGAVDSVGATTSVAPIAEE-DEEEVDDTGVDEKDIELVITQANTTRAKAIKALKNNSNDIVNAIMELTM
>UniRef100_UPI001D008862
-----------------------GSGTESDSDDSIPDLEDPSAGGGSYSGTNVSG---LPIDVISKAKQTRGEKKARKLMSKLGLKLVQGVNRVTIRKAKNILFVINKPDVLKNPASDTYIIFGEAKIEDLSQQAQVAAAEKFK-EPPSIATAEAGGSTSVVapiQEES-EEEVDETGVEDKDVELVVAQAQVSRAKAIKALKNNQNDIVNAIMELTM
>UniRef100_A0A3B5MS96
------------------------------------------------------------------------------AMSKLGLKPVHGVTRITIRKSKSILFVITRPDVFKSPMSDIYIIFGEAKIEDLSQQAHKAAAEKFKVPVSPSPLAPPVPPSLTIKEESeeEEEEVDDGGLEQRDIELVMAQANVSRAKAIRALKHNKNDIVNAIMELTM
>UniRef100_UPI001643CFB1
MPGEATETVPVTEQEMQQPQVETGSGTESDSDDSVPELEEQDSAQTQTQQAQLAAAAEIDEEPVSKAKQSRSEKKARKAMSKLGLRQVTGVTRVTIRKSKNILFVITKPDVYKSPASDTYIVFGEAKIEDLSQQAQLAAAEKFKVPGETVSNVQENTQTPTVQEESEEEEVDETGVEVKDIELVMSQANVSRAKAVRALKNNNNDIVNAIM----
>UniRef100_A0A0G2KAT8
MPGEATETVPATEQELPQPQAETGSGTESDSDESVPELEEQDSTQTATQQAQLAAAAEIDEEPVSKAKQSRSEKKARKAMSKLGLRQVTGVTRVTIRKSKNILFVITKPDVYKSPASDTYIVFGEAKIEDLSQQAQLAAAEKFKVQGEAVSNIQENTQTPTVQEESEEEEVDETGVEVKDIELVMSQANVSRAKAVRALKNNSNDIVNAIM----
>UniRef100_Q13765
MPGEATETVPATEQELPQPQAETGSGTESDSDESVPELEEQDSTQATTQQAQLAAAAEIDEEPVSKAKQSRSEKKARKAMSKLGLRQVTGVTRVTIRKSKNILFVITKPDVYKSPASDTYIVFGEAKIEDLSQQAQLAAAEKFKVQGEAVSNIQENTQTPTVQEESEEEEVDETGVEVKDIELVMSQANVSRAKAVRALKNNSNDIVNAIMELTM
>UniRef100_UPI002308300E
MPGEATETVSATEQELPQPQAETGSGTESDSDESVPELEEQDSTQATTQQAQLAVAAEIDEEPVSKAKQSRSEKKARKATSKLGLXQVTGVTRVTIRKSKNILFVITKPDVYKSPASDTYIVLGEAKIEDLSQQAQLAAAEKFKVQGEAVSNIQENTQTPTVQEESEEEEVDETGVEVKDIELVMSQANVSKAKAVRALKNNSNDIVNAIMELTM
>UniRef100_A0A7J6MX69
-------------QEIPAKEVEEGvVESDTDTDDEMPTLE------ATNGEVPEGAAVH-----EARTKLNRAEKKARRAMQKLGMKAVPDVVRVTCRKGKNMLFVISEPDVMKAPHADTYVVFGEARIEDMSAASQAAAASQFTSTPE-VSKVESSESTeatkaeaaAAAEPEEDEGEVDETGVEAKDIELVMSQVNCSRAKAVKALKAANNDIVEAIMQLS-
>UniRef100_A0A150G3M4
-------------------------------------------------------------------KQSRSEKKSRKAMQKLGMKPVPGVSRVTIKKSKNILFVIQTPDVFKSPNSDTYIIFGEAKIEDLSAQTQAAAAEQFKMRPEP--EAAQAAGAAAGPADDDDEEVDDSGVEQKDIELVMTQANVSRAKAIKALKNAEGDIVSAIMELTM
>UniRef100_A0A2G2VW76
-----------------------------------------------------------------RSKQSRSEKKSRKAMIKLGMKPIPGVSRVTVKKSKNILFVISKPDVFKSPASDTYVIFGEAKIEDLSSQLQSQAAEQFKAPN--LSNVISKPEPSTVS--QDDEDVDETGVEPKDIELVMTQAGVPRAKAVKALKAADGDIVSAIMELT-
>UniRef100_Q5E9A1
MPGEATDTVPATEQELPQPQAETGSGTESDSDESVPELEEQDSTQATTQQAQLAAAAEIDEEPVSKAKQSRSEKKARKAMSKLGLRQVTGVTRVTIRKSKNILFVITKPDVYKSPASDTYIVFGEAKIEDLSQQAQLAAAEKFKVQGEAVSNIQENTQTPTVQEESEEEEVDETGVEVKDIELVMSQANVSRAKAVRALKNNSNDIVNAIMELTM
>UniRef100_P0C2C7
---------------------------------------------------------------------SRNEKKARKAIGKLGLKLVPGITRVTFRRPKNILFVINQPEVYRSPSSNTWIIFGEAKIEDLNAQAQASAAQQLAAQeaaqehaGHEHEDILGKAKEPEAEkkeaEEDDGEEVDESGLEAKDIELVMAQANVSRKKAVKALRENDNDIVNSIMALSI
>UniRef100_N4XAB4
---------------------------------------------------------------------SRNEKKARKAIAKLGLKHIEGITRVTLRRPKNILFVINQPDVYKSPSSNTWIIFGEAKIEDLNSQAQASAAQQL-AQAEAQSHdhaghdhdhdhgkgkaVEDKKEEE--EEEDDDEEIDDSGLEGKDIELVMQQASVSRKKAVKALKENDNDIVNSIMALSI
>UniRef100_A0A2U3E6K6
---------------------------------------------------------------------SRNEKKARKAIEKLHLTRVPGITRVTLRRPKNILFVINNPEVYKSPNSNTYIVFGEAKIEDVNATAQQAAAQQLAAAGAegdhaghnhgESSKAVEGAEAKKEEEEDDGEEVDAEGLEDKDIELVMTQANVSRKKAIKALKENDNDIVNSIMALSI
>UniRef100_Q8JIU7
MPGEATETVPVTEQEMQQPQAETGSGTESDSDESVPDLEEGDSAQTQTQQAQLAAAAEIDEEPVSKAKQSRSEKKARKAMSKLGLRQVAGVTRVTIRKSKNILFVITKPDVYKSPASDTYIVFGEAKIEDLSQQAQLAAAEKFKVQGEAVSNIQENTQTPTVQEESEEEEVDETGVEVKDIELVMSQANVSRAKAVRALKNNNNDIVNAIMELTM
>UniRef100_A0A2A4JKN3
---------------------------DSDSDDTIPELEDA-GAPGTGGISNPIAGIDI----VSKAKQSRGEKKARKIMSKLGLKPVQGVNRVTIRKSKNILFVINSPDVYKNPHSDTYIVFGEAKIEDLSQQATMAAAERFKAPESAAAGndaAAAGTTVAPIAEEEDEEGVDETGVDEKDVEIVMSQANVSRARAVRALRNNQSDIVNAIMELTM
>UniRef100_A0A034WKW5
-------------------------------------------------------------------------------MLKLGLKQIQGVNRVTIRKSKNILFVINNPDVYKNPHSDTYIVFGEAKIEDLSQQAQVAAAEKFKApEAASIAETLGTTSSVAPIAEEDEEEVDETGVDEKDIELVITQANTTRAKAIRALKKHNNDIVNAIMELTM
>UniRef100_UPI0018E54D55
---------------------------DSDSDDTIPELEDAGAPGAGGITNPIAG---ID--IVSKAKQSRGEKKARKIMSKLGLKPVQGVNRVTIRKSKNILFVINSPDVYKNPHSDTYIVFGEAKIEDLSQQATMAAAERFKAPESAAAGNDTATAGTTVapiAEEEDEEGVDETGVDEKDVEIVMSQANVSRARAVRALRNNHSDIVNAIMELTM
>DUMMY
-----------------------------------------------------------------------------------------------------------------------------------------------------------------------------------------------------------------------
>UniRef100_UPI001CC510B9
MPSEATETVPATEQELPQPQAEIGSGTESDSDESVPELEEQDSTQA-----QLAAAAEIDEEPVSKAKQSRSEKKARKAMSKLGLQQVTGVTRVTIWKSKNILFVITKPDVYKXPASDTYIVFGETKIEDLFQQAQLAAAEKFKVQGEAVSNIQENTQTPTVQEESEEEEVDETGVEVKDIELVMSQANISRAKAVRALKNNSNDIVNAIMELTM
>UniRef100_A0A850XL60
----------------------------------------------------------------------------------------------------------------------TQLSLSPPQIEDLSQQAQLAAAEKFKVQGETVSNIQENTQTPTVQEESEEEEVDETGVEVKDIELVMSQANVSRAKAVRALKNNSNDIVNAIM----
>UniRef100_A0A5D2XQC4
-----------------------------------------------------------------RSKQSRSEKKSRKAMLKLGMKPIPGVSRVTIKKSKNILFVISNPDVFKSPASDTYIVFGEAKIEDLSSQLQTQAAEQFKAPD--LSHVISQPEPSTVA--QDDEEVDETGVEPKDIELVMTQAGVSRSKAVKALKAADGDIVSAIMELT-
>UniRef100_A0A5D2AEL9
-------------------------------------------------------------------KQSRSEKKSRKAMLKLGMKPVTGVSRVTIKRTKNVLFFISKPDVFKSPNSETYVIFGEAKIEDLSSQLQTQAAQQFRMPDIGSLAAKPDTSTaAAAPSDEEEEEVDETGVEPRDIDLVMTQAGVSRAKAVKALKSNNGDIVSAIMELT-
>UniRef100_A0A5D2J942
-----------------------------------------------------------------RSKQSRSEKKSRKAMLKLGMKPIPGVSRVTIKKSKNILFVISNPDVFKSPASDTYIVFGEAKIEDLSSQLQTQAAEQFKAPD--LSHVISQPEPSTVA--QDDEEVDETGVEPKDIELVMTQAGVSRSKAVKALKAADGDIVSAIMELT-
>UniRef100_A0A7J9CIJ1
-----------------------------------------------------------------RSKQSRSEKKSRKAMLKLGMKPIPGVSRVTVKKSKNILFVISKPDVFKSPASDTYVIFGEAKIEDLSSQLQTRAAEQFKAPdlSQVISKPESSTAV------QDDEEVDETGVEPKDIELVMTQAGVSRSKAVKALKAADGDIVSAIMELT-
>UniRef100_A0A7J9HP88
-----------------------------------------------------------------RSKQSRSEKKSRKAMLKLGMKPIPGVSRVTVKKSKNILFVISKPDVFKSPASDTYVIFGEAKIEDLSSQLQTRAAEQFKAPdlSQVISKPESSTAV------QDDEEVDETGVEPKDIELVMTQAGVSRSKAVKALKAADGDIVSAIMELT-
>UniRef100_A0A7J9A5S5
-------------------------------------------------------------------KQSRSEKKSRKAMLKLGMKPVTGVSRVTIKRTKNVLFFISKPDVFKSPNSETYVIFGEAKIEDLSSQLQTQAAQQFRMPDIGSLAAKPDTSTaAAAPADEEEEEVDDTGVEPRDIDLVMTQAGVSRAKAVKALKSNNGDIVSAIMELT-
>UniRef100_I3S1S2
-----------------------------------------------------------------RSKQTRSEKKSRKAMLKLGMKPVTGVSRVTVKKSKNILFVISKPDVFKSPTTDTYIIFGEAKIEDLSSQLQTQAAEQFKAPN--LSNVGLKPESSGVaqddEDEDEDEDENETGVDPKDIELVMTQATVSRSKAVKALKAANGDIVAAIMELT-
>UniRef100_A0A5K1K2I4
-----------------------------------------------------------EEDPTSQAAldkiQSRSERKARKALLTLGLKRIPGITRVTLRRPKNVLFVIANPDVYKSPNSDCYIVFGEAKIEDMNSQAQLSAAQHLaSGAGAGVPNLQgsgvgggddDDDDIPELEAVEEDGNVDETGVDPKDIELVIQQVGCSRAKAVRVLKESGGDLINAIM----
>UniRef100_A0A4Y9XKF0
-----------------------------------------------------------DEDPTSQAAlekiQSRSERKARKALLSLGLKKVQGITRVTLRRPKNVLFVIATPDVYKSPNSDCYIVFGEAKIEDMNQAAQLNAAQQLASGGAGVPSIdasgvadgdDDDDDIPELEEVQEEGPVDETGVEPKDIELVMQQVGCSRAKAVRVLKESGGDLINAIM----
>UniRef100_A0A5J4P454
------------------------SESESDSDDSAPELADSKDHGDSTKTSGLV------DDLLSRSKQSRSEKKARKAMSKLGLKPIPGICRVTIRKAKTIMFVISQPEVYKSSASDTYIIFGEAKIEDMSAQAQIAAAEKLRNQAMGGTGIGSGplskdagsvSKTAIPEESEDEEEPDATGLGEKDIELIMQQASVSRSKAIKALRENNNDMVNAIM----
>UniRef100_A0A090LKH2
-----------------------------DSDiEDVPELENMTEEQRAAQIESLIANG-LQGGSEREAKQSRNEKKSRKLFAKLGLKPITGVSRVCIRKSKNILFVISKPDVYKSPGSDTYIVFGEAKIEDLSQHVPFQAAERLKPTEPSVSE-------PTVskpiceEDDSDGEDADATGIEEKDIELVMSQASVSRKKAINALKKTDKDIVNAIMELTM
>UniRef100_A0A4U5PJ00
----------------------------SSSDEEVPELEGE--QQLTEEQRRVAEAAGLAEQVDEKgGKQSRSEKKARKLFSKLGLRTVTGVSRVCIRKSKNILFVINKPDVYKSPGSDTYVIFGEAKIEDLSQHAQFAAAERLKPTETATTAA---PAAPVVQEEesGDEGEVDATGVEEKDIELVMSQAGVSRSKAIKALKSSNNDIVNAIMELTM
>UniRef100_A0A2R5L3W2
----------------------SGSGTDSGSEDSLPDLE--DDGGKASGQSQMAQAAGINEELVSKAKQSRSEKKARKVMSKLGLKQVQGVCRVTIRKSKNILFVITKPDVYKSPASDTYIVFGEAKIEDLSQQAQMAAAEKFKApeAGAAMGEPAQTAVSQPIEEESEEdEEVDEAGVEGKDIELVMSQANVSRSKAVRALKNNNNDIVNAIMELTM
>UniRef100_A0A131XSR4
---------------------EDGSDTDSGSDDTVPDLE--DDIGKSTGQSQMAQAAGITEELVSKAKQSRSEKKARKLMSKLGLKQVQGVCRVTIRKSKNILFVITKPDVYKSPASDTYIVFGEAKIEDLSQQAQMAAAEKFKApdSGAAAGEPAQTAVSQPIEEESeEEEEVDEGGVESKDIELVMSQANVSRAKAVRALKNNNNDIVNAIMELTM
>UniRef100_UPI0021558199
---------------------EDASDTDSGSDDSAPELE--DDIGKATGQSQIAQAAGITEELVSKAKQSRSEKKARKLMSKLGLKQVQGVCRVTIRKSKNILFVITKPDVYKSPASDTYIVFGEAKIEDLSQQAQMAAAEKFKApdAGAAMGEPAQAAVSQPIEEESeEEEEVDEAGVEGKDIELVMSQANVSRVKAVRALKNNNNDIVNAIMELTM
>UniRef100_A0A131Z8T4
---------------------EDASDTDSGSDDTAPELD--DDIGKATGQSQIAQAAGITEELVSKAKQSRSEKKARKLMSKLGLKQVQGVCRVTIRKSKNILFVITKPDVYKSPASDTYIVFGEAKIEDLSQQAQMAAAEKFKApdAGAAMGEPAQAAVSQPIEEESeEEEEVDEAGVEGKDIELVMSQANVSRVKAVRALKNNNNDIVNAIMELTM
>UniRef100_UPI001894849F
---------------------EDASDTDSGSDDTAPELD--DDIGKATGQSQIAQAAGITEELVSKAKQSRSEKKARKLMSKLGLKQVQGVCRVTIRKSKNILFVITKPDVYKSPASDTYIVFGEAKIEDLSQQAQMAAAEKFKApdAGAAMGEPAQAAVSQPIEEESeEEEEVDEAGVEGKDIELVMSQANVSRVKAVRALKNNNNDIVNAIM----
>UniRef100_UPI0002658CEC
--------------------------------------------------------AEGTEDATGVAKQSRYEKKARKLMSKLGLKQIVGVRRVSIRKSKNIQFVIAKPDVYKSPNSDTYIVFGEAKIEDLSQQAQMAAAEKFKAATAAAEGsflAGAGKTLPTMAEEDEDDEDFATaGLSENDIDIVADQATVSRAKAAKALRKHKGDMVNAIMELTL
>UniRef100_UPI00084F17C2
-----------------------GSATDSDSDDTIPELEDAGTPGTVGFPGTTVTGLPID--MVSKAKQSRGEKKARKLMSKLGLKPVQGVNRVTIRKSKNILFVINKPDVLKNPASDTYIVFGEAKVMKXLXLCNIXXVDHiyxipyFMMITEVVAPIQEES----------EEEVDETGVEEKDVDLVMCQANVSRGKAIKALKNNQNDIVNAIMELTM
>UniRef100_E4X2J9
--------------------------------------------------------------PEGDSKSSRAERKVKKALQKLGLQQVEGINRVVLRKDKSLLFVVPSPEVFRK--GDSWVVLGEARVEDTKQRAREMAAQKMAESAQQAQAAKAAAPQTIDEEEEEAEDVDTSGIEEKDIELVVAQAGCSRAKAVAALRKNDNDIVNSIMELTI
>DUMMY
-----------------------------------------------------------------------------------------------------------------------------------------------------------------------------------------------------------------------
>UniRef100_Q6QN10
MPGEATETVPATEQELPQPQAETGSGTESDSDESVPELEGQDSTQATTQQAQLAAAAEIDEEPVSKAKQSRSEKKARKAMSKLGLRQVTGVTRVTIRKSKNILFVITKPDVYKSPASDTYIVFGEAKIEDLSQQAQLAAAEKFKVQGEAVSNIQENTQTPTVQEESEEEEVDETGVEVKDIEWVMSQANVSRAKAVRALKNNSNNIVNAIMELTM
>UniRef100_A0A811Z6H2
MPGEATETVPATEQELPQPQAETGSGTESDSDESVPELEEQDSTQATTQKAQLAAAAEIDEEPVSKAKQSRSEKKARKAMSKLGLRQVTGVTRVTIRKSKNILFVITKPDVYKSPASDTYIVFGEAKIEDLSQQAQLAAAEKFKVQGEAVSNIQENTQTPTVQEESEEEEVDETGVEVKDIELVMSQANVSRAKAVRALKNNSNDIVNAIMELTM
>UniRef100_A0A3Q7MWS0
--------------------------------------------QATTQQAQLVAATEIDEEQVSKAKQSRHEKKAWKAMSKLGLRQVTGVTRVTIWKSKNILFVITKQDVYKSPASDTYIVFGEAKIEDLSQQAQLAAAEKFKFQGEAVSNIQEKTQTPTVQEESEEEEVDETGVEVKDIKLVMCQ----------------------------
>UniRef100_UPI0013770C49
MPGEATETVPATEQELPQPQAETapapgapmetmskpvttknpeiggkdfqagtalecsGSGTESDSDESVPELEEQDSTQATTQQAQLAAAAEIDEEPVSKAKQSRSEKKARKAMSKLGLRQVTGVTRVTIRKSKNILFVITKPDVYKSPASDTYIVFGEAKIEDLSQQAQLAAAEKFKVQGEAISNIQENTQTPTVQEESEEEEVDETGVEVKDIELVMSQANVSRAKAVRALKNNSNDIVNAIMELTM
>DUMMY
-----------------------------------------------------------------------------------------------------------------------------------------------------------------------------------------------------------------------
>UniRef100_A0A162DHJ6
-----------TELEKGAPTVQDGSdNTDSDSDDSVPELED----AGTAVQSQVAAAAGLPEELVSKAKQSRGEKKARKIMSKLGLKQVTGVSRVTIRKSRNILFVINKPDVYKNPASDTYIVFGEAKIEDLNQQAHMAAVEKFKAPelNPTEAGAHGTTVPAPIQEES-EEEVDDADVEEKDIDLVMTQANVTRAKAIKALKNNKNDIVNAIMELTM
>UniRef100_A0A1I8PKR6
-----TSTAPAAEAKPTQDVRVEDDASDSDSEDTIPELE--DAGAGATQLGGGATGLPID--LVSKAKQSRGEKKARKIMLKLGLKQIQGVNRVTIRKSKNILFVINNPDVYKNPHSDTYIVFGEAKIEDLSQQAQVAAAEKFKApEGASAADTIGTTSSVAPIAEEDEEEVDETGVDEKDIELVINQANTTRAKAIKALKNNNNDIVNAIMELTM
>UniRef100_A0A2U1NWJ2
-----------------------------------------------------------------RSKQSRSEKKSRKAMLKLGMKPIPGVSRVTVKKSKNILFVISKPDVFKSPASDTYVIFGEAKIEDLSSQLQSQAAEQFKAPN--PSNIVSEPEPTAVA--QDDDDVDETGVEPKDIELVMTQAGVTRSKAVKALKAADGDIVSAIMELT-
>UniRef100_A0A7S3ZZ93
------------------------------------------------------------------AKQNRAEKKNRKAMQKLGMKAVPDVVRVTVKKSKNILFAIGHPDVFKSATSDTYVVFGEAKIEDLSAQAQQQAASQFQaAQASMGSGAAAAAAPPTIPEEDEGGDLDESGLEPKDVELVMSQASCSRSKAVKALRANDGDIVNAIMELTM
>DUMMY
-----------------------------------------------------------------------------------------------------------------------------------------------------------------------------------------------------------------------
>UniRef100_A0A5J4YLU5
-------------------------------DEDVPELEPAAEGEA--------AAAAGDEEDADERGQSRAEKKSRKALSKLGLKKVDGITRFAVIKNKQTLFVVSKPDVFKSPNSDQYVIFGEAKVEDLSSVAQNAAAGQYKPK-EPTAEEEEQGKAADAEEEEDDADVDTTGLKEGDIELVIEQGQCSRAKAVKALRKNDGDVVNAIMELTL
>UniRef100_A0A0A9PX43
-----------------------------------------------------------------RSKQSRSEKKSRKAMLKLGMKTVTGVSRITIKKSKNMLFVISKPDVFKSPNSDTYVIFGEAKIEDLSSQLQTQAAEQFKA-PDPSSVISKAEPSAAAQ---DEEEVDDTGVEPKDIELVMTQASVSRSRAVKALKAADGDIVSAIMELT-
>UniRef100_A0A0B7N7R2
---------------------------------------------------------------------STGERKARKALDGLGLKPVAGVNRVTFTRGRNLVYAINNPTVLKSQNSDTHIVFGEMQVDDMGARAQQAAMEQLAADAE---KTEEGAEAVAAVEE-EDEEVDATGVEDKDIELVVSQANVSRSKAVKALKNNENDVVNAIMELTM
>UniRef100_UPI000901BEC0
-------------------------------------------------------------------KQSRSEKKSRKAMLKLGMKPVPGVSRVTIKRTKNILFFISKPDVFKSPNSETYVIFGEAKIEDLSSQLQTQAAQQFRMPdvGSVIPKPDASTTTPaVVQADEEEEEVDETGVEPRDIDLVMTQAGVSRSKAVKALKTNNGDIVSAIMELT-
>UniRef100_UPI00125D069E
-------------------------------------------------------------------KQSRSEKKSRKAMLKLGMKPVPGVSRVTIKRTKNILFFISKPDVFKSPNSETYVIFGEAKIEDLSSQLQTQAAQQFRMPdvGSVIPKPDASTATPaAVQADEEEEEVDETGVEPRDIDLVMTQAGVSRSKAVKALKTNSGDIVSAIMELT-
>UniRef100_A0A061AN43
---------------------------------------------------------------------SKNEKKARALIAKLNLREVKGISRVTFKRRGNQIFAIDNPDVYKS-AAGTYIVFGEAKLEDFAQrmaeaQAQsdagadegLAPKDPASITAdlEAASLLDKPQET-----EDDDEEVDETGLKEEDINVVIEQANVSRAKAAKALKKHDGDIVNAIMELS-
>UniRef100_A0A376B9U6
----------------------------------------------------------------------KNEKKARELISKLNLKQVPGVTRVTFRKKDNQIFSIDKPDVYRSPAGN-YVVFGECKLDNFQQrlaQAQSLAQEKpaseeiskdpASIQADlaAAANEADNKVHKEV---KEEDLIDESELDPESIDLVVQQTKCTKEEAILGLRRNKGDLVNTILALS-
>UniRef100_A0A1B8AT72
----------------------------------------------------------------------RNEKKARKALEKLHLTRIPGITRVTLRRPKNILFVINTPEVYKSPNSNTYIVFGEAKIEDVNAAAQQAAAAQLASQNaedhsghnhgepskavEADEKKEDKDDDDEEDEEEDEEEVDASGLEDKDIELVMTQANVSRNKAVKALKENDNDIVNSIMALSI
>UniRef100_A0A077ZH89
--------------------------------------------QVTQQQKQVAAAAGLEEQVAKAGKQSRSEKKARKLFSKSNLKQVQGITRVCIRKSKSILFVVNNPDVYKNPSSETFIVFGEAKIEDLSQHAQQAAAEKFKITEPAVLTTTDVTATndEQPQAESEDEEEDTTGIEEKDIELVMSQANVTRAKAIKALRKSGNDLVNAIM----
>UniRef100_A0A183C5Q2
----AEETVKAKEEEAKKTTTDDGSS----SEEEVPELEEGEG-DVTEEQKKVAEAAGLSEQVAEKgSKQSRSEKKARKLFSKLGLKQVHGVSRVCIRKSKSILFVINKPDVYKSPGSDTYVVFGEAKIEDLAQHAQITDVENLKPPS-IIRDVR-NRMAP-AEEESDGEEADATGIEEKDIELVMSQANVSRNKAIKALKKADNDLVNAIMELTM
>DUMMY
-----------------------------------------------------------------------------------------------------------------------------------------------------------------------------------------------------------------------
>UniRef100_A0A1B6KZF3
-----------------------GSGTESDSDDTIPELEEAGAAGGAGGAFPNTTGLSMD--MVSKAKQSRGEKKARKIMSKLGLKPIQGVSRVTIRKSKNILFVINKPDVFKNPASDTYIVFGEAKIEDLSQQAQVQAAEKFKTPevTTAADAGGSTTVVAPIQEESEEEEVDETGVEEKDVDLVMSQANVSRAKAVKALRNNQNDIVNAIMELTM
>UniRef100_T1GT42
-------------------------GDSSDSDDTIPELE--DAGAATTQLGGGATGLPID--MVSKAKQSRGEKKARKIMMKMGLKQIQGVNRVTIRKSKNILFVINNPDVYKNPHSDTYIIFGEAKIEDLSQQAQVAAAEKFKAPESatgALDNIGATTSVAPIAEE-DEEEVDETGVDEKDIELVITQANTTRAKAIKALKTTT------------
>UniRef100_UPI001CB7F6D0
-----------------------GSGTESDSDESVPELEEQDTTQSATQQAQLAAAAEIDEEPVSKAKQSRSEKKARKAMSKLGLRQVTGVTRVTIRKSKNILFVITKPDVYKSPASDTYIVFGEAKIEDLSQQAQLAAAEKFKVQGESVANIQENTQTPTVQEESEEEEVDETGVEVKDIELVMSQANVSRAKAVRALKNNNNDIVNAIMELTM
>UniRef100_A0A7J5ZHT8
-----------------------GSGTESDSDDSVPDLEEQDSAQTQTQQAQLAAAAEIDEEPVSKAKQSRSEKKARKAMSKLGLRQVTGVTRVTIRKSKNILFVITKPDVYKSPASDTYIVFGEAKIEDLSQQAQLAAAEKFKVQGEAVSNIQENTQTPTVQEESEEEEVDETGVEVKDIELVMSQANVSRAKAVRALKNNNNDIVNAIMELTM
>UniRef100_A0A1A8Z2N1
--------------------------------------------------------------PPNRTKMSKGERRARKMLVKLGLKAIPNVHKVIIKKSHKMIFAVSNVEVYKVEGTESYVIFGDAKTDDIANSINSLLPDALSKDSDMPAEPEMNFETAEKPEEKvkdlDEEKVGDVSME--DVELIMSQTKCSRDKAISVLRKNNNDLVQSIMELS-
>UniRef100_A0A6J5TXU6
-----------------------------------------------------------DGEASGRSKQSRSEKKSRKAMLKLGMKPIPGVSRVTVKKSKNILFVISKPDVFKSPTSDTYVIFGEAKIEDLSSQLQTQAAEQFKAPD--LSHVISKPETSTLA--RDDEDVDETGVEPKDIELVMTQAGVSRSKAVKALKAADGDIVSAIMELT-
>DUMMY
-----------------------------------------------------------------------------------------------------------------------------------------------------------------------------------------------------------------------
>UniRef100_A0A1V6UAD8
-----------------------------------PRVEEihDDEVSKTVEDSSSESGSEAGDEPnipagASVAVHSRGEKKARKAIGKLGLKLVPGITRVTLRRPKNILFVVNQPEVYRSPNSNCWIIFGEAKIEDLNSQAQASAAQQLaasEAAGDHAGHDHEeilgkakapETDDKKEDEEDDGEEVDESNLESKDIELVMAQANVSRKKAVKALRENDNDIVNSIMALSI
>UniRef100_K9GFY6
-----------------------------------PRVEEihDDEVSKTVEESSSESGSEAGDEPnipagASVAIHSRGEKKARKAIGKLGLKLVPGITRVTLRRPKNILFVVNQPEVYRSPNSNCWIIFGEAKIEDLNSQAQASAAQQLaasEAAGDHAGHDHEeilgkakapETEDKKEDEEDDGEEVDESNLESKDIELVMAQANVSRKKAVKALRENDNDIVNSIMALSI
>DUMMY
-----------------------------------------------------------------------------------------------------------------------------------------------------------------------------------------------------------------------
>UniRef100_C4Y7S2
---------------------------------------------------------------------SKNEKKARELIKKLNLKQIKGISRVTFKQRGNILYAIDQPDVYRS-AAGTYVVFGEAKVDDLNQRlaeaqaAQQSGAEAASTEQETVdkspeaitADLQKASLNEKKEEEEEEEgEVDESGLDSNDIDIIVEQTQVSRAKAVSALRKHKGDMVNAIMDLS-
>UniRef100_A0A6L2Q6J1
----------------------SGSGTESDSDDTIPELEE-PGTGQTAGVFPGAAAAGLPMDMVSKAKQSRGEKKARKIMSKLGLKPVQGVSRVTIRKSKNILFVINKPDVYKNPASDTYIVFGEAKIEDLNQQAQVAAAEKFKAPevSPAAEAGGSTTVVAPIQEESEEEDVDETGVEEKDVDLVMSQANVSRGKAIKALKNNQNDIVNAIM----
>UniRef100_A0A1A9X4R8
-------------------------GSDSDSEDTIPELE--DASTGTTQLGGGATGLPID--LVSKAKQSRGEKKARKIMLKLGLKQIQGVNRVTIRKSKNILFVINNPDVYKNPHSDTYIVFGEAKIEDLSQQAQVAAAEKFKApeATSAADTITTSSVAPIAEE--DEEEVDETGVDEKDIELVINQANTTRAKAIKALKNNNNDIVNAIMELTM
>UniRef100_A0A3Q3AI99
MPGEATETVPVTEQEMQQPQVETGSGTESDSDDSVPELEEQDSAQTQTQQAQLAAAAEIDEEPVSKAKQSRSEKKARKAMSKLGLRQVTGVTRVTIRKSKNILFVITKPDVYKSPASDTYIVFGEAKIEDLSQQAQLAAAEKFKVPGENVSNIQENTQTPTVQEESEEEEVDETGVEVKDIELVMSQANVSRAKAVRALKNNNNDIVNAIMELTM
>UniRef100_A0A673TLU0
MPGEATETVPATEQELPQPQAETGSGTESDSDESVPELEEQDSTQATTQQAQLAAAAEIDEEPVSKAKQSRSEKKARKAMSKLGLRQVTGVTRVTIRKSKNILFVITKPDVYKSPASDTYIVFGEAKIEDLSQQAQLAAAEKFKVQGEAVSNIQENTQTPTVQEESEEEEVDETGVEVKDIELVMSQANVSRAKAVRALKNNSNDIVNAIM----
>UniRef100_UPI002283CA5A
MPGEATETVPAAEQELPQPQAETGSGTESDSDESVPELEEQDSTQATTQQAQLAAAAEIDEEPVSKAKQSRSEKKARKAMSKLGLQQVTGVTRVTIRKSKNILFVITKPDVYKSPASDTYIVFGEAKIEDLSQQAQLAAAEKFEVQGEAVSNIQENTQTPTVQEESEEEEVDETGVEVKDIELVMSQANVSRAKAVRALKNNSNDIVNAIMELTM
>UniRef100_UPI0006260D55
MPGEATETVPATEQELPQPQAETGSGTESDSDESVPELEEQDSTQATTQQAQLAAAAEIDEEPVSKAKQSRSEKKARKAMSKLGLRQVTGVTRVTIRKSKNILFVITKPDVYKSPASDTYIVFGEAKIEDLSQQAQLAAAEKFKVQGEAVSNIQENTQTPTVQEESEEEEVDETGVEVKDIELVMSQANVSRAKAVRALKNNSNDIVNAIMELTM
>UniRef100_UPI0020344AE0
--------------------AAAGSGTDSDSDDTIPELEDAGSAGAGGFPGSTVTGLPID--MVSKAKQSRGEKKARKLMSKLGLKPVQGVNRVTIRKSKNILFVINKPDVYKNPASDTYIVFGEAKIEDLSQQAQVAAAEKFKA-PEVIPATEAGGRTTVVvpiQEESEEEEVDETGVEEKDVDLVVSQANVSRGKAIKALKNNQNDIVNAIMELTM
>UniRef100_A0A0G4IWZ8
-------------------------------------------------------APEAGDEGLSKV-QNRQEKKARKAIQKLGLKPVTGVTRITVKRSKNMLFVIANPDVYKSAVSDTYVIFGEAKMEDLSQNAAMQAAQQFRAAkgaaaaagGDEEEAMPELVATKGEVVEEEDEEADDTGLDQGDIEMVQAQANVSRAKAINALRKHDGDIVNAIMALT-
>UniRef100_UPI000719AE6D
---------------------EDGSGTESESDEdSMPELEEQDSAQL-AQSAAVRPEGLFGEELVSKAKQSRSEKKARKIMSKLGLKQVTGVSRVMIRKSKNILFVINKPDVYKSPASDTYIVFGEAKIEDLSQQAQMAAAEKFKAPQAAPAAAAESRVEAPIQEESDEEEVDDTGVEPKDIELVMSQANVSKAKAIKALKNNQNDIVNAIMELTM
>UniRef100_UPI00209602EA
------------------PEEASGSGTESDSDDDVPDLEDGD----MQQQSQVAAAAGIPEELVSKAKQSRSEKKARKAMSKLGLKQIQGVTRVTIRKSKNILFVINRPDVYKSPASDTYIVFGEAKIEDLSQQAQMAAAEKFKtpenpagLGGEVSSTVSQ----PIPEESEDEGEVDESGVESKDIELVMSQANVSRSKAVKALRNNSNDIVNAIMELTM
>DUMMY
-----------------------------------------------------------------------------------------------------------------------------------------------------------------------------------------------------------------------
>UniRef100_R7W586
-----------------------------------------------------------------RSKQSRSEKKSRKAMLKLGMKTITGVSRVTVKKSKNILFVISKPDVFKSPASDTYVIFGEAKIEDLSSQLQSQAAEQFKAPD--LSSVISNPEASTAVQE-DDEDCDETGVEPKDIELVMTQAGVPRPKAVKALKSADGDIVSAIMELT-
>UniRef100_B6Q1W8
---------------------------------------------------------------------SRNEKKARKAIGKLGLKHVPGITRVTLRRPKNILFVINQPDVYRSPSSNTWIIFGEAKIEDLNAQSQVNAAQQLAAAEAAASSDPHaghdhshegkgkapETEGKKEEEDDDGEEVDDSGLEAKDIELVMAQASVSRKKAVKALKENDNDIVNSIMALSI
>UniRef100_E6R5B7
---------------------------------------------------------------------SRPERKARKALEGLGLKRVQGIQRVTLRRARNVLLVVANPEVYKSPGSDCYIVFGEAKVEDpnsaaqLQAQAQLAASSQAAQQAHAHGGFKEGVPKSLEELMQDEPSADSSApapsgeatdaaasgdVKVSDeeIQLIVAQTGVDEAKAREAYISEKGDLINAIMKL--
>UniRef100_A0A1I7YJL2
-----------TEEEVKKTTTTTDDG--SSSDEEVPELEGE--QQLTEEQRRVAEAAGLGEQVDEKSgKQSRSEKKARKLFSKLGLRAVNGVSRVCIRKSKNILFVINKPDVFKSPGSDTYVIFGEAKIEDLSQHAQFAAAERLKPSEAATTAA---PAAPVVQEEesDNEGEVDATGVEEKDIELVMSQASVSRSKAIKALKSSNNDIVNAIMELTM
>UniRef100_A0A4Z0YVJ3
---------------------------------------------------------------------SRNEKKARKAIEKLHLTRVTGITRVTLRRPKNILFVINNPEVYKSPNSNTYIVFGEAKIEDLNSAAQQAAAQSLAAQGGEhdhaghdhshgdTGKAVESAEDKKDDDDDDDDEVDADGLEDKDIELVMTQANVSRTKAIKALQENDNDIVNSIMALSV
>DUMMY
-----------------------------------------------------------------------------------------------------------------------------------------------------------------------------------------------------------------------
>UniRef100_A0A1B6CX80
-----------------------GSNTDSDSDDSIPELEEAAGS--------ASGPGGIPIDMVSKAKQSRGEKKARKIMSKLGLKPIQGVSRVTIRKSKNILFVINKPDVFKNPASDTYIIFGEAKIEDLSQQAQVAAAEKFK--APEVSTAAEAGGSATVVApilEEIEEEVDETGVEEKDVDLVMSQANVSRAKAVNALRNNSNDIVNAIMELTM
>UniRef100_UPI00187DCDD3
-----------TQLESPPPAAEPVARIEddedEDSDDTIPELE--DAGNATTQLGGGATGLPVD--MVSKAKQSRGEKKARKIMSKLGLKPVQGVNRVTIRKSKNILFVINNPDVYKNPHSDTYIIFGEAKIEDLSQQAQLAAAEKFKGPEPSAGAIDASGANATVApiAEEDEEEVDETGVDEKDIELVMSQANVPRTRAIRALKNNSNDIVNAIMELTM
>UniRef100_A0A5J9WGF0
-----------------------------------------------------------------KSKQSRSEKKSRKAMLKLGMKPITGVSRVTVKKSKNILFVISKPDVFKSPNSDTYVIFGEAKIEDLSSQLQTQAAEQFKAPD--LSQMMAKPETSGLGQEENEEDVDETGVEPKDIELVMTQATVSRARAVKALKASGGDIVSAIMDLT-
>UniRef100_A0A5M9JMT8
---------------------------------------------------------------------SRNEKKARKSIAKLGLTRVPGITRVTLRRPKNILFVINNPEVYKSPTSNTYIVFGEAKIEDLNSQAQASAAAQLAAQeshdhaghdhsghdhshdngkGKAVDTGDEKKE----EEEDDGEEVDATGLEDKDIELVMTQASVSRNKAVKALKENDNDIVNSII----
>UniRef100_A0A395J151
-----------------------------------------------------------------------------------------------------------QPRGLQVPTSNTYIVFGEAKIEDLNSQAQASAAAQLAAQeshdhaghdhsghdhshdngkGKAVDTGDEKKE----EEEDDGEEVDATGLEDKDIELVMTQASVSRNKAVKALKENDNDIVNSIMALSI
>UniRef100_A0A4Y8CXU9
---------------------------------------------------------------------SRNEKKARKSIAKLGLTRVPGITRVTLRRPKNILFVINQPEVYKSPTSNTYIVFGEAKIEDLNSQAKASAAAQLAAQeshdhaghdhsghdhshdhgkGKAV-----DTEEKKEEEEDDTEEVDATGLEDKDIELVMTQASVSRNKAVKALKENDNDIVNSIMALSI
>UniRef100_A0A6L0WLN3
------------------------------------------------EEAQNAAAMADEEIPTLEAaevpQNAKQSKRYAKAMAKMGLKPESNITKVTIRKVGSLSFAMVQPEVYRFPGTNTFVIFGEAQLEDTSALAQEAAA-RAAVSGAASASSDAAASVPAA-EEDDDEEVDAGDLDEKEINVVMSQANVSRNKAIKALKNNNGDIVNTIMELTM
>DUMMY
-----------------------------------------------------------------------------------------------------------------------------------------------------------------------------------------------------------------------
>UniRef100_A0A1U8DIB4
----------------------SGSGTESDSDESVPELEEQDSTQATTQQAQLAAAAEIDEEPVSKAKQSRSEKKARKAMSKLGLRQVTGVTRVTIRKSKNILFVITKPDVYKSPASDTYIVFGEAKIEDLSQQAQLAAAEKFKVQGEAVSNIQENTQTPTVQEESEEEEVDETGVEVKDIELVMSQANVSRAKAVRALKNNSNDIVNAIMELTM
>UniRef100_UPI00167F74B6
-------------------------GTESDRDESVPELEEQDSTQTTTQQAQLAAASEIDDEPVSKAKQSRNE-KSRKSMSKLGLRQVTGVTRVTIQKSNNIVFVITKPDVYKSPASDTYIVFGEARIENFSQQTQLAATEKFKVQGEVVPNIQENTQTLIVQEESKEKKVDETDVEVKDIELVMXQANVS----XRKLKNISNDIVNAIM----
>UniRef100_A0A8T0MTE2
-----------------------------------------------------------------KSKQSRSEKKSRKAMLKLGMKPITGVSRVTVKKSKNILFVISKPDVFKSPNSDTYVIFGEAKIEDLSSQLQTQAAEQFKAPD--LSQMISKPETSGLGQEDNEEEVDETGVEPKDIELVMTQASVSRPKAVRALKAADGDIVSAIMELT-
>UniRef100_A0A8C4VKG1
MPGEATETVPATEQELPQPQAETapavpappagapaapatavseppvqmsGSGTESDSDESVPELEEQDSTQATTQQAQLAAAAEIDEEPVSKAKQSRSEKKARKAMSKLGLRQVTGVTRVTIRKSKNILFVITKPDVYKSPASDTYIVFGEAKIEDLSQQAQLAAAEKFKVQGEAVSNIQENTQTPTVQEESEEEEVDETGVEVKDIELVMSQANVSRAKAVRALKNNSNDIVNAIMELTM
>UniRef100_UPI002236A699
---------------LPGPPQRTRNDSESNG-ESLPDLEDPDSTxpQTAPSQAQLAHSVGSGEETVNKAKQSRSEKKAGKAMSKLGLRQIYGVTRITIRKSKNILFVISKPDVFKSLASDIYIVFGEAKIEDLSQQVHKAAAEKFKVLAEPSPIITKTAPGLSIKEESEEEEEVDEIIDILSCIGVLSPADLS------------------------
>UniRef100_A0A7S0KPF4
-----------------------------------------------------------------KPKQSRSEKKSRKAMQKLGMKPVPGVQRVTIKKNKNILFVISKPDVFKSPNSDTHVIFGEAKIEDLSAASQAAAAEAFKSDMPAV-----EAPSAAAAEEEDEGEIDETGVEPKDIELVMTQAGVSRGKAVNALKANDGDIVSAIMDLTM
>UniRef100_UPI0021630DC6
-------------------------------------------------------------------KQSRSEKKSRKAMLKLGMKPVTGVSRVTIKRTKNILFFISKPDVFKSPHSETYVIFGEAKIEDLSSQLQTQAAQQFRMpdMGSIMAKSDVSPSAAGVQADEEEEEVDETGVEPRDIDLVMTQASVSRSKAVKALKTHSGDIVSAIMELT-
>UniRef100_A0A8J2KSH1
------------------------------------------------------------DDAVSKVKQSRGEKKARKIMSKLGLKQITGVNRVTIRKSKNILFVITKPDVYKNPASDTYIVFGEAKIEDLSQQAQMAAAESFKApKVPSVAESVAKTLTSTIPEEEDDEEVDATGVEEKDIELVMSQANVSRARAVKALKKTENDIVNAIMDLTM
>UniRef100_A0A7J7M3K0
-----------------------------------------------------------------RSKQSRSEKKSRKAMLKLGMKPILGVSRVTIKKSKNILFVISKPDLFKSPASDTYVIFGEAKIEDLSSQLQTQAAERFKAPD--LSNVISKPDESSAMAADEDDDIDEAGVEPKDIELVMTQAGVSRSKAVKALKTAEGDIVTAIMELT-
>UniRef100_A0A2K6V064
MPGEATETVPATEQELPQPQAETGSGTESDSDESVPELEEQDSTQATTQQAQLAAAAEIDEEPVSKAKQSRSEKKARKAMSKLGLRQVTGVTRVTIRKSKNIFFVITKPDVYKSPASDTYIVFGEAKIEDLSQQAQLAAAEKFKVQGEAVSNIQENTQTPTVQEESEEEEVDETGVEVKDIELVMSQANVSRAKAVRALKNNSNDIVNAIM----
>UniRef100_Q38EE8
---------------------------------------------------------------------SKPSKRYAKAMAKMGLKPEPNISKVHIRKRAALSFVVNQPEVYRFPGTNTFLIFGEAQLGDTTMQTQEAAAravsgalvEEVGTAGEETSELAGETPAAAAPSESkqtpDDVEIVEGEFDDKEIAVVMAQGKTDRIGAIRALRNNKGDIVNAIMELTM
>UniRef100_Q6I5P5
-----------------------------------------------------------------RSKQSRSEKKSRKAMVKLGMKSITGVSRVTVKKSKNILFVISKPDVFKSPTSDTYVIFGEAKIEDLSSQLQTQAAEQFKAPD--LSSMLSKPEASTAAQE-DDEAVDETGVEPKDIELVMTQATVSRSKAVKALKAANGDIVTAIMELT-
>UniRef100_A0A369JXQ1
--------------------------------------------------------------------QSRSERKARKALLGLGLKKVPDITRVTLRRPKNVLFVLASPDVYKSPNSDCYIVFGEAKIEDMNSQAQVSAAQQLASGGginatsleesGAGGDEEDDDDIPELEAPEDDGPVDETGVDPKDIDLVMAQVNCSRAKAVRVLKESGGDLINAIM----
>DUMMY
-----------------------------------------------------------------------------------------------------------------------------------------------------------------------------------------------------------------------
>UniRef100_A0A0D9Z1C4
-------------------------------------------------------------------KQSRSEKKSRKAMMKLGMKPVTGVSRITIKRAKNILFVVSKPDVFKSPTSETYVIFGEAKIEDLSSQLQAQAAQQFRMQD--LSKVMSKPDAAAAAPADEEEEVDETGIEPRDIDLVMTQASVSRAKAVKALKAHDGDIVSAIMELT-
>UniRef100_UPI0010F93FBE
MPGEATETVPATEQELPQPQAETGSGTESDSDESVPELEEQDSTQATTQQAQLAAAAEIDEEPVSKAKQSRSEKKARKAMSKLGLRQVTGVTRVTIRKSKNILFVITKPDVYKSPASDTYIVFGEAKIEDLSQQAQLAAAEKFKVQGEAVSNIQENTQTPTVQEESEEEEVDETGVEVKDIELVMSQANVSRAKAVRALKNNSNDIVNAIM----
>UniRef100_A0A0A2KP26
-----------------------------------PRVEEihDDEVSKTVEESSSESGSEAGDEPnipagASVAVHSRGEKKARKAIGKLGLKLVPGITRVTLRRPKNILFVVNQPEVYRSPNSNCWIIFGEAKIEDLNSQAQASAAQQLaasEATGDHAGHDHEeilgkgkapETEDKKEDEEDDGEEVDESNLESKDIELVMAQANVSRKKAVKALRENDNDIVNSIMALSI
>UniRef100_A0A3P7IBE5
-----------------------------DSDDDAPGLD----GELTEEQKKVAEAAGLGDQMDKQVKQSRSEKKARKLFSKLGLKPVTGVSRVCIRKSKNILFVINKPDVYKSPGSDTYIVFGEAKIEDLSQHQQLTAIDRIK--------PSEDTPAPlaTVQEDEDDgTEEDATGIEEKDIELVMSQANTSRNKAIRALRSADNDIVNAIMSLTM
>UniRef100_A0A0D2GJG3
---------------------------------------------------------------------SRNEKKARKAIGKLGLKHVPGITRVTLRRPKGILFVISNPDVYRSPTSNTWIIFGEAKIEDLNSQSqavaaqQLAAAEAANADHSGHDHAAENGKGKAVEdkkaedEEDDDEEVDDSGLEAKDIELVMTQASVSRKKAVKALKENGNDIVNSIMALSV
>UniRef100_A0A8K0X1D4
--------------------------------------------------------------------QSRNEKKARKLLEKLHLTKIPGITRVTLRRPKNILFVINNPDVYKSPNSNTYIVFGEAKIEDLNASAQAAAAQQLAAaggaehdhaghsHGEPKAAGSADAKKDDEEEEDDEEDVDADGVEEKDIELVMTQANVSRNKAVKALKENDNDIVNSIMALSI
>UniRef100_A0A836E8R0
-----------------------------------------------------------------RSKQSRSEKKSRKAMLKLGMKPIPGVSRVTVKKSKNILFVISKPDVFKSPTSDTYVIFGEAKIEDLSSQLQTQAAEQFKAPD--LSHVISKPETSAIA--QDDEEVDETGVEPKDIELVMTQAGVSRSKAVKALKAADGDIVSAIMELT-
>UniRef100_A0A6N2JWS2
-----------------------------------------------------------------RSKQSRSEKKSRKAMLKLGMKPIPGVSRVTVKKSKNILFVISKPDVFKSPASDTYVLFGEAKIEDLSSQLQTQAAEQFKAPD--LSHVISKPETSAIA--QDDEEVDETGVEPKDIELVLTQAGVSRSKAVKALKAADGDIVSAIMELT-
>UniRef100_A0A2P7YED4
---------------------------------------------------------------------SRNEKKARKAIAKLGLKHVEGITRVTLRRPKNILFVISNPDVYKSPSSNTWIIFGEAKIEDLNSQAQAAAAQQLGNEaaggdhaghdhgdkGKAI----DTGDAKKEEEEDDGEEVDETGLETKDIELVMAQASVSRKKAVKALKENDNDIVNSIMSLS-
>UniRef100_A0A397GEX5
---------------------------------------------------------------------SRNEKKARKAIGKLGLKHVPGITRVTLRRPKNILFVINQPDVYRSPSSNTWIIFGEAKIEDLNSQAQASAAQQLaaaeAAAGEHAGHDHDHdhgkgkapeTEAKKEEEEDDGEEVDETGLEAKDIELVMAQANVSRKKAVKALRENDNDIVNSIMALSI
>UniRef100_A0A5N5X7Y2
----------------------------------VEEIVEEETPKNTVEDAGSSSESEAGDEPnipagAAVTIHSRNEKKARKAIGKLGLKHVPGITRVTLRRPKNILFVINQPDVYRSPTSNTWIIFGEAKIEDLNSQAQASAAQQLaaaeAATGEHAGHDHDHDhgkgKAPEAEAKKEEEEddgepVDESGLEAKDIELVMAQASVSRKKAVKALRENDNDIRSAALKI--
>UniRef100_A0A2I2FKD4
----------------------------------VEELPNEEEPKTTVEDAGSSSESEAGDEPnipagAAVTVHSRNEKKARKAIGKLGLKHVPGITRVTLRRPKNILFVINQPDVYRSPSSNTWIIFGEAKIEDLNSQAQASAAQQLAAaeasQGEHAGHDHDHDhdhgkgKAPEVeakkeEEEDDGEEVDEGGLEAKDIELVMAQANVSRKKAVKALRENDNDIVNSIMALSI
>UniRef100_UPI00188574B9
----------------PEVKVEVESGSDSDSDDSVPELEDGVNEAA----SKVAQAAGLPDELTSRAKQSRGEKKARKSISKLGLKLVTGVQRVTIRRSKNIMFVINKPEVFKSPASDTYIVFGEAKIEDLSQQAQVAAAEKFKT--PEVNPAAEPTAAASVpdaiQEESDEEGIDETGVEEKDVELVMQQANVTRSKAIKALKNNGNDIVNAIMELTM
>UniRef100_UPI001D079BE3
----------------------SSSSTESDSDeEDLPELNEAAATQavaapsadnATGTAFPTGAATGLPIDMVSKAKQSRGEKKARKIMSKLGLKPVQGVSRVTIRKSKNILFVINKPDVYKNPVSDTYIVFGEAKIEDLSQQQQIAAAEKFKEVNPAGEEATGNptTSVAPIAEESEDEEVDETGVEDKDVELVMSQASVSRARAIKALKNNQNDIVNAIMELTM
>DUMMY
-----------------------------------------------------------------------------------------------------------------------------------------------------------------------------------------------------------------------
>UniRef100_UPI001FD913E9
MPGEATETTPAIEQELPQPQAETGSGTESDSDESVPELEEQDSTQVTTQQAQLAAA-------VSKAKQSQSGKKVRKAMSKLGLRQVTGRTRVAIQKSKTILFVITKPDVNNCPASDTYIAFGEAKIENLASTVK-AAAEKFKVQGDAVSSIXENIXS-NCKEESDEEEVDATGVEIKDIELVMSQANVSSAKAVGALKNNSYDIVNAITELTL
>UniRef100_A0A182JDB5
---------------------------DTETEDSIPELEDAGATSA-----QL-SAGEIPD--ISKAKQSRGEKKARKIMSKLGLKPVQGVNRVMIRKSKNILFVINNPDVYKNPHSDTYIIFGEAKIEDLSQQAQVAAAEKFKapeatqTAGEASGST--NVVTPIAEE--DEEEVDDTGIDDKDIDLVMSQANVKRAKAIRALKNNDNDIVNAIMELTM
>UniRef100_A0A3B4VK03
MPGEATETVPVTEQEMQQPQVETvtsslqlswtpGSGTESDSDDSVPDLEEQDSAQTQTQQAQLAAAAEIDEEPVSKAKQSRSEKKARKAMSKLGLRQVTGVTRVTIRKSKNILFVITKPDVYKSPASDTYIVFGEAKIEDLSQQAQLAAAEKFKVQGEAVSNIQENTQTPTVQEESEEEEVDETGVEVKDIELVMSQANVSRAKAVRALKNNNNDIVNAIMELTM
>UniRef100_A0A2N3NI51
---------------------------------------------------------------------SRNEKKARKAIEKLHLTRVPGITRVTLRRPKN---------GFKCPFHRGYTtlipvlthvvsVFGDAKIEDINAAAQQAAASQLAQQAAQEDHSGHNhgesgkgkeVAEDDKKEDDDEEEVDAEGIEDKDIELVMTQANVSRNKAIKALKENDNDIVNSIMALSI
>UniRef100_K8FEI2
-------------------------------------------------------------------------------MSKLGMEKVENVDRVTLRRGRNLLYVISNPDCFKAPNSDTYVVFGEAKAEDM---AAKAAAQAKAFQAEAANGAAAaaagaggapgAAKITSITEEVDEGEVDMEGLEEKDVDLVATQANVSKGKAAAALKASDGDIVSAIMELTM
>UniRef100_A0A830HHM4
-----------------------------------------------------------------KSKQSRSEKKSRKAMQKLGMKPLPGVQRVTIKKSKNILFVISKPDVFKSPNSDTYIIFGEAKIEDLSAQAQASAAEQFKapdaaalakalagAQGGAAAALagaaggaaPSSSAGKEAAADDDDEEVDETGVEAKDIELVMTQAGVSRSKAVRALKASDGDIVSAIMELTM
>UniRef100_UPI001CF743F4
---------------VPEPKPEqSASSTDSESEDEIPELEDAGAANSGTSAFPGAAAAGLPIDMVSKAKQSRGEKKARKIMSKLGLKPVTGVNRVTIRKSKNILFVINKPDVYKNPVSDTYIVFGEAKIEDLSQQAQVAAAEKFKEVNPAGEGASGNpTSVAPIAEESEDEEVDETGVEEKDVELVMSQANVSRVRAIKALKNNCNDIVNAIMELTM
>UniRef100_UPI0007E86CF8
-------------------------GSDSDSDGDMPGLEE--AVAATTQLGGGATGLPID--LVSKAKQSRGEKKARKIMLKLGLKQIQGVNRVTIRKSKNILFVINNPDVYKNPHSDTYIVFGEAKIEDLSQQAQVAAAEKFKApeAAGAADSVGATTSVAPIAEE-DEEEVDDTGVDEKDIELVITQANTTRAKAIKALKNNNNDIVNAIMELTM
>UniRef100_A0A0W4ZEW6
---------------------------------------------------------------------SRSEAKARKQILKHGLKKIDGVLRVTFTRTKSTLFVVINPEVYKMPSSDIYIVFGQIKVEDIGSRDQLTAAQQLAHSASVPPKASLDTPKDSLPEDDDAVDLDDTDLSPKDIELVMDQTKVSRARAVRALRENDGDIVNAIMSIAI
>UniRef100_UPI0013C41727
MPGEATETVPATEQELPQSQGETGSRTESDSDESVPELEEQDSTQATTQQAQLAAAAEINEEPVSKAKQSQSEKKAQKDMSKLDLRQVTGVTTVTIWKSKNILFVITKPEVYKSLASDTXIVWGEAKIEDLSQQAQLAAAEKFKVQGEAVSNIQENTQTPTVQEESEEEETDETGAEVKDTELVMSQANVSRAKAVRALKNNSNDTVNAITKLTM
>UniRef100_A0A3P6UDR9
-------------------------------------------------------------------KQSRSEKKARKLFSKLGLKPVHGVSRVCIRKSKNILFVINKPDVYKSPGSDTYIVFGEAKIEDLSEHARFAAAERLKpsdTQLGAQGGRMNVTRAEQEEESGDDGEVDATGIEEKDIELVCSQANVSRNRAIKALKKADNDIVNAIMELTM
>UniRef100_A0A6J8D9F5
----------------------SGSGTDSESDDSagIPDLEEGD---VSAQTSQVAQAAGIQEELVSRAKQSRSEKKARKAMSKLGLKQVTGVTRVTIRKSKNILFVINRPDVYKCPASDTYIVFGEAKIEDLSQQAQMAAAEKFKTPtnpaglGEDIAN---PVQQP-IQEESEEEgEVDESGVEAKDIELVMSQANVSRTKAVKALKNNNNDIVNAIMELTM
>UniRef100_A0A6P5U0S8
-----------------------------------------------------------DGEASGRSKQSRSEKKSRKAMLKLGMKPILGVSRVTVKKSKNILFVISKPDVFKSPTSDTYVIFGEAKIEDLSSQLQTQAAEQFKAPD--LSHVISKPETSTLA--QDDEDVDETGVEPKDIELVMTQAGVSRSKAVKALKAADGDIVSAIMELT-
>UniRef100_A0A317SYF2
---------------------------------------------------------------------SRNEKKARKQIAKLGLKHVPGITRVTLRRPKNILFVINQPDVYKSPSSNTWIIFGEAKIEDLNSQAQANAAQQLQ-QHESAANIEADLAAAAVggvrdkgkdaqalkkeeEEEEDGEEVDEEGLENKDIELVMTQATVSRKRAVKALKENDNDIVNSIMALSV
>UniRef100_A0A2T6ZLI3
---------------------------------------------------------------------SRNEKKARKQIAKLGLKHVPGITRVTLRRPKNILFVINQPDVYKSPSSNTWIIFGEAKIEDLNSQAQTHAAQQLQ-QHESAASIEaelaavaagggvggagdkgKDAQALKKKEEEEDedgEEVDEEGLENKDIELVMAQATVSRKRAVKALKDNDNDIVNSIMALSV
>UniRef100_UPI000331817F
-----------------------------------------DEAEMTQQQKQVAVAAGLEEQVTKVGKQSRNEKKARKLISKLNLKQVPGVTRVCIRKSKNILFVVNNPDVYRTASSDTYIVFGEAKIEDLSQHAQQAAAEKFKIAEPPVLTTGDVAGAATEQghgESEEDEDEDSTGIEEKDIELVMSQANVSRGKAIRALRKENNDLVNAIM----
>UniRef100_A0A4C2DZG5
----------------------------------------------------------------------RNEKKARDLIIKLGLKQLPGISRVTFRKKDNQIIAIDHPEVYRS-AGGNYVVFGEPKVDNFTQK--LAAAQQqaqssgaVPAAGEAsksPEDIQKDMHVaasepePPAKELGDNEEVDATGVNPDDIELVAEQANVPKNKATKALKDHNNDIVNAIMSLS-
>UniRef100_A0A7H9B3P2
---------------------------------------------------------------------SKNEKKAREMISKLGLKALPGISRVTFRKKDNQIIAIDQPDVYRT-AGGNFVVFGEAKVDNFTQRL-AAAQQQAETTGVAPAdfadkspeDIQADMQAaanngPSDSKiEEADEEIDAGDIQAEDIELVVEQAGVSKNEAIKALKAHKGDIVNAIMALS-
>UniRef100_A0A8B8ZLJ4
-----------------------------------------------------------------RSKQSRSEKKSRKAMLKLGMKPIPGVSRVTIKKSKNILFVISKPDVFKSPTSDTYVIFGEAKIEDLSSQLQTQAAEQFKAPD--LSHVISKPETSAMA--QDDEEVDETGVEPKDIELVMTQAGVSRSKAVKALKAADGDIVTAIMELT-
>UniRef100_A0A3B4E1U5
MPGEATETVPVTEQEMQQPQVETGSGTESDSDESVPELEEQDSAQ--TQQAQLAAAAEIDEEPVSKAKQSRSEKKARKAMSKLGLRQVTGVTRVTIRKSKNILFVITKPDVYKSPASDTYIVFGEAKIEDLSQQAQLAAAEKFKVQGEAASNIQENTQTPTVQEESEEEEVDETGVEVKDIELVMSQANVSRAKAVRALKNNNNDIVNAIMELTM
>UniRef100_UPI0018644F94
-----------------------GSCNDTDSDGSVPELEEPDGSLLRPSDPQISHSAA--DESVSKTKQSRSEKKARKAMSKLGLKQIHGVTRITIRKSKNILFVITRPDVFKSPASDIYIVFGEAKIEDLSQQVHKAAAEKFKVPLDPSPLTPDIMPSLTIKEESeEEEEVDESGLEQRDIELVMAQANVARAKAVRALRHNKNDIVNAIMELTM
>UniRef100_UPI0020B29068
MPSEATETVPTTEQEMQQPQAETGSGTESDSDESVPDLEEADSAQVQSQQAQLAAAAEIDEEPVSKAKQSRSEKKARKAMSKLGLRQVTGVTRVTIRKSKNILFVITKPDVYKSPASDTYIVFGEAKIEDLSQQAQLAAAEKFKVQGEAVSNIQENTQTPTVQEESEEEEVDETGVEVKDIELVMSQANVSRAKAVRALKNNNNDIVNAIMELTM
>UniRef100_A0A8H5IYS5
----------------------------------------------------------------------RNEKKARKALEKLHLTRIPGITRVTLRRPKNILFVINNPEVYKSPNSNTYIVFGEAKIEDTNAAAQQAAAAQLASanaedhsghnHGEpskAAETAEEKNDKDEDEEEEEDdgEEVDASGLEDKDIELVMTQANVSRNKAVKALKENDNDIVNSIMALSI
>UniRef100_A0A8H5TED1
----------------------------------------------------------------------RNEKKARKALEKLHLTRIPGITRVTLRRPKNILFVINNPEVYKSPNSNTYIVFGEAKIEDVNAAAQQAAAaqlasanaedhsghnhgEPSKAAETSEEKKDKDDDDEDEDEEDDDEEVDASGLEDKDIELVMTQANVSRNKAVKALKENDNDIVNSIMALSI
>DUMMY
-----------------------------------------------------------------------------------------------------------------------------------------------------------------------------------------------------------------------
>UniRef100_A0A8S1S7E3
-------------------------------------------------------------------KANRGEKKFKKAMLKLGMKPVAGITRVTIKRGKQLLLYIDNPEVLKSANVDnSYIVFGEAKVND--PQSQIGKKEADNLAQQVTKQVEEQQQQQT----QNPEQVSDEGIPPESIKMVMEHCKCDRSKAVEALRKSDNDTVQAILTLT-
>UniRef100_A0A8S1SDU4
-------------------------------------------------------------------KANRGEKKFKKSMLKLGMKPVAGITRVTIKRGKQFLLYIDNPEVLKSANVDnSYIVFGEAKVND--PQSQIGKKEADNLAQQVTKQVEEKHEQQQAQ---NPEQISDEGIPPESIKMVMEHCKCDRSKAVEALRKSDNDTVQAILTLT-
>UniRef100_UPI000EFFB8AC
-----------------------------------------------------------------KARQSRGEKKARKIISKLGLKQIHGVNRVTIRKSKNILFVINNPDVFKNPASDTYIVFGEAKIEDLSQQAQVAAAEKFKSADMMPSVLDKDgasrpmVSQPIQEEEEEEGEIDYKGVEEKDVDLVCAQAQVTKRKAIEALLRNNNDIVNAIMDLTM
>DUMMY
-----------------------------------------------------------------------------------------------------------------------------------------------------------------------------------------------------------------------
>UniRef100_A0A2M4CND2
---------------------------DTETEDSIPELE--DAGAAT---AQLAAGGIPD--LVSKAKQSRGEKKARKIMSKLGLKPVQGVNRVTIRKSKNILFVINNPDVYKNPHSDTYIIFGEAKIEDLSQQAQVAAAEKFKapeatpAAGEASGST--NVVTPIAEE--DEEEVDESGIDDKDIELVMSQANVKRAKAIRALKNNQNDIVNAIMELTM
>UniRef100_A0A545UV63
---------------------------------------------------------------------SRNEKKARKALEKLHLTRVPGITRVTLRRPKNILFVINNPEVYKSPNSNTYIVFGEAKIEDINATAQAAAAQQIAAQAAAEggehaghdhaghSHAQDGDAKKEEEEEDDDEEVDAEGIEDKDIELVMTQANVSRNKAIKALKENDNDIVNSIMALSI
>UniRef100_A0A4V6A9X1
-----------------------------------------------------------------RSKQSRSEKKSRKAMLKLGMKTIPGVSRVTVKKSKNILFVISKPDVFKSPTSDTYVIFGEAKIEDLSSQLQTQAAEQFKAPD--LSHVISKPETSAIA--QDDEEVDETGVEPKDIELVMTQAGVSRSKAVKALKAADGDIVSAIMELT-
>DUMMY
-----------------------------------------------------------------------------------------------------------------------------------------------------------------------------------------------------------------------
>UniRef100_UPI00222060C9
---------------------------------------------------------------------SRNEKKARKQIAKLGLKHVPGITRVTLRRPKNILFVINSPDVYKSPTSNTWIIFGEAKIEDLNSQAqanaahQLREAEKSSIEDDlaaAAAEKGKGIEAKKVEEEEEDdgEEVDDSGLESKDIELVMAQAGVSRKKAVKALKENDNDIVNSIMALSV
>UniRef100_A0A091LCC0
-----------------------GSGTESDSDESVPELEEQDSTQATTQQAQLAAAAEIDEEPVSKAKQSRSEKKARKVrMSKLGLRQVTGVTRVTIRKSKNILFVITKPDVYKSPASDTYIVFGEAKIEDLSQQAQLAAAEKFKVQGEAVSNIQENTQTPTVQEESEEEEVDETGVEVKDIELVMSQANVSRAKAVRALKNNSNDIVNAIM----
>UniRef100_UPI001A7ECABD
----------------------TGSGTESDSDDSVPELEEQDSAQTQTQQAQLAAAAEIDEEPVSKAKQSRSEKKARKAMSKLGLRQVTGVTRVTIRKSKNILFVITKPDVYKSPASDTYIVFGEAKIEDLSQQAQLAAAEKFKVPGETVSNVQENTQTPTVQEESEEEEVDETGVEVKDIELVMSQANVSRAKAVRALKNNNNDIVNAIMELTM
>UniRef100_A0A3Q3KDS0
MPGEATETVPVTEQEMQHPQVETGSGTESESDDSVPDLEEQDSAQTQT-QAQLAAAAEIDEEPVSKAKQSRSEKKARKAMSKLGLRQVTGVTRVTIRKSKNILFVITKPDVYKSPASDTYIVFGEAKIEDLSQQAQLAAAEKFKVQGEAVSNIQENTQTPTVQEESEEEEVDETGVEVKDIELVMSQANVSRAKAVRALKNNNNDIVNAIMELTM
>DUMMY
-----------------------------------------------------------------------------------------------------------------------------------------------------------------------------------------------------------------------
>UniRef100_A0A9C5ZJ58
-------------------------GSDSDSEDTIPELE--DASTGTTQLGGGATGLPID--LVSKAKQSRGEKKARKIMLKLGLKQIQGVNRVTIRKSKNILFVINNPDVYKNPHSDTYIVFGEAKIEDLSQQAQVAAAEKFKApeATSAADTITTSSVAPIAEE--DEEEVDETGVDEKDIELVINQANTTRAKAIKALKNNNNDIVNAIMELTM
>UniRef100_A0A642V5L1
--------------------------TQAESKAKIEEITEQ--TPAEAGAAETQAGEEEDEEGIEAGSgvtvHNRNEKKARKLIEKLNLKKVDGISRVFFKKPRGIIFTIDNPDVYKNPSTGTYIVFGEAKVNnqggDMAQrlaalqqaagggagQADPAAAAAAAAQeGGAASKdpnaIQADleaavAKTSINDAEEDEANVDATGLSEDDIKLVMDQANASRGKAVAALKKNNSDIVNTIMELT-
>UniRef100_A0A7K4Q952
-----------------------GSGNESESnDESIPELEEPEGSELPPAQPQVRSGAfggcwgppgvgtpltpppvpqvplghglGPGEEPLSKAKQSRSEKKARKAMSKLGLRQIHGVTRITIRKSKNILFVISKPDVFKSPASDIYIVFGEAKIEDLSQQVHKAAAEKFKVPLEHSALVTDAAPALAIKEESeEEEEVDETGLEVRDIELVMAQANVSRPKAVRALRHNNNDIVNAIM----
>UniRef100_A0A8H7PJX3
---------------------------------------------------------ELEESEISAAdtPQSRGEKKARKAIKALGLKKVDGITRVTMRRPRGVLLVVAKPDVFRSVNSDTYIVFGESSVEDMNAQAQAAAAQQLAAETE----TSEQTET-AAQEDDEEGEVDATGVEEKDIELVVSQANVSRSKAVKALKNNNNDIVNAIM----
>UniRef100_A0A182V6U9
---------------------------DTETEDSIPDLEDAGAA-ATTQ----LSAGEIPD--ISKAKQSRGEKKARKIMSKLGLKPVQGVNRVTIRKSKNILFVINNPDVYKNPHSDTYIIFGEAKIEDLTQQAQVAAAEKFKapeatpAAGEASSST--NVVTPIAEE--DEEEVDDTGIDDKDIDLVMSQANVKRAKAIRALKNNENDIVNAIMELTM
>UniRef100_A0A182FI20
---------------------------DTETEDSIPELE--DAGAAT---AQLAAGGIPD--LVSKAKQSRGEKKARKIMSKLGLKPVQGVNRVTIRKSKNILFVINNPDVYKNPHSDTYIIFGEAKIEDLSQQAQVAAAEKFKapeatpAAGEASGST--NVVTPIAEE--DEEEVDESGIDDKDIELVMSQANVKRAKAIRALKNNQNDIVNAIMELTM
>UniRef100_Q54U07
-------------------------------------------------------------------KVTKGEKKTREAMKKLGLAPVSDIFRVTIKQKEGVLVVVAEPEVYASPSGETYVVFGDHSFDDIASRLQKAVP-----KANVDDIVKAAMPAPTAVKESEESEeivaqavdsFDYKGVNPKDVEVVMKETKASREKVVETLIATKNDLVSAVLELT-
>UniRef100_A0A397TZL9
-----------------------GATVESDED-SVPSLEEDGGIPAGAAPADIA------------KMQSRGEKKARKAMQKLGLKVVPGINRVTIRRPKNILFVVSNPDVYKSANSDCYIVFGEAKIEDLNSQAQANAAQQFQAAEAAAAQDTSKVEDVAVEEDEEDLNIDESNVEAKDIELVMQQANVSRSKAVKALKENNNDIVNAIMALTL
>UniRef100_A0A8H6DZA9
---------------------------------------------------------------------SRNEKKARKAIAKLGLKHIEGITRVTLRRPKNILFVINQPDVYKSPSSNTWIIFGEAKIEDLNSQAQASAAQQL-AQAEA------------------------------------------------------------------
>UniRef100_A0A5N5DDH5
---------------------------------------------------------------------SRNEKKARKAIAKLGLKHIEGITRVTLRRPKNILFVINNPDVYKSPNSNTWIIFGEAKIEDLNAAAQASAAQQL-AQAEAAGDHEGHDHShgkgkePATEEKKEEeeddgEEVDETGLEAKDIELVMQQASVSRKKAVKALKENDNDIVNSIMALSI
>UniRef100_B2W7A9
---------------------------------------------------------------------SRNEKKARKAIAKLGLKHIDGITRVTLRRPKNILFVISQPDVYKSPSSNTWIIFGEAKIEDLNSQAQASAAQQL-AQAEAAThgdhaghdHGDESTkgkakavedKKEDEEEEDDGEEVDDSGLEAKDIELVMQQASVSRKKAVKALKENDNDIVNSIMALSI
>UniRef100_A0A2K3QK26
---------------------------------------------------------------------SRNEKKARKALEKLHLTRVPGITRVTLRRPKNILFVINNPEVYKSPNSNTYIVFGEAKIEDVNATAQQAAAQQLAASGAdshaghnhgESSKAIETSEAKKDEEEDDGEEVDAEGLEDKDIELVMTQANVSRKKAVKALKENDNDIVNSIMALSI
>UniRef100_UPI0010FCACB1
------------------------SGTESDSDDELPELEEGDSGQPSISSELATAAGLTDQEIGSKAKQSRSEKKARKAMSKLGLKTVAGVKRVTIRKSKNILFVINKPDVFKSPASDTYIVFGEAKIEDLSQQAQVQAAEKFKAPQPTPVIPESKAASMDQEEESEEEEVNEAGVEENDIELVMQQANVSRSKAVIALKNNENDIVNAIM----
>UniRef100_A0A0X8HVC1
---------------------------------------------------------------------SRNERKAREIIKKLGLKQVTGISRVTFRKKNNQIFAIDHPEVFKSHGGN-YVVFGEPKVDDFTRrlakaQQHAAAASKDEqeipssskdagsIQADMLAAAEKSSQSPSAEASapsagaSETEQVDETGLDADDIDLVMQQANVSRSEAINALRKHDQDIVNAIMSFS-
>UniRef100_UPI002077089E
----AVENPPATEEEA------LASGTESDSDDEVPELEEGD---GTLQTSDVAAAAGLNEEPVSKAKQSRGEKKARKAMQKLSLKSVTGVNRVTIRKSKNILFIINKPDVYKNPASDMYIIFGEAKIEDLSQQAQVQAAEKFKAPNPAPTIPE--AKPAVEQEEEEEEAIDETGVESKDIELVMQQANVSRNKAIMALKKNENDIVNAIMELTM
>UniRef100_A0A1L0C0N6
---------------------------------------------------------------------SKNEKKARELIKKLNLKQIKGVSRVTFKQRGNLIYAIDQPDVYKS-AAGTYVVFGEAKVDDMNQRLAEAQAAQAQAQGQAQAEEEEvadkspESITADLEKASlnqnkveevvdEEGEVDESGLDASDIAIIVEQTQVSRAKAVAALRKHKGDMVNAIMDLS-
>UniRef100_A0A8H4D3R0
---------------------------------------------------------------------SKNEKKARETIKKFNLKQIKGISRVTFKQKGNLIYAIDEPDVYKS-AAGTYVVFGEAKVDDMNQRiadaqaQQQAAADSAATEGEGkddvttdkspeaiTADLEKASLNSAKPDEVDENDLNEEGLESSDIDIIVEQTHVSRARAIAALRKHKNDMVNAIMELS-
>UniRef100_A0A2G9TJN6
-----------------------------DSDDDAPGLD----GELTEEQKKVAEAAGLGDQMDKQVKQSRSEKKARKLFSKLGLKPVTGVSRVCIRKSKNILFVINKPDVYKSPGSDTYIVFGEAKIEDLSQHQQLTAIDRIK--------PSEDTPVPlaTVQEDEDDgTEEDATGIEEKDIELVMSQANTSRNKAIRALRSADNDIVNAIMSLTM
>UniRef100_UPI001C8069A9
---------------------------------------------------------------------SKNEKKARELIKKFNLKAVPGISRVTFKQRGNLIYAIDQPDVYRS-AAGTYIVFGEAKVDDMNQriaEAQKAAEAESAMTAAAddkspaaitadMEKVALDAATASNEEEEEEEgEVDDSGLDQKDIEIIVEQTGVSRAKAVKALRSHDGDMVNAIMELS-
>UniRef100_A0A2T0FC08
---------------------------------------------------------------------SRNEKKARKLLKGTGIKKVEGVNRVVLRRRGGSSFVISNPEVYRTP-NGSYIVFGTAQVhqQDFAQQlAQLGGQAAAGAAGaddkspEAInADLEAAVSKMHVNGEPEEEddaEVDVTGLDEEKLTLVMEQANVSKAKAAKALRENNGDLVNSLMALT-
>UniRef100_A0A9D3YUQ8
------------------------SGTDSDSDD-MPELEDGD----TAQHSKVAEAAGIKEELVSKAKQSRSEKKARKAMSKLGLKQVTGVTRVTIRKSKNILFVIGQPDVYKSPASDTYIVFGEAKIEDLSQTPQMLAAENFK-RPETTTGHGDlpSTVTQPIQEESEdEDEVDETGVEAKDIELVMSQASVKRSKAIKALKNNNNDIVNAIMELTM
>UniRef100_A0A212CDX3
---------------------------------------------------------------------SRSEKKARKAVSKLGHRQVTGATRVTIQKSKNILFVITKPDVYKSPALDNYIVLGEARIEDLSQQAQLAAAEKFKVKGEAVSNIQENTQTPTVQEESEKEEVAETGVEVKDIEFVMSQAHVSRAKVVRALKNNSNDIVNAVMELTM
>UniRef100_X6NM88
----ASTSAPAASTEAPAPNAEASApNTEAsapNTEASAPNTEASAPNTEAASTAQAPKEEDADADESSRQKLNKQEKKARKTVQKLGFKQQKGFTRVTIKKSKSvkptflfcfflvdlffftkvvkenleinkllqILFVIAKPDVFKAPNNDAYIIFGNAKIEDMSQAAQsLFGADKW------------------------------------------------------------------------
>UniRef100_A0A914A408
MPSETTEAVQPSVEEV---KDDASSGTESDSDGSVPDLE--DADQATS---QLHAQMGTGEEPVSKAKQSRGEKKARKLMSKCGLKSVAGIKRVTIRKSKTILFVIQEPDVFKSPGSDLHIIFGEAKIEDLSQQAQVVAAEQFRnqEQSPAITADSNATVAQAIQEEDEEDEVDETGVEAKDIELVVQQANVSRSKAVKALKNNDNDIVNAIMELTM
>UniRef100_A0A3M6U1C8
--------------------AEVISGTESDSDDELPELEEGDAGQPAI-SSEVAAAAGLTEEPVSKAKQSRGEKKARKSLSKIGLKTVSGVTRVTIRKSKNILFVINKPDVYKSPASDTYIVFGEAKIEDLSQQAQVQAAEKFKAPQPAPAIPEAKAAAMEQEEESEEEEINDSNVEEKDVEIVMQQANVSKSKAIKALKNNENDIVNAIMELTM
>UniRef100_A0A504YZ75
------------------------SESESDSDDSAPELAD------AKDQGDATKASALADELLSRSKQSRSEKKARKAMSKLGLKPIPGICRVTIRKAKTIMFVISQAEVYKSSASDTYIIFGEAKVEDMSAQAQIAAAEKLRTQaiggaglggtGALAKDAAGAVSKTAIAEESEdEEEPDATGLVEKDIELIMQQASVSRSKAIKALRENNNDMVNAIMSLT-
>UniRef100_UPI001E261EE2
MPGEAPETVPATEQELPQPQAETGSGTESDSDESVPELEEQDSIRATTQQAQLADAAEIDEKPVSKAKQSRSEKKARKAMSKLGLRQVTGVTRVT------ILFVITKPDVHKSPASDTYIVWGEAKIEDLSQQAQLAAAEKFKVQGEAVSNTQENTQTPTVQEESEEEEVDETGVEVKDIELVMSQANVLRAKAVRALKNNSNDIVNAIMELTM
>UniRef100_A0A7J6XHM1
-----------------------------------------------------------------KSKQSRSEKKSRKAMLKLGMKSIPGVSRVTVKKSKNILFVISKPDVFKSPTSDTYVVFGEAKIEDLSSQLQTQAAEQFKAPD--LSHVISKPDDESSAIAQDDEDVDETGVEPKDIELVMTQAGVSRSKAVRALKAADGDIVTAIMELT-
>UniRef100_A0A835XUH1
-------------------------------------------------------------------KQSRSEKKSRKAMQKLGMKPVTGVTRVTIKKSKNILFVIQSPDVFKSPASDTYIIFGEAKIEDLSAQTQAAAAEQFKMRPEPEA-AQHAAAAGGAADEDDGEEVDDSGVEQKDIELVMTQANVSRAKAIKALKNAEGDIVSAIMELTM
>DUMMY
-----------------------------------------------------------------------------------------------------------------------------------------------------------------------------------------------------------------------
>UniRef100_UPI0011E5F3FD
-------------------QPSSGSGSsasdSSDSDDApdpAPSEEEQAAAGGVGQsapQRQQKLSTDVPAELLSAPKYSRGEKKARRLLMKLDLEPVANVSRVTMRKAKNVLLCIDQPEVYKCPNSKTLICFGEVRIENTSNAAAAQAAERYindvNVRAPQLVNDARDPLLATNEDEDVDVDIDALGnaLDEKDIELVQMQAGCTRQTAIKALIKHKSDVVNAIMELTV
>UniRef100_A0A284QV28
-----------------------------------------------------------EEDPTSTAAlekvQSRSERKARKALLSLGLKRVPNITRVTLRRPKNVLFVLASPDVYKSPNSDCYIVFGEAKIEDMNSQAQMSAAQQLAagatatgLENSGVGADDDDDSIPELEAPEDDGPVDETGVDPKDIDLVMTQVNCSRAKAVRVLKESGGDLINAIM----
>DUMMY
-----------------------------------------------------------------------------------------------------------------------------------------------------------------------------------------------------------------------
>UniRef100_A0A8J6CL75
-------------------------------------------------------------------KQSRSEKKSRKAMLKLGMKPVTGVSRVTIKRTKNVLFFISKPDVFKSPNSETYVIFGEAKIEDLSSQLQTQAAQQFRMPDIGSLAAKPDTSTPaAAPADEEEEEVDETGVEPRDIDLVMTQAGVSRAKAVKALKSNNGDIVSAIMELT-
>UniRef100_A0A9D3UQG9
-----------------------------------------------------------------RSKQSRSEKKSRKAMLKLGMKPIPGVSRVTVKKSKNILFVISKPDVFKSPASDTYVIFGEAKIEDLSSQLQTQAAEQFKAPD--LSHVISKPESSTAV--QDDEEVDETGVEPKDIELVMTQAGVSRSKAVKALKAADGDIVSAIMELT-
>UniRef100_A0A5B6WJ70
-----------------------------------------------------------------RSKQSRSEKKSRKAMLKLGMKPISGVSRVTIKKSKNILFVISNPDVFKSPASDTYIVFGEAKIEDLSSQLQTQAAEQFKAPD--LSHVISQPEPSTVA--QDDEEVDETGVEPKDIELVMTQAGVSRSKAVKALKAADGDIVSAIMELT-
>UniRef100_A0A2J7ZTT2
-------------------------------------------------------------------KQSRSEKKSRKAMQKLGMKPVTGVTRVTIKKSKNILFVIQTPDVFKSPASDTYIIFGE---------------------------------------------VDDSGVEQKDIELVMTQANVSRSKAVKALKNAEGDIVSAIMELTM
>UniRef100_A0A8H5JE42
----------------------------------------------------------------------RNEKKARKALEKLHLTRIPGITRVTLRRPKNILFVINNPEVYKSPNSNTYIVFGEAKIEDVNAAAQQAAAAQLASanaedhsghnHGEpskAVETAEEkkDKEEDEEEEEDDDEEVDASGLEDKDIELVMTQANVSRNKAVKALKENDNDIVNSIMALSI
>UniRef100_A0A668SUW9
-----------------------GSGTESDSDDSVPELEEQDSAQTQTQQAQLAAAAEIDEEPVSKAKQSRSEKKARKAMSKLGLRQVTGVTRVTIRKSKNILFVITKPDVYKSPASDTYIVFGEAKIEDLSQQAQLAAAEKFKVPGETVSNVQENTQTPTVQEESEEEEVDETGVEVKDIELVMSQANVSRAKAVRALKNNNNDIVNAIMELTM
>DUMMY
-----------------------------------------------------------------------------------------------------------------------------------------------------------------------------------------------------------------------
>UniRef100_A0A7G3ZG17
---------------------------------------------------------------------SKNEKKAKELISKLGLKALPGISRVTFRKKDNQIIAIDNPEVYRT-AGGNYVVFGEPKVDNFTQKL-AAAQQQAQASGivpagedkspEAIqADMQAAAEAPAgeASKAEEAEDLDAGDIPAEDIDLVVEQANVSKGQAIKALKEHKGDIVNAIMSLS-
>UniRef100_A0A7K6UQJ5
------------------------------------------------------------------------------AMSKLGLRQVTGVTRVTIRKSKNILFVITKPDVYKSPASDTYIVFGEAKIEDLSQQAQLAAAEKFKVQGEAVSNIQENTQTPTVQEESEEEEVQPPGV---------------------------------------
>UniRef100_A0A7K4M2Z2
-----------------------GSCNDSESNEdSIPELEEAEGAEpraAQTQvrpaaaeatqsgagaahvpipQASLSHAVGAGEESVSKAKQSRSEKKARKAMSKLGLRQIHGVTRITIRKSKNILFVITKPDVFKSPASDIYIVFGEAKIEDLSQQVHKAAAEKFKVPMEHSPLITETAPSLAIKEESeEEEEVDETGLEVRDIELVMAQANVSRPKAVRALRHNNNDIVNAIM----
>UniRef100_A0A7L2FZ19
------------------------------------------------------------------------------AMSKLGLRQIHGVTRITIRKSKNILFVITKPDVFKSPASDIYIVFGEAKIEDLSQQVHKAAAEKFKVPTEHSPLITEAAPTLAIKEESeEEEEVDETGLEVRDIELVMAQANVSRPKAVRALRHNNNDIVNAIM----
>UniRef100_UPI0009E50BB6
--------------------AEVISGTESDSDDELPELEEGDAGQPNI-TSDVAAAAGLTEEPVSKARQSRGEKKARKAMSKLGLKAVQGVTRVTIRKSKNILFVVNKPDVYKSPASDTYIVFGEAKIEDLSQQAQVQAAEKFKAPQPAPVIPEAKAAAIEQEEESEEEEVDESKVEDKDIELVMQQANVSRSKAVKALKNNDCDIVNAIMELTM
>UniRef100_UPI001B87664E
-----------------------------------------------------------EEDPTSQAAldkiQSRSERKARKALLGLGLKKVPSITRVTLRRPKNVLFVLSSPDVYKSQNSDCYIVFGEAKIEDMNSQAQLSTAQQLASTGSAGAGInlensgvggegDDDDDIPELEAPEDDGPVDETGVDPKDIELVMAQVNCSRAKAVRVLKESGGDLINAIM----
>UniRef100_UPI001B87BE19
-----------------------------------------------------------EEDPTSQAAldkiQSRSERKARKALLGLGLKKVSNITRVTLRRPKNVLFVLSSPDVYKSQNSDCYIVFGEAKIEDMNSQAQMSAAQQLASGAGAGPGVM-NLET--------------SGAGGEDIELVMAQVNCSRAKAVRVLKESGGDLINAIM----
>UniRef100_UPI001B875F10
-----------------------------------------------------------EEDPTSQAAldkiQSRSERKARKALLSLGLKKVPSITRVTLRRPKNVLFVLSSPDVYKSQNSDCYIVFGEAKIEDMNSQAQMSTAQQLASAGGAgagAMNLEpsgaggegdDDDDIPELEAPEDDGPVDETGVDPKDIELVMAQVNCSRAKAVRVLKESGGDLINAIM----
>UniRef100_UPI001C02CC05
---------------------------------------------------------EHEEDPTSQAAldkiQSRSERKARKALLGLGLKKVPSITRVTLRRPKNVLFVLSSPDVYKSQNSDCYIVFGEAKIEDMNSQAQMSTAQQLASAGGAgagAMNLEtsgaggegdDDDDIPELEAPEDDGPVDETGVDPKDIELVMAQVNCSRAKAVRVLKESGGDLINAIM----
>DUMMY
-----------------------------------------------------------------------------------------------------------------------------------------------------------------------------------------------------------------------
>UniRef100_A0A3B3YQK0
-----------------------GSGTESDSDDSVPELEEQDSAQTQTQQAQLAAAAEIDEEPVSKAKQSRSEKKARKAMSKLGLRQVTGVTRVTIRKSKNILFVITKPDVYKSPASDTYIVFGEAKIEDLSQQAQLAAAEKFKVQGEATAKIQDNTQTPTVQEESEEEEVDETGVEVKDIELVMSQANVSRAKAVRALKNNNNDIVNAIMELTM
>DUMMY
-----------------------------------------------------------------------------------------------------------------------------------------------------------------------------------------------------------------------
>UniRef100_A0A915PS93
-------------------------------------------------------------------KQSRSEKKARKLFSKLGLKPVHGVSRVCIRKSKNILFVINKPDVYKSPGSDTYIVFGEAKIEDLSEHARFAAAERLKPNDTQLGgqggrmNV---ARTEQEEESGDEGEVDATGIEEKDIELVCSQANVSRNRAIKALKKADNDIVNAIMELTM
>UniRef100_A0A6M2E4Z4
---------------------EDASDTDSGSDDTAPELE--DDLGKATGQSQIAQAAGITEELVSKAKQSRSEKKARKLMSKLGLKQVQGVCRVTIRKSKNILFVITKPDVYKSPASDTYIVFGEAKIEDLSQQAQMAAAEKFKApdAGAAMGEPAQAAVSQPIEEESeEEEEVDEAGVESKDIELVMSQANVSRVKAVRALKNNNNDIVNAIMELTM
>DUMMY
-----------------------------------------------------------------------------------------------------------------------------------------------------------------------------------------------------------------------
>UniRef100_A0A0F7S8M8
---------------------------------------------------------------------SRAERKSRKALQGIGLKKIGGITRVTMRRPRGHLYVIAQPEVYKSSRSDVYIVFGEAKAEDMSQYAQAQAAQQMaqaeaqeRLLAESLQNSGAGAEKKAEEEEDDDDSpIDEEGVDAKDIDLVMQQVSCSRRKAVKALKESNGDLINAIM----
>UniRef100_UPI0020098F15
-----------------------------------------------------------------KSKQSRSEKKSRKAMLKLGMKPIPGVSRVTVKKSKNILFVISKPDVFKSPNSDTYVIFGEAKIEDLSSQLQTQAAEQFKVPN-FVPAAPKAEPTTEIQ---DDEDVDETGVEPKDVELVMTQAGVSRARAVKALRDADGDIVSAIMELT-
>UniRef100_A0A7S2EK11
-------------------------------DDDIPELEEQD---AAGDAAGDAAGA---DEP--KKVLNRNEKKARKMMHRLGLRTVAGIERVTIKTGRTGVFVISNPDVYQTNEAgaaskhPTYVVFGEAKQgggvgagaggEDASAAAAAAAAglrQPVAAESDAVPEV--PAAEAAAGADAGEEAIDETGVSPKDVELVMSQASCSRAKAVKALKDNDGDLVNAIMSLT-
>UniRef100_A0A7S2SI79
--------------------------------EDIPQLEEVEDIPQLEEQVEDAAAGtiEADDSP-----RNRAEKKSRKMMQKMNMRPVPGVLRVTVKKSKNVLFVISKPDVYKSTNSDTYVVFGEAKSEDLGAAASQAAAAKQFRQPQA-AGAAAVPAAPAVEELAEadipelaaatEDAVDETGIEPKDIELVMSQAGCSRAKAVKALKENDGDLVNSIMSLT-
>UniRef100_UPI000F612994
-----------------------------------------------------------------RSKQSRSEKKSRKAMLKLGMKAIPGVSRVTVKKSKNILFVITKPDVFKSPTSDTYVIFGEAKIEDLSSQLQTQAAEQFKAPN--ISNVISKPEPSTVA--QDDEDVDETGVEPKDIELVMTQAGVSRAKAVKALKAADGDIVSAIMELT-
>UniRef100_A0A068U8U4
-------------------------------------------------------------------KQSRSEKKSRKAMLKLGMKPVTGVTRVTIKRTKNILFFISKPDVFKSPNSDTYVIFGEAKIEDLSSQLQTQAAQQFRMpdMGSVMAKSDISASGAAVQADEEEEEIDETGVEPRDIDLVMTQAGVTRCRAVKALKAHDGDIVSAIMELT-
>UniRef100_A0A1J6HZ57
-----------------------------------------------------------------RSKQSRSEKKSRKAMLKLGMKPIPGVSRVTVKKSKNILFVISKPDVFKSPNSDTYVIFGEAKIEDLSSQLQTQAAEQFKAPN--LSNVISKPEPSTVA--QDDEDVDETGVEPKDIELVMTQAGVSRAKAVKSLKAADGDIVSAIMELT-
>UniRef100_A0A8T2RK52
--------------------------------------------------AELEEAHDADGNPINgRSKQSRSEKKSRKAMQKLGMKPVTGVTRVTIKRNKNILFVMSKPDVFKSPASDTYIIFGEAKIEDLSSQLQTKAAEQFKAPAHA--HGIPKAEASTANEADEDEEVDETGVEPKDIELVMTQAGVSRSKAVKALRNADGDIVSAIMELT-
>UniRef100_UPI0023082266
------------------------STTDSESEDSVPELEDAPEEGG---EAKPGAIAGLGEDAASKSKQSRSEKKARKVMSKLGLKQITGVNRVAIRKSKNILFVINKPDVYKSPASDTYIVFGEAKIEDLSQKAQMAAAEKFKTPdassilsgagalGEAGAGLgaaGPGSGASATLEDIEDEDVDETGIADKDIELVISQANVPRSKAIKALRENNNDIVNAIMDLTM
>DUMMY
-----------------------------------------------------------------------------------------------------------------------------------------------------------------------------------------------------------------------
>UniRef100_A0A517L2Q4
---------------------------------------------------------------------SRNEKKARKAIAKLGLKHIEGITRVTLRRPKGILFVISNPDVYKSPASNTWIIFGEAKIEDLNSQAQASAAQQIvggedshaghdHGKGKAIDHDhdhegHDHDHKDEEEEEDDGEEVDEEGLEGKDIELVMQQASVSRKKAVKALKENDNDIVNSIMALSI
>UniRef100_A0A6P7H162
------------------------SSTDSDSDEDIPELEDAGTASAASATFPGAAAAGLPMDMVSKAKQSRGEKKARKIMSKLGLKPVQGVNRVTIRKSKNILFVINKPDVYKNPVSDTYIVFGEAKIEDLSQQAQVAAAEKFKEVSPAGDNAAGTTTTSVapIAEESEDEEVDESGVEEKDVELVMSQANVSRSKAVKALKNNQNDIVNAIMELTM
>UniRef100_UPI0005218B8F
----------------------------SDSDESVPELEEQDSTQATTQQAQLAAAAEIDEEPVSKAKQSRSEKKARKAMSKLGLRQVTGVTRVTIRKSKNILFVITKPDVYKSPASDTYIVFGEAKIEDLSQQAQLAAAEKFKVQGEAVSNIQENTQTPTVQEESEEEEVDETGVEVKDIELVMSQANVSRAKAVRALKNNSNDIVNAIMELTM
>UniRef100_A0A2B4RW91
--------------------AEVISGTESDSDDELPELEEGDAGQPAI-SSEVAAAAGLTEEPVSKAKQSRGEKKARKALSKIGLKTVSGVTRVTIRKSKNILFVINKPDVYKSPASDTYIVFGEAKIEDLSQQAQVQAAEKFKAPQPAPVIPEAKVAAIEPEEESEEEEINDSSVEEKDIELVMQQANVSRSKAIKALKNNENDIVNAIMELTM
>UniRef100_A0A6A5QNE9
----------------------------------VDEEESSDESEGEEGEANIPAGASV-------AVHSRNEKKARKAIAKLGLKHIDGITRVTLRRPKNILFVINQPDVYKSPSSNTWIIFGEAKIEDLNSQAQASAAQQL-AQAEAASHdhsghdhdhdhkgkgkAVEDTKDED-EDEDDDEEVDDSGLEAKDIELVMQQASVSRNKAVKALKENENDIVNSIMSLS-
>UniRef100_A0A4Y7QJ71
-----------------------------------------------------------EEDPTSAAAldkiQSRSERKARKALLGLGLKKVPGITRVTLRRPKNILFVIASPDVYKSPNSDCYLVFGEAKIEDVNSQAQMNAAQQLSasnppaVERANPTSNDDDDDMPELEAPEDDGPVDETGVDPKDIELVMVQVNCSRAKAVRVLKESGGDLINAIM----
>UniRef100_A0A0C2CZZ3
-----------------------------DSDDDAPGLD----GELTEEQKKVAEAAGLGDQMDKQVKQSRSEKKARKLFSKLGLKPVTGVSRVCIRKSKNILFVINKPDVYKSPGSDTYIVFGEAKIEDLSQHQQLTAIDRIK--------PSEDTPAPlaTVQEDEDDgTEEDATGIEEKDIELVMSQANTSRNKAIRALRSADNDI---------
>UniRef100_A0A0N4V187
--------------------------TSDSSEDEIPELEEGEVTDA---QKKVAEAAGLSEQVIGDKgnKQSRSEKKARKLFTKLGLKPVHGVSRVCIRKSKNILFVINKPDVYKSPGSDTYIVFGEAKIEDLSEHARFAAAERLKPSETPVAgqGLHVNP-APQAEEESDNEgDIDASGIEEKDIELVISQAGVSRNKAIKALKKADNDIVNAIMELTM
>UniRef100_A0A8C3VPG5
MPGEATETVPATEQDLPQPQAETGSGTESDSDESVPELEEQDSTQATTQQAQLAVAAEIDEEPVSKAKQSRSEKKAWKAMSKLGLRQVTGVTRVTIWKSKNILFVITKPDVYKSPASDTYIVFGEAKIEDLSQQAQLAAAEKFKVQGEAVSNIQENTQTPTVQEESEEEEVDETGVEVKDIELVMSQANVSRAKAVRALKNNSNDIVNAIMELTM
>UniRef100_A0A835V567
------------------------------------------------------------EDASSRSKQSRGEKKSRKAMLKLGMKPITGVSRVTVKKSKNILFVISKPDVFKSPNSDTYVIFGEAKIEDLSSQLQTQAAEQFKAPD--LSHVMSKPETSAIP--LDDEEVDETGVEPKDIELVMTQAGVSRAKAVKALKAADGDIVTAIMELT-
>UniRef100_A0A2I4GIF1
-----------------------------------------------------------------RSKQSRSEKKSRKAMLKLGMKPIPGVSRVTVKKSKNILFVISKPDVFKSPASDTYIVFGEAKIEDLSSQLQTQAAEQFKAPN--ISNVISKPEPSAVA--LDDEDVDETGVEPKDIELVMTQAGVSRSRAVKALKAADGDIVTAIMELT-
>UniRef100_A0A7J7Z7U3
MPGEATETVPATEQELPQPQAETGSGTESDSDESVPELEEQDSTQATTQQAQLAAAAEIDEEPVSKAKQSRSEKKARKAMSKLGLRQVTGVTRVTIRKSKNILFVITKPDVYKSPASDTYIVFGEAKIEDLSQQAQLAAAEKFKVQGEAVSNIQENTQTPTVQEESEEEEVDETGVEVKDIELVMSQANVSRAKAVRALKNNSNDIVNAIMK---
>UniRef100_U6N051
----------------------------------------------------------------SRSRQSRNERKARKAILRLGMKPMPDIVKVVIRKAKQSWFVIAEPDVYKSTSTDAYVVFGHA--EGVATQAHSEAAQRF-TQGAVGFGGGEGAAAAAAAAAKEEGALGSpaenfEGVNKRDLDLIVSQLGCSRERAIDALKKHNNDLVEAILDIT-
>UniRef100_A0A8C5KU52
---------------------------------------------------------------------------------KPGLQQATGVTRVTTRKSKNTLFVITKPDVCKSPASDTHMVFGEAKTEELSQQARLAAAEKFK--------IQKNTQTPTVQEESEEEEADETGEEVKDIELVLSQADV-------------NDIVNAMMELTM
>UniRef100_A0A8B7VV64
MPGEATETVPATEQELPQPQAETGSGTESDSDESVPELEEQDSTQATTQQAQLAEADEIDEEPVSKAKQSRGEKKARKATSKLGLRQVTGVTRVTIRKSKTILFVITKPDVYKSPASDTYIVFGEAKIEDLSQQAQLAAAEKFKVQGEAVSNIXENTQTPTVQEESEEEEVDETGVEVKDIELVMSQANVSRAKAVRALKNNSNNIVNAIMELTM
>UniRef100_M4FA06
-------------------------------------------------------------------KQSRSEKKSRKAMLKLGMKPVTDVSRVTIKRSKNVLFVISKPDVFKSPNSETYVIFGEAKIDDMSSQLQAQAAQRFKMPdvGSMIPNADASEAVTVAQEEEDDDDVDETGVEAKDIDLVMTQAGVSKAKAVKALKTNDGDIVSAIMELT-
>UniRef100_H2ZGE6
-------------------------------------------------------------------------------MSKLGLKLVTGINRVTIRKSKNILFVINRPDIYKSPASDTYIVFGEAKIEDLSQQAQLAAAEKFK--NKTPTAAESATTVPTVQEDS-DEEVDESEVEAKDVELVVQQANVSRSRAVKALKNNSNDIVNAIMELTM
>UniRef100_A0A8J2HFG5
-----------------------GSGTESDSDDSIPNLEDPSAGGGSYSGTNVSG---LPIDVISKAKQTRGEKKARKLMSKLGLKLVQGVNRVTIRKAKNILFVINKPDVLKNPASDTYIIFGEAK----------------------------------------------------------------------------------------
>UniRef100_A0A7I8KLB1
-----------------------------------------------------------------RSKQSRSEKKSRKAMLKLGMKPILGVSRVTVKKSKNIMFVISKPDVFKSPNSDTYVIFGEAKIEDLSSQLQTQAAQQFK----ATDHIHTAPKTEPSVAAQEEEEIDETGVEPKDVELVMTQAGVSRAKAVKALKAADGDIVSAIMELT-
>UniRef100_UPI001CFEBF7D
-------------------------------DESVPTLEDVPATTATGEQKESAAAA------AARHRQSKAEKKNKKAILKAGLKEYPGCKQVTIRSAQRLTLTIDDPEVFISDngnGTATFVVFARRE--------------------EEMPPMEPVEETP--------EELPE-NVSESDVQMVVDQTGLTRNQAIRRIKEKGGDIIEAITSVT-
>UniRef100_A0A8S4G5E0
---------------------------DSDSDDTIPELEDAGAPGAGGITNPIAG---ID--LVSKAKQSRGEKKARKIMSKLGLKPVSGVNRVTIRKSKNILFVINSPDVYKNPQSDTYIVFGEAKIEDLSQQATMAAAERFKAPETNVAGNDSATTGTTVapiAEEEDEEGVDETGVDEKDVEIVMSQANVSRARAVRALRNNQSDIVNAIMELTM
>UniRef100_A0A835VUF9
-------------------------------------------------------------------KQSRSEKKSRKAMQKLGMKPVTGVTRVTIKKSKNILFVIQSPDVFKSPASDTYIIFGEAKIEDLSAQTQAAAAEQFKMRPEALAgaaalaggeGLQGAAAAAGAAADDDDEEVDDSGVEQKDIELVMTQANVSRSKAVKALKNAEGDIVSAIMELTM
>UniRef100_A0A8J4BLW7
-------------------------------------------------------------------KQSRSEKKSRKAMQKLGMKPVQGVTRVTIKKSKNILFVIQSPDVFKSPASDTYIIFGEAKIEDLSaqsqAQSQAAAAEQFKMRPEpEMAQAHGAAAGPA---EDDDEEVDDSGVEQKDIELVMTQASVSRAKAIKALKNAEGDIVSAIMELTM
>UniRef100_A0A6I9S791
-----------------------------------------------------------------RSKQSRSEKKSRKAMLKLGMKPVPGVSRVTVKKSKNILFVISKPDVFKSPTSDTYVIFGEAKIEDLSSQLQTQAAEQFKAPD--LSHVISKPETSAMA--QDDEEVDETGVEPKDIELVMTQAGVSRSKAVKALKAADGDIVTAIMELT-
>UniRef100_UPI00146B08F9
MPGEATETVPVTEQEMQQPQVETGSGTESDSDDSVPDLEEQDSAQ--TQQAQLAAAAEIDEEPVSKAKQSRSEKKARKAMSKLGLRQVTGITRVTIRKSKNILFVITKPDVYKSPASDTYIVFGEAKIEDLSQQAQLAAAEKFKVQGEAVSNIQENTQTPTVQEESEEEEVDETGVEVKDIELVMSQANVSRAKAVRALKNNNNDIVNAIMELTM
>UniRef100_A0A4T0WYW8
----------------------------------------------------------------------KAEKKAKDALLKLGLKPLKDISRVTFRKKNNTILAIEKPEVYKTQGG-SYIIFGEAKVEDLTKRYEeaMAAQEAAAEVNNAVNNLDENNLASSIQEdlkkasledksadaEDDDEEVDVTGLEESDITVIMEQTNCSRNKAAKALKEHKGDIVNAIMSLS-
>UniRef100_A0A132A4U7
-----------------------GSGSDMSDD------DEHDNKDAPHKTEEVGGAAAGDETSL-KGKQSRGEKKARKAISKLGLKLIPGINRVAIRKSKNILFVVNKPDVYKSPGSDTYIIFGEAKIEDLSQKAQLAAAEKFKTQGD-VSNAQDligqnatdnvaSTFPPVEEEDETTEEIDLKGIEEKDIELVVSQTGVSRNKAIKALHNNNNDIVNAILELT-
>UniRef100_UPI00053CD4A4
MPGEATETVPATEQELPQPQAETGSGTESDSDESVPELEEQDSTQATTQQAQLAAAAEIDEEPVSKAKQSRSEKKARKAMSKLGLRQVTGVTRVTIRKSKNILFVITKPDVYKSPASDTYIVFGEAKIEDLSQQAQLAAAEKFKVQGEAVSNIQENTQTPTVQEESEEEEVDETGVEVKDIELVMSQANVSRAKAVRALKNNSNDIVNAIM----
>DUMMY
-----------------------------------------------------------------------------------------------------------------------------------------------------------------------------------------------------------------------
>UniRef100_A0A8X7VTQ5
-----------------------------------------------------------------KSKQSRSEKKSRKAMLKLGMKPITGVTRVTVKKSKNIMFVISKPDVFKSPASDTYVIFGEAKIEDLSSQMQSQAAEQFKapdlsnvIKGESAS----SAAAAVVQDDDDEEEVDEEGVEPKDIELVMTQAGVPRPRAVKALKAADGDIVSAIMELT-
>UniRef100_A0A4S8JN68
-----------------------------------------------------------------RSKQSRSEKKSRKAMLKLGMKPIPGVTRVTVKKSKNILFVISKPDVFKSPTSDSYVIFGEAKIEDLSSQLQTQAAEQFKASD--LSHVISKPETSAMV--QDDEEVDETGVEPKDIELVMTQAGVSRSKAVKALKAAEGDIVTAIMELT-
>UniRef100_A0A8D2ZE67
MPGEATETVPVTEQEMQQPQVETG------SDDSVPDLEEQDSAQTQTQQAQLAAAAEIDEEPVSKAKQSRSEKKARKAMSKLGLRQVTGVTRVTIRKSKNILFVITKPDVYKSPASDTYIVFGEAKIEDLSQQAQLAAAEKFKVQGEAVSNIQENTQTPTVQEESEEEEVDETGVEVKDIELVMSQANVSRAKAVRALKNNNNDIVNAIMELTM
>UniRef100_A0A016SCQ3
---------------------------------------------------------------------------ARKLFSKLGLKPVTGVSRVCIRKSKNILFVINKPDVYKSPGSDTYIVFGEAKIEDLSQHQQLTAIDRIK--------PSEDTPAPlaTVQEDEDDgTEEDATGIEEKDIELVMSQANTSRNKAIRALRSADNDIVNAIMSLTM
>UniRef100_A0A5K3F3B9
-------------------------------------------------------------------KQSRSEKKARKAMSKLNLKPVGGICRVTIRKAKAIMFVISNAEVFKAPNVDTYIIFGEAKIEDMSTQAQAAAVEKLRSQTLAgagkdapLSKENEPVSKSPIAEESEDEEVDDTGLEAKDIELIMEQANVSRSRAINALRKNNNDIVNAIMYLS-
>UniRef100_A0A6A3RCH7
---------------------------EVDSDDEIPALEE----------APDAADAE-------KGKHNRSEKKSRKAMQKLGMKPVGGIIRVTIKKNKNVLFVISKPDVFKSTVSETYVIFGEAKIEDLNAQAQSLAAQQFKAPAtEAPAADAAAPAAASVEE--DDEDVDDSGIDAKDIQLVMSQAGVSKGKAVAALRSNDNDIVNAIMELTM
>UniRef100_UPI00141AF7E5
MPGEATETVPGIEQELLQPQAETGSGTESDSDESVLELEEQDSTQVTTQQAQLAVAAEIDEEPVSKAKQRRSEKKAREAMFKLGLRQVTGVTRVTIRKSKNIFFVITKPDVYKNPASDSCIVFGEAKIKDLSQQAQLAAAEKFKVQGEAISNIQENTQTPTVQEESEEEXVDEAGVEIKDVELVMSQANVLRAKAVRALK-NSNDIVNAIMELTM
>DUMMY
-----------------------------------------------------------------------------------------------------------------------------------------------------------------------------------------------------------------------
>DUMMY
-----------------------------------------------------------------------------------------------------------------------------------------------------------------------------------------------------------------------
>UniRef100_UPI0005291FA7
-----------------------GSCNESESnDESIPELEEPEGSeppQAQT-QAQLSHSLGTGEETVSKAKQSRSEKKARKAMSKLGLRQIHGVTRITIRKSKNILFVITKPDVFKSPASDIYIVFGEAKIEDLSQQVHKAAAEKFKVPMEHSPLITETAPALTIKEESeEEEEVDETGLEVRDIELVMAQANVSRPKAVRALRHNNNDIVNAIMELTM
>UniRef100_UPI000520660A
-----------------------GSGTESDSDESVPELEEQDSTQATTQQAQLAAAAEIDEEPVSKAKQSRSEKKARKAMSKLGLRQVTGVTRVTIRKSKNILFVITKPDVYKSPASDTYIVFGEAKIEDLSQQAQLAAAEKFKVQGEAVSNIQENTQTPTVQEESEEEEVDETGVEVKDIELVMSQANVSRAKAVRALKNNSNDIVNAIMELTM
>UniRef100_UPI0005291CDE
-----------------------GSGTESDSDESVPELEEQDSTQATTQQAQLAAAAEIDEEPVSKAKQSRSEKKARKAMSKLGLRQVTGVTRVTIRKSKNILFVITKPDVYKSPASDTYIVFGEAKIEDLSQQAQLAAAEKFKVQGEAVSNIQENTQTPTVQEESEEEEVDETGVEVKDIELVMSQANVSRAKAVRALKNNSNDIVNAIMELTM
>UniRef100_UPI001CC50282
-----------------------------------------------------------------RSKQSRSEKKSRKAMLKLGMKPIPGVSRVTVKKSKNILFVISKPDVFKSPTSDTYVIFGEAKIEDLSSQLQTQAAEQFKAPD--LSHVISKPESSAMA--QEDEEVDETGVEPKDIELVMTQAGVSRSKAVKALKACEGDIVSAIMELT-
>DUMMY
-----------------------------------------------------------------------------------------------------------------------------------------------------------------------------------------------------------------------
>UniRef100_A0A8D2DYH0
-------------------------------------------------------------------------------MSCVGLR---GLLESTTQKSKNILFVITIPVVYKSPSSNTYMVWGEANIEDLSQQAQLAVAEKFKVQGEAVSNVQENTQILTVQEESEEKEIDGTGVEVKNIELVMSQASMSRLKVVLVLKNNSNDIVNAIMELT-
>UniRef100_A0A8H4INP8
---------------------------------------------------------------------SRNEKKARKAIAKLGLKHIEGITRVTLRRPKNILFVINNPDVYKSPNSNTWIIFGEAKIEDLNAAAQASAAQQL-AQAEAAGDHEGHdhgkgkepaTEEKKEEEEDDGEEVDETGLEAKDIELVMQQASVSRKKAVKALKENDNDIVNSIMALSI
>UniRef100_A0A2H5MZQ1
-----------------------------------------------------------------RSKQSRSEKKSRKAMLKLGMKPIPGVSRVTVKKSKNILFVISKPDVFKSPTSDTYIVFGEAKIEDLSSQLQSQAAEQFKVPPPNTGNVASKPESSAMA--QDDEEVDETGVEPKDIELVMTQAGVPRSRAVKALKAADGDIVSAIMELT-
>UniRef100_UPI0019633CD4
MPGEATETVPATEQELQQPLAETessvsireaatespesaspevaneasqtetdpgqaalcgpaqepsGSGTESESDESVPDLEDHDSAQAQTQQAQLAAAAEIDEEPVSKAKQSRSEKKARKAMSKLGLRQVTGVTRVTIRKSKNILFVITKPDVYKSPASDTYIVFGEAKIEDLSQQAQLAAAEKFKVQGEAVSNIQENTQTPTVQEESEEEEVDETGVEVKDIELVMSQANVSRAKAVRALKNNNNDIVNAIMELTM
>UniRef100_UPI0022504A39
-----------------------------------------------------------------RSKQSRSEKKSRKAMLKLGMKPVPGVSRVTVKKSKNILFVISKPDVFKSPTSDTYVVIGEAKIEDLSSQLQSQAAEQFRTPN--PSNVAPKPESSAVA--QDDEDVDDTGVEPKDIELVMTQAGVSRPKAVKALKAADGDIVSAIMELT-
>UniRef100_UPI001262C55E
-----------------------------------------------------------------RSKQSRSEKKSRKAMLKLGMKPVTGVSRVTVKKSKNILFVISKPDVFKSPTSETYIIFGEAKIEDLSSQLQTQAAEQFKAPPPNLNNVASKPESSAMA--QDDEEVDETGVEPKDIELVMTQAGVSRSRAVKALKVANGDIVSAIMELT-
>UniRef100_A0A4D9DXY9
MPGEATETVPATEQERPQPQAETGSGTESDSDESVPELEEQDSTQATTQQAQLAAAAEIDEEPVSKAKQSRSEKKARKAMSKLGLRQVTGVTRVTIRKSKNILFVITKPDVYKSPASDTYIVFGEAKIEDLSQQAQLAAAEKFKVQGEAVSNIQENTQTPTVQEESEEEEVDETGVEVKDIELVMSQANVSRAKAVRALKNNSNDIVNAIM----
>UniRef100_UPI0018AF4929
-----------------------------------------------------------------RSKQSRSEKKSRKAMLKLGMKPITGVSRVTVKKSKSILFVISKPDIYKSPNSDTYVIFGEAKIEDLSSQLQTQAAEQFKAPD--LSHVISKPESSTMV--QDDEDVDETGVEQKDIELVMTQAGVSRPKAVKALKAADGDIVSAIMELT-
>UniRef100_UPI00051C66F6
-----------------------GSCNESESnDESIPELEEPEGSEppPTQSQAQLTHSLGTGEETFSKAKQSRSEKKARKAMSKLGLRQIHGVTRITIRKSKNILFVITKPDVFKSPASDIYIVFGEAKIEDLSQQVHKAAAEKFKVPMEPSALITETAPTLTIKEESEEdEEVDETGLEVRDIELVMAQANVSRPKAVRALRHNNNDIVNAIMELTM
>UniRef100_A0A914UFA1
----------------------------------------------TEDQKRFAEAAGLGEQ-VKTSKQTRSEKKARKLFGKIGLKPVPGVSRVCIRKS-NTLFVINKPDVFKSPGSDTYIVFGEAEVKSEVE----ARAEEHPIK---YSTLEPKINDPPAVIESDGEEVDATGVEEKDIELVMSQASVSRSKAVRALKECDNDLVNAIMSISM
>UniRef100_A0A1A6GXZ1
------------------------------------------------------------------------------AMSKLGLRQVTGVTRVTIRKSKNILFVITKPDVYKSPASDTYIVFGEAKIEDLSQQAQLAAAEKFKVQGEAVSNIQENTQTPTVQEESEEEEVDETGVEVKDIELVMSQANVSRAKAVRALKNNSNDIVNAIM----
>DUMMY
-----------------------------------------------------------------------------------------------------------------------------------------------------------------------------------------------------------------------
>UniRef100_A0A093ELX0
----------------------------SDSDESVPELEEQDSTQATTQQAQLAAAAEIDEEPVSKAKQSRSEKKARK------VRWDDGWTEPVYSKQ--------PARGHLSFASGAGLTYASSllQIEDLSQQAQLAAAEKFKVQGEAVSNIQENTQTPTVQEESEEEEVDETGVEVKDIELVMSQANVSRAKAVRALKNNSNDIVNAIM----
>UniRef100_A0A7L0H6B2
-------------------------------------------------QAQLTHSLGTGEETVSKAKQSRSEKKARKAMSKLGLRQIHGVTRITIRKSKNILFVITKPDVFKSPVSDIYIVFGEAKIEDLSQQVHKAAAEKFKVPMEHSPLITETAPTLTIKEESeEEEEVDETGLEVRDIELVMAQANVSRPKAVRALRHNNNDIVNAIM----
>UniRef100_A0A1E5RIA3
----------------------------------------------------------------------KNEKQAKEMIQKLGLKPVAGISRVTFRKKDNSVFSIDAPKVYRSPAGN-YVVFGDCKVDNFQErmaeaqskvqkdpasiQADLAAaaadAEKAEKSGES-----------KIEEEDDNEPVDESGLDAADIDIIVQQANVSRGKAVKALKAHNGDIVNAIMELT-
>UniRef100_E3KXD1
--------------------------------------------------------------------QSRGERKARKALSKLGLKKVPGISRVTMRRSKaQHFFVIANAEVYKSPHSNCYIVFGEARTED-------AAAGLGNLTGGGgggamgggpnagggfqpemmISNSAAGKQAANKQkdEPEDDEPEDATGIDAEDIETVMGQVKCSRNRAIRALKSSDGDLINAII----
>UniRef100_A0A2L2T087
----------------------------------------------------------------------RNEKKARKALEKLHLTRIPGITRVTLRRPKNILFVINTPEVYKSPNSNTYIVFGEAKIEDVNAAAQQAAAAQLASQnaedhsghnhGEPSKAVEadekkEDKEDDEEEEDEEEEEVDASGLEDKDIELVMTQANVSRNKAVKALKENDNDIVNSIMALSI
>UniRef100_A0A6J2Q0T3
MPGEATETVPVTEQEMQQPQVETGSGTESDSDDSVPDLEEQDSAQTQTQQAQLAAAAEIDEEPVSKAKQSRSEKKARKAMSKLGLRQVTGVTRVTIRKSKNILFVITKPDVYKSPASDTYIVFGEAKIEDLSQQAQLAAAEKFKVQGEAVSNIQENTQTPTVQEESEEEEVDETGVEVKDIELVMSQANVSRAKAVRALKNNNNDIVNAIM----
>DUMMY
-----------------------------------------------------------------------------------------------------------------------------------------------------------------------------------------------------------------------
>UniRef100_A0A200QMV6
-----------------------------------------------------------------RSKQSRSEKKSRKAMLKLGMKPIPGVSRVTVKKSKNILFVISKPDVFKSPTSDTYVIFGEAKIEDLSSQLQTQAAEQFKAPD--LSHVISKPESSTMA--QDDEDVDETGVEPKDIELVMTQAGVSRSKAVKALKACDGDIVSAIMELT-
>UniRef100_A0A0D6QTM5
-----------------------------------------------------------------KLKQSKSEKKSRKAMLKLGMKPIPGVTRVTVKKSKNILFVISKPDVFKSPASDTYIVFGEAKIEDLGQQLQTQAAEQFKAPD--LSHVMAKPESSAAIQEEEEEDVDETGVEPKDIELVMTQASVSRVKAVKALKDADGDIVSAIMELT-
>UniRef100_A0A0C9QV27
-------------------------------------------------------------------KQSRSEKKSRKAMLKLGMKPIPGVTRVTVKKSKNILFVISKPDVFKSPASDTYIIFGEAKIEDLGQQLQTQAAEQFKAPD--LSHVMAKPESSASIQEEEEEDVDETGVEPKDIELVMTQAGVSRVKAVKALKAADGDIVSAIMELT-
>UniRef100_A0A8J6JUV4
MPGEATETVPVAEQELHQPQAETGSGTDSDSDDSPPEL-EQDCSQTSTQQAQLAAAAEIDEEPVSKAKQSRSEKKARKAMSKLGLRQVTGVTRVTIRKSKNILFVITKPDVYKSPASDTYIVFGEAKIEDLSQQAQLAAAEKFKVQGEPVSNIQENTQTPTVQEESEEEEVDETGVEVKDIELVMSQANVSRAKAVRALKNNSNDIVNAIMELTM
>UniRef100_UPI0004F0DA48
------------------------------------------------------------EEPLSKAKQSRSEKKARKAMSKLGLRQIHGVTRITIRKSKNILFVISKPDVFKSPASDIYIVFGEAKIEDLSQQVHKAAAEKFKVPLEHSALITDAAPALAIKEESeEEEEVDETGLEVRDIELVMAQANVSRPKAVRALRHNNNDIVNAIMELTM
>DUMMY
-----------------------------------------------------------------------------------------------------------------------------------------------------------------------------------------------------------------------
>UniRef100_A0A7K6B9A3
-----------------------GSGTESDSDESVPELEEQDSTQATTQQAQLAEAAEIDEEPVSKAKQSRSEKKARKAMSKLGLRQVTGVTRVTIRKSKNILFVITKPDVYKSPASDTYIVFGEAKIEDLSQQAQLAAAEKFKVQGEAVSNIQENTQTPTVQEESEEEEVDETGVEVKDIELVMSQANVSRAKAVRALKNNSNDIVNAIM----
>UniRef100_A0A2K3L0I0
----------------------------------------------------------LDVDASGRSKQTRSEKKSRKAMLKLGMKSVTGVSRVTVKKSKNILFVISKPDVFKSPTSDTYIIFGEAKIEDLSSQLQTQAAEQFKAPN--LSNAGVKPESSGIA--PEEEDVDETGVDPKDIELVVTQAGVPRSRAVKALKAANGDIVAAIMELT-
>UniRef100_UPI00217675C6
-----------------------------------------------------------DGEASGRSKQSRSEKKSRKAMLKLGMKSIPGVSRVTVKKSKNILFVISKPDVFKSPTSDTYVIFGEAKIEDLSSQLQTQAAEQFKAPD--LSHVISKPETSAIA--QDDEDVDETGVEPKDIELVMTQAGVSRSKAVKALKAADGDIVSAIMELT-
>UniRef100_UPI0021AAE3D2
----------------------------------------------------------VSEDLSNKARQSRGEKKARKIISKLGLKQIHGVNRVTIRKSKNILFVINNPDVFKNPASDTYIVFGEAKIEDLSQQAQVAAAEKFKSADMMPSVLDKDgasrpmVSQPIQEEEEEEGEIDYKGVEEKDVDLVCAQAQVTKRKAIEALLKNNNDIVNAIMDLTM
>UniRef100_A0A2M3YZE8
---------------------------DTETEDSIPELE--DAGAAT---AQLAAGGIPD--LVSKAKQSRGEKKARKIMSKLGLKPVQGVNRVTIRKSKNILFVINNPDVYKNPHSDTYIIFGEAKIEDLSQQAQVAAAEKFKapeatpAAGEASGST--NVVTPIAEE--DEEEVDESGIDDKDIELVMSQANVKRAKAIRALKNNQNDIVNAIMELTM
>UniRef100_A0A2M4A1H2
---------------------------DTETEDSIPELE--DAGAAT---AQLAAGGIPD--LVSKAKQSRGEKKARKIMSKLGLKPVQGVNRVTIRKSKNILFVINNPDVYKNPHSDTYIIFGEAKIEDLSQQAQVAAAEKFKapeatpAAGEASGST--NVVTPIAEE--DEEEVDESGIDDKDIELVMSQANVKRAKAIRALKNNQNDIVNAIMELTM
>UniRef100_UPI000CE1B54B
-------------------------------------------------------------------KQSRSEKKSRKAMLKLGMKPVTGVSRVTIKRTKNILFFISKPDVFKSPHSETYVIFGEAKIEDLSSQLQTQAAQQFRMpdMGSIMAKSEVSPSAAGVQADEEEEEVDETGVEPRDIDLVMTQASVSRSKAVKALKTHSGDIVSAIMELT-
>UniRef100_A0A0V1PYG4
---------------------------------------------------------------------SKNEKKARELIKKLNLKQIKGITRVTFKQRGNLIYAIDQPDVFRSSAG-TYVVFGEAKVDDMNkriaeaqqQQAQQEALAKAAGEsGEAGEGQEDKSQdaitadlekaslnaNKVEEEEADDSEVDESGLDSKDIDIIVEQTQVSRGKAVKALRAHDGDMVNAIMELS-
>UniRef100_UPI002367D922
---------------------------DSDSDDTIPELEDAGGP-GTGGISNPIAGIDI----VSKAKQSRGEKKARKIMSKLGLKPVQGVNRVTIRKSKNILFVINSPDVYKNPHSDTYIVFGEAKIEDLSQQATMAAAERFKAPESAAANEASANQTTVapIAEEEDEEGVDEAGVDEKDVEIVMSQANVSRARAVRALRNNHSDIVNAIMELTM
>UniRef100_A0A316Z446
---------------------------------------------------------------------SKPERKARKSLQNIGLKKVQGITRVTMRRPRGHLYVISTPEVYKSASADVYIVFGEAKSEDQSMAAQQAQAaqiaqqeaqqDKLLADSFAASQAQ-SAGAGKEKEEKEEEsdgEIDETGVDAKDIDLVMQQVSCSRRKAVKALKETNGDLINAIM----
>UniRef100_UPI000CCC1E0A
-----------------------GSGTESDSDESVPELEEQDSTQATTQQAQLAAAAEIDEEPVSKAKQSRSEKKARKAMSKLGLRQVTGVTRVTIRKSKNILFVITKPDVYKSPASDTYIVFGEAKIEDLSQQAQLAAAEKFKVQGEAVSNIQENTQTPTVQEESEEEEVDETGVEVKDIELVMSQANVSRAKAVRALKNNSNDIVNAIMELTM
>UniRef100_UPI00174F2499
MPSEATETVPATEQELPQPQAETGSGTESDSDESVPELEEQDSTQATTQQAQLAAAAEIDEXPVSKAKQSRSEKKARKAMSKLGLRQVTGVTRVTIRKSKNILFVITKPDVYKSPASDTYIVFGKAKIEDLSQQAQLAAAEKFKVQGEAVSNIQENTQTPTVQEESEEEEVDETGVEVKDIELVMSQANVSRANAVRALKNNSNDIVNAIMELTM
>UniRef100_UPI00140F9B37
MPGEATETVPATEQELPQPQAETvtchlGSGTESDSDESVPELEEQDSTQATTQQAQLAAAAEIDEEPVSKAKQSRSEKKARKAMSKLGLRQVTGVTRVTIRKSKNILFVITKPDVYKSPASDTYIVFGEAKIEDLSQQAQLAAAEKFKVQGEAVSNIQENTQTPTVQEESEEEEVDETGVEVKDIELVMSQANVSRAKAVRALKNNSNDIVNAIMELTM
>UniRef100_UPI001A9B84D3
MPCEATETVPATEQELPQPQAETGSGTESDSDESVPELEEQDSTQATTQQAQLAAAAEIDEEPVSKAKQSRSEKKARKAMSKLGLRQVTGVTRVTIQKSKNILFVITKPDVYRSPASDTYIVWGEAKIEDLSQQAQLAAAEKFKVQGEAVSNIQENTQTPTVQEESEEEEVDETGVEVKDIELAMSQANVSRAKAVRALKNNSNDIVNAIMELTM
>UniRef100_A0A292PSB2
---------------------------------------------------------------------SRNEKKARKQIAKLGLKHVPGITRVTLRRPKNILFVINQPDVYKSPSSNTWMslsslarsevlmlssIFGEAKIEDLNSQAQANAAQQLQ-KHESAANIEadfaaaaaggpgardkgKDAQALKKKEEEEEedgEEVDEEGLENKDIELVMAQATVSRKRAVKALKENDNDIVNSIMALSV
>UniRef100_A0A6F9DMN9
--------------------------TESDSdDESIPDLDDNPEPTTTTagsnasPQVTSAAGPQITSIPdmnemlgasgdmtGGKSKQSRSEKKARKvfkinmhksivqtwpktnSLSKLGLKPITGINRVTIRKSKNILFVINKPDVLKNPASDTYIVFGEAKIEDLSQQAQLAAAEKFKNKAPTASET--ATTVPTVPEES-DEEVDESEVEAKDIELVMQQANVSRSKAVKALKNNSNDIVNAIMELTM
>UniRef100_A0A8S9YD08
------------------------SESESDSDDSAPELADSKDHGDSTKTSGLV------DDLLSRSKQSRSEKKARKAMSKLGLKPIPGICRVTIRKAKTIMFVISQPEVYKSSASDTYIIFGEAKVEDMSAQAQIAAAEKLRNQAMGGTGIGSGplskdagsvSKTAIPEESEDEEEPDATGLGEKDIELIMQQASVSRSKAIKALRENNNDMVNAIM----
>DUMMY
-----------------------------------------------------------------------------------------------------------------------------------------------------------------------------------------------------------------------
>UniRef100_S9UIY2
-------------------------------------------------------------EPAEVTQGGKQSKRYAKAMAKMGLKPEPNIAKVAIRKAEALSFAIPQPEVYRFPGTNTFIIFGEAQIDSMGALAQEAAA-RAAVGGEAA-----EAGASKVEEVEDEAEEDAGDIPEKEIEVVKNQANVSRNKAIKALKNNNGDVVNAIMELTM
>UniRef100_UPI001BDF7C5C
MPGETTaETGPAME----LPQAETGSGTDSDSDESVPDLEEQDATQ--TQQAQLAAAAEIDEEPVSKAKQSRSEKKARKAMSKLGLRQVMGVTRVTIRKSKNILFVIPKPDVYKSSASDTYIVFGEAKIEDLSQQAQLAAAEKFKVQGEdRMSSIQENTQTPTVQEESEEEEVDETGVEVKDIELVMSQANVSRAKAIRALKNNNNDIVNAIMELTM
>UniRef100_U3JCD5
MPGEATETVPATEQELPQPQAETGSGTESDSDESVPELEEQDSTQATTQQAQLAAAAEIDEEPVSKAKQSRSEKKARKAMSKLGLRQVTGVTRVTIRKSKNILFVITKPDVYKSPASDTYIVFGEAKIEDLSQQAQLAAAEKFKVQGEPVSNIQENTQTPTVQEESEEEEVDETGVEVKDIELVMSQANVSRAKAVRALKNNSNDIVNAIM----
>UniRef100_UPI000D630159
-----------------------------------------------------------------RSKQSRSEKKSRKAMLKLGMKPIPGVSRVTVKKSKNILFVISKPDVFKSPASDTYVIFGEAKIEDLSSQLQSQAAEQFKAPnlGNVVSEPE-----PTAM-AQDDEDVDETGVEPKDIELVMTQAGVSRSKAVKALKAADGDIVSAIMELT-
>UniRef100_UPI001A973C18
------------------------------SEDSIPELE--DAAAGTTQLGGGATGLPVD--LVSKAKQSRGEKKARKIMLKLGLKQIQGVNRVTIRKSKNILFVINNPDVYKNPHSDTYIVFGEAKIEDLSQQAQVAAAEKFKApEAASIAETLGTASSVAPIAEEDEEEVDETGVDEKDIELVITQANTTRAKAIRALKKHNNDIVNAIMELTM
>DUMMY
-----------------------------------------------------------------------------------------------------------------------------------------------------------------------------------------------------------------------
>DUMMY
-----------------------------------------------------------------------------------------------------------------------------------------------------------------------------------------------------------------------
>DUMMY
-----------------------------------------------------------------------------------------------------------------------------------------------------------------------------------------------------------------------
>UniRef100_A0A8J4W444
-------------------------------------------------------------------KQSRSEKKSRKAMLKLGMKPVTGVSRVTIKRTKNILFFISKPDVFKSPHSETYVIFGEAKIEDLSSQLQTQAAQQFRMpdMGSIMAKSDVSPSAAGVQADEEEEEVDETGVEPRDIDLVMTQASVSRSKAVKALKTHSGDIVSAIMELT-
>UniRef100_A0A3P7MF68
---------------------------DSDSDDSVPELaEEKKAGDALT----------ADDDLLGLNKQSRSEKKARKAMTKLGLKPIPGICRVTIRKAKTIMFVINNVDVFKAPNSDTYVIFGEAKVEDMSAQAQIAAAEKLRSQAlsgttpAAHAETAETTSKAAIAEESDDEEVDATDLDAKDIELIMQQTNVSRSKAIKALRENGLDVVNAIM----
>UniRef100_A0A0R3WDI1
-------------------------------------------------------------------KQSRSEKKARKAMSKLNLKPVPGICRVTIRKAKAIMFVISNAEVYKAQNVDTYIIFGEAKIEDMSTQAQAAAVEKLRSQ--TLAGVT-----------KEDEEVDETGLEAKDIELIMEQANVSRSKAVNALRKNNNDIVNAIM----
>UniRef100_UPI001C52E4F6
-------------------------------------------------------------------KQSRSEKKSRKAMLKLGMKLVTGVSRVTIKRTKNILFVISKPDVFKSPNSETYVIFGEAKIEDLSSQLQTQAAQQFRMPDMGSVMAKPDVSAAAAQADEEEEEVDETGVEARDIDLVMTQAGVSRAKAVKALKTHTGDIVSAIMELT-
>UniRef100_UPI0018B0E5F7
MPGEVTGTVPATEQELPQPQAETGSGTASDSGESVPGLEEQDSTQTITQKAQLAGAAEIDEKPVSKAKQSRSEKKARKAMSKLGLLQVTGVTRISIRKSKNILFVVTKPDVYKSPASDTYLVFGETKIQDLSQQAQLAAAEKFKVQGEAVSNIQENTQTPTVQEESEEEEVDETGVEVKDIELVMSQANVSKAKAVQALKNNSNDIVNAIMKAT-
>UniRef100_UPI0021E2876C
MPGEATETVPATEQELPQPQAETGSGTESDSDESVPELEEQDSTQTTTQQAQLAAAAEIDEEPVSKAKQSRSEKKARKAMSKLGLRQVTGVTRVTIRKSKNILFVITKPDVYKSPASDTYIVFGEAKIEDLSQQAQLAAAEKFKVQSEGISNIQENTQTPTVQEESEEEEVDETGVEVKDIELVMSQANVSRAKAVRALKNNSNDIVNAIMELTM
>UniRef100_A0A2P2K4U3
-----------------------------------------------------------------RSKQSRSEKKSRKAMLKLGMKPILGVSRVTVKKSKNIMFVISKPDVFKSPTSDTYVIFGEAKIEDLSSQLQTQAAEQFRAPNAA--TVVSNPEPSTIA--QDDEDVDETGVEPKDIELVMTQAGVSRARAVKALKAANGDIVSAIMELT-
>UniRef100_UPI001486C66E
MPSEATETVPATEQELPQPQAETGSGTEFDSDESVPELKEQDSTQTATQQAQLAAAAEIEEEPVSKAKQSRSEKKARKAMSKLGLQQVTGVMRVTIRKSKNILFVITKPDVYKSPASDTYIVFGEAKIEDLSQQAQLAAAXQFKVQGEAVSNIQENTQTPTVQEESEEEEVDETGVEVKDIELVMSQANVSRAKAVRALKNNSNDIVNAIMELTM
>UniRef100_A0A5N6JZK8
---------------------------------------------------------------------SRNEKKARKSIAKLGLTRVPGITRVTLRRPKNILFVINNPEVYKSPTSNTYIVFGEAKIEDLNSQAQASAAAQLAAQeshdhaghdhsghdhshdngkGKAVDTGDEKKE----EEEDDGEEVDATGLEDKDIELVMTQASVSRNKAVKALKENDNDIVNSIMALSI
>UniRef100_A0A8A3PNU8
---------------------------------------------------------------------SRNEKKARKSIAKLGLTRIPGITRVTLRRPKNILFVINNPEVYKSPTSNTYIVFGEAKIEDLNSQAQASAAAQLAAQeshdhaghdhsghdhshdhgkGKAVDAGDEKKE----EEEDDGEEVDATGLEDKDIELVMTQASVSRNKAVKALKENDNDIVNSIMALSI
>UniRef100_UPI001CF789E4
MPGEATETVPATEQELPQPQAETapaiaafsagasealaacfseppiqasGSGTESDSDESVPELEEQDSTQATTQQAQLAAAAEIDEEPVSKAKQSRSEKKARKAMSKLGLRQVTGVTRVTIRKSKNILFVITKPDVYKSPASDTYIVFGEAKIEDLSQQAQLAAAEKFKVQGEAVSNIQENTQTPTVQEESEEEEVDETGVEVKDIELVMSQANVSRAKAVRALKNNSNDIVNAIMELTM
>UniRef100_A0A8J2J398
----------------------------------------------------------------------RNEKKARKALEKLHLTRIPGITRVTLRRPKNILFVINSPEVYKSPNSNTYIVFGEAKIEDVNAAAQQAAAAQLASQnaedhsghnhGEPSKAVEadekkEDKDDDDEEEEDDEEEVDASGLEDKDIELVMTQANVSRNKAVKALKENDNDIVNSIMALSI
>UniRef100_A0A8H2VF24
---------------------------------------------------------------------SKNEKKSKDLLLKLGLKRVPGIIRVAYRKKNNEIIAIEKPEVYRT-AGGNYVVFGEPKVDDFTQKL-AAAQEQAQASGIMPTDADVATKTPAdIQadmqaaadaiesgagkiEEADDVEVDAGDLSNEDIELVMQQANVAKNAAIKALKSHNGDIVNAIMSLS-
>UniRef100_A0A8K0RMV1
----------------------------------------------------------------------RNEKKARKALEKLHLTRIPGITRVTLRRPKNILFVINNPEVYKSPNSNTYIVFGEAKIEDVNAAAQQAAAAQL-ASANAEDHSGHNHGEPSKaaetseekkdkddddeeddEEEDDDEEVDASGLEDKDIELVMTQANVSRNKAVKALKENDNDIVNSIMALSI
>UniRef100_UPI0013C4C9ED
-PGEAPETVPATEQELPQPQAETGSGTESDSDESVPELEEQDSTQATTQQAQLAAAAEIDEKPVSKAKQSRSEKKARKAMSKLGLRQVTGVTRVT------ILFVITKPDVHKSPASDTYIVLGEAKIEDLSQQAQLAAAEKFKVQGEAVSNTQENTQTPTVQEESKEEEVDETGVEVKDIELVMSQANVLRAKAVRALKNNSDDIVNAIMELTM
>UniRef100_UPI001F127A64
-PGEAPETVPATEQELPQPQAETGSGTESDSDESVPELEEQDSTQATTQQAQLAAAAEIDEKPVSKAKQSRSEKKARKAMSKLGLRQVTGVTRVT------ILFVITKPDVHKSPASDTYIVLGEAKIEDLSQQAQLAAAEKFKVQGEAVSNTQENTQTPTVQEESEEEEVDETGVEVKDIELVMSQANVLRAKAVRALKNNSDDIVNAIMELTM
>UniRef100_UPI001FF64C00
MPGEATETIPATEQELPQPQAETGSGTESDSDESVPELEEQDSTQATTQQAQLAAAAEIDEKPVSKAKQSRSEKKARKAMSKLGLRQVTGVIRVT------ILFVITKPDVYKSPASDTYIVLGEAKMEDSSQQAQLAAAEKFKVQGEAVSNIQEKTQTPTVQEESEEEEVDETGVEVKVIELVTSQANVSRAKAV-------------------
>UniRef100_A0A1Y1WF72
----------------------------------------------TTNAAAAAAAAQGINPAAFMKQQSRTEKKARKAMAKQGLEQVPGITRVTMRRPKGVIFTIQAPDVYKSSTSDTWIVFGEAKVDDMAARAQMAQAQQLQAlaaeEAAAASSGKGKEVAAEAAVEEEAEEVDEEGVENKDIELVMSQANASRAKAVKALKNNNNDIVNAIMELT-
>DUMMY
-----------------------------------------------------------------------------------------------------------------------------------------------------------------------------------------------------------------------
>DUMMY
-----------------------------------------------------------------------------------------------------------------------------------------------------------------------------------------------------------------------
>UniRef100_A0A7R9J8D1
-----------------------GSGTESDSDDTIPDLEE----PGTGQSGGIypgAAAAGLPIDMVSKAKQSRGEKKARKIMSKLGLKPVQGVSRVTIRKSKNILFVINKPDVYKNPASDTYIVFGEAKIEDLSQQAQVREAEKFKApqDSPAADGAGSQTVVAPIQEESEEEDVDETGVEEKDVDLVMSQANVSRGKAIKALKNNQNDIVNAIMELTM
>UniRef100_A0A7R9EWP4
------------------------------------------------------------------------------------LGMVQGVSRVTIRKSKNILFVINKPDVYKNPASDTYIVFGEAKIEDLSQQAQVREAEKFKApqDSPAADGAGSQTVVAPIQEESEEEDVDETGVEEKDVDLVMSQANVSRGKAIKALKNNQNDIVNAIM----
>UniRef100_A0A7R9CHN6
-----------------------GSGTESDSDDTIPDLEE----PGTGQSGGIypgAAAAGLPIDMVSKAKQSRGEKKARKIMSKLGLKpltnalvvlsltaedgeiEVQGVSRVTIRKSKNILFVINKPDVYKNPASDTYIVFGEAKV------------------------------VAPIQEESEEEDVDETGVEEKDVDLVMSQANVSRGKAIKALKNNQNDIVNAIM----
>UniRef100_A0A7R9I8U7
-----------------------GSGTESDSDDTIPDLEE----PGTGQSGGIypgAAAAGLPIDMVSKAKQSRGEKKARKIMSKLGLKPVQGVSRVTIRKSKNILFVINKPDVYKNPASDTYIVFGEAKIEDLSQQAQVREAEKFKApqDSPAADGAGSQTVVAPIQEESEEEDVDETGVEEKDVDLVMSQANVSRGKAIKALKNNQNDIVNAIMD---
>UniRef100_UPI00083C4C00
MPGEVTEAVPATERELPQPQAETGSGTASYSVESVPGLEEQDSTHTTTQKAQLMGAAEIDEEPVSKAKQSRSEKKARKAMSKMGLLQVTGVTRITIRKFKNILFVVTKPDVYKSPASDTYIVFGEVKIQDLSQQAQLAAAEKFRVQGEAVSNIQENTQTPTVQEESEEEEVDETGVEVEDIELVMSQANVSRAKAVQALKNSSNDIVNAIMELTM
>UniRef100_UPI000533660F
MPGEVTEAVPATERELPQPQAETGSGTASYSVESVPGLEEQDSTQTTTQKAQLMGAAEIDEEPVSKAKQSRSEKKARKAMSKMGLLQVTGVTRITIRKFKNILFVVTKPDVYKSPASDTYIVFGEAKIQDLSQQAQLAAAEKFRVQGEAVSNIQENTQTPTVQEESEEEEVDETGVEVEDIELVMSQANVSRAKAVQALKNSSNDIVNAIMELTM
>UniRef100_A0A3Q0QSP0
MPGEATETVPVTEQEMQQPQVETGSGTESDSDESVPELEEQDSAQTQTQQAQLAAAAEIDEEPVSKAKQSRSEKKARKAMSKLGLRQVTGVTRVTIRKSKNILFVITKPDVYKSPSPN------GLSIEDLSQQAQLAAAEKFKVQGEAVSNIQENTQTPTVQEESEEEEVDETGVEVKDIELVMSQANVSRAKAVRALKNNNNDIVNAIMELTM
>UniRef100_G1S6N4
MPGEATETVLATEQELPQPQAETGSGTESDSDESVPELEEQDSTQATTQQAQLAAAAEIDEEPVSKAKQSRSEKKARKAMSKLGLRQVTGVTRVTIRKSKNILFVITKPDVYKSPASDTYIVFGEAKIEDLSQQAQLAAAEKFKVQGEAVSNIQENTQTPTVQEENSKELLKfflplIYCVEVKDIELVMSQANVSRAKAVRALKNNSNDIVNAIMELTM
>UniRef100_A0A4W5NQA0
MPGEATETVPVTEQEMQQPQVETGSGTESDSDESVPDLEEQDSAQ--TQQAQLAAAAEIDEEPVSKAKQSRSEKKARKAMSKLGLRQVTGVTRVTIRKSKNILFVITKPDVYKSPASDTYIVFGEAKIEDLSQQAQLAAAEKFKVQGEAVSNIQENTQTPTVQEESEEEEVDETGVEVKDIELVMSQANVSRAKAVRALKNNNNDIVNAIM----
>UniRef100_A0A420IHN3
---------------------------------------------------------------------SRNEKKARKSIAKLGLVKIPGITRVTLRRPKNILFVINQPEVYKSPSSNTYIVFGEAKIEDLNSQAQASAAQQLAAQ-EAHTNsghdhshdhSHDNGKGKAIEasddkkedDEDDTEELDATGLEDKDIELVMTQASVSRNKAIKALKENDNDIVNSIMALSM
>UniRef100_A0A545A8K8
---------------------------------------------------------------------SRNEKKARKSIAKLGLVKIPGITRVTLRRPKNltirfqILFVINQPEVYKSPSSNTYIVFGEAKIEDLNSQAQASAAQQLAAQ-EAHShsghdhshdHSHENGKGKAIEEsddkkdddEDDSEELDATGLEDKDIELVMTQASVSRNKAIKALKENDNDIVNSIMALSM
>UniRef100_A0A2P5EMF8
-----------------------------------------------------------------RSKQSRSEKKSRKAMLKLGMKPIPGVSRVTVKKSKNILFVISKPDVFKSPTSDTYVIFGEAKIEDLSSQLQTQAAEQFKA-PDLSHVISKPESSATAQ---DDEDVDETGVEPKDIELVMTQAGVSRSKAVKALKAADGDIVSAIMELT-
>UniRef100_UPI0011EA027A
MPGEATETVPVTEQEMHQPQVETGSGTESDSDESVPELEEQDSAQTQTQQAQLAAAAEIDEEPVSKAKQSRSEKKARKAMSKLGLRQVTGVTRVTIRKSKNILFVITKPDVYKSPASDTYIVFGEAKIEDLSQQAQLAAAEKFKVQGEAVSNIQENTQTPTVQEESEEEEVDETGVEVKDIELVMSQANVSRAKAVRALKNNNNDIVNAIMELTM
>UniRef100_UPI0020C7299E
---------------------------------------------------------------------SRNEKKARKAIEKLHLTRVSGITRVTLRRPKNILFVINNPEVYKSPNSNTYIVFGEAKIEDLNSAAQQAAAQSLAASGgdhdhaghdhshGEPSKAVEDADEKKDEDDDDEEEVDAEGLEDKDIELVMTQANVKRNKAVKALKENDNDIVNSIMALSV
>UniRef100_UPI0021F67F20
--------------------AAAGSGSDSDSDDTIPELED-----AATEDAvgfPRPTVTGLPSDIVSKAKQSRGEKKARKLMSKLGLKPVQGVNRVTIRKSKNILFVINKPDVLKNPASDTYIVFGEAKIEDLSQQAQVAAAEKFK-EPPVITATEAGGSTTVVapiQEES-EEEVDESGVEEKDIDLVMSQANVSRGKAIRALKNNHNDIVNAIMELTM
>UniRef100_UPI001CA97BC1
--------------------AAAGSGSDSDSDDTIPELEDAATEDAVGFPRPTVTGLPID--IVSKAKQSRGEKKARKLMSKLGLKPVQGVNRVTIRKSKNILFVINKPDVLKNPASDTYIVFGEAKIEDLSQQAQVAAAEKFK-EPPVITATEAGGSTTVVapiQEES-EEEVDEAGVEEKDIDLVMSQANVSRGKAIRALKNNQNDIVNAIMELTM
>UniRef100_UPI000B7940FE
-----------------------------------------------------------------RSKQSRSEKKSRKAMLKLGMKPITGVSRVTVKKSKNILFVISKPDVFKSPTSDTYVIFGEAKIEDLSSQLQTQAAEQFKAPD--LSNVISKPESSAMA--QDDEDVDESGVEPKDIELVMTQAGVPRGKAVKALKAADGDIVSAIMELT-
>UniRef100_A0A7N0TQW3
---------------------------------------------------------QLDGEGGGRSKQSRSEKKSRKAMLKLGMKPITGVSRVTVKKSKNILFVISKPDVFKSPTSDTYIVFGEAKIEDLSSQLQTQAAEQFKAPD--LSHVISKPESSATG--QDEEDVDETGVEPKDIELVMTQAGVSRGKAVKALKAADGDIVSAIMELT-
>UniRef100_A0A7N6B9C9
MPGEATETVPVTEQEMQQPQVETGSGTESDSDDSVPELEEQDSAQTQTQQAQLAAAAEIDEEPVSKAKQSRSEKKARKAMSKLGLRQVTGVTRVTIRKSKNILFVITKPDVYKSPASDTYIVFGEAKIEDLSQQAQLAAAEKFKVQGEAVSNIQENTQTPTVQEESEEEEVDETGVEVKDIELVMSQANVSRAKAVRALKNNNNDIVNAIMELTM
>UniRef100_UPI0010A019F5
MPGEATETVPATEHELPQPHAETGSGTESDSDESVPELEEHDPTHATTHRTELAAAAEIDEEPVSKAKQSRSEKKARKAMSKLGLRQVTGVTRVTIRKSKNILFVITKPDVYKSPASDTYIVFGEAKIEDLSQQAQLAAAEKFKVQGEAVSNIQENTQTPTVQEESEEEEVDETGVEVKDIELVMSQANVSRAKAVRALKNNSNDIVNAIMELTM
>UniRef100_A0A653BGH9
---------------------ESESSTDSDSEEDIPELEDAGGNAGTAVSAAAaaasfpgAAAAGLPIDMVSKAKQSRGEKKARKIMSKLGLKPVQGVSRVTIRKSKNILFVITKPDVYKNPVSDTYIVFGEAKIEDLSQQAQVAAAEKFKeanpaaagagvAGGAGVAGAHDGAlaagaaagatgaagQVGTIQEESEDEEVDESGVEEKDVELVMSQANVSRVKAVKALKNNNNDIVNAIMELTM
>UniRef100_A0A1Y2GU42
--------------------------------------------------------------------QSRGEIKARKALSKLGLVKVKGVNRVTVRRSGQPILAISGPDVYRSLNSDTYVVFGEGQNEDLSSlQSQLQAAQDvLKDSGDA-PEAAAAADADADDADDDDEEVDEEGLTKEDIELVMAQGNVKRSKAVKALKAHNGDIVNAIMELTM
>UniRef100_UPI00221E7283
---------------------------------------------------QQVAEEQVENTTVADTPQSRGEKKARKTILNNGLKPVAGITRVTFTRGRGVVFAITRPDVYKSVNSDTYIVFGEMEMENMQARAQQAAAQQLAAEAAAKAEEAEAAapSADAAAEEEDDEEVDATGVEEKDIELVVSQANVSRNKAIKALKNNNNDIVNAIMELTI
>UniRef100_A0A654H4M5
------------------------SESDSDSDDSVPEL---------TDEKKAGDAMTADDDLMGLNKQSRSEKKARKAMTKLGLKPIPGICRVTIRKAKTIMFVINNVDVFKAPNSDTYVIFGEAKVEDMSAQAQIAAAEKLRSQAlsgatpTAHAEAAETTSKAAIAEESEDEEVDASDLDAKDIELIMQQTNVSRSKAIKALRDNGMDVVNAIMNLS-
>UniRef100_UPI0023015518
--------------------------------------------------------------------QSRGEQKARKAILSLGLKPVNGVNRVTFTRGRGLVYAISNPEVYKSTNSDTHIVFGVMEMEDLAARAQQAAMEQ-QLAADAEKSAEgedktEEASAAAVADEDDGEEVDATGVEEKDIEMVVSQANVSRNKAIKALKNNDNDVVNAIMELTM
>UniRef100_A0A8H7VB95
--------------------------------------------------------------------QSRGEQKARKAILSLGLKPVEGITRVTFTRGQANVFAIANPEVFMSVNSDTHIVFGEMQAEDMNARAQSALAEQMAAeaenqEGEAPALVEE---TP----EEDDEEVDATGVEEKDIDLVITQANVSRAKAVKALKNNENDVVNAIMELTM
>UniRef100_UPI0022FDF3D7
--------------------------------------------------------------------QSRGEKKARKAILGLGLKQVPGITRVTFTRARGIVFAIGRPEVFKSNNSDTYIVFGEVQVEDMRARAQQAAAQQLAAEEAAKADDTEANapstvaaeSTAAVVEEDDDEEVDATGIEDKDIELVVSQANVSRNKAIKALKNNNSDIVNAIM----
>UniRef100_UPI00084EA5A4
-----------------------GSATDSDSDDTIPELEDAGTPGTVGFPGTTVTGLPID--MVSKAKQSRGEKKARKLMSKLGLKPVQGVNRVTIRKSKNILFVINKPDVLKNPASDTYIVFGEAKIEDLSQQAQVAAAEKFKEPPviPATEAGGSTTVVAPIQEES-EEEVDETGVEEKDVDLVMCQANVSRGKAIKALKNNQNDIVNAIMELTM
>UniRef100_UPI0005ACF854
-----------------------GSGTDSDSDDSIPELEDPTAAGGVGFSGSNASGLPID--VISKAKQSRSEKKARKLMSKLGLKLVQGVNRVTIRKSKNILFVINKPDVLKNPASDTYIIFGEAKIEDLSQQAQVAAAEKFK-EPPIMSTAEAGGSTTVVapiQEES-EEEVDETGVEEKDVDLVMTQANVSRGKAIKALKNNQNDIVNAIMELTM
>UniRef100_A0A8S1JUS2
-------------------------------------------------------------------KANRGEKKFKKAMLKLGMKPVTGINRVTIKRGKQFLLYIDNPEILKSANVDnSYIVFGEAKVHDPT--GQIGKKEADNLAQQVTKQVEEKHEQ---QQPQTSEQISDEGIPPESIKMVMEHCKCDRSKAVEALKKSDNDTVQAILTLT-
>DUMMY
-----------------------------------------------------------------------------------------------------------------------------------------------------------------------------------------------------------------------
>UniRef100_I4DJC7
---------------------------DSDSDDTIPELEDAGAPGAGGITNPIAG---ID--IVSKAKQSRGEKKARKIMSKLGLKPVQGVNRVTIRKSKNILFVINSPDVYKNPHSDTYIVFGEAKIEDLSQQATMAAAERFKAPETAASGndaTATGTTVAPIAEEEDEEGVDESGVDEKDVEIVMTQANVSRARAVRALRNNQSDIVNAIMELTM
>UniRef100_A0A6P5YWD8
-----------------------------------------------------------------RSKQSRSEKKSRKAMLKLGMKPIPGVSRVTVKKSKNILFIISKPDVFKSPASDTYVIFGEAKIEDLSSQLQTQAAEQFKAPD--LSHVVSKPESSTLA--QDDEEVDETGVEPKDIELVMTQAGVSRSKAVKALKAADGDIVSAIMELT-
>UniRef100_A0A1X0NL03
------------------------------------------------------------------AKQS---KRYAKAMAKMGLKPEPNVFKVQISKHGSMSFVVNQPELYRFPGTNTFLVFGEAQLGESTKEAQEAAARAVSgvVSDANVEELVGATNTPASApektadsgEAKADQDEDIGNLDEKEINVVMTQANTDRAGAIRALKNNNGDIVNAILELTM
>DUMMY
-----------------------------------------------------------------------------------------------------------------------------------------------------------------------------------------------------------------------
>UniRef100_A0A8C6DN25
MPGEATGTVPATEQELPEPQAETGSGTESDSDESVPELEEQDSTQS-------------------------------------------------------------------------------------------------------------------------------------------------------------------------
>UniRef100_A0A7L3R0Q4
-----------------------GSGNESESnDESIPELEEPEGSELPPAQPQVrlwgaggcggpprAVGAPLTplspqvplghglgpaEEPLSKAKQSRSEKKARKAMSKLGLRQIHGVTRITIRKSKNILFVISKPDVFKSPASDIYIVFGEAKIEDLSQQVHKAAAEKFKVPLEHSALVSDAAPALAIKEESeEEEEVDETGLEVRDIELVMAQANVSRPKAVRALRHNNNDIVNAIM----
>DUMMY
-----------------------------------------------------------------------------------------------------------------------------------------------------------------------------------------------------------------------
>UniRef100_A0A5C3MC60
-----------------------------------------------------------EEDPTSAAAldkiQSRSERKARKALLGLGLKKVTGITRVTLRRPKNVLFVLASPEVYKSPNSDCYIVFGEAKIEDMNSQAQMSAAQQLASSGQGAPTLENsgageddgDDDIPDLEAPEDDGPVDETGVDPKDIDLVMQQVNCSRAKAVRVLKESGGDLINAIM----
>UniRef100_UPI0022EC700D
---------------------------DTETDDSIPELE--DAGAAT---AQLAAGGIPD--LVSKAKQSRGEKKARKIMSKLGLKPVQGVNRVTIRKSKNILFVINSPDVYKNPHSDTYIIFGEAKIEDLSQQAQVAAAEKFKapeatpAAGEASGST--NVVTPIAEE--DEEEVDESGIDDKDIELVMCQANVKRAKAIRALKNNQNDIVNAIMELTM
>UniRef100_A0A976MEN5
-----------------------------------------------------------------KNKYNKGERKARKALSKLGLKQYDGVSKIYIRKSKQIFFVINKPDVYKLPNSDTYVIFGEAKIEDVGATSQSEAAQRlsqLSFSGSGKDDL--DLPVPSTFDTEEMVESDFTPAEA-DVDLVVQQAGCSRDKAFQSLVKHRGNIVDSIMELT-
>UniRef100_A0A085NQL4
--------------------------------------------QVTQQQKQVAAAAGLEEQVAKVGKQSRSEKKARKLFSKSNLKQVQGITRVCIRKSKSILFVVNNPDVYKNPSSETFIVFGEAKIEDLSQHAQQAAAEKFKITEPAVLTTTDVTATndEQPQAESEDEEEDTTGIEEKDIELVMSQANVTRAKAIKALRRSGNDLVNAIMDLT-
>UniRef100_A0A182Q980
---------------------------DTETEDSIPELEDAGAA-ATTQ----LSAGEIPD--ISKAKQSRGEKKARKIMSKLGLKPVQGVNRVTIRKSKNILFVINNPDVYKNPHSDTYIIFGEAKIEDLTQQAQVAAAEKFKapeatpATGEASSST--NVVTPIAEE--DEEEVDDTGIDDKDIDLVMSQANVKRAKAIRALKNNDNDIVNAIMELTM
>UniRef100_A0A3N6S4N7
-----------------------------------------------------------DGEAGGKSKQSRSEKKSRKAMLKLGMKPITGVSRVTVKKSKNIMFVISKPDVFKSPASDTYVIFGEAKIEDLSSQMQSQAAEQFKAPD--LSNVikGESSSSAAAVVQDDDEDVDEDGVEPKDIELVMTQAGVTRPKAVKALKSADGDIVTAIMELT-
>UniRef100_G3P2D4
MPLEDSNLLEVTQGKMMRTKKESGESNESESEGSVPELEEPERRPSEPQIFFFFQSTSFSDDGLNRPKQSRSEKKARKAMSKLGLKPVHGVTRITIRKSKSILFVISRPDVFKSPASDIYIVFGEAKIEDLSQQAHKAAAEKFKVPVTSSPLAPPVPPSLTIKEESeeEEEEVDVGGLEQRDIELVMAQANVSRAKAVRALKNNKNDIVNAIMELTM
>UniRef100_UPI0004CD42AB
-----------------------GSGTESDSDDSIPDLEDPTAGGGSYSGTNVSG---LPVDVISKAKQTRGEKKARKLMSKLGLKLVQGVNRVTIRKAKNILFVINKPDVLKNPASDTYIIFGEAKIEDLSQQAQVAAAEKFKePPSTAAAEAGGSTSVVAPIQEESEEEVDETGVEEKDVELVVAQAQVSRAKAIKALKNNQNDIVNAIMELTM
>UniRef100_A0A388MDA4
-------------------------------------------------------------------KQSRSEKKSRKAMQKLGMKPVPGVTRVTIRKSKNILFVISKPDVFKSPNSDTYVIFGEAKIEDLTSQAQFNAAEQFKAPD--LAQVEQKMSEAPSAADAEEEEVDETGVEPKDVELVQTQAGVSRAKAIQALKNTGGGIVNAIMELT-
>DUMMY
-----------------------------------------------------------------------------------------------------------------------------------------------------------------------------------------------------------------------
>UniRef100_A0A6G3MJX0
-------------------------------------------------------------------KMSRNEKKTRKAFSKLGLKLITGIDRIVLKKSKQVLFCLDNPDVYKSTTSDTYIVFGDVKVDDFGQQAQAKAVQNLK---DLVGEEKKKEKNALVVEgpPSDDDEIIEQGnLTNIDIEMVMTQAACSKNKAIRALKENNADVVDAIMSLT-
>UniRef100_A0A1V6PFG2
---------------------------------------------------------------------SRNEKKARKAIAKLGLKHVPGITRVTLRRPKNILFVVNQPDVYKSPNSNTWIIFGEAKIEDLNAQAQASAAQQL-AAAEAAgdhaghdhdhdhSDLGKAPEPKKDEEEDDGEEVDESGLEAKDIELVMAQANVSRKKAVKALRENDNDIVNSIMALSI
>UniRef100_UPI0020B74184
---------------------------------------------------------------------SRNEKKARKAIAKLGLKHVPGITRVTLPRPKNILFVVNQPDVYRSPSSNTWIIFGEAKIEDLNAQAQASAAQQLaaaEASGEHAGHDHDHdhdhgkgkaPETEAKKEEEEEddgEEVDESGLEAKDIELVMAQASVSRKKAVKALRENDNDIVNSIMALSI
>UniRef100_A0A5S6QRA4
--------------------------------------------QVTQQQKQVAAAAGLEEQVAKVGKQSRSEKKARKLFSKSNLKQVQGITRVCIRKSKSILFVVNNPDVYKNPSSETFIVFGEAKIEDLSQHAQQAAAEKFKITEPSVLTTTDvtaaNDEQP--QAESDDEEEDTTGIEEKDIELVMSQANVTRAKAIRALRKSGNDLVNAIMDLT-
>UniRef100_A0A090LZA3
-------------------------------EEKVPDLEEVDTDGEDEQ--------DDDDHTMSKA-----EKKARKTMEKLGLQKLEDVQRVTLRKSKQAMFVINQPDVYHAEGSDSYVIFGEAKMEDLAAQA-AALKNAFKAGAPAAGAVE---AAPTLETAEEEGDVDETGIEAKDIELVMTQANVSRAKAVTALRANPGDIVSAIMDLTM
>UniRef100_UPI0022219242
MPGEATETVPVTEQEMQQPQAETGSGTESDSDESVPELEEQDSAQTQTQQAQLAAAAEIDEEPVSKAKQSRSEKKARKAMSKLGLRQVAGVTRVTIRKSKNILFVITKPDVYKSPASDTYIVFGEAKIEDLSQQAQLAAAEKFKVQGEAVSNIQENTQTPTVQEESEEEEVDETGVEVKDIELVMSQANVSRAKAVRALKNNNNDIVNAIMELTM
>UniRef100_A0A0V0JB33
------------------------SESDSDSDDSVPELAEE-------KKAGDALAA--DDDLMGLNKQSRSEKKARKAMTKLGLKPIPGICRVTIRKAKTIMFVINNADVYKAPNSDTYVIFGEAKVEDMSAQAQIAAAEKLRSQAlsgtapAAHTETAETTSKAAIAEESEDEEVDASDLDAKDIELIMQQTNVSRSKAIKALRENGLDVVNAIMNLS-
>UniRef100_UPI00077A5319
------------------------SGTESDSDDELPELEEGDSGQPSISSELATAAGLTDQEIGSKAKQSRSEKKARKAMSKLGLKTVAGVKRVTIRKSKNILFVINKPDVFKSPASDTYIVFGEAKIEDLSQQAQVQAAEKFKAPQPTPVIPESKAASMDQEEESEEEEVNEAGVEENDIELVMQQANVSRSKAVIALKNNENDIVNAIMELTM
>UniRef100_A0A7M7H1H6
--------------------AATGSGTDTDSDDTIPELDDAGAGGTVGFPGTTVTGLPID--MVSKAKQSRGEKKARKLMSKLGLKPVQGVNRVTIRKSKNILFVINKPDVLKNPASDTYIVFGEAKIEDLSQQAQVAAAEKFKEPPviPATEAGGSTTVVAPIQEES-EEEVDETGVEEKDIDLVMCQANVSRGKAIKALKNNQNDIVNAIMELTM
>UniRef100_T1IDE0
--------------EVEQKPVEVDSATESEADD-LPELEPTGSVSL--------------HPDISKAKQSRGEKKARKLMSKLGLKPIQGVSRVTIRKSKNILFVINKPDVFKNPASDTYIIFGETKIEDLSQQAQVAAAEKFK-----APDISQSTETgattvvAPIQEESEEEDVDATGIEEKDIELVMSQANVSRNKAVKALTNNQNDIVNAIMELTM
>UniRef100_A0A059BI01
-----------------------------------------------------------------RSKQSRSEKKSRKAMLKLGMKPITGVSRVTVKKSKNILFVISKPDVFKSPTSDTYVIFGEAKIEDLSSQLQSQAAEQFKAPD--LSHVISKPESSTVA--QDDEEVDETGVEPKDIELVMTQAGVSRSRAVKALKTANGDIVTAIMDLT-
>UniRef100_A0A4Y7TPV9
--------------------------------------------------------------------QSRSERKARKALLSLGLKKVHGINRVTLRRPKNVLFVLAHPDVYKSPNSDCYIVFGEAKIEDTNSQAQLNAAQQLASANSGAPAIQgeekddDDDDIPELEAAPEDDgPVDETGVDPKDIELVIQQVGCSRAKAVKALKDSGGDLINA------
>UniRef100_A0A1Y2BKF1
--------------------------------------------------------------------QSKPERKARKALEGLGLKRITGIQRVTLRRPKNVLLVVANPEVYKSPGSDCYIVFGDVTLEDpasaaqMSAQAQLqassQAAQKAHSQGGFKEGAPQSLEDLLGEGEPEHDphlgSIDNPtlthappadpdanatpsagGADVKidddDVKLIVAQTGCTEEKAREALKAENGDLINAIMRI--
>UniRef100_UPI0004F46AEF
------------------------------------------------------------------AKQS---KRYAKAMAKMGLKPEPNVVKVHIRKHGTLSFVVNQPELYRFPGTTTFLIFGEAQLGDATMEAQEAAA---------------------------------------------------------------------------
>UniRef100_UPI0003C03C62
MPGEATDTVPATEQELPQPQAETGSGTESDSDESVPELEEQDSTQATTQQAQV-AAAEIDEEPVSKAKQSRSEKKARKAMSKLGLRQVTGVTRVTIRKSKNILFVITKPDVYKSPASDTYIVFGEAKIEDLSQQAQLAAAEKFKVQGEAVSNIQENTQTPTVQEESEEEEVDETGVEVKDIELVMSQANVSRAKAVRALKNNSNDIVNAIMELTM
>UniRef100_A0A0F4ZDJ8
---------------------------------------------------------------------SRNEKKARKALEKLNLTRVSGITRVTLRRSKNFLFVINNPEVYKSPHSNTYIVFGEAKIEDINAAAQQAAASQLAAAAahehshdhdhdhdhdhdhDHGHDHEEKKEEEKKEEEEDEEPADEQGLEAKDIELVMTQANVSRNKAIKALRENDNDIVNSIMALSI
>UniRef100_C1BSG2
------------------------SGSDSDS-ESMPDLDE--STNAATGQSPLAAAAGV-EEPTSKAKQSRGEKKARKIMSKLGLKQVTGVSRVTIRKSKNILFVINKPDIYKNPSSDTYIVFGEAKIEDLSHQAQMEAAQKFKAaeapQPDDLSGGQGTTsRRAVIAEEEEDEEVDATGVSESDIELVMSQASVSRAKAIKALKNNTNDIVNAIMELTM
>UniRef100_UPI0018A0ABD7
MPGEATETVPVTEQEMQQPQVETGSGTESDSDDSVPELEEQDSAQTQTQQAQLAAAAEIDEEPVSKAKQSRSEKKARKAMSKLGLRQVTGVTRVTIRKSKNILFVITKPDVYKSPASDTYIVFGEAKIEDLSQQAQLAAAEKFKVQGEAVSNIQENTQTPTVQEESEEEEVDDTGVEVKDIELVMSQANVSRTKAVRALKNNNNDIVNAIM----
>UniRef100_T5A5Z1
---------------------------------------------------------------------SRNEKKARKALEKLHLTRVPGITRVTLRRPKNVLFVINHPEVYKSPNSNTYIVFGEAKIEDVNATAQQAAAQQLAAAGAegdhaghdhgESSKAVEAAETKKDDDDDDGEEVDAEGLEDKDIELVMTQASVSRKKAVKALLENDNDIVNSIMALSI
>UniRef100_UPI001E27DEB6
---------------------------DSDSDDTIPELEDAGAPGAGGITNPIAG---ID--IVSKAKQSRGEKKARKIMSKLGLKPVQGVNRVTIRKSKNILFVINSPDVYKNPHSDTYIVFGEAKIEDLSQQATMAAAERFKAPESAAAGNDTTTAGTTVapiAEEEDEEGVDETGVDEKDVEIVMSQANVSRARAVRALRNNQSDIVNAIMELTM
>DUMMY
-----------------------------------------------------------------------------------------------------------------------------------------------------------------------------------------------------------------------
>UniRef100_A0A2N8UKU0
---------------------------------------------------------------------SRAERKSRKALQGIGLKKVGGITRVTMRRPRGHLYVIAQPEVYKSSHSDVYIVFGEAKAEDMSQMAQAQAAQQM-AQAEAQERlLAESLQSSGAgaekkaeeEEEDDDSPIDEEGVDAKDIDLVMQQVSCSRRKAVKALKESNGDLINAIM----
>UniRef100_UPI001CB9B9F4
-----------------------------------------------------------------RSKQSRSEKKSRKAMLKLGMKQIPGVSRVTVKKSKNILFVISKPDVFKSPASDTYVIFGEAKIEDLSSQLQSQAAEQFKAPN--LSNVISEAEPATMA--QDDEDVDDTGVEPKDIELVMTQAGVSRPKAVKALKAADGDIVSAIMELT-
>UniRef100_A0A2B7ZLC0
---------------------------------------------------------------------SRNEKKARKAIGKLGLKHVPGITRVTLRRPKNILFVINQPDVYRSPSSNTWIIFGEAKIEDLNSQAQASAAQQLAAADAAGNNehaghdhaghdhgkgkaVESAEKKEEEEEEDDGEEVDDSGLEAKDIELVMAQASVSRNKAVKALKENDNDIVNSIMALSV
>DUMMY
-----------------------------------------------------------------------------------------------------------------------------------------------------------------------------------------------------------------------
>UniRef100_A0A850YRY8
-----------------------GSGNESESnDESIPELEEPEGSELPPTQPQVCSGGLGGEEPLSKAKQSRSEKKARKAMSKLGLRQIHGVTRITIRKSKNILFVISKPDVFKSPASDIYIVFGEAKIEDLSQQVHKAAAEKFKVPLEHSALVTDAAPALAIKEESeEEEEVDETGLEVRDIELVMAQANVSRPKAVRALRHNNNDIVNAIM----
>UniRef100_G3JAF3
---------------------------------------------------------------------SRNEKKARKALEKLHLTRVPGITRVTLRRPKNILFVINNPEVYKSPNSNTYIVFGEAKIEDINATAQAAAAQQIAAQaagegGEHAghdhaghSHAQDGDAKKEEEEEdddDDEEEVDAEGIEDKDIELVMTQANVSRNKAVKALKENDNDIVNSIMALSI
>UniRef100_A0A1Y3MUY4
--------------------------------------------------------------------QSRSEKKARKAMAKMGLIPINGINRVVLRRSKNILFVVSQPDVYKSSAADTYIVFGEAKIEDINAKAAAMAAQQRRAQeaaeAAAKKSEEEVPEAATTTEEDDNEVVDETGLEAKDIELVMQQANVSRSKAVKALKNNNNDIVNAIMELTM
>UniRef100_A0A7S0FF21
---------PAKVAENAEAEAEVDSGDDSDStDEDMPNLENTD-----------------DSKKEDRGKQNRSEKKSRKAVQKLGMKPVPGIVRVTVKKSKNILFVISKPDVHKSPNSDTYIVFGEAKIEDLSAQAQASAAQQFTQQSaePAASGAGEPAeraeQGPKI-EEVEEGDADETGIEPKDIELVMSQVSCSRAKAVQALRSNNNDIVEAIMMLS-
>UniRef100_UPI00144A5F87
---------------------------------------------------------------------SRNEKKARKAIGKLGLKHVPGITRVTLRRPKNILFVINQPDVYRSPTSNTWIIFGEAKIEDLNSQAQASAAQQLAASESANAAAGESAgQEPidlgkgkaveaekkEEEDEDDGEEVDDTGLEAKDIELVMAQANVSRKKAVKALKENDNDIVNSIMALSI
>UniRef100_A0A8C9KTI9
MPGEATETVPATEQELPQPQAETGSGTESDSDESVPELEEQDSTQATTQQAQLAAAAEIDEEPVSKAKQSRSEKKARKAMSKLGLRQVTGVTRVTIRKSKNILFVITKPDVYKSPASDTYIVFGEAKIEDLSQQAQLAAAEKFKVQGEAVSNIQENTQTPTVQEESEEEEVDETGVEVKDVELVTSQANVSRAKAVRALKNNSNDIVNAIMELTM
>UniRef100_A0A2P6SB01
-----------------------------------------------------------DGEASGRSKQSRSEKKSRKAMLKLGMKSIPGVSRVTVKKSKNILFVISKPDVFKSPTSDTYVIFGEAKIEDLSSQLQTQAAEQFKAPD--LSHVISKPETSAIA--QDDEDVDETGVEPKDIELVMTQAGVSRSKAVKALKAAEGDIVSAIMELT-
>DUMMY
-----------------------------------------------------------------------------------------------------------------------------------------------------------------------------------------------------------------------
>UniRef100_A0A182SGC8
---------------------------DTETEDSIPELEDAGAA-ATTQ-----LASEIPD--ISKAKQSRGEKKARKIMSKLGLKPVQGVNRVTIRKSKNILFVINNPDVYKNPHSDTYIIFGEAKIEDLTQQAHVAAAEKFKapeatpAAGEASSST--NVVTPIAEE--DEEEVDDTGIDDKDIDLVMSQANVKRAKAIRALKNNDNDIVNAIMELTM
>UniRef100_A0A084WLB0
---------------------------DTETEDSIPELEDAGATSA-----QLSAGEVPD---ISKAKQSRGEKKARKIMSKLGLKPVQGVNRVMIRKSKNILFVINQPDVYKNPHSDTYIIFGEAKIEDLSQQAQMKAAENFKapeptpsAAGEASGST--NVVTPIAEE--DEEEVDDTGIDDKDIELVMSQANVKRAKAIRALKNNENDIVNAIMELTM
>UniRef100_A0A9D3XBC9
MPGEATETVPATEQELPQPQAETvtpppapgeaswaltgvtlateqtravatkspevagegsqaeaalepsGSGTESDSDESVPELEEQDSTQATTQQAQLAAAAEIDEEPVSKAKQSRSEKKARKAMSKLGLRQVTGVTRVTIRKSKNILFVITKPDVYKSPASDTYIVFGEAKIEDLSQQAQLAAAEKFKVQGEAVSNIQENTQTPTVQEESEEEEVDETGVEVKDIELVMSQANVSRAKAVRALKNNSNDIVNAIMELTM
>UniRef100_A0A8C8HYF0
MPGEtTTETAPA--MELQQSQAETGSGTDSDSDDSVPDLEEQDSTQ--TQQAQLAAAAEIDEEPVSKAKQSRSEKKARKAMSKLGLRQVMGVTRVTIRKSKNILFVIPKPDVYKSSASDTYIVFGEAKIEDLSQQAQLAAAEKFKVQGEdRMSSIQENTQTPTVQEESEEEEVDETGVEVKDIELVMSQANVSRVKAIRALKNNNTDIVNAIMELTM
>UniRef100_UPI001ED8102E
MPGEATETVPVTEQEMQQPQVETGSGTESDSDDSVPELEEQDSAQTQTQQAQLAAAAEIDEEPVSKAKQSRSEKKARKAMSKLGLRQVTGVTRVTIRKSKNILFVITKPDVYKSPASDTYIVFGEAKIEDLSQQAQLAAAEKFKVQGEAVSNIQENTQTPTVQEESEEEEVDETGVEVKDIELVMSQANVSRAKAVRALKNNNNDIVNAIM----
>UniRef100_A0A673M8C1
MPGEATETVPVTEQEMQQPQAETGSGTESDSDESVPELEDQDSAQTQTQQAQLAAAAEIDEEPVSKAKQSRSEKKARKAMSKLGLRQVAGVTRVTIRKSKNILFVITKPDVYKSPASDTYIVFGEAKIEDLSQQAQLAAAEKFKVQGEAVSNIQENTQTPTVQEESEEEEVDETGVEVKDIELVMSQANVSRAKAVRALKNNNNDIVNAIMELTM
>UniRef100_A0A672PR83
MPGEATETVPVTEQEMQQPQAETGSGTESDSDESVPELEEQDSAQTQTQQAQLAAAAEIDEEPVSKAKQSRSEKKARKAMSKLGLRQVAGVTRVTIRKSKNILFVITKPDVYKSPASDTYIVFGEAKIEDLSQQAQLAAAEKFKVQGEAVSNIQENTQTPTVQEESEEEEVDEIGVEVKDIELVMSQANVSRAKAVRALKNNNNDIVNAIMELTM
>UniRef100_UPI000579F229
-----------------------------------------------------------------RSKQSRSEKKSRKAMLKLGMKTIPGVSRVTVKKSKNILFVISKPDVFKSPTSDTYVIFGEAKIEDLSSQLQTQAAEQFKAPD--LSHVISKPETSAIA--QDDEEVDETGVEPKDIELVMTQAGVSRSKAVKALKAADGDIVSAIMELT-
>DUMMY
-----------------------------------------------------------------------------------------------------------------------------------------------------------------------------------------------------------------------
>UniRef100_UPI0006EADCC2
---------------------------DSDSDDTIPELEDAGAPGAGGITNPIAG---ID--IVSKAKQSRGEKKARKIMSKLGLKPVQGVNRVTIRKSKNILFVINSPDVYKNPHSDTYIVFGEAKIEDLSQQATMAAAERFKAPETAASGndaTATGTTVAPIAEEEDEEGVDESGVDEKDVEIVMMQANVSRARAVRALRNNQSDIVNAIMELTM
>UniRef100_I4DM86
---------------------------DSDSDDTIPELEDAGAPGAGGITNPIAG---ID--IVSKAKQSRGEKKARKIMSKLGLKPVQGVNRVTIRKSKNILFVINSPDVYKNPHSDTYIVFGEAKIEDLSQQATMAAAERFKAPETAASGNDSTTTGTTVapiAEEEDEEGVDESGVDEKDVEIVMTQANVSRARAVRALRNNQSDIVNAIMELTM
>UniRef100_UPI0013F35976
MPGEATETVPATEQELPQPQAETGSGTESDSDESVPELEEQDSTQATTQQAQLAAAAEIDEEPVSKAKQSRSEKKARKAMSKLGLRQVTGVTRVTIWKSKNILFVITKPDVYKSPASDTYIVFGEAKIEDLSQQAQLAAAEKFKVQGEAVSNIQENTQTPTVQEESEEEEVDETGVEVKDIELVMSQANVSRAKAVRALKNNSNDIVNAIMELTM
>UniRef100_A0A3G2SAV6
------------------------------------------------------------------APQSRAERRSRKLMQGVGLKKVEGIQRVTLRRPRGHLYVVAKPEVFKSAVSDCYVIFGEVKSEDMSAFAQAQAAQMAQAQksvsddaGTASSapsfNLNDLTSSKKVEDDEEEDEnapIDETGVDQKDIDLVMEQVSCSRRKAVKALKENDGDLINAIMSVS-
>UniRef100_A0A0M9VQ88
--------------------------------------------------------------------QSRAERKSRKALQNIGLKKVSGIQRVTLRRPRGLlqivltfeqhLYVVSNPDVYKSPVSDVYMIFGEVKSEDMSafaqaQAAQLAAAqEKMMAEGmgstEPNFNVSDLTANKKIEEEEEDDDspIDETGVDAKDIDLVMEQVSCSRRKAVKALKENNGDLINAIMSIS-
>UniRef100_A0A1W2TU35
---------------------------------------------------------------------SRNEKKARKAIEKLHLTRVAGITRVTLRRPKNILFVINNPEVYKSPNSNTYIVFGEAKIEDLNSAAQQAAAQSLAAQGgehdhaghdhshdEAGKAVESAEDKKDDDDDDEDEEVDAEGLEDKDIELVMTQANVSRTKAIKALKENDNDIVNSIMALSV
>DUMMY
-----------------------------------------------------------------------------------------------------------------------------------------------------------------------------------------------------------------------
>UniRef100_J3JZJ4
------------------PEQSAESSTESDSDEEIPELEDAGAATAATAAFPGASAAGLPVDMVSKAKQSRGEKKARKIMSKLGLKPVQGVSRVTIRKSKNILFVINKPDVYKNPVSDTYIVFGEAKIEDLSQQAQVAAAEKFKevnPAGDGASGTTTTAVAPIAEESDEDEEIDETGVEDKDVELVMSQANVSRVKAVKALKNNQNDIVNAIMELTM
>UniRef100_A0A1Y1JLW7
--------------------------------------------------------------PPNRTKMSKGERRARKMLVKLGLKPVSNVHKVIIKKSEKMIFAVSNVEVYQVEGTESYVIFGDAKTDDITNSINSLLPDSLQKDSDMLDEQEVNFEEPEKMEQK-VEDLDEgkiGDVSTDDIELIMSQTKCTRERAIEVLKKNNNDLVESIMELS-
>UniRef100_A0A0D9WFU9
-----------------------------------------------------------------RSKQSRSEKKSRKAMLKLGMKAITGVSRVTVKKSKNILFVISKPDVFKSPTSDTYVIFGEAKIEDLSSQLQTQAAEQFKAPD--LSSMLSKPEASTAAAQDDDETVDETGVEPKDIELVMTQATVSRSKAVKALKAANGDIVTAIMELT-
>UniRef100_A0A7J7EMJ0
------------------------------------------------------------------------------AMSKLGLRQIQGVTRITIQKSKNILFVIAKPDVFKSPASDTYVVFGEAKIEDLSQQVHRAAAEKFKVPAEPSALVPESAPGPHVrpceeeERDEEEEEVDEAGLELRDIELVMAQANVSRAKAVRALRDNQSDIVNAIM----
>UniRef100_A0A7L0SCI4
-----------------------GSGTESDSDESVPELEEQDSTQATTQQAQLAAAAEIDEEPVSKAKQSRSEKKARKAMSKLGLRQVTGVTRVTIRKSKNILFVITKPDVYKSPASDTYIVFGEAKaslaaalpIEDLSQQAQLAAAEKFKVQGEAVSNIQENTQTPTVQEESEEEEVDETGVEVKDIELVMSQANVSRAKAVRALKNNSNDIVNAIM----
>UniRef100_A0A0P7BJA1
----------------------------------------------------------------------RNEKKARKAIEKLHLIRVPGITRVTLRRPKNILFVINNPEVYKSPNSNTYIVFGEAKIEDANAAAQQAAAAQLAASGaedhsghnhgepskavEAAETKKDDDEEEDDDDEDEsesEDEEDADDLEDKDIELVMTQANVSRKKAVKALKENDNDIVNSIMALSI
>UniRef100_UPI0009E4A7C5
-----------------------------------------------------------------RSKQSRSEKKSRKAMLKLGMKPISGVSPDTIKKTKN--------------------------IEDLRSQLQTQDAEQFRAPD--LSHVISKPETSAAS--QDDEEVDESGVEPKDIELVMTQAGVSRGKAVKALNAADGDIVTAIMELT-
>UniRef100_A0A8H4JE05
----------------------------------------------------------------------RNEKKARKALEKLHLTRIPGITRVTLRRPKNILFVINNPEVYKSPNSNTYIVFGEAKIEDVNAAAQQAAAAQLASanaedhsghnHGEpskAAETAEEkkDKEDDEEEEEDDDEEVDASGLEDKDIELVMTQANVSRNKAVKALKENDNDIVNSIMALSI
>UniRef100_UPI0007EFCE35
-------------------------------------------------------------------KQSRSEKKSRKAMLKLGMKPVTGVSRVTIKRTKNILFFISKPDVFKSPNSETYIIFGEAKIEDLSSQLQTQAAQQFKMPD--IGSVMAKAELPSIaQADEEEEEVDETGVNDRDIELVMTQAGVSRNKAVKALKTHEGDIVSAIMELT-
>UniRef100_A0A8J6GS29
MPGEATETVPATEQELPQPQAETGSGTESDSDESVPELEEQDSTQTATQQAQLAAAAEIDEEPVSKAKQSRSEKKARKAMSKLGLRQVTGVTRVTIRKSKNILFVITKPDVYKSPASDTYIVFGEAKIEDLSQQAQLAAAEKFKVQGEAVSNIQENTQTPTVQEEREEEEVDETGEEVKDIELVMSQANVSRAKAVQALKNNSNDIVNAIMELTM
>UniRef100_A0A8I6RLV3
---------------------------------------------------------------ISKAKQSRGEKKARKLMSKLGLKPIVGVSRVTIRKSKNILFVINKPDVFKNPASDTYIIFGETKIEDLSQQAQVAAAEKFKAPPELsqyadVSGATTNQVVPPIQEESEEEELDASGIEEKDIELVMSQANVSRNKAVKALTNNQNDIVNAIMELTM
>UniRef100_A0A419QE71
------------------------SDSESDSDDSAPELAEA-KDQGDTKGAGLT------DDLLSRSKQSRSEKKARKAMSKLGLKPIPGICRVTIRKAKTIMFVISQAEVYKSSASDTYIIFGEAKVEDMSAQAQIAAAEKLRSQAMAGSGLGASgvlskdaggsiTKTAIPEESEDEEEPDATGLGEKDIELIMQQASVSRGKAIKALRENNNDMVNAIMSLT-
>UniRef100_A0A2G3B1U3
-----------------------------------------------------------------------------------------------------------------------------------------------------LSNVISKPEPSTVAQDN--KDVDETGIEPQYIELVMTQAGVPRAKVVKALKVADGDIVSAIMDLT-
>UniRef100_A0A8K0SPI0
---------------------------------------------------------------------SRNEKKARKALEKLHLTRVPGITRVTLRRPKNMLFVINTPEVYKSPNSNTYIVFGEAKIEDVNATAQQAAAQQLaaaNAEDHSGHNHGEPSKAPEAAEakkdddEDDGEEVDAEGLEDKDIELVMTQANVSRKKAIKALKENDNDIVNSIMALSI
>UniRef100_UPI00141989C3
MPGEATETVPATEQELPQPQAETvpgvpmevmrtaeeskpvatknpevagkgsqagtalepsGSGTESDSDESVPELEEQDSTHATTQQAQLAAAAEIDEEPVSKAKQSRSEKKARKAMSKLGLRQVTGVTRVTIRKSKNILFVITKPDVYKSPASDTYIVFGEAKIEDLSQQAQLAAAEKFKVQGEAVSNIQENTQTPTVQEESEEEEVDETGVEVKDIELVMSQANVSRAKAVRALKNNSNDIVNAIMELTM
>UniRef100_A0A4T0VFQ4
---------------------------------------------------------------------SRNEKKARKALEKLHLTRVQGITRVTLRRPKNILFVINSPEVYKSPNSNTYIVFGEAKIEDLNATAQQAAAQQLAAAGgehdhaghsHAEPSKAADAETKKDEEEDDGEEVDAEGIEDKDIELVMTQANVSRKKAIKALKENDNDIVNSIMALSI
>DUMMY
-----------------------------------------------------------------------------------------------------------------------------------------------------------------------------------------------------------------------
>UniRef100_A0A3Q1AKR6
MPGEATETVPVTEQEMQQPQVETGMYV------------------LALKNSHLAAAAEIDEEPVSKAKQSRSEKKARKAMSKLGLRQVTGVTRVTIRKSKNILFVITKPDVYKSPASDTYIVFGEAKIEDLSQQAQLAAAEKFKVQGEAVSNIQENTQTPTVQEESEEEEVDETGVEVKDIELVMSQANVSRAKAVRALKNNNNDIVNAIMELTM
>UniRef100_UPI0013F22764
MPGEATETVPAIEQELLQPQAETGSGTESDSDESVPELEEQDSTQVTTQQAQLAVAAEIDEEPVSKAKQRRSEKKARKAVFKLGLQQVTGVTRVTIRKSKNVLFVIIKPDVYKSPASDTYIVFGEAKIEDLSQQAQLAAAEKFKVQGEAVSNIQENTQAPTVQEESEEEEVDEAGVEVKDIELVMSQANVPGAKAVQALK-NSNDIVNAIMESTM
>UniRef100_A9VB07
-----------------------------DDDEEAPDLEAADGS--------AAAGGDEGEDGEDGPGQSRSEKKARKAMSKLGLKPVEGVSRVAIRKSKNILFVIPKPEVHKSPGSDTYVIFGEAKIEDLSQSRLSQAAQKMAPEAaaddvePAVADAQPAAAAADESAAADNEEVDETGVAAKDIELVMAQASCSRAKAVQALKKSGNDIVNAIMELTM
>UniRef100_A0A7L0W2W0
------------------------------------------------------------EESISKAKQSRSEKKARKAMSKLGLRQIHGVTRITIRKSKNILFVITKPDVFKSPASDIYIVFGEAKIEDLSQQVHKAAAEKFKVPMEHSPLITEAAPALTIKEES---EVDETGLEVRDIELVMAQANVSRPKAVRALRHNNNDIVNAIM----
>UniRef100_UPI000A29BAFC
----------------------------------------------------------LDGEAGGKSKQSRSEKKSRKAMLKLGMKPITGVSRVTVKKSKNILFVISKPDVFKSPASDTYVIFGEAKIEDLSSQIQSQAAEQFKAPD--LSNVISKGESSSATVVQDDEEVDEEGVEPKDIELVMTQAGVSRPRAVKALKATDGDIVSAIMELT-
>UniRef100_R0FGZ4
-------------------------------------------------------AEELDGEAGARSKQSRSEKKSRKAMLKLGMKPITGVSRVTVKKSKNIMFVISKPDVFKSPASDTYVIFGEAKIEDLSSQLQSQAAEQFKTPN--LSNVVSQGETsgaAPVAAQDDDEEVDEEGVEPKDIELVMTQAGVSKPMAVKALKAADGDIVTAIMELT-
>UniRef100_UPI001C7E4777
---------------------------------------------------------------------SRNEKKARKAMEKLHLtriqghhpchppptKELGGAWEHVLRKrsGASILFVINNPEVYKSPNSNTYIVFGEAKIEDLNASAQAAAAQQLAQaehdhaghdHGESSKAVEGGEAKKEEEEEDDGEEVDAEGIEDKDIELVMTQANVSRKKAIKALKENDNDIVNSIMALSI
>UniRef100_A0A8K0JCV7
----------------------------------------------------------------------RNEKKARKAIEKLHLTRVPGITRVTLRRPKNILFVINNPEVYKSPNSNTYIVFGEAKIEDVNATAQQAAAAQMAAanaegdhaghnHGESSKSVESGDAKKEEEEEDDDEEVDADGLEDKDIELVMTQANVSRKKAIKALKENDNDIVNSIMALSI
>UniRef100_A0A9C7PU55
-------------------------------------------------------------------RQSKAEKKSRKALQKLGLKAVSGVTRVTIKKNRNILFVISRPDVYKSAGSDTYVIFGDAKIEDLSVAAQTAAAEQFKnaeFTATASGRGTETTEAPTAENEPEEEegELDETGLEPSDIELVMQQADVTRAKAVKALRNQNGDIVNAIMELTV
>UniRef100_UPI000623068D
-----------------------GSGTDSDSDDTIPELEDAGTPGTVGFPGTAVTGLPID--MVSKAKQSRGEKKARKLMSKLGLKPVQGVNRVTIRKSKNILFVINKPDVLKNPASDTYIVFGEAKIEDLSQQAQVAAAEKFKEPPviPATDAGGSTTVVAPIQEES-EEEVDETGVEEKDVDLVMCQANVSRGKAIKALKNNQNDIVNAIMELTM
>UniRef100_A0A8C4LCP4
MPGEATETVPATEQELPQPQAETGSGTESDSDESVPELEEQDSTQATTQQAQLAAAAEIDEEPVSKAKQSRSEKKARKAMSKLGLRQVTGVTRVTIRKSKNILFVITKPDVYKSPASDTYIVFGEAKIEDLSQQAQLAAAEKFKVQGEAVSNIQENTQTPTVQEESEEEEVDETGVEVKDIELVMSQANVSRAKAVRALKNNSNDIVNAIM----
>UniRef100_A0A422PSL4
-------------------------------------------------------------------------KRYAKAMAKMGLKPEPNVVKVHIRKHGTLSFMVNQPELYRFPGTNTFLIFGEAQLGETGMEAQEAAARAVSgVVPETESRVEEvaataepsETAVPAPATEGADAE-DAGDLDEKEINVVMRQGLTDRAGAIRALKNNKGDIVNAILELTM
>UniRef100_UPI001D03A8B5
-----------------------------DEEKKVQEVEEESSDSDEEGEANIPAGASV-------AVHSRNEKKARKAIAKLGLKHVEGITRVTLRRPKNILFVISNPDVYKSPNSNTWIysIFGEAKIEDLNSQAQASAAQQLASQaaneaghdhsadGDKGKAVEGGADKKAEEEEDDGEEVDDTGLEAKDIELVMAQASVSRKKAVKALKENDNDIVNSIMALSI
>UniRef100_A0A8H4QPR7
-----------------------------------------------------------EEDPTSAAAldkiQSRSERKARKALLSLGLKKVPGITRVTLRRPKNVLFVLASPEVYKSPNSDCYIVFGEAKIEDMNSQAQLSAAQQLSSGGAGAAQTLEESgaggqgdnddEVPELEAPEDDGPVDETGIDPKDIDLVMQQVNCSRAKAVRVLKESGGDLINAIM----
>UniRef100_UPI0021E3328D
MPGEATETVPVTEQELQQPQAETGSGTESDSDESVPELEEQDSAQTQTQQAQLAAAAEIDEEPVSKAKQSRSEKKARKAMSKLGLRQVAGVTRVTIRKSKNILFVITKPDVYKSPASDTYIVFGEAKIEDLSQQAQLAAAEKFKVQGEAVSNIQENTQTPTVQEESEEEEVDETGVEVKDIELVMSQANVSRAKAVRALKNNNNDIVNAIMELTM
>UniRef100_A0A061H4D3
--------------------------------------------------------------------QSRAERKSRKALQNLGLQRVPGITRVTMRRPRGHLYVVSQPEVYKSAHSDCYIVFGEAKTEDMSQFAQAQAAQQM-AQAEAQERMlaegfaqqgasEEKKKAEEEPEEDDDSPIDETGVDAKDIDLVMQQVSCSRRKAVKALKESNGDLINAIM----
>UniRef100_A0A081CKD7
---------------------------------------------------------------------SRAERKSRKALQGIGLKKVGGITRVTMRRPRGHLYVIAQPEVYKSSHSDVYIVFGEAKAEDMSQLAQAQAAQQM-AQAEAQERlLAESLQTSQAggaaeakaeeEEEDDDSPIDEEGVDAKDIDLVMQQVSCSRRKAVKALKESNGDLINAIM----
>UniRef100_A0A7L3VHI3
-----------------------GSGNESESnDESIPELEEPEGSElpPTQPQVRFGGAGGVlgtpgcggipdpppvsqvplghglgpGEEPLSKAKQSRSEKKARKAMSKLGLRQIHGVTRITIRKSKNILFVISKPDVFKSPASDIYIVFGEAKIEDLSQQVHKAAAEKFKVPLEHSALVTDAAPALAIKEESeEEEEVDETGLEVRDIELVMAQANVSRPKAVRALRHNNNDIVNAIM----
>UniRef100_UPI00053400FB
-----------------------GSGTESDSDESVPELEEQDSTQATTQQAQLAAAAEIDEEPVSKAKQSRSEKKARKAMSKLGLRQVTGVTRVTIRKSKNILFVITKPDVYKSPASDTYIVFGEAKIEDLSQQAQLAAAEKFKVQGEPVSNIQENTQTPTVQEESEEEEVDETGVEVKDIELVMSQANVSRAKAVRALKNNSNDIVNAIMELTM
>UniRef100_A0A1J1H7J0
--------------------------------------------------------------PPNRTKMSKGERRARKMLVKLGLKAVPNAHKVIIKKSQKMVFAVSNVEVYKIEGTDSYVIFGDAKTDDLTNSINNFMPENLPKEPEIPVESEVNFESTEKKEEKvkdlDEEKFDD--VSMDDVELIMSQTKCSRDSAIKALRKNNNDLVQSIMELS-
>UniRef100_A0A0P4WKR6
---------------------EAGSGSDSDaSEESLPELEQGGSATAPTV-----------TESAKAVKQSRSEKKARKLMSKLGLKQVPGVNRVTIRKSKNILFVINKPDVFKNPASDTYIVFGEAKIEDMNQQAQMAAAEKFKepTTNPAADTAAHTTVPAAIQEDEEEddEEVDETGLEEKDIELVVSQANVSRAKAIRALKKNSNDIVNAIMDLTM
>UniRef100_UPI00188EE728
-----------------------------------------------------------------KSKQSRSEKKSRKAMLKLGMKSITGVSRVTVKKSKNILFVISKPDVFKSPNSDTYVIFGEAKIEDLSSQLQSQAAEQFKAPD--LSQMISSPEASGV-EHDDNEVVNDEGVEPKDIELVMTQAGVSRAKAVRALKSANGDIVTAIMEVT-
>UniRef100_A0A1C1CY04
---------------------------------------------------------------------SRNEKKARKAIGKLGLKHVPGITRVTLRRPKGILFVISNPDVYRSPTSNTWIIFGEAKIEDLNSQSqaaaaqQLAAAEATNADHSGHDHAHENGKGKAVedkkadEEEDDDEEVDDSGLEAKDIELVMTQASVSRKKAVKALKENGNDIVNSIMALSV
>UniRef100_A0A4Z1P5J9
---------------------------------------------------------------------SRNEKKARKAIAKLGLKHIEGITRVTLRRPKGILFVISNPDVYKSPASNTWIIFGEAKIEDLNSQAQASAAQQIvggedshaghdHGKGKAIEHDhdhegHDHDHKGEEEEEEDGEEVDEEGLEGKDIELVMQQASVSRKKAVKALKENDNDIVNSIMALSI
>UniRef100_A0A367K8W6
--------------------------------------------------------------------QSRAEQKARKSLLSLGLKPVNGITRVTFTRGRGIVFAINRPEVFKSVNSDTHIVFGEMSVDDMAARAQQAALEqQLATEGEKTEEKPAEEAQAAVEE--EEEEVDAEGVEEKDIELVVNQANVSRAKAIKALKNNDNDVVNAIM----
>UniRef100_A0A5C3EKN8
---------------------------------------------------------------------SRAERKSRKALQGIGLKKVGGITRVTMRRPRGHLYVIAQPEVYKSSHSDVYIVFGEAKAEDMSQLAQAQAAQQM-AQAEAQERlLAESLQNsgagaeKKVEEEEEDDDspVDEEGVDAKDIDLVMQQVNCSRRKAVKALKESNGDLINAIM----
>UniRef100_A0A8C3MXU2
-----------------------GSGNESESnDESIPELEEPEGSELPPAQPQVPLGHGLGpaEEPLSKAKQSRSEKKARKAMSKLGLRQIHGVTRITIRKSKNILFVISKPDVFKSPASDIYIVFGEAKIEDLSQQVHKAAAEKFKVPLEHSALVTDAAPALAIKEESeEEEEVDETGLEVRDIELVMAQANVSRPKAVRALRHNNNDIVNAIM----
>UniRef100_UPI000C77844F
---------------------ENDSGTDSDGEDSIPELEE------TAAGGEGSAVAAGDDMTAGKSKQSRGEKKARKIMSKLGLKQVTGVSRVTIRKSKNILFVINKPDVYKNPASDTYIVFGEAKIEDLSQQAQMEAAQKFKaAEASAPSEMggSGTTGHPAIpEEDDDDEDVDESGVEAKDIELVMSQANVSRVKAVKALKNNANDIVNAIMELTM
>UniRef100_UPI000D1D0FE8
------------------------------------------------------------EDGTGKSKQSRSEKKSRKAMQKLGMKPVTGVTRVTIKKSKNILFVISKPDVFKSPASDTHIIFGEAKIEDLSSQLQTQAAEQFKAPD--MGRVPPNKAEGAGGEAEEEEEVDETGVEPKDIELVMTQAGVPRSKAVKALKATDGDIVSAIMDLT-
>UniRef100_A0A7S3UBB4
-----------------------------------------------------------DGEEEGRGKQSRSEKKSRKAMQKLGMKPVPGVMRVTIRKSKNILFVINKPDVFKSPASDTHIIFGEAKIEDLAAQAQAQAAQRFRGSMEAANQEAASTKPEEEEPEEEEGEVDEEGIEPKDIDLVMTQAGVSRAKAVKALKKCENDIVSAIMELTM
>UniRef100_A0A7S3GRY5
-------------------------------------------------------------------KQNRAEKKSRKAVLKLGMKPVPGIMRVTVKKSKNILFVISQPDVHKSATSDTYVVFGEAKIEDLSAQAQASAAQQFTQggAGRGAAEVADKAEAAKVEEvEDDGEEVDETGVEPKDIELVVSQVQCSRAKAVKALKANNNDIVEAIMTLS-
>UniRef100_UPI001EE322D4
---EATETVPAIEQELPQTQAETGSGTESDSDESVSELEEQDSTQA----ADLAAAAGNHEQPVSKAKXSRSEKKAQKAMSKPGLRQVTGVIRVTIWKPKQIFLVITKPDVYKSPASGTYIVLGEAKIEVLSQQAQLAAAEKFKVQGE-VSPTFKKTQTPAAQEESEKEEADETDVEVKDIELVMSQANLSRAKAVXALKNNSNDIVNAILELTM
>UniRef100_UPI001E1B6B9F
MPGEATDTVLATEQELPQPQAETGSGTESDSDESVPELEEQDSTQATTQQAQLAAAAEIDEEPVSKAKQSRSEKKARKAMSKLGLRQVTGVTRVTIRKSKNILFVITKPDVYKSPASDTYIVFGEAKIEDLSQQAQLAAAEKLKVQGEAVSNIQENTQTPTVQEESEEEEVDGTGVEVKDIESVMSQANVSRAKAVRALKNNSNDIVNAIMELTM
>UniRef100_A0A6J2NEK0
MPGEATETVPATEQELPQPQAETGSGTESDSDESVPELEEQDSTQATTQQAQLAAAAEIDEEPVSKAKQSRSEKKARKAMSKLGLRQVTGVTRVTIRKSKNILFVITKPDVYKSPASDTYIVFGEAKIEDLSQQAQLAAAEKFKVQGEAVSNIQENTQTPTVQEESEEEEVDETGVEVKDIELVMSQANVSRAKAVRALKNNSNDIVNAIMELTM
>UniRef100_UPI001F5DACC3
-----------------------------------------------------------------RSKQSRSEKKSRKAMLKLGMKSITGVSRVTVKKSKNILFVISKPDVFKSPASDTYVIFGEAKIEDLSSQLQSQAAEQFKAPD--LSSVISNPGASAAA-QDDDEDCDEEGVEPKDIELVMTQAGVPRAKAVRSLKAANGDIVSAIMELT-
>DUMMY
-----------------------------------------------------------------------------------------------------------------------------------------------------------------------------------------------------------------------
>UniRef100_A0A813FNT5
-------------------------------------------------------------------KQNRAEKKSRKAVSKLGMKPVPGIVRVTVKKSKNILFVISKPDVHKSPNSDTYIVFGEAKVEDLSAQAQASAAQQMGSSKPAVT-------AAAAVEEVDEGEVDETGVEAKDIDLVMSQVQCTRGKAVAALKANNNDIVEAIMQLS-
>UniRef100_UPI00221F3385
--------------------------------------------------------------------QSRGEQKARKAILSLGLKPVNGINRVTFTRGRGLVYAINNPEVFKSVNSDTHIVFGELHVEDLAARAQQAAMEQ-QLAADAEKGAEEAEAAPAAVEE-EEEEVDATGVEEKDIELVVSQANVSRAKAIKALKNNENDVVNAIMELTM
>UniRef100_A0A1X2J0N0
--------------------------------------------------------------------QSRGEKKARKAILNNGLKPVAGINRVTFTRAGGVVFAIATPDVYKSVNSDTFIVFGEMQMEDMRARAQEAAAQQLAAEAAAKGDESEAAEGAAAVEEDDDEEVDAGDIEEKDIELVVSQANVSRNKAIKALKNNDKDIVNAIMELTM
>UniRef100_UPI00053B50E6
-------------------------------------------------------AEEHDGEAGSRSKQSRSEKKSRKAMLKLGMKPITGVSRVTVKKSKNIMFVISKPDVFKSPASDTYVIFGEAKIEDLSSQLQSQAAEQFKTTnlSSVVSQGETSGEAAAVaQDDDDDEEVDDAGVEPKDIELVMTQAGVSKARAVKALKLANGDIVSAIMELT-
>UniRef100_UPI000718D028
-----------------------GSGTDSDSDDTIPELEDASVGGAASYPA--AAIAGLPLDMVSKAKQSRGEKKARKLMSKLGLKPVQGVNRVTIRKSKNILFVINKPDVLKNPASDIYIVFGEAKIEDLSQQAQVAAAEKFKEPPviPATEAGGSTTVVAPIQEES-EEEVDDTDVEEKDVDLVMCQANVSKGKAIKALRNNKNDIVNAIMELTM
>UniRef100_A0A8H3NKR5
---------------------------------------------------------------------SRNEKKARKAIGKLGLKHVPGITRVTLRRPKNILFVINQPDVYRSPSSNTWIIFGEAKIEDLNSQAQASAAQQLaaaeAAAGEHAGHDHDHdhgkgkapeAEAKKEEEEDDGEEVDETGLEAKDIELVMAQANVSRKKAVKALRENDNDIVNSIMALSI
>UniRef100_A0A8H7PFU4
---------------------------------------------------------ELEENEVSAAdtPQSRGEKKARKAIKALGLKKVEGINRVTMRRPRGVLLVVAKPDVYRSVNSDTYIVFGESSVEDMNAQAQAAQA----LAGEAETEASEQTETAPAAEEEDDGEVDATGVDEKDIELVVSQANVSRNKAVKALKNNNNDIVNAIM----
>UniRef100_A0A0C9MKL9
--------------------------------------------------------------------QSRGEQKARKAILALGLKPVAGVNRVTFTRGRGMVYAIATPEVFKSQNSDTHIVFGEMQVEDMAARAQQAAMEQ-QLAADA-EKTEEGAEVEAAVEE-EDEEVDATGVEEKDIDLVVNQANVSRAKAVKALKNNENDVVNAIM----
>UniRef100_UPI001C206CE9
---------------------------DSDSDDTIPELEDA-GTAGTGGITNPIAGIDI----VSKAKQSRGEKKARKIMSKLGLKPVQGVNRVTIRKSKNILFVINSPDVYKNPHSDTYIVFGEAKIEDLSQQATMAAAERFKAPESAATGNDTATAGTTVapiAEEEDEEGVDETGVDEKDVEIVMSQANVSRARAVRALKNNQSDIVNAIMELTL
>UniRef100_A0A0D1ZTU5
---------------------------------------------------------------------SRNEKKARKAIGKLGLKHVPGITRVTLRRPKGVLFVISNPDVYRSPTSNTWIIFGEAKIEDLNSQSQAAAAQQLAAaeaanaehAGHDHSHDHGKGKEPekkAEEDEDDDEEVDDSGLEAKDIELVMTQASVSRKKAVKALKENGNDIVNSIMALSV
>UniRef100_A0A3M7CXD2
----------------------------------APEVEDEDSSDSENEggEANIPAGASV-------AVHSRNEKKARKAISKLGLKHVEGITRVTLRRPKNILFVISQPDVYKSPNSNTWIIFGEAKIEDLNSQAQASAAQQLAAQQQAQGEGAQasangadkgkavEDKKPAEEEEDDGEEVDDTGLEAKDIELVMAQASVSRKKAVKALKENDNDIVNSIMALSI
>UniRef100_A0A8C3XXP5
----------------PQPLC-AGSGNESESnDESIPELEEPEGSELPPAQPQVPLGHGLgpGEEPLSKAKQSRSEKKARKAMSKLGLRQIHGVTRITIRKSKNILFVISKPDVFKSPASDIYIVFGEAKIEDLSQQVHKAAAEKFKVPLEHSALVTDAAPALAIKEESeEEEEVDETGLEVRDIELVMAQANVSRPKAVRALRHNNNDIVNAIMELTM
>UniRef100_A0A4R0RK92
-----------------------------------------------------------DEDPTSAAAldkiQSRSERKARKALLGLGLKKVPGITRVTLRRPKNILFVIASPDVYKSQNSDCYIVFGEAKVEDMNSSAQLSAAQQLASGGGAggIPNLEgsgvggdddDDDDIPELEAVEEEGPVDETGVDPKDIELVIQQVGCSRAKAVKVLKDSGGDLINAIM----
>UniRef100_UPI00103F7AFB
---------------------------DSDSDDTIPELEDA-GAPGTGGISNPIAGIDI----VSKAKQSRGEKKARKIMSKLGLKPVQGVNRVTIRKSKNILFVINSPDVYKNPHSDTYIVFGEAKIEDLSQQATMAAAERFKAPESTTTGGDATAAGTTVapiaeEEDSEGAEEAGAGVDEKDVEIVMSQANVSRARAVRALRNNHSDIVNAIMELTM
>UniRef100_A0A409VRW3
---------------------------------------------------------EHEEDPTSAAAldkiQSRSERKARKALLGLGLKKVPGITRVTLRRPKNVLFVLASPEVYKSPNSDCYIVFGEAKIEDMNSQAQMSAAQQLSSGGAGAAPTLEDSgaggdddddDIPDLEAPEEDGPVDETGVDPKDIDLVMQQVNCSRAKAVRVLKESGGDLINAIM----
>UniRef100_A0A1R3KUL5
-----------------------------------------------------------DGDATGRSKQSRSEKKSRKAMLKLGMKPIPGVSRVTVKKSKNILFVISKPDVFKSPTSDTYVVFGEAKIEDLSSQLQTQAAEQFKAPD--LSHVISKPESSTMA--QDDEEVDETGVEPKDIELVMTQAGVSRSKAVKALKAADGDIVSAIMELT-
>UniRef100_UPI000778070C
MPGEATETVPATEQELPQPQAETGSGTESDSDESVPELEEHDSTQATTQQAQLAAAAEIDEEPVSKAKQSRSEKKARKAMSKLGLRQVTGVTRVTIRKSKNILFVITKPDVYKSPASDTYIVFGEAKIEDLSQQAQLAAAEKFKVQGEAVSNIQENTQTPTVQEESEEEEVDETGVEVKDIELVMSQANVSRAKAVRALKNNSNDIVNAIM----
>UniRef100_A0A8T0EM05
------------------------SDTESDSDDSSPEADEGDAAQsaATSQMAQMAG---LSEELVSKAKQSRGEKKARKLMSKLGLKQVQGVTRVTIRKSKNILFVITKPDVYKSPAGDTYIVFGEAKIEDLSQQAQMAAAEKFKAPESAGLGGDGPSQTiasQPIEEESEEEgEIDDTGVEGKDIELVMSQANVSRSKAIKALRNNNNDIVNAIMELTM
>UniRef100_A0A2Z6RVJ1
---------------------------EEESDEDIPELEEEGIVPHGIQ-------ADINK------IQSRGEKKARKQMQKLGLKVVPGINRVTIRRPKNILLVVTNPDVYKSPNSDCYIVFGEAKVEDLNSQAQANAAQQFQAAETAASSAAQDTikiDEAAADEDEEEEDanMDESNVEAKDVELVMQQANVSRAKAIKALKNHNNDIVDAIMSV--
>UniRef100_A0A2S4L3A4
----------------------------------VEELPDDDTTQRPTVEEQEDSSDESDAEEAegnlpagsTAVIHSRNEKKARKALEKLHLTRVPGITRVTLRRPKNILFVINNPEVYKSPNSNTYIVFGEAKIEDVNATAQQAAAQQLAAAGAddhtghnhgESSKAAETAEAKKDDEEDDGEEVDAEGLEDKDIELVMTQANVSRKKAVKALKENDNDIVNSIMALSI
>UniRef100_A0A8T3CA67
-----------------------------------------------------------------RSKQSRSEKKSRKAMLKLGMKPIPGISRVTVKKSKNILFVISKPDVFKSPNSDTYVIFGEAKIEDLSSQLQTQAAEQFRAPD--LSHV--ISSKPDTSVAQDDDEVDEGGVEPKDIELVMTQAGVSRSKAVKALKAADGDIVTAIMELT-
>UniRef100_A0A3Q3X2W1
MPGEATETVPVTEQEMQQPQVETGSGTESDSDDSVPELEEQDSAQTQTQQAQLAAAAEIDEEPVSKAKQSRSEKKARKAMSKLGLRQVTGVTRVTIRKSKNILFVITKPDVYKSPASDTYIVFGEAKIEDLSQQAQLAAAEKFKVQGETVSNIQENTQTPTVQEESEEEEVDETGVEVKDIELVMSQANVSRAKAVRALKNNNNDIVNAIMELTM
>UniRef100_A0A8J5GJI2
-----------------------------------------------------------------RSKQSRSEKKSRKAMLKLGMKPVPGVSRVTVKKSKNILFVISKPDVFKSPTSDTYVVFGEAKIEDLSSQLQTQAAEQFKAPD--LSHMISKPEPSTVA--QDDEEVDETGVEPKDIELVMTQAGVPRSRAVNALKAAEGDIVTAIMELT-
>UniRef100_A0A7S2V7B3
-----------------------------DSDE-MPDLEEQ------PEGAAPAGGADAEAGPAGSGKQNRSEKKSRKAMQKLGMRPVPGIIRVTVKKSKNILFVISKPDVFKSPSSDTHIIFGEAKIEDLSAQAQSAAAEQFRTPEASAAVPPAAAPTAAAADEGENEEVDEEGVEPKDIELVMSQAGVTRAKAVKALKKNEGDIVNAIMELTM
>UniRef100_A0A2A9MKJ9
---------------------------DSDSDEECPNLEEEN--------------AQEEGSPEGRSKQSRNEKKARKAVLRHGMKHMPGVVRVLIRKSKHIVFVVPKPDVYKSLASDTYVIFGEAKIEDLNSQAHSAAAQRFTQAANApfAFNGPEGAATsadAAAKKEEAEAPVDETGVDPKDVDLVMSQVDCSRAKAIAALKANNNDIVEAIMELT-
>UniRef100_A0A099ZBT7
-----------------------GSGTESDSDESVPELEEQDSTQATTQQAQLAAAAEIDEEPVSKAKQSRSEKKARKAMSKLGLRQVTGVTRVTIRKSKNILFVITKPDVYKSPASDTYIVFGEAKIEDLSQQAQLAAAEKFKGAGEAVSHIQENTQTPTVQEESEEEEVDETGVEVKDIELVMSQANVSRAKAVRALKNNSNDIVNAIM----
>UniRef100_UPI00092E2635
MPGEATETVPATEQELPQPQAETGSGTESDSDESVPELEEQDSTHATTQQAQLAAAAEIDEEPVSKAKQSRSEKKARKAMSKLGLRQVTGVTRVTIRKSKNILFVITKPDVYKSPASDTYIVFGEAKIEDLSQQAQLAAAEKFKVQGEAVSNIQENTQTPTVQEESEEEEVDETGVEVKDIELVMSQANVSRAKAVRALKNNSNDIVNAIMELTM
>UniRef100_A0A6P9BA55
MPGEATETVPATEQELPQPQAETGSGTESDSDESVPELEEQDSTQATTQQAQLAAAAEIDEEPVSKAKQSRSEKKARKAMSKLGLRQVTGVTRVTIRKSKNILFVITKPDVYKSPASDTYIVFGEAKIEDLSQQAQLAAAEKFKVQGEAISNIQENTQTPTVQEESEEEEVDETGVEVKDIELVMSQANVSRAKAVRALKNNSNDIVNAIMELTM
>UniRef100_A0A0S2SWB2
---------------------EAGSGSDSDaSEESLPELEQGGSATAPTV-----------TESAKAVKQSRSEKKARKLMSKLGLKQVPGVNRVTIRKSKNILFVINKPDVFKNPASDTYIVFGEAKIEDMSQQAQMAAAEKFKepTTNPAADTAAHTTIPAAIQEDEEEddEEVDETGLEEKDIELVVSQANVSRAKAIRALKKNSNDIVNAIMDLTM
>UniRef100_UPI001920A18F
MPGEATETVPATEQELPQPQAETGSGTESDSDESVPELEEQDSTQTTTQQAQLAAAAEIDEEPVSKAKQSRSEKKARKAMSKLGLRQVTGVTRVTIRKSKNILFVITKPDVYKSPASDTYIVFGEAKIEDLSQQTQLAAAEKFKVQGEAVSNIQENTQTPTVQEESEEEEVNETGVEVKDIELVMSQANVSRAKAVRALKNNSNDIVNAIMELTM
>UniRef100_A0A8D0E2G1
------------------------------------------------------------------------------------------VTRVTI-------LVITKPDVFKSP------------IEDLSQQVCKAAAEKFEVPMEHFPLITEMAPMLTIKEESeEEEEVDEMGVELRDIELVMAQANVSWPKAVHALCHSNSDFINALMELTI
>UniRef100_UPI00155A3FE7
-----------------------------------------------------------------RSKQSRSEKKSRKAMLKLGMKTIPGVSRVTIKKSKNILFVISKPDVFKSPTSDTYVIFGEAKIEDLSSQLQTQAAEQFKAPNVHPAAAQPET-AAVVQ---DDEEVDETGVEPKDIDLVMTQAGVSRSKAVKALKATDGDIVSAIMELT-
>UniRef100_UPI0005309EE7
-----------------------GSGTESDSDESVPELEEQDSTQATTQQAQLAAAAEIDEEPVSKAKQSRSEKKARKAMSKLGLRQVTGVTRVTIRKSKNILFVITKPDVYKSPASDTYIVFGEAKIEDLSQQAQLAAAEKFKVQGEAVSNIQENTQTPTVQEESEEEEVDETGVEVKDIELVMSQANVSRAKAVRALKNNSNDIVNAIMELTM
>UniRef100_A0A8H7V1H5
--------------------------------------------------------------------QSRGEQKARKAILALGLKPVAGVNRVTFTRGRGMVYAIATPEVFQSQNSDTHIVFGEMQVEDMAARAQQAAMEQ-QLAADA-EKTEEGAEVEAAVEEEDDEEVDATGVEEKDIELVVSQANVSRAKAVKALKNSENDVVNAIMELTM
>UniRef100_A0A437A9I8
---------------------------------------------------------------------SRNEKKARKAIAKLGLKHVPGITRVTLRRPKNILFVINNPDVYKSPSSNTWIIFGEAKIEDLNSQAQASAAQQLanvaasadasgaNIEADLAAAAEKGKEVEKKEdDDDDDEEVSEEGLEQKDIELVMAQANVSRKKAVKALTENDHDIVNSIMALS-
>UniRef100_A0A550CAP0
------------------------------------------------------------EDPTSNAAlekvQSRSERKARKALLSLGLKRVDNITRVTLRRPKNMLFVLSNPDVYKSPNSDCYIVFGEAKVEDSNQSGFSAMQQQ---QGSALASnapalesngaEDDNDDIPELEAAEEEEgEVDETGVEAKDIELVVQQVGCSRAKAVRVLKESNGDLINAIM----
>UniRef100_E3RXQ5
---------------------------------------------------------------------SRNEKKARKAIAKLGLKHIDGITRVTLRRPKNILFVINQPDVYKSPSSNTWIIFGEAKIEDLNSQAQASAAQQLaqaeaathgdhaghdhgdesgKGKAKAVEDKKEDD-----EEEDDDEEVDDSGLEAKDIELVMQQASVSRKKAVKALKENDNDIVNSIMALSI
>UniRef100_A0A7N2MGR3
-------------------------------------------------------------------KQSRSEKKSRKAMLKLGMKPVTGVSRVTIKRTKNILFFISKPDVFKSPHSETYVIFGEAKIEDLSSQLQTQAAQQFRMpdMGSIMAKSDVSPSAAGVQADEEEEEVDETGVEPRDIDLVMTQASVSRSKAVKALKTHSGDIVSAIMELT-
>DUMMY
-----------------------------------------------------------------------------------------------------------------------------------------------------------------------------------------------------------------------
>UniRef100_A0A7L2SNE6
-----------------------GSGNESESnDESIPELEEPEGSEPPSAQPQVgfwgvggggdpsGCGGRADprsrqvplghglgpgEEPLSKAKQSRSEKKARKAMSKLGLRQIHGVTRITIRKSKNILFVISKPDVFKSPASDIYIVFGEAKIEDLSQQVHKAAAEKFKVPLEHSALVTDAAPALAIKEESeEEEEVDETGLEVRDIELVMAQANVSRPKAVRALRHNNNDIVNAIM----
>UniRef100_A0A7L2QUG7
------------------------------------------------------------EEPLSKAKQSRSEKKARKAMSKLGLRQIHGVTRITIRKSKNILFVISKPDVFKSPASDIYIVFGEAKvgsggfggavpgsggalvtpcfpqIEDLSQQVHKAAAEKFKVPLEHSALVTDAAPALAIKEESEEEE---------------------------------------------
>UniRef100_A0A151GL79
---------------------------------------------------------------------SRNEKKARKALEKLHLTRVPGITRVTLRRPKNILFVINNPEVYKSPNSNTYIVFGEAKIEDVNATAQQAAAQQLAAAGgddHAGHNHGESSKpaaAPDAKKEEEEddgEEIDAEGLEDKDIELVMTQASVSRNKAIKALKENDNDIVNSIMALSI
>UniRef100_A0A2R6NNU1
-----------------------------------------------------------EEDPTSQAAldkiQSRSERKARKALLGLGLKRVPGITRVTLRRPKNILFVIASPEVYKSPNSDSYIVFGEAKVEDMNSSAQLNAAQQLASSGAGAgvpalesSGAADDDDIPELEAVEEEGPVDETGVDPKDIELVIQQVGCSRAKAVKVLKESGGDLINAIM----
>UniRef100_UPI002116694E
MPGEATETVPATEQELPQPQAETGSGTESDSDESVPELEEQDSTQATTQQAQLAAAAEIDEEPVSKAKQSRSEKKARKAMSKLGLRQVTGVTRVTIRKSKNILFVITKPDVYKSPASDTYIVFGEAKIEDLSQQAQLAAAEKFKVQGEAVSNIQENTQTPTVQEESEEEEVDETGVEVKDIELVMSQANVSRAKAVRALKNNSNDIVNAIM----
>UniRef100_A0A7M3RVB1
------------------------SESDSDSDDSVPEL---------TDEKKAGDAMTADDDLMGLNKQSRSEKKARKAMTKLGLKPIPGICRVTIRKAKTIMFVINNVDVFKAPNSDTYVIFGEAKVEDMSAQAQIAAAEKLRSQAlsgatpAAHAEAAETTSKAAIAEESEDEEVDASDLDAKDIELIMQQTNVSRSKAIKALRDNGMDVVNAIMNLS-
>UniRef100_A0A7K5IJK5
-----------------------GSGNESESnDESIPELEEPEGSELPPAQPQvpLGHALGPGEEPLSKAKQSRSEKKARKAMSKLGLRQIHGVTRITIRKSKNILFVISKPDVFKSPASDIYIVFGEAKIEDLSQQVHKAAAEKFKVPLEHSALVTDAAPALAIKEESEEEE--EGRLEVRDIELVMAQANVSRPKAVRALRHNNNDIVNAIM----
>UniRef100_H3BYI2
MPGEATETVPVTEQEMQQPQVETGSGTESDSDDSVPELEEQDSTQTQTQQAQLAAAAEIDEEPVSKAKQSRSEKKARKAMSKLGLRQVTGVTRVTIRKSKNILFVITKPDVYKSPASDTYIVFGEAKIEDLSQQAQLAAAEKFKVQGEAVSSIQENTQTPTVQEESEEEEVDEMGVEVKDIELVMSQANVSRAKAVRALKNNNNDIVNAIMELTM
>UniRef100_A0A7C8IA07
---------------------------------------------------------------------SRNEKKARKAIAKLGLKHVDGITRVTLRRPKGILFVINQPDVYKSPSSNTWIIFGEAKIEDLNSQAQASAAQQLanaeasahdhsghdhdhdHGKGKAVEDKKEE------EEEDDDEEVDDSGLEAKDIELVMQQASVSRNKAVKALKENDNDIVNSIMALSI
>UniRef100_A0A8J4X161
------------------------SESESDSDDSAPELADSKDHGDSTKTSGLV------DDLLSRSKQSRSEKKARKAMSKLGLKPIPGICRVTIRKAKTIMFVISQPEVYKSSASDTYIIFGEAKVEDMSAQAQIAAAEKLRNQAMGGTGIGSGplskdagsvSKTVIPEESEDEEEPDATGLGEKDIELIMQQASVSRSKAIKALRENNNDMVNAIM----
>UniRef100_A0A8S3ZYY1
------------------PEEDTASSDSDDDDDTPPELEDHDAA-AAQQQSQVAAAAGLPEELVSKAKQSRSEKKARKAMSKLGLKPVPGVTRVTIRKSKNILFVISRPDVYKSPASDTYIVFGEAKIEDLNQQAQVAAANKFKAfDAAGATGEQVSTVSQPIQEESEEedEEVDATGVEHKDIELVMSQANVSKAKAVKALLNNSNDIVNAIMELTM
>UniRef100_A0A8I3AUJ6
--------------------------------------------------------------------QSRNEKKARKLLEKLHLTKIEGITRVTLRRPKNILFVINSPEVYKSPNSNTYIVFGEAKIEDLNASAQQAAAQQLAAaggadhdhaghsHGESSKATAAEGKKDEEEEEDDEEEVDATGIEDKDIELVMTQASVSRNKAVKALKENDNDIVNSIMALSI
>UniRef100_A0A175VTF2
---------------------------------------------------------------------SRNEKKARKAIEKLHLTRVQGITRVTLRRPKNILFVINNPEVYKSPNSNTYIVFGEAKIEDLNASAQAAAAQQLASQtaehdhaGHAHDHKHEHAKE---EEEDDGEEVDAEGIEDKDIELVMTQANVSRKKAIKALKENDNDIVNSIMALSV
>UniRef100_A0A8C4URP3
------------------------------------------------------------------------------------------------------------------------------QIEDLSQQVHKAAAEKFKVPMEHSPLITETAPTLTIKEESeEEEEVDETGLEVRDIELVMAQANVSRPKAVRALRHNNNDIVNAIMELTM
>UniRef100_A0A6G0XFF8
----------------------------------------------------------------------RAESKSRKAMQKLGMKQVNGIIRATIKKSPSVLFVISKPDVFKSSASETYVIFGEAKIEDMNAQPQ---APQFEQEAPAT----ETKVAADAAAEDDDAEVDETGVDPKDIQLVMSQSNVSRAKAVAALKSNDNDVVNAIMELTM
>UniRef100_UPI002152093C
MPGEATETVPATEQELPQPQAETGLGTESDSDESVPELEEQDSTQTAAQQAQLVAAAEIDEEPVSKAKQSRSEKKAQKAMSKLGLRQVTGVTRVTIRKSKNILFVITKPDVYKSPASDTYIVFGEAKIEDLSQQAQLAAAEKFKVQGEAVSNIQENTQTPTVQEESEEEEVDETGVEVKDIELVMSQANVSRAKAVRALKNNSNDIVNAIMELTM
>UniRef100_UPI0005C864E9
-----------------------------------------------------------DGEASGRSKQSRSEKKSRKAMLKLGMKSIPGVSRVTVKKSKNILFVISKPDVFKSPTSDTYVIFGEAKIEDLSSQLQTQAAEQFKAPD--LSHVISKPETSAIS--QDDEDVDETGVEPKDIELVMTQAGVSRPKAVKALKAADGDIVSAIMELT-
>UniRef100_A0A1C7NCF3
--------------------------------------------------------------------QSRGEQKARKAILSLGLKPVAGINRVTFTRGRTLVYAIANPEVFKSTNSDTHIVFGEMQVEDMAARAQQAALEqqlaaEAEKTGEA---APEAAATSEAAAEEDDEEVDATGVEEKDIELVVSQANVSRSKAVKALKNNNNDVVNAIMELTM
>UniRef100_UPI00222042F1
--------------------------------------------------------------------QSRGEQKARKAILSLGLKPVAGVNRVTFTRGRTLVYAIANPEVFKSTNSDTHIVFGEMQVEDMAARAQQAALEQQLAAEAEKSGEAAPVAEQTAEVEEDDEEVDATGVEEKDIELVVSQANVSRSKAVKALKNNNNDVVNAIMELTM
>UniRef100_UPI0022200CC6
--------------------------------------------------------------------QSRGEIKARKALSKLGLVKIKGVTRVTIRRSGQGILAISQPDVYRSLNSDTYVVFGEGQTEDLnSLQSQLAAAsEVLKDAGEATEAA---TPSADAADEEDDEEVDETDVSKEDIELVIAQANVSRSKAVKALKAHNNDIVNAIMELTM
>UniRef100_UPI002220F2D8
--------------------------------------------------------------------QSRGEKKARKAILNQGLKQVAGINRVTFTRAGGIVFAIAKPDVYKSVNSDTFIVFGEMQMEDMRARAQEAAAQQLAAEAAAKADEPEAAEASTaVEEEEDEEEVDATGIEEKDIELVVGQANVSRNKAIKALKNNDNDIVNAIMELTM
>UniRef100_A0A1X2GNA2
--------------------------------------------------------------------QSRGEKKARKAILGQGLKQVPGITRVTFTRAGGIVFAIGKPDVYKSLNSDTYIVFGEMQMEDMRARAQQAAAEQLAAEAAATEAAGEGsaaTEAAAV-EEDDNEEVDATGVEEKDIELVVSQANVSRNKAIKALKNNDNDIVNAIMELTM
>UniRef100_A0A6V8R2T5
---------------------------------------------------------------------SRQEKKARKALEKLNLIRVPGITRVTLRRPKNILFVINNPEVYKSPNSNTYIVFGEAKIEDINATAQQAAAAQLAAANAEAEHAghnhdhdhdhdhdhdhgKEGESSEAKKEEEEEddgEEVDAEGLEDKDIELVMTQANVSRKKAVKALKENDNDIVNSIMALSI
>DUMMY
-----------------------------------------------------------------------------------------------------------------------------------------------------------------------------------------------------------------------
>DUMMY
-----------------------------------------------------------------------------------------------------------------------------------------------------------------------------------------------------------------------
>UniRef100_A0A7S0BNK4
-------------------------------------------------------------------KQSRAEKKTRKAMSKLGLKPVPGVNRVTLKRKPNTLFVISKPDVFKSPSSDTYVIFGEAKVEDLSAAAQSAAAEQFK-------DVEPQVAPAAVATEAEEpvevdDNISETGLKDGDIELVMAQTDVTRPQAVKALKESDGDIVNAIMALAV
>UniRef100_UPI00190146EB
-----------------------------------------------------------------RSKQSRSEKKSRKAMLKLGMKPIPGVSRVTVKKSKNILFVISKPDVFKSPTSDTYIVFGEAKIEDLSSQLQTQAAEQFKAPN--LSNLTSKPEPSTVA--HDDEEVDETGVDAKDIELVMTQAGVSRPKAVKALKATDGDIVSAIMELT-
>UniRef100_A0A0R3TJX0
-------------------------------------------------------------------KQSRGEKKARKAMAKLNLKLVPGICRVTIRKAKAIMFVISNAEVYKAPNIDTYIIFGEAKIEDMSTQAQAAAVEKLRSQTLA-NAAKENkpakegdsvAKTAIAELEDDEEIIgDPSGIEDKDVELIMTQANVSRAKAINALLKNDKDIVNAIM----
>UniRef100_UPI0020C4420C
---------------------------------------------------------------------SRNEKKARKAIEKLHLTRVTGITRVTLRRPKNILFVINNPEVYKSPNSNTYIVFGEAKIEDLNSAAQQAAAQSLAAGGgehdhaghdhnhgepsKAVEDAEEKK-----DDDDDDEEVDAEGLEDKDIELVMTQANVKRNKAIKALKENDNDIVNSIMALSV
>UniRef100_A0A6J0T685
MPGEATETVPATEQELPQPQAETvthvpggpleamltteasspvatknpevagkgtqaettlepsGSGTESDSDESVPELEEQDSTQATTQQAQLAAAAEIDEEPVSKAKQSRSEKKARKAMSKLGLRQVTGVTRVTIRKSKNILFVITKPDVYKSPASDTYIVFGEAKIEDLSQQAQLAAAEKFKVQGEAVSNIQENTQTPTVQEESEEEEVDETGVEVKDIELVMSQANVSRAKAVRALKNNSNDIVNAIMELTM
>UniRef100_A0A8J5T408
-------------------------------------------------------------------KQSRSEKKSRKAMMKLGMKPITGVSRITIKRAKNILFVVSKPDVFKSPTSETYVIFGEAKIEDLSSQLQAQAAQQFRMQD--LSKVMAKPDAAAAAAADEEEEVDETGIEARDIDLVMTQASVSRAKAVKALKAHDGDIVSAIMELT-
>UniRef100_UPI0022E36040
-------------------------------------------------------------------KQSRGEKKARRLLMKLDLKPMENVYRVTMIKSKNILLYINQPEVYKVPHSQTIICFGQIRVEDLTNAAATQAAERYRIpTGE---DCKKADATVANDDDDDDGEVDEEAakdLDEKDIELVQMQAACSRKKAMKALLKQGNDVVNAIMALTV
>UniRef100_A0A0N5CNS0
-------------------------------------------------------------------KQSRSEKKARRLFSKLGLKPVHGVSRVSIRKSKNILFVINKPDVFKSPGSDTYIVFGEAKIEDLSEHARFAAAERLKPSDTQLSsqggrmNV---ARTEQEEESGDDGEVDATGIEEKDIELVCSQANVSRNRAIKALKKADNDIVNAIMELTM
>UniRef100_A0A7L0FR35
------------------------------------------------------------EETVSKAKQSRSEKKARKAMSKLGLRQIHGVTRITIRKSKNILFVITKPDVFKSPASDIYIGRGGVGERPVAGGVTVVSPPRLPM--------------PL--------QVDETGLEVRDIELVMAQANVSRPKAVRALRHNNNDIVNAIM----
>UniRef100_A0A0F7TS03
---------------------------------------------------------------------SRNEKKARKAIAKLGLKHVPGITRVTLRRPKNILFVVNQPDVYRSPSSNTWIIFGEAKIEDLNAQAQASAAQQLaaaEAAGEHAGHDHDHDhdhgkgKAPEVeakkeeEEEDDGEEVDEAGLEAKDIELVMAQASVSRKKAVKALRENDNDIVNSIMALSI
>DUMMY
-----------------------------------------------------------------------------------------------------------------------------------------------------------------------------------------------------------------------
>UniRef100_A0A8H3YJ52
---------------------------------------------------------------------SRNEKKARKALEGLGLKKVEGIERVVIKRPRGVLLVVAKPEVYRAPGSDTYIVFGEAKPEDnaaqLAAQQQVAASQQAAQASMAAGGFENNGAPKSLEDllaEDDSPESDDkkssaaptnaAEPDAENVKLVMAQAECSEEKAVEALKKADGDLIPAIM----
>UniRef100_UPI000DC6B656
-----------------------GSATDSDSDDTIPELEDAGTPGTVGFPGTTVTGLPID--MVSKAKQSRGEKKARKLMSKLGLKPVQGVNRVTIRKSKNILFVINKPDVLKNPASDTYIVFGEAKIEDLSQQAQVAAAEKFKEPPviPATEAGGSTTVVAPIQEES-EEEVDETGVEEKDVDLVMCQANVSRGKAIKALKNNQNDIVNAIMELTM
>UniRef100_A0A0L7LSV0
-----------------------------------------------------------------------------------------GVNRVTIRKSKNILFVINQPDVYKNPHSDTYI-----------------------------------TVAP-IAEEEDEEAVDETGVDEKDVEIVMSQANVSRAKAVRALRNNQSDIVNAIM----
>UniRef100_UPI00174D77EE
------------------------------SEDSIPELE--DAAAGTTQLGGGATGLPVD--LVSKAKQSRGEKKARKIMLKLGLKQIQGVNRVTIRKSKNILFVINNPDVYKNPHSDTYIVFGEAKIEDLSQQAQVAAAEKFKApEAASIAETLGTTSSVAPIAEEDEEEVDETGVDEKDIELVITQANTTRAKAIRALKKHNNDIVNAIMELTM
>UniRef100_A0A814HGH6
-------------------------------------------------------------------KQSRSEKKARKAIQKLGLKQVPGINRVTMRKSKNIIFVISKPDVYKSPASDTYIVFGEAKVEDLSQQAQMAAADRLKFQqaaqaaqaGEAAQAATEAKKPETIAEEEDDgEEVDATGIEEKDIEIVVAQSNVSRKRAIKALKNNNNDIINAIMELT-
>UniRef100_A0A8C6M4L1
-----------------------GSGTESDSDDSVPELEEQDSAQTQTQQAQLAAAAEIDEEPVSKAKQSRSEKKARKAMSKLGLRQVTGVTRVTIRKSKNILFVITKPDVYKSPASDTYIVFGEAKIEDLSQQAQLAAAEKFKVQGEAVSNIQENTQTPTVQEESEEEEVDETGVEVKDIELVMSQANVSRAKAVRALKNNNNDIVNAIMELTM
>UniRef100_A0A1Y1I5Y3
---------------------------ESDDDDEVPDLED--------------AQAEGAEGEAGKGKQSRSEKKSRKAMQKLGMKPVPGVQRVTIKKSKNILFVISKPDVFKSPASDTYIIFGEAKIEDLSSQLQSQAAQQFQAPEAA---LETPKQSASIADLDDDEEVDETGVEPKDIELVMTQAGVSRAKAVSALKQTDGDIVSAIMELT-
>DUMMY
-----------------------------------------------------------------------------------------------------------------------------------------------------------------------------------------------------------------------
>UniRef100_A0A194WAT1
---------------------------------------------------------------------SRNEKKARKAIEKLHLTRIPGITRVTLRRPKNILFVINNPEVYKSPNSNTYIVFGEAKIEDLNASAQAAAAQQLAQaehdhaghdHGES-SKAVEGDEVKKEEEEDDGEEVDAEGIEDKDIELVMTQASVSRKKAIKALKENDNDIVNSIMALSI
>UniRef100_A0A1Y2M349
---------------------------------------------------------------------SRNEKKARKAITKLGLKHIEGITRVTLRRPKNILFVINQPDVYKSPSSNTYIIFGEAKIEDLNSQAQASAAQQL-AQAEQQghdhaghdhdhdhdhdhAHGEEKKVEEKAEEEDDGEEVDDSGLEAKDIELVMQQASVSRKKAVKALKENDNDIVNSIMALSI
>UniRef100_A0A2J7PIS3
----------------------SGSGTESDSDDTIPELEE-PGTGQTAGVFPGASATGLPIDMVSKAKQSRGEKKARKIMSKLGLKPVQGVSRVTIRKSKNILFVINKPDVYKNPASDTYIVFGEAKIEDLNQQAQVAAAEKFKAPevSPAAEAGGSTTVVAPIQEESEEEDVDETGVEEKDVDLVMSQANVSRGKAIKALKNNQNDIVNAIMELTM
>UniRef100_A0A427XQC6
---------------------------------------------------------------------SRPERKARKALEGLGLKKVPGIQRVTLRRPKNVLLVVAQPEVYKAPGSDCYIVFGEAKIEDPASAAQVAAQQQLQastaaaqaahAQGgfkdgvpQSLEDLMGGDDAPELEEGEKPAAAAGSGkVEDEDVKLVVAQTGCTEEKAREALTAENGDLINAIMRI--
>DUMMY
-----------------------------------------------------------------------------------------------------------------------------------------------------------------------------------------------------------------------
>UniRef100_UPI00192166B1
-----------------------------------------------------------------RSKQSRSEKKSRKAMLKLGMKPIPGVSRVTVKKSKNILFVISKPDVFKSPASDTYVIFGEAKIEDLSSQLQTQAAEQFKAPD--LSNVISKPETSTnVQ---DDEEVDETGVEPKDIELVMTQAGVSRSKAVKALKAADGDIVSAIMELT-
>UniRef100_A0A540KJE6
-----------------------------------------------------------------RSKQSRSEKKSRKAMLKLGMKGIPGVSRVTVKKSKNILFVISKPDVFKSPASDTYVIFGEAKIEDLSSQLQTQAAEQFKAPN--VSTVTANPEPSTLA--QDDEDVDETGVEPKDIELVMTQAGVSRSRAVKALKAANGDIVSAIMELT-
>DUMMY
-----------------------------------------------------------------------------------------------------------------------------------------------------------------------------------------------------------------------
>UniRef100_UPI0013F27DC8
MPGEATETVPATEQELPQPQAETapavpappagapaapaaavseppvqvsGSGTESDSDESVPELEEQDSTQATTQQAQLAAAAEIDEEPVSKAKQSRSEKKARKAMSKLGLRQVTGVTRVTIRKSKNILFVITKPDVYKSPASDTYIVFGEAKIEDLSQQAQLAAAEKFKVQGEAVSNIQENTQTPTVQEESEEEEVDETGVEVKDIELVMSQANVSRAKAVRALKNNSNDIVNAIMELTM
>UniRef100_A0A1J3FVZ7
-----------------------------------------------------------DGEAGSRSKQSRSEKKSRKAMLKLGMKPITGVSRVTVKKSKNIMFVISKPDVFKSPASDTYVIFGEAKIEDLNSQMQSQAAEQFKAPDlSSVISKGESSSAPVVQ---DDEDVDEDGVEPKDIDLVMTQAGVSRPRAVKALKEAGGDIVTAIMELT-
>UniRef100_A0A8H7T012
---------------------------------------------------------------------SRNEKKARKSILKLGLVKVPGITRVTLRRPKNILFVINQPEVYKSPSSNTYIVFGEAKIEDLNSQAQASAAQQLAAaeshdhaghdhsghdhshdhgKGKAIDTSEDKKD----DDEDDGEEVDATGLEDKDIELVMTQASVSRNKAVKALKENDNDIVNSIMALSI
>UniRef100_A0A6J1BAM4
-----------------------------------------------------------------RSKQSRSEKKSRKAMLKLGMKPIPGVSRVTVKKSKNILFVISKPDVFKSPTSDTYVVFGEAKIEDLSSQLQTQAAEQFKAPD--LSHVISKPESSTMA--QDDEEVDETGVEPKDIELVMTQAGVSRSKAVKALKAADGDIVSAIMELT-
>UniRef100_UPI00193EAF7F
-----------------------GSGSDTDSDGSIPDLEE-------------SAAGGHPIDMVSKAKQSRGEKKARKIMSKLGLKPIQGVSRVTIRKSKNILFVINKPDVFKNPASDTYIVFGEAKIEDLSQQAQVAAAEKFKApEASPASDVTGGVTTvvaPIQEESEEEEEVDETGIEDKDVDLVMSQASVSRGKAIKALKNNKNDIVNAIMELTM
>DUMMY
-----------------------------------------------------------------------------------------------------------------------------------------------------------------------------------------------------------------------
>UniRef100_A0A8T1WNK6
-----------------------------DSDDEIPALEE----------APDAADAE-------KGKHNRSEKKSRKAMQKLGMKPVGGIIRVTIKKNKNVLFVISKPDVFKSTVSETYVVFGEAKIEDLNAQAQSLAAQQFKAPAADAAPAAEAAAPAVEAVEEDDEDVDATGIDAKDIQLVMSQAGVSKSKAVAALRSNENDIVNAIMELTM
>UniRef100_A0A3Q2YQ29
MPGEATETVPVTEQEMQQPQVETGSGTESESDDSVPELEEQDSAQTQTQQAQVAAAAELDEEPVSKAKQSRSEKKARKAMSKLGLRQVTGVTRVTIRKSKNILFVITKPDVYKSPASDTYIVFGEAKIEDLSQQAQLAAAEKFKVQGEAVSNIQENTQTPTVQEESEEEEVDETGVEVKDIELVMSQANVSRAKAVRALKNNNNDIVNAIMELTM
>DUMMY
-----------------------------------------------------------------------------------------------------------------------------------------------------------------------------------------------------------------------
>UniRef100_A0A0D3BAX8
-----------------------------------------------------------------KSKQSRSEKKSRKAMLKLGMKPITGVSRVTVKKSKNVMFVISKPDVFKSPASDTYVIFGEAKIEDLSSQIQSQAAEQFKAPdlSSMISKGESSSSAAVVQ--DDDEEVDEEGVEPKDVELVMTQAGVTRPKAVKALKAADGDIVSAIMELT-
>UniRef100_A0A7M7MDA6
------------------------------------------------------------DDPTNELRQSRYEKKARKIMSKLNLKQVTGINRVAIRKSKNILFIISKPDVYKPPFTDRYIVFGEAKVEDLSQQAQLAAAEKFKAATAAAAELGPSagrTLPTTADEDEDEEDIDMSGIEVRDVELVCAQASVSKARAVRALRNHNGDIVNAIMELTV
>UniRef100_UPI00210FED9F
MPGEATETVPATEQELPQPQAETGSGTESDSDESVPELEEQDSTQATTQQAQLAAAAEIDEEPVSKAKQSRSEKKARKAMSKLGLRQVTGVTRVTIRKSKNILFVITKPDVYKSPASDTYIVFGEAKIEDLSQQAQLAAAEKFKVQGEAVSSIQENTQTPTVQEESEEEEVDETGVEVKDIELVMSQANVSRAKAVRALKNNSNDIVNAIMELTM
>UniRef100_S7N2Z8
MPGEATETVPATEQELPQPQAETGSGTESDSDESVPELEEQDSTQATTQQAQLAAAAEIDEEPVSKAKQSRSEKKARKAMSKLGLRQVTGVTRVTIRKSKNILFVITKPDVYKSPASDTYIVFGEAKIEDLSQQAQLAAAEKFKVQGEAVSNIQENTQTPTVQEESEEEEVDETGVEVKDIELVMSQANVSRAKAVRALKNNSNDIVNAIME---
>UniRef100_UPI0021E4CE79
MPGEATETVPATEQELPQPQAETESGTESDSDESVPELEEQDSTQSTTQQAQLVAAAEIDEEPVSKAKQSRSEKKTRKATSKLGLRQVTGVTRVTIRKSKXILFVITKPDVYKSPASDTYIVFGEAKIEDLSQQAQLAAAEKFKVQGEAVSNIQENTQTPTVQEESEEEEVDEMGVEVKDIELIMSQANVSRAKAVRAMKNNSNNIVNAIMELTI
>UniRef100_F4P9B2
---------------------------------------------------------------------SRGEKKARKALAKLGLKHLKDINRVVLRRPRNVLLVVAKPDVYKSGSSDTYIVFGEVKGEDqYAQAAQAAAAQHqgsvdiNKVMEEAAAA---RANAPPV---AEDEEVDETGLDAKDIELVIQQAGVSRAKAVHALKANSNDIVNAIMELTL
>UniRef100_A0A507E021
--------------------------------------------------------------------QSRGEKKARKALAKLGLKPIAGITRVTIRRPKNILFVVAQPDVYKSGTSDTYIVFGEAKIEDLNSQAQAAAADQFK--APEVKAVQEEEEVPELAE--EEDNVDEAGVEAKDIELVMQQASVNRAKAVKALKTHNNDIVNAIMELTM
>UniRef100_UPI001BEBBB0D
MPGEATETVPVTEQEMQQPQVETGSGTESDSDDSVPELEEQDSAQTQTQQAQLAAAAEIDEEPVSKAKQSRSEKKARKAMSKLGLRQVTGVTRVTIRKSKNILFVITKPDVYKSPASDTYIVFGEAKIEDLSQQAQLAAAEKFKVQGEAVSNIQENTQTPTVQEESEEEEVDETGVEVKDIELVMSQANVSRAKAVRALKNNNNDIVNAIM----
>UniRef100_UPI0022FE85D6
---------------------------------------------------------------------SRSEAKARKAMAKLGLKPITDISRVVIKRSRNIIFTIARPDVYKS-VGDVYIVFGESKAQDISAQ-QDAANKQFQASDLAadMESSEEVVPAAPEAEADDDEAVDEEGVEDKDIELVMQQAGVSRAKAVKALKNNGNDIVNAIMELTM
>UniRef100_UPI00083C6FD9
------------------------SSTDSDTDEEIPDLEDPSTTAAAAGAAfsGAAAAAGLPMDMLSKAKQSRGEKKARKIMSKLGLKPVQGVNRVTIRKSKNILFVINKPDVYKNPVSDTYIVFGEAKIEDLSQQAQVAAAEKFKevnPAGDGAAGTA-TTSVAPIAEESEDEDVDDSGVEDKDVELVMTQANVSRSKAVKALKNNQNDIVNAIMELTM
>UniRef100_A0A6J1NG01
---------------------------DSDSDDTIPELEDAGAPGAGGITNPIAG---ID--IVSKAKQSRGEKKARKIMSKLGLKPVQGVNRVTIRKSKNILFVINSPDVYKNPHSDTYIVFGEAKIEDLSQQATMAAAERFKApETQTAGNdaATAGTTVAPIAEEEDEECVDETEIDEKDVEIVMTQANVSRAKAVRALKNNQSDIVNAIMELTM
>UniRef100_A0A6G1DPD2
-----------------------------------------------------------------RSKQSRSEKKSRKAMLKLGMKPITGVSRVTVKKSKNILFVISKPDVFKSPTSDTYVIFGEAKIEDLSSQLQTQAAEQFKTPD--LSSVLSKPEASTAA-QDDYEAVDETGVEPKDIELVMTQASVSRSKAVKALKATDGDIVSAIMELT-
>UniRef100_A0A7K8Q0N8
-------------------------------------------------QAQLTHSLGTGEETVSKAKQSRSEKKARKAMSKLGLRQIHGVTRITIRKSKNILFVITKPDVFKSPASDIYIVFGEAKIEDLSQQVHKAAAEKFKVPMEHSPLITEAAPTLTIKEESeEEEEVDETGLEVRDIELVMAQANVSRPKAVRALRHNNNDIVNAIM----
>UniRef100_A0A8S3WFX9
---------------------------DSDSDDTIPELEDAGAPGAGGITNPIAG---ID--IVSKAKQSRGEKKARKIMSKLGLKPVQGVNRVTIRKSKNILFVINSPDVYKNPHSDTYIVFGEAKIEDLSQQATMAAAERFKAPESAASGndaTAAGTTVAPIAEEEDEEGVDESGVDEKDVEIVMSQANVSRAKAVRALRNNQSDIVNAIMELTM
>UniRef100_A0A821HQK3
----------------PDSQRAPGSGQHSEShGESSGELDEQD---ISPQKSQCPAqdPAGSNEETTAKAKQSRSEKKARKAMSKLGLRQIQGVTRITIQKSKNILFVIAKPDVFKSPASDTYVVFGEAKIEDLSQQVHKAAAEKFKVPSESSALVPELAPGPRVRPECEEQEVEEAGLEPRDIELVMAQANVSRAKAVRALKDNHSDIVNAIMVST-
>DUMMY
-----------------------------------------------------------------------------------------------------------------------------------------------------------------------------------------------------------------------
>UniRef100_UPI001BB20855
MPGKATETIPATEQELPQPQAETGSGTESDSDESVPELEEQDSTQTATQQAQLAAAAEIDEEPVSKAKQSRSEKKAWKAMSKLGLRQVTGVTRVTIQKSKNILFVITKPDVYKSPASDTYIVFREAKIEDLSQQAQLAAAEKFKVQGEAVSNIQANTQTPTVQEESEEEEVDETGVEVKDIELVMSQANVSRAKAVRALKNNSNDIVNAIMALTM
>UniRef100_W4HBC4
----------------------------------------------------------------------RAESKARKAMQKLGLKQIPGIIRATIKKNQGVLFVISKPDVFKSSASETYVIFGEAKIEDANSQPQVP---QFEQEDDAPA-----AETKAVADAADDDdaEVDESGVDPKDVQLVMTQSNVSRAKAVAALKNNENDVVNAIMELTM
>UniRef100_A0A182WI71
---------------------------DTETEDSIPELEDAGAA-ATTQ----LSAGEIPD--ISKAKQSRGEKKARKIMSKLGLKPVQGVNRVTIRKSKNILFVINNPDVYKNPHSDTYIIFGEAKIEDLTQQAQVAAAEKFKapettpAAGEASSST--NVVTPIAEE--DEEEVDDTGIDDKDIDLVMSQANVKRAKAIRALKNNENDIVNAIMELTM
>UniRef100_A0A8H6G2W0
---------------------------------------------------------------------SRNEKKARKSIAKLGLKHVPGITRVTLRRPKNILFVINSPDVYKSPSSNTWIIFGEAKIEDLSSQISDSALKNMtpsdnagdshaghnhaaEGKGKAIEEAKKE------EEEDDGEEVDDSGLEAKDIELVMAQASVSRKKAVKALKENDNDIVNSIMALS-
>UniRef100_A0A2D3UQX3
---------------------------------------------------------------------SRNEKKARKAISKLGLKHIDGITRVTLRRPKNILFVISNPDVYKSPNSNTWIIFGEAKIEDLNVQAQASAAQQLAAQsaneashdhsadgADKGKTIEEGASKPAEEEEDDGEEVDDTGLEAKDIELVMAQASVSRKKAVKALKENDNDIVNSIMALSI
>UniRef100_A0A8I7B3C6
-----------------------------------------------------------------RSKQSRSEKKSRKAMLKLGMKTITGVSRVTVKKSKNILFVISKPDVFKSPASDTYVIFGEAKIEDLSSQLQSQAAEQFKAPD--LSSVISNPEASTAAQE-DDEDCDETGVEPKDIELVMTQAGVPRPKAVKALKSADGDIVSAIMELT-
>UniRef100_A0A7L1NSX7
---------------------------------------------ATVQQASLPQSLGAGEESVSRAKQSRSEKKARKAMSKLGLRQIHGVTRITIRKSKNILFVITKPDVFKSPASDIYIVFGEAKIEDLSQQVHKAAAEKFKVPMEHSPLITETAPTLTIKEESeEEEEVDETGLEVRDIELVMAQANVSRPKAVRALRHNNNDIVNAIM----
>DUMMY
-----------------------------------------------------------------------------------------------------------------------------------------------------------------------------------------------------------------------
>UniRef100_UPI001E2747C5
---------------------------DSDSDDTIPELEDAGAPGAGGITNPIAG---ID--IVSKAKQSRGEKKARKIMSKLGLKPVQGVNRVTIRKSKNILFVINSPDVYKNPHSDTYIVFGEAKIEDLSQQATMAAAERFKAPETAAAGNDTSTAGTTVapiAEEEDEEAVDETEVDEKDVEIVMTQANVSRAKAVRALKNNQSDIVNAIMELTM
>UniRef100_A0A8C9UZ26
MPGEATEAVPATEQEMQQAQAETGSGTESDSDESVPELEEPDSAQ--SQQAQLAAAAEIDEEPVSKAKQSRSEKKARKAMSKLGLRQVTGVTRVTIRKSKNILFVITKPDVYKSPASDTYIVFGEAKIEDLSQQAQLAAAEKFKVQGETVSNIQENTQTPTVQEESEEEEVDETGVEVKDIELVMSQANVSRAKAVRALKNNNNDIVNAIMELTM
>UniRef100_A0A4Q9N5M2
-----------------------------------------------------------EEDPTSQAAldkiQSRSERKARKALLTLGLKKVPGITRVTLRRPKNVLFVIANPDVYKSPNSDCYIVFGEAKIEDMNSQAQLSAAQQLaSGAGAGVPNIQnsgvgggddDDDDIPELEAVEEDGTVDESGVDPKDIELVIQQVGCSRAKAVRVLKESGGDLINAIM----
>UniRef100_A0A7K5U082
-----------------------GSGNESESnDESIPELEEPEGSEPPPAQPQVPLGHTLgpGEEPLSKAKQSRSEKKARKAMSKLGLRQIHGVTRITIRKSKNILFVISKPDVFKSPASDIYIVFGEAKIEDLSQQVHKAAAEKFKVPLEHSALVTDTAPALAIKEESeEEEEVDETGLEVRDIELVMAQANVSRPKAVRALRHNNNDIVNAIM----
>UniRef100_UPI000FCD296A
-----------------------GSGTESDSDESVPELEEQDSTQATTQQAQLAAAAEIDEEPVSKAKQSRSEKKARKAMSKLGLRQVTGVTRVTIRKSKNILFVITKPDVYKSPASDTYIVFGEAKIEDLSQQAQLAAAEKFKVQGEPVSNIQENTQTPTVQEESEEEEVDETGVEVKDIELVMSQANVSRAKAVRALKNNSNDIVNAIMELTM
>DUMMY
-----------------------------------------------------------------------------------------------------------------------------------------------------------------------------------------------------------------------
>UniRef100_A0A2L2Y229
-------------EEVDKTEVDRKSGTESESDDSSPEGDEADAGQSST-TSQMAQMAGLSEELVSKAKQSRGEKKARKLMSKLGLKQVQGVCRVTIRKSKNILFVITKPDVYKSPAGDTYIVFGEAKIEDLSQQAQMAAAEKFKAPESAGLGGDGPSQTiasQPIEEESEEEgEIDNSGVESKDIELVMSQANVSRSKAVKALRNNNNDIVNAIMELTM
>UniRef100_UPI002008A0DB
---------------------------------------------------------------------SRNEKKARKAIEKLHLTRVTGITRVTLRRPKNILFVINNPEVYKSPNSNTYIVFGEAKIEDLNSAAQQAAAQSLAASGgehDHAGHDHSHGEPSKAAEDAEEkkdeddddEEVDAEGLEDKDIELVMTQANVKRNKAIKALKENDNDIVNSIMALSV
>UniRef100_A0A1I8CYR3
------------------------------------------------------------------AKQSRNEKKARKLFAKLGLKPVPGVSRVCIRKSKNILFVIIKPDVFKSPGSDTYIVFGEPKIEDLSQHASYTAAENLKKNEPSAS---ESNTKPVQEEDSDGEEGDITGIEEKDIELVMSQASVTRKRAIGALKKSDNDIVNAIMELTM
>UniRef100_UPI0014432919
--------------------AAAGSGTDSDSDDTVPELD--DARAGGTVGFPGTTVTGLPLDMVSKAKQSRGEKKARKLMSKLGLKPVQGVNRVTIRKSKNILFVINKPDVLKNPASDTYIVFGEAKIEDLSQQAQVAAAEKFKEPPviPATEAGGSTTVVAPIQEES-EEEIDETGVEEKDIDLVICQANVSRGKAIKALKNNNNDIVNAIMELTM
>UniRef100_UPI001E278F49
----------------------SSSSTDSDSDEdDIPELNEAAAAQAATAAAAPtgdnasaasfpgSAAAGLPIDMVSKAKQSRGEKKARKIMSKLGLKPVQGVSRVTIRKSKNILFVINKPDVYKNPVSDTYIVFGEAKIEDLSQQQQIAAAEKFKEVNPAGEEATGNptTSVAPIAEESEDEEVDETGVEDKDVELVMSQASVSRARAIKALKNNQNDIVNAIMELTM
>UniRef100_A0A8S4R7W5
---------------------------DSDSDDTIPELEDAGAPGAGGITNPIAG---ID--IVSKAKQSRGEKKARKIMSKLGLKPVQGVNRVTIRKSKNILFVINSPDVYKNPHSDTYIVFGEAKIEDLSQQATMAAAERFKApETQAAGNdaATAGTTVAPIAEEEDEECVDETEIDEKDVEIVMAQANVSRAKAVRALKNNQSDIVNAIMELTM
>UniRef100_UPI00096AF4E2
---DAEKTVPA------EAKPESESSTDSESDEDIPELEDANTAAPGSAGFPGATATGLPIDMVSKAKQSRGEKKARKIMSKLGLKPVTGVSRVTIRKSKNILFVINKPDVYKNPVSDTYIVFGEAKIEDLSQQAQVAAAEKFKDVNPAGDGAAGSTTTSVapIAEESDEEEVDETGVEDKDVELVMSQANVSRAKAIKALKNNQNDIVNAIMELTM
>UniRef100_UPI001B86B404
-----------------------------------------------------------EEDPTSQAAldkiQSRSERKARKALLGLGLKKVPSITRVTLRRPKNVLFVLSSPDVYKSQNSDCYIVFGEAKIEDMNSQAQMSTAQQLASAGGAGAGVnlessgaggegDDDDDIPELEAPEDDGPVDETGVDPKDIELVMAQVNCSRAKAVRVLKESGGDLINAIM----
>UniRef100_A0A1J4MU94
----------------------------------------------------------------SRSRTNKVEKKNKKIIQKMGLKPTNEFEKIIIKGAKGLSFNILNPEVYVVPSTNNYIVFGEAKLEErdtASQAAALANATsqlEQKLAAMKVNEEQTNRMSET-QDRQEDSEIDETDVDPANIDLVIGQTSCSRVQAVKALKANNNDVVEAILSLS-
>UniRef100_A0A8H5HN61
-----------------------------------------------------------EEDPTSPAAlekiQSRSERKARKALLGLGLKKVPDITRVTLRRPKNVLFVLASPEVYKSPNSDCYIVFGEAKIEDMNSQAQLSAAQQLASGGAGATSLEesgaggeedEDDDIPELEAPEDDGPVDETGVDPKDIDLVMAQVNCSRAKAVRVLKESGGDLINAIM----
>UniRef100_W7M3G9
----------------------------------------------------------------------RNEKKARKALEKLHLTRIPGITRVTLRRPKNILFVINNPEVYKSPNSNTYIVFGEAKIEDVNAAAQQAAAAQLASanaedhsghnHGEpskAAENAEEKKDKDEDEEEDEddDEEVDASGLEDKDIELVMTQANVSRNKAVKALKENDNDIVNSIMALSI
>UniRef100_A0A2J8UHG6
-------------------------------------------------------------------------------MSKLGLRQVTGVTRVTIRKSKNILFVITKPDVYKSPASDTYIVFGEAKIEDLSQQAQLAAAEKFKVQGEAV-----------------------------------------------------------------
>UniRef100_A0A3S5CQB9
---------------------------ESDSDDSVPELEEKDGAKASG-------------DNLSKSKQSRSEKKARKAMSKLGLKSVPGICRVTIRKAKAIIFVISQPEVYKSSASDTYIIFGEAKVEDMSAQAQLAAAEKFRSQN--LSGAAAPTAASLSKDLSNVSKPDITGLSEKDIELIMDQASVSRRKAIKALRENDNDMVNTIM----
>UniRef100_UPI0018654753
MPGEATETVPAMEQELQQPQGETGSGTESDSDDSVPELEEQDSAQAQTQQAQLAAAAEIDEEPVSKAKQSRSEKKARKAMSKLGLRQVTGVTRVTIRKSKNILFVITKPDVYKSPASDTYIVFGEAKIEDLSQQAQLAAAEKFKVQGEAVSNIQENTQTPTVQEESEEEEVDETGVEVKDIELVMSQANVSRAKAVRALKNNNNDIVNAIMELTM
>UniRef100_UPI000521B514
-----------------------GSGTESDSDESVPELEEQDSTQATTQQAQLAAAAEIDEEPVSKAKQSRSEKKARKAMSKLGLRQVTGVTRVTIRKSKNILFVITKPDVYKSPASDTYIVFGEAKIEDLSQQAQLAAAEKFKVQGEAVSNIQENTQTPTVQEESEEEEVDETGVEVKDIELVMSQANVSRAKAVRALKNNSNDIVNAIMELTM
>UniRef100_A0A834GE10
-----------------------------------------------------------------RSKQSRSEKKSRKAMLKLGMKPIPGVSRVTVKKSKSILFVISKPDVFKSPASDTYVIFGEAKIEDLSSQLQSQAAEQFKAPD--LSHVISKPESSAMA--QDDEDVDETGVEPKDIELVMTQAGVSRPKAVRALKAADGDIVSAIMELT-
>UniRef100_A0A699SZ20
------------------------------------------------------------------------------------------------------------------------------------------------------------------QADEEEEEVDETGVEPRDIDLVMTQAGVSKPKAVKALKTHNGDIVSAIMELT-
>UniRef100_A0A8X8DBE0
-----------------------------------------------------------------RSKQSRSEKKSRKAMLKLGMKTIPGVSRVTVKKSKNILFVISKPDVFKSPTSDTYVIFGEAKIEDLSSQLQTQAAEQFKAPD--LSHVISKPETSAIA--QDDEEVDETGVEPKDIELVMTQAGVSRSKAVKALKAADGDIVSAIMELT-
>UniRef100_A0A6V7S9R1
--------------------------------------------------------------PPNRPKMSKGERRARKMLVKLGLKAIPNTHKVIIKKSQKMIFAVSNVDIYQIEGTDSYVIFGDAKTDEITNSFNSLLPENIPAEDEAGAEQDVNFEDA----EKADEKVQDldngekaKDVSMDDVDLIISQTKCTKERAIEVLKKNNNDLVQSIMELS-
>UniRef100_UPI001CE1350D
MPGEATETVPVTEQEMQQPQVETGSGTESDSDDSVPELEEQDSTK--TQQAQLAAAAEIDEEPVSKAKQSRSEKKARKAMSKLGLRQVTGVTRVTIRKSKNILFVITKPDVYKSPASDTYIVFGEAKIEDLSQQAQLAAAEKFKVQGEAVSNIQENTQTPTVQEESEEEEVDETGVEVKDIELVMSQANVSRAKAVRALKNNNNDIVNAIMELTM
>UniRef100_A0A173G6P0
---------------------------------------------------------------------SRNEKKARKAIAKLGLKHIDGITRVTLRRPKNILFVINQPDVYKSPSSNTWIIFGEAKIEDLNSQAQASAAQQL-AQAEAASHDHAGhdhgdeaskgkgkavEDKKDEEEEDDDEEIDDSGLEAKDIELVMQQASVSRKKAVKALKENDNDIVNSIMALSI
>UniRef100_A0A8J2I200
---------------------------------------------------------------------SRNEKKARKAIAKLGLKHIDGITRVTLRRPKNILFVINQPDVYKSPSSNTWIIFGEAKIEDLNSQAQASAAQQL-AQAEAASHdhaghdhgdeegkgkgkAVEDKKDEEEEEDDDDEEIDDSGLEAKDIELVMQQASVSRKKAVKALKENDNDIVNSIMALSI
>UniRef100_I2FTL9
---------------------------------------------------------------------SRSERKSRKALQGIGLKKVGGITRVTMRRPRGHLYVIAQPEVYKSLHSDVYIVFGEAKAEDMSQLAQAQAAQQM-AQAEAqerllAESLQSSGAEKKVEEEEEEEQddspVDEEGVDAKDIDLVMQQVSCSRRKAVKALKESNGDLINAIM----
>UniRef100_UPI0018869371
------------------------SGTESDSDESVPELEEQDSTQATTQQAQLAAAAEIDEEPVSKAKQSRSEKKARKAMSKLGLRQVTGVTRVTIRKSKNILFVITKPDVYKSPASDTYIVFGEAKIEDLSQQAQLAAAEKFKVQGETVSNIQENTQTPTVQEESEEEEVDETGVEVKDIELVMSQANVSRAKAVRALKNNSNDIVNAIMELTM
>UniRef100_A0A8S1IN54
-------------------------------------------------------------------KQSRSEKKSRKAMQKLGMKPVPGVQRVTIKKSKNILFVISKPDVFKSPASDTFIIFGEAKIEDLSAQSQAAAAEPFRIQPEP-EPLDEKPETALVEVEEDGEEVDETGLEPKDIELVMTQANVSRAKAVKSLRNSDQDIVSAIMELTM
>UniRef100_E0VQR8
----------------------TGSGTDSDSDGSIPELEE----SGTNHSSEFANAGGIAMD-ISKAKQSRGEKKARKIMSKLGLKLISGVTRVTIRKSKNILFVISKPDVYKNPASDTYIVFGEAKIEDLSQQAQVAAAEKFKTPQLTVSSDGVSKVMP-IQEESDEEDVDDSGIEEKDIDLVVSQVNVSRSKAIKALRNNDNDIVNAIMELNV
>DUMMY
-----------------------------------------------------------------------------------------------------------------------------------------------------------------------------------------------------------------------
>UniRef100_UPI0005232015
------------------------SGTESDSDESVPELEEQDSTQATTQ--QLAAAAEIDEEPVSKAKQSRSEKKARKAMSKLGLRQVTGVTRVTIRKSKNILFVITKPDVYKSPASDTYIVFGEAKIEDLSQQAQLAAAEKFKVQGEAVSNIQENTQTPTVQEESEEEEVDETGVEVKDIELVMSQANVSRAKAVRALKNNSNDIVNAIMELTM
>UniRef100_A0A7H8QWE1
----------------------------------VEELPDEDVTKAGVEDAGSSSESEAGEETtipggAAVTIHSRNEKKARKAIAKLGLKHVPGITRVTLRRPKNILFVVSQPDVYRSPSSNTWIIFGEAKIEDLNAQSqinaaqQLAAAEGANADHAGHDHSHEgkgkapETEAKKEEEEDDGEEVDDSGLEAKDIELVMAQASVSRKKAVKALKENDNDIVNSIMALSI
>UniRef100_C1GCK8
---------------------------------------------------------------------SRNEKKARKAIGKLGLKHVPGITRVTLRRPKGILFVINQPDVYRSPSSNTWIIFGEAKIEDMNSQAQASAAQQL-AAAEAVGNdhaghdhahdhdhVKGKTDEAVEKKDDEEddgEEVDESGLEAKDIELVMAQASVSRKKAIRALKENDNDIVNSIMALSV
>UniRef100_A0A3Q0JEI0
------------------------SGTESDSEDSIPELE------ASGDPLGSAGASGLANDLVSKAKQSRGEKKARKIMSKLGLKQIQGVSRVTIRKSKNILFVINKPDVFKNPASDTYIVFGEAKIEDLSQQAQVAAAEKFK-----------------------------------------------------------------------
>UniRef100_A0A2G5IAA8
-----------------------------DEEKKVQEVEEESSDSDEEGEANIPAGASV-------AVHSRNEKKARKAIAKLGLKHVEGITRVTLRRPKNILFVISNPDVYKSPNSNTWIIFGEAKIEDLNSQAQASAAQQLASQaaneaghdhsadGDKGKAVEGGADKKAEEEEDDGEEVDDTGLEAKDIELVMAQASVSRKKAVKALKENDNDIVNSIMALSI
>UniRef100_A0A3S2PDE5
MPGEATETVPITEQEMQQPQVETGSGTESDSDDSVPELEEQDSAQTQTQQAQLAAAAEIDEEPVSKAKQSRSEKKARKAMSKLGLRQVTGVTRVTIRKSKNILFVITKPDVYKSPASDTYIVFGEAKIEDLSQQAQLAAAEKFKVQGEAVSNIQENTQTPTVQEESEEEEVDETGVEVKDIELVMSQANVSRAKAVRALKNNNNDIVNAIMELTM
>UniRef100_A0A8K0K6U9
----------------------SGSGTESDSDDSIPELEEAGQAQT---QFPVAAAAGLPEDMVSKAKQSRGEKKARKIMSKLGLKPVQGVSRVTIRKSKNILFVINKPDVYKNPASDTYIVFGEAKIEDLSQQAQVAAAEKFKA-PDAMTQVVEaggSIAAPaTIQEESEEEDVDESGIEDKDVDLVMSQANVSRAKAVKALKNNQNDIVNAIMELTM
>UniRef100_A0A7L1M8P6
------------------------------------------------------------------------------AMSKLGLRQIHGVTRITIRKSKNILFVISKPDVFKSPASDIYIVFGEAKIEDLSQQVHKAAAEKFKVPLEHSALVTEAAPALAIKEESeEEEEVDETGLEVRDIELVMAQANVSRPKAVRALRHNNNDIVNAIM----
>UniRef100_UPI0008546FA5
MPGEATETVPVAEQELHQPQAETGSGTESDSDDSPPEL-EQDSTQSSTQQAQLAAAAEIDEEPVSKAKQSRSEKKARKAMSKLGLRQVTGVTRVTIRKSKNILFVITKPDVYKSPASDTYIVFGEAKIEDLSQQAQLAAAEKFKVQGEAVSNIQENTQTPTVQEESEEEEVDESGVEVKDIELVMSQANVSRAKAVRALKNNSNDIVNAIMELTM
>UniRef100_UPI0007E862DA
-------------------------GSDSDSDGGMPGLEE--AGAATTQLGGGATGLPID--LVSKAKQSRGEKKARKIMLKLGLKQIQGVNRVTIRKSKNILFVINNPDVYKNPHSDTYIVFGEAKIEDLSQQAQVAAAEKFKApeAAGAADSVGATTSVAPIAEE-DEEEVDDTGVDEKDIELVITQANTTRAKAIKALKNNSNDIVNAIMELTM
>UniRef100_T1J0D5
----------------------SGSGTESDSGSDLPDLQDPDRkmtkdafTESILQQghSQLAEAAGINEEIASKAKQSRSEKKARKIMSKLGLKQVQGVGRVAIRRTKNILFVITKPDVYKSPASDTYIVFGEAKIEDLNQQAQMVAAEKFKT-PEAVS-VGEATQaavSAPIQEESEEEDIDESGVEAKDIELVMSQANVSRSKAIKALKNNNNDIVNAIMELTM
>UniRef100_A0A7S0IRM7
-----------------------------------------------------------DGDAANKAKQSRSEKKSRKAMQKLGMKPVMGIMRVTVKKSKNILFVISKPDVFKSPASDTYIIFGEAKIEDLSAQAQTAAAEQFKAPEMPKPEHARVTEKPSIEEIDDGESVDEEGLEAKDVELVMSQAGVSRAKAAKALQTNKGDIVNAIMELTM
>DUMMY
-----------------------------------------------------------------------------------------------------------------------------------------------------------------------------------------------------------------------
>UniRef100_UPI0005119E80
-----------------------GSGTESDSDESVPELEEQDSTQATTQQAQLAAAAEIDEEPVSKAKQSRSEKKARKAMSKLGLRQVTGVTRVTIRKSKNILFVITKPDVYKSPASDTYIVFGEAKIEDLSQQAQLAAAEKFKVQGEAVSNIQENTQTPTVQEESEEEEVDETGVEVKDIELVMSQANVSRAKAVRALKNNSNDIVNAIMELTM
>UniRef100_A0A6A3L4K4
---------------------------EVDSDDEIPALEE----------APDAADAE-------KGKHNRSEKKSRKAMQKLGMKPVGGIIRVTIKKNKNVLFVISKPDVFKSTVSETYVIFGEAKIEDLNAQAQSLAAQQFKAPAtEAPAADAAAPAAAAVEE--DDEDVDDSGIDAKDIQLVMSQAGVSKGKAVAALRSNDNDIVNAIMELTM
>UniRef100_M2XVT1
-------------------------------------------------------------------RQSKAEKKSRKALQKLGLKAVSGVTRVTIKKNRNILFVISRPDVYKSAGSDTYVIFGDAKIEDLSVAAQTAAAEQFKnPEFTASGKGAEPTEARTMENEPEEEeegELDEAGLEPSDIELVMQQADVTRAKAVKALRNQNGDIVNAIMELTV
>UniRef100_A0A6P4BXJ5
-------------------------------------------------------------------KQSRSEKKSRKAMLKLGLKPVTGVSRVTIKRTKNILFFISKPDVFKSPNSETYVIFGEAKIEDLSSQLQNQAAQQFRVpdMASVMAKQDQAAAAAGAQAEEEEEEVDETGVEPHDIDLVMTQAGVSRSKAVKALKTHDGDIVGAIMELT-
>UniRef100_UPI001B347F8B
MPGEATETVPATEQELPQPQAETGSGTESDSDESVPELEEQDSTQAITQQAQLAAAAEIDEEPVSKAKQSRSEKKARKAMSKLGLRQVTGVTRVTIRKSKNILFVITKPDVYKSPASDTYIVFGEAKIEDLSQQAQLAAAEKFKVQGEAVSNIQENTQTPTVQEESEEEEVDETGVEVKDIELVMSQANVSRAKAVRALKINSNDIVNAIMELTM
>UniRef100_A0A0N4ZFB5
-------------------------GNESDI-EDIPELENMTEEQRAAQIESLIANG-LQGGSEREAKQSRNEKKSRKLFTKLGLKPITGVSRVCIRKSKNILFVISKPDVYKSPGSDTYIVFGEAKIEDLSQHVPFQAAERLKPTEPSVAE-------PTVskpiaeDDDSDGEDADATGIEEKDIELVMSQASVSRKKAINALKKTDKDIVNAIMELTM
>UniRef100_UPI0021532BEC
MPGEATETVPATEQELPQPQAETGSGTESDSDESVPELEEQDSTQTATQQAQLAAAAEIDEEPVSKAKQSRSEKKARKAMSKLGLRQVTGVTRVTIRKSKNILFVITKPDVYKSPASDTYIVFGEAKIEDLSQQAQLAAAEKFKVQGEAVSNIQENTQTPTVQEESEEEEVDETGVEVKDIELVMSQANVSRAKAVRALKNNSNDIVNAIMELTM
>UniRef100_A0A5N6T7D4
---------------------------------------------------------------------SRNEKKARKAIGKLGLKHVPGITRVTLRRPKNILFVINQPDVYRSPTSNTWIIFGEAKIEDLNSQAQASAAQQLaaaeAAAGEHAGHDHEHeplgsklpeAETKKEEEEDDGEPADESGLEAKDIELVMAQANVSRKKAVKALRENDNDIVNSIMALSI
>UniRef100_A0A8B9BHH6
-----------------------GSCNESESnDESIPELEEPEGAEPRPAQTQapLTHSLGTGEESISKAKQSRSEKKARKAMSKLGLRQIHGVTRITIRKSKNILFVITKPDVFKSPASDIYIVFGEAKIEDLSQQVHKAAAEKFKVPMEHSPLITETAPALTIKEESeEEEEVDETGLEVRDIELVMAQANVSRPKAVRALRHNNNDIVNAIMELTM
>UniRef100_A0A6P6BN11
MPGEATETVPATEQELPQPQAETGSGTESDSDESVPELEEQDSTQATTQQAQLAAAAEIDEEPVSKAKQSRSEKKARKAMSKLGLRQVTGVTRVTIRKSKNILFVITKPDVYKSPASDTYIVFGEAKIEDLSQQAQLAAAEKFKVQGETVSNIQENTQTPTVQEESEEEEVDETGVEVKDIELVMSQANVSRAKAVRALKNNSNDIVNAIM----
>UniRef100_UPI002180722C
----------------------------------------------------------VAEDLSNKARQSRGEKKARKIISKLGLKQIHGVNRVTIRKSKNILFVINNPDVFKNPASDTYIVFGEAKIEDLSQQAQVAAAEKFK-SADMMPNVLDKdgasrpmVSQPIQEEEEEEGEIDYKGVEEKDVDLVCAQAQVTKRKAIEALLKNNNDIVNAIMDLTM
>DUMMY
-----------------------------------------------------------------------------------------------------------------------------------------------------------------------------------------------------------------------
>UniRef100_A0A2T9ZG36
---------------------------------------------------------------------SKMEKKARKALEKQGLDPVHGITRVTMKRPKGVIVSIQNPEVYKSSGSNTYIVFGEARVDDMAarmQQEALAKAQQNAAAKQTPSKpaiTQEEifsgaEQVEEASKQSDDEEVEPlEGTTEENIGVVMNQANVSRSKAIKALKEKNNDLVEAIMSL--
>UniRef100_A0A1R0GRK8
---------------------------------------------------------------------SKTEKKVRKAMEKQGLAPFPGITRVTMRRSRGAIFSINAPEVFKSTTSDTYIVFGEAKNDDAASRAQMEALQQMAMQAPPAAGSSSHDHThdhdhdhthdhdhdhshEAVQAPAEpEEAVDSTGVSEEDISMVMKQANVSRSKAVKALKENDNDIVEAIMNL--
>DUMMY
-----------------------------------------------------------------------------------------------------------------------------------------------------------------------------------------------------------------------
>UniRef100_A0A8J4PVF4
-------------------------------------------------------------------KATRNDKKSRQAMAKLGFAPVPEIFRATL-KQNNILIVVSNTEAYKNAApagQETYAIFGETTFEDQSTQRATKAAKNLEETAKFEAPVEE--VTPAVAE--DDENVDLQGLDPKEVEIVMKETKASKAKAVAALK-KTGDIVSAVLELSV
>UniRef100_A0A1R1YAR9
---------------------------------------------------------------------SKTEKKARKAMEKQGLEPFPGITRVTMRRARGGIFSINNPEVFKSSTSDTYIVFGEAKNDDAASRAQMEALQQMAMQApppqQPAASEPTPAAAPAAESKEDDEPVDATGVSEDDINMVMKQANVSRSKAVKALKENDNDLVEAIMNL--
>UniRef100_A0A8B7ZMM6
MPSETTETVQPSAEDV---KDEASSGTESDSDGSVPDLE--DADQATS---QLHAQLGTGEEPVSKAKQSRGEKKARKLLSKCGLKNVTGITRVTIRKSKTILFVIQNPDVFKCAGSDLHIIFGEAKIEDLSQQAQVVAAEQFRTQepTPTITGESNATTAQAIQEEDEEEEVDETGVESKDIELVVQQANVSRAKAVKALKNNNNDIVNAIMELTM
>UniRef100_D1FVA3
---------------------EAGSGSDSDTEESLPELEQGD-----------IASAPVVTEASKVAKQSRSEKKARKLMAKLGLKQVPGVNRVTIRKSKNILFVINKPDVFRNPSSDSYIVFGEAKIEDMSQQAQMAAAEKFK---EPAVNPAKDTAAHTTvpaaiqeDEEEDEEEVDETGMEEKDIELVVSQANVSRAKAVRALKNNNNDIVNAIMDLTM
>UniRef100_A0A9C6U7R3
------------------------SGTDSDSDVSVPEL--LDDTGAGSginfpggAAAAAAAGLPID---ISKAKQTRGEKKARKIMSKLGLKPIQGVSRVTIRKSKNILFVINKPDVFKNPVSDTYIVFGEAKIEDLSQQAQVAAAEKFKAPeiSPAADVGAGTTAVAPIQEESEEEEVDDTGVEEKDVDLVMLQANVSRAKAIKALRNNGYDLVNAIMALTM
>DUMMY
-----------------------------------------------------------------------------------------------------------------------------------------------------------------------------------------------------------------------
>UniRef100_A0A7L2VI00
-------------------------------------------------QAQLTHSLGTGEETVSKAKQSRSEKKARKAMSKLGLRQIHGVTRITIRKSKNILFVITKPDVFKSPASDIYIVFGEAKIEDLSQQVHKAAAEKFKVPMEHSPLITETAPTLTIKEESeEEEEVDETGLEVRDIELVMAQANVSRPKAVRALRHNNNDIVNAIM----
>UniRef100_A0A7K9HGC2
-----------------------GSCNESESnDESIPELEEPEGSEPPTTQTQLTHSLGTGEETVSKAKQSRSEKKARKAMSKLGLRQIHGVTRITIRKSKNILFVITKPDVFKSPASDIYIVFGEAKIEDLSQQVHKAAAEKFKVPMEHSPLITETAPTLTIKEESeEEEEVDETGLEVRDIELVMAQANVSRPKAVRALRHNNNDIVNAIM----
>UniRef100_A0A4Z0A633
---------------------------------------------------------EHDEDPTSNAAldkiQSRSERKARKALLSLGLKKVPGITRVTLRRPKNLLFVIASPDVYKSQNSDCYIVFGEAKMEDMNAQAQMNAAQHLSQSAGGVPNLEssgaggegdDDDDIPELEAPEEDGPVDETGIDPKDIDLVMAQVNCSRPKAVRALKESGGDLINAIM----
>UniRef100_G0NV81
------------EKEVKEPQVD-------NSDDSDNEALEQELTE---EQRRVAEAAGLGDHIDKQAKQSRSEKKARKLFSKLGLKQVTGVSRVCIRKSKNILFVINKPDVFKSPGSDTYIIFGEAKIEDLTQHAQMSAIENMKPTREA-------PQLKTVEEdENEDVEEDSAGIEEKDIELVISQANTTRNKAIRALKDADNDIVNAIMSLTM
>UniRef100_A0A851C671
-----------------------GSGNESESnDESIPELEEPEGSEppPTQPQVPLGHALGPGEEPLSKAKQSRSEKKARKAMSKLGLRQIHGVTRITIRKSKNILFVISKPDVFKSPASDIYIVFGEAKIEDLSQQVHKAAAEKFKVPLEHSALVTDTAPALAIKEESeEEEEVDETGLEVRDIELVMAQANVSRPKAVRALRHNNNDIVNAIM----
>UniRef100_UPI000B8E5653
----------------------SGSGTESDSDDTIPELEE-PGTGQTSGVFPGATAAGLPMDMVSKAKQSSGEKKARKIMSKLGLKPVQGVSRVTIRKSKNILFVINKPDVYKNPASDTYIVFGEAKIEDLNQQAQVAAAEKFKAPevSQAAEAGGSTAVVAPIQEESEEEDVDETGVEEKDVDLVMSQANVSRGKAIKALKNNQNDIVNAIMELTM
>UniRef100_A0A5M8PYK1
---------------------------------------------------------------------SRNEKKARKSIAKLGLKHVPGITRVTLRRPKNILFVINQPDVYKSPSSNTWIIFGEAKIEDLNSQAQASAVQQLAQQESSSSHSADphaghdhshdgkgkaidagDGKKSADDDEDDGEEVDDSGLEAKDIDLVMAQAGVSRKKAVKALNEHDMDIVNAIMSLSV
>UniRef100_A0A401TKC7
-----------------------GSGTESDSDEPVPELEDLDTKQSVAQQVLLAATAQIDEGPISKSQKLRNEKKTWKAMTNPMLHQVTGITRVSVRKSKNTL----SSQNHKSTTAlcqVNYNAFAKLRLKVYLSELRVL------LQGELVNKIQAPTQSLTVQEEREEEEVVETSVVVKDIELATSQTNVARGKAV-------------------
>UniRef100_UPI001F07867B
MPGESTETVSIMEQDLQQPQAETGSATDSDSDESVPELEEQDSAQAQTHQAQLAAAAEIDEEPVSKAKQSRSEKKARKAMSKLGLRQVAGVTRVTIRKSKNILFVIPKPDVYKSPASDTYIVFGEAKIEDLSQQAQLAAAEKFKVQGEAVSSIQENTQTPTVQEESEEEEVDDTGVEVKDIELVMSQANVSRVKAIRALKNNNNDIVNAIMELTM
>UniRef100_A0A7L0X8E2
-----------------------GSGNESESnDESIPELEEPEGSELPPAQPQvggwglglggppggaggppdppslqvpLGHALGPGEEPLSKAKQSRSEKKARKAMSKLGLRQIHGVTRITIRKSKNILFVISKPDVFKSPASDIYIVFGEAKIEDLSQQVHKAAAEKFKVPLEHSALVTDAAPALAIKGESEEEEgVDETGLEVRDIELVMAQANVSRPKAVRALRHNNNDIVNAIM----
>UniRef100_UPI001E8D3637
---------------------------------------------------------------------SRNEKKARKAIGKLGLKHVPGITRVTLRRPKNILFVINQPDVYRSPSSNTWIIFGEAKIEDLNSQAQASAAQQLAAAeaaagGEHAGHDHEHdlgtakapeTEAKKDEEEDDGEAVDESGLEAKDIELVMAQANVSRKKAVKALRENDNDIVNSIMALSI
>UniRef100_A0A5N6YUE4
----------------------------------IEEIVEEETPKANVEDAGSSSESEAGDEPnipagAAVTIHSRNEKKARKAIGKLGLKHVPGITRVTLRRPKNILFVINQPDVYRSPSSNTWIIFGEAKIEDLNSQAQASAAQQLaaaeAAAGEHAGHDHDHDhgkgKAPEAEAKKEEEEddgepVDETGLEAKDIELVMAQANVSRKKAVKALRENDNDIRSAALKI--
>UniRef100_A0A165AJ21
-----------------------------------------------------------EEDPTSAAAldkiQSRSERKARKALLSLGLKRVPHITRVTLRRPKNVLFVIATPDVYKSSNSDCYIVFGEAKIEDVNSQAQLSAAQQLSQGGQSlgVSNTgkaaatggDDDDDMPDLEPAEEEGEVDETGVDPKDIELVMTQVNCSRAKAVRVLKESGGDLINAIM----
>UniRef100_UPI0020081C0D
--------------------------------------------------------------------QSRSERKARKALLGLGLKKVEGITRVTLRRPKNVLFVIATPDVYKSPNSDCYIVFGEAKIEDMNQAAQLSAAQQLASGGAGVPSLdasgvtggddDDDDDIPELEEVQEEGPVDETGVEPKDIELVMQQVGCSRAKAVRVLKESGGDLINAIM----
>UniRef100_UPI001FB5C5AC
---------------------EAGSGSDSDTEESLPELEQGD-----------IASAPVVTEASKVAKQSRSEKKARKLMAKLGLKQVPGVNRVTIRKSKNILFVINKPDVFRNPSSDSYIVFGEAKIEDMSQQAQMAAAEKFK---EPAVNPAKDTAAHTTvpaaiqeDEEEDEEEVDETGMEEKDIELVVSQANVSRAKAVRALKNNNNDIVNAIMDLTM
>UniRef100_UPI000D32B608
-------------------------GSDSDSEDTIPELE--DAGAGATQLGGGATGLPID--LVSKAKQSRGEKKARKIMLKLGLKQIQGVNRVTIRKSKNILFVINNPDVYKNPQSDTYIVFGEAKIEDLSQQAQVAAAEKFKApeAAGASDTIGAATSVAPIAEE-DEEEVDDTGVDEKDIELVITQANTTRAKAIRALKNNNNDIVNAIMELTM
>DUMMY
-----------------------------------------------------------------------------------------------------------------------------------------------------------------------------------------------------------------------
>UniRef100_A0A401GI80
-----------------------------------------------------------DEDPTSQAAldkiQSRSERKARKALLGLGLKKVPGITRVTLRRPKNVLFVIATPDVYKSPNSDCYIVFGEAKIEDMNSQAQLSAQQL--ASGAAAGNIpnlesagvgnenEDDDEIPELEAVEEDGPIDETGVEPKDIELVMQQVGCSRAKAVRVLKESGGDLINAIM----
>UniRef100_A0A7S3RH83
------------------------------------------------------------------------EKKSRKAVEKLGMKPVPGIVRVTVKKSKNILFVISKPDVHKSTNSDTYIVFGEAKIEDLSAQAQASAAQQF-MKAAPEAGDEEKNEAPAI-EEVEDGDVDESGIEPKDIE---------------------------------
>UniRef100_UPI001876971E
MPGEATETVPATEQELPQPQAETGSGTESDSDESVPELEEQDSTQAATQQAQLAAAAEIDEEPVSKAKQSRSEKKARKAMSKLGLRQVTGVTRVTIRKSKNILFVITKPDVYKSPASDTYIVFGEAKIEDLSQQAQLAAAEKFKVQGEAVSNIQENTQTPTVQEESEEEEVDETGVEVKDIELVMSQANVSRAKAVRALKNNSNDIVNAIM----
>UniRef100_UPI0003344F7C
MPGEATETVPATEQELPQPQAETGSGTESDSDESVPELEEQDPTQATTQQAQLAAAAEIDEEPVSKAKQSRSEKKARKAMSKLGLRQVTGVTRVTIRKSKNILFVITKPDVYKSPASDTYIVFGEAKIEDLSQQAQLAAAEKFKVQGEAVSNIQENTQTPTVQEESEEEEVDETGVEVKDIELVMSQANVSRAKAVRALKNNSNDIVNAIMELTM
>UniRef100_UPI000763B75F
-----------------------------------------------------------------KARQSRGEKKARKIISKLGLKQIHGVNRVTIRKSKNILFVINNPDVFKNPASDTYIVFGEAKIEDLSQQAQVAAAEKFKSADMMPSVLDKDgasrpmVSQPIQEEEEEEGEIDYKGVEEKDVDLVCAQAQVTKRKAIEALLRNHNDIVNAIMDLTM
>UniRef100_A0A2S2QT37
-----------------------------------------------------------------KARQSRGEKKARKIISKLGLKQIHGVNRVTIRKSKNILFVINNPDVFKNPASDTYIVFGEAKIEDLSQQAQVAAAEKFKSADMMPSVLDKDggarqmVSQPIQEEEEEDGEIDYKGVEEKDVDLVCAQAQVTKRKAIEALLKNNNDIVNAIMDLTM
>UniRef100_UPI000258EA3F
-----------------------GSGTDSDSDDTLPDLDDAGAGGTVGFSATTVTGLDM----VSKAKQSRGEKKARKLMSKLGLKPVQGVNRVTIRKSKNILFVINKPDVLKNPASDTYIVFGEAKIEDLSQQAQVAAAEKFKEPPviPATEAGGSTTVVAPIQEES-EEEVDETGVEEKDIDLVMCQANVSRGKAIKALKNNQNDIVNAIMELTM
>DUMMY
-----------------------------------------------------------------------------------------------------------------------------------------------------------------------------------------------------------------------
>UniRef100_A0A3B5AJL2
-----------------------GSGTDSDSDDSVPELEEQDSAQTQTQQAQLAAAAEIDEEPVSKAKQSRSEKKARKAMSKLGLRQVTGVTRVTIRKSKNILFVITKPDVYKSPASDTYIVFGEAKIEDLSQQAQLAAAEKFKVQGEAVSNIQENTQTPTVQEESEEEEVDETGVEVKDIELVMSQANVSRAKAVRALKNNNNDIVNAIMELTM
>UniRef100_A0A0D2LH48
-----------------------------------------------------------DDEEGGKGKQSRSEKKSRKAMQKLGMKPVPHVARVTIKKSKNILFVIQAPDVFKSPASDTYVIFGEAKIEDLSAQ---------------------------------------------------------------------------------
>DUMMY
-----------------------------------------------------------------------------------------------------------------------------------------------------------------------------------------------------------------------
>UniRef100_UPI00074FEBEF
MPGEATETVPATEQELPQPQAETvpplpvpgtpmevkltaeestqaatkipevagkgsqsettlepsGSGTESDSDESVPELEEQDSTQATTQQAQLAAAAEIDEEPVSKAKQSRSEKKARKAMSKLGLRQVTGVTRVTIRKSKNILFVITKPDVYKSPASDTYIVFGEAKIEDLSQQAQLAAAEKFKVQGEAVSNIQENTQTPTVQEESEEEEVDETGVEVKDIELVMSQANVSRAKAVRALKNNSNDIVNAIMELTM
>DUMMY
-----------------------------------------------------------------------------------------------------------------------------------------------------------------------------------------------------------------------
>UniRef100_A0A4S2LFL0
------------------------SDSESDSDDSAPELAE-SKDQGDTKGAGLT------DDLLSRSKQSRSEKKARKAMSKLGLKPIPGICRVTIRKAKTIMFVISQAEVYKSSASDTYIIFGEAKVEDMSAQAQIAAAEKLRSQAMAGSGLGASgvlskdaggsiTKTAIPEESEDEEEPDATGLGEKDIELIMQQASVSRGKAIKALRENNNDMVNAIMSLT-
>UniRef100_A0A6P8AYW3
---------------------------------------------------------------------SRNEKKARKAIEKLHLIRVDGITRVTLRRPKNILFVINNPEVYKSPNSSTYIVFGEAKIEDLNASAQAAAAQQLassaghdhdhagHSHGEAGKASEGDAKK---EDDDEDEEVDADGIEDKDIELVMTQAGVSRTKAIKALKENDNDIVNSIMALSV
>UniRef100_A0A194XV28
---------------------------------------------------------------------SRNEKKARKSIMKLGLQKVPGITRVTLRRPKNILFVINNPEVYKSPSSNTYIVFGEAKIEDLNSQAQASAAQQLAAQeahdhaghdhsghdhsghdhgkGKAIDTGDDKKD----EDEDDGEEVDASGLEDKDIELVMTQASVSRNKAIKALKENDNDIVNSIMALSI
>DUMMY
-----------------------------------------------------------------------------------------------------------------------------------------------------------------------------------------------------------------------
>UniRef100_A0A0M8N563
---------------------------------------------------------------------SRNEKKARKALEKLHLTRVHGITRVTLRRPKNILFVIQDPEVYKSPNSNTYIVFGEAKIEDINATAQAAAAQQLaqvadehaghdhshaepSKAAEAAEEEKKKEEEEEEEEEDDGEDVDAEGIEDKDIELVMTQANVKRKKAIKALKENNCDIVNAIMALSI
>UniRef100_A0A7S3NE01
----------------------------------------------------------LEEQPKGDKKLNKAEKKCIKTLNKLGLKPQSGITRVTLKRRDGIVFVISNPEVYKSPTSEnSFVVVGELKmdeprIDNMPTQIPKPTATKPATEtktGESAEKTEEvkATADQPSKEESKVTEVTDDGDEPQSeegltpmhIDMVMQNASCTRNQAIKALRETNNDMVNAIMLL--
>UniRef100_A0A8J2QXM2
---------------------------DSDSDDTIPELEDAGAPGAGGITNPMAGT-----DMVSKQKQSRGEKKARKIMGKLGLKPVQGVSRVTIRKSKNILFVISSPDVYKNPHSDTYIVFGEAKIEDLSQQATMAAAERFKAPETAAAGNDTATSGTTVapiAEEEDSEGADEGDVDEKDVEIVMTQANVSRARAVRALRNNQSDIVNAIMQL--
>DUMMY
-----------------------------------------------------------------------------------------------------------------------------------------------------------------------------------------------------------------------
>UniRef100_UPI001069B98C
-------TAPAVEK--PTAEENEGSGTESDSDDDIPELEE---AQGVSQSvSEVAAAAGVPEESISKARQSRSEKKARKAVQKLGLKAITGVNRVAIRKSKNILFVIAKPDVYKNPNGDTYIVFGEAKIEDLSQTEQMRAAKKFEATEKLMSEISE-VKESVEQEESDDEEVDESGVESKDIELVMQQANVSRSKAVKALKNNANDIVNAIMELTM
>UniRef100_UPI001D551FB4
---------------------------------------------------------------------SRNEKKARKAIEKLHLQKVPGITRVTLRRPKNILFVINSPEVYKSPNSNTYIVFGEAKIEDLNSAAQQAAAQQLAAAGEHSHDDHAGHDHGKAEEsakkdddEDDGEEVDAEGLEDKDIELVMTQAGVSRKKAVKALKENDNDIVNSIMALSV
>UniRef100_A0A7K4YZK9
-------------------------------------------------QAQLTHSLGTGEESVSKAKQSRSEKKARKAMSKLGLRQIHGVTRITIRKSKNILFVITKPDVFKSPASDIYIVFGEAKIEDLSQQVHKAAAEKFKVPMEHSPLITETAPTLTIKEESeEEEEVDETGLEVRDIELVMAQANVSRPKAVRALRHNNNDIVNAIM----
>UniRef100_A0A1M2VT29
-----------------------------------------------------------DEDPTSQAAldkiQSRSERKARKALITLGLKKVPGITRVTLRRPKNVLFVIANPDVYKSPNSDCYIVFGEAKIEDMNSQAQLSAAQQLASGGgsSGVPNLEgsgvdrepaDDDDIPELEAVEEDGNVDETGVDPKDIELVIQQVGCTRAKAVRVLKESGGDLINAIM----
>UniRef100_UPI0022426B70
MPGEATETVPVTEQEMQQPQAETGSGTESDSDESVPELEEQDSAQTQTQQAQLAAAAEIDEEPVSKAKQSRSEKKARKAMSKLGLRQVAGVTRVTIRKSKNILFVITKPDVYKSPASDTYIVFGEAKIEDLSQQAQLAAAEKFKVQGEAVSNIQENTQTPTVQEESEEEEIDETGVEVKDIELVMSQANVSRAKAVRALKNNNNDIVNAIMELTM
>UniRef100_UPI00083FDF4B
-----------------------GSGTDSDSDDTMPELDDAGTGGTVGFPGTTVTGLPID--VVSKAKQSRGEKKARKLMSKLGLKPVQGVNRVTIRKSKNILFVINKPDVLKNPASDTYIVFGEAKIEDLSQQAQVAAAEKFKEPPviPATEAGGSTTVVAPIQEES-EEEVDETGVEEKDIDLVMSQANVSRGKAIKALKNNQNDIVNAIMELTM
>UniRef100_A0A7L2DWJ4
-----------------------GSGNESESnDESIPELEEPEGSELPPAQSQvpLGHALGPGEEPLSKAKQSRSEKKARKAMSKLGLRQIHGVTRITIRKSKNILFVISKPDVFKSPASDIYIVFGEAKIEDLSQQVHKAAAEKFKVPLEHSALVTDAAPALAIKEESeEEEEVDETGLEVRDIELVMAQANVSRPKAVRALRHNNNDIVNAIM----
>DUMMY
-----------------------------------------------------------------------------------------------------------------------------------------------------------------------------------------------------------------------
>UniRef100_A0A183WPQ1
------------------------SDTGSDSDDSAPDIED-------TKEQGDAKSSQLADELLSRCKQSRSEKKARKAMSKLGLKLVQGVCRVTIRKAKSIMFVISRAEVYKSSASDTYIIFGEAKVEDISAQAQIAAAEKLRSQAmggtdlgtsgslskDVVSSVSKN----AIAEESEDE-------EEKDIELIMQQAGVSRSKAIRALRENNNDMVNAIM----
>UniRef100_A0A024USI3
----------------------------------------------------------------------RAESKARKAMQKLGLKQVNGIIRATIKKSQGVLFVISKPDVFKSSASETYVIFGEAKIEDTNNQPQVPQFD----QEEAPA-----AETKAVAADDDETEVDESGVDPKDIQLVMTQSNVSRAKAVAALKSNDNDVVNAIMELTM
>UniRef100_A0A0N0DS73
------------------------------------------------EEAQNAAAVAVDDEvPTLEAaevpQSAKQSKRYAKAMAKMGLKPEPNIVKVNIRKIGSLAFAMVQPEVYRFPGTNTFVIFGEAQLEDMSALAQEAAA-RAAVSGAAETSDDAAAAAPAAKEEDDGEEVDAGGLDEKEINVVMSQANVSRNKAIRALKNNNGDIVNTIMELTM
>UniRef100_A0A371I391
-----------------------------------------------------------------RSKQTRSEKKSRKAMLKLGMKPVTGVSRVTVKKSKNILFVISKPDVFKSPTSDTYIIFGEAKIEDLSSQLQTQAAEQFKAPN--VSNVGFKPESSAIA--QDDEDVDETGVDPKDIELVMTQAGVSRPKAVKALKAANGDIVAAIMELT-
>UniRef100_A0A0G2EHT7
---------------------------------------------------------------------SRNEKKARKAISKLGLKHVPGITRVTLRRPKNVLFVVSNPDVYRSPTSNTWIIFGEAKIEDLNSQAQASAAQQLAAQeaagvgSHAGHNHDEGkgkaPEEKKVEEEDDDEEVDESGLEAKDIELVMTQAGVSRKKAVKALKENDNDIVNSIMALS-
>UniRef100_A0A8S0S260
--------------------------------------------------------AEGDGDASGRSKQSRSEKKSRKAMLKLGMKPIPGVSRVTVKKSKNILFVISKPDVFKSPNSDTYIIFGEAKIEDLSSQLQTQAAEQFKAPN--VSNIAPKPEPVTVA--LDDEDVDETGVEPKDIELVMTQAGVSRARAVKALKESDGDIVSAIMELT-
>UniRef100_UPI000C1D32E2
-------------------------------------------------------------------KQSRSEKKSRKAMLKLGMKPVTGVNRVSIKRTKNVLFFISKPDVFKSPNSETYVIFGEAKIEDLSSQLQTQAAQQFRMPDMSSMISKSDASAPDAaiqadeEEEEEEEEIDETGVEARDIDLVMTQAGVSRSKAVKALKTHDGDIVSAIMELT-
>UniRef100_A0A226EVC8
------------------------SATDSDSDGSdIPELEDNTGAVAGGEGKEGLIPGMGADDLISKVKQSRGEKKARKIMSKLGLKQITGVNRVTIRKSKNILFVITKPDVYKNPASDTYIVFGEAKIEDLSQQAQMAAAEKFK--GPEMPSASElnpaSTLASTIQEEDTDEEVDASGVEEKDIELVMSQANVSRAKAVKALKKTENDIVNAIMDLTM
>UniRef100_A0A6P7MVC6
MPGEATETVPVTEQEMQQPQVETGSGTESDSDESVPELEEQDSTQ--TQQAQLAAAAEIDEEPVSKAKQSRSEKKARKAMSKLGLRQVTGVTRVTIRKSKNILFVITKPDVYKSPASDTYIVFGEAKIEDLSQQAQLAAAEKFKVPGETVSNIQENTQTPTVQEESEEEEVDETGVEVKDIELVMSQANVSRAKAVRALKNNNNDIVNAIMELTM
>UniRef100_A0A2P5IEA6
---------------------------------------------------------------------SRNEKKARKAMEKLHLTRILGITRVTLRRPKNILFVINNPEVYKSPNSNTYIVFGEAKIEDLNASAQAAAAQQLAQaehdhaghdHGES-SKAVEGGEAKKEEEEEEDdgEEVDAEGIEDKDIELVMTQANVTRKKAIKALKENDNDIVNSIMALSI
>UniRef100_K0TQS9
-----------------------------------------------------------------------------------------------------------------------------------------------------------------------EESVDDEGVEPKDIELVMSQAGCSKAKAVKALKENDNDLVNAIMSLT-
>DUMMY
-----------------------------------------------------------------------------------------------------------------------------------------------------------------------------------------------------------------------
>UniRef100_A0A6P9AHK3
-------------------------GTDSDSD-SAPELEDAGAGSGINFPGGAAAAAaaglPID---ISKAKQTRGEKKARKIMSKLGLKPITGVSRVTIRKSKNILFVINKPDVFKNPVSDTYIVFGEAKIEDLSQQAQVAAAEKFKAPeiSPAADVGAGTTVVAPIQEESEEEEVDDSGIEDKDVDLVMLQANVSRAKAIKALRNNGCDLVNAIMALTM
>UniRef100_UPI001885D590
MPGEATETV--TEQELHQPQVETGSGTESDSDDSVPELEEQDSAQTQTQQAQVAAAAELDEEPVSKAKQSRSEKKARKAMSKLGLRQVTGVTRVTIRKSKNILFVITKPDVYKSPASDTYIVFGEAKIEDLSQQAQLAAAEKFKVQGEAVSNIQENTQTPTVQEESEEEEVDETGVEVKDIELVMSQANVSRAKAVRALKNNNNDIVNAIMELTM
>UniRef100_UPI00210FBE4F
MPGEATETV--TEQEMHHPQVETGSGTESDSDDSVPELEEQDSAQTQTQQAQVAAAAELDEEPVSKAKQSRSEKKARKAMSKLGLRQVTGVTRVTIRKSKNILFVITKPDVYKSPASDTYIVFGEAKIEDLSQQAQLAAAEKFKVQGEAVSNIQENTQTPTVQEESEEEEVDETGVEVKDIELVMSQANVSRAKAVRALKNNNNDIVNAIMELTM
>UniRef100_A0A7L2JZN6
----------------------------------------------------------------------------RQAMSKLGLRQIHGVTRITIRKSKNILFVISKPDVFKSPASDIYIVFGEAKIEDLSQQVHKAAAEKFKVPLEHSALVTDAAPALAIKEESeEEEEVDETGLEVRDIELVMAQANVSRPKAVRALRHNNNDIVNAIM----
>DUMMY
-----------------------------------------------------------------------------------------------------------------------------------------------------------------------------------------------------------------------
>UniRef100_A0A7L1Y2N6
------------------------------------------------QQAQLTHSLGTGEETVSKAKQSRSEKKARKAMSKLGLRQIHGVTRITIRKSKNILFVITKPDVFKSPASDIYIVFGEAKIEDLSQQVHKAAAEKFKVPMEHSPLITETAPTLTIKEESeEEEEVDETGLEVRDIELVMAQANVSRPKAVRALRHNNNDIVNAIM----
>DUMMY
-----------------------------------------------------------------------------------------------------------------------------------------------------------------------------------------------------------------------
>UniRef100_A0A6M2DF21
------------------PEAHEDSGSESDSDDTIPELED----------AGIGAGpgpAGLPIDMVSKAKQSRGEKKARKIMSKLGLKPIQGVSRVTIRKSKNILFVINNPDVFKNPHSDTYIIFGEAKIEDLSQQAQVAAAEKFKV-PEVSPAGGDASGAPTIVapiAEEDEGEIDESGVEEKDIELVMSQANVPRQKAIRALKNNQNDIVNAIMELTM
>UniRef100_A0A6U2NW63
-----------------------------DSDDDVPELEEQ-TEEVPTPGADAGGDAE-------EGKQNRAEKKARKAMQKLGMRPVPGVMRVTVKKSKNVLFVIQKPDVFKSPNADAYVVFGEAKSEDLSAQNQAQAAKQFRVpPTEAAA-----AAAPAVAEDA-DEALDETGVEAKDIELVMSQAGCSRARAVKALKENDGDLVNSIMSLT-
>DUMMY
-----------------------------------------------------------------------------------------------------------------------------------------------------------------------------------------------------------------------
>UniRef100_H3G7X3
-----------------------------------------------------------------KGKHNRSEKKARKAMQKLGMKPVGGIIRVTIKKNKNVLFVISKPDVYKSTVSETYVIFGEAKIEDLNAQAQSMAAQQFKAPAAETPAADAAPAVEAVAEE-DDEDVDDAGIDAKDIQLVMSQAGVSKSKAVAALRSNDNDIVNAIMELTM
>UniRef100_A0A7J0GG35
-----------------------------------------------------------------RSKQSRSEKKSRKAMLKLGMKPIPGVSRVTVKKSKNILFVISKPDVFKSPASDTYVIFGEAKIEDLSSQLQTQAAEQFKAPdlSHVISKPESSAMAP-----QDDEDVDETGVEPKDIELVMTQAGVSRSKAVKALKAADGDIVSAIMELT-
>UniRef100_A0A915CPG9
---------------------------------------------------------------------------------------VHGVSRVCIRKSKSILFVINKPDVYKSPGSDTYVVFGEAKIENLAQHAQITDVENLKV--TIIIDIRDVRRMVSEEQESDGEEADATGIEEKDIELVMSQANVSRNKAIKALKKADNDLVNAIMELKM
>UniRef100_UPI000C200738
--------------------------TQSDTDDEIPELEDAGNGTAGTAAFTGAAAAGLPMEMVSKAKQSRGEKKARKIMSKLGLKLITGVNRVTIRKSKNILFVINKPDVYKNPVSDTYIIFGEAKIEDLSQQAQVAAAEKFKeaaAEG-AASNA--TTSVPPITEES-DEEVDDTGVEDKDIELVMTQANVSRPKAVKALKNNQNDIVNAIMELTM
>UniRef100_A0A4S4L7D2
-----------------------------------------------------------DEDPTSAAAldkiQSRAERKARKALLGLGLKKVPGITRVTLRRPKNILFVIASPDVYKSPNSDCYLVFGEAKIEDVNQQAQISAAQQLAQSGGAgmgggavpsleksgAGGDEDDDDMPELEAADEDGPIDETGLDPKEIDLVMAQVNCSRAKAVKVLKENGGDIINAIMAAT-
>UniRef100_A0A3S2M840
---------------------------DSDSDDTIPELEDAGAPGAGGISNPIAG---ID--IVSKAKQSRGEKKARKIMSKLGLKPVQGVNRVTIRKSKNILFVINSPDVYKNPHSDTYIVFGEAKIEDLSQQATMAAAERFKAPETAAAgndSAATGTTVAPIAEEEDEEGADEAGVDEKDVEIVMSQANVSRARAVRALRNNHSDIVNAIMELTM
>UniRef100_UPI001D231FA6
----------------------------------------------------------------------RNEKKARKALEKLHLTRIPGITRVTLRRPKNILFVINSPEVYKSPNSNTYIVFGEAKIEDVNAAAQQAAAQQLasanaehdhaghnhgesSKAAESAEAKKEDNDDDSDEEEDDEEEVDATGLEDKDIELVMTQASVSRNKAIKALKENDNDIVNSIMALSI
>DUMMY
-----------------------------------------------------------------------------------------------------------------------------------------------------------------------------------------------------------------------
>UniRef100_A0A7R9HMD2
-----------------------GSGTESDSDDTIPDLEE----PGTGQSGGIypgAAAAGLPIDMVSKAKQSRGEKKARKIMSKLGLKPVQGVSRVTIRKSKNILFVINKPDVYKNPASDTYIVFGEAKIEDLSQQAQVREAEKFKApqDSPAADGAGSQTVVAPIQEESEEEDVDETGVEEKDVDLVMSQANVSRGKAIKALKNNQNDIVNAIMEL--
>UniRef100_UPI0021671C94
---------------------------DSDSDDTIPELEDAGTTGAGGITNPIAG---ID--IVSKAKQSRGEKKARKIMSKLGLKPVQGVNRVTIRKSKNILFVINSPDVYKNPHSDTYIVFGEAKIEDLSQQATMAAAERFKAPETAAAGNDTATAGTTVapiAEEEDEEGVDETEVDEKDVEIVMVQANVSRAKAVRALKNNQSDIVNAIMELTM
>UniRef100_A0A2K0W3J6
----------------------------------------------------------------------RNEKKARKALEKLHLTRIPGITRVTLRRPKNILFVINNPEVYKSPNSNTYIVFGEAKIEDVNAAAQQAAAAQL-ASANAEDHSGHNHGEPSkaaetaeekkdkdedeEEEEDDDEEVDASGLEDKDIELVMTQANVSRNKAVKALKENDNDIVNSIMALSI
>DUMMY
-----------------------------------------------------------------------------------------------------------------------------------------------------------------------------------------------------------------------
>UniRef100_A0A665T7N8
MPGEATETVPVTEQEMQQPQVETGSGTESDSDDSVPDLEEQDSAQTQTQQAQLAAAAEIDEEPVSKAKQSRSEKKARKAMSKLGLRQVTGVTRVTIRKSKNILFVITKPDVYKSPASDTYIVFGEAKIEDLSQQAQLAAAEKFKVQGEAVSNIQENTQTPTVQEESEEEEVDETGVEVKDIELVMSQANVSRAKAVRALKNNNNDIVNAIMELTM
>DUMMY
-----------------------------------------------------------------------------------------------------------------------------------------------------------------------------------------------------------------------
>DUMMY
-----------------------------------------------------------------------------------------------------------------------------------------------------------------------------------------------------------------------
>UniRef100_A0A7L0LY74
-------------------------------------------------QAQLTHSLGTGEETVSKAKQSRSEKKARKAMSKLGLRQIHGVTRITIRKSKNILFVITKPDVFKSPASDIYIVFGEAKIEDLSQQVHKAAAEKFKVPMEHPPLITETAPTLTIKEESeEEEEVDETGLEVRDIELVMAQANVSRPKAVRALRHNNNDIVNAIM----
>UniRef100_UPI0021E96F88
-----------------------------------------------------------------KSKQSRSEKKSRKAMLKLGMKPILGVSRVTVKKSKNILFVISKPDVFKSPNSDTYVIFGEAKIEDLSSQLQTQAAEQFKAPN--LGNVAPKTE-PAVAPQDDEDDVDETGVEPKDIELVMTQAGVSRPRAVKALKDSDGDIVSAIMELT-
>UniRef100_A0A8T0ASD7
MPGEATETVPVTEQEMQQPQAETGSGTESDSDESVPDLEEQDSAQTQTQQAQLAAAAEIDEEPVSKAKQSRSEKKARKAMSKLGLRQVTGVTRVTIRKSKNILFVITKPDVYKSPASDTYIVFGEAKIEDLSQQAQLAAAEKFKVQGEAASNIQESTQTPTVHEESEEEEVDETGVEVKDIELVMSQANVSRAKAVRALKNNNNDIVNAIMELTM
>DUMMY
-----------------------------------------------------------------------------------------------------------------------------------------------------------------------------------------------------------------------
>UniRef100_UPI0005232781
------------------------SGTESDSDESVPELEEQDSTQATTQQAQvgrwLGAGAQPDEEPVSKAKQSRSEKKARKAMSKLGLRQVTGVTRVTIRKSKNILFVITKPDVYKSPASDTYIVFGEAKIEDLSQQAQLAAAEKFKVQGEAVSNIQENTQTPTVQEESEEEEVDETGVEVKDIELVMSQANVSRAKAVRALKNNSNDIVNAIM----
>DUMMY
-----------------------------------------------------------------------------------------------------------------------------------------------------------------------------------------------------------------------
>UniRef100_A0A660KPX0
-----------------------------------------------------------------RSKQSRSEKKSRKAMLKLGMKPIPGVSRVTVKKSKNILFVISKPDVFKSPTSDTYVIFGEAKIEDLSSQLQTQAAEQFKAPD--LSHVISKPETSAVA--QDDEEVDETGVEPKDIELVMTQAGVSRSKAVKALKTAEGDIVTAIMDLT-
>DUMMY
-----------------------------------------------------------------------------------------------------------------------------------------------------------------------------------------------------------------------
>UniRef100_A0A7K9ERB3
-----------------------GSGTESDSDESVPELEEQDSTQATTQQAqvglaahpggtdpagatglraflspQLAAAAEIDEEPVSKAKQSRSEKKARKAMSKLGLRQVTGVTRVTIRKSKNILFVITKPDVYKSPASDTYIVFGEAKIEDLSQQAQLAAAEKFKVQGEAVSNIQENTQTPTVQEESEEEEVDETGVEVKDIELVMSQANVSRAKAVRALKNNSNDIVNAIM----
>UniRef100_UPI000D6A46CF
MPGEATETVPATEQELPQPQAETvapapgapteamltveeskpvatknpevaskdsqagtalecsGSGTESDSDESVPELEEQDSTQATTQQAQLAAAAEIDEEPVSKAKQSRSEKKARKAMSKLGLRQVTGVTRVTIRKSKNILFVITKPDVYKSPASDTYIVFGEAKIEDLSQQAQLAAAEKFKVQGEAISNIQENTQTPTVQEESEEEEVDETGVEVKDIELVMSQANVSRAKAVRALKNNSNDIVNAIMELTM
>UniRef100_A0A420Y6U3
---------------------------------------------------------------------SRNEKKARKAIEKLHLTRVPGITRVTLRRPKNILFVINNPEVYKSPNSNTYIVFGEAKIEDLNASAQAAAAQQLANSAthdhDHAGHDHSHGEKPAEEEEDDDEEVDAEGIEDKDIELVMTQANVSRKKAIKALKENDNDIVNSIMALSV
>UniRef100_A0A154PG98
--------------------AAAGSGTDSDSDDTVPELDDARAGGTVGFPGTTVAGLPID--MVSKAKQSRGEKKARKLMSKLGLKPVQGVNRVTIRKSKNILFVINKPDVLKSPASDTYIVFGEAKIEDLSQQAQVAAAEKFKEPPviPATEAGGSTTVVAPIQEES-EEEVDETGVEEKDIELVMCQANVSRGKAIKALKNNQNDIVNAIMELTM
>UniRef100_A0A8B8P7C4
--------------------------------------------------------------------QTRGEKKSRKVISKLGLKQVQGVNRVAIRKSKNILFVINKPEVYKSPASDTYIVFGEAKIEDLSQKAQLAAAEKFKAGVANMPEEQKSKAKPKLNyDEEDNEPVDEAGVDAKDIDLVVQQANVSRNMAIKALKNNENDIVNAIMDLTM
>UniRef100_J9VRA3
---------------------------------------------------------------------SRPERKARKALEGLGLKRVQGIQRVTLRRARNVLLVVASPEVYKSPGSDCYIVFGEAKVEDpnsaaqLQAQAQLAASSQAAQQAHAHGGFKEG--VPKSLEElmqdapsdssapapsGEATDASASGdfkVSDEEIQLIVAQTGVDEAKAREAYISEKGDLINAIMKL--
>UniRef100_A0A336LTK3
-------------------------GSDTDSDGTPPELEDAGAT--TT---QLGGADGGLPDMVSKNKQSRGEKKARKIMSKLGLKPVAGVSRVTIRKSKNILFVINNPDVYKNPHSDTYIIFGEAKIEDLSQQAQVAAAEKYKTDSAPtvgdVTSAAARTQEPPITEE-DEEEVDDTGVDEKDIELVMSQANVPRAKAIRALKSNQNDIVNAIMELTM
>UniRef100_A0A1J8PZZ5
---------------------------------------------------------EHEEDPTSQAAldkiQSRPERKARKALLSLGLKKVPNITRVTLRRPKNVLFVLSSPDVYKSQNSDCYIVFGEAKMEDMNSQAQMSTAQHLASAGGAgtgAMNLEtsgaggegdDDDDLPELEVPEEDGPLDETGVDAKDIELVMAQVSCSRAKAVKVLKDSGGDLINAIM----
>UniRef100_A0A067L7V9
-----------------------------------------------------------------RSKQSRSEKKSRKAMLKLGMKPIPGVSRVTVKKSKNILFVISKPDVFKSPTSDTYVIFGEAKIEDLSSQLQTQAAEQFKAPD--LSHVISKPETSAMA--QDDEEVDETGVEPKDIELVMTQAGVSRAKAVKALKAADGDIVSAIMELT-
>UniRef100_A0A8X8Y794
-----------------------------------------------------------------RSKQSRSEKKSRKAMLKLGMKPIPGVSRVTVKKSKNILFIISKPDVFKSPNSDTYVIFGEAKIEDLSSQLQTQAAEQFKV---PVPNI--GQATPKAEPEAviqDDEDVDETGVEPKDIELVMTQAGVSRVRAVKALKEANGDIVSAIMELT-
>UniRef100_A0A7K6MKD8
-----------------------GSGNESESnDESIPELEEPEGSELPPAQPQVPLGHGLgpGEEPLSKAKQSRSEKKARKAMSKLGLRQIHGVTRITIRKSKNILFVISKPDVFKSPASDIYIVFGEAKvgsggsggdvpgsgvavvtpcfpqIEDLSQQVHKAAAEKFKVPLEHSALVTDAAPALAIKEESeEEEEVDETGLEVRDIELVMAQANVSRPKAVRALRHNNNDIVNAIM----
>UniRef100_UPI001C7B5E2C
-----------------------------------------------------------EEDPTSAAAlekiQSRAERKARKALLSLGLRSVPNITRVTLRRPKNVLFVWNTPEVYKSPNSDCYIVFGEAKIEDMNAQAQLSAAQQAATGGAGATNTQqsiggddgDDDAIPELQAPDDDGPVDETGVDPKDIDLVIAQVGCSRAKAVRVLKESGGDLINAIM----
>UniRef100_A0A672JET3
MPGEATETVPVTEQEMQQPQVETGSGTESDSDDSVPELEEQDSAQTQTQQAQLAAAAEIDEEPVSKAKQSRSEKKARKAMSKLGLRQVTGVTRVTIRKSKNILFVITKPDVYKSPASDTYIVFGEAKIEDLSQQAQLAAAEKFKVQGEAVSNIQENTQTPTVQEESEEEEVDETGVEIKDIELVMSQANVSRAKAVRALKNNNNDIVNAIMELTM
>DUMMY
-----------------------------------------------------------------------------------------------------------------------------------------------------------------------------------------------------------------------
>UniRef100_A0A8H8CM10
-----------------------------------------------------------EEDPTSAAAldkiQSRSERKARKALLGLGLKKVPGITRVTLRRPKNVLFVLASPEVYKSPNSDCYIVFGEAKIEDMNSQAQMSAAQQLSSSGAgAAPTLEEsgaggdddDDDIPDLEAPEDDGPVDETGVDPKDIDLVMQQVNCSRAKAVRVLKESGGDLINAIM----
>UniRef100_A0A409W0S5
-----------------------------------------------------------EEDPTSAAAldkiQSRSERKARKALLGLGLKKVPGITRVTLRRPKNILFVLTSPDVYKSQNSDCYIVFGEAKIEDMNSQAQMSAAQQLASGGGAAPQLDEaailggkedgDDDIPELEAVDDDAPVDETGVDPKDIELVMQQVNCTRAKAVRVLKESGGDLINAIM----
>UniRef100_A0A8H5GJC8
-----------------------------------------------------------EEDPTSAAAlekiQSRSERKARKALLSLGLKKVPGITRVTLRRPKNVLFVLANPDVYKSPNSDCYIVFGEAKIEDMNSQAQLSAAQQLassqpgatALENSGVGGDGDDDDIPELEAAEEEGPVDETGVDPKDIDLVMQQVNCSRAKAVRVLKESGGDLINAIM----
>UniRef100_A0A7R7ZQ36
---------------------------------------------------------------------SRNEKKARKAIGKLGLKHVPGITRVTLRRPKNILFVVNQPDVYKSPSSNTWIIFGEAKIEDLNSQAQASAAQQLAAAeaaagGEHAGHDHEHdhgkgkapeTEGKKEEEEDDGEEVDEAGLEAKDIDLVMAQANVSRKKAVKALRENDNDIVNSIMALSI
>UniRef100_A0A4Y2I5U2
------------------------SDTESDSDDSSPEADEGDAAQsaATSQMAQMAG---LSEELVSKAKQSRGEKKARKLMSKLGLKQVQGVTRVTIRKSKNILFVITKPDVYKSPAGDTYIVFGEAKIEDLSQQAQMAAAEKFKAPESAGLGGDGPSQTiasQPIEEESEEEgEIDDTGVEGKDIELVMSQANVSRSKAIKALRNNNNDIVNAIMELTM
>UniRef100_A0A7L2NGE0
------------------------------------------------------------EEPLSKAKQSRSEKKARKAMSKLGLRQIHGVPRITIRKSKNILFVISKPDVFKSPASDIYIVFGEAKIEDLSQQVHKAAAEKFKVPLEHSALVTDAAPALAIKEESeEEEEVDETGLEVRDIELVMAQANVSRPKAVRALRHNNNDIVNAIM----
>UniRef100_A0A8C7YJF9
MPGEATETVPITEQEMQQPQVETGSGTESDSDDSVPELEEQDSAQTQTQQ---------------------------------------------------------------------------------------------------------------------------------------------------------------------
>UniRef100_A0A364N332
---------------------------------------------------------------------SRNEKKARKAIAKLGLKHIDGITRVTLRRPKNILFVINQPDVYKSPSSNTWIIFGEAKIEDLNSQAQASAAQQLaqaesqphdhaghdhgdeASKGKAVEDKKEE------EEEDDDEEVDDSGLEGKDIELVMQQASVSRKKAVKALKENDNDIVNSIMALSI
>UniRef100_A0A6A5KNT7
---------------------------------------------------------------------SRNEKKARKAIAKLGLKHIEGITRVTLRRPKGILFVINQPDVYKSPSSNTWIIFGEAKIEDLNSQAQASAAQQLadaashgdhaghdhgdesgKGKAKAVEDKKEDE-----DDEDDDEEVDDSGLEAKDIELVMQQASVSRKKAVKALKENDNDIVNSIMSLSI
>UniRef100_A0A9B0WWU8
MPGEATETTAATEQDLPQPQAETETGTESDSD-AVPELKEQNSTQATTQQAQLAAATETDERPISKAKQSQSEKKAWKAKSKLGLQHVTGVTRVNIGKLKNIYFVIKKSDVYKSTSSDIYIVFGEAKIEDFSQ----------------------------------------------------------------------------------
>UniRef100_UPI0022EFEB26
---------------------------DTETEDSIPELE--DAAAATT---QLSAG---DIPDISKAKQSRGEKKARKIMSKLGLKPVQGVNRVTIRKSKNILFVINNPDVYKNPHSDTYIIFGEAKIEDLTQQAQVAAAEKFKapeatpAAGEASSST--NVVTPIAEE--DEEEVDDTGIDDKDIDLVMSQANVKRAKAIRALKNNENDIVNAIMELTM
>DUMMY
-----------------------------------------------------------------------------------------------------------------------------------------------------------------------------------------------------------------------
>DUMMY
-----------------------------------------------------------------------------------------------------------------------------------------------------------------------------------------------------------------------
>UniRef100_A0A173G6N8
---------------------------------------------------------------------SRNEKKARKAIAKLGLKHIDGITRVTLRRPKNILFVINQPDVYKSPSSNTWIIFGEAKIEDLNSQAQASAAQQL-AQAEAASHDHAghdhgdeaskgkgkavEDKKDEEEEEDDDEEIDDSGLEAKDIELVMQQASVSRKKAVKALKENDNDIVNSIMALSI
>UniRef100_A0A1E1XJ04
---------------------EDASDTDSGSDDTAPELE--DDLGKATGQSQIAQAAGITEELVSKAKQSRSEKKARKLMSKLGLKQVQGVCRVTIRKSKNILFVITKPDVYKSPASDTYIVFGEAKIEDLSQQAQMAAAEKFKApdAGAAMGEPAQAAVSQPIEEESeEEEEVDEAGVESKDIELVMSQANVSRVKAVRALKNNNNDIVNAIMELTM
>UniRef100_A0A0S7I8S6
MPGEATETVPVTEQEMQQPQAETGSGTESDSDDSVPELEEQDSAQTQTQQAQLAAAAEIDEEPVSKAKQSRSEKKARKAMSKLGLRQVTGVTRVTIRKSKNILFVITKPDVYKSPASDTYIVFGEAKIEDLSQQAQLAAAEKFKVQGEATAKIQDNTQTPTVQEESEEEEVDETGVEVKDIELVMSQANVSRAKAVRALKNTT------------
>DUMMY
-----------------------------------------------------------------------------------------------------------------------------------------------------------------------------------------------------------------------
>UniRef100_UPI00163CAF63
-----------------------GSGTESDSDESVPELEEQDSTQATTQQAQLAAAAEIDEEPVSKAKQSRSEKKARKAMSKLGLRQVTGVTRVTIRKSKNILFVITKPDVYKSPASDTYIVFGEAKIEDLSQQAQLAAAEKFKVQGEAVSNIQENTQTPTVQEESEEEEVDETGVEVKDIELVMSQANVSRAKAVRALKNNSNDIVNAIMELTM
>UniRef100_A0A433TYF8
----------AVEKPLEETKPEDSASSDSDDDDSPPELEETDAA-TMQQQSQVAAAAELPEEPVSKSKQSRSEKKARKAMSKLGLKPVSGITRVAIRKAKNILFVISRPDVFKSPASDTYIVFGEAKIEDLNHQAQVAAANKFKTEASGIPGENTSTVSQPIQEESEEEdaEIDETGVEHKDIELVMNQANVSKAKAVKALKSNNNDIVNAIMELTM
>DUMMY
-----------------------------------------------------------------------------------------------------------------------------------------------------------------------------------------------------------------------
>DUMMY
-----------------------------------------------------------------------------------------------------------------------------------------------------------------------------------------------------------------------
>UniRef100_UPI001D0827B1
---------------------------------------------------------------VSKAKQSRGEKKARKIMSKLGLKPVQGVARVTIRKSKNILFVINKPDVFKNPASDTYIVFGEAKIEDLSQQAQVAAAEKFKNEaargaGESLTGASGAGSVAPIAEESEEEDaaggadagaADGPPVEEKDIELVMSQAAVTRQKAIRALRNNQNDIVNAIMELTM
>UniRef100_A0A5E4PWY9
---------------------------DSDSDDTIPELEDAGAT-ATGGITNPIGGIDV----VSKAKQSRGEKKARKIMSKLGLKPVTGVTRVTIRKSKNILFMINSPDVYKNPHSDTYIVFGEAKIEDLSQQATMAAAERFKAPESAATGNDTTTSGTTVapiAEEEDEEGVDETGVDEKDVEIVMSQANVSRAKAVRALKNNQSDIVNAIMELTM
>UniRef100_A0A851MEY2
-----------------------GSGNESESnDESIPELEEPEGSEPAPAQPQVdwgvtGGAGDPPPTPGCSAGGHPTPPRCPQAMSKLGLRQIHGVTRITIRKSKNILFVISKPDVFKSPASDIYIVFGEAKIEDLSQQVHKAAAEKFKVPLEHSALVTDAAPALAIKEESeEEEEVDETGLEVRDIELVMAQANVSRPKAVRALRHNNNDIVNAIM----
>DUMMY
-----------------------------------------------------------------------------------------------------------------------------------------------------------------------------------------------------------------------
>UniRef100_A0A485NFI6
-PGEAPETVPATEQELPQPQAETGSGTESDSDESVPELEEQDSTQATTQQAQLAAAAEIDEKPVSKAKQSRSEKKARKAMSKLGLRQVTGVTRVT------ILFVITKPDVHKSPASDTYIVLGEAKIEDLSQQAQLAAAEKFKVQGEAVSNTQENTQTPNC-------------VEVKDIELVMSQANVLRAKAVRALKNNSDDIVNAIMELTM
>DUMMY
-----------------------------------------------------------------------------------------------------------------------------------------------------------------------------------------------------------------------
>UniRef100_A0A1L7T5T9
----------------------------------------------------------------------RNEKKARKALEKLHLTRIPGITRVTLRRPKNILFVINNPEVYKSPNSNTYIVFGEAKIEDVNAAAQQAAAAQLasanaedhsghnhgepSKAAETAEEKKDKEEEDEEEEEDDDEEVDASGLEDKDIELVMTQANVSRNKAVKALKENDNDIVNSIMALSI
>UniRef100_A0A5N6MDZ9
-----------------------------------------------------------------KSKQSRSEKKSRKAMLKLGMKPIPGVSRVTVKKSKNILFVISKPDVFKSPASDTYVIFGEAKIEDLSSQLQSQAAEQFKAPN--LSNMVAEPEPASSATAQDEEDIDETGVEPKDIELVMTQAGVSRSKAVKALKAADGDIVSAIMELT-
>UniRef100_S8D0C8
-------------------------------DKDEPVIEDDDDDDDDDEEGDEGDAEEGGQDASGKLKQSRSEKKSRKAMLKLGMKPITGVSRVTVKKSKNILFVISKPDVFKSPNSDTYVIFGEAKIEDLSSQLQSQAAEQFKAPN--ISNFVPKSEPAAAA--QDDEDVDETGVEPKDIELVMTQAGVSKARAVKALKDADGDIVSAIMELT-
>DUMMY
-----------------------------------------------------------------------------------------------------------------------------------------------------------------------------------------------------------------------
>UniRef100_K5X5B6
--------------------------------------------------------AEQEEDPTSNAAlekiQSRSERKARKALLSLGLKKVPGITRVTIRRPKNILFVMAAPDVYKSPNSDCYIVFGEAKVEDMNSHAQLSAAQQLasstanttALESAAAGTTGDDDEPPELKEVEDDGPVDETGVDPKDIDLVMQQVNCSRAKAVRALRDSGGDLINAIM----
>UniRef100_UPI000EF7490D
--------------------ASVGSGTESDSDESVPELEEQDSTQATTQQAQLAAAAEIDEEPVSKAKQSRSEKKARKAMSKLGLRQVTGVTRVTIRKSKNILFVITKPDVYKSPASDTYIVFGEAKIEDLSQQAQLAAAEKFKVQGEAVSNIQENTQTPTVQEESEEEEVDETGVEVKDIELVMSQANVSRAKAVRALKNNSNDIVNAIMELTM
>UniRef100_UPI00112D7BF2
MPGEATETVPATEQELQQPQAETGSGTESDSDESVPELEEQDSTHASTQQAQLAAAAEIDEEPVSKAKQSRSEKKARKAMSKLGLRQVTGVTRVTIRKSKNILFVITKPDVYKSPASDTYIVFGEAKIEDLSQQAQLAAAEKFKVQGEAVSNIQENTQTPTVQEESEEEEVDETGVEVKDIELVMSQANVSRAKAVRALKNNSNDIVNAIMELTM
>UniRef100_UPI0022FFE0E8
----------------------------------------------------------------------RNEKKARKALEKLHLTRIPGITRVTLRRPKNILFVINSPEVYKSPNSNTYIVFGEAKIEDVNAAAQQAAAQQLAsanaeadhaghdhaghdhgESSKAAEAKKEDNDDDSDEEEDDDEEVDATGLEDKDIELVMTQASVSRNKAIKALKENDNDIVNSIMALSI
>UniRef100_A0A9D5DHT1
----------------------------------------------------------------------KGEKKNRKLVQKLGLKPIPDFEKIVVRGARGLSFQIVNPEVYSVPGTKSYIIFGDARLEDrntASQAAALANATSQLEQKLAAMKTQDEDPSKPADLGSRDDEccadVDETGVDSCNIDLVINQTGCSRSSAVKALKSNNNDVVEAILSLS-
>UniRef100_A0A482XHM5
-----------------------GSGSDTDSDDSIPDLEE-----STPDAAAAANAFGVPGHPidmVSKAKQSRGEKKARKIMSKLGLKPIQGVSRVTIRKSKNILFVINKPDVFKNPASDTYIVFGEAKIEDLSQQAQVAAAEKFKApeaspATDATGGV--TTVVAPIQEESeEEEEVDETGIEDKDVDLVMSQASVSRGKAIKALRNNKNDIVNAIMELTM
>UniRef100_A0A136JAH8
---------------------------------------------------------------------SRNEKKARKAIEKLHLQRIPGITRVTLRRPKNILFVINSPEVYKSPNSNTYIVFGEAKIEDLNSAAQQAAAQQLAAagaehdhaghdhshddAGKAVEGADAKKDDDDEDEDEDEDEVDASGLEDKDIELVMTQAGVSRSKAVKALKENDNDIVNSIMALSV
>DUMMY
-----------------------------------------------------------------------------------------------------------------------------------------------------------------------------------------------------------------------
>UniRef100_A0A8S1C528
--------------------AASGSGTESDSDESIPELEDADKGAGQfpgSSNIHMGNAASLSDDLISKAKQSRGEKKARKIMSKLGLKPVTGVNRVTIRKSKSILFVINKPDVYKNPASDTYIVFGEAKIEDLSQQAQVAAAEKFKApeaspSGEAGHQA---AMPAPIQEESEEEEVDEAGVDAKDVDLVMSQASVSRSKAVKALKNNQNDIVNAIMELTM
>UniRef100_UPI001ED895BE
----------------------SGSGTDSDSDDTIPELEDAPQTQG---QFPVAAAAGLPEDMVSKAKQSRGEKKARKIMSKLGLKPVQGVSRVTIRKSKNILFVINKPDVYKNPASDTYIVFGEAKIEDLSQQAQVAAAEKFKA-PDAMTQVVEaggSITTPaTIQEESEEEDVDESGIEDKDVDLVMSQANVSRAKAVKALKNNQNDIVNAIMELTM
>UniRef100_UPI00148D8AFC
-------------------------GSESDS-EMIPDLEEAET--GTTQLGGGATGLPID--VVSKAKQSRGEKKARKIMLKLGLKQIQGVNRVTIRKSKNILFVINNPDVYKNPHSDTYIVFGEAKIEDLSQQAQVAAAEKFKAPEAAggADSVGATTSVAPIAEE-DEEEVDGTGVDEKDIELVVAQANTTRAKAIKALKNNNNDIVNAIMELTM
>DUMMY
-----------------------------------------------------------------------------------------------------------------------------------------------------------------------------------------------------------------------
>UniRef100_A0A182PEY4
---------------------------DTETEDSIPELEDAGAA-ATTQ----LSAGEIPD--ISKAKQSRGEKKARKIMSKLGLKPVQGVNRVTIRKSKNILFVINNPDVYKNPHSDTYIIFGEAKIEDLTQQAQVAAAEKFKapeatpAAGEASSST--NVVTPIAEE--DEEEVDDTGIDDKDIDLVMSQANVKRAKAIRALKNNDNDIVNAIMELTM
>UniRef100_A0A2N5SWK8
--------------------------------------------------------------------QSRGERKARKALSKLGLKKVPGISRVTMRRSKaQHFFVIANAEVYKSPHSNCYIVFGEARTEDAAAglgnltgggggGAQPHAGGGGGFQPEmMMSNSAAGKQAahKHKDEPEDDEPEDATGIEADDIETVMGQVKCSRNRAIRALKASDGDLINAII----
>UniRef100_A0A453I2R1
-----------------------------------------------------------------KSKQSRSEKKSRKAMLKLGMKSITGVSRVTVKKSKNILFVISKPDVFKSPNSETYVIFGEAKIEDLSSQLQSQAAEQFK-----APDLSQMISSPEAsgMEHDDNEVVNDEGVEPKDIELVMTQAGVSRAKAVRALKSANGDIVTAIMEVT-
>UniRef100_A0A8J6B287
---------------------------------------------------------------------SRHEAKARANFEKVpGLEKVE--NRMVKLKRAGATFNMAQADVYFHKASKTYIIFGEPVFEDPTQRfAQQAAAGQEEAKAAADAAAAGETKDAETTEEVEAEPVDATGVDDTDISLVMSQADCTREAAIKAIKENNNDVVAAIMALS-
>UniRef100_A0A8H5G523
---------------------------------------------------------EQEEDPTSNAAlekiQSRSERKARKALLSLGLKKVPGITRVTLRRPKN--------------------------IEDMNSHAQLSAAQQLataanttSLESATAGDPGDEDDVPELKEVEDDGPVDETGVDPKDIDLVMQQVNCSRAKAVRALRDSGGDLINAIM----
>UniRef100_A0A8J6DUC7
MPSEATETVHATEQELPQPQAETGSGTESDSDESVPELEEQDSTQATTQQAQLAAAAEIDEEPVSKAKQSRSEKKARKAMSKLXLRQVTGVTRVTIRKSKNILFVITKPDVYKSPASDTYIVFGEAKIEDLAQQAQVAAAEKFKVQGEAVSNIQENTQTPTVQEESEEEEVDETGVEVKDIELVMSQANVSRAKAVRALKNNSNDIVNAIMELTM
>UniRef100_UPI0022B0C3A9
------------------------SGTESDSDESVPELEEQDSTQATTQQAQLAAAAEIDEEPVSKAKQSRSEKKARKAMSKLGLRQVTGVTRVTIRKSKNILFVITKPDVYKSPASDTYIVFGEAKIEDLSQQAQLAAAEKFKVQGEAVSNIQENTQTPTVQEESEEEEVDETGVEVKDIELVMSQANVSRAKAVRALKNNSNDIVNAIMELTM
>UniRef100_UPI0015AD0506
------------------------SGTESESDDSSPEADEGDGAAQASATSQMAQMAGLNEELVSKAKQSRGEKKARKLMSKLGLKQVQGVCRVTIRKSKNILFVITKPDVYKSPAGDTYIVFGEAKIEDLSQQAQMAAAEKFKTPETAGLGSDGPSQTiasQPIEEESEEEgEIDDTGVESKDIELVMSQANVSRSKAIKALRNNSNDIVNAIMELTM
>DUMMY
-----------------------------------------------------------------------------------------------------------------------------------------------------------------------------------------------------------------------
>DUMMY
-----------------------------------------------------------------------------------------------------------------------------------------------------------------------------------------------------------------------
>UniRef100_UPI000E462677
MPGEATETVPVTEQEMQQPQVETGSGTESDSEDSVPDLEEQDSAQ-TQSQAQLAAAAEIDEEPVSKAKQSRSEKKARKAMSKLGLRQVTGVTRVTIRKSKNILFVITKPDVYKSPASDTYIVFGEAKIEDLSQQAQLAAAEKFKVQGEAVSNIQENTQTPTVQEESEEEEVDETGVEVKDIELVMSQANVSRAKAVRALKNNNNDIVNAIMELTM
>UniRef100_A0A8H7MJ64
---------------------------------------------------------------------SRNEKKARKAIAKLGLKHIEGITRVTLRRPKNILFVINQPDVYKSPSSNTYIVFGEAKIEDLNSQAQASAAQQL-AQAEQQGHDHAghdhdhdhdhdhgDAKAKAVEEKADEdeddgEEVDDSGLEAKDIELVMQQASVSRKKAVKALKENDNDIVNSIMALSI
>UniRef100_A0A4Y9ZC32
-----------------------------------------------------------EEDPTSAAAldkiQSRSERKARKALLSLGLKKVPGITRVTLRRPKNFLFVIASPDVYKSQNSDCYIVFGEAKMEDMNAQAQLNAAQHLSQGAGVVPNLEssgaggegdDDDDIPDLEAPEEEGPVDETGVDPKDIELVMAQVNCSRAKAVRVLKESGGDLINAIM----
>UniRef100_A0A2S3IQM2
-----------------------------------------------------------------KSKQSRSEKKSRKAMLKLGMKPITGVSRVTVKKSKNILFVISKPDVFKSPNSDTYVIFGEAKIEDLSSQLQTQAAEQFKAPD--LSQMISKPETSGLVQEDNEEEVDETGVEPKDIELVMTQASVSRPKAVKALKAAEGDIVTAIMELT-
>UniRef100_H0YHX9
MPGEATETVPATEQELPQPQAETvaafplesadpagvapttakGSGTESDSDESVPELEEQDSTQATTQQAQLAAAAEIDEEPVSKAKQSRSEKKARKAMSKLGLRQVTGVTRVTIRKSKNILFVITKPDVYKSPASDTYIVFGEAKIEDLSQQAQLAAAEKFKVQGEAVSNIQENTQTPTVQEESEEEEVDETGVEVKDIELVMSQANVSRAKAVRALKNNSNDIVNAIMELTM
>UniRef100_UPI0010A47B6F
-------------------------------------------------------------------KQSRSEKKSRKAMLKLGLKPVTGVSRVTIKRTKNVLFFISKPDVFKSPNSETYVIFGEAKIEDLSSQLQTQAAQQFRMpdMGSVVAKPDAAAAADAgAQPDEEEEEVDETGVEPRDIELVMTQAGVSRSKAVKALKTHNGDIVGAIMELT-
>DUMMY
-----------------------------------------------------------------------------------------------------------------------------------------------------------------------------------------------------------------------
>UniRef100_UPI001FABA4C0
MPGEATETVPVTEQEMQQPQAETGSGTESDSDDSVPELEEQDSAQTQTQQAQLAAAAELDEEPVSKAKQSRSEKKARKAMSKLGLRQVTGVTRVTIRKSKNILFVITKPDVYKSPASDTYIVFGEAKIEDLSQQAQLAAAEKFKVQGEATAKIQDNTQTPTVQEESEEEEVDETGVEVKDIELVMSQANVSRAKAVRALKNNNNDIVNAIMELTM
>UniRef100_A0A1B1E2F8
--------------------------------------------------------------PPNRTKMSKGERRARKMLVKLGLKAIPNVHKVIIKKSQKMIFAVSNVEVYKVDGTESYVIFGDAKTDDITNSINSLLPDSLPKDGDMMDEQEVNFEAPEKADEK-VQDLDEgkpVDVSMDDIELIMSQTKCTRERAIEVLKKNNNDLVESIMELS-
>UniRef100_UPI00129E0DF4
-------------------------------------------------------------------KQSRSEKKSRKAMLKLGMKPVTGVSRVTIKRTKNILFVISKPDTFRSPTSDTYIIFGEAKIEDLSSQLQTQAAQQFRVPD--ISSVITKPEMSPGAEADEEEDVDETGVEPRDIDLVMTQAGVSRGKAVNALKTANGDIVTAIMELT-
>DUMMY
-----------------------------------------------------------------------------------------------------------------------------------------------------------------------------------------------------------------------
>UniRef100_A0A7S1Y9B6
--------------------------------------------------------------PQEEPKQNRSEKKSRKAIQKLGMRPVPGVLRVTVKKAKNVLFVINKPDVFKSASAETYVVFGEAKSEDSMGAQQAAAAKQFRQPMEaggaaaaaspealAAASAAVAAAPPAAAAAAppaeAEEAVDEDGVEPKDIELVMSQAGCSRAKAVKALKENDGDLVNSIMSLT-
>UniRef100_A0A6P7IJ85
----------------------SGSGTESDSDDSVPELEEQDSAQTQTQQAQLAAAAEIDEEPVSKAKQSRSEKKARKAMSKLGLRQVTGVTRVTIRKSKNILFVITKPDVYKSPASDTYIVFGEAKIEDLSQQAQLAAAEKFKVQGEAVSNIQENTQTPTVQEESEEEEVDETGVEVKDIELVMSQANVSRAKAVRALKNNNNDIVNAIMELTM
>UniRef100_UPI000771A3D6
--------------------AAAGSGTDSDSDDSIPELE--DSGVGGTVSFPGSTLTGLPIDMVSKAKQSRGEKKARKLMSKLGLKPVQGVNRVTIRKSKNILFVINKPDVLKNPASDTYIVFGEAKIEDLSQQAQVAAAEKFKEPAviPATEAGGSTTVVAPIQEES-EEEVDETGVEEKDIELVMSQANVSRGKAIKALKNNQNDIVNAIMELTM
>UniRef100_A0A8B9N2J4
-----------------------GSCNESESnDESIPELEEPEGSepQPTQTQAQLTHSLGTGEETVSKAKQSRSEKKARKAMSKLGLRQIHGVTRITIRKSKNILFVITKPDVFKSPASDIYIVFGEAKIEDLSQQVHKAAAEKFKVPMEHSPLITETAPTLTIKEESeEEEEVDETGLEVRDIELVMAQANVSRPKAVRALRHNNNDIVNAIMELTM
>UniRef100_A0A420HNR5
---------------------------------------------------------------------SRNEKKARKSIAKLGLVKIPGITRVTLRRPKNILFVINQPEVYKSPSSNTHIVFGEAKIEDLNSQAQASAAQQLAAQeahnhsghdhshdhshdtgkGKATEGSDEKKDD---DDDDDGEELDATGLEDKDIELVMTQASVSRNKAIKALKENDNDIVNSIMALSM
>UniRef100_A0A0D1X880
---------------------------------------------------------------------SRNEKKARKAIGKLGLKHVPGITRVTLRRPKGILFVISNPDVYRSPTSNTWIIFGEAKIEDLNSQSQAAAAQQLAAaeaanadhsghdheghdhgKGKAV------EEKKVEEDDDDDEEVDDEGLEAKDIDLVMTQASVSRKKAVKALKENGNDIVNSIMALSV
>DUMMY
-----------------------------------------------------------------------------------------------------------------------------------------------------------------------------------------------------------------------
>UniRef100_A0A804J5G5
-----------------------------------------------------------------RSKQSRSEKKSRKAMLKLGMKPIPGVSRVTVKKSKNILFVISKPDVFKSPTSDTYVIFGEAKIEDLSSQLQTQAAEQFKAPD--LSHVISKPETSAMA--QDDEEVDETGVEPKDIELVMTQAGVSRSKAVKALKAADGDIVTAIMELT-
>UniRef100_A0A0D2ECB3
---------------------------------------------------------------------SRNEKKARKAIGKLGLKHVPGITRVTLRRPKGVLFVISNPDVYRSPTSNTWIIFGEAKIEDLNSQSqaaaaqQLAAAEAANAEHAGHDHSHENgkgkePEKKADEEEDDDEEVDDSGLEAKDIELVMTQASVSRKKAVKALKENGNDIVNSIMALSV
>UniRef100_A0A316YNI5
----------------------------------------------------------------------KAERKARKSLQNIGLKKVQGITRVTMRRPRGHLYVVSSPEVYKSSVSDCYIVFGEAKNEDMSAQAQAAQAQQMaqaeqqeRLLSEQFSQMQQQGQDGGAADKKKEEEededdgspIDESGVDAKDIDLVMAQVSVSRRKAVKALKESNGDLINAIM----
>DUMMY
-----------------------------------------------------------------------------------------------------------------------------------------------------------------------------------------------------------------------
>DUMMY
-----------------------------------------------------------------------------------------------------------------------------------------------------------------------------------------------------------------------
>UniRef100_A0A8H8S5G5
----------------------------------IEELEDDEPTKNVTAEEEASESEESDAEEVGDESaipeggaivHSRNEKKARKSIGKLGLTRVPGITRVTLRRPKGILFVINQPEVYKSPSSNTYIVFGEAKIEDLNSQAqasaaqQLAAAESHDHAGHDHSghdHSHDNGKGKAIEtgddkkddDEDDGEEVDASGLEDKDIELVMTQASVSRKKAVNALKENDNDIVNSIMALSI
>UniRef100_A0A6S8E684
-----------------------------------------------------------------KGRQNRSEKKARKAIQKLGMKPYPGVKRVTVKKNKDILFIISQPDVLKNPNSDTFVIFGEAKVEDLTQQAASQAARQFAPPTEG----NDDDDMPALTEDTgaaggEGGDVDETGVSPKDIEIVMAQSNCTRAEAVEALKKNSGDIVNAIMELTM
>DUMMY
-----------------------------------------------------------------------------------------------------------------------------------------------------------------------------------------------------------------------
>UniRef100_A0A7S1DBY3
---------------------------EIDDDDEIPELEPQEEGAAGSAAAAGGATAAAAAEP--EAKQNRSEKKSRKAMQKLGMRPVPGVLRVTVKKSKNVLFVISKPDVFKSPTADTYVVFGEAKSEDLSANSQAAAAKQFR-----------------------------------------------------------------------
>DUMMY
-----------------------------------------------------------------------------------------------------------------------------------------------------------------------------------------------------------------------
>UniRef100_V5GCS8
------------------------SSTDSDSDEEIPELEDAGTANAGSAAFPGAAAAGLPIDMVSKAKQSRGEKKARKIMSKLGLKPVQGVSRVTIRKSKNILFVINKPDVYKNPVSDTYIVFGEAKIEDLSTQAQVAAAEKFKEVNPAGDSAAGNTTTSVapIAEESEDEEVDETGVEDKDVELVMSQANVSRGKAVKALKNNQNDIVNAIMELTM
>UniRef100_UPI000C6D9121
----------------------SGSGTDSESEDSAAEVEIPEGSGVKIQdQSQMAQAAGINEELVSKAKQSRSEKKARKVMSKLGLKQVQGVGRVTIRKSKNILFVINKPDVYKSPASDTYIVFGEAKIEDLSQQAQMAAAEKFKTpeAGASVGEPAQTTISPTIEEESeEEEEVDETGVESKDIELVMSQANVSRAKAVRALKNNNNDIVNAIM----
>UniRef100_A0A2G5DZ06
-----------------------------------------------------------------RSKQSRSEKKSRKAMLKLGMKAIPGVSRVTVKKSKNILFVISKPDVFKSPTSDTYVIFGEAKIEDLSSQLQTQAAEQFKAPD--LSHVISKPETSAIA--QDDEDVDETGVEPKDIELVMTQAGVTRSKAVKALKAAEGDIVTAIMELT-
>UniRef100_UPI000995BE1F
-----------------------GSATDSDSDDTIPELEDAGPPGTVGFPGTTVTGLPID--MVSKAKQSRGEKKARKLMSKLGLKPVQGVNRVTIRKSKNILFVINKPDVLKNPASDTYIVFGEAKIEDLSQQAQVAAAEKFKEPPviPATEAGGSTTVVAPIQEES-EEEVDETGVEEKDVDLVMCQANVSRGKAIKALKNNQNDIVNAIMELTM
>UniRef100_UPI0011D2C52E
-------------------------------------------------------------------KQSRSEKKSRKAMLKLGMKPVTGVSRVTIKRTKNVLFFISKPDVFKSPHSETYVIFGEAKIEDLSSQLQTQAAQQFRIpdMGSVMGRTDTSATASAAQADEEEEEIDENGVEPRDIDLVMTQAGVSRSKAVKALKTHNGDIVGAIMELT-
>UniRef100_V2XCH0
---------------------------------------------------------EHEEDPTSAAAldkiQSRSERKARKALLSLGLKKVPNITRVTLRRPKNVLFVLASPDVYKSPNSDCYIVFGEAKIEDMNSQAQLSAAQQMasqpSVTNPTITSNDDDDDIPELQAAEEDDgPVDETGVDPKDIDLVMAQVNCSRAKAVKVLKESGGDLINAIM----
>UniRef100_A0A7S0LSF4
-------------------------------------------------------------------------KKARKAIMKLGMKPVPGVVRVTMKKSKNIMFVVTKPDVFKSPTADSYIVFGEAKIEDLAAKQAMMNAENsqqranmnkgdFEQQGQKSDNVA-----------VEEEAVDETGIDPKDVALVIDQ----------------------------
>UniRef100_A0A8T1VUU0
-----------------------------DSDDEIPALEE----------APDAADAE-------KGKHNRSEKKSRKAMQKLGMKPVGGIIRVTIKKNKNVLFVISKPDVFKSTVSETYVIFGEAKIEDLNAQAQSMAAQQFKAPA-AEAPAADAAAAPAVEAavEEDDEDVDDSGIDAKDIQLVMSQAGVSKSKAVAALRSNDNDIVNAIMELTM
>DUMMY
-----------------------------------------------------------------------------------------------------------------------------------------------------------------------------------------------------------------------
>UniRef100_A0A5J4VMA0
-------------------------------------------------------------------KQSKAEKKARKAAKNLGFKAAPEIVSLTAKQQKNPVFTINKPDVLKSANDETFIIFGGLQMDDISTRAQQQAAEQFKAAD--IGKQFDHTQIPDLDAETAKEEtkgkkevkvkpeetdevVDMTGLSEDDVKVVMEQAKVTKKQAAQALRDADNDYIQAILQLS-
>UniRef100_UPI0006252267
--------------------AAAGSGTDSDSDDTIPELEDAGAGGTVGFPGTTVTGLPID--MVSKAKQSRGEKKARKLMSKLGLKPVQGVNRVTIRKSKNILFVINKPDVLKNPASDTYIVFGEAKIEDLSQQAQVAAAEKFKEPPviPATEAGGSTTVVAPILEES-EEEVDETGVSGKDIDLVMCQANVTRGKAVKALKNNDNDIVNAIMELTM
>UniRef100_W6L2Y9
-------------------------------------------------------------------------KRYAKSMAKLGLKPEPNIMKVNIRKNGSLSFVLAKPEVYRFPGTNTFVIFGEAQLEDAGAIAQEAAARAavFGADGETAAPAKVEEVADDAKEES-DAECDAGDLPEKEINMVMSQAKVSRGKAIKALKNNNGDMVNAIMELTM
>UniRef100_A0A663FC52
-----------------------GSCNESESnDESIPELEEPEGSepQPTQTQAQLTHSLGTGEETVSKAKQSRSEKKARKAMSKLGLRQIHGVTRITIRKSKNILFVITKPDVFKSPASDIYIVFGEAKIEDLSQQVHKAAAEKFKVPMEHSPLITETAPTLTIKEESeEEEEVDETGLEVRDIELVMAQANVSRPKAVRALRHNNNDIVNAIMELTM
>UniRef100_A0A1W4X952
----------------------SASSTESDTDDEIPELEDAGTGGPTgTTAYPGAAAAGLPIDMVSKAKQSRGEKKARKIMSKLGLKPVQGVNRVTIRKSKNILFVINKPDVYKNPVSDTYIVFGEAKIEDLSQQAQVAAAEKFKEVNPAGEGATGNptTSVAPIAEESEDEEVDDTGVEEKDIELVMTQANVSRGKAIKALKNNDNDIVNAIMELTM
>DUMMY
-----------------------------------------------------------------------------------------------------------------------------------------------------------------------------------------------------------------------
>UniRef100_UPI00051185C8
-----------------------------------------------------------------RSKQSRSEKKSRKAMLKLGMKGIPGVSRVTVKKSKNILFVISKPDVFKSPASDTYVIFGEAKIEDLSSQLQTQAAEQFKAPN--LNTVTANPEPSTLA--QDDEDVDETGVEPKDIELVMTQAGVSRSRAVKALKATDGDIVSAIMELT-
>UniRef100_V3ZKM3
------------------PEDVSGSDDSDGDDDSPPELEEQDPA-TLAQQSQLAQAAGLNEETVSRQKQSRSEKKARKAMAKLGLKAVGGVTRVTIRKSKNILFVINKPDVFKSPASDTYIVFGEAKIEDLNQAAQISAAEKFKA-PDSAGGLDAGTIQPPIQEESEdDEEIDDTGVEAKDIELVMSQANVSRSKAIKALKNNSNDIVNAIMELTM
>UniRef100_A0A2S4PM17
---------------------------------------------------------------------SRNEKKARKSIAKLGLVKIPGITRVTLRRPKNILFVINQPEVYKSPSSNTHIVFGEAKIEDLNSQAQASAAQQLAAQeahnhsghdhshdhshdtgkGKATESSDEKKDD---DDDDDGEELDATGLEDKDIELVMTQASVSRNKAIKALKENDNDIVNSIMALS-
>DUMMY
-----------------------------------------------------------------------------------------------------------------------------------------------------------------------------------------------------------------------
>DUMMY
-----------------------------------------------------------------------------------------------------------------------------------------------------------------------------------------------------------------------
>UniRef100_A0A7L1KCH6
-----------------------------------------------------------------------------------------GVTRITIRKSKNILFVITKPDVFKSPASDIYIVFGEAKvmvgeiwggregtpslvaggdkwgdpvspqIEDLSQQVHKAAAEKFK--------------------------VDETGLEVRDIELVMAQANVSRPKAVRALRHNNNDIVNAIM----
>DUMMY
-----------------------------------------------------------------------------------------------------------------------------------------------------------------------------------------------------------------------
>DUMMY
-----------------------------------------------------------------------------------------------------------------------------------------------------------------------------------------------------------------------
>UniRef100_Q5AYK0
---------------------------------------------------------------------SRNEKKARKAIGKLGLKHVPGITRVTLRRPKNILFVINQPDVYRSPSSNTWIIFGEAKIEDLNSQAQASAAQQLaaaEAAGEHAGHDHDHdkgkgkapeTEAKKEEEEDDGEEVDETGLEPKDIDLVMAQANVSRKKAVKALRENDNDIVNSIMALSI
>UniRef100_A0A914PIP8
----------------------------------------------TEDQKRFAEAAGLGEQ-VKTSKQTRSEKKARKLFGKIGLKPVPGVSRVCIRKS-NTLFVINKPDVFKSPGSDTYIVFGEAEVKTEAE----ARAEEHPIK---YSNLEPKIDDPPTVIESDGEEVDATGVEEKDIELVMSQASVSRSKAVRALKECDNDLVNAIMSISM
>UniRef100_T5BG86
---------------------------------------------------------------------SRNEKKARKAIGKLGLKHVPGITRVTLRRPKNILFVINQPDVYRSPSSNTWIIFGEAKIEDLNSQAQASAAQQLAAEaasnehaghdhaghdhgkGKAVEGAEKKE-----EEEDDGEEVDDTGLEAKDIELVMAQASVSRKKAVKALKENDNDIVNSIMALSV
>UniRef100_A0A0M9WKT6
-----------------------------------PRVEEihDDEVSKTVEESSSESGSEAGDEPnipagASVAVHSRGEKKARKAIGKLGLKLVPGITRVTLRRPKNILFVVNQPEVYRSPNSNCWIIFGEAKIEDLNSQAQASAAQQLAAteatgdhAGHDHEEILGKAKAPEVEdkkedEEDDGEEVDESNLESKDIELVMAQANVSRKKAVKALRENDNDIVNSIMALSI
>DUMMY
-----------------------------------------------------------------------------------------------------------------------------------------------------------------------------------------------------------------------
>DUMMY
-----------------------------------------------------------------------------------------------------------------------------------------------------------------------------------------------------------------------
>UniRef100_A0A836J7X3
-----------------------GSATDSDSDDTIPELEDAGTPGTVGFPGTTVTGLPID--MVSKAKQSRGEKKARKLMSKLGLKPVQGVNRVTIRKSKNILFVINKPDVLKNPASDTYIVFGEAkyfmmisKIEDLSQQAQVAAAEKFKEPPviPATEAGGSTTVVAPIQEES-EEEVDETGVEEKDVDLVMCQANVSRGKAIKALKNNQNDIVNAIM----
>UniRef100_A0A8H6YLJ1
--------------------------------------------------------------------QSRSERKARKALLGLGLKKVPNITRVTLRRPKNVLFVLASPEVFKAPNSDCYIVFGEAKIEDMTSQAQLSAQQQYSGGGGA-QNIEnsgaadeedDDDDIPELEAPEDDAALDETGVEAKDIELVMAQVNCTRARAVRALK---------------
>UniRef100_A0A5C3L3X2
-----------------------------------------------------------EEDPTSAAAlekiQSRPERKARKALLSLGLKKVHGINRVTLRRPKNVLFVLAHPDVYKSPNSDCYIVFGEAKIEDTNSAAQLSAAQQLASASAAVPSLQdtkggddDEDDIPELEAAEEEGPVDETGVDPKDIELVIQQVGCSRAKAVRVLKDSGGDLINAIM----
>UniRef100_A0A8C8W160
MPGEATETVPATEQELPQPQAETGSGTESNSDESVQELQ--------------------------------------------------------------------------------------------------------------------------------------------------------------------------------
>UniRef100_A0A812NX55
------------------------------------------------------------------------------------MKPVPGITRITIKKSKNILFVFSSPDVYKSSNSDTYVVFGEAKIEDLSQQAAAAAAQQFQMPTSAAAQQaaagAASADAGKSDDAADEEDVDAGDLEAKDIELVMQQADVSRAAAIKALKSNDGDMVNAIMELTM
>DUMMY
-----------------------------------------------------------------------------------------------------------------------------------------------------------------------------------------------------------------------
>UniRef100_A0A409YLN2
-----------------------------------------------------------EEDPTSAAAlekiQSRSERKARKALLGLGLKKVPGITRVTLRRPKNVLFVIASPDVYKSSNSDCYIVFGEAKIEDMNSQAQMSAAQQLAsgAGGGAAQTLEqsgaggddDDDDIPDLEAPEEEGPVDETGVDPKDIDLVMQQVNCSRAKAVRVLKESGGDLINASMLISV
>UniRef100_A0A430LD95
----------------------------------------------------------------------RNEKKARKALEKLHLTRIPGITRVTLRRPKNILFVINNPEVYKSPNSNTYIVFGEAKIEDVNAAAQQAAAQQLASanaeadhaghnHGESSKAVEsaeakkEDDDDDSDEEEDDDEEVDATGLEDKDIELVMTQASVSRNKAIKALKENDNDIVNSIMALSI
>UniRef100_A0A6T7WSW2
-------------------------------------------------------------------KQSKMEKKSRKAMQKLGMKPVSGIVRVTIKKSKNILFVISKPDVFKSPASDTYIIFGEAKIEDLSAQAQAAAAEQFKRPENISSGASEPAAASISSIDDVDEEVDDSGVEESDVKLVMDQAQVSRAKAIKALKSNKNDPVDAILALS-
>UniRef100_UPI00234A6E9C
MPGEATETVPAAEQELHQPQAETGSGTDSDSDDSPPELEH--DSQATTQQAQLAAAAEIDEEPVSKAKQSRSEKKARKAMSKLGLRQVTGVTRVTIRKSKNILFVITKPDVYKSPASDTYIVFGEAKIEDLSQQAQLAAAEKFKVQGEAVSNIQENTQTPTVQEESEEEEVDETGVEVKDIELVMSQANVSRAKAVRALKNNSNDIVNAIMELTM
>UniRef100_A0A1J9S5W2
---------------------------------------------------------------------SRNEKKARKAIAKLGLKHIEGITRVTLRRPKNILFVINNPDVYKSPNSNTWIIFGEAKIEDLNAAAQASAAQQL-AQAEAAGDHEGHDhgkgKEPAVEEKKEEeeeddgEEVDESGLEAKDIELVMQQASVSRKKAVKALKENDNDIVNSIMALSI
>UniRef100_A0A852H5P3
-----------------------GSGNESESnDESIPELEEPEGSELPPAQPQVPLGLGPGEEPLSKAKQSRSEKKARKAMSKLGLRQIHGVTRITIRKSKNILFVISKPDVFKSPASDIYIVFGEAKIEDLSQQVHKAAAEKFKVPLEHSALVTDAAPALAIKEESeEEEEVDETGLEVRDIELVMAQANVSRPKAVRALRHNNNDIVNAIM----
>UniRef100_A0A850Z549
------------------------------------------------------------EEPLSKAKQSRSEKKARKAMSKLGLRQIHGVTRITIRKSKNILFVISKPDVFKSPASDIYIVFGEAKIEDLSQQVHKAAAEKFKVPLEHSALVTDAAPALAIKEESEEEE--EARLEVRDIELVMAQANVSRPKAVRALRHNNNDIVNAIM----
>UniRef100_Q4P341
---------------------------------------------------------------------SRAERKSRKALQGIGLKKVGGITRVTMRRPRGHLYVIAQPEVYKSSHSDVYIVFGEAKAEDMSQLAQAQAAQQMaqaeaqeRLLAESLQNSSASGAEKKVEEEEEDDDspIDEEGVDAKDIDLVMQQVSCSRRKAVKALKESNGDLINAIM----
>UniRef100_A0A0S4TFZ5
----------------------------------------------------------------------KGEKKNRKLVQKLGLKPLPDFEKVVVRGARGLSFQIVNPEVYCVPGTKSYIVFGDAKLEDrntASQAAALANATSQLEQKLAAMKTQDddasknNPATSSSKDDAADEDVDETGVDSANIDLVINQTGCSRAKAIKALKSNNNDVVEAILSLS-
>UniRef100_A0A7K7SZR7
-----------------------GSGNESESnDESIPELEEPEGSEPPTAQPQvgvwggwgwwgrpgvlgapltppslqvpLGHALGPGEEPLSKAKQSRSEKKARKAMSKLGLRQIHGVTRITIRKSKNILFVISKPDVFKSPASDIYIVFGEAKIEDLSQQVHKAAAEKFKVPLEHSALVTDAAPALAIKEESeEEEEVDETGLEVRDIELVMAQANVSRPKAVRALRHNNNDIVNAIM----
>UniRef100_A0A4U5V431
---------------------------ESESEGSVPELEEPEPLRPSEPQVSLLmllywklsfPSISSADEGLNRPKQSRSEKKARKAMSKLGLKPVHGVTRITIRKSKSILFVISRPDVFKSPASDIYIVFGEAKIEDLSQQAHKAAAEKFKVPVTSSPLAPPVPPSLTIKEESeeEEEEVDEGGLEQRDIELVMAQANVSRAKAVRALKHNKNDIVNAIM----
>UniRef100_A8NH82
---------------------------------------------------------EHEEDPTSAAAlekiQSRSERKARKALLSLGLKKVHGINRVTLRRPKNVLFVLAHPEVYKSPNSDCYIVFGEAKIEDNGGAGPLAAAQQLasasaasqQVLQDAAKDNDDDDDIPELEAAEEEGPVDETGVDPKDIELVIQQVGCSRAKAVRVLKESGGDLINAIM----
>UniRef100_UPI0005292354
------------------------------------------------------------------------------------------------------------------------------QIEDLSQQAQLAAAEKFKVQGEAVSNIQENTQTPTVQEESEEEEVDETGVEVXDIELVMSQANVSRAKAVRALKNNSNDIVNAIMELTM
>DUMMY
-----------------------------------------------------------------------------------------------------------------------------------------------------------------------------------------------------------------------
>UniRef100_A0A183ITS5
---------------------------ESD-DESVPDLEESE-PQLTQHQKQVAQAAGLEEQVTKVGKQSRSEKKARKFFSKLGLKQVHGVQRVCIRKSKNILFVINKPDVYKSPGSDTYIVFGEAKIEDLSQHAQQAAAEKFKISepgmmtDAGLGNVQQYQES----QESDDEEVDASGIEEKDIELVMSQANVSRSRAIKALRISNNDIINAIMVCKM
>DUMMY
-----------------------------------------------------------------------------------------------------------------------------------------------------------------------------------------------------------------------
>UniRef100_A0A7K6IC36
-----------------------GSGNESESnDESIPELEEPEGSEPSPAQPQvpLGHALGPGEEPLSKAKQSRSEKKARKAMSKLGLRQIHGVTRITIRKSKNILFVISKPDVFKSPASDIYIVFGEAKIEDLSQQVHKAAAEKFKVPLEHSALVTDTAPALAIKEESeeEEEEVDETGLEVRDIELVMAQANVSRPKAVRALRHNNNDIVNAIM----
>UniRef100_A0A7K9CXM4
------------------------------------------------------------------------------AMSKLGLRQIHGVTRITIRKSKNILFVITKPDVFKSPASDIYIVFGEAKVGPHPGGLRGFLVAPWGQAGDLL-------VSPQIEDLS--QQVDETGLEVRDIELVMAQANVSRPKAVRALRHNNNDIVNAIM----
>UniRef100_A0A3P8X0X7
MPGEATETVPVTEQEMQQPQVETGSGTESDSDDSVPELEEQDSAQTQTQQAQLAAAAELDEEPVSKAKQSRSEKKARKAMSKLGLRQVTGVTRVTIRKSKNILFVITKPDVYKSPASDTYIVFGEAKIEDLSQQAQLAAAEKFKVQGEAVSNIQENAQTPTVQEESEEEEVDETGVEVKDIELVMSQANVSRAKAVRALKNNNNDIVNAIMELTM
>UniRef100_A0A835TND1
----------------------------SDSDESVPELEEQDSTQATTQQAQLAAAAEIDEEPVSKAKQSRSEKKARKAMSKLGLRQVTGVTRVTIRKSKNILFVITKPDVYKSPASDTYIVFGEAKIEDLSQQAQLAAAEKFKVQGEPVSNIQENTQTPTVQEESEEEEVDETGVEVKDIELVMSQANVSRAKAVRALKNNSNDIVNAIMELTM
>DUMMY
-----------------------------------------------------------------------------------------------------------------------------------------------------------------------------------------------------------------------
>UniRef100_A0A6A6PK63
---------------------------------------------------------------------SRNEKKARKAIAKLGLKHVEGITRVTLRRPKNILFVISQPEVYKSPSSNTWIIFGEAKIEDLNSQAQASAAQQLAAQTQAeqaghdhsaddKGKAVEGEKKPAEDDDDDGEEVDDTGLESKDIELVMTQANVSRKKAVKALKENDNDIVNSIMALSI
>UniRef100_A0A507FMD1
--------------------------------------------------------------------QSKGERKARKALSKVGLQRVQGITRVTMKK-RNTLFVVAKPDVFKA-ASDTYIVFGEIKIEDqnaIAAQAQ-AAASQQQMATDIMNGAGADDEMPEL---TDEAAVDESGVEEKDIELVMSQANVTRTKAVKALKANDNDIVNAIMELTL
>UniRef100_I1BS26
--------------------------------------------------------------------QSRAEQKARKSLLSLGLKPVNGITRVTFTRGRGMVFAIDKPEVFKSTNSDTHIVFGEMSVEDMAARAQQAALEQ---QLAADAEKSEEKPAEEAQAEEEDEEVDAEGVEDKDIELVVSQANVSRAKAVKALKNNNNDVVNAIMELTM
>UniRef100_L9L276
---------------------------------------------------------------------------------------------------------LTEPDVYKSPASDTYIVLGEAKIEDLSQQAQLAAAEKFKVQGEAVSNIQENTQTPTVQEESEEEEVDETGVQVTDIELVMS-----------------------------
>UniRef100_A0A8T2IEH7
-----------------------GSGTESDSDDSPPEL-EQDSTHATTQQAQLAAAAEIDEEPVSKAKQSRSEKKARKAMSKLGLRQVTGVTRVTIRKSKNILFVITKPDVYKSPASDTYIVFGEAKIEDLSQQAQLAAAEKFKVQGEAVSNIQENTQTPTVQEESEEEEVDETGVEVKDIELVMSQANVSRAKAVRALKNNSNDIVNAIMELTM
>UniRef100_A0A8S9X9H8
--------------EVEQKPVEVDSGTDSENDD-MPELE--------------PTGGSVSLHPdISKAKQSRGEKKARKLMSKLGLKPIQGVSRVTIRKSKNILFVINKPDVFKNPASDTYIIFGETKIEDLSQQAQVAAAEKFK-----APEITQNTDTgattvvAPIQEESEEEELDSTGIEEKDIELVISQANVSRNKAVKALTNNQNDIVNAIMELTM
>UniRef100_A0A814K839
----------------------------------------------------LAAAAGIEEELQSKQKQTRSEKKARKAMAKLGLRPIQGILRVTIRKSKNILFVIQKPDVYKSPASDTYIVFGEAKIEDLSQRAQIAAANQFKNLGQnaAVNNTtdqtsqsnekgssdknanQSSAKAETIQEESdEDEQVDSQGIEENDIQLVMSQSKASRSKAIKALRKCNNDIVNAIMEL--
>UniRef100_A0A7M6DQ67
-----TETVTSPMEETPaeDPSAVT-SETESDSDDEVPMLE--DVEDDATNKSDAFAAAGIQEEPVSKSKQSRSEKKARKAIQRLGLKQVTGVTRVTIRKTKNILFVIKKPDVYKSPTGDTYIVFGEAKIEDLSQQAQVQAAEKFK-EPEPVNPAVSDTKVEAADaEESDDEEVDETGVEEKDIELVIQQSNVSRKKAIKALKKNDGDIVNAIMELTM
>UniRef100_A0A423VT75
---------------------------------------------------------------------SRNEKKARKAIEKLHLTRIPGITRVTLRRPKNILFVINSPEVYKSPNSNTYIVFGEAKIEDLNASAQAAAAQQLAQaehdhaghdHGES-SKAVEGGEAKKEEEEDDGEEVDAEGIEDKDIELVMTQANVSRNKAIKALKENDNDIVNSIMALSI
>UniRef100_UPI001FB0DD76
-------------------------------------------------------------------KQSRSEKKSRKAMLKLGMKPITGVSRVTIKRTKNILFFISKPDVFKSPNSETYVIFGEAKIEDLSSQLQTQAAQQFRMPDMAsMMSKSEIAGTGTgAQVEEEEDEVDETGVEPRDIELVLTQAGVSRSKAVKALKVHNGDIVSAIMELT-
>UniRef100_A0A0D2ARN8
---------------------------------------------------------------------SRNEKKARKAIAKLGLKHVEGITRVTLRRPKGILFVINNPDVYKSPVSNTWIIFGEAKIEDLNSQAQASAAQQI-VQAEqdahaghdhGKGKAVDTGDAKKDEEEDDDEEVDEEGLESKDIELVMQQASVSRKKAVKALKENDNDIVNSIMALSM
>UniRef100_A0A7K8JE51
-----------------------GSGNESESnDESIPELEEPEGSEPPPAQPQvgfwgvggggpppgcegptdpppprqvpLGHALGPGEEPLSKAKQSRSEKKARKAMSKLGLRQIHGVTRITIRKSKNILFVISKPDVFKSPASDIYIVFGEAKIEDLSQQVHKAAAEKFKVPLEHSALVTDAAPALAIKEESeEEEEVDETGLEVRDIELVMAQANVSRPKAVRALRHNNNDIVNAIM----
>DUMMY
-----------------------------------------------------------------------------------------------------------------------------------------------------------------------------------------------------------------------
>UniRef100_A0A7K6LQL4
-----------------------GSGNESESnDESIPELEEPEGSEPPPAQPQvpLGHALGPGEEPLSKAKQSRSEKKARKAMSKLGLRQIHGVTRITIRKSKNILFVISKPDVFKSPASDIYIVFGEAKgvvtpclpqIEDLSQQVHKAAAEKFKVPLEHSALVTDAAPALAIKEESeEEEEVDETGLEVRDIELVMAQANVSRPKAVRALRHNNNDIVNAIM----
>UniRef100_A0A7L3IV53
-----------------------GSGNESESnDESIPELEEPEGSEPSPAQPQvpLGHALGPGEEPLSKAKQSRSEKKARKAMSKLGLRQIHGVTRITIRKSKNILFVISKPDVFKSPASDIYIVFGEAKV---------------------------------------------------------------------------------------
>UniRef100_A0A1V6SQF9
-----------------------------------PRVEEihDDDVSKTVEESSDESGSEAGDEPnipagASVAVHSRGEKKARKAIGKLGLKLVPGITRVTLRRPKNILFVVNQPEVYRSPNSNCWIIFGEAKIEDLNSQAQASAAQQLaasEATGDHAGHDHEeevlgKAKAPEAEdkkedEEDDGEEVDESNLESKDIELVMAQANVSRKKAVKALRENDNDIVNSIMALSI
>UniRef100_A0A8C8E838
MPGEATETVPATEQELPQPQAETGSGTESDSDESVPELEEQDSTQATTQQAQLAAAAEIDEEPVSKAKQSRSEKKARKAMSKLGLRQVTGVTRVTIRKSKNILFVITKPDVYKSPASDTYIVFGEAKIEDLSQQAQLAAAEKFKVQGEAVSNIQENTQTPTVQEESEEEEVDETGVEVKDIELVMSQANVSRAKAVRALKNNSNDIVNAIMELTM
>UniRef100_UPI0021BCB0B4
MPGEVTETVPATEQELPQPQAETGSGTASDSGESVPGLEEQDSTQTTTQKAQLAGAAEIDEEPVSKAKQSRSEKKARKXMSKLGLLQVTGVTRITIRKSKNILFVITKSDAYKSPASDTYIVFGEAKIQDLSQQAQLAAAEKFRVQGEAVSNIQENTQTPTVQEESEEEEVDETGVEVKDIELVMSQANVSRAKAVQVLKNNSNDIVNAIMELTM
>UniRef100_UPI001404110C
MPGEATETVPATEQEMQQPQAETGSGTESDSDESVPELEEQDTTQSATQQAQLAAAAEIDEEPVSKAKQSRSEKKARKAMSKLGLRQVTGVTRVTIRKSKNILFVITKPDVYKSPASDTYIVFGEAKIEDLSQQAQLAAAEKFKVQGESVANIQENTQTPTVQEESEEEEVDETGVEVKDIELVMSQANVSRAKAVRALKNNNNDIVNAIMELTM
>DUMMY
-----------------------------------------------------------------------------------------------------------------------------------------------------------------------------------------------------------------------
>UniRef100_A0A6P8QHF4
MPGEATETVPATEQELHQPQAETGSGTESDSDESVPELEEQDSTHASTQQAQLAAAAEIDEEPVSKAKQSRSEKKARKAMSKLGLRQVTGVTRVTIRKSKNILFVITKPDVYKSPASDTYIVFGEAKIEDLSQQAQLAAAEKFKVQGEAVSNIQENTQTPTVQEESEEEEVDETGVEVKDIELVMSQANVSRAKAVRALKNNSNDIVNAIMELTM
>UniRef100_A0A835H9K5
-------------------------------------------------------------------KQSRSEKKSRKAMLKLGMKSIPGVSRVTVKKSKNILFVISKPDVFKSPTSDTYVIFGEAKIEDLSSQLQTQAAEQFKAPD--LSNVISKPESSAIA--QDDEDVDETGVEPKDIELVMTQAGVSRSKAVKALTTANGDIVSAIMDLT-
>UniRef100_F4Q3C7
-------------------------------------------------------------------KSSRTEKKNRAAIEKLGMKLVPDIVRATLKQSKGLLCVVAQPEVYKAIGSDTFVILGETTFEDPNASRARSAAKNIEevapkttfPEPKTVASTS-TTSTTTV---ADDEEVDLQGLDPKDVEVVMKESgGASKAKVVEALK-KTGDIVAAVLELT-
>DUMMY
-----------------------------------------------------------------------------------------------------------------------------------------------------------------------------------------------------------------------
>UniRef100_A0A6A1VS48
-----------------------------------------------------------------RSKQSRSEKKSRKAMLKLGMKPIPGVSRVTVKKSKNILFVISKPDVFKSPTSDTYVIFGEAKIEDLSSQLQTQAAEQFKAPD--LSHVISKPESSVVA--QDDEEVDETGVEPKDIELVMTQAGVSRSKAVKALKAAEGDIVTAIMDLT-
>UniRef100_A0A6A4KP00
-----------------------------------------------------------------RSKQSRSEKKSRKAMLKLGMKPIPGVSRVTVKKSKNILFVISKPDVFKSPASDTYVIFGEAKIEDLSSQLQSQAAEQFKAPD--LSHVISKPESSAMA--QDDEDVDETGVEPKDIELVMTQAGVSRPKAVRALKAADGDIVSAIMELT-
>UniRef100_A0A0F7SJD4
--------------------------------------------------------------------QSRSERKARKALANLGLKKVAGITRVTIRRPKNVLYVINNPEVFKSGSADVHIVFGEAKIEDQSHQAQMAAAQQLAQSSGLTGEEEEGEDIPELEgiqpKEPSSAPASSTvpyEVDDKDVEILMSQANCTREKAEEALKKSNGDLINAILE---
>UniRef100_A0A443HQI2
----------------------------------VEELPDEEVPKANVEDAGSSSESEAGEEPtipggAAVTIHSRNEKKARKAIGKLGLKHVPGITRVTLRRPKNILFVINQPDVYRSPSSNTWIIFGEAKIEDLNSQAQASAAQQL-AAAEAAGNGDAHaghdhdhdhdhgkgkapeTEAKKEEEEDDGEEVDDSGLEAKDIELVMAQANVSRKKAVKALKENDNDIVNSIMALSI
>UniRef100_UPI0012D48802
-----------------------------DSDTTIPELEDTGNTTANLGKEEI--------DLVSKAKQSRGEKKARKIMSKLGLKPVSGVNRVTIRKSKNILFVINSPDVYKNPHSDTYIVFGEAKIEDLSQQAQLAAAEKFKGPEPTVGADSSGTNaTVAPIAEEDEEEVDETGVDEKDIELVMSQANVARARAIRALKNNSNDIVNAIMELTM
>UniRef100_A0A7S2Y2J8
-------------------------------------------------------------------KQNRNEKKARKAMQKLGMRPVPGVLRVTVKKSKNVLFVIHKPDVLVSSSADTYVVFGEAKSEDSSAMSQAAAAKQFQQQAQAMPAADAAAEageevpeaaaaaAPAEAAAAGEEALDETGLEAKDIDLVISQAGCSRAAAVKALKDNDGDLVNSIMSLT-
>UniRef100_A0A7S3LAK5
-------------------------------DDDIPQLEEQGDAagglpPGMDPAAMAAAMAAAQDTP-----QNRNEKKSRKAMQKLGMRPVPGVLRVTVKKSKNVLFVINKPDVFKSPTADTYVVFGEAKSEDSSAANQAAAAKQFQQQAAQMPAAQAAAPPAPEPEGDAAEAVDESGLEAKDIELVMSQAGCTRPAAVKALKDNDGDLVNSIMSLT-
>UniRef100_A0A7S4K0T1
-----------------------------DDDDDVPELEEAvPDLSAANDEAEASAAPQQDAEEArggGKPIPNRSEKKARKMMTRLGMRPVPGIVRVTLKtPGRGGYFAIDRPDVYVSSGgggekNATYVIFGEARqgggmmqQQQQQQQAQqmeqmrqaQAAMEAAAPQAKVEASAPTTAATATGKESGEEAEVDETGVEAKDIELVMSQASCSRGKAVAALRENDGDLVNAIMSLT-
>UniRef100_A0A293M9Z1
----------------------SGSGTDSGSEDSLPDLEDDGGKAA--GQSQIAQAAGITEELVSKAKQSRSEKKARKVMSKLGLKQVQGVCRVTIRKSKNILFVITKPDVYKSPASDTYIVFGEAKIEDLSQQAQMAAAEKFKApeAGAAMGEPAQTAVSQPIEEESEEdEEVDEAGVEGKDIELVMSQANVSRSKAVRALKNNNNDIVNAIMELTM
>DUMMY
-----------------------------------------------------------------------------------------------------------------------------------------------------------------------------------------------------------------------
>UniRef100_A0A0V0Q985
------------------------------------EVELKEEKVETTQQQQH----DSDDEAVATdgKKINRGEKKFKKAMGKLGLKAISGINRVTIKKGKQLQLYIDEPEIMVSPASEnTYIIFGEAKINDFAAQMAQQEARNFQKPEQATQQAA-KQETVVEKKEAETDDLNEEGLDQEAIKMVMEHSKVTKAEAIKALRASGGDQVNAILKLS-
>UniRef100_A0A6M2EDX8
-----------------------------------------------------------------RSKQSRSEKKSRKAMLKLGMKTIPGVSRVTVKKSKNILFVISKPDVFKSPTSDTYVIFGEAKIEDLSSQLQTQAAEQFKAPD--LSHVISKPETSAIA--QDDEEVDETGVEPKDIELVMTQAGVSRSKAVKALKAADGDIVSAIMELT-
>UniRef100_A0A2A9PIC3
---------------------------------------------------------------------SRNEKKARKALEKLHLTRITGITRVTLRRPKNILFVINQPEVYKSPNSNTYIVFGEAKIEDVNATAQQAAAQQLAAAGAegdhaghnhgESSKAAEATEAKKEDDDDDGEEVDAEGLEDKDIELVMTQANVSRKKAVKALKENDNDIVNSIMALSI
>UniRef100_A0A7L3PUA6
-----------------------GSGNESESnDESIPELEEPEGSEPAPAQPQvpLGHALGPGEEPLSKAKQSRSEKKARKAMSKLGLRQIHGVTRITIRKSKNILFVISKPDVFKSPASDIYIVFGEAKV---------------------------------------------------------------------------------------
>UniRef100_A0A238FIY9
---------------------------------------------------------------------SKGETKSRKALSKLGLVAVPGIKRVVMRRHRQQLLVVADAQVFKSPSSDCYIVFGEGKYEEtgardsefaramqqqemLERQQQKSAA--FPPSSEAGQIAGDGSEDPEGEEGLDADESESCSREllfvMRGFKVVMEQANCSRAKAVQALRSTKGDLVQAIIE---
>UniRef100_A0A8H8DCD4
----------------------------------------------------------------------KNEKKARELIKKLNLKQIKGISRVTFKQRGNLIYAIDSPDVYRS-AAGTYVVFGEAKVDDMNQR--IAEAQAQQAQQEVLSNAAggSNASAPAsedkspeaitadmekaslgdnkVEEVEDDEEVDESEFDPKDIALIVEQTHVSRAKAVKALKNHNGDMVNALMELS-
>UniRef100_UPI0021175011
-----------------------GSGTESDSETSVPELEEAGPSGGAT---VFSPGTGLPIDLVSKAKQSRGEKKARKIMSKLGLKQVQGVNRVTVRKSKNILFIINKPDVYKNPASDTYIVFGEAKIEDLSQQAQMAAAEKFKT-AEVSTAAEASTNAKIVapiQEESEEEEIDDSGVEEKDVELVMSQANVSRGKAIKALKNNRNDIVNAIMELTM
>UniRef100_A0A4Z1HDM9
---------------------------------------------------------------------SRNEKKARKSIAKLGLTRVPGITRVTLRRPKNILFVINQPEVYKSPTSNTYIVFGEAKIEDLNYQAQTSAAAQLAAQeshdhaghdhsghdhshdhgkGKAV-----DTEEKKEEEEDDTEEVDATGLEDKDIELVMTQASVSRNKAVKALKENDNDIVNSIMALSI
>UniRef100_A0A4U7KU46
---------------------------------------------------------------------SRAERKSRKALQGLGLKKVGGITRVTMRRPRGHLYVIAQPEVYKSSHSDVYIVFGEAKTEDMSQLAQAQAAQQM-AQAEAQERlLAESLQNsgagagaeKKVEEEEEDDDspIDEEGVDAKDIDLVMQQVSCSRRKAVKALKESNGDLINAIM----
>UniRef100_A0A179FN85
----------------------------------------------------------------------RNEKKARKAIEKLHLTRVPGITRVTLRRPKNILFVINNPEVYKSPNSNTYIVFGEAKIEDVNATAQQAAAAQMAAanaeaehaghnHGES-SKAVESGDAKKDDDDDDGEEVDAEGLEDKDIELVMTQANVSRKKAIKALKENDNDIVNSIMALSI
>UniRef100_A0A8R1DNM4
------------------------------SDDSDTEAVEQELTE---EQRRVAEAAGLGEHLDKQAKQSRSEKKARKLFSKLGLKQVTGVSRVCIRKSKNILFVINKPDVFKSPGSDTYIIFGEAKIEDLTQHAQMSAIENMKPTREA-------PQLKTVEEDDNEDvEEDSTGIEEKDIDLVISQANTSRNKAIRALKEADNDIVNAIMSLTM
>UniRef100_A0A1I8I5I7
----------------------SGSDSESDSD-GAPDLEEVHPEDAAA-HSQLAAAAGISEEPVSKSKQSRSEKKARKAMSKLGLKQVSGVNRVTIRKSKNLLFVISQPDVFKAPSADIYVVFGEAKIEDLSAQAQIAAAEKLREGAQSIGGDakaagaagasgggTDLAKEAIVEEESdDDEEVDATGVEEKEIDLVMQQASVSRKKAINALKKNNNDIVNAIMELTM
>UniRef100_A0A8H4WQS9
----------------------------------------------------------------------RNEKKARKALEKLHLTRIPGITRVTLRRPKNILFVINNPEVYKSPNSNTYIVFGEAKIEDVNAAAQQAAAAQLasanaedhsghnhgepSKAAETAEEKKDKEDDDEEEEEDDDEEVDASGLEDKDIELVMTQANVSRNKAVKALKENDNDIVNSIMALSI
>UniRef100_A0A8C9YDB9
MPGEATETVPVTEQEMQQPQVETGSGTESDSDDSVPDLEEQDSAQTQTQQAQLAAAAEIDEEPVSKAKQSRSEKKARKAMSKLGLRQVTGVTRVTIRKSKNILFVITKPDVYKSPASDTYIVFGEAKIEDLSQQAQLAAAEKFKVQGEAVSNIQENTQTPTVQEESEEEEVDETGVEVKDIELVMSQANVSRAKAVRALKNNNNDIVNAIMELTM
>UniRef100_UPI0020C45198
---------------------------------------------------------------------SRNEKKARKAIAKLGLKHIDGITRVTLRRPKNVLFVINQPDVYKSPSSNTWIIFGEAKIEDLNAQAQASAAQQL-AQGESAPHDHAghdhgddsgkgkakavEDKKDEEEEEDDDEEIDDSGLEAKDIELVMQQASVSRKKAVKALKENDNDIVNSIMALSI
>UniRef100_R7U9H7
-----------------------GSGSDSDSD----ELDEE--AQAT--QSAMAQAAGLGEELPSKAKQTRSEKKARKAMSKLGLKQVAGVTRVTIRKSKNILFVINRPDVYKSPASDTYIVFGEAKIEDLSQQAQMAAAEKFKSTEPTAAGATGTTgaiSQPIQEEEEDEEEVDETGIEAKDIELVMSQAYVSRGKAVKALKNNSNDIVNAIMELTM
>UniRef100_Q6BSN9
---------------------------------------------------------------------SKNEKKARELIKKLNLKQIKGITRVTFKQRGNLIYAIDQPDVFRSSAG-TYVVFGEAKVDDMNkriaeaqqQQAQQdalskaagetgEAGEEDKSQDAITADLEKaslNT-NKIEEEEADDGEVDESGLDAKDIDIIVEQTQVSRAKAVKALRVHDGDMVNAIMELS-
>UniRef100_Q756T5
---------------------------------------------------------------------SKNEKKARELIQKFSMKPMPGITRVTFRKKNNQIFAIDNPDVYKTQGGN-YVVFGEPKVDDFTrrlaraqQQAASAAKDPQSIQADmaaAAAAPAAPAAPAAAPEEDEAGQVDESGLDGQDIELVMQQANVSRNKAVKALREHNSDIVNAIMSLS-
>UniRef100_P87147
--------------------------------------------------------------------------KAQKLIQKLGLKRVEGITRVAMRRPKNILLIINEPIVYKS-SNNAYIVLGKVTVEDMAAQARaFNESQKQATETKEEAAITEESgdaqpaDTAKIEESFEQEKaVDETGVDAKDIELVMAQANVSRAKAVTALKENNSDVVNAIMSLTM
>UniRef100_UPI0021CC0106
MPGEATETVPATEQELPQPQAETapavpappagapaapaaavseppvqmsGSGTESDSDESVPELEEQDSTQATTQQAQLAAAAEIDEEPVSKAKQSRSEKKARKAMSKLGLRQVTGVTRVTIRKSKNILFVITKPDVYKSPASDTYIVFGEAKIEDLSQQAQLAAAEKFKVQGEAVSNIQENTQTPTVQEESEEEEVDETGVEVKDIELVMSQANVSRAKAVRALKNNSNDIVNAIMELTM
>UniRef100_A0A507CEG1
---------------------------EDDSDDEMPELADANADAE-------AAAAGIDLEALAGSlgagmkTQSRSEKKARKAMAKLGLKPVPGITRVTIRRPKNILFVVSQPDVYKSATSDTYIVFGEAKIEDLNSQAQASAAEQFakPLSGEAGKAVTEGEEDVPELAEDDDENIDEAGVEAKDIELVMQNANVSRAKAIKALKATNNDIVNAIMELTM
>UniRef100_UPI0000407006
MPGEATETVPATEQELPQPQAETGSGTESDSDESVPELEEQDSTQATTQQAQV-AAAEIDEEPVSKAKQSRSEKKARKAMSKLGLRQVTGVTRVTIRKSKNILFVITKPDVYKSPASDTYIVFGEAKIEDLSQQAQLAAAEKFKVQGEAVSNIQENTQTPTVQEESEEEEVDETGVEVKDIELVMSQANVSRAKAVRALKNNSNDIVNAIMELTM
>UniRef100_A0A6H0Y2C0
---------------------------------------------------------------------SRNEKKARKAISKLGLKHVEGITRVTLRRPKNILFVISQPEVYKSPNSNTWIIFGEAKIEDLNSAAQASAAQQLAAQsagdhaghdhdhdhkGKAI----EGDAKKADEDEDDGEEVDDTGLEAKDIELVMTQASVSRKKAVKALKENDNDIVNSIMALSI
>UniRef100_UPI0006D4D16E
----ATDKMPE-QTEVDQKPVEADSGTDSEPDD-IPDLEPTGSGSLNP--------------DVSKAKQSRGEKKARKLMSKLGLKPIQGVSRVTIRKSKNILFVINKPDVFKNPASDTYIIFGETKIEDLSQQAQMAAAEKFKApELSQATDTGATTVVAPIQEESEEEELDATGIEEKDIELVMSQANVSRNKAVKALTNNQNDIVNAIMELTM
>UniRef100_A0A2X0KKC8
---------------------------------------------------------------------SKGETKSRKALSKLGLVAVPGIKRVVMRRHRQQLLVVADAQVFKSPSSDCYIVFGEGKYEETgTRDSEFARAmqqtEMLERQQHKSAALPPSSEAGQVAGDGSGDPEGENGLDAEEIKVVMEQANCSRAKAVQALRSTKGDLVQAIIE---
>UniRef100_A0A914C5G0
----------------------------SSSDEEMPELEE---GEVTEQQKKVAEAAGLSEQVADKgAKQSRSEKKARKLFSKLGLKPVHGVSRVCIRKSKSILFVINKPDVYKSPGSDTYIVFGEAKIEDLSQHAQITDVENLK----PPSVIPTARLAAPQEEESDGEDLDTTGMEEKDIELVMSQANVSRNKAIRALKKTDNDLVNAIMELTM
>DUMMY
-----------------------------------------------------------------------------------------------------------------------------------------------------------------------------------------------------------------------
>UniRef100_A0A8B7N530
-------------------------GSDSDTDESLPELEagapaagSKDSTDPAHRSPTMESKG---------GKQSRAEKKARKMMSKLGLKHVAGVNRVTIRKSKNILFVINKPDVYKNPVSDTYIVFGEAKIEDMSQQAQMAAAEKLKESSSSVAggggDLSISTglpgvpAAPAIPEDDEEEdgEVDYSGLEEKDIELVVSQANVSRAKACKALRANNNDIVNAIMDLTM
>UniRef100_A5DGN9
---------------------------------------------------------------------SKNEKKARELIKKLHLKPVPGITRVTFKQKGNLIYAIEQPDVFKS-AAGTYVVFGEAKVDDMNKriaeaQAQqeqqealtkaAADAETADKSPESITNDLQNASLEDKTVEEDEGEVDETGLDSKDIEIIVEQTQVSRAKAVKALRAHKGDMVNAIMELS-
>UniRef100_C5M307
----------------------------------------------------------------------KNEKKARELIKKLNLKQIKGISRVTFKQKGNLIYAIDSPDVYRS-AAGTYVVFGEAKVDDMNQriaeaQAQQAQQEALQKAAADAGNTEDKSpeaitadlekasldDKPAAEEDDEEGEVDESGLDPKDIEIVVEQTQVSRAKAVKALRKHDGDMVNAIMDLS-
>UniRef100_C1EAV2
-----------------------------------------------------------------KPKQSRSEKKSRKAMQKLGMKPVPGVQRVTIKKNKNILFVISKPDVFKSPNSDTHVIFGEAKIEDLSAASQAAAAEAFKSDMPAV-----EAPSAAAAEEEDEGEIDETGVEPKDIELVMTQAGVSRGKAVNALKANDGDIVSAIMDLTM
>UniRef100_UPI0013CED158
MPGEATETVPATEQELPQPQAETGSGTESDSDESVPELEEQDSTQATTQQAQLAAAAEIDEEPVSKAKQSRCEKKARKAMSKLGLRQVTGVTRVTIRKSKNILFVITKPDVYKSPASDTYIVFGEAKIEDLSQQAQLAAAEKFKVQGEPVSNIQENTQTPTVQEESEEEEVDETGVEVKDIELVMSQANVSRAKAVRALKNNSNDIVNAIMELTM
>DUMMY
-----------------------------------------------------------------------------------------------------------------------------------------------------------------------------------------------------------------------
>UniRef100_A0A218UGN5
-------------------------------------------------------------------------------MSKLGLRQIHGVTRITIRKSKNILFVISKPDVFKSPASDIYIVFGEAKIEDLSQQVHKAAAEKFKVPLEPSALVPDAAPALAIKEESeEEEEVDETGLEVRDIELVMAQANVSRPKAVRALRHNNNDIVNAIMELTM
>UniRef100_UPI0010A2C9E7
MPGEATETVPVTEQEMQQPQVETGSGTESDSDDSVPELEEQDSAQSQTQQAQLAAAAEIDEEPVSKAKQSRSEKKARKAMSKLGLRQVTGVTRVTIRKSKNILFVITKPDVYKSPASDTYIVFGEAKIEDLSQQAQLAAAEKFKVQGEAVSNVQENTQTPTVQEESEEEEVDDTGVEVKDIELVMSQANVSRAKAVRALKNNNNDIVNAIMELTM
>UniRef100_A0A443S5A5
----------------------SGSATDSDSDDSVPELEDTPEERANKDGAKTTGDAVLGmDEMGSKSKQSRSEKKARKVMSKLGLKQVTGVNRVAIRKSKNILFVINKPDVYKSPASDTYIVFGEAKIEDLSQKAQMAAAEKFKAPdgtsvlggtgalGEAAAGLAQNANAKgAIAEESEdDEDIDETGVESKDIELVMSQANVTRNKAIKALKNNNNDIVNAIMELTM
>UniRef100_A0A8X6THH2
------------------------SDTESESDDSSPEVDEAESA-AASQMAQMAG---LSEELVSKAKQSRGEKKARKLMSKLGLKQVQGVTRVTIRKSKNILFVITKPDVFKSPAGDTYIVFGEAKIEDLSQQAQMAAAEKFKAPESAGLGGDGPSQTiasQPIEEESEEEgEIDDTGVEGKDIELVMSQANVSRSKAIKALRNNNNDIVNAIMELTM
>UniRef100_A0A4S2KU57
-----------------------GSATDSDSDDTIPELEDAGTPGTVGFPGTTVTGLPID--MVSKAKQSRGEKKARKLMSKLGLKPVQGVNRVTIRKSKNILFVINKPDVLKNPASDTYIVFGEAKV---------------------VAPIQEES----------EEEVDETGVEEKDVDLVMCQANVSRGKAIKALKNNQNDIVNAIMELTM
>UniRef100_UPI00144A9FD4
---------------------------------------------------------------------SRNEKKARKAIAKLGLKHIEGITRVTLRRPKNILFVINQPDVYKSPSSNTYIIFGEAKIEDLNSQAQASAAQQL-AQAEQQghdhaghdhdhDHAHDDTKgTGKAEEKPEEeeddgEEVDDSGLEAKDIELVMQQASVSRKKAVKALKENDNDIVNSIMALSI
>DUMMY
-----------------------------------------------------------------------------------------------------------------------------------------------------------------------------------------------------------------------
>UniRef100_A0A836CL06
-------------------------------DEDVPDLED------------VAAEGKADEGDEA-GKQNRAEKKSRKAMQKLNMKSVPGVLRVTVKKSKNILFVISRPDVFKSATSDTYVIFGEAKIEDLSAQAQAQAAKQF---GSALPQAAKASVTELGAE--DEDEVDESGVEAKDIELVMTQAGCSRGKAVKALKAHDNDIVNAIMQLTV
>DUMMY
-----------------------------------------------------------------------------------------------------------------------------------------------------------------------------------------------------------------------
>UniRef100_A0A1V6T795
-------------------------------DEEVPKtVEEGSDSESEAGEANIPAGASV-------AIHSRNEKKARKAIAKLGLKHVPGINRVTLRRPKNILFVVSQPDVYKSPSSNTWIIFGEAKIEDLNAQAQASAAQQLaaaEASGEHAGHDHDHdhdhgkgkepvTDLGSKKEEQEEeddgEEVDESGLEAKDIDLVMAQASVSRKKAVKALRENDNDIVNSIMALSI
>UniRef100_A0A0K8TP91
---------------------------DSDSEDTIPELEDAGATK--TQLGGGATGLPID--LVSKAKQSRGEKKARKIMLKLGLKQIQGVNRVTIRKSKNILFVINNPDVYKNPHSDTYIIFGEAKIEDLSQQAQVAAAEKFKAPEStpgASDTVGTTTSVAPIAEE-DEEEIDETGVDEKDIELVMSQANTSRAKAIRALKNNSNDIVNAIMELTM
>UniRef100_Q2H4Z2
---------------------------------------------------------------------SRNEKKARKAIEKLHLTRVPGITRVTLRRPKNILFVINNPEVYKSPNSNTYIVFGEAKIEDLNASAQAAAAQQLanqTAEHDHAGHTHDHKHEAAKEEEEEEddgEEVDAEGIEDKDIELVMTQANVSRKKAIKALKENDNDIVNSIMALSV
>UniRef100_A0A2V0PBM2
-----------------------------------------------------------------KGKQSRSEKKSRKAMQKLGMKPVPGVSRVTIRKSKNILFVIQSPDVFKSPASDTYVIFGEAKIEDLSAAAQQQMAQQFRMaaeadagetSGAAAATSLDSSSSPCVLQLDDGEEVDEAGVEPKDIELVMTQASVSRARAVKALKASGGDIVSAIMELTM
>UniRef100_UPI00063EE2E1
-----------------------GSATDSDSDDTIPELEDAGTPGTVGFPGTTVTGLPID--MVSKAKQSRGEKKARKLMSKLGLKPVQGVNRVTIRKSKNILFVINKPDVLKNPASDTYIVFGEAKIEDLSQQAQVAAAEKFKEPPviPATEAGGSTTVVAPIQEES-EEEVDETGVEEKDVDLVMGQANVSRGKAIKALKNNQNDIVNAIMELTM
>UniRef100_A0A1K0GCX8
---------------------------------------------------------------------SRSERKSRKALQGIGLKKVGGITRVTMRRPRGHLYVIAQPEVYKSSHSDVYIVFGEAKAEDMSQLAQAQAAQQM-AQAEAqerllAESLQSSGAEKKVEEEEEEEQddspVDEEGVDAKDIDLVMQQVSCSRRKAVKALKESNGDLINAIM----
>UniRef100_A0A673HW76
-------------------------------------------------------------------------------MSKLGLRQVAGVTRVTIRKSKNILFVITKPDVYKSPASDTYIVFGEAKIEDLSQQAQLAAAEKFKVQGEAVSNIQENTQTPTVQEESEEEEV--------------------------------------------
>UniRef100_A0A2G8KD17
MPSETTTPVVQASPDEPTKDADaASSGTDSDSgSEGVPELEEQQDMGTSQMHSQLG----MSEDSMSKTKQNRSEKRARKGLSRLGLKPMTGITRVTIRKSKNILFVISKPDVYKSPASDTYIVFGEAKIEDISQQAQMAAAEQFRPQ-----------EPPT------RLSVDDGGLEEKDIDIVKQQANVSRAKAIKALKNNNNDIVNAIMVLT-
>DUMMY
-----------------------------------------------------------------------------------------------------------------------------------------------------------------------------------------------------------------------
>DUMMY
-----------------------------------------------------------------------------------------------------------------------------------------------------------------------------------------------------------------------
>UniRef100_A0A452CF15
MPGEATETVPATEQELPQPQAETGSGTESDSDESVPELEEQDSTQATTQQAQLAAAAEIDEEPVSKAKQSRSEKKARKAMSKLGLRQVTGVTRVTIRKSKNIXFVITKPEVYKSPASDTYIVFGEAKIEDLSQQAQLAAAEKFKVQGEAVSNIQENTQTPTVQEESEEEEVDETGVEVKDIELVMSQANVSRAKAVRALKNNSNDIVNAIM----
>UniRef100_A0A5N5LU24
MPGEATETVPVTEQEMQQPQVETGSGTESDSDESVPELEEQDSAQTQTQQAQLAAAAEIDEEPVSKAKQSRSEKKARKAMSKLGLRQVTGVTRVTIRKSKNILFVITKPDVYKSPASDTYIVFGEAKIEDLSQQAQLAAAEKFKVQGEAASNIQESTQTPTVHEESEEEEVDETGVEVKDIELVMSQANVSRAKAVRALKNNNNDIVNAIMELTM
>UniRef100_A0A914YKT6
----ATPKVEKSEDEVKKTTTDDGSSSE---DEAV---GHEEPVEMTEDQKRFAEAAGLGEQVTEKgAKQSRSEKKARKLFSKLGLKLVTGVSRVTIRKSKNILFVINKPDVYKSPGSDTYIVFGEAKIEDLSQHAQLSDLESLKPPTLAQTTNERSiaSQPIAEEEESEGEEVDATGVEEKDIELVMSQASVSRSKAVRALKDADNDLVNAIMSLTM
>DUMMY
-----------------------------------------------------------------------------------------------------------------------------------------------------------------------------------------------------------------------
>UniRef100_A0A7S4WC97
-----------------------------------------------------------------RSKQNRSEKKSRKAVAKLGMKPVPGIVRVTVKKSKNILFVISKPDVHKSPNSDTYIVFGEAKIEDLSAQAQANAAQQFTQQaADAVSATPAMAEAPKVEEVEEEGEEDEAGVEPKDIELVMSQVQCSRAKAVKALKNNKNDIVEAIMQLS-
>UniRef100_I7LVJ1
-------------------------------------------------------------------KANRGEKKFKKAMAKLGMKSVEGINRVTIRKGKNLLLYIDNPDVMKSPgAENSYIIFGEAKINDFAQNLAASEAEKF--------NSKAPTQAPkteTTAETTEEAEgdLDETGLDAESIKMVMEHGKCTKAKAIKALRETEGDAVTAIIKV--
>UniRef100_A0A7L1YDQ9
------------------------------------------------------------EEPLSKAKQSRSEKKARKAMSKLGLRQIHGVTRITIRKSKNILFVISKPDVFKSPASDIYIVFGEAKIEDLSQQVHKAAAEKFKVPLEHSALVTDTAPALAIKEESeEEEEVDETGLEVRDIELVMAQANVSRPKAVRALRHNNNDIVNALM----
>UniRef100_A0A8M1GBQ0
MPGEATETVPATEQELPQPQAETGSGTESDSDESVPELEEQDSTQATTQQAQLAAAAEIDEEPVSKAKQSRSEKKARKAMSKLGLRQVTGVTRVTIRKSKNILFVITKPDVYKSPASDTYIVFGEAKIEDLSQQAQLAAAEKFKVQGEAVSNIQENTQTPTVQEESEEEEVDETGVEVKDIELVMSQANVSRAKAVRALKNNSNDIVNAIM----
>UniRef100_UPI0020D0B93D
[truncated: 1,467,665 more chars]
