# Supplementary material for: Chp1 is a dedicated chaperone at the ribosome that safeguards eEF1A biogenesis
Source: Nat Commun. 2024 Feb 15;15:1382. doi: 10.1038/s41467-024-45645-w (PMC10869706; doi:10.1038/s41467-024-45645-w)
Supplement: Supplementary file 5 — Supplementary Data 2 [file 41467_2024_45645_MOESM5_ESM.zip › Supplmentary Data 2/NAC_PBDC1/NAC_PBDC1_c664a_pairgreedy/pair.sh]

#!/bin/bash -e
MMSEQS="$1"
QUERY="$2"
BASE="$4"
DB1="$5"
USE_PAIRWISE="$6"
PAIRING_STRATEGY="$7"
SEARCH_PARAM="--num-iterations 3 --db-load-mode 2 -a --k-score 'seq:96,prof:80' -e 0.1 --max-seqs 10000"
EXPAND_PARAM="--expansion-mode 0 -e inf --expand-filter-clusters 0 --max-seq-id 0.95"
export MMSEQS_CALL_DEPTH=1
"${MMSEQS}" createdb "${QUERY}" "${BASE}/qdb" --shuffle 0
"${MMSEQS}" search "${BASE}/qdb" "${DB1}" "${BASE}/res" "${BASE}/tmp" $SEARCH_PARAM
if [ "${USE_PAIRWISE}" = "1" ]; then
    for i in qdb res qdb_h; do
		awk 'BEGIN { OFS="\t"; cnt = 0; } NR == 1 { off = $2; len = $3; next; } { print (2*cnt),off,len; print (2*cnt)+1,$2,$3; cnt+=1; }' "${BASE}/${i}.index" > "${BASE}/${i}.index_tmp"
		mv -f -- "${BASE}/${i}.index_tmp" "${BASE}/${i}.index"
	done
	# write a new qdb.lookup to enable pairwise pairing
	awk 'BEGIN { OFS="\t"; cnt = 0; } NR == 1 { off = $2; len = $3; next; } { print (2*cnt),off,cnt; print (2*cnt)+1,$2,cnt; cnt+=1; }' "${BASE}/qdb.lookup" > "${BASE}/qdb.lookup_tmp"
	mv -f -- "${BASE}/qdb.lookup_tmp" "${BASE}/qdb.lookup"
fi
"${MMSEQS}" expandaln "${BASE}/qdb" "${DB1}.idx" "${BASE}/res" "${DB1}.idx" "${BASE}/res_exp" --db-load-mode 2 ${EXPAND_PARAM}
"${MMSEQS}" align   "${BASE}/qdb" "${DB1}.idx" "${BASE}/res_exp" "${BASE}/res_exp_realign" --db-load-mode 2 -e 0.001 --max-accept 1000000 -c 0.5 --cov-mode 1
"${MMSEQS}" pairaln "${BASE}/qdb" "${DB1}.idx" "${BASE}/res_exp_realign" "${BASE}/res_exp_realign_pair" --db-load-mode 2 --pairing-mode "${PAIRING_STRATEGY}" --pairing-dummy-mode 0
"${MMSEQS}" align   "${BASE}/qdb" "${DB1}.idx" "${BASE}/res_exp_realign_pair" "${BASE}/res_exp_realign_pair_bt" --db-load-mode 2 -e inf -a
"${MMSEQS}" pairaln "${BASE}/qdb" "${DB1}.idx" "${BASE}/res_exp_realign_pair_bt" "${BASE}/res_final" --db-load-mode 2 --pairing-mode "${PAIRING_STRATEGY}" --pairing-dummy-mode 1
"${MMSEQS}" result2msa "${BASE}/qdb" "${DB1}.idx" "${BASE}/res_final" "${BASE}/pair.a3m" --db-load-mode 2 --msa-format-mode 5
"${MMSEQS}" rmdb "${BASE}/qdb"
"${MMSEQS}" rmdb "${BASE}/qdb_h"
"${MMSEQS}" rmdb "${BASE}/res"
"${MMSEQS}" rmdb "${BASE}/res_exp"
"${MMSEQS}" rmdb "${BASE}/res_exp_realign"
"${MMSEQS}" rmdb "${BASE}/res_exp_realign_pair"
"${MMSEQS}" rmdb "${BASE}/res_exp_realign_pair_bt"
"${MMSEQS}" rmdb "${BASE}/res_final"
rm -rf -- "${BASE}/tmp"
