# Supplementary material for: Chp1 is a dedicated chaperone at the ribosome that safeguards eEF1A biogenesis
Source: Nat Commun. 2024 Feb 15;15:1382. doi: 10.1038/s41467-024-45645-w (PMC10869706; doi:10.1038/s41467-024-45645-w)
Supplement: Supplementary file 5 — Supplementary Data 2 [file 41467_2024_45645_MOESM5_ESM.zip › Supplmentary Data 2/NAC_PBDC1/NAC_PBDC1_c664a_unrelaxed_rank_001_alphafold2_multimer_v3_model_3_seed_000.pdb]

MODEL     1                                                                     
ATOM      1  N   MET A   1      26.734  -4.094 -82.438  1.00 18.33           N  
ATOM      2  CA  MET A   1      27.234  -3.107 -83.438  1.00 18.33           C  
ATOM      3  C   MET A   1      26.812  -1.700 -83.000  1.00 18.33           C  
ATOM      4  CB  MET A   1      26.734  -3.424 -84.812  1.00 18.33           C  
ATOM      5  O   MET A   1      27.625  -0.782 -83.000  1.00 18.33           O  
ATOM      6  CG  MET A   1      27.594  -4.445 -85.562  1.00 18.33           C  
ATOM      7  SD  MET A   1      27.469  -4.281 -87.375  1.00 18.33           S  
ATOM      8  CE  MET A   1      28.641  -5.570 -87.938  1.00 18.33           C  
ATOM      9  N   PRO A   2      25.609  -1.224 -83.250  1.00 17.08           N  
ATOM     10  CA  PRO A   2      25.453   0.012 -84.062  1.00 17.08           C  
ATOM     11  C   PRO A   2      25.500   1.263 -83.188  1.00 17.08           C  
ATOM     12  CB  PRO A   2      24.078  -0.148 -84.688  1.00 17.08           C  
ATOM     13  O   PRO A   2      25.203   1.198 -82.000  1.00 17.08           O  
ATOM     14  CG  PRO A   2      23.391  -1.181 -83.875  1.00 17.08           C  
ATOM     15  CD  PRO A   2      24.375  -1.742 -82.875  1.00 17.08           C  
ATOM     16  N   GLY A   3      25.578   2.393 -83.750  1.00 19.05           N  
ATOM     17  CA  GLY A   3      26.094   3.729 -84.000  1.00 19.05           C  
ATOM     18  C   GLY A   3      25.359   4.805 -83.188  1.00 19.05           C  
ATOM     19  O   GLY A   3      25.984   5.562 -82.438  1.00 19.05           O  
ATOM     20  N   GLU A   4      24.516   5.543 -83.812  1.00 17.83           N  
ATOM     21  CA  GLU A   4      24.625   6.906 -84.312  1.00 17.83           C  
ATOM     22  C   GLU A   4      23.875   7.887 -83.375  1.00 17.83           C  
ATOM     23  CB  GLU A   4      24.109   6.996 -85.750  1.00 17.83           C  
ATOM     24  O   GLU A   4      24.406   8.938 -83.000  1.00 17.83           O  
ATOM     25  CG  GLU A   4      25.188   7.309 -86.750  1.00 17.83           C  
ATOM     26  CD  GLU A   4      24.656   7.332 -88.188  1.00 17.83           C  
ATOM     27  OE1 GLU A   4      25.172   8.117 -89.000  1.00 17.83           O  
ATOM     28  OE2 GLU A   4      23.719   6.562 -88.500  1.00 17.83           O  
ATOM     29  N   ALA A   5      22.656   8.273 -83.625  1.00 17.58           N  
ATOM     30  CA  ALA A   5      22.516   9.602 -84.188  1.00 17.58           C  
ATOM     31  C   ALA A   5      22.328  10.664 -83.125  1.00 17.58           C  
ATOM     32  CB  ALA A   5      21.359   9.633 -85.188  1.00 17.58           C  
ATOM     33  O   ALA A   5      21.984  10.344 -82.000  1.00 17.58           O  
ATOM     34  N   THR A   6      21.406  11.617 -83.250  1.00 17.45           N  
ATOM     35  CA  THR A   6      21.547  12.969 -83.750  1.00 17.45           C  
ATOM     36  C   THR A   6      21.375  14.008 -82.625  1.00 17.45           C  
ATOM     37  CB  THR A   6      20.516  13.227 -84.875  1.00 17.45           C  
ATOM     38  O   THR A   6      22.203  14.906 -82.500  1.00 17.45           O  
ATOM     39  CG2 THR A   6      21.000  12.680 -86.188  1.00 17.45           C  
ATOM     40  OG1 THR A   6      19.281  12.594 -84.500  1.00 17.45           O  
ATOM     41  N   GLU A   7      20.297  14.727 -82.500  1.00 17.25           N  
ATOM     42  CA  GLU A   7      20.219  16.016 -83.125  1.00 17.25           C  
ATOM     43  C   GLU A   7      20.359  17.156 -82.125  1.00 17.25           C  
ATOM     44  CB  GLU A   7      18.922  16.156 -83.938  1.00 17.25           C  
ATOM     45  O   GLU A   7      21.141  18.094 -82.375  1.00 17.25           O  
ATOM     46  CG  GLU A   7      19.016  17.078 -85.125  1.00 17.25           C  
ATOM     47  CD  GLU A   7      17.766  17.078 -86.000  1.00 17.25           C  
ATOM     48  OE1 GLU A   7      17.688  17.875 -86.938  1.00 17.25           O  
ATOM     49  OE2 GLU A   7      16.844  16.266 -85.688  1.00 17.25           O  
ATOM     50  N   THR A   8      19.297  17.969 -81.812  1.00 17.97           N  
ATOM     51  CA  THR A   8      19.078  19.297 -82.375  1.00 17.97           C  
ATOM     52  C   THR A   8      19.500  20.391 -81.438  1.00 17.97           C  
ATOM     53  CB  THR A   8      17.609  19.500 -82.750  1.00 17.97           C  
ATOM     54  O   THR A   8      19.578  20.156 -80.188  1.00 17.97           O  
ATOM     55  CG2 THR A   8      17.359  19.141 -84.250  1.00 17.97           C  
ATOM     56  OG1 THR A   8      16.781  18.656 -81.938  1.00 17.97           O  
ATOM     57  N   VAL A   9      18.891  21.562 -81.375  1.00 16.58           N  
ATOM     58  CA  VAL A   9      19.219  22.891 -81.875  1.00 16.58           C  
ATOM     59  C   VAL A   9      19.531  23.828 -80.750  1.00 16.58           C  
ATOM     60  CB  VAL A   9      18.062  23.469 -82.750  1.00 16.58           C  
ATOM     61  O   VAL A   9      20.562  24.500 -80.750  1.00 16.58           O  
ATOM     62  CG1 VAL A   9      18.578  24.547 -83.688  1.00 16.58           C  
ATOM     63  CG2 VAL A   9      17.375  22.359 -83.562  1.00 16.58           C  
ATOM     64  N   PRO A  10      18.672  24.844 -80.438  1.00 17.39           N  
ATOM     65  CA  PRO A  10      18.984  26.219 -80.812  1.00 17.39           C  
ATOM     66  C   PRO A  10      19.547  27.047 -79.688  1.00 17.39           C  
ATOM     67  CB  PRO A  10      17.625  26.766 -81.312  1.00 17.39           C  
ATOM     68  O   PRO A  10      19.406  26.672 -78.500  1.00 17.39           O  
ATOM     69  CG  PRO A  10      16.625  25.766 -80.812  1.00 17.39           C  
ATOM     70  CD  PRO A  10      17.359  24.625 -80.188  1.00 17.39           C  
ATOM     71  N   ALA A  11      19.375  28.375 -79.750  1.00 16.08           N  
ATOM     72  CA  ALA A  11      20.094  29.625 -79.938  1.00 16.08           C  
ATOM     73  C   ALA A  11      20.219  30.406 -78.625  1.00 16.08           C  
ATOM     74  CB  ALA A  11      19.406  30.484 -81.000  1.00 16.08           C  
ATOM     75  O   ALA A  11      21.297  30.875 -78.250  1.00 16.08           O  
ATOM     76  N   THR A  12      19.125  31.047 -78.125  1.00 16.62           N  
ATOM     77  CA  THR A  12      19.141  32.469 -78.375  1.00 16.62           C  
ATOM     78  C   THR A  12      19.922  33.250 -77.312  1.00 16.62           C  
ATOM     79  CB  THR A  12      17.703  33.031 -78.438  1.00 16.62           C  
ATOM     80  O   THR A  12      20.109  32.750 -76.188  1.00 16.62           O  
ATOM     81  CG2 THR A  12      17.344  33.438 -79.875  1.00 16.62           C  
ATOM     82  OG1 THR A  12      16.781  32.062 -78.000  1.00 16.62           O  
ATOM     83  N   GLU A  13      19.438  34.406 -76.875  1.00 16.16           N  
ATOM     84  CA  GLU A  13      19.891  35.781 -77.125  1.00 16.16           C  
ATOM     85  C   GLU A  13      20.641  36.344 -75.938  1.00 16.16           C  
ATOM     86  CB  GLU A  13      18.703  36.688 -77.500  1.00 16.16           C  
ATOM     87  O   GLU A  13      20.562  35.781 -74.812  1.00 16.16           O  
ATOM     88  CG  GLU A  13      18.484  36.844 -79.000  1.00 16.16           C  
ATOM     89  CD  GLU A  13      17.281  37.688 -79.312  1.00 16.16           C  
ATOM     90  OE1 GLU A  13      17.219  38.250 -80.438  1.00 16.16           O  
ATOM     91  OE2 GLU A  13      16.375  37.812 -78.438  1.00 16.16           O  
ATOM     92  N   GLN A  14      20.156  37.531 -75.375  1.00 16.00           N  
ATOM     93  CA  GLN A  14      20.750  38.844 -75.562  1.00 16.00           C  
ATOM     94  C   GLN A  14      21.594  39.250 -74.375  1.00 16.00           C  
ATOM     95  CB  GLN A  14      19.656  39.875 -75.812  1.00 16.00           C  
ATOM     96  O   GLN A  14      21.516  38.625 -73.312  1.00 16.00           O  
ATOM     97  CG  GLN A  14      19.125  39.875 -77.250  1.00 16.00           C  
ATOM     98  CD  GLN A  14      18.078  40.969 -77.500  1.00 16.00           C  
ATOM     99  NE2 GLN A  14      17.641  41.094 -78.750  1.00 16.00           N  
ATOM    100  OE1 GLN A  14      17.688  41.656 -76.562  1.00 16.00           O  
ATOM    101  N   GLU A  15      21.328  40.469 -73.812  1.00 15.54           N  
ATOM    102  CA  GLU A  15      22.109  41.688 -73.938  1.00 15.54           C  
ATOM    103  C   GLU A  15      22.891  41.969 -72.625  1.00 15.54           C  
ATOM    104  CB  GLU A  15      21.219  42.906 -74.250  1.00 15.54           C  
ATOM    105  O   GLU A  15      24.094  42.219 -72.625  1.00 15.54           O  
ATOM    106  CG  GLU A  15      21.875  43.938 -75.125  1.00 15.54           C  
ATOM    107  CD  GLU A  15      20.906  45.031 -75.562  1.00 15.54           C  
ATOM    108  OE1 GLU A  15      21.375  46.031 -76.188  1.00 15.54           O  
ATOM    109  OE2 GLU A  15      19.688  44.844 -75.375  1.00 15.54           O  
ATOM    110  N   LEU A  16      22.422  42.969 -71.750  1.00 15.38           N  
ATOM    111  CA  LEU A  16      23.141  44.219 -71.812  1.00 15.38           C  
ATOM    112  C   LEU A  16      24.156  44.312 -70.688  1.00 15.38           C  
ATOM    113  CB  LEU A  16      22.172  45.406 -71.750  1.00 15.38           C  
ATOM    114  O   LEU A  16      24.078  43.562 -69.688  1.00 15.38           O  
ATOM    115  CG  LEU A  16      21.609  45.875 -73.125  1.00 15.38           C  
ATOM    116  CD1 LEU A  16      20.125  46.219 -72.938  1.00 15.38           C  
ATOM    117  CD2 LEU A  16      22.391  47.094 -73.625  1.00 15.38           C  
ATOM    118  N   PRO A  17      24.000  45.438 -69.812  1.00 16.62           N  
ATOM    119  CA  PRO A  17      25.000  46.531 -69.812  1.00 16.62           C  
ATOM    120  C   PRO A  17      26.047  46.406 -68.750  1.00 16.62           C  
ATOM    121  CB  PRO A  17      24.156  47.781 -69.625  1.00 16.62           C  
ATOM    122  O   PRO A  17      25.859  45.625 -67.812  1.00 16.62           O  
ATOM    123  CG  PRO A  17      22.797  47.281 -69.250  1.00 16.62           C  
ATOM    124  CD  PRO A  17      22.844  45.781 -69.188  1.00 16.62           C  
ATOM    125  N   GLN A  18      26.172  47.531 -67.938  1.00 15.54           N  
ATOM    126  CA  GLN A  18      27.281  48.469 -67.938  1.00 15.54           C  
ATOM    127  C   GLN A  18      28.156  48.281 -66.688  1.00 15.54           C  
ATOM    128  CB  GLN A  18      26.781  49.906 -68.000  1.00 15.54           C  
ATOM    129  O   GLN A  18      28.969  47.344 -66.625  1.00 15.54           O  
ATOM    130  CG  GLN A  18      26.344  50.344 -69.375  1.00 15.54           C  
ATOM    131  CD  GLN A  18      26.062  51.812 -69.500  1.00 15.54           C  
ATOM    132  NE2 GLN A  18      25.797  52.312 -70.688  1.00 15.54           N  
ATOM    133  OE1 GLN A  18      26.062  52.531 -68.500  1.00 15.54           O  
ATOM    134  N   PRO A  19      28.172  49.406 -65.750  1.00 16.09           N  
ATOM    135  CA  PRO A  19      29.359  50.281 -65.688  1.00 16.09           C  
ATOM    136  C   PRO A  19      30.281  49.906 -64.500  1.00 16.09           C  
ATOM    137  CB  PRO A  19      28.750  51.656 -65.438  1.00 16.09           C  
ATOM    138  O   PRO A  19      29.906  49.094 -63.688  1.00 16.09           O  
ATOM    139  CG  PRO A  19      27.344  51.406 -65.000  1.00 16.09           C  
ATOM    140  CD  PRO A  19      27.047  49.938 -65.188  1.00 16.09           C  
ATOM    141  N   GLN A  20      30.625  51.000 -63.656  1.00 14.55           N  
ATOM    142  CA  GLN A  20      31.844  51.750 -63.438  1.00 14.55           C  
ATOM    143  C   GLN A  20      32.469  51.406 -62.094  1.00 14.55           C  
ATOM    144  CB  GLN A  20      31.578  53.250 -63.531  1.00 14.55           C  
ATOM    145  O   GLN A  20      31.750  51.188 -61.094  1.00 14.55           O  
ATOM    146  CG  GLN A  20      31.656  53.812 -64.938  1.00 14.55           C  
ATOM    147  CD  GLN A  20      31.266  55.281 -65.062  1.00 14.55           C  
ATOM    148  NE2 GLN A  20      31.453  55.875 -66.188  1.00 14.55           N  
ATOM    149  OE1 GLN A  20      30.812  55.875 -64.062  1.00 14.55           O  
ATOM    150  N   ALA A  21      33.688  51.281 -61.844  1.00 17.83           N  
ATOM    151  CA  ALA A  21      34.781  50.844 -60.969  1.00 17.83           C  
ATOM    152  C   ALA A  21      34.969  51.844 -59.812  1.00 17.83           C  
ATOM    153  CB  ALA A  21      36.062  50.688 -61.781  1.00 17.83           C  
ATOM    154  O   ALA A  21      35.781  51.594 -58.938  1.00 17.83           O  
ATOM    155  N   GLU A  22      34.406  53.031 -59.906  1.00 14.62           N  
ATOM    156  CA  GLU A  22      35.438  54.062 -59.781  1.00 14.62           C  
ATOM    157  C   GLU A  22      36.062  54.031 -58.375  1.00 14.62           C  
ATOM    158  CB  GLU A  22      34.844  55.469 -60.062  1.00 14.62           C  
ATOM    159  O   GLU A  22      35.531  53.375 -57.469  1.00 14.62           O  
ATOM    160  CG  GLU A  22      34.844  55.844 -61.531  1.00 14.62           C  
ATOM    161  CD  GLU A  22      35.000  57.312 -61.781  1.00 14.62           C  
ATOM    162  OE1 GLU A  22      35.469  57.719 -62.875  1.00 14.62           O  
ATOM    163  OE2 GLU A  22      34.688  58.125 -60.844  1.00 14.62           O  
ATOM    164  N   THR A  23      36.094  55.281 -57.625  1.00 15.41           N  
ATOM    165  CA  THR A  23      37.156  56.219 -57.375  1.00 15.41           C  
ATOM    166  C   THR A  23      37.656  56.125 -55.938  1.00 15.41           C  
ATOM    167  CB  THR A  23      36.719  57.656 -57.688  1.00 15.41           C  
ATOM    168  O   THR A  23      38.844  55.938 -55.688  1.00 15.41           O  
ATOM    169  CG2 THR A  23      36.719  57.938 -59.188  1.00 15.41           C  
ATOM    170  OG1 THR A  23      35.406  57.875 -57.156  1.00 15.41           O  
ATOM    171  N   GLY A  24      37.312  57.188 -55.031  1.00 15.23           N  
ATOM    172  CA  GLY A  24      38.281  58.188 -54.625  1.00 15.23           C  
ATOM    173  C   GLY A  24      38.938  57.875 -53.312  1.00 15.23           C  
ATOM    174  O   GLY A  24      38.562  56.938 -52.625  1.00 15.23           O  
ATOM    175  N   SER A  25      38.844  58.875 -52.312  1.00 16.09           N  
ATOM    176  CA  SER A  25      39.875  59.781 -51.812  1.00 16.09           C  
ATOM    177  C   SER A  25      40.344  59.375 -50.438  1.00 16.09           C  
ATOM    178  CB  SER A  25      39.344  61.219 -51.781  1.00 16.09           C  
ATOM    179  O   SER A  25      39.656  58.562 -49.750  1.00 16.09           O  
ATOM    180  OG  SER A  25      40.344  62.094 -51.281  1.00 16.09           O  
ATOM    181  N   GLY A  26      40.562  60.438 -49.562  1.00 15.84           N  
ATOM    182  CA  GLY A  26      41.781  61.031 -49.000  1.00 15.84           C  
ATOM    183  C   GLY A  26      41.969  60.656 -47.531  1.00 15.84           C  
ATOM    184  O   GLY A  26      42.969  60.062 -47.188  1.00 15.84           O  
ATOM    185  N   THR A  27      41.406  61.531 -46.531  1.00 15.93           N  
ATOM    186  CA  THR A  27      42.219  62.438 -45.719  1.00 15.93           C  
ATOM    187  C   THR A  27      42.500  61.812 -44.344  1.00 15.93           C  
ATOM    188  CB  THR A  27      41.500  63.812 -45.531  1.00 15.93           C  
ATOM    189  O   THR A  27      41.625  61.188 -43.781  1.00 15.93           O  
ATOM    190  CG2 THR A  27      41.562  64.625 -46.812  1.00 15.93           C  
ATOM    191  OG1 THR A  27      40.125  63.562 -45.188  1.00 15.93           O  
ATOM    192  N   GLU A  28      43.625  61.875 -43.844  1.00 17.67           N  
ATOM    193  CA  GLU A  28      44.594  61.438 -42.844  1.00 17.67           C  
ATOM    194  C   GLU A  28      44.156  61.844 -41.438  1.00 17.67           C  
ATOM    195  CB  GLU A  28      46.000  61.969 -43.125  1.00 17.67           C  
ATOM    196  O   GLU A  28      44.125  61.031 -40.531  1.00 17.67           O  
ATOM    197  CG  GLU A  28      46.781  61.125 -44.125  1.00 17.67           C  
ATOM    198  CD  GLU A  28      48.250  61.500 -44.188  1.00 17.67           C  
ATOM    199  OE1 GLU A  28      49.062  60.688 -44.656  1.00 17.67           O  
ATOM    200  OE2 GLU A  28      48.594  62.625 -43.750  1.00 17.67           O  
ATOM    201  N   SER A  29      44.312  63.156 -41.094  1.00 16.95           N  
ATOM    202  CA  SER A  29      45.344  63.656 -40.188  1.00 16.95           C  
ATOM    203  C   SER A  29      44.875  63.594 -38.719  1.00 16.95           C  
ATOM    204  CB  SER A  29      45.750  65.062 -40.531  1.00 16.95           C  
ATOM    205  O   SER A  29      43.688  63.344 -38.469  1.00 16.95           O  
ATOM    206  OG  SER A  29      46.469  65.125 -41.750  1.00 16.95           O  
ATOM    207  N   ASP A  30      45.094  64.750 -37.969  1.00 16.42           N  
ATOM    208  CA  ASP A  30      45.938  65.250 -36.906  1.00 16.42           C  
ATOM    209  C   ASP A  30      45.156  65.438 -35.625  1.00 16.42           C  
ATOM    210  CB  ASP A  30      46.625  66.562 -37.312  1.00 16.42           C  
ATOM    211  O   ASP A  30      45.719  65.312 -34.500  1.00 16.42           O  
ATOM    212  CG  ASP A  30      47.969  66.312 -38.000  1.00 16.42           C  
ATOM    213  OD1 ASP A  30      48.594  65.250 -37.781  1.00 16.42           O  
ATOM    214  OD2 ASP A  30      48.344  67.188 -38.781  1.00 16.42           O  
ATOM    215  N   SER A  31      44.000  66.188 -35.562  1.00 16.86           N  
ATOM    216  CA  SER A  31      44.094  67.375 -34.781  1.00 16.86           C  
ATOM    217  C   SER A  31      43.938  67.125 -33.312  1.00 16.86           C  
ATOM    218  CB  SER A  31      43.031  68.375 -35.250  1.00 16.86           C  
ATOM    219  O   SER A  31      43.312  66.125 -32.906  1.00 16.86           O  
ATOM    220  OG  SER A  31      43.281  68.812 -36.594  1.00 16.86           O  
ATOM    221  N   ASP A  32      43.938  68.188 -32.344  1.00 16.27           N  
ATOM    222  CA  ASP A  32      44.500  69.000 -31.250  1.00 16.27           C  
ATOM    223  C   ASP A  32      43.625  68.875 -30.016  1.00 16.27           C  
ATOM    224  CB  ASP A  32      44.688  70.438 -31.672  1.00 16.27           C  
ATOM    225  O   ASP A  32      43.969  69.438 -28.969  1.00 16.27           O  
ATOM    226  CG  ASP A  32      46.156  70.812 -31.859  1.00 16.27           C  
ATOM    227  OD1 ASP A  32      47.031  70.125 -31.344  1.00 16.27           O  
ATOM    228  OD2 ASP A  32      46.406  71.875 -32.531  1.00 16.27           O  
ATOM    229  N   GLU A  33      42.281  68.625 -30.016  1.00 16.94           N  
ATOM    230  CA  GLU A  33      41.594  69.688 -29.297  1.00 16.94           C  
ATOM    231  C   GLU A  33      41.844  69.625 -27.797  1.00 16.94           C  
ATOM    232  CB  GLU A  33      40.094  69.688 -29.594  1.00 16.94           C  
ATOM    233  O   GLU A  33      42.000  68.500 -27.250  1.00 16.94           O  
ATOM    234  CG  GLU A  33      39.375  71.000 -29.406  1.00 16.94           C  
ATOM    235  CD  GLU A  33      38.219  71.188 -30.375  1.00 16.94           C  
ATOM    236  OE1 GLU A  33      37.656  72.312 -30.406  1.00 16.94           O  
ATOM    237  OE2 GLU A  33      37.875  70.250 -31.094  1.00 16.94           O  
ATOM    238  N   SER A  34      41.094  70.625 -27.000  1.00 15.91           N  
ATOM    239  CA  SER A  34      41.219  71.625 -25.938  1.00 15.91           C  
ATOM    240  C   SER A  34      41.000  71.000 -24.562  1.00 15.91           C  
ATOM    241  CB  SER A  34      40.250  72.750 -26.172  1.00 15.91           C  
ATOM    242  O   SER A  34      40.062  70.188 -24.375  1.00 15.91           O  
ATOM    243  OG  SER A  34      39.688  72.688 -27.469  1.00 15.91           O  
ATOM    244  N   VAL A  35      41.906  71.125 -23.656  1.00 18.98           N  
ATOM    245  CA  VAL A  35      42.406  70.750 -22.312  1.00 18.98           C  
ATOM    246  C   VAL A  35      41.500  71.375 -21.250  1.00 18.98           C  
ATOM    247  CB  VAL A  35      43.844  71.250 -22.125  1.00 18.98           C  
ATOM    248  O   VAL A  35      41.781  71.250 -20.062  1.00 18.98           O  
ATOM    249  CG1 VAL A  35      44.375  70.812 -20.750  1.00 18.98           C  
ATOM    250  CG2 VAL A  35      44.750  70.688 -23.234  1.00 18.98           C  
ATOM    251  N   PRO A  36      40.156  71.688 -21.531  1.00 16.75           N  
ATOM    252  CA  PRO A  36      39.812  72.875 -20.703  1.00 16.75           C  
ATOM    253  C   PRO A  36      40.094  72.625 -19.219  1.00 16.75           C  
ATOM    254  CB  PRO A  36      38.312  73.062 -20.938  1.00 16.75           C  
ATOM    255  O   PRO A  36      39.875  71.500 -18.719  1.00 16.75           O  
ATOM    256  CG  PRO A  36      37.875  71.812 -21.641  1.00 16.75           C  
ATOM    257  CD  PRO A  36      39.094  71.000 -21.953  1.00 16.75           C  
ATOM    258  N   GLU A  37      40.562  73.625 -18.609  1.00 16.83           N  
ATOM    259  CA  GLU A  37      41.312  74.062 -17.438  1.00 16.83           C  
ATOM    260  C   GLU A  37      40.531  73.812 -16.156  1.00 16.83           C  
ATOM    261  CB  GLU A  37      41.688  75.562 -17.562  1.00 16.83           C  
ATOM    262  O   GLU A  37      39.344  73.500 -16.203  1.00 16.83           O  
ATOM    263  CG  GLU A  37      43.094  75.750 -18.141  1.00 16.83           C  
ATOM    264  CD  GLU A  37      43.469  77.250 -18.234  1.00 16.83           C  
ATOM    265  OE1 GLU A  37      44.625  77.562 -18.547  1.00 16.83           O  
ATOM    266  OE2 GLU A  37      42.562  78.062 -18.000  1.00 16.83           O  
ATOM    267  N   LEU A  38      40.531  74.875 -15.367  1.00 16.91           N  
ATOM    268  CA  LEU A  38      41.156  75.312 -14.117  1.00 16.91           C  
ATOM    269  C   LEU A  38      40.156  75.250 -12.969  1.00 16.91           C  
ATOM    270  CB  LEU A  38      41.688  76.750 -14.250  1.00 16.91           C  
ATOM    271  O   LEU A  38      40.438  74.750 -11.898  1.00 16.91           O  
ATOM    272  CG  LEU A  38      43.125  76.875 -14.781  1.00 16.91           C  
ATOM    273  CD1 LEU A  38      43.312  78.188 -15.500  1.00 16.91           C  
ATOM    274  CD2 LEU A  38      44.125  76.750 -13.648  1.00 16.91           C  
ATOM    275  N   GLU A  39      39.188  76.312 -12.852  1.00 16.17           N  
ATOM    276  CA  GLU A  39      39.375  77.250 -11.781  1.00 16.17           C  
ATOM    277  C   GLU A  39      38.625  76.875 -10.516  1.00 16.17           C  
ATOM    278  CB  GLU A  39      38.938  78.688 -12.227  1.00 16.17           C  
ATOM    279  O   GLU A  39      39.219  76.812  -9.430  1.00 16.17           O  
ATOM    280  CG  GLU A  39      40.031  79.500 -12.828  1.00 16.17           C  
ATOM    281  CD  GLU A  39      39.594  80.938 -13.180  1.00 16.17           C  
ATOM    282  OE1 GLU A  39      40.469  81.812 -13.453  1.00 16.17           O  
ATOM    283  OE2 GLU A  39      38.375  81.188 -13.172  1.00 16.17           O  
ATOM    284  N   GLU A  40      37.469  77.562 -10.219  1.00 17.02           N  
ATOM    285  CA  GLU A  40      37.375  78.562  -9.141  1.00 17.02           C  
ATOM    286  C   GLU A  40      36.844  77.875  -7.859  1.00 17.02           C  
ATOM    287  CB  GLU A  40      36.438  79.688  -9.555  1.00 17.02           C  
ATOM    288  O   GLU A  40      36.094  76.938  -7.906  1.00 17.02           O  
ATOM    289  CG  GLU A  40      37.125  80.750 -10.406  1.00 17.02           C  
ATOM    290  CD  GLU A  40      36.344  82.062 -10.484  1.00 17.02           C  
ATOM    291  OE1 GLU A  40      36.938  83.125 -10.875  1.00 17.02           O  
ATOM    292  OE2 GLU A  40      35.156  82.062 -10.148  1.00 17.02           O  
ATOM    293  N   GLN A  41      37.094  78.562  -6.691  1.00 17.25           N  
ATOM    294  CA  GLN A  41      37.500  78.562  -5.297  1.00 17.25           C  
ATOM    295  C   GLN A  41      36.312  78.375  -4.352  1.00 17.25           C  
ATOM    296  CB  GLN A  41      38.281  79.812  -4.961  1.00 17.25           C  
ATOM    297  O   GLN A  41      36.344  77.562  -3.441  1.00 17.25           O  
ATOM    298  CG  GLN A  41      39.750  79.812  -5.344  1.00 17.25           C  
ATOM    299  CD  GLN A  41      40.469  81.062  -4.973  1.00 17.25           C  
ATOM    300  NE2 GLN A  41      41.781  81.125  -5.238  1.00 17.25           N  
ATOM    301  OE1 GLN A  41      39.875  82.000  -4.449  1.00 17.25           O  
ATOM    302  N   ASP A  42      35.469  79.438  -4.160  1.00 15.92           N  
ATOM    303  CA  ASP A  42      35.469  80.125  -2.871  1.00 15.92           C  
ATOM    304  C   ASP A  42      34.469  79.500  -1.902  1.00 15.92           C  
ATOM    305  CB  ASP A  42      35.156  81.625  -3.055  1.00 15.92           C  
ATOM    306  O   ASP A  42      34.844  79.188  -0.773  1.00 15.92           O  
ATOM    307  CG  ASP A  42      35.750  82.500  -1.953  1.00 15.92           C  
ATOM    308  OD1 ASP A  42      36.500  81.938  -1.094  1.00 15.92           O  
ATOM    309  OD2 ASP A  42      35.469  83.688  -1.940  1.00 15.92           O  
ATOM    310  N   SER A  43      33.281  80.312  -1.580  1.00 17.19           N  
ATOM    311  CA  SER A  43      33.062  81.062  -0.357  1.00 17.19           C  
ATOM    312  C   SER A  43      32.219  80.250   0.634  1.00 17.19           C  
ATOM    313  CB  SER A  43      32.344  82.375  -0.676  1.00 17.19           C  
ATOM    314  O   SER A  43      31.750  79.125   0.314  1.00 17.19           O  
ATOM    315  OG  SER A  43      33.219  83.250  -1.332  1.00 17.19           O  
ATOM    316  N   THR A  44      31.031  80.875   1.176  1.00 17.33           N  
ATOM    317  CA  THR A  44      30.703  81.375   2.498  1.00 17.33           C  
ATOM    318  C   THR A  44      29.938  80.375   3.318  1.00 17.33           C  
ATOM    319  CB  THR A  44      29.891  82.688   2.396  1.00 17.33           C  
ATOM    320  O   THR A  44      29.281  79.500   2.760  1.00 17.33           O  
ATOM    321  CG2 THR A  44      30.797  83.875   2.172  1.00 17.33           C  
ATOM    322  OG1 THR A  44      28.969  82.562   1.302  1.00 17.33           O  
ATOM    323  N   GLN A  45      29.531  80.688   4.660  1.00 17.59           N  
ATOM    324  CA  GLN A  45      29.562  80.312   6.074  1.00 17.59           C  
ATOM    325  C   GLN A  45      28.250  79.688   6.504  1.00 17.59           C  
ATOM    326  CB  GLN A  45      29.828  81.562   6.938  1.00 17.59           C  
ATOM    327  O   GLN A  45      28.266  78.750   7.309  1.00 17.59           O  
ATOM    328  CG  GLN A  45      31.312  81.812   7.219  1.00 17.59           C  
ATOM    329  CD  GLN A  45      31.547  83.000   8.109  1.00 17.59           C  
ATOM    330  NE2 GLN A  45      32.812  83.250   8.438  1.00 17.59           N  
ATOM    331  OE1 GLN A  45      30.609  83.688   8.492  1.00 17.59           O  
ATOM    332  N   ALA A  46      27.047  80.375   6.316  1.00 17.48           N  
ATOM    333  CA  ALA A  46      26.359  80.812   7.527  1.00 17.48           C  
ATOM    334  C   ALA A  46      25.578  79.688   8.141  1.00 17.48           C  
ATOM    335  CB  ALA A  46      25.438  82.000   7.227  1.00 17.48           C  
ATOM    336  O   ALA A  46      25.266  78.688   7.465  1.00 17.48           O  
ATOM    337  N   THR A  47      24.344  79.938   8.906  1.00 18.45           N  
ATOM    338  CA  THR A  47      23.922  79.938  10.297  1.00 18.45           C  
ATOM    339  C   THR A  47      23.062  78.688  10.578  1.00 18.45           C  
ATOM    340  CB  THR A  47      23.125  81.188  10.664  1.00 18.45           C  
ATOM    341  O   THR A  47      22.547  78.062   9.648  1.00 18.45           O  
ATOM    342  CG2 THR A  47      23.766  81.938  11.836  1.00 18.45           C  
ATOM    343  OG1 THR A  47      23.078  82.062   9.523  1.00 18.45           O  
ATOM    344  N   THR A  48      21.938  78.750  11.641  1.00 19.61           N  
ATOM    345  CA  THR A  48      21.641  78.312  13.000  1.00 19.61           C  
ATOM    346  C   THR A  48      20.672  77.125  12.984  1.00 19.61           C  
ATOM    347  CB  THR A  48      21.078  79.438  13.859  1.00 19.61           C  
ATOM    348  O   THR A  48      19.969  76.875  12.000  1.00 19.61           O  
ATOM    349  CG2 THR A  48      21.391  79.188  15.336  1.00 19.61           C  
ATOM    350  OG1 THR A  48      21.641  80.688  13.438  1.00 19.61           O  
ATOM    351  N   GLN A  49      19.953  76.750  14.250  1.00 19.02           N  
ATOM    352  CA  GLN A  49      19.625  75.750  15.234  1.00 19.02           C  
ATOM    353  C   GLN A  49      18.219  75.188  15.008  1.00 19.02           C  
ATOM    354  CB  GLN A  49      19.734  76.312  16.656  1.00 19.02           C  
ATOM    355  O   GLN A  49      17.969  74.000  15.195  1.00 19.02           O  
ATOM    356  CG  GLN A  49      21.078  76.000  17.312  1.00 19.02           C  
ATOM    357  CD  GLN A  49      21.203  76.688  18.688  1.00 19.02           C  
ATOM    358  NE2 GLN A  49      22.438  76.812  19.172  1.00 19.02           N  
ATOM    359  OE1 GLN A  49      20.203  77.000  19.312  1.00 19.02           O  
ATOM    360  N   GLN A  50      17.109  76.062  14.836  1.00 19.58           N  
ATOM    361  CA  GLN A  50      15.914  76.062  15.672  1.00 19.58           C  
ATOM    362  C   GLN A  50      14.938  75.000  15.180  1.00 19.58           C  
ATOM    363  CB  GLN A  50      15.227  77.375  15.703  1.00 19.58           C  
ATOM    364  O   GLN A  50      14.055  74.562  15.930  1.00 19.58           O  
ATOM    365  CG  GLN A  50      15.289  78.062  17.062  1.00 19.58           C  
ATOM    366  CD  GLN A  50      14.906  79.562  16.984  1.00 19.58           C  
ATOM    367  NE2 GLN A  50      14.758  80.188  18.156  1.00 19.58           N  
ATOM    368  OE1 GLN A  50      14.734  80.125  15.898  1.00 19.58           O  
ATOM    369  N   ALA A  51      14.695  74.875  13.867  1.00 20.03           N  
ATOM    370  CA  ALA A  51      13.336  74.500  13.492  1.00 20.03           C  
ATOM    371  C   ALA A  51      12.992  73.062  14.008  1.00 20.03           C  
ATOM    372  CB  ALA A  51      13.156  74.562  11.984  1.00 20.03           C  
ATOM    373  O   ALA A  51      13.438  72.062  13.438  1.00 20.03           O  
ATOM    374  N   GLN A  52      12.742  72.812  15.344  1.00 21.70           N  
ATOM    375  CA  GLN A  52      12.594  71.812  16.406  1.00 21.70           C  
ATOM    376  C   GLN A  52      11.391  70.938  16.156  1.00 21.70           C  
ATOM    377  CB  GLN A  52      12.461  72.500  17.766  1.00 21.70           C  
ATOM    378  O   GLN A  52      11.516  69.688  16.172  1.00 21.70           O  
ATOM    379  CG  GLN A  52      13.797  72.875  18.422  1.00 21.70           C  
ATOM    380  CD  GLN A  52      13.641  73.562  19.750  1.00 21.70           C  
ATOM    381  NE2 GLN A  52      14.758  73.938  20.359  1.00 21.70           N  
ATOM    382  OE1 GLN A  52      12.523  73.812  20.219  1.00 21.70           O  
ATOM    383  N   LEU A  53      10.203  71.062  17.062  1.00 23.59           N  
ATOM    384  CA  LEU A  53       9.430  70.250  17.984  1.00 23.59           C  
ATOM    385  C   LEU A  53       8.195  69.625  17.297  1.00 23.59           C  
ATOM    386  CB  LEU A  53       9.016  71.062  19.219  1.00 23.59           C  
ATOM    387  O   LEU A  53       7.645  68.625  17.750  1.00 23.59           O  
ATOM    388  CG  LEU A  53       9.984  71.000  20.391  1.00 23.59           C  
ATOM    389  CD1 LEU A  53       9.938  72.375  21.141  1.00 23.59           C  
ATOM    390  CD2 LEU A  53       9.664  69.875  21.344  1.00 23.59           C  
ATOM    391  N   ALA A  54       7.371  70.375  16.531  1.00 20.62           N  
ATOM    392  CA  ALA A  54       5.918  70.188  16.500  1.00 20.62           C  
ATOM    393  C   ALA A  54       5.527  68.875  15.805  1.00 20.62           C  
ATOM    394  CB  ALA A  54       5.262  71.375  15.812  1.00 20.62           C  
ATOM    395  O   ALA A  54       4.348  68.625  15.531  1.00 20.62           O  
ATOM    396  N   ALA A  55       6.328  67.938  15.227  1.00 22.36           N  
ATOM    397  CA  ALA A  55       5.992  66.938  14.203  1.00 22.36           C  
ATOM    398  C   ALA A  55       5.082  65.812  14.758  1.00 22.36           C  
ATOM    399  CB  ALA A  55       7.258  66.312  13.617  1.00 22.36           C  
ATOM    400  O   ALA A  55       5.555  64.812  15.180  1.00 22.36           O  
ATOM    401  N   ALA A  56       3.900  66.000  15.445  1.00 23.84           N  
ATOM    402  CA  ALA A  56       3.086  65.375  16.484  1.00 23.84           C  
ATOM    403  C   ALA A  56       2.379  64.125  15.953  1.00 23.84           C  
ATOM    404  CB  ALA A  56       2.066  66.375  17.031  1.00 23.84           C  
ATOM    405  O   ALA A  56       2.479  63.812  14.766  1.00 23.84           O  
ATOM    406  N   ALA A  57       0.788  63.969  16.141  1.00 26.08           N  
ATOM    407  CA  ALA A  57      -0.129  62.969  16.656  1.00 26.08           C  
ATOM    408  C   ALA A  57      -0.577  62.000  15.547  1.00 26.08           C  
ATOM    409  CB  ALA A  57      -1.340  63.625  17.312  1.00 26.08           C  
ATOM    410  O   ALA A  57      -1.457  61.156  15.766  1.00 26.08           O  
ATOM    411  N   GLU A  58      -0.510  62.375  14.305  1.00 25.33           N  
ATOM    412  CA  GLU A  58      -1.425  61.688  13.398  1.00 25.33           C  
ATOM    413  C   GLU A  58      -1.264  60.156  13.492  1.00 25.33           C  
ATOM    414  CB  GLU A  58      -1.200  62.156  11.961  1.00 25.33           C  
ATOM    415  O   GLU A  58      -0.152  59.656  13.375  1.00 25.33           O  
ATOM    416  CG  GLU A  58      -1.911  63.438  11.609  1.00 25.33           C  
ATOM    417  CD  GLU A  58      -1.980  63.719  10.117  1.00 25.33           C  
ATOM    418  OE1 GLU A  58      -2.807  64.562   9.688  1.00 25.33           O  
ATOM    419  OE2 GLU A  58      -1.202  63.094   9.367  1.00 25.33           O  
ATOM    420  N   ILE A  59      -2.246  59.500  14.180  1.00 28.95           N  
ATOM    421  CA  ILE A  59      -2.371  58.094  14.562  1.00 28.95           C  
ATOM    422  C   ILE A  59      -2.230  57.219  13.328  1.00 28.95           C  
ATOM    423  CB  ILE A  59      -3.719  57.844  15.266  1.00 28.95           C  
ATOM    424  O   ILE A  59      -3.121  57.188  12.477  1.00 28.95           O  
ATOM    425  CG1 ILE A  59      -3.832  58.656  16.547  1.00 28.95           C  
ATOM    426  CG2 ILE A  59      -3.875  56.344  15.570  1.00 28.95           C  
ATOM    427  CD1 ILE A  59      -5.246  58.750  17.109  1.00 28.95           C  
ATOM    428  N   ASP A  60      -1.232  57.312  12.578  1.00 25.89           N  
ATOM    429  CA  ASP A  60      -1.076  56.531  11.344  1.00 25.89           C  
ATOM    430  C   ASP A  60      -1.380  55.062  11.586  1.00 25.89           C  
ATOM    431  CB  ASP A  60       0.339  56.688  10.789  1.00 25.89           C  
ATOM    432  O   ASP A  60      -0.795  54.438  12.477  1.00 25.89           O  
ATOM    433  CG  ASP A  60       0.368  56.812   9.273  1.00 25.89           C  
ATOM    434  OD1 ASP A  60      -0.710  56.844   8.641  1.00 25.89           O  
ATOM    435  OD2 ASP A  60       1.480  56.844   8.703  1.00 25.89           O  
ATOM    436  N   GLU A  61      -2.598  54.656  11.266  1.00 31.77           N  
ATOM    437  CA  GLU A  61      -3.115  53.312  11.336  1.00 31.77           C  
ATOM    438  C   GLU A  61      -2.045  52.281  10.961  1.00 31.77           C  
ATOM    439  CB  GLU A  61      -4.340  53.125  10.438  1.00 31.77           C  
ATOM    440  O   GLU A  61      -1.416  52.406   9.906  1.00 31.77           O  
ATOM    441  CG  GLU A  61      -5.664  53.406  11.133  1.00 31.77           C  
ATOM    442  CD  GLU A  61      -6.875  53.031  10.305  1.00 31.77           C  
ATOM    443  OE1 GLU A  61      -8.008  53.062  10.836  1.00 31.77           O  
ATOM    444  OE2 GLU A  61      -6.691  52.688   9.117  1.00 31.77           O  
ATOM    445  N   GLU A  62      -1.344  51.781  11.867  1.00 31.61           N  
ATOM    446  CA  GLU A  62      -0.224  50.844  11.766  1.00 31.61           C  
ATOM    447  C   GLU A  62      -0.524  49.719  10.766  1.00 31.61           C  
ATOM    448  CB  GLU A  62       0.111  50.250  13.133  1.00 31.61           C  
ATOM    449  O   GLU A  62      -1.561  49.062  10.859  1.00 31.61           O  
ATOM    450  CG  GLU A  62       1.087  51.094  13.945  1.00 31.61           C  
ATOM    451  CD  GLU A  62       1.839  50.281  14.992  1.00 31.61           C  
ATOM    452  OE1 GLU A  62       2.871  50.781  15.508  1.00 31.61           O  
ATOM    453  OE2 GLU A  62       1.394  49.156  15.305  1.00 31.61           O  
ATOM    454  N   PRO A  63      -0.179  49.938   9.438  1.00 31.62           N  
ATOM    455  CA  PRO A  63      -0.413  48.844   8.477  1.00 31.62           C  
ATOM    456  C   PRO A  63      -0.246  47.469   9.102  1.00 31.62           C  
ATOM    457  CB  PRO A  63       0.646  49.094   7.402  1.00 31.62           C  
ATOM    458  O   PRO A  63       0.622  47.281   9.961  1.00 31.62           O  
ATOM    459  CG  PRO A  63       1.562  50.125   7.992  1.00 31.62           C  
ATOM    460  CD  PRO A  63       0.975  50.594   9.289  1.00 31.62           C  
ATOM    461  N   VAL A  64      -1.290  46.781   9.391  1.00 32.31           N  
ATOM    462  CA  VAL A  64      -1.273  45.406   9.797  1.00 32.31           C  
ATOM    463  C   VAL A  64      -0.055  44.688   9.195  1.00 32.31           C  
ATOM    464  CB  VAL A  64      -2.568  44.656   9.367  1.00 32.31           C  
ATOM    465  O   VAL A  64       0.215  44.812   7.996  1.00 32.31           O  
ATOM    466  CG1 VAL A  64      -2.562  43.219   9.867  1.00 32.31           C  
ATOM    467  CG2 VAL A  64      -3.795  45.406   9.891  1.00 32.31           C  
ATOM    468  N   SER A  65       1.005  44.562  10.000  1.00 32.25           N  
ATOM    469  CA  SER A  65       2.291  43.906   9.773  1.00 32.25           C  
ATOM    470  C   SER A  65       2.145  42.719   8.859  1.00 32.25           C  
ATOM    471  CB  SER A  65       2.918  43.500  11.102  1.00 32.25           C  
ATOM    472  O   SER A  65       1.441  41.750   9.203  1.00 32.25           O  
ATOM    473  OG  SER A  65       2.406  44.281  12.172  1.00 32.25           O  
ATOM    474  N   LYS A  66       1.738  42.812   7.574  1.00 37.53           N  
ATOM    475  CA  LYS A  66       2.082  41.656   6.742  1.00 37.53           C  
ATOM    476  C   LYS A  66       3.332  40.969   7.266  1.00 37.53           C  
ATOM    477  CB  LYS A  66       2.295  42.094   5.293  1.00 37.53           C  
ATOM    478  O   LYS A  66       4.336  41.594   7.562  1.00 37.53           O  
ATOM    479  CG  LYS A  66       1.040  42.031   4.434  1.00 37.53           C  
ATOM    480  CD  LYS A  66       1.328  42.406   2.990  1.00 37.53           C  
ATOM    481  CE  LYS A  66       0.064  42.375   2.141  1.00 37.53           C  
ATOM    482  NZ  LYS A  66       0.324  42.844   0.745  1.00 37.53           N  
ATOM    483  N   ALA A  67       3.273  39.938   8.086  1.00 44.78           N  
ATOM    484  CA  ALA A  67       4.426  39.188   8.602  1.00 44.78           C  
ATOM    485  C   ALA A  67       5.617  39.312   7.648  1.00 44.78           C  
ATOM    486  CB  ALA A  67       4.070  37.719   8.812  1.00 44.78           C  
ATOM    487  O   ALA A  67       5.445  39.312   6.430  1.00 44.78           O  
ATOM    488  N   LYS A  68       6.645  40.125   7.918  1.00 52.16           N  
ATOM    489  CA  LYS A  68       7.930  40.281   7.242  1.00 52.16           C  
ATOM    490  C   LYS A  68       8.344  38.969   6.566  1.00 52.16           C  
ATOM    491  CB  LYS A  68       9.008  40.719   8.227  1.00 52.16           C  
ATOM    492  O   LYS A  68       8.477  37.938   7.227  1.00 52.16           O  
ATOM    493  CG  LYS A  68       9.148  42.219   8.352  1.00 52.16           C  
ATOM    494  CD  LYS A  68      10.289  42.594   9.281  1.00 52.16           C  
ATOM    495  CE  LYS A  68      10.398  44.125   9.445  1.00 52.16           C  
ATOM    496  NZ  LYS A  68      11.492  44.500  10.398  1.00 52.16           N  
ATOM    497  N   GLN A  69       7.797  38.688   5.438  1.00 63.38           N  
ATOM    498  CA  GLN A  69       8.320  37.594   4.664  1.00 63.38           C  
ATOM    499  C   GLN A  69       9.844  37.562   4.699  1.00 63.38           C  
ATOM    500  CB  GLN A  69       7.828  37.656   3.217  1.00 63.38           C  
ATOM    501  O   GLN A  69      10.492  38.562   4.496  1.00 63.38           O  
ATOM    502  CG  GLN A  69       6.355  37.312   3.047  1.00 63.38           C  
ATOM    503  CD  GLN A  69       5.867  37.469   1.621  1.00 63.38           C  
ATOM    504  NE2 GLN A  69       4.613  37.125   1.375  1.00 63.38           N  
ATOM    505  OE1 GLN A  69       6.617  37.938   0.749  1.00 63.38           O  
ATOM    506  N   SER A  70      10.398  36.688   5.406  1.00 72.31           N  
ATOM    507  CA  SER A  70      11.836  36.469   5.445  1.00 72.31           C  
ATOM    508  C   SER A  70      12.422  36.406   4.039  1.00 72.31           C  
ATOM    509  CB  SER A  70      12.172  35.188   6.223  1.00 72.31           C  
ATOM    510  O   SER A  70      11.695  36.188   3.068  1.00 72.31           O  
ATOM    511  OG  SER A  70      13.531  34.844   6.027  1.00 72.31           O  
ATOM    512  N   ARG A  71      13.609  36.906   3.871  1.00 75.31           N  
ATOM    513  CA  ARG A  71      14.344  36.781   2.611  1.00 75.31           C  
ATOM    514  C   ARG A  71      14.219  35.375   2.033  1.00 75.31           C  
ATOM    515  CB  ARG A  71      15.812  37.125   2.805  1.00 75.31           C  
ATOM    516  O   ARG A  71      14.031  35.219   0.826  1.00 75.31           O  
ATOM    517  CG  ARG A  71      16.594  37.281   1.506  1.00 75.31           C  
ATOM    518  CD  ARG A  71      18.031  37.719   1.754  1.00 75.31           C  
ATOM    519  NE  ARG A  71      18.797  37.750   0.513  1.00 75.31           N  
ATOM    520  NH1 ARG A  71      20.766  38.469   1.515  1.00 75.31           N  
ATOM    521  NH2 ARG A  71      20.672  38.125  -0.753  1.00 75.31           N  
ATOM    522  CZ  ARG A  71      20.078  38.125   0.428  1.00 75.31           C  
ATOM    523  N   SER A  72      14.344  34.438   2.990  1.00 78.62           N  
ATOM    524  CA  SER A  72      14.242  33.062   2.535  1.00 78.62           C  
ATOM    525  C   SER A  72      12.844  32.750   2.025  1.00 78.62           C  
ATOM    526  CB  SER A  72      14.617  32.094   3.662  1.00 78.62           C  
ATOM    527  O   SER A  72      12.680  32.000   1.060  1.00 78.62           O  
ATOM    528  OG  SER A  72      15.922  32.375   4.145  1.00 78.62           O  
ATOM    529  N   GLU A  73      11.844  33.250   2.652  1.00 80.06           N  
ATOM    530  CA  GLU A  73      10.469  33.031   2.209  1.00 80.06           C  
ATOM    531  C   GLU A  73      10.227  33.656   0.833  1.00 80.06           C  
ATOM    532  CB  GLU A  73       9.484  33.625   3.223  1.00 80.06           C  
ATOM    533  O   GLU A  73       9.562  33.062  -0.013  1.00 80.06           O  
ATOM    534  CG  GLU A  73       8.023  33.312   2.906  1.00 80.06           C  
ATOM    535  CD  GLU A  73       7.055  33.875   3.939  1.00 80.06           C  
ATOM    536  OE1 GLU A  73       5.832  33.906   3.672  1.00 80.06           O  
ATOM    537  OE2 GLU A  73       7.523  34.281   5.027  1.00 80.06           O  
ATOM    538  N   LYS A  74      10.703  34.812   0.519  1.00 81.50           N  
ATOM    539  CA  LYS A  74      10.578  35.469  -0.782  1.00 81.50           C  
ATOM    540  C   LYS A  74      11.211  34.625  -1.884  1.00 81.50           C  
ATOM    541  CB  LYS A  74      11.227  36.844  -0.752  1.00 81.50           C  
ATOM    542  O   LYS A  74      10.648  34.500  -2.979  1.00 81.50           O  
ATOM    543  CG  LYS A  74      10.352  37.938  -0.127  1.00 81.50           C  
ATOM    544  CD  LYS A  74      11.031  39.281  -0.160  1.00 81.50           C  
ATOM    545  CE  LYS A  74      10.203  40.344   0.543  1.00 81.50           C  
ATOM    546  NZ  LYS A  74      10.906  41.688   0.590  1.00 81.50           N  
ATOM    547  N   LYS A  75      12.438  34.094  -1.510  1.00 78.81           N  
ATOM    548  CA  LYS A  75      13.086  33.219  -2.482  1.00 78.81           C  
ATOM    549  C   LYS A  75      12.227  31.984  -2.773  1.00 78.81           C  
ATOM    550  CB  LYS A  75      14.461  32.781  -1.979  1.00 78.81           C  
ATOM    551  O   LYS A  75      12.117  31.562  -3.924  1.00 78.81           O  
ATOM    552  CG  LYS A  75      15.359  32.188  -3.061  1.00 78.81           C  
ATOM    553  CD  LYS A  75      16.734  31.844  -2.516  1.00 78.81           C  
ATOM    554  CE  LYS A  75      17.609  31.188  -3.576  1.00 78.81           C  
ATOM    555  NZ  LYS A  75      18.953  30.797  -3.033  1.00 78.81           N  
ATOM    556  N   ALA A  76      11.656  31.484  -1.744  1.00 83.25           N  
ATOM    557  CA  ALA A  76      10.812  30.312  -1.904  1.00 83.25           C  
ATOM    558  C   ALA A  76       9.562  30.641  -2.713  1.00 83.25           C  
ATOM    559  CB  ALA A  76      10.430  29.734  -0.541  1.00 83.25           C  
ATOM    560  O   ALA A  76       9.188  29.891  -3.615  1.00 83.25           O  
ATOM    561  N   ARG A  77       8.914  31.688  -2.387  1.00 82.19           N  
ATOM    562  CA  ARG A  77       7.711  32.094  -3.104  1.00 82.19           C  
ATOM    563  C   ARG A  77       8.016  32.375  -4.574  1.00 82.19           C  
ATOM    564  CB  ARG A  77       7.098  33.344  -2.459  1.00 82.19           C  
ATOM    565  O   ARG A  77       7.227  32.000  -5.453  1.00 82.19           O  
ATOM    566  CG  ARG A  77       6.465  33.094  -1.099  1.00 82.19           C  
ATOM    567  CD  ARG A  77       5.816  34.344  -0.533  1.00 82.19           C  
ATOM    568  NE  ARG A  77       5.203  34.094   0.768  1.00 82.19           N  
ATOM    569  NH1 ARG A  77       3.047  34.562   0.070  1.00 82.19           N  
ATOM    570  NH2 ARG A  77       3.447  33.938   2.244  1.00 82.19           N  
ATOM    571  CZ  ARG A  77       3.900  34.188   1.023  1.00 82.19           C  
ATOM    572  N   LYS A  78       9.102  33.031  -4.902  1.00 79.50           N  
ATOM    573  CA  LYS A  78       9.492  33.312  -6.285  1.00 79.50           C  
ATOM    574  C   LYS A  78       9.766  32.000  -7.039  1.00 79.50           C  
ATOM    575  CB  LYS A  78      10.727  34.219  -6.332  1.00 79.50           C  
ATOM    576  O   LYS A  78       9.391  31.875  -8.203  1.00 79.50           O  
ATOM    577  CG  LYS A  78      10.906  34.938  -7.656  1.00 79.50           C  
ATOM    578  CD  LYS A  78      12.078  35.906  -7.602  1.00 79.50           C  
ATOM    579  CE  LYS A  78      12.297  36.594  -8.945  1.00 79.50           C  
ATOM    580  NZ  LYS A  78      13.445  37.562  -8.898  1.00 79.50           N  
ATOM    581  N   ALA A  79      10.445  31.125  -6.379  1.00 80.44           N  
ATOM    582  CA  ALA A  79      10.742  29.844  -7.012  1.00 80.44           C  
ATOM    583  C   ALA A  79       9.461  29.078  -7.328  1.00 80.44           C  
ATOM    584  CB  ALA A  79      11.656  29.000  -6.117  1.00 80.44           C  
ATOM    585  O   ALA A  79       9.352  28.453  -8.383  1.00 80.44           O  
ATOM    586  N   MET A  80       8.430  29.188  -6.395  1.00 79.44           N  
ATOM    587  CA  MET A  80       7.191  28.422  -6.559  1.00 79.44           C  
ATOM    588  C   MET A  80       6.262  29.109  -7.559  1.00 79.44           C  
ATOM    589  CB  MET A  80       6.480  28.266  -5.215  1.00 79.44           C  
ATOM    590  O   MET A  80       5.465  28.453  -8.227  1.00 79.44           O  
ATOM    591  CG  MET A  80       7.176  27.297  -4.273  1.00 79.44           C  
ATOM    592  SD  MET A  80       7.258  25.594  -4.949  1.00 79.44           S  
ATOM    593  CE  MET A  80       8.617  24.922  -3.961  1.00 79.44           C  
ATOM    594  N   SER A  81       6.418  30.406  -7.621  1.00 79.69           N  
ATOM    595  CA  SER A  81       5.586  31.156  -8.562  1.00 79.69           C  
ATOM    596  C   SER A  81       5.914  30.781 -10.000  1.00 79.69           C  
ATOM    597  CB  SER A  81       5.762  32.656  -8.352  1.00 79.69           C  
ATOM    598  O   SER A  81       5.055  30.875 -10.883  1.00 79.69           O  
ATOM    599  OG  SER A  81       7.121  33.031  -8.500  1.00 79.69           O  
ATOM    600  N   LYS A  82       7.129  30.312 -10.172  1.00 76.25           N  
ATOM    601  CA  LYS A  82       7.586  29.984 -11.523  1.00 76.25           C  
ATOM    602  C   LYS A  82       7.137  28.594 -11.930  1.00 76.25           C  
ATOM    603  CB  LYS A  82       9.109  30.094 -11.617  1.00 76.25           C  
ATOM    604  O   LYS A  82       7.207  28.219 -13.102  1.00 76.25           O  
ATOM    605  CG  LYS A  82       9.641  31.516 -11.477  1.00 76.25           C  
ATOM    606  CD  LYS A  82      11.148  31.562 -11.625  1.00 76.25           C  
ATOM    607  CE  LYS A  82      11.688  32.969 -11.453  1.00 76.25           C  
ATOM    608  NZ  LYS A  82      13.172  33.031 -11.562  1.00 76.25           N  
ATOM    609  N   LEU A  83       6.699  27.828 -11.047  1.00 79.81           N  
ATOM    610  CA  LEU A  83       6.418  26.422 -11.320  1.00 79.81           C  
ATOM    611  C   LEU A  83       4.957  26.234 -11.727  1.00 79.81           C  
ATOM    612  CB  LEU A  83       6.734  25.562 -10.094  1.00 79.81           C  
ATOM    613  O   LEU A  83       4.539  25.125 -12.047  1.00 79.81           O  
ATOM    614  CG  LEU A  83       8.211  25.266  -9.844  1.00 79.81           C  
ATOM    615  CD1 LEU A  83       8.500  25.203  -8.344  1.00 79.81           C  
ATOM    616  CD2 LEU A  83       8.609  23.953 -10.523  1.00 79.81           C  
ATOM    617  N   GLY A  84       4.133  27.234 -11.945  1.00 75.81           N  
ATOM    618  CA  GLY A  84       2.754  27.156 -12.406  1.00 75.81           C  
ATOM    619  C   GLY A  84       1.834  26.469 -11.406  1.00 75.81           C  
ATOM    620  O   GLY A  84       0.916  25.750 -11.797  1.00 75.81           O  
ATOM    621  N   LEU A  85       2.072  26.500 -10.211  1.00 83.75           N  
ATOM    622  CA  LEU A  85       1.199  25.969  -9.172  1.00 83.75           C  
ATOM    623  C   LEU A  85      -0.101  26.766  -9.102  1.00 83.75           C  
ATOM    624  CB  LEU A  85       1.905  25.984  -7.816  1.00 83.75           C  
ATOM    625  O   LEU A  85      -0.146  27.922  -9.500  1.00 83.75           O  
ATOM    626  CG  LEU A  85       3.227  25.219  -7.727  1.00 83.75           C  
ATOM    627  CD1 LEU A  85       3.967  25.594  -6.445  1.00 83.75           C  
ATOM    628  CD2 LEU A  85       2.977  23.719  -7.789  1.00 83.75           C  
ATOM    629  N   ARG A  86      -1.182  26.078  -8.758  1.00 85.62           N  
ATOM    630  CA  ARG A  86      -2.469  26.734  -8.578  1.00 85.62           C  
ATOM    631  C   ARG A  86      -2.695  27.109  -7.117  1.00 85.62           C  
ATOM    632  CB  ARG A  86      -3.607  25.844  -9.078  1.00 85.62           C  
ATOM    633  O   ARG A  86      -2.480  26.281  -6.227  1.00 85.62           O  
ATOM    634  CG  ARG A  86      -3.734  25.797 -10.594  1.00 85.62           C  
ATOM    635  CD  ARG A  86      -4.938  24.969 -11.031  1.00 85.62           C  
ATOM    636  NE  ARG A  86      -5.035  24.891 -12.484  1.00 85.62           N  
ATOM    637  NH1 ARG A  86      -6.832  23.438 -12.492  1.00 85.62           N  
ATOM    638  NH2 ARG A  86      -5.934  24.172 -14.469  1.00 85.62           N  
ATOM    639  CZ  ARG A  86      -5.934  24.172 -13.148  1.00 85.62           C  
ATOM    640  N   GLN A  87      -3.014  28.375  -7.062  1.00 89.94           N  
ATOM    641  CA  GLN A  87      -3.293  28.828  -5.703  1.00 89.94           C  
ATOM    642  C   GLN A  87      -4.617  28.266  -5.195  1.00 89.94           C  
ATOM    643  CB  GLN A  87      -3.316  30.359  -5.645  1.00 89.94           C  
ATOM    644  O   GLN A  87      -5.609  28.234  -5.926  1.00 89.94           O  
ATOM    645  CG  GLN A  87      -3.383  30.922  -4.230  1.00 89.94           C  
ATOM    646  CD  GLN A  87      -3.305  32.438  -4.195  1.00 89.94           C  
ATOM    647  NE2 GLN A  87      -3.303  33.000  -2.994  1.00 89.94           N  
ATOM    648  OE1 GLN A  87      -3.248  33.094  -5.242  1.00 89.94           O  
ATOM    649  N   VAL A  88      -4.605  27.625  -4.070  1.00 90.62           N  
ATOM    650  CA  VAL A  88      -5.816  27.219  -3.369  1.00 90.62           C  
ATOM    651  C   VAL A  88      -6.328  28.359  -2.510  1.00 90.62           C  
ATOM    652  CB  VAL A  88      -5.570  25.969  -2.494  1.00 90.62           C  
ATOM    653  O   VAL A  88      -5.730  28.688  -1.482  1.00 90.62           O  
ATOM    654  CG1 VAL A  88      -6.867  25.500  -1.827  1.00 90.62           C  
ATOM    655  CG2 VAL A  88      -4.973  24.828  -3.330  1.00 90.62           C  
ATOM    656  N   THR A  89      -7.383  28.984  -2.971  1.00 87.31           N  
ATOM    657  CA  THR A  89      -7.898  30.156  -2.293  1.00 87.31           C  
ATOM    658  C   THR A  89      -8.852  29.766  -1.165  1.00 87.31           C  
ATOM    659  CB  THR A  89      -8.625  31.094  -3.279  1.00 87.31           C  
ATOM    660  O   THR A  89      -9.430  28.688  -1.186  1.00 87.31           O  
ATOM    661  CG2 THR A  89      -7.672  31.625  -4.344  1.00 87.31           C  
ATOM    662  OG1 THR A  89      -9.688  30.375  -3.918  1.00 87.31           O  
ATOM    663  N   GLY A  90      -8.930  30.609  -0.129  1.00 86.94           N  
ATOM    664  CA  GLY A  90      -9.891  30.453   0.944  1.00 86.94           C  
ATOM    665  C   GLY A  90      -9.320  29.750   2.160  1.00 86.94           C  
ATOM    666  O   GLY A  90     -10.039  29.500   3.131  1.00 86.94           O  
ATOM    667  N   VAL A  91      -8.047  29.359   2.076  1.00 90.94           N  
ATOM    668  CA  VAL A  91      -7.461  28.703   3.238  1.00 90.94           C  
ATOM    669  C   VAL A  91      -7.023  29.750   4.258  1.00 90.94           C  
ATOM    670  CB  VAL A  91      -6.262  27.812   2.840  1.00 90.94           C  
ATOM    671  O   VAL A  91      -6.277  30.688   3.924  1.00 90.94           O  
ATOM    672  CG1 VAL A  91      -5.645  27.156   4.074  1.00 90.94           C  
ATOM    673  CG2 VAL A  91      -6.699  26.750   1.831  1.00 90.94           C  
ATOM    674  N   THR A  92      -7.512  29.594   5.504  1.00 90.00           N  
ATOM    675  CA  THR A  92      -7.227  30.594   6.531  1.00 90.00           C  
ATOM    676  C   THR A  92      -6.242  30.031   7.559  1.00 90.00           C  
ATOM    677  CB  THR A  92      -8.516  31.031   7.246  1.00 90.00           C  
ATOM    678  O   THR A  92      -5.551  30.797   8.234  1.00 90.00           O  
ATOM    679  CG2 THR A  92      -9.461  31.750   6.277  1.00 90.00           C  
ATOM    680  OG1 THR A  92      -9.180  29.891   7.789  1.00 90.00           O  
ATOM    681  N   ARG A  93      -6.234  28.766   7.664  1.00 92.06           N  
ATOM    682  CA  ARG A  93      -5.426  28.141   8.711  1.00 92.06           C  
ATOM    683  C   ARG A  93      -5.039  26.719   8.328  1.00 92.06           C  
ATOM    684  CB  ARG A  93      -6.180  28.141  10.039  1.00 92.06           C  
ATOM    685  O   ARG A  93      -5.844  25.984   7.742  1.00 92.06           O  
ATOM    686  CG  ARG A  93      -5.363  27.609  11.211  1.00 92.06           C  
ATOM    687  CD  ARG A  93      -6.133  27.703  12.523  1.00 92.06           C  
ATOM    688  NE  ARG A  93      -5.301  27.328  13.664  1.00 92.06           N  
ATOM    689  NH1 ARG A  93      -5.469  29.375  14.719  1.00 92.06           N  
ATOM    690  NH2 ARG A  93      -4.238  27.688  15.664  1.00 92.06           N  
ATOM    691  CZ  ARG A  93      -5.004  28.125  14.680  1.00 92.06           C  
ATOM    692  N   VAL A  94      -3.787  26.406   8.531  1.00 93.31           N  
ATOM    693  CA  VAL A  94      -3.305  25.047   8.305  1.00 93.31           C  
ATOM    694  C   VAL A  94      -2.719  24.484   9.602  1.00 93.31           C  
ATOM    695  CB  VAL A  94      -2.248  25.000   7.180  1.00 93.31           C  
ATOM    696  O   VAL A  94      -1.949  25.156  10.289  1.00 93.31           O  
ATOM    697  CG1 VAL A  94      -1.644  23.594   7.066  1.00 93.31           C  
ATOM    698  CG2 VAL A  94      -2.867  25.422   5.852  1.00 93.31           C  
ATOM    699  N   THR A  95      -3.154  23.281  10.000  1.00 92.69           N  
ATOM    700  CA  THR A  95      -2.609  22.609  11.172  1.00 92.69           C  
ATOM    701  C   THR A  95      -1.959  21.297  10.781  1.00 92.69           C  
ATOM    702  CB  THR A  95      -3.701  22.359  12.227  1.00 92.69           C  
ATOM    703  O   THR A  95      -2.500  20.547   9.969  1.00 92.69           O  
ATOM    704  CG2 THR A  95      -4.309  23.672  12.719  1.00 92.69           C  
ATOM    705  OG1 THR A  95      -4.738  21.562  11.656  1.00 92.69           O  
ATOM    706  N   ILE A  96      -0.790  21.109  11.234  1.00 91.56           N  
ATOM    707  CA  ILE A  96      -0.034  19.875  11.039  1.00 91.56           C  
ATOM    708  C   ILE A  96       0.218  19.203  12.383  1.00 91.56           C  
ATOM    709  CB  ILE A  96       1.305  20.141  10.312  1.00 91.56           C  
ATOM    710  O   ILE A  96       0.928  19.750  13.234  1.00 91.56           O  
ATOM    711  CG1 ILE A  96       1.062  20.922   9.008  1.00 91.56           C  
ATOM    712  CG2 ILE A  96       2.047  18.828  10.047  1.00 91.56           C  
ATOM    713  CD1 ILE A  96       2.330  21.469   8.367  1.00 91.56           C  
ATOM    714  N   ARG A  97      -0.367  18.109  12.578  1.00 89.44           N  
ATOM    715  CA  ARG A  97      -0.214  17.391  13.836  1.00 89.44           C  
ATOM    716  C   ARG A  97       0.917  16.375  13.750  1.00 89.44           C  
ATOM    717  CB  ARG A  97      -1.521  16.688  14.219  1.00 89.44           C  
ATOM    718  O   ARG A  97       0.885  15.477  12.914  1.00 89.44           O  
ATOM    719  CG  ARG A  97      -1.533  16.141  15.633  1.00 89.44           C  
ATOM    720  CD  ARG A  97      -2.887  15.539  16.000  1.00 89.44           C  
ATOM    721  NE  ARG A  97      -2.869  14.922  17.312  1.00 89.44           N  
ATOM    722  NH1 ARG A  97      -5.059  14.188  17.234  1.00 89.44           N  
ATOM    723  NH2 ARG A  97      -3.773  13.766  19.078  1.00 89.44           N  
ATOM    724  CZ  ARG A  97      -3.900  14.289  17.875  1.00 89.44           C  
ATOM    725  N   LYS A  98       1.812  16.609  14.625  1.00 86.25           N  
ATOM    726  CA  LYS A  98       2.943  15.695  14.742  1.00 86.25           C  
ATOM    727  C   LYS A  98       2.904  14.953  16.078  1.00 86.25           C  
ATOM    728  CB  LYS A  98       4.266  16.453  14.602  1.00 86.25           C  
ATOM    729  O   LYS A  98       2.736  15.570  17.125  1.00 86.25           O  
ATOM    730  CG  LYS A  98       5.500  15.570  14.727  1.00 86.25           C  
ATOM    731  CD  LYS A  98       6.781  16.391  14.625  1.00 86.25           C  
ATOM    732  CE  LYS A  98       8.016  15.523  14.867  1.00 86.25           C  
ATOM    733  NZ  LYS A  98       9.242  16.359  15.023  1.00 86.25           N  
ATOM    734  N   SER A  99       3.127  13.695  16.047  1.00 81.38           N  
ATOM    735  CA  SER A  99       3.271  12.844  17.234  1.00 81.38           C  
ATOM    736  C   SER A  99       2.158  13.109  18.250  1.00 81.38           C  
ATOM    737  CB  SER A  99       4.633  13.070  17.891  1.00 81.38           C  
ATOM    738  O   SER A  99       2.408  13.156  19.453  1.00 81.38           O  
ATOM    739  OG  SER A  99       5.684  12.773  16.984  1.00 81.38           O  
ATOM    740  N   LYS A 100       1.026  13.320  17.938  1.00 75.81           N  
ATOM    741  CA  LYS A 100      -0.192  13.492  18.734  1.00 75.81           C  
ATOM    742  C   LYS A 100      -0.134  14.773  19.562  1.00 75.81           C  
ATOM    743  CB  LYS A 100      -0.419  12.289  19.641  1.00 75.81           C  
ATOM    744  O   LYS A 100      -1.134  15.484  19.688  1.00 75.81           O  
ATOM    745  CG  LYS A 100      -0.913  11.047  18.922  1.00 75.81           C  
ATOM    746  CD  LYS A 100      -1.200   9.906  19.891  1.00 75.81           C  
ATOM    747  CE  LYS A 100      -1.683   8.656  19.172  1.00 75.81           C  
ATOM    748  NZ  LYS A 100      -1.930   7.531  20.109  1.00 75.81           N  
ATOM    749  N   ASN A 101       1.035  15.125  19.984  1.00 80.25           N  
ATOM    750  CA  ASN A 101       1.110  16.203  20.984  1.00 80.25           C  
ATOM    751  C   ASN A 101       1.664  17.484  20.375  1.00 80.25           C  
ATOM    752  CB  ASN A 101       1.963  15.766  22.172  1.00 80.25           C  
ATOM    753  O   ASN A 101       1.601  18.547  21.000  1.00 80.25           O  
ATOM    754  CG  ASN A 101       1.306  14.672  22.984  1.00 80.25           C  
ATOM    755  ND2 ASN A 101       2.076  14.047  23.875  1.00 80.25           N  
ATOM    756  OD1 ASN A 101       0.115  14.391  22.828  1.00 80.25           O  
ATOM    757  N   ILE A 102       2.250  17.453  19.281  1.00 84.38           N  
ATOM    758  CA  ILE A 102       2.852  18.641  18.688  1.00 84.38           C  
ATOM    759  C   ILE A 102       2.020  19.094  17.484  1.00 84.38           C  
ATOM    760  CB  ILE A 102       4.312  18.375  18.250  1.00 84.38           C  
ATOM    761  O   ILE A 102       1.724  18.297  16.594  1.00 84.38           O  
ATOM    762  CG1 ILE A 102       5.156  17.938  19.453  1.00 84.38           C  
ATOM    763  CG2 ILE A 102       4.910  19.609  17.578  1.00 84.38           C  
ATOM    764  CD1 ILE A 102       6.566  17.500  19.094  1.00 84.38           C  
ATOM    765  N   LEU A 103       1.604  20.281  17.531  1.00 87.38           N  
ATOM    766  CA  LEU A 103       0.768  20.891  16.500  1.00 87.38           C  
ATOM    767  C   LEU A 103       1.461  22.094  15.867  1.00 87.38           C  
ATOM    768  CB  LEU A 103      -0.585  21.297  17.078  1.00 87.38           C  
ATOM    769  O   LEU A 103       1.854  23.016  16.562  1.00 87.38           O  
ATOM    770  CG  LEU A 103      -1.637  21.781  16.062  1.00 87.38           C  
ATOM    771  CD1 LEU A 103      -2.121  20.609  15.219  1.00 87.38           C  
ATOM    772  CD2 LEU A 103      -2.805  22.438  16.781  1.00 87.38           C  
ATOM    773  N   PHE A 104       1.760  22.031  14.555  1.00 91.44           N  
ATOM    774  CA  PHE A 104       2.188  23.203  13.797  1.00 91.44           C  
ATOM    775  C   PHE A 104       0.986  23.984  13.273  1.00 91.44           C  
ATOM    776  CB  PHE A 104       3.098  22.797  12.641  1.00 91.44           C  
ATOM    777  O   PHE A 104       0.106  23.406  12.633  1.00 91.44           O  
ATOM    778  CG  PHE A 104       4.375  22.125  13.070  1.00 91.44           C  
ATOM    779  CD1 PHE A 104       5.512  22.891  13.344  1.00 91.44           C  
ATOM    780  CD2 PHE A 104       4.445  20.750  13.203  1.00 91.44           C  
ATOM    781  CE1 PHE A 104       6.695  22.281  13.750  1.00 91.44           C  
ATOM    782  CE2 PHE A 104       5.625  20.125  13.609  1.00 91.44           C  
ATOM    783  CZ  PHE A 104       6.750  20.891  13.875  1.00 91.44           C  
ATOM    784  N   VAL A 105       0.909  25.172  13.617  1.00 90.00           N  
ATOM    785  CA  VAL A 105      -0.209  26.016  13.203  1.00 90.00           C  
ATOM    786  C   VAL A 105       0.294  27.125  12.297  1.00 90.00           C  
ATOM    787  CB  VAL A 105      -0.948  26.609  14.422  1.00 90.00           C  
ATOM    788  O   VAL A 105       1.213  27.859  12.656  1.00 90.00           O  
ATOM    789  CG1 VAL A 105      -2.115  27.484  13.969  1.00 90.00           C  
ATOM    790  CG2 VAL A 105      -1.438  25.484  15.344  1.00 90.00           C  
ATOM    791  N   ILE A 106      -0.205  27.125  11.109  1.00 90.81           N  
ATOM    792  CA  ILE A 106       0.095  28.188  10.148  1.00 90.81           C  
ATOM    793  C   ILE A 106      -1.144  29.047   9.930  1.00 90.81           C  
ATOM    794  CB  ILE A 106       0.587  27.609   8.805  1.00 90.81           C  
ATOM    795  O   ILE A 106      -2.154  28.578   9.406  1.00 90.81           O  
ATOM    796  CG1 ILE A 106       1.729  26.609   9.039  1.00 90.81           C  
ATOM    797  CG2 ILE A 106       1.024  28.734   7.855  1.00 90.81           C  
ATOM    798  CD1 ILE A 106       2.074  25.766   7.816  1.00 90.81           C  
ATOM    799  N   THR A 107      -1.036  30.219  10.391  1.00 89.94           N  
ATOM    800  CA  THR A 107      -2.152  31.156  10.258  1.00 89.94           C  
ATOM    801  C   THR A 107      -2.029  31.969   8.977  1.00 89.94           C  
ATOM    802  CB  THR A 107      -2.234  32.094  11.469  1.00 89.94           C  
ATOM    803  O   THR A 107      -0.930  32.375   8.594  1.00 89.94           O  
ATOM    804  CG2 THR A 107      -2.818  31.391  12.688  1.00 89.94           C  
ATOM    805  OG1 THR A 107      -0.919  32.562  11.789  1.00 89.94           O  
ATOM    806  N   LYS A 108      -3.246  32.156   8.227  1.00 87.69           N  
ATOM    807  CA  LYS A 108      -3.340  32.906   6.977  1.00 87.69           C  
ATOM    808  C   LYS A 108      -2.264  32.438   5.992  1.00 87.69           C  
ATOM    809  CB  LYS A 108      -3.227  34.406   7.238  1.00 87.69           C  
ATOM    810  O   LYS A 108      -1.460  33.250   5.535  1.00 87.69           O  
ATOM    811  CG  LYS A 108      -4.387  34.969   8.031  1.00 87.69           C  
ATOM    812  CD  LYS A 108      -4.227  36.469   8.242  1.00 87.69           C  
ATOM    813  CE  LYS A 108      -5.355  37.062   9.086  1.00 87.69           C  
ATOM    814  NZ  LYS A 108      -5.152  38.500   9.375  1.00 87.69           N  
ATOM    815  N   PRO A 109      -2.199  31.188   5.715  1.00 91.56           N  
ATOM    816  CA  PRO A 109      -1.197  30.641   4.793  1.00 91.56           C  
ATOM    817  C   PRO A 109      -1.536  30.906   3.330  1.00 91.56           C  
ATOM    818  CB  PRO A 109      -1.219  29.141   5.090  1.00 91.56           C  
ATOM    819  O   PRO A 109      -2.676  31.266   3.010  1.00 91.56           O  
ATOM    820  CG  PRO A 109      -2.629  28.844   5.500  1.00 91.56           C  
ATOM    821  CD  PRO A 109      -3.174  30.047   6.211  1.00 91.56           C  
ATOM    822  N   ASP A 110      -0.540  30.922   2.436  1.00 93.06           N  
ATOM    823  CA  ASP A 110      -0.713  30.797   0.991  1.00 93.06           C  
ATOM    824  C   ASP A 110      -0.502  29.359   0.528  1.00 93.06           C  
ATOM    825  CB  ASP A 110       0.251  31.734   0.257  1.00 93.06           C  
ATOM    826  O   ASP A 110       0.585  28.797   0.690  1.00 93.06           O  
ATOM    827  CG  ASP A 110      -0.100  33.188   0.427  1.00 93.06           C  
ATOM    828  OD1 ASP A 110      -1.303  33.531   0.498  1.00 93.06           O  
ATOM    829  OD2 ASP A 110       0.833  34.031   0.489  1.00 93.06           O  
ATOM    830  N   VAL A 111      -1.550  28.859   0.078  1.00 93.06           N  
ATOM    831  CA  VAL A 111      -1.505  27.438  -0.285  1.00 93.06           C  
ATOM    832  C   VAL A 111      -1.591  27.297  -1.803  1.00 93.06           C  
ATOM    833  CB  VAL A 111      -2.643  26.641   0.393  1.00 93.06           C  
ATOM    834  O   VAL A 111      -2.402  27.953  -2.451  1.00 93.06           O  
ATOM    835  CG1 VAL A 111      -2.564  25.172   0.017  1.00 93.06           C  
ATOM    836  CG2 VAL A 111      -2.584  26.812   1.909  1.00 93.06           C  
ATOM    837  N   TYR A 112      -0.651  26.453  -2.307  1.00 91.00           N  
ATOM    838  CA  TYR A 112      -0.628  26.125  -3.727  1.00 91.00           C  
ATOM    839  C   TYR A 112      -0.705  24.625  -3.939  1.00 91.00           C  
ATOM    840  CB  TYR A 112       0.638  26.688  -4.387  1.00 91.00           C  
ATOM    841  O   TYR A 112      -0.302  23.844  -3.070  1.00 91.00           O  
ATOM    842  CG  TYR A 112       0.740  28.188  -4.332  1.00 91.00           C  
ATOM    843  CD1 TYR A 112       0.247  28.984  -5.371  1.00 91.00           C  
ATOM    844  CD2 TYR A 112       1.330  28.828  -3.246  1.00 91.00           C  
ATOM    845  CE1 TYR A 112       0.340  30.359  -5.328  1.00 91.00           C  
ATOM    846  CE2 TYR A 112       1.429  30.219  -3.191  1.00 91.00           C  
ATOM    847  OH  TYR A 112       1.026  32.344  -4.188  1.00 91.00           O  
ATOM    848  CZ  TYR A 112       0.931  30.969  -4.234  1.00 91.00           C  
ATOM    849  N   LYS A 113      -1.312  24.312  -4.926  1.00 89.00           N  
ATOM    850  CA  LYS A 113      -1.404  22.906  -5.301  1.00 89.00           C  
ATOM    851  C   LYS A 113      -0.809  22.656  -6.688  1.00 89.00           C  
ATOM    852  CB  LYS A 113      -2.859  22.438  -5.270  1.00 89.00           C  
ATOM    853  O   LYS A 113      -0.974  23.484  -7.590  1.00 89.00           O  
ATOM    854  CG  LYS A 113      -3.037  20.953  -5.562  1.00 89.00           C  
ATOM    855  CD  LYS A 113      -4.508  20.547  -5.574  1.00 89.00           C  
ATOM    856  CE  LYS A 113      -4.691  19.094  -5.949  1.00 89.00           C  
ATOM    857  NZ  LYS A 113      -6.109  18.781  -6.312  1.00 89.00           N  
ATOM    858  N   SER A 114      -0.013  21.656  -6.746  1.00 82.88           N  
ATOM    859  CA  SER A 114       0.470  21.219  -8.055  1.00 82.88           C  
ATOM    860  C   SER A 114      -0.635  20.547  -8.852  1.00 82.88           C  
ATOM    861  CB  SER A 114       1.659  20.266  -7.902  1.00 82.88           C  
ATOM    862  O   SER A 114      -1.237  19.562  -8.391  1.00 82.88           O  
ATOM    863  OG  SER A 114       2.029  19.719  -9.156  1.00 82.88           O  
ATOM    864  N   PRO A 115      -0.894  21.047  -9.969  1.00 75.06           N  
ATOM    865  CA  PRO A 115      -1.946  20.422 -10.781  1.00 75.06           C  
ATOM    866  C   PRO A 115      -1.601  19.000 -11.219  1.00 75.06           C  
ATOM    867  CB  PRO A 115      -2.047  21.359 -11.984  1.00 75.06           C  
ATOM    868  O   PRO A 115      -2.498  18.203 -11.461  1.00 75.06           O  
ATOM    869  CG  PRO A 115      -0.869  22.281 -11.867  1.00 75.06           C  
ATOM    870  CD  PRO A 115      -0.249  22.078 -10.516  1.00 75.06           C  
ATOM    871  N   ALA A 116      -0.332  18.812 -11.203  1.00 69.31           N  
ATOM    872  CA  ALA A 116       0.131  17.531 -11.742  1.00 69.31           C  
ATOM    873  C   ALA A 116       0.230  16.484 -10.633  1.00 69.31           C  
ATOM    874  CB  ALA A 116       1.482  17.703 -12.430  1.00 69.31           C  
ATOM    875  O   ALA A 116       0.356  15.289 -10.914  1.00 69.31           O  
ATOM    876  N   SER A 117       0.273  16.938  -9.422  1.00 75.56           N  
ATOM    877  CA  SER A 117       0.453  16.031  -8.297  1.00 75.56           C  
ATOM    878  C   SER A 117      -0.427  16.422  -7.117  1.00 75.56           C  
ATOM    879  CB  SER A 117       1.919  15.992  -7.863  1.00 75.56           C  
ATOM    880  O   SER A 117      -1.009  17.516  -7.105  1.00 75.56           O  
ATOM    881  OG  SER A 117       2.305  17.234  -7.297  1.00 75.56           O  
ATOM    882  N   ASP A 118      -0.687  15.422  -6.305  1.00 82.25           N  
ATOM    883  CA  ASP A 118      -1.368  15.711  -5.047  1.00 82.25           C  
ATOM    884  C   ASP A 118      -0.406  16.312  -4.027  1.00 82.25           C  
ATOM    885  CB  ASP A 118      -2.010  14.438  -4.480  1.00 82.25           C  
ATOM    886  O   ASP A 118      -0.218  15.758  -2.941  1.00 82.25           O  
ATOM    887  CG  ASP A 118      -3.219  13.984  -5.277  1.00 82.25           C  
ATOM    888  OD1 ASP A 118      -3.850  14.812  -5.961  1.00 82.25           O  
ATOM    889  OD2 ASP A 118      -3.543  12.773  -5.215  1.00 82.25           O  
ATOM    890  N   THR A 119       0.335  17.250  -4.488  1.00 87.50           N  
ATOM    891  CA  THR A 119       1.288  17.953  -3.635  1.00 87.50           C  
ATOM    892  C   THR A 119       0.834  19.391  -3.385  1.00 87.50           C  
ATOM    893  CB  THR A 119       2.697  17.953  -4.254  1.00 87.50           C  
ATOM    894  O   THR A 119       0.544  20.125  -4.328  1.00 87.50           O  
ATOM    895  CG2 THR A 119       3.721  18.547  -3.295  1.00 87.50           C  
ATOM    896  OG1 THR A 119       3.078  16.609  -4.566  1.00 87.50           O  
ATOM    897  N   TYR A 120       0.693  19.719  -2.160  1.00 92.06           N  
ATOM    898  CA  TYR A 120       0.341  21.062  -1.727  1.00 92.06           C  
ATOM    899  C   TYR A 120       1.555  21.797  -1.155  1.00 92.06           C  
ATOM    900  CB  TYR A 120      -0.779  21.016  -0.683  1.00 92.06           C  
ATOM    901  O   TYR A 120       2.373  21.188  -0.459  1.00 92.06           O  
ATOM    902  CG  TYR A 120      -2.105  20.562  -1.236  1.00 92.06           C  
ATOM    903  CD1 TYR A 120      -3.127  21.469  -1.501  1.00 92.06           C  
ATOM    904  CD2 TYR A 120      -2.340  19.219  -1.494  1.00 92.06           C  
ATOM    905  CE1 TYR A 120      -4.352  21.047  -2.010  1.00 92.06           C  
ATOM    906  CE2 TYR A 120      -3.561  18.781  -2.002  1.00 92.06           C  
ATOM    907  OH  TYR A 120      -5.770  19.281  -2.758  1.00 92.06           O  
ATOM    908  CZ  TYR A 120      -4.559  19.703  -2.256  1.00 92.06           C  
ATOM    909  N   ILE A 121       1.707  22.969  -1.504  1.00 92.19           N  
ATOM    910  CA  ILE A 121       2.750  23.812  -0.943  1.00 92.19           C  
ATOM    911  C   ILE A 121       2.115  24.922  -0.095  1.00 92.19           C  
ATOM    912  CB  ILE A 121       3.631  24.438  -2.051  1.00 92.19           C  
ATOM    913  O   ILE A 121       1.236  25.641  -0.565  1.00 92.19           O  
ATOM    914  CG1 ILE A 121       4.273  23.328  -2.898  1.00 92.19           C  
ATOM    915  CG2 ILE A 121       4.695  25.344  -1.444  1.00 92.19           C  
ATOM    916  CD1 ILE A 121       4.746  23.797  -4.270  1.00 92.19           C  
ATOM    917  N   VAL A 122       2.492  24.953   1.141  1.00 93.25           N  
ATOM    918  CA  VAL A 122       1.956  25.922   2.094  1.00 93.25           C  
ATOM    919  C   VAL A 122       3.043  26.922   2.488  1.00 93.25           C  
ATOM    920  CB  VAL A 122       1.391  25.234   3.352  1.00 93.25           C  
ATOM    921  O   VAL A 122       4.141  26.531   2.889  1.00 93.25           O  
ATOM    922  CG1 VAL A 122       0.804  26.250   4.320  1.00 93.25           C  
ATOM    923  CG2 VAL A 122       0.336  24.188   2.959  1.00 93.25           C  
ATOM    924  N   PHE A 123       2.764  28.203   2.299  1.00 92.75           N  
ATOM    925  CA  PHE A 123       3.633  29.266   2.771  1.00 92.75           C  
ATOM    926  C   PHE A 123       3.025  29.969   3.980  1.00 92.75           C  
ATOM    927  CB  PHE A 123       3.891  30.281   1.653  1.00 92.75           C  
ATOM    928  O   PHE A 123       1.855  30.359   3.957  1.00 92.75           O  
ATOM    929  CG  PHE A 123       4.695  29.734   0.505  1.00 92.75           C  
ATOM    930  CD1 PHE A 123       6.070  29.578   0.615  1.00 92.75           C  
ATOM    931  CD2 PHE A 123       4.070  29.375  -0.684  1.00 92.75           C  
ATOM    932  CE1 PHE A 123       6.816  29.062  -0.446  1.00 92.75           C  
ATOM    933  CE2 PHE A 123       4.809  28.875  -1.748  1.00 92.75           C  
ATOM    934  CZ  PHE A 123       6.180  28.719  -1.628  1.00 92.75           C  
ATOM    935  N   GLY A 124       3.766  30.047   4.984  1.00 90.81           N  
ATOM    936  CA  GLY A 124       3.338  30.750   6.184  1.00 90.81           C  
ATOM    937  C   GLY A 124       4.184  30.422   7.398  1.00 90.81           C  
ATOM    938  O   GLY A 124       4.855  29.391   7.434  1.00 90.81           O  
ATOM    939  N   GLU A 125       4.191  31.328   8.312  1.00 87.12           N  
ATOM    940  CA  GLU A 125       4.906  31.125   9.570  1.00 87.12           C  
ATOM    941  C   GLU A 125       4.184  30.109  10.445  1.00 87.12           C  
ATOM    942  CB  GLU A 125       5.078  32.438  10.320  1.00 87.12           C  
ATOM    943  O   GLU A 125       2.982  30.234  10.695  1.00 87.12           O  
ATOM    944  CG  GLU A 125       6.074  32.375  11.469  1.00 87.12           C  
ATOM    945  CD  GLU A 125       6.289  33.719  12.164  1.00 87.12           C  
ATOM    946  OE1 GLU A 125       7.031  33.750  13.172  1.00 87.12           O  
ATOM    947  OE2 GLU A 125       5.707  34.719  11.695  1.00 87.12           O  
ATOM    948  N   ALA A 126       4.973  29.109  10.781  1.00 87.62           N  
ATOM    949  CA  ALA A 126       4.391  28.062  11.617  1.00 87.62           C  
ATOM    950  C   ALA A 126       4.703  28.312  13.094  1.00 87.62           C  
ATOM    951  CB  ALA A 126       4.902  26.703  11.188  1.00 87.62           C  
ATOM    952  O   ALA A 126       5.828  28.672  13.445  1.00 87.62           O  
ATOM    953  N   LYS A 127       3.646  28.250  13.875  1.00 84.94           N  
ATOM    954  CA  LYS A 127       3.785  28.219  15.328  1.00 84.94           C  
ATOM    955  C   LYS A 127       3.621  26.812  15.875  1.00 84.94           C  
ATOM    956  CB  LYS A 127       2.764  29.156  15.977  1.00 84.94           C  
ATOM    957  O   LYS A 127       2.807  26.031  15.375  1.00 84.94           O  
ATOM    958  CG  LYS A 127       2.975  30.625  15.656  1.00 84.94           C  
ATOM    959  CD  LYS A 127       1.965  31.516  16.375  1.00 84.94           C  
ATOM    960  CE  LYS A 127       2.148  32.969  16.016  1.00 84.94           C  
ATOM    961  NZ  LYS A 127       1.128  33.844  16.688  1.00 84.94           N  
ATOM    962  N   ILE A 128       4.512  26.562  16.719  1.00 84.69           N  
ATOM    963  CA  ILE A 128       4.434  25.234  17.328  1.00 84.69           C  
ATOM    964  C   ILE A 128       3.621  25.312  18.625  1.00 84.69           C  
ATOM    965  CB  ILE A 128       5.836  24.656  17.609  1.00 84.69           C  
ATOM    966  O   ILE A 128       3.883  26.172  19.484  1.00 84.69           O  
ATOM    967  CG1 ILE A 128       6.641  24.562  16.312  1.00 84.69           C  
ATOM    968  CG2 ILE A 128       5.734  23.297  18.312  1.00 84.69           C  
ATOM    969  CD1 ILE A 128       8.109  24.219  16.516  1.00 84.69           C  
ATOM    970  N   GLU A 129       2.609  24.484  18.641  1.00 81.00           N  
ATOM    971  CA  GLU A 129       1.787  24.375  19.844  1.00 81.00           C  
ATOM    972  C   GLU A 129       1.875  22.969  20.438  1.00 81.00           C  
ATOM    973  CB  GLU A 129       0.329  24.719  19.531  1.00 81.00           C  
ATOM    974  O   GLU A 129       1.824  21.969  19.703  1.00 81.00           O  
ATOM    975  CG  GLU A 129       0.120  26.172  19.094  1.00 81.00           C  
ATOM    976  CD  GLU A 129      -1.337  26.500  18.828  1.00 81.00           C  
ATOM    977  OE1 GLU A 129      -1.633  27.672  18.484  1.00 81.00           O  
ATOM    978  OE2 GLU A 129      -2.189  25.594  18.969  1.00 81.00           O  
ATOM    979  N   ASP A 130       2.254  22.875  21.688  1.00 77.00           N  
ATOM    980  CA  ASP A 130       2.256  21.609  22.406  1.00 77.00           C  
ATOM    981  C   ASP A 130       0.893  21.328  23.031  1.00 77.00           C  
ATOM    982  CB  ASP A 130       3.344  21.594  23.484  1.00 77.00           C  
ATOM    983  O   ASP A 130       0.479  22.016  23.953  1.00 77.00           O  
ATOM    984  CG  ASP A 130       3.734  20.203  23.906  1.00 77.00           C  
ATOM    985  OD1 ASP A 130       2.945  19.250  23.703  1.00 77.00           O  
ATOM    986  OD2 ASP A 130       4.840  20.047  24.469  1.00 77.00           O  
ATOM    987  N   LEU A 131       0.244  20.406  22.391  1.00 71.94           N  
ATOM    988  CA  LEU A 131      -1.102  20.078  22.844  1.00 71.94           C  
ATOM    989  C   LEU A 131      -1.069  19.484  24.250  1.00 71.94           C  
ATOM    990  CB  LEU A 131      -1.763  19.094  21.875  1.00 71.94           C  
ATOM    991  O   LEU A 131      -2.049  19.578  24.984  1.00 71.94           O  
ATOM    992  CG  LEU A 131      -2.445  19.703  20.641  1.00 71.94           C  
ATOM    993  CD1 LEU A 131      -2.199  18.828  19.422  1.00 71.94           C  
ATOM    994  CD2 LEU A 131      -3.941  19.875  20.891  1.00 71.94           C  
ATOM    995  N   SER A 132      -0.006  18.828  24.672  1.00 64.75           N  
ATOM    996  CA  SER A 132       0.098  18.328  26.047  1.00 64.75           C  
ATOM    997  C   SER A 132       0.137  19.469  27.047  1.00 64.75           C  
ATOM    998  CB  SER A 132       1.345  17.453  26.203  1.00 64.75           C  
ATOM    999  O   SER A 132      -0.447  19.375  28.125  1.00 64.75           O  
ATOM   1000  OG  SER A 132       2.498  18.141  25.750  1.00 64.75           O  
ATOM   1001  N   GLN A 133       0.803  20.391  26.719  1.00 61.53           N  
ATOM   1002  CA  GLN A 133       0.880  21.531  27.641  1.00 61.53           C  
ATOM   1003  C   GLN A 133      -0.459  22.250  27.719  1.00 61.53           C  
ATOM   1004  CB  GLN A 133       1.977  22.500  27.188  1.00 61.53           C  
ATOM   1005  O   GLN A 133      -0.865  22.688  28.797  1.00 61.53           O  
ATOM   1006  CG  GLN A 133       2.992  22.812  28.281  1.00 61.53           C  
ATOM   1007  CD  GLN A 133       4.125  23.688  27.781  1.00 61.53           C  
ATOM   1008  NE2 GLN A 133       5.355  23.328  28.141  1.00 61.53           N  
ATOM   1009  OE1 GLN A 133       3.900  24.688  27.094  1.00 61.53           O  
ATOM   1010  N   GLN A 134      -1.053  22.188  26.547  1.00 59.44           N  
ATOM   1011  CA  GLN A 134      -2.365  22.828  26.562  1.00 59.44           C  
ATOM   1012  C   GLN A 134      -3.342  22.047  27.438  1.00 59.44           C  
ATOM   1013  CB  GLN A 134      -2.920  22.969  25.156  1.00 59.44           C  
ATOM   1014  O   GLN A 134      -4.160  22.625  28.156  1.00 59.44           O  
ATOM   1015  CG  GLN A 134      -2.656  24.328  24.516  1.00 59.44           C  
ATOM   1016  CD  GLN A 134      -3.240  24.453  23.125  1.00 59.44           C  
ATOM   1017  NE2 GLN A 134      -3.131  25.641  22.547  1.00 59.44           N  
ATOM   1018  OE1 GLN A 134      -3.783  23.484  22.578  1.00 59.44           O  
ATOM   1019  N   ALA A 135      -3.211  20.797  27.250  1.00 57.59           N  
ATOM   1020  CA  ALA A 135      -4.074  19.984  28.109  1.00 57.59           C  
ATOM   1021  C   ALA A 135      -3.770  20.234  29.578  1.00 57.59           C  
ATOM   1022  CB  ALA A 135      -3.920  18.500  27.781  1.00 57.59           C  
ATOM   1023  O   ALA A 135      -4.680  20.281  30.406  1.00 57.59           O  
ATOM   1024  N   GLN A 136      -2.543  20.312  29.859  1.00 54.44           N  
ATOM   1025  CA  GLN A 136      -2.174  20.547  31.250  1.00 54.44           C  
ATOM   1026  C   GLN A 136      -2.666  21.922  31.703  1.00 54.44           C  
ATOM   1027  CB  GLN A 136      -0.658  20.453  31.422  1.00 54.44           C  
ATOM   1028  O   GLN A 136      -3.146  22.062  32.844  1.00 54.44           O  
ATOM   1029  CG  GLN A 136      -0.154  19.031  31.625  1.00 54.44           C  
ATOM   1030  CD  GLN A 136       1.356  18.953  31.750  1.00 54.44           C  
ATOM   1031  NE2 GLN A 136       1.886  17.734  31.797  1.00 54.44           N  
ATOM   1032  OE1 GLN A 136       2.041  19.984  31.797  1.00 54.44           O  
ATOM   1033  N   LEU A 137      -2.508  22.797  30.859  1.00 51.12           N  
ATOM   1034  CA  LEU A 137      -2.973  24.125  31.281  1.00 51.12           C  
ATOM   1035  C   LEU A 137      -4.492  24.141  31.406  1.00 51.12           C  
ATOM   1036  CB  LEU A 137      -2.521  25.188  30.266  1.00 51.12           C  
ATOM   1037  O   LEU A 137      -5.027  24.781  32.312  1.00 51.12           O  
ATOM   1038  CG  LEU A 137      -1.109  25.734  30.469  1.00 51.12           C  
ATOM   1039  CD1 LEU A 137      -0.593  26.328  29.156  1.00 51.12           C  
ATOM   1040  CD2 LEU A 137      -1.093  26.781  31.578  1.00 51.12           C  
ATOM   1041  N   ALA A 138      -5.055  23.469  30.453  1.00 50.25           N  
ATOM   1042  CA  ALA A 138      -6.508  23.406  30.578  1.00 50.25           C  
ATOM   1043  C   ALA A 138      -6.918  22.625  31.812  1.00 50.25           C  
ATOM   1044  CB  ALA A 138      -7.125  22.781  29.328  1.00 50.25           C  
ATOM   1045  O   ALA A 138      -7.902  22.969  32.469  1.00 50.25           O  
ATOM   1046  N   ALA A 139      -6.199  21.562  32.062  1.00 45.38           N  
ATOM   1047  CA  ALA A 139      -6.480  20.828  33.281  1.00 45.38           C  
ATOM   1048  C   ALA A 139      -6.160  21.672  34.531  1.00 45.38           C  
ATOM   1049  CB  ALA A 139      -5.680  19.531  33.312  1.00 45.38           C  
ATOM   1050  O   ALA A 139      -6.848  21.578  35.531  1.00 45.38           O  
ATOM   1051  N   ALA A 140      -5.125  22.406  34.375  1.00 46.50           N  
ATOM   1052  CA  ALA A 140      -4.789  23.234  35.531  1.00 46.50           C  
ATOM   1053  C   ALA A 140      -5.852  24.297  35.781  1.00 46.50           C  
ATOM   1054  CB  ALA A 140      -3.420  23.875  35.344  1.00 46.50           C  
ATOM   1055  O   ALA A 140      -6.137  24.641  36.938  1.00 46.50           O  
ATOM   1056  N   GLU A 141      -6.312  24.797  34.656  1.00 46.66           N  
ATOM   1057  CA  GLU A 141      -7.348  25.812  34.844  1.00 46.66           C  
ATOM   1058  C   GLU A 141      -8.609  25.203  35.438  1.00 46.66           C  
ATOM   1059  CB  GLU A 141      -7.680  26.484  33.500  1.00 46.66           C  
ATOM   1060  O   GLU A 141      -9.336  25.875  36.188  1.00 46.66           O  
ATOM   1061  CG  GLU A 141      -6.945  27.812  33.281  1.00 46.66           C  
ATOM   1062  CD  GLU A 141      -7.305  28.484  31.969  1.00 46.66           C  
ATOM   1063  OE1 GLU A 141      -6.910  29.641  31.766  1.00 46.66           O  
ATOM   1064  OE2 GLU A 141      -7.984  27.828  31.141  1.00 46.66           O  
ATOM   1065  N   LYS A 142      -8.875  23.906  35.094  1.00 42.38           N  
ATOM   1066  CA  LYS A 142     -10.023  23.250  35.719  1.00 42.38           C  
ATOM   1067  C   LYS A 142      -9.812  23.031  37.219  1.00 42.38           C  
ATOM   1068  CB  LYS A 142     -10.305  21.906  35.031  1.00 42.38           C  
ATOM   1069  O   LYS A 142     -10.766  23.078  38.000  1.00 42.38           O  
ATOM   1070  CG  LYS A 142     -11.430  21.953  34.000  1.00 42.38           C  
ATOM   1071  CD  LYS A 142     -11.695  20.578  33.406  1.00 42.38           C  
ATOM   1072  CE  LYS A 142     -12.789  20.641  32.344  1.00 42.38           C  
ATOM   1073  NZ  LYS A 142     -12.969  19.312  31.656  1.00 42.38           N  
ATOM   1074  N   PHE A 143      -8.609  22.625  37.531  1.00 41.31           N  
ATOM   1075  CA  PHE A 143      -8.344  22.406  38.938  1.00 41.31           C  
ATOM   1076  C   PHE A 143      -8.484  23.703  39.719  1.00 41.31           C  
ATOM   1077  CB  PHE A 143      -6.941  21.812  39.156  1.00 41.31           C  
ATOM   1078  O   PHE A 143      -8.805  23.672  40.938  1.00 41.31           O  
ATOM   1079  CG  PHE A 143      -6.797  21.000  40.406  1.00 41.31           C  
ATOM   1080  CD1 PHE A 143      -6.273  21.562  41.562  1.00 41.31           C  
ATOM   1081  CD2 PHE A 143      -7.184  19.672  40.406  1.00 41.31           C  
ATOM   1082  CE1 PHE A 143      -6.137  20.797  42.719  1.00 41.31           C  
ATOM   1083  CE2 PHE A 143      -7.055  18.906  41.562  1.00 41.31           C  
ATOM   1084  CZ  PHE A 143      -6.527  19.469  42.719  1.00 41.31           C  
ATOM   1085  N   LYS A 144      -8.203  24.844  39.188  1.00 39.38           N  
ATOM   1086  CA  LYS A 144      -8.281  26.047  40.000  1.00 39.38           C  
ATOM   1087  C   LYS A 144      -9.727  26.328  40.438  1.00 39.38           C  
ATOM   1088  CB  LYS A 144      -7.707  27.250  39.250  1.00 39.38           C  
ATOM   1089  O   LYS A 144      -9.969  27.047  41.406  1.00 39.38           O  
ATOM   1090  CG  LYS A 144      -6.750  28.094  40.094  1.00 39.38           C  
ATOM   1091  CD  LYS A 144      -5.918  29.016  39.219  1.00 39.38           C  
ATOM   1092  CE  LYS A 144      -4.988  29.891  40.031  1.00 39.38           C  
ATOM   1093  NZ  LYS A 144      -3.982  30.594  39.188  1.00 39.38           N  
ATOM   1094  N   VAL A 145     -10.695  25.891  39.594  1.00 39.00           N  
ATOM   1095  CA  VAL A 145     -12.031  26.297  40.000  1.00 39.00           C  
ATOM   1096  C   VAL A 145     -12.508  25.422  41.156  1.00 39.00           C  
ATOM   1097  CB  VAL A 145     -13.039  26.234  38.844  1.00 39.00           C  
ATOM   1098  O   VAL A 145     -13.414  25.812  41.906  1.00 39.00           O  
ATOM   1099  CG1 VAL A 145     -14.445  26.562  39.312  1.00 39.00           C  
ATOM   1100  CG2 VAL A 145     -12.609  27.172  37.719  1.00 39.00           C  
ATOM   1101  N   GLN A 146     -12.070  24.078  41.281  1.00 35.34           N  
ATOM   1102  CA  GLN A 146     -12.695  23.266  42.344  1.00 35.34           C  
ATOM   1103  C   GLN A 146     -12.133  23.625  43.719  1.00 35.34           C  
ATOM   1104  CB  GLN A 146     -12.500  21.781  42.062  1.00 35.34           C  
ATOM   1105  O   GLN A 146     -11.367  22.844  44.281  1.00 35.34           O  
ATOM   1106  CG  GLN A 146     -13.773  20.953  42.219  1.00 35.34           C  
ATOM   1107  CD  GLN A 146     -13.742  19.672  41.406  1.00 35.34           C  
ATOM   1108  NE2 GLN A 146     -14.742  18.812  41.625  1.00 35.34           N  
ATOM   1109  OE1 GLN A 146     -12.836  19.453  40.594  1.00 35.34           O  
ATOM   1110  N   GLY A 147     -11.438  24.672  43.969  1.00 31.31           N  
ATOM   1111  CA  GLY A 147     -10.883  24.797  45.312  1.00 31.31           C  
ATOM   1112  C   GLY A 147     -11.945  24.828  46.375  1.00 31.31           C  
ATOM   1113  O   GLY A 147     -11.625  24.953  47.562  1.00 31.31           O  
ATOM   1114  N   GLU A 148     -13.211  25.250  46.188  1.00 30.59           N  
ATOM   1115  CA  GLU A 148     -13.805  25.578  47.469  1.00 30.59           C  
ATOM   1116  C   GLU A 148     -14.117  24.312  48.281  1.00 30.59           C  
ATOM   1117  CB  GLU A 148     -15.078  26.406  47.281  1.00 30.59           C  
ATOM   1118  O   GLU A 148     -13.898  24.281  49.500  1.00 30.59           O  
ATOM   1119  CG  GLU A 148     -14.969  27.828  47.844  1.00 30.59           C  
ATOM   1120  CD  GLU A 148     -16.219  28.672  47.594  1.00 30.59           C  
ATOM   1121  OE1 GLU A 148     -16.359  29.734  48.219  1.00 30.59           O  
ATOM   1122  OE2 GLU A 148     -17.047  28.250  46.750  1.00 30.59           O  
ATOM   1123  N   ALA A 149     -15.172  23.469  47.969  1.00 26.33           N  
ATOM   1124  CA  ALA A 149     -15.805  22.703  49.031  1.00 26.33           C  
ATOM   1125  C   ALA A 149     -14.898  21.547  49.500  1.00 26.33           C  
ATOM   1126  CB  ALA A 149     -17.156  22.156  48.594  1.00 26.33           C  
ATOM   1127  O   ALA A 149     -14.633  20.625  48.719  1.00 26.33           O  
ATOM   1128  N   VAL A 150     -13.898  21.766  50.406  1.00 26.80           N  
ATOM   1129  CA  VAL A 150     -12.805  21.062  51.062  1.00 26.80           C  
ATOM   1130  C   VAL A 150     -13.367  19.891  51.875  1.00 26.80           C  
ATOM   1131  CB  VAL A 150     -11.992  21.984  51.969  1.00 26.80           C  
ATOM   1132  O   VAL A 150     -12.609  19.125  52.469  1.00 26.80           O  
ATOM   1133  CG1 VAL A 150     -10.594  21.422  52.250  1.00 26.80           C  
ATOM   1134  CG2 VAL A 150     -11.891  23.391  51.375  1.00 26.80           C  
ATOM   1135  N   SER A 151     -14.664  19.875  52.188  1.00 23.55           N  
ATOM   1136  CA  SER A 151     -14.727  19.297  53.531  1.00 23.55           C  
ATOM   1137  C   SER A 151     -14.188  17.875  53.531  1.00 23.55           C  
ATOM   1138  CB  SER A 151     -16.156  19.312  54.062  1.00 23.55           C  
ATOM   1139  O   SER A 151     -13.812  17.344  52.500  1.00 23.55           O  
ATOM   1140  OG  SER A 151     -16.906  20.359  53.469  1.00 23.55           O  
ATOM   1141  N   ASN A 152     -14.922  16.859  54.188  1.00 21.86           N  
ATOM   1142  CA  ASN A 152     -14.680  15.758  55.094  1.00 21.86           C  
ATOM   1143  C   ASN A 152     -14.258  14.492  54.344  1.00 21.86           C  
ATOM   1144  CB  ASN A 152     -15.922  15.484  55.938  1.00 21.86           C  
ATOM   1145  O   ASN A 152     -15.086  13.617  54.094  1.00 21.86           O  
ATOM   1146  CG  ASN A 152     -15.641  15.562  57.438  1.00 21.86           C  
ATOM   1147  ND2 ASN A 152     -16.672  15.359  58.250  1.00 21.86           N  
ATOM   1148  OD1 ASN A 152     -14.500  15.797  57.844  1.00 21.86           O  
ATOM   1149  N   ILE A 153     -13.383  14.648  53.250  1.00 20.25           N  
ATOM   1150  CA  ILE A 153     -13.188  13.484  52.406  1.00 20.25           C  
ATOM   1151  C   ILE A 153     -12.430  12.398  53.156  1.00 20.25           C  
ATOM   1152  CB  ILE A 153     -12.430  13.859  51.094  1.00 20.25           C  
ATOM   1153  O   ILE A 153     -11.281  12.602  53.562  1.00 20.25           O  
ATOM   1154  CG1 ILE A 153     -13.148  15.000  50.375  1.00 20.25           C  
ATOM   1155  CG2 ILE A 153     -12.281  12.633  50.188  1.00 20.25           C  
ATOM   1156  CD1 ILE A 153     -12.289  15.711  49.344  1.00 20.25           C  
ATOM   1157  N   GLN A 154     -13.242  11.742  53.969  1.00 20.95           N  
ATOM   1158  CA  GLN A 154     -12.734  10.648  54.781  1.00 20.95           C  
ATOM   1159  C   GLN A 154     -11.766   9.773  54.000  1.00 20.95           C  
ATOM   1160  CB  GLN A 154     -13.891   9.797  55.312  1.00 20.95           C  
ATOM   1161  O   GLN A 154     -11.812   9.742  52.750  1.00 20.95           O  
ATOM   1162  CG  GLN A 154     -14.273  10.109  56.750  1.00 20.95           C  
ATOM   1163  CD  GLN A 154     -15.523   9.375  57.188  1.00 20.95           C  
ATOM   1164  NE2 GLN A 154     -15.828   9.461  58.500  1.00 20.95           N  
ATOM   1165  OE1 GLN A 154     -16.203   8.742  56.406  1.00 20.95           O  
ATOM   1166  N   GLU A 155     -10.844   9.055  54.625  1.00 21.88           N  
ATOM   1167  CA  GLU A 155      -9.531   8.422  54.531  1.00 21.88           C  
ATOM   1168  C   GLU A 155      -9.578   7.227  53.562  1.00 21.88           C  
ATOM   1169  CB  GLU A 155      -9.031   7.984  55.906  1.00 21.88           C  
ATOM   1170  O   GLU A 155      -8.531   6.715  53.156  1.00 21.88           O  
ATOM   1171  CG  GLU A 155      -7.684   8.586  56.281  1.00 21.88           C  
ATOM   1172  CD  GLU A 155      -7.188   8.133  57.656  1.00 21.88           C  
ATOM   1173  OE1 GLU A 155      -6.004   8.375  57.969  1.00 21.88           O  
ATOM   1174  OE2 GLU A 155      -7.984   7.520  58.375  1.00 21.88           O  
ATOM   1175  N   ASN A 156     -10.727   6.598  53.281  1.00 19.61           N  
ATOM   1176  CA  ASN A 156     -10.523   5.164  53.094  1.00 19.61           C  
ATOM   1177  C   ASN A 156      -9.688   4.871  51.844  1.00 19.61           C  
ATOM   1178  CB  ASN A 156     -11.867   4.434  53.031  1.00 19.61           C  
ATOM   1179  O   ASN A 156      -9.945   5.434  50.781  1.00 19.61           O  
ATOM   1180  CG  ASN A 156     -11.789   3.008  53.531  1.00 19.61           C  
ATOM   1181  ND2 ASN A 156     -12.914   2.301  53.500  1.00 19.61           N  
ATOM   1182  OD1 ASN A 156     -10.727   2.543  53.938  1.00 19.61           O  
ATOM   1183  N   THR A 157      -8.461   4.340  51.875  1.00 20.80           N  
ATOM   1184  CA  THR A 157      -7.223   4.008  51.188  1.00 20.80           C  
ATOM   1185  C   THR A 157      -7.504   3.127  49.969  1.00 20.80           C  
ATOM   1186  CB  THR A 157      -6.234   3.291  52.125  1.00 20.80           C  
ATOM   1187  O   THR A 157      -6.578   2.740  49.250  1.00 20.80           O  
ATOM   1188  CG2 THR A 157      -4.789   3.609  51.750  1.00 20.80           C  
ATOM   1189  OG1 THR A 157      -6.469   3.719  53.469  1.00 20.80           O  
ATOM   1190  N   GLN A 158      -8.711   2.656  49.625  1.00 21.33           N  
ATOM   1191  CA  GLN A 158      -8.688   1.402  48.875  1.00 21.33           C  
ATOM   1192  C   GLN A 158      -8.125   1.604  47.469  1.00 21.33           C  
ATOM   1193  CB  GLN A 158     -10.094   0.798  48.812  1.00 21.33           C  
ATOM   1194  O   GLN A 158      -8.336   2.654  46.875  1.00 21.33           O  
ATOM   1195  CG  GLN A 158     -10.570   0.188  50.125  1.00 21.33           C  
ATOM   1196  CD  GLN A 158     -11.867  -0.586  49.969  1.00 21.33           C  
ATOM   1197  NE2 GLN A 158     -12.336  -1.176  51.062  1.00 21.33           N  
ATOM   1198  OE1 GLN A 158     -12.438  -0.654  48.875  1.00 21.33           O  
ATOM   1199  N   THR A 159      -7.039   0.859  47.062  1.00 21.02           N  
ATOM   1200  CA  THR A 159      -6.086   0.846  45.969  1.00 21.02           C  
ATOM   1201  C   THR A 159      -6.809   0.751  44.625  1.00 21.02           C  
ATOM   1202  CB  THR A 159      -5.090  -0.323  46.094  1.00 21.02           C  
ATOM   1203  O   THR A 159      -7.527  -0.216  44.375  1.00 21.02           O  
ATOM   1204  CG2 THR A 159      -3.918   0.053  47.000  1.00 21.02           C  
ATOM   1205  OG1 THR A 159      -5.766  -1.454  46.656  1.00 21.02           O  
ATOM   1206  N   PRO A 160      -7.406   1.792  43.969  1.00 21.48           N  
ATOM   1207  CA  PRO A 160      -8.328   1.646  42.812  1.00 21.48           C  
ATOM   1208  C   PRO A 160      -7.668   1.022  41.594  1.00 21.48           C  
ATOM   1209  CB  PRO A 160      -8.766   3.084  42.531  1.00 21.48           C  
ATOM   1210  O   PRO A 160      -6.621   1.493  41.156  1.00 21.48           O  
ATOM   1211  CG  PRO A 160      -7.840   3.934  43.344  1.00 21.48           C  
ATOM   1212  CD  PRO A 160      -6.973   3.033  44.188  1.00 21.48           C  
ATOM   1213  N   THR A 161      -7.688  -0.319  41.344  1.00 21.09           N  
ATOM   1214  CA  THR A 161      -7.145  -1.184  40.312  1.00 21.09           C  
ATOM   1215  C   THR A 161      -7.523  -0.670  38.938  1.00 21.09           C  
ATOM   1216  CB  THR A 161      -7.633  -2.635  40.469  1.00 21.09           C  
ATOM   1217  O   THR A 161      -8.711  -0.497  38.625  1.00 21.09           O  
ATOM   1218  CG2 THR A 161      -6.672  -3.617  39.812  1.00 21.09           C  
ATOM   1219  OG1 THR A 161      -7.734  -2.943  41.875  1.00 21.09           O  
ATOM   1220  N   VAL A 162      -6.859   0.193  38.344  1.00 23.11           N  
ATOM   1221  CA  VAL A 162      -7.102   0.866  37.062  1.00 23.11           C  
ATOM   1222  C   VAL A 162      -7.340  -0.169  35.969  1.00 23.11           C  
ATOM   1223  CB  VAL A 162      -5.926   1.790  36.688  1.00 23.11           C  
ATOM   1224  O   VAL A 162      -6.438  -0.933  35.625  1.00 23.11           O  
ATOM   1225  CG1 VAL A 162      -6.172   2.439  35.312  1.00 23.11           C  
ATOM   1226  CG2 VAL A 162      -5.711   2.855  37.750  1.00 23.11           C  
ATOM   1227  N   GLN A 163      -8.422  -0.886  36.000  1.00 23.70           N  
ATOM   1228  CA  GLN A 163      -8.812  -1.945  35.062  1.00 23.70           C  
ATOM   1229  C   GLN A 163      -8.836  -1.438  33.625  1.00 23.70           C  
ATOM   1230  CB  GLN A 163     -10.188  -2.510  35.438  1.00 23.70           C  
ATOM   1231  O   GLN A 163      -9.508  -0.451  33.312  1.00 23.70           O  
ATOM   1232  CG  GLN A 163     -10.133  -3.605  36.500  1.00 23.70           C  
ATOM   1233  CD  GLN A 163     -11.508  -4.078  36.906  1.00 23.70           C  
ATOM   1234  NE2 GLN A 163     -11.547  -4.992  37.875  1.00 23.70           N  
ATOM   1235  OE1 GLN A 163     -12.523  -3.629  36.375  1.00 23.70           O  
ATOM   1236  N   GLU A 164      -7.746  -1.404  32.938  1.00 28.20           N  
ATOM   1237  CA  GLU A 164      -7.566  -1.048  31.516  1.00 28.20           C  
ATOM   1238  C   GLU A 164      -8.711  -1.580  30.672  1.00 28.20           C  
ATOM   1239  CB  GLU A 164      -6.230  -1.578  31.000  1.00 28.20           C  
ATOM   1240  O   GLU A 164      -8.945  -2.791  30.609  1.00 28.20           O  
ATOM   1241  CG  GLU A 164      -5.070  -0.606  31.172  1.00 28.20           C  
ATOM   1242  CD  GLU A 164      -3.789  -1.075  30.500  1.00 28.20           C  
ATOM   1243  OE1 GLU A 164      -2.820  -0.286  30.422  1.00 28.20           O  
ATOM   1244  OE2 GLU A 164      -3.754  -2.240  30.047  1.00 28.20           O  
ATOM   1245  N   GLU A 165      -9.781  -1.043  30.703  1.00 29.08           N  
ATOM   1246  CA  GLU A 165     -11.016  -1.461  30.031  1.00 29.08           C  
ATOM   1247  C   GLU A 165     -10.781  -1.752  28.562  1.00 29.08           C  
ATOM   1248  CB  GLU A 165     -12.102  -0.393  30.188  1.00 29.08           C  
ATOM   1249  O   GLU A 165     -10.258  -0.904  27.828  1.00 29.08           O  
ATOM   1250  CG  GLU A 165     -12.875  -0.488  31.500  1.00 29.08           C  
ATOM   1251  CD  GLU A 165     -14.039   0.482  31.578  1.00 29.08           C  
ATOM   1252  OE1 GLU A 165     -14.867   0.360  32.500  1.00 29.08           O  
ATOM   1253  OE2 GLU A 165     -14.133   1.370  30.703  1.00 29.08           O  
ATOM   1254  N   SER A 166     -10.242  -2.889  28.125  1.00 33.41           N  
ATOM   1255  CA  SER A 166     -10.203  -3.498  26.797  1.00 33.41           C  
ATOM   1256  C   SER A 166     -11.445  -3.160  25.984  1.00 33.41           C  
ATOM   1257  CB  SER A 166     -10.055  -5.016  26.906  1.00 33.41           C  
ATOM   1258  O   SER A 166     -12.547  -3.607  26.312  1.00 33.41           O  
ATOM   1259  OG  SER A 166      -8.938  -5.355  27.719  1.00 33.41           O  
ATOM   1260  N   GLU A 167     -11.781  -1.991  25.812  1.00 34.41           N  
ATOM   1261  CA  GLU A 167     -12.984  -1.691  25.031  1.00 34.41           C  
ATOM   1262  C   GLU A 167     -13.164  -2.686  23.891  1.00 34.41           C  
ATOM   1263  CB  GLU A 167     -12.922  -0.264  24.484  1.00 34.41           C  
ATOM   1264  O   GLU A 167     -12.344  -2.734  22.969  1.00 34.41           O  
ATOM   1265  CG  GLU A 167     -13.258   0.806  25.516  1.00 34.41           C  
ATOM   1266  CD  GLU A 167     -13.414   2.193  24.906  1.00 34.41           C  
ATOM   1267  OE1 GLU A 167     -13.789   3.133  25.641  1.00 34.41           O  
ATOM   1268  OE2 GLU A 167     -13.148   2.338  23.688  1.00 34.41           O  
ATOM   1269  N   GLU A 168     -13.500  -3.898  24.016  1.00 40.47           N  
ATOM   1270  CA  GLU A 168     -13.992  -4.938  23.109  1.00 40.47           C  
ATOM   1271  C   GLU A 168     -14.992  -4.375  22.109  1.00 40.47           C  
ATOM   1272  CB  GLU A 168     -14.625  -6.082  23.906  1.00 40.47           C  
ATOM   1273  O   GLU A 168     -16.188  -4.316  22.375  1.00 40.47           O  
ATOM   1274  CG  GLU A 168     -13.617  -6.996  24.578  1.00 40.47           C  
ATOM   1275  CD  GLU A 168     -14.234  -8.273  25.125  1.00 40.47           C  
ATOM   1276  OE1 GLU A 168     -13.484  -9.172  25.578  1.00 40.47           O  
ATOM   1277  OE2 GLU A 168     -15.484  -8.375  25.109  1.00 40.47           O  
ATOM   1278  N   GLU A 169     -14.781  -3.232  21.484  1.00 44.66           N  
ATOM   1279  CA  GLU A 169     -15.781  -2.865  20.484  1.00 44.66           C  
ATOM   1280  C   GLU A 169     -16.266  -4.090  19.719  1.00 44.66           C  
ATOM   1281  CB  GLU A 169     -15.219  -1.823  19.516  1.00 44.66           C  
ATOM   1282  O   GLU A 169     -15.469  -4.949  19.344  1.00 44.66           O  
ATOM   1283  CG  GLU A 169     -15.359  -0.389  20.016  1.00 44.66           C  
ATOM   1284  CD  GLU A 169     -14.945   0.642  18.969  1.00 44.66           C  
ATOM   1285  OE1 GLU A 169     -15.102   1.857  19.234  1.00 44.66           O  
ATOM   1286  OE2 GLU A 169     -14.461   0.231  17.891  1.00 44.66           O  
ATOM   1287  N   GLU A 170     -17.438  -4.641  19.984  1.00 53.91           N  
ATOM   1288  CA  GLU A 170     -18.125  -5.699  19.250  1.00 53.91           C  
ATOM   1289  C   GLU A 170     -17.984  -5.516  17.750  1.00 53.91           C  
ATOM   1290  CB  GLU A 170     -19.609  -5.738  19.641  1.00 53.91           C  
ATOM   1291  O   GLU A 170     -18.688  -4.699  17.141  1.00 53.91           O  
ATOM   1292  CG  GLU A 170     -19.875  -6.492  20.938  1.00 53.91           C  
ATOM   1293  CD  GLU A 170     -21.359  -6.688  21.219  1.00 53.91           C  
ATOM   1294  OE1 GLU A 170     -21.703  -7.395  22.188  1.00 53.91           O  
ATOM   1295  OE2 GLU A 170     -22.188  -6.129  20.453  1.00 53.91           O  
ATOM   1296  N   VAL A 171     -16.828  -5.668  17.297  1.00 65.38           N  
ATOM   1297  CA  VAL A 171     -16.609  -5.570  15.859  1.00 65.38           C  
ATOM   1298  C   VAL A 171     -17.469  -6.613  15.141  1.00 65.38           C  
ATOM   1299  CB  VAL A 171     -15.125  -5.758  15.500  1.00 65.38           C  
ATOM   1300  O   VAL A 171     -17.609  -7.742  15.609  1.00 65.38           O  
ATOM   1301  CG1 VAL A 171     -14.922  -5.645  13.984  1.00 65.38           C  
ATOM   1302  CG2 VAL A 171     -14.266  -4.738  16.234  1.00 65.38           C  
ATOM   1303  N   ASP A 172     -18.406  -6.078  14.445  1.00 77.12           N  
ATOM   1304  CA  ASP A 172     -19.234  -6.918  13.586  1.00 77.12           C  
ATOM   1305  C   ASP A 172     -18.391  -7.883  12.766  1.00 77.12           C  
ATOM   1306  CB  ASP A 172     -20.094  -6.055  12.664  1.00 77.12           C  
ATOM   1307  O   ASP A 172     -17.688  -7.469  11.836  1.00 77.12           O  
ATOM   1308  CG  ASP A 172     -21.094  -6.863  11.852  1.00 77.12           C  
ATOM   1309  OD1 ASP A 172     -21.281  -8.070  12.133  1.00 77.12           O  
ATOM   1310  OD2 ASP A 172     -21.703  -6.293  10.914  1.00 77.12           O  
ATOM   1311  N   GLU A 173     -18.375  -8.992  13.281  1.00 78.31           N  
ATOM   1312  CA  GLU A 173     -17.609 -10.055  12.633  1.00 78.31           C  
ATOM   1313  C   GLU A 173     -18.391 -10.633  11.453  1.00 78.31           C  
ATOM   1314  CB  GLU A 173     -17.266 -11.156  13.633  1.00 78.31           C  
ATOM   1315  O   GLU A 173     -18.047 -11.703  10.945  1.00 78.31           O  
ATOM   1316  CG  GLU A 173     -16.359 -10.695  14.766  1.00 78.31           C  
ATOM   1317  CD  GLU A 173     -16.016 -11.805  15.750  1.00 78.31           C  
ATOM   1318  OE1 GLU A 173     -15.266 -11.555  16.719  1.00 78.31           O  
ATOM   1319  OE2 GLU A 173     -16.500 -12.945  15.547  1.00 78.31           O  
ATOM   1320  N   THR A 174     -19.328  -9.812  11.008  1.00 81.00           N  
ATOM   1321  CA  THR A 174     -20.141 -10.359   9.922  1.00 81.00           C  
ATOM   1322  C   THR A 174     -19.359 -10.352   8.617  1.00 81.00           C  
ATOM   1323  CB  THR A 174     -21.453  -9.570   9.742  1.00 81.00           C  
ATOM   1324  O   THR A 174     -18.750  -9.344   8.250  1.00 81.00           O  
ATOM   1325  CG2 THR A 174     -22.484  -9.984  10.773  1.00 81.00           C  
ATOM   1326  OG1 THR A 174     -21.172  -8.172   9.891  1.00 81.00           O  
ATOM   1327  N   GLY A 175     -19.172 -11.430   7.980  1.00 85.19           N  
ATOM   1328  CA  GLY A 175     -18.547 -11.562   6.680  1.00 85.19           C  
ATOM   1329  C   GLY A 175     -17.094 -11.984   6.762  1.00 85.19           C  
ATOM   1330  O   GLY A 175     -16.406 -12.078   5.742  1.00 85.19           O  
ATOM   1331  N   VAL A 176     -16.672 -12.133   8.000  1.00 90.25           N  
ATOM   1332  CA  VAL A 176     -15.289 -12.555   8.172  1.00 90.25           C  
ATOM   1333  C   VAL A 176     -15.242 -13.922   8.852  1.00 90.25           C  
ATOM   1334  CB  VAL A 176     -14.484 -11.523   8.992  1.00 90.25           C  
ATOM   1335  O   VAL A 176     -15.961 -14.164   9.828  1.00 90.25           O  
ATOM   1336  CG1 VAL A 176     -13.008 -11.922   9.055  1.00 90.25           C  
ATOM   1337  CG2 VAL A 176     -14.633 -10.125   8.391  1.00 90.25           C  
ATOM   1338  N   GLU A 177     -14.555 -14.852   8.336  1.00 90.94           N  
ATOM   1339  CA  GLU A 177     -14.422 -16.188   8.883  1.00 90.94           C  
ATOM   1340  C   GLU A 177     -13.602 -16.188  10.172  1.00 90.94           C  
ATOM   1341  CB  GLU A 177     -13.789 -17.141   7.863  1.00 90.94           C  
ATOM   1342  O   GLU A 177     -12.578 -15.508  10.250  1.00 90.94           O  
ATOM   1343  CG  GLU A 177     -14.664 -17.422   6.652  1.00 90.94           C  
ATOM   1344  CD  GLU A 177     -14.070 -18.438   5.703  1.00 90.94           C  
ATOM   1345  OE1 GLU A 177     -14.648 -18.672   4.613  1.00 90.94           O  
ATOM   1346  OE2 GLU A 177     -13.023 -19.031   6.051  1.00 90.94           O  
ATOM   1347  N   VAL A 178     -14.062 -16.969  11.117  1.00 90.94           N  
ATOM   1348  CA  VAL A 178     -13.422 -17.047  12.430  1.00 90.94           C  
ATOM   1349  C   VAL A 178     -12.000 -17.578  12.281  1.00 90.94           C  
ATOM   1350  CB  VAL A 178     -14.219 -17.938  13.406  1.00 90.94           C  
ATOM   1351  O   VAL A 178     -11.078 -17.109  12.953  1.00 90.94           O  
ATOM   1352  CG1 VAL A 178     -13.469 -18.094  14.727  1.00 90.94           C  
ATOM   1353  CG2 VAL A 178     -15.609 -17.344  13.648  1.00 90.94           C  
ATOM   1354  N   LYS A 179     -11.820 -18.484  11.453  1.00 91.06           N  
ATOM   1355  CA  LYS A 179     -10.492 -19.078  11.242  1.00 91.06           C  
ATOM   1356  C   LYS A 179      -9.508 -18.031  10.734  1.00 91.06           C  
ATOM   1357  CB  LYS A 179     -10.570 -20.234  10.258  1.00 91.06           C  
ATOM   1358  O   LYS A 179      -8.336 -18.031  11.117  1.00 91.06           O  
ATOM   1359  CG  LYS A 179     -11.203 -21.500  10.836  1.00 91.06           C  
ATOM   1360  CD  LYS A 179     -11.180 -22.641   9.836  1.00 91.06           C  
ATOM   1361  CE  LYS A 179     -11.836 -23.891  10.406  1.00 91.06           C  
ATOM   1362  NZ  LYS A 179     -11.875 -25.000   9.414  1.00 91.06           N  
ATOM   1363  N   ASP A 180      -9.984 -17.125   9.922  1.00 93.62           N  
ATOM   1364  CA  ASP A 180      -9.141 -16.062   9.391  1.00 93.62           C  
ATOM   1365  C   ASP A 180      -8.781 -15.055  10.477  1.00 93.62           C  
ATOM   1366  CB  ASP A 180      -9.828 -15.359   8.219  1.00 93.62           C  
ATOM   1367  O   ASP A 180      -7.652 -14.570  10.547  1.00 93.62           O  
ATOM   1368  CG  ASP A 180     -10.000 -16.250   7.004  1.00 93.62           C  
ATOM   1369  OD1 ASP A 180      -9.352 -17.312   6.941  1.00 93.62           O  
ATOM   1370  OD2 ASP A 180     -10.773 -15.875   6.102  1.00 93.62           O  
ATOM   1371  N   ILE A 181      -9.719 -14.789  11.352  1.00 93.94           N  
ATOM   1372  CA  ILE A 181      -9.484 -13.867  12.461  1.00 93.94           C  
ATOM   1373  C   ILE A 181      -8.391 -14.422  13.375  1.00 93.94           C  
ATOM   1374  CB  ILE A 181     -10.773 -13.602  13.258  1.00 93.94           C  
ATOM   1375  O   ILE A 181      -7.457 -13.703  13.734  1.00 93.94           O  
ATOM   1376  CG1 ILE A 181     -11.844 -12.969  12.367  1.00 93.94           C  
ATOM   1377  CG2 ILE A 181     -10.484 -12.727  14.477  1.00 93.94           C  
ATOM   1378  CD1 ILE A 181     -13.227 -12.906  12.992  1.00 93.94           C  
ATOM   1379  N   GLU A 182      -8.500 -15.648  13.695  1.00 92.19           N  
ATOM   1380  CA  GLU A 182      -7.527 -16.297  14.570  1.00 92.19           C  
ATOM   1381  C   GLU A 182      -6.141 -16.312  13.930  1.00 92.19           C  
ATOM   1382  CB  GLU A 182      -7.969 -17.719  14.914  1.00 92.19           C  
ATOM   1383  O   GLU A 182      -5.133 -16.125  14.617  1.00 92.19           O  
ATOM   1384  CG  GLU A 182      -9.188 -17.781  15.828  1.00 92.19           C  
ATOM   1385  CD  GLU A 182      -9.680 -19.188  16.078  1.00 92.19           C  
ATOM   1386  OE1 GLU A 182     -10.594 -19.375  16.906  1.00 92.19           O  
ATOM   1387  OE2 GLU A 182      -9.141 -20.125  15.438  1.00 92.19           O  
ATOM   1388  N   LEU A 183      -6.160 -16.500  12.711  1.00 94.31           N  
ATOM   1389  CA  LEU A 183      -4.898 -16.516  11.984  1.00 94.31           C  
ATOM   1390  C   LEU A 183      -4.219 -15.156  12.023  1.00 94.31           C  
ATOM   1391  CB  LEU A 183      -5.129 -16.953  10.531  1.00 94.31           C  
ATOM   1392  O   LEU A 183      -3.023 -15.062  12.305  1.00 94.31           O  
ATOM   1393  CG  LEU A 183      -3.881 -17.078   9.656  1.00 94.31           C  
ATOM   1394  CD1 LEU A 183      -2.973 -18.188  10.188  1.00 94.31           C  
ATOM   1395  CD2 LEU A 183      -4.270 -17.344   8.203  1.00 94.31           C  
ATOM   1396  N   VAL A 184      -4.973 -14.211  11.742  1.00 94.31           N  
ATOM   1397  CA  VAL A 184      -4.430 -12.852  11.750  1.00 94.31           C  
ATOM   1398  C   VAL A 184      -3.982 -12.484  13.164  1.00 94.31           C  
ATOM   1399  CB  VAL A 184      -5.465 -11.828  11.242  1.00 94.31           C  
ATOM   1400  O   VAL A 184      -2.928 -11.875  13.352  1.00 94.31           O  
ATOM   1401  CG1 VAL A 184      -4.965 -10.398  11.461  1.00 94.31           C  
ATOM   1402  CG2 VAL A 184      -5.766 -12.070   9.758  1.00 94.31           C  
ATOM   1403  N   MET A 185      -4.742 -12.891  14.117  1.00 93.12           N  
ATOM   1404  CA  MET A 185      -4.375 -12.633  15.508  1.00 93.12           C  
ATOM   1405  C   MET A 185      -3.045 -13.289  15.852  1.00 93.12           C  
ATOM   1406  CB  MET A 185      -5.469 -13.133  16.453  1.00 93.12           C  
ATOM   1407  O   MET A 185      -2.195 -12.680  16.500  1.00 93.12           O  
ATOM   1408  CG  MET A 185      -6.723 -12.273  16.453  1.00 93.12           C  
ATOM   1409  SD  MET A 185      -8.000 -12.891  17.609  1.00 93.12           S  
ATOM   1410  CE  MET A 185      -6.965 -13.273  19.047  1.00 93.12           C  
ATOM   1411  N   SER A 186      -2.928 -14.477  15.438  1.00 91.06           N  
ATOM   1412  CA  SER A 186      -1.732 -15.258  15.750  1.00 91.06           C  
ATOM   1413  C   SER A 186      -0.511 -14.703  15.023  1.00 91.06           C  
ATOM   1414  CB  SER A 186      -1.935 -16.719  15.375  1.00 91.06           C  
ATOM   1415  O   SER A 186       0.578 -14.625  15.594  1.00 91.06           O  
ATOM   1416  OG  SER A 186      -2.029 -16.875  13.977  1.00 91.06           O  
ATOM   1417  N   GLN A 187      -0.697 -14.234  13.812  1.00 91.38           N  
ATOM   1418  CA  GLN A 187       0.427 -13.797  12.992  1.00 91.38           C  
ATOM   1419  C   GLN A 187       0.842 -12.367  13.336  1.00 91.38           C  
ATOM   1420  CB  GLN A 187       0.077 -13.898  11.508  1.00 91.38           C  
ATOM   1421  O   GLN A 187       2.031 -12.047  13.328  1.00 91.38           O  
ATOM   1422  CG  GLN A 187      -0.089 -15.336  11.008  1.00 91.38           C  
ATOM   1423  CD  GLN A 187       1.188 -16.141  11.125  1.00 91.38           C  
ATOM   1424  NE2 GLN A 187       1.046 -17.422  11.445  1.00 91.38           N  
ATOM   1425  OE1 GLN A 187       2.291 -15.625  10.938  1.00 91.38           O  
ATOM   1426  N   ALA A 188      -0.109 -11.586  13.648  1.00 92.19           N  
ATOM   1427  CA  ALA A 188       0.184 -10.180  13.906  1.00 92.19           C  
ATOM   1428  C   ALA A 188       0.225  -9.898  15.406  1.00 92.19           C  
ATOM   1429  CB  ALA A 188      -0.852  -9.281  13.234  1.00 92.19           C  
ATOM   1430  O   ALA A 188       0.670  -8.828  15.836  1.00 92.19           O  
ATOM   1431  N   ASN A 189      -0.156 -10.820  16.234  1.00 90.38           N  
ATOM   1432  CA  ASN A 189      -0.211 -10.656  17.688  1.00 90.38           C  
ATOM   1433  C   ASN A 189      -1.017  -9.422  18.078  1.00 90.38           C  
ATOM   1434  CB  ASN A 189       1.200 -10.578  18.266  1.00 90.38           C  
ATOM   1435  O   ASN A 189      -0.491  -8.516  18.719  1.00 90.38           O  
ATOM   1436  CG  ASN A 189       1.245 -10.961  19.734  1.00 90.38           C  
ATOM   1437  ND2 ASN A 189       2.295 -10.531  20.422  1.00 90.38           N  
ATOM   1438  OD1 ASN A 189       0.344 -11.633  20.250  1.00 90.38           O  
ATOM   1439  N   VAL A 190      -2.248  -9.383  17.625  1.00 91.56           N  
ATOM   1440  CA  VAL A 190      -3.133  -8.250  17.891  1.00 91.56           C  
ATOM   1441  C   VAL A 190      -4.461  -8.758  18.453  1.00 91.56           C  
ATOM   1442  CB  VAL A 190      -3.379  -7.410  16.625  1.00 91.56           C  
ATOM   1443  O   VAL A 190      -4.711  -9.961  18.484  1.00 91.56           O  
ATOM   1444  CG1 VAL A 190      -2.078  -6.766  16.141  1.00 91.56           C  
ATOM   1445  CG2 VAL A 190      -3.990  -8.273  15.523  1.00 91.56           C  
ATOM   1446  N   SER A 191      -5.250  -7.836  18.906  1.00 89.94           N  
ATOM   1447  CA  SER A 191      -6.555  -8.172  19.484  1.00 89.94           C  
ATOM   1448  C   SER A 191      -7.539  -8.586  18.391  1.00 89.94           C  
ATOM   1449  CB  SER A 191      -7.121  -6.984  20.266  1.00 89.94           C  
ATOM   1450  O   SER A 191      -7.324  -8.305  17.203  1.00 89.94           O  
ATOM   1451  OG  SER A 191      -7.473  -5.926  19.391  1.00 89.94           O  
ATOM   1452  N   ARG A 192      -8.539  -9.312  18.781  1.00 91.81           N  
ATOM   1453  CA  ARG A 192      -9.578  -9.812  17.891  1.00 91.81           C  
ATOM   1454  C   ARG A 192     -10.242  -8.664  17.125  1.00 91.81           C  
ATOM   1455  CB  ARG A 192     -10.633 -10.602  18.672  1.00 91.81           C  
ATOM   1456  O   ARG A 192     -10.477  -8.766  15.922  1.00 91.81           O  
ATOM   1457  CG  ARG A 192     -11.656 -11.305  17.781  1.00 91.81           C  
ATOM   1458  CD  ARG A 192     -12.656 -12.102  18.609  1.00 91.81           C  
ATOM   1459  NE  ARG A 192     -13.570 -12.852  17.750  1.00 91.81           N  
ATOM   1460  NH1 ARG A 192     -12.688 -14.922  18.281  1.00 91.81           N  
ATOM   1461  NH2 ARG A 192     -14.453 -14.758  16.812  1.00 91.81           N  
ATOM   1462  CZ  ARG A 192     -13.570 -14.172  17.625  1.00 91.81           C  
ATOM   1463  N   ALA A 193     -10.508  -7.660  17.734  1.00 91.31           N  
ATOM   1464  CA  ALA A 193     -11.164  -6.504  17.125  1.00 91.31           C  
ATOM   1465  C   ALA A 193     -10.297  -5.883  16.047  1.00 91.31           C  
ATOM   1466  CB  ALA A 193     -11.500  -5.465  18.188  1.00 91.31           C  
ATOM   1467  O   ALA A 193     -10.789  -5.531  14.969  1.00 91.31           O  
ATOM   1468  N   LYS A 194      -9.086  -5.742  16.281  1.00 92.12           N  
ATOM   1469  CA  LYS A 194      -8.164  -5.188  15.289  1.00 92.12           C  
ATOM   1470  C   LYS A 194      -8.023  -6.109  14.086  1.00 92.12           C  
ATOM   1471  CB  LYS A 194      -6.789  -4.938  15.922  1.00 92.12           C  
ATOM   1472  O   LYS A 194      -7.938  -5.645  12.945  1.00 92.12           O  
ATOM   1473  CG  LYS A 194      -6.738  -3.719  16.828  1.00 92.12           C  
ATOM   1474  CD  LYS A 194      -5.324  -3.447  17.328  1.00 92.12           C  
ATOM   1475  CE  LYS A 194      -5.281  -2.262  18.281  1.00 92.12           C  
ATOM   1476  NZ  LYS A 194      -3.920  -2.066  18.859  1.00 92.12           N  
ATOM   1477  N   ALA A 195      -7.957  -7.352  14.398  1.00 94.56           N  
ATOM   1478  CA  ALA A 195      -7.867  -8.328  13.312  1.00 94.56           C  
ATOM   1479  C   ALA A 195      -9.086  -8.242  12.391  1.00 94.56           C  
ATOM   1480  CB  ALA A 195      -7.734  -9.742  13.883  1.00 94.56           C  
ATOM   1481  O   ALA A 195      -8.945  -8.250  11.172  1.00 94.56           O  
ATOM   1482  N   VAL A 196     -10.227  -8.078  12.961  1.00 94.00           N  
ATOM   1483  CA  VAL A 196     -11.469  -8.008  12.195  1.00 94.00           C  
ATOM   1484  C   VAL A 196     -11.484  -6.742  11.344  1.00 94.00           C  
ATOM   1485  CB  VAL A 196     -12.711  -8.055  13.117  1.00 94.00           C  
ATOM   1486  O   VAL A 196     -11.844  -6.777  10.164  1.00 94.00           O  
ATOM   1487  CG1 VAL A 196     -13.977  -7.746  12.328  1.00 94.00           C  
ATOM   1488  CG2 VAL A 196     -12.812  -9.414  13.805  1.00 94.00           C  
ATOM   1489  N   ARG A 197     -11.102  -5.754  11.898  1.00 92.38           N  
ATOM   1490  CA  ARG A 197     -11.070  -4.484  11.180  1.00 92.38           C  
ATOM   1491  C   ARG A 197     -10.094  -4.535  10.008  1.00 92.38           C  
ATOM   1492  CB  ARG A 197     -10.695  -3.338  12.117  1.00 92.38           C  
ATOM   1493  O   ARG A 197     -10.406  -4.055   8.914  1.00 92.38           O  
ATOM   1494  CG  ARG A 197     -11.859  -2.812  12.945  1.00 92.38           C  
ATOM   1495  CD  ARG A 197     -11.453  -1.626  13.805  1.00 92.38           C  
ATOM   1496  NE  ARG A 197     -12.328  -1.471  14.961  1.00 92.38           N  
ATOM   1497  NH1 ARG A 197     -10.719  -0.520  16.312  1.00 92.38           N  
ATOM   1498  NH2 ARG A 197     -12.844  -0.855  17.109  1.00 92.38           N  
ATOM   1499  CZ  ARG A 197     -11.961  -0.949  16.125  1.00 92.38           C  
ATOM   1500  N   ALA A 198      -8.953  -5.051  10.258  1.00 93.69           N  
ATOM   1501  CA  ALA A 198      -7.953  -5.160   9.195  1.00 93.69           C  
ATOM   1502  C   ALA A 198      -8.453  -6.047   8.062  1.00 93.69           C  
ATOM   1503  CB  ALA A 198      -6.645  -5.707   9.758  1.00 93.69           C  
ATOM   1504  O   ALA A 198      -8.242  -5.734   6.883  1.00 93.69           O  
ATOM   1505  N   LEU A 199      -9.078  -7.113   8.430  1.00 94.88           N  
ATOM   1506  CA  LEU A 199      -9.617  -8.023   7.426  1.00 94.88           C  
ATOM   1507  C   LEU A 199     -10.711  -7.340   6.609  1.00 94.88           C  
ATOM   1508  CB  LEU A 199     -10.172  -9.289   8.086  1.00 94.88           C  
ATOM   1509  O   LEU A 199     -10.742  -7.457   5.383  1.00 94.88           O  
ATOM   1510  CG  LEU A 199      -9.141 -10.336   8.516  1.00 94.88           C  
ATOM   1511  CD1 LEU A 199      -9.781 -11.359   9.438  1.00 94.88           C  
ATOM   1512  CD2 LEU A 199      -8.539 -11.016   7.289  1.00 94.88           C  
ATOM   1513  N   LYS A 200     -11.508  -6.617   7.219  1.00 92.12           N  
ATOM   1514  CA  LYS A 200     -12.586  -5.914   6.531  1.00 92.12           C  
ATOM   1515  C   LYS A 200     -12.039  -4.770   5.680  1.00 92.12           C  
ATOM   1516  CB  LYS A 200     -13.602  -5.375   7.535  1.00 92.12           C  
ATOM   1517  O   LYS A 200     -12.516  -4.535   4.566  1.00 92.12           O  
ATOM   1518  CG  LYS A 200     -14.484  -6.445   8.156  1.00 92.12           C  
ATOM   1519  CD  LYS A 200     -15.555  -5.836   9.055  1.00 92.12           C  
ATOM   1520  CE  LYS A 200     -16.453  -6.906   9.648  1.00 92.12           C  
ATOM   1521  NZ  LYS A 200     -17.484  -6.316  10.570  1.00 92.12           N  
ATOM   1522  N   ASN A 201     -11.086  -4.145   6.211  1.00 91.62           N  
ATOM   1523  CA  ASN A 201     -10.469  -3.049   5.473  1.00 91.62           C  
ATOM   1524  C   ASN A 201      -9.789  -3.543   4.199  1.00 91.62           C  
ATOM   1525  CB  ASN A 201      -9.461  -2.307   6.359  1.00 91.62           C  
ATOM   1526  O   ASN A 201      -9.656  -2.797   3.230  1.00 91.62           O  
ATOM   1527  CG  ASN A 201     -10.133  -1.423   7.391  1.00 91.62           C  
ATOM   1528  ND2 ASN A 201      -9.352  -0.905   8.328  1.00 91.62           N  
ATOM   1529  OD1 ASN A 201     -11.352  -1.209   7.344  1.00 91.62           O  
ATOM   1530  N   ASN A 202      -9.359  -4.758   4.223  1.00 92.00           N  
ATOM   1531  CA  ASN A 202      -8.609  -5.301   3.096  1.00 92.00           C  
ATOM   1532  C   ASN A 202      -9.406  -6.367   2.350  1.00 92.00           C  
ATOM   1533  CB  ASN A 202      -7.270  -5.871   3.572  1.00 92.00           C  
ATOM   1534  O   ASN A 202      -8.828  -7.289   1.775  1.00 92.00           O  
ATOM   1535  CG  ASN A 202      -6.324  -4.801   4.074  1.00 92.00           C  
ATOM   1536  ND2 ASN A 202      -6.152  -4.727   5.391  1.00 92.00           N  
ATOM   1537  OD1 ASN A 202      -5.750  -4.043   3.289  1.00 92.00           O  
ATOM   1538  N   SER A 203     -10.711  -6.301   2.482  1.00 91.06           N  
ATOM   1539  CA  SER A 203     -11.617  -7.195   1.773  1.00 91.06           C  
ATOM   1540  C   SER A 203     -11.234  -8.656   1.996  1.00 91.06           C  
ATOM   1541  CB  SER A 203     -11.617  -6.883   0.276  1.00 91.06           C  
ATOM   1542  O   SER A 203     -11.273  -9.461   1.063  1.00 91.06           O  
ATOM   1543  OG  SER A 203     -12.016  -5.547   0.042  1.00 91.06           O  
ATOM   1544  N   ASN A 204     -10.789  -9.016   3.201  1.00 92.25           N  
ATOM   1545  CA  ASN A 204     -10.477 -10.367   3.639  1.00 92.25           C  
ATOM   1546  C   ASN A 204      -9.227 -10.906   2.951  1.00 92.25           C  
ATOM   1547  CB  ASN A 204     -11.664 -11.297   3.385  1.00 92.25           C  
ATOM   1548  O   ASN A 204      -9.070 -12.117   2.789  1.00 92.25           O  
ATOM   1549  CG  ASN A 204     -12.805 -11.062   4.352  1.00 92.25           C  
ATOM   1550  ND2 ASN A 204     -14.016 -11.445   3.945  1.00 92.25           N  
ATOM   1551  OD1 ASN A 204     -12.609 -10.547   5.453  1.00 92.25           O  
ATOM   1552  N   ASP A 205      -8.391  -9.945   2.412  1.00 93.56           N  
ATOM   1553  CA  ASP A 205      -7.035 -10.305   2.006  1.00 93.56           C  
ATOM   1554  C   ASP A 205      -6.129 -10.484   3.221  1.00 93.56           C  
ATOM   1555  CB  ASP A 205      -6.457  -9.227   1.078  1.00 93.56           C  
ATOM   1556  O   ASP A 205      -5.789  -9.516   3.902  1.00 93.56           O  
ATOM   1557  CG  ASP A 205      -5.102  -9.602   0.513  1.00 93.56           C  
ATOM   1558  OD1 ASP A 205      -4.324 -10.305   1.201  1.00 93.56           O  
ATOM   1559  OD2 ASP A 205      -4.801  -9.195  -0.631  1.00 93.56           O  
ATOM   1560  N   ILE A 206      -5.762 -11.672   3.447  1.00 94.88           N  
ATOM   1561  CA  ILE A 206      -5.090 -12.031   4.691  1.00 94.88           C  
ATOM   1562  C   ILE A 206      -3.709 -11.391   4.734  1.00 94.88           C  
ATOM   1563  CB  ILE A 206      -4.973 -13.562   4.852  1.00 94.88           C  
ATOM   1564  O   ILE A 206      -3.293 -10.859   5.770  1.00 94.88           O  
ATOM   1565  CG1 ILE A 206      -6.359 -14.188   5.055  1.00 94.88           C  
ATOM   1566  CG2 ILE A 206      -4.039 -13.914   6.012  1.00 94.88           C  
ATOM   1567  CD1 ILE A 206      -6.352 -15.711   5.098  1.00 94.88           C  
ATOM   1568  N   VAL A 207      -3.018 -11.383   3.660  1.00 94.81           N  
ATOM   1569  CA  VAL A 207      -1.651 -10.867   3.633  1.00 94.81           C  
ATOM   1570  C   VAL A 207      -1.666  -9.352   3.822  1.00 94.81           C  
ATOM   1571  CB  VAL A 207      -0.934 -11.234   2.314  1.00 94.81           C  
ATOM   1572  O   VAL A 207      -0.931  -8.820   4.656  1.00 94.81           O  
ATOM   1573  CG1 VAL A 207       0.461 -10.609   2.268  1.00 94.81           C  
ATOM   1574  CG2 VAL A 207      -0.852 -12.750   2.154  1.00 94.81           C  
ATOM   1575  N   ASN A 208      -2.494  -8.703   3.100  1.00 94.19           N  
ATOM   1576  CA  ASN A 208      -2.592  -7.250   3.242  1.00 94.19           C  
ATOM   1577  C   ASN A 208      -3.084  -6.855   4.633  1.00 94.19           C  
ATOM   1578  CB  ASN A 208      -3.512  -6.668   2.168  1.00 94.19           C  
ATOM   1579  O   ASN A 208      -2.666  -5.832   5.176  1.00 94.19           O  
ATOM   1580  CG  ASN A 208      -2.840  -6.570   0.812  1.00 94.19           C  
ATOM   1581  ND2 ASN A 208      -3.643  -6.480  -0.242  1.00 94.19           N  
ATOM   1582  OD1 ASN A 208      -1.610  -6.578   0.714  1.00 94.19           O  
ATOM   1583  N   ALA A 209      -3.936  -7.664   5.164  1.00 94.88           N  
ATOM   1584  CA  ALA A 209      -4.410  -7.391   6.520  1.00 94.88           C  
ATOM   1585  C   ALA A 209      -3.268  -7.477   7.527  1.00 94.88           C  
ATOM   1586  CB  ALA A 209      -5.523  -8.359   6.898  1.00 94.88           C  
ATOM   1587  O   ALA A 209      -3.119  -6.602   8.383  1.00 94.88           O  
ATOM   1588  N   ILE A 210      -2.467  -8.445   7.383  1.00 94.56           N  
ATOM   1589  CA  ILE A 210      -1.329  -8.633   8.281  1.00 94.56           C  
ATOM   1590  C   ILE A 210      -0.318  -7.508   8.062  1.00 94.56           C  
ATOM   1591  CB  ILE A 210      -0.656 -10.008   8.062  1.00 94.56           C  
ATOM   1592  O   ILE A 210       0.259  -6.992   9.023  1.00 94.56           O  
ATOM   1593  CG1 ILE A 210      -1.599 -11.133   8.492  1.00 94.56           C  
ATOM   1594  CG2 ILE A 210       0.672 -10.078   8.820  1.00 94.56           C  
ATOM   1595  CD1 ILE A 210      -1.128 -12.523   8.086  1.00 94.56           C  
ATOM   1596  N   MET A 211      -0.172  -7.164   6.844  1.00 92.06           N  
ATOM   1597  CA  MET A 211       0.753  -6.078   6.531  1.00 92.06           C  
ATOM   1598  C   MET A 211       0.295  -4.773   7.176  1.00 92.06           C  
ATOM   1599  CB  MET A 211       0.884  -5.902   5.020  1.00 92.06           C  
ATOM   1600  O   MET A 211       1.114  -4.008   7.684  1.00 92.06           O  
ATOM   1601  CG  MET A 211       1.771  -6.941   4.355  1.00 92.06           C  
ATOM   1602  SD  MET A 211       1.912  -6.688   2.541  1.00 92.06           S  
ATOM   1603  CE  MET A 211       2.389  -4.938   2.500  1.00 92.06           C  
ATOM   1604  N   GLU A 212      -0.939  -4.543   7.125  1.00 90.00           N  
ATOM   1605  CA  GLU A 212      -1.486  -3.324   7.715  1.00 90.00           C  
ATOM   1606  C   GLU A 212      -1.241  -3.281   9.219  1.00 90.00           C  
ATOM   1607  CB  GLU A 212      -2.984  -3.211   7.422  1.00 90.00           C  
ATOM   1608  O   GLU A 212      -1.032  -2.207   9.789  1.00 90.00           O  
ATOM   1609  CG  GLU A 212      -3.633  -1.964   8.000  1.00 90.00           C  
ATOM   1610  CD  GLU A 212      -5.121  -1.868   7.707  1.00 90.00           C  
ATOM   1611  OE1 GLU A 212      -5.832  -1.119   8.414  1.00 90.00           O  
ATOM   1612  OE2 GLU A 212      -5.582  -2.549   6.766  1.00 90.00           O  
ATOM   1613  N   LEU A 213      -1.164  -4.434   9.797  1.00 89.06           N  
ATOM   1614  CA  LEU A 213      -1.059  -4.527  11.250  1.00 89.06           C  
ATOM   1615  C   LEU A 213       0.402  -4.570  11.688  1.00 89.06           C  
ATOM   1616  CB  LEU A 213      -1.795  -5.766  11.766  1.00 89.06           C  
ATOM   1617  O   LEU A 213       0.730  -4.188  12.812  1.00 89.06           O  
ATOM   1618  CG  LEU A 213      -3.316  -5.766  11.609  1.00 89.06           C  
ATOM   1619  CD1 LEU A 213      -3.879  -7.152  11.883  1.00 89.06           C  
ATOM   1620  CD2 LEU A 213      -3.947  -4.730  12.539  1.00 89.06           C  
ATOM   1621  N   THR A 214       1.247  -4.996  10.852  1.00 88.12           N  
ATOM   1622  CA  THR A 214       2.619  -5.242  11.281  1.00 88.12           C  
ATOM   1623  C   THR A 214       3.568  -4.215  10.672  1.00 88.12           C  
ATOM   1624  CB  THR A 214       3.078  -6.660  10.898  1.00 88.12           C  
ATOM   1625  O   THR A 214       4.695  -4.043  11.148  1.00 88.12           O  
ATOM   1626  CG2 THR A 214       2.219  -7.719  11.586  1.00 88.12           C  
ATOM   1627  OG1 THR A 214       2.979  -6.824   9.484  1.00 88.12           O  
ATOM   1628  N   MET A 215       3.094  -3.527   9.492  1.00 76.00           N  
ATOM   1629  CA  MET A 215       4.008  -2.627   8.797  1.00 76.00           C  
ATOM   1630  C   MET A 215       3.396  -1.238   8.656  1.00 76.00           C  
ATOM   1631  CB  MET A 215       4.371  -3.188   7.422  1.00 76.00           C  
ATOM   1632  O   MET A 215       2.174  -1.093   8.625  1.00 76.00           O  
ATOM   1633  CG  MET A 215       4.980  -4.582   7.469  1.00 76.00           C  
ATOM   1634  SD  MET A 215       6.738  -4.562   7.988  1.00 76.00           S  
ATOM   1635  CE  MET A 215       7.246  -6.223   7.457  1.00 76.00           C  
TER    1636      MET A 215                                                      
ATOM   1637  N   MET B   1      99.188   7.348 -13.273  1.00 19.53           N  
ATOM   1638  CA  MET B   1      99.875   6.406 -12.375  1.00 19.53           C  
ATOM   1639  C   MET B   1      98.812   5.609 -11.578  1.00 19.53           C  
ATOM   1640  CB  MET B   1     100.812   7.141 -11.414  1.00 19.53           C  
ATOM   1641  O   MET B   1      97.750   6.113 -11.289  1.00 19.53           O  
ATOM   1642  CG  MET B   1     102.188   7.371 -11.984  1.00 19.53           C  
ATOM   1643  SD  MET B   1     103.250   8.305 -10.836  1.00 19.53           S  
ATOM   1644  CE  MET B   1     104.875   8.109 -11.672  1.00 19.53           C  
ATOM   1645  N   ARG B   2      98.875   4.078 -11.227  1.00 20.23           N  
ATOM   1646  CA  ARG B   2      98.500   2.697 -11.508  1.00 20.23           C  
ATOM   1647  C   ARG B   2      97.750   2.094 -10.344  1.00 20.23           C  
ATOM   1648  CB  ARG B   2      99.750   1.850 -11.797  1.00 20.23           C  
ATOM   1649  O   ARG B   2      98.312   1.591  -9.391  1.00 20.23           O  
ATOM   1650  CG  ARG B   2     100.188   1.902 -13.250  1.00 20.23           C  
ATOM   1651  CD  ARG B   2     101.438   0.990 -13.500  1.00 20.23           C  
ATOM   1652  NE  ARG B   2     101.812   1.014 -14.906  1.00 20.23           N  
ATOM   1653  NH1 ARG B   2     103.250  -0.793 -14.727  1.00 20.23           N  
ATOM   1654  NH2 ARG B   2     103.000   0.279 -16.734  1.00 20.23           N  
ATOM   1655  CZ  ARG B   2     102.688   0.166 -15.453  1.00 20.23           C  
ATOM   1656  N   ARG B   3      96.750   2.879  -9.797  1.00 17.69           N  
ATOM   1657  CA  ARG B   3      95.938   2.879  -8.562  1.00 17.69           C  
ATOM   1658  C   ARG B   3      95.000   1.663  -8.500  1.00 17.69           C  
ATOM   1659  CB  ARG B   3      95.125   4.164  -8.445  1.00 17.69           C  
ATOM   1660  O   ARG B   3      93.812   1.802  -8.547  1.00 17.69           O  
ATOM   1661  CG  ARG B   3      95.812   5.270  -7.668  1.00 17.69           C  
ATOM   1662  CD  ARG B   3      94.938   6.508  -7.543  1.00 17.69           C  
ATOM   1663  NE  ARG B   3      95.562   7.535  -6.719  1.00 17.69           N  
ATOM   1664  NH1 ARG B   3      93.750   8.914  -6.645  1.00 17.69           N  
ATOM   1665  NH2 ARG B   3      95.625   9.516  -5.562  1.00 17.69           N  
ATOM   1666  CZ  ARG B   3      95.000   8.656  -6.312  1.00 17.69           C  
ATOM   1667  N   THR B   4      95.438   0.281  -8.977  1.00 19.27           N  
ATOM   1668  CA  THR B   4      94.938  -1.032  -9.391  1.00 19.27           C  
ATOM   1669  C   THR B   4      94.438  -1.819  -8.188  1.00 19.27           C  
ATOM   1670  CB  THR B   4      96.062  -1.838 -10.102  1.00 19.27           C  
ATOM   1671  O   THR B   4      93.688  -2.799  -8.344  1.00 19.27           O  
ATOM   1672  CG2 THR B   4      96.312  -1.268 -11.484  1.00 19.27           C  
ATOM   1673  OG1 THR B   4      97.250  -1.793  -9.320  1.00 19.27           O  
ATOM   1674  N   GLY B   5      94.750  -1.484  -6.887  1.00 17.61           N  
ATOM   1675  CA  GLY B   5      95.250  -2.768  -6.379  1.00 17.61           C  
ATOM   1676  C   GLY B   5      94.125  -3.650  -5.891  1.00 17.61           C  
ATOM   1677  O   GLY B   5      93.875  -4.723  -6.445  1.00 17.61           O  
ATOM   1678  N   ALA B   6      93.625  -3.641  -4.508  1.00 16.23           N  
ATOM   1679  CA  ALA B   6      93.938  -4.855  -3.760  1.00 16.23           C  
ATOM   1680  C   ALA B   6      92.688  -5.703  -3.566  1.00 16.23           C  
ATOM   1681  CB  ALA B   6      94.562  -4.512  -2.408  1.00 16.23           C  
ATOM   1682  O   ALA B   6      91.625  -5.211  -3.082  1.00 16.23           O  
ATOM   1683  N   PRO B   7      92.188  -6.844  -4.375  1.00 17.66           N  
ATOM   1684  CA  PRO B   7      91.125  -7.711  -4.812  1.00 17.66           C  
ATOM   1685  C   PRO B   7      90.625  -8.648  -3.715  1.00 17.66           C  
ATOM   1686  CB  PRO B   7      91.688  -8.500  -5.973  1.00 17.66           C  
ATOM   1687  O   PRO B   7      89.688  -9.422  -3.926  1.00 17.66           O  
ATOM   1688  CG  PRO B   7      93.188  -8.414  -5.750  1.00 17.66           C  
ATOM   1689  CD  PRO B   7      93.438  -7.352  -4.723  1.00 17.66           C  
ATOM   1690  N   ALA B   8      91.188  -8.617  -2.439  1.00 15.87           N  
ATOM   1691  CA  ALA B   8      91.500 -10.000  -2.104  1.00 15.87           C  
ATOM   1692  C   ALA B   8      90.188 -10.812  -1.838  1.00 15.87           C  
ATOM   1693  CB  ALA B   8      92.438 -10.055  -0.891  1.00 15.87           C  
ATOM   1694  O   ALA B   8      90.062 -11.906  -2.375  1.00 15.87           O  
ATOM   1695  N   GLN B   9      89.500 -10.625  -0.579  1.00 16.52           N  
ATOM   1696  CA  GLN B   9      89.562 -11.766   0.322  1.00 16.52           C  
ATOM   1697  C   GLN B   9      88.375 -12.688   0.186  1.00 16.52           C  
ATOM   1698  CB  GLN B   9      89.688 -11.297   1.771  1.00 16.52           C  
ATOM   1699  O   GLN B   9      87.250 -12.258   0.399  1.00 16.52           O  
ATOM   1700  CG  GLN B   9      91.188 -11.086   2.209  1.00 16.52           C  
ATOM   1701  CD  GLN B   9      91.250 -10.617   3.648  1.00 16.52           C  
ATOM   1702  NE2 GLN B   9      92.500 -10.586   4.168  1.00 16.52           N  
ATOM   1703  OE1 GLN B   9      90.250 -10.289   4.289  1.00 16.52           O  
ATOM   1704  N   ALA B  10      88.312 -13.719  -0.550  1.00 16.56           N  
ATOM   1705  CA  ALA B  10      87.500 -14.672  -1.296  1.00 16.56           C  
ATOM   1706  C   ALA B  10      86.562 -15.453  -0.362  1.00 16.56           C  
ATOM   1707  CB  ALA B  10      88.375 -15.625  -2.090  1.00 16.56           C  
ATOM   1708  O   ALA B  10      85.375 -15.477  -0.556  1.00 16.56           O  
ATOM   1709  N   ASP B  11      87.062 -16.672  -0.015  1.00 15.46           N  
ATOM   1710  CA  ASP B  11      86.500 -17.891  -0.572  1.00 15.46           C  
ATOM   1711  C   ASP B  11      85.438 -18.484   0.365  1.00 15.46           C  
ATOM   1712  CB  ASP B  11      87.625 -18.906  -0.849  1.00 15.46           C  
ATOM   1713  O   ASP B  11      85.375 -18.078   1.527  1.00 15.46           O  
ATOM   1714  CG  ASP B  11      87.375 -19.656  -2.156  1.00 15.46           C  
ATOM   1715  OD1 ASP B  11      86.375 -19.453  -2.828  1.00 15.46           O  
ATOM   1716  OD2 ASP B  11      88.250 -20.469  -2.516  1.00 15.46           O  
ATOM   1717  N   SER B  12      85.250 -19.875   0.348  1.00 16.19           N  
ATOM   1718  CA  SER B  12      84.438 -20.984  -0.146  1.00 16.19           C  
ATOM   1719  C   SER B  12      83.812 -21.766   1.005  1.00 16.19           C  
ATOM   1720  CB  SER B  12      85.250 -21.922  -1.025  1.00 16.19           C  
ATOM   1721  O   SER B  12      82.875 -22.516   0.809  1.00 16.19           O  
ATOM   1722  OG  SER B  12      86.562 -21.391  -1.222  1.00 16.19           O  
ATOM   1723  N   ARG B  13      84.500 -21.766   2.254  1.00 15.16           N  
ATOM   1724  CA  ARG B  13      84.750 -23.188   2.500  1.00 15.16           C  
ATOM   1725  C   ARG B  13      83.500 -23.875   2.984  1.00 15.16           C  
ATOM   1726  CB  ARG B  13      85.875 -23.375   3.523  1.00 15.16           C  
ATOM   1727  O   ARG B  13      82.500 -23.203   3.275  1.00 15.16           O  
ATOM   1728  CG  ARG B  13      87.250 -23.359   2.922  1.00 15.16           C  
ATOM   1729  CD  ARG B  13      88.312 -23.719   3.949  1.00 15.16           C  
ATOM   1730  NE  ARG B  13      89.688 -23.609   3.389  1.00 15.16           N  
ATOM   1731  NH1 ARG B  13      90.750 -24.422   5.273  1.00 15.16           N  
ATOM   1732  NH2 ARG B  13      92.000 -23.828   3.426  1.00 15.16           N  
ATOM   1733  CZ  ARG B  13      90.812 -23.953   4.031  1.00 15.16           C  
ATOM   1734  N   GLY B  14      83.562 -24.344   4.234  1.00 15.99           N  
ATOM   1735  CA  GLY B  14      83.562 -25.766   4.551  1.00 15.99           C  
ATOM   1736  C   GLY B  14      82.188 -26.281   4.918  1.00 15.99           C  
ATOM   1737  O   GLY B  14      81.375 -25.562   5.543  1.00 15.99           O  
ATOM   1738  N   ARG B  15      81.562 -27.359   4.344  1.00 17.27           N  
ATOM   1739  CA  ARG B  15      80.500 -28.203   3.928  1.00 17.27           C  
ATOM   1740  C   ARG B  15      79.875 -28.922   5.125  1.00 17.27           C  
ATOM   1741  CB  ARG B  15      80.938 -29.234   2.889  1.00 17.27           C  
ATOM   1742  O   ARG B  15      78.750 -29.484   5.016  1.00 17.27           O  
ATOM   1743  CG  ARG B  15      80.500 -28.922   1.473  1.00 17.27           C  
ATOM   1744  CD  ARG B  15      80.938 -29.969   0.479  1.00 17.27           C  
ATOM   1745  NE  ARG B  15      80.500 -29.656  -0.882  1.00 17.27           N  
ATOM   1746  NH1 ARG B  15      81.312 -31.625  -1.801  1.00 17.27           N  
ATOM   1747  NH2 ARG B  15      80.312 -30.062  -3.129  1.00 17.27           N  
ATOM   1748  CZ  ARG B  15      80.688 -30.453  -1.934  1.00 17.27           C  
ATOM   1749  N   GLY B  16      80.688 -28.812   6.250  1.00 16.23           N  
ATOM   1750  CA  GLY B  16      80.688 -30.172   6.754  1.00 16.23           C  
ATOM   1751  C   GLY B  16      79.250 -30.656   7.129  1.00 16.23           C  
ATOM   1752  O   GLY B  16      78.375 -29.844   7.387  1.00 16.23           O  
ATOM   1753  N   ARG B  17      79.062 -31.844   7.316  1.00 16.27           N  
ATOM   1754  CA  ARG B  17      78.312 -33.062   7.012  1.00 16.27           C  
ATOM   1755  C   ARG B  17      77.125 -33.219   7.984  1.00 16.27           C  
ATOM   1756  CB  ARG B  17      79.188 -34.281   7.055  1.00 16.27           C  
ATOM   1757  O   ARG B  17      77.000 -32.500   8.961  1.00 16.27           O  
ATOM   1758  CG  ARG B  17      79.562 -34.844   5.684  1.00 16.27           C  
ATOM   1759  CD  ARG B  17      80.500 -36.062   5.785  1.00 16.27           C  
ATOM   1760  NE  ARG B  17      80.750 -36.625   4.473  1.00 16.27           N  
ATOM   1761  NH1 ARG B  17      82.188 -38.281   5.258  1.00 16.27           N  
ATOM   1762  NH2 ARG B  17      81.750 -38.125   3.018  1.00 16.27           N  
ATOM   1763  CZ  ARG B  17      81.562 -37.688   4.254  1.00 16.27           C  
ATOM   1764  N   ALA B  18      77.000 -34.281   8.586  1.00 16.50           N  
ATOM   1765  CA  ALA B  18      76.125 -35.406   8.312  1.00 16.50           C  
ATOM   1766  C   ALA B  18      75.000 -35.500   9.344  1.00 16.50           C  
ATOM   1767  CB  ALA B  18      76.938 -36.719   8.281  1.00 16.50           C  
ATOM   1768  O   ALA B  18      73.812 -35.406   9.000  1.00 16.50           O  
ATOM   1769  N   ARG B  19      75.125 -36.375  10.352  1.00 16.86           N  
ATOM   1770  CA  ARG B  19      74.375 -37.625  10.305  1.00 16.86           C  
ATOM   1771  C   ARG B  19      73.125 -37.562  11.211  1.00 16.86           C  
ATOM   1772  CB  ARG B  19      75.250 -38.812  10.719  1.00 16.86           C  
ATOM   1773  O   ARG B  19      72.000 -37.469  10.727  1.00 16.86           O  
ATOM   1774  CG  ARG B  19      75.938 -39.469   9.547  1.00 16.86           C  
ATOM   1775  CD  ARG B  19      76.750 -40.688  10.000  1.00 16.86           C  
ATOM   1776  NE  ARG B  19      77.500 -41.312   8.891  1.00 16.86           N  
ATOM   1777  NH1 ARG B  19      78.000 -43.250  10.023  1.00 16.86           N  
ATOM   1778  NH2 ARG B  19      78.688 -42.969   7.852  1.00 16.86           N  
ATOM   1779  CZ  ARG B  19      78.062 -42.500   8.922  1.00 16.86           C  
ATOM   1780  N   GLY B  20      73.125 -38.219  12.477  1.00 17.33           N  
ATOM   1781  CA  GLY B  20      72.375 -39.469  12.711  1.00 17.33           C  
ATOM   1782  C   GLY B  20      71.125 -39.250  13.508  1.00 17.33           C  
ATOM   1783  O   GLY B  20      70.062 -39.750  13.117  1.00 17.33           O  
ATOM   1784  N   GLY B  21      71.250 -38.688  14.773  1.00 17.86           N  
ATOM   1785  CA  GLY B  21      70.750 -39.469  15.867  1.00 17.86           C  
ATOM   1786  C   GLY B  21      69.188 -39.438  15.969  1.00 17.86           C  
ATOM   1787  O   GLY B  21      68.562 -38.500  15.430  1.00 17.86           O  
ATOM   1788  N   CYS B  22      68.500 -40.344  16.578  1.00 19.64           N  
ATOM   1789  CA  CYS B  22      67.375 -41.250  16.594  1.00 19.64           C  
ATOM   1790  C   CYS B  22      66.125 -40.531  17.156  1.00 19.64           C  
ATOM   1791  CB  CYS B  22      67.688 -42.469  17.422  1.00 19.64           C  
ATOM   1792  O   CYS B  22      66.250 -39.562  17.906  1.00 19.64           O  
ATOM   1793  SG  CYS B  22      68.688 -43.688  16.562  1.00 19.64           S  
ATOM   1794  N   PRO B  23      64.750 -40.875  16.875  1.00 17.95           N  
ATOM   1795  CA  PRO B  23      63.500 -40.438  16.328  1.00 17.95           C  
ATOM   1796  C   PRO B  23      62.438 -40.250  17.422  1.00 17.95           C  
ATOM   1797  CB  PRO B  23      63.094 -41.562  15.383  1.00 17.95           C  
ATOM   1798  O   PRO B  23      61.312 -39.812  17.125  1.00 17.95           O  
ATOM   1799  CG  PRO B  23      63.844 -42.781  15.891  1.00 17.95           C  
ATOM   1800  CD  PRO B  23      64.875 -42.312  16.859  1.00 17.95           C  
ATOM   1801  N   GLY B  24      62.656 -40.562  18.734  1.00 19.47           N  
ATOM   1802  CA  GLY B  24      61.656 -41.344  19.438  1.00 19.47           C  
ATOM   1803  C   GLY B  24      60.438 -40.562  19.844  1.00 19.47           C  
ATOM   1804  O   GLY B  24      59.562 -41.094  20.547  1.00 19.47           O  
ATOM   1805  N   GLY B  25      60.156 -39.281  19.609  1.00 16.47           N  
ATOM   1806  CA  GLY B  25      59.375 -38.500  20.547  1.00 16.47           C  
ATOM   1807  C   GLY B  25      57.938 -38.969  20.672  1.00 16.47           C  
ATOM   1808  O   GLY B  25      57.344 -39.438  19.703  1.00 16.47           O  
ATOM   1809  N   GLU B  26      57.656 -39.219  21.828  1.00 18.77           N  
ATOM   1810  CA  GLU B  26      56.531 -39.812  22.531  1.00 18.77           C  
ATOM   1811  C   GLU B  26      55.219 -39.156  22.078  1.00 18.77           C  
ATOM   1812  CB  GLU B  26      56.688 -39.656  24.047  1.00 18.77           C  
ATOM   1813  O   GLU B  26      55.188 -38.031  21.625  1.00 18.77           O  
ATOM   1814  CG  GLU B  26      57.594 -40.719  24.672  1.00 18.77           C  
ATOM   1815  CD  GLU B  26      57.750 -40.531  26.172  1.00 18.77           C  
ATOM   1816  OE1 GLU B  26      57.844 -41.562  26.891  1.00 18.77           O  
ATOM   1817  OE2 GLU B  26      57.812 -39.375  26.625  1.00 18.77           O  
ATOM   1818  N   ALA B  27      54.094 -39.875  22.125  1.00 18.80           N  
ATOM   1819  CA  ALA B  27      52.750 -40.125  21.578  1.00 18.80           C  
ATOM   1820  C   ALA B  27      51.781 -39.000  21.984  1.00 18.80           C  
ATOM   1821  CB  ALA B  27      52.219 -41.469  22.062  1.00 18.80           C  
ATOM   1822  O   ALA B  27      51.812 -38.562  23.141  1.00 18.80           O  
ATOM   1823  N   THR B  28      51.312 -38.094  21.078  1.00 18.44           N  
ATOM   1824  CA  THR B  28      50.531 -36.875  20.984  1.00 18.44           C  
ATOM   1825  C   THR B  28      49.094 -37.094  21.422  1.00 18.44           C  
ATOM   1826  CB  THR B  28      50.531 -36.312  19.547  1.00 18.44           C  
ATOM   1827  O   THR B  28      48.250 -37.562  20.641  1.00 18.44           O  
ATOM   1828  CG2 THR B  28      51.906 -35.781  19.172  1.00 18.44           C  
ATOM   1829  OG1 THR B  28      50.188 -37.344  18.625  1.00 18.44           O  
ATOM   1830  N   LEU B  29      48.969 -37.594  22.656  1.00 19.42           N  
ATOM   1831  CA  LEU B  29      47.625 -38.062  22.844  1.00 19.42           C  
ATOM   1832  C   LEU B  29      46.625 -36.969  22.484  1.00 19.42           C  
ATOM   1833  CB  LEU B  29      47.406 -38.500  24.281  1.00 19.42           C  
ATOM   1834  O   LEU B  29      46.812 -35.781  22.812  1.00 19.42           O  
ATOM   1835  CG  LEU B  29      47.750 -39.969  24.594  1.00 19.42           C  
ATOM   1836  CD1 LEU B  29      48.469 -40.062  25.953  1.00 19.42           C  
ATOM   1837  CD2 LEU B  29      46.500 -40.844  24.578  1.00 19.42           C  
ATOM   1838  N   SER B  30      45.625 -37.250  21.531  1.00 18.50           N  
ATOM   1839  CA  SER B  30      44.688 -36.562  20.672  1.00 18.50           C  
ATOM   1840  C   SER B  30      43.562 -35.906  21.469  1.00 18.50           C  
ATOM   1841  CB  SER B  30      44.094 -37.500  19.641  1.00 18.50           C  
ATOM   1842  O   SER B  30      42.750 -36.594  22.062  1.00 18.50           O  
ATOM   1843  OG  SER B  30      45.094 -38.000  18.750  1.00 18.50           O  
ATOM   1844  N   GLN B  31      43.875 -34.969  22.406  1.00 20.28           N  
ATOM   1845  CA  GLN B  31      42.750 -34.531  23.219  1.00 20.28           C  
ATOM   1846  C   GLN B  31      41.562 -34.156  22.359  1.00 20.28           C  
ATOM   1847  CB  GLN B  31      43.156 -33.344  24.109  1.00 20.28           C  
ATOM   1848  O   GLN B  31      41.719 -33.500  21.328  1.00 20.28           O  
ATOM   1849  CG  GLN B  31      43.969 -33.719  25.328  1.00 20.28           C  
ATOM   1850  CD  GLN B  31      44.250 -32.531  26.250  1.00 20.28           C  
ATOM   1851  NE2 GLN B  31      44.875 -32.812  27.391  1.00 20.28           N  
ATOM   1852  OE1 GLN B  31      43.906 -31.406  25.922  1.00 20.28           O  
ATOM   1853  N   PRO B  32      40.406 -34.906  22.484  1.00 22.12           N  
ATOM   1854  CA  PRO B  32      39.250 -34.812  21.578  1.00 22.12           C  
ATOM   1855  C   PRO B  32      38.656 -33.406  21.484  1.00 22.12           C  
ATOM   1856  CB  PRO B  32      38.250 -35.781  22.234  1.00 22.12           C  
ATOM   1857  O   PRO B  32      38.812 -32.625  22.422  1.00 22.12           O  
ATOM   1858  CG  PRO B  32      38.750 -35.969  23.625  1.00 22.12           C  
ATOM   1859  CD  PRO B  32      40.156 -35.469  23.719  1.00 22.12           C  
ATOM   1860  N   PRO B  33      38.469 -32.844  20.328  1.00 21.55           N  
ATOM   1861  CA  PRO B  33      38.062 -31.484  20.000  1.00 21.55           C  
ATOM   1862  C   PRO B  33      36.781 -31.062  20.688  1.00 21.55           C  
ATOM   1863  CB  PRO B  33      37.906 -31.500  18.484  1.00 21.55           C  
ATOM   1864  O   PRO B  33      35.906 -31.906  20.969  1.00 21.55           O  
ATOM   1865  CG  PRO B  33      37.719 -32.938  18.141  1.00 21.55           C  
ATOM   1866  CD  PRO B  33      38.219 -33.781  19.281  1.00 21.55           C  
ATOM   1867  N   PRO B  34      36.844 -30.078  21.578  1.00 22.64           N  
ATOM   1868  CA  PRO B  34      35.688 -29.547  22.297  1.00 22.64           C  
ATOM   1869  C   PRO B  34      34.469 -29.391  21.406  1.00 22.64           C  
ATOM   1870  CB  PRO B  34      36.188 -28.188  22.797  1.00 22.64           C  
ATOM   1871  O   PRO B  34      34.594 -29.141  20.203  1.00 22.64           O  
ATOM   1872  CG  PRO B  34      37.344 -27.859  21.922  1.00 22.64           C  
ATOM   1873  CD  PRO B  34      37.812 -29.125  21.266  1.00 22.64           C  
ATOM   1874  N   ARG B  35      33.344 -30.156  21.703  1.00 22.61           N  
ATOM   1875  CA  ARG B  35      32.094 -30.234  20.953  1.00 22.61           C  
ATOM   1876  C   ARG B  35      31.531 -28.844  20.703  1.00 22.61           C  
ATOM   1877  CB  ARG B  35      31.078 -31.094  21.703  1.00 22.61           C  
ATOM   1878  O   ARG B  35      31.312 -28.078  21.656  1.00 22.61           O  
ATOM   1879  CG  ARG B  35      31.203 -32.594  21.406  1.00 22.61           C  
ATOM   1880  CD  ARG B  35      30.141 -33.406  22.141  1.00 22.61           C  
ATOM   1881  NE  ARG B  35      30.234 -34.812  21.828  1.00 22.61           N  
ATOM   1882  NH1 ARG B  35      28.391 -35.438  23.078  1.00 22.61           N  
ATOM   1883  NH2 ARG B  35      29.578 -37.000  21.938  1.00 22.61           N  
ATOM   1884  CZ  ARG B  35      29.391 -35.750  22.281  1.00 22.61           C  
ATOM   1885  N   GLY B  36      32.031 -28.141  19.750  1.00 21.19           N  
ATOM   1886  CA  GLY B  36      31.547 -26.828  19.344  1.00 21.19           C  
ATOM   1887  C   GLY B  36      30.047 -26.719  19.297  1.00 21.19           C  
ATOM   1888  O   GLY B  36      29.375 -27.625  18.797  1.00 21.19           O  
ATOM   1889  N   GLY B  37      29.500 -26.344  20.469  1.00 22.11           N  
ATOM   1890  CA  GLY B  37      28.078 -26.094  20.594  1.00 22.11           C  
ATOM   1891  C   GLY B  37      27.469 -25.422  19.375  1.00 22.11           C  
ATOM   1892  O   GLY B  37      28.094 -24.547  18.781  1.00 22.11           O  
ATOM   1893  N   THR B  38      26.828 -26.281  18.656  1.00 24.39           N  
ATOM   1894  CA  THR B  38      26.219 -25.875  17.391  1.00 24.39           C  
ATOM   1895  C   THR B  38      25.344 -24.641  17.594  1.00 24.39           C  
ATOM   1896  CB  THR B  38      25.375 -27.031  16.812  1.00 24.39           C  
ATOM   1897  O   THR B  38      24.516 -24.609  18.500  1.00 24.39           O  
ATOM   1898  CG2 THR B  38      26.250 -28.219  16.422  1.00 24.39           C  
ATOM   1899  OG1 THR B  38      24.406 -27.453  17.781  1.00 24.39           O  
ATOM   1900  N   ARG B  39      25.938 -23.453  17.578  1.00 25.11           N  
ATOM   1901  CA  ARG B  39      25.156 -22.219  17.531  1.00 25.11           C  
ATOM   1902  C   ARG B  39      23.922 -22.375  16.641  1.00 25.11           C  
ATOM   1903  CB  ARG B  39      26.031 -21.062  17.031  1.00 25.11           C  
ATOM   1904  O   ARG B  39      24.016 -22.906  15.539  1.00 25.11           O  
ATOM   1905  CG  ARG B  39      26.281 -19.984  18.062  1.00 25.11           C  
ATOM   1906  CD  ARG B  39      27.172 -18.859  17.516  1.00 25.11           C  
ATOM   1907  NE  ARG B  39      27.484 -17.875  18.547  1.00 25.11           N  
ATOM   1908  NH1 ARG B  39      28.766 -16.547  17.156  1.00 25.11           N  
ATOM   1909  NH2 ARG B  39      28.469 -15.961  19.344  1.00 25.11           N  
ATOM   1910  CZ  ARG B  39      28.234 -16.797  18.344  1.00 25.11           C  
ATOM   1911  N   GLY B  40      22.859 -22.625  17.281  1.00 24.48           N  
ATOM   1912  CA  GLY B  40      21.531 -22.750  16.672  1.00 24.48           C  
ATOM   1913  C   GLY B  40      21.312 -21.781  15.531  1.00 24.48           C  
ATOM   1914  O   GLY B  40      21.594 -20.594  15.648  1.00 24.48           O  
ATOM   1915  N   GLN B  41      21.719 -22.250  14.375  1.00 27.09           N  
ATOM   1916  CA  GLN B  41      21.516 -21.469  13.156  1.00 27.09           C  
ATOM   1917  C   GLN B  41      20.109 -20.891  13.094  1.00 27.09           C  
ATOM   1918  CB  GLN B  41      21.797 -22.328  11.922  1.00 27.09           C  
ATOM   1919  O   GLN B  41      19.125 -21.625  13.156  1.00 27.09           O  
ATOM   1920  CG  GLN B  41      23.266 -22.453  11.578  1.00 27.09           C  
ATOM   1921  CD  GLN B  41      23.516 -23.328  10.367  1.00 27.09           C  
ATOM   1922  NE2 GLN B  41      24.734 -23.297   9.836  1.00 27.09           N  
ATOM   1923  OE1 GLN B  41      22.609 -24.047   9.906  1.00 27.09           O  
ATOM   1924  N   GLU B  42      19.875 -19.844  13.828  1.00 31.31           N  
ATOM   1925  CA  GLU B  42      18.656 -19.062  13.594  1.00 31.31           C  
ATOM   1926  C   GLU B  42      18.234 -19.125  12.133  1.00 31.31           C  
ATOM   1927  CB  GLU B  42      18.875 -17.609  14.023  1.00 31.31           C  
ATOM   1928  O   GLU B  42      19.062 -18.984  11.234  1.00 31.31           O  
ATOM   1929  CG  GLU B  42      18.703 -17.375  15.523  1.00 31.31           C  
ATOM   1930  CD  GLU B  42      18.562 -15.914  15.891  1.00 31.31           C  
ATOM   1931  OE1 GLU B  42      18.078 -15.617  17.000  1.00 31.31           O  
ATOM   1932  OE2 GLU B  42      18.922 -15.055  15.062  1.00 31.31           O  
ATOM   1933  N   PRO B  43      17.406 -19.938  11.844  1.00 32.06           N  
ATOM   1934  CA  PRO B  43      17.062 -19.984  10.422  1.00 32.06           C  
ATOM   1935  C   PRO B  43      17.125 -18.609   9.750  1.00 32.06           C  
ATOM   1936  CB  PRO B  43      15.625 -20.516  10.422  1.00 32.06           C  
ATOM   1937  O   PRO B  43      16.609 -17.625  10.289  1.00 32.06           O  
ATOM   1938  CG  PRO B  43      15.188 -20.438  11.852  1.00 32.06           C  
ATOM   1939  CD  PRO B  43      16.375 -20.047  12.688  1.00 32.06           C  
ATOM   1940  N   GLN B  44      18.234 -18.219   9.195  1.00 28.83           N  
ATOM   1941  CA  GLN B  44      18.562 -17.000   8.445  1.00 28.83           C  
ATOM   1942  C   GLN B  44      17.438 -16.641   7.473  1.00 28.83           C  
ATOM   1943  CB  GLN B  44      19.875 -17.188   7.680  1.00 28.83           C  
ATOM   1944  O   GLN B  44      17.281 -17.281   6.430  1.00 28.83           O  
ATOM   1945  CG  GLN B  44      21.109 -16.844   8.500  1.00 28.83           C  
ATOM   1946  CD  GLN B  44      22.391 -16.891   7.688  1.00 28.83           C  
ATOM   1947  NE2 GLN B  44      23.422 -16.234   8.172  1.00 28.83           N  
ATOM   1948  OE1 GLN B  44      22.438 -17.547   6.633  1.00 28.83           O  
ATOM   1949  N   MET B  45      16.203 -16.719   7.812  1.00 32.34           N  
ATOM   1950  CA  MET B  45      15.391 -15.852   6.973  1.00 32.34           C  
ATOM   1951  C   MET B  45      16.156 -14.594   6.582  1.00 32.34           C  
ATOM   1952  CB  MET B  45      14.102 -15.469   7.691  1.00 32.34           C  
ATOM   1953  O   MET B  45      15.562 -13.555   6.293  1.00 32.34           O  
ATOM   1954  CG  MET B  45      12.922 -16.359   7.344  1.00 32.34           C  
ATOM   1955  SD  MET B  45      11.312 -15.500   7.516  1.00 32.34           S  
ATOM   1956  CE  MET B  45      11.016 -15.719   9.289  1.00 32.34           C  
ATOM   1957  N   LYS B  46      17.469 -14.375   7.066  1.00 33.03           N  
ATOM   1958  CA  LYS B  46      18.406 -13.273   6.840  1.00 33.03           C  
ATOM   1959  C   LYS B  46      18.406 -12.844   5.375  1.00 33.03           C  
ATOM   1960  CB  LYS B  46      19.828 -13.680   7.254  1.00 33.03           C  
ATOM   1961  O   LYS B  46      18.312 -11.648   5.074  1.00 33.03           O  
ATOM   1962  CG  LYS B  46      20.234 -13.188   8.641  1.00 33.03           C  
ATOM   1963  CD  LYS B  46      21.641 -13.617   8.992  1.00 33.03           C  
ATOM   1964  CE  LYS B  46      22.031 -13.164  10.391  1.00 33.03           C  
ATOM   1965  NZ  LYS B  46      23.359 -13.719  10.805  1.00 33.03           N  
ATOM   1966  N   GLU B  47      19.312 -13.500   4.504  1.00 35.09           N  
ATOM   1967  CA  GLU B  47      19.844 -13.008   3.238  1.00 35.09           C  
ATOM   1968  C   GLU B  47      18.734 -12.797   2.211  1.00 35.09           C  
ATOM   1969  CB  GLU B  47      20.906 -13.969   2.686  1.00 35.09           C  
ATOM   1970  O   GLU B  47      18.938 -12.109   1.207  1.00 35.09           O  
ATOM   1971  CG  GLU B  47      22.312 -13.656   3.135  1.00 35.09           C  
ATOM   1972  CD  GLU B  47      23.359 -14.625   2.576  1.00 35.09           C  
ATOM   1973  OE1 GLU B  47      24.562 -14.383   2.758  1.00 35.09           O  
ATOM   1974  OE2 GLU B  47      22.938 -15.625   1.950  1.00 35.09           O  
ATOM   1975  N   THR B  48      17.797 -13.719   2.141  1.00 38.31           N  
ATOM   1976  CA  THR B  48      17.000 -13.570   0.935  1.00 38.31           C  
ATOM   1977  C   THR B  48      16.141 -12.312   1.007  1.00 38.31           C  
ATOM   1978  CB  THR B  48      16.094 -14.797   0.720  1.00 38.31           C  
ATOM   1979  O   THR B  48      15.070 -12.242   0.396  1.00 38.31           O  
ATOM   1980  CG2 THR B  48      16.250 -15.359  -0.688  1.00 38.31           C  
ATOM   1981  OG1 THR B  48      16.438 -15.812   1.671  1.00 38.31           O  
ATOM   1982  N   ILE B  49      16.156 -11.711   2.107  1.00 40.03           N  
ATOM   1983  CA  ILE B  49      15.484 -10.414   2.057  1.00 40.03           C  
ATOM   1984  C   ILE B  49      15.938  -9.648   0.819  1.00 40.03           C  
ATOM   1985  CB  ILE B  49      15.758  -9.586   3.332  1.00 40.03           C  
ATOM   1986  O   ILE B  49      17.141  -9.391   0.642  1.00 40.03           O  
ATOM   1987  CG1 ILE B  49      15.234 -10.328   4.570  1.00 40.03           C  
ATOM   1988  CG2 ILE B  49      15.125  -8.195   3.217  1.00 40.03           C  
ATOM   1989  CD1 ILE B  49      15.734  -9.758   5.891  1.00 40.03           C  
ATOM   1990  N   MET B  50      15.250  -9.859  -0.200  1.00 42.88           N  
ATOM   1991  CA  MET B  50      15.555  -9.062  -1.386  1.00 42.88           C  
ATOM   1992  C   MET B  50      16.016  -7.656  -0.998  1.00 42.88           C  
ATOM   1993  CB  MET B  50      14.344  -8.977  -2.307  1.00 42.88           C  
ATOM   1994  O   MET B  50      15.266  -6.906  -0.377  1.00 42.88           O  
ATOM   1995  CG  MET B  50      14.578  -9.570  -3.688  1.00 42.88           C  
ATOM   1996  SD  MET B  50      13.062  -9.539  -4.730  1.00 42.88           S  
ATOM   1997  CE  MET B  50      13.664 -10.445  -6.184  1.00 42.88           C  
ATOM   1998  N   ASN B  51      17.375  -7.449  -0.580  1.00 45.56           N  
ATOM   1999  CA  ASN B  51      17.984  -6.129  -0.419  1.00 45.56           C  
ATOM   2000  C   ASN B  51      17.359  -5.109  -1.371  1.00 45.56           C  
ATOM   2001  CB  ASN B  51      19.500  -6.203  -0.632  1.00 45.56           C  
ATOM   2002  O   ASN B  51      16.844  -5.477  -2.426  1.00 45.56           O  
ATOM   2003  CG  ASN B  51      20.266  -5.223   0.240  1.00 45.56           C  
ATOM   2004  ND2 ASN B  51      21.578  -5.316   0.223  1.00 45.56           N  
ATOM   2005  OD1 ASN B  51      19.656  -4.387   0.924  1.00 45.56           O  
ATOM   2006  N   GLN B  52      17.062  -3.984  -0.790  1.00 52.34           N  
ATOM   2007  CA  GLN B  52      16.578  -2.857  -1.580  1.00 52.34           C  
ATOM   2008  C   GLN B  52      17.266  -2.805  -2.939  1.00 52.34           C  
ATOM   2009  CB  GLN B  52      16.797  -1.543  -0.829  1.00 52.34           C  
ATOM   2010  O   GLN B  52      16.625  -2.494  -3.951  1.00 52.34           O  
ATOM   2011  CG  GLN B  52      15.648  -0.549  -0.988  1.00 52.34           C  
ATOM   2012  CD  GLN B  52      15.789   0.656  -0.076  1.00 52.34           C  
ATOM   2013  NE2 GLN B  52      14.883   1.617  -0.221  1.00 52.34           N  
ATOM   2014  OE1 GLN B  52      16.703   0.722   0.751  1.00 52.34           O  
ATOM   2015  N   GLU B  53      18.531  -2.955  -2.844  1.00 53.94           N  
ATOM   2016  CA  GLU B  53      19.281  -2.912  -4.098  1.00 53.94           C  
ATOM   2017  C   GLU B  53      18.844  -4.031  -5.039  1.00 53.94           C  
ATOM   2018  CB  GLU B  53      20.781  -3.004  -3.832  1.00 53.94           C  
ATOM   2019  O   GLU B  53      18.734  -3.824  -6.250  1.00 53.94           O  
ATOM   2020  CG  GLU B  53      21.469  -1.651  -3.703  1.00 53.94           C  
ATOM   2021  CD  GLU B  53      22.953  -1.758  -3.412  1.00 53.94           C  
ATOM   2022  OE1 GLU B  53      23.641  -0.710  -3.344  1.00 53.94           O  
ATOM   2023  OE2 GLU B  53      23.453  -2.898  -3.254  1.00 53.94           O  
ATOM   2024  N   LYS B  54      18.656  -5.137  -4.453  1.00 54.09           N  
ATOM   2025  CA  LYS B  54      18.250  -6.266  -5.281  1.00 54.09           C  
ATOM   2026  C   LYS B  54      16.812  -6.090  -5.781  1.00 54.09           C  
ATOM   2027  CB  LYS B  54      18.375  -7.574  -4.504  1.00 54.09           C  
ATOM   2028  O   LYS B  54      16.500  -6.477  -6.906  1.00 54.09           O  
ATOM   2029  CG  LYS B  54      19.766  -8.180  -4.527  1.00 54.09           C  
ATOM   2030  CD  LYS B  54      19.797  -9.531  -3.828  1.00 54.09           C  
ATOM   2031  CE  LYS B  54      21.203 -10.133  -3.832  1.00 54.09           C  
ATOM   2032  NZ  LYS B  54      21.266 -11.406  -3.059  1.00 54.09           N  
ATOM   2033  N   LEU B  55      16.000  -5.562  -4.844  1.00 53.69           N  
ATOM   2034  CA  LEU B  55      14.664  -5.227  -5.305  1.00 53.69           C  
ATOM   2035  C   LEU B  55      14.719  -4.250  -6.477  1.00 53.69           C  
ATOM   2036  CB  LEU B  55      13.836  -4.625  -4.164  1.00 53.69           C  
ATOM   2037  O   LEU B  55      13.938  -4.371  -7.430  1.00 53.69           O  
ATOM   2038  CG  LEU B  55      12.328  -4.887  -4.203  1.00 53.69           C  
ATOM   2039  CD1 LEU B  55      11.961  -6.004  -3.232  1.00 53.69           C  
ATOM   2040  CD2 LEU B  55      11.555  -3.613  -3.883  1.00 53.69           C  
ATOM   2041  N   ALA B  56      15.602  -3.326  -6.297  1.00 55.22           N  
ATOM   2042  CA  ALA B  56      15.789  -2.404  -7.414  1.00 55.22           C  
ATOM   2043  C   ALA B  56      16.172  -3.154  -8.688  1.00 55.22           C  
ATOM   2044  CB  ALA B  56      16.844  -1.358  -7.070  1.00 55.22           C  
ATOM   2045  O   ALA B  56      15.719  -2.814  -9.781  1.00 55.22           O  
ATOM   2046  N   LYS B  57      17.000  -4.090  -8.531  1.00 54.38           N  
ATOM   2047  CA  LYS B  57      17.406  -4.887  -9.688  1.00 54.38           C  
ATOM   2048  C   LYS B  57      16.250  -5.727 -10.203  1.00 54.38           C  
ATOM   2049  CB  LYS B  57      18.594  -5.789  -9.336  1.00 54.38           C  
ATOM   2050  O   LYS B  57      16.094  -5.906 -11.414  1.00 54.38           O  
ATOM   2051  CG  LYS B  57      19.953  -5.137  -9.547  1.00 54.38           C  
ATOM   2052  CD  LYS B  57      21.078  -6.102  -9.219  1.00 54.38           C  
ATOM   2053  CE  LYS B  57      22.438  -5.430  -9.359  1.00 54.38           C  
ATOM   2054  NZ  LYS B  57      23.547  -6.336  -8.945  1.00 54.38           N  
ATOM   2055  N   LEU B  58      15.578  -6.367  -9.281  1.00 54.88           N  
ATOM   2056  CA  LEU B  58      14.430  -7.156  -9.711  1.00 54.88           C  
ATOM   2057  C   LEU B  58      13.383  -6.273 -10.383  1.00 54.88           C  
ATOM   2058  CB  LEU B  58      13.805  -7.887  -8.523  1.00 54.88           C  
ATOM   2059  O   LEU B  58      12.742  -6.691 -11.352  1.00 54.88           O  
ATOM   2060  CG  LEU B  58      14.094  -9.383  -8.422  1.00 54.88           C  
ATOM   2061  CD1 LEU B  58      14.453  -9.758  -6.984  1.00 54.88           C  
ATOM   2062  CD2 LEU B  58      12.891 -10.195  -8.906  1.00 54.88           C  
ATOM   2063  N   GLN B  59      13.227  -5.141  -9.734  1.00 53.44           N  
ATOM   2064  CA  GLN B  59      12.336  -4.172 -10.375  1.00 53.44           C  
ATOM   2065  C   GLN B  59      12.789  -3.871 -11.797  1.00 53.44           C  
ATOM   2066  CB  GLN B  59      12.273  -2.879  -9.555  1.00 53.44           C  
ATOM   2067  O   GLN B  59      11.961  -3.660 -12.688  1.00 53.44           O  
ATOM   2068  CG  GLN B  59      10.891  -2.256  -9.500  1.00 53.44           C  
ATOM   2069  CD  GLN B  59      10.859  -0.971  -8.695  1.00 53.44           C  
ATOM   2070  NE2 GLN B  59       9.711  -0.298  -8.695  1.00 53.44           N  
ATOM   2071  OE1 GLN B  59      11.852  -0.588  -8.070  1.00 53.44           O  
ATOM   2072  N   ALA B  60      14.070  -3.688 -11.883  1.00 49.25           N  
ATOM   2073  CA  ALA B  60      14.594  -3.404 -13.219  1.00 49.25           C  
ATOM   2074  C   ALA B  60      14.266  -4.535 -14.188  1.00 49.25           C  
ATOM   2075  CB  ALA B  60      16.109  -3.180 -13.156  1.00 49.25           C  
ATOM   2076  O   ALA B  60      14.109  -4.305 -15.391  1.00 49.25           O  
ATOM   2077  N   GLN B  61      14.273  -5.773 -13.742  1.00 45.28           N  
ATOM   2078  CA  GLN B  61      14.031  -6.922 -14.602  1.00 45.28           C  
ATOM   2079  C   GLN B  61      12.531  -7.113 -14.852  1.00 45.28           C  
ATOM   2080  CB  GLN B  61      14.625  -8.188 -13.992  1.00 45.28           C  
ATOM   2081  O   GLN B  61      12.141  -7.754 -15.828  1.00 45.28           O  
ATOM   2082  CG  GLN B  61      15.836  -8.719 -14.742  1.00 45.28           C  
ATOM   2083  CD  GLN B  61      16.422  -9.969 -14.117  1.00 45.28           C  
ATOM   2084  NE2 GLN B  61      17.359 -10.609 -14.812  1.00 45.28           N  
ATOM   2085  OE1 GLN B  61      16.031 -10.367 -13.008  1.00 45.28           O  
ATOM   2086  N   VAL B  62      11.727  -7.109 -13.828  1.00 44.12           N  
ATOM   2087  CA  VAL B  62      10.320  -7.453 -13.977  1.00 44.12           C  
ATOM   2088  C   VAL B  62       9.609  -6.383 -14.805  1.00 44.12           C  
ATOM   2089  CB  VAL B  62       9.625  -7.605 -12.602  1.00 44.12           C  
ATOM   2090  O   VAL B  62       8.383  -6.312 -14.820  1.00 44.12           O  
ATOM   2091  CG1 VAL B  62       8.148  -7.930 -12.773  1.00 44.12           C  
ATOM   2092  CG2 VAL B  62      10.320  -8.680 -11.773  1.00 44.12           C  
ATOM   2093  N   ARG B  63      10.266  -5.473 -15.391  1.00 38.31           N  
ATOM   2094  CA  ARG B  63       9.484  -4.602 -16.266  1.00 38.31           C  
ATOM   2095  C   ARG B  63       8.672  -5.418 -17.266  1.00 38.31           C  
ATOM   2096  CB  ARG B  63      10.406  -3.625 -17.000  1.00 38.31           C  
ATOM   2097  O   ARG B  63       9.203  -5.875 -18.281  1.00 38.31           O  
ATOM   2098  CG  ARG B  63      10.695  -2.352 -16.234  1.00 38.31           C  
ATOM   2099  CD  ARG B  63      11.562  -1.389 -17.047  1.00 38.31           C  
ATOM   2100  NE  ARG B  63      11.875  -0.181 -16.281  1.00 38.31           N  
ATOM   2101  NH1 ARG B  63      13.180   0.767 -17.938  1.00 38.31           N  
ATOM   2102  NH2 ARG B  63      12.852   1.870 -15.953  1.00 38.31           N  
ATOM   2103  CZ  ARG B  63      12.633   0.816 -16.719  1.00 38.31           C  
ATOM   2104  N   ILE B  64       8.078  -6.492 -16.750  1.00 34.59           N  
ATOM   2105  CA  ILE B  64       7.227  -7.020 -17.812  1.00 34.59           C  
ATOM   2106  C   ILE B  64       6.383  -5.895 -18.406  1.00 34.59           C  
ATOM   2107  CB  ILE B  64       6.320  -8.156 -17.297  1.00 34.59           C  
ATOM   2108  O   ILE B  64       5.699  -5.176 -17.672  1.00 34.59           O  
ATOM   2109  CG1 ILE B  64       7.168  -9.273 -16.672  1.00 34.59           C  
ATOM   2110  CG2 ILE B  64       5.438  -8.703 -18.422  1.00 34.59           C  
ATOM   2111  CD1 ILE B  64       6.371 -10.258 -15.820  1.00 34.59           C  
ATOM   2112  N   GLY B  65       6.719  -5.320 -19.453  1.00 33.44           N  
ATOM   2113  CA  GLY B  65       6.133  -4.375 -20.391  1.00 33.44           C  
ATOM   2114  C   GLY B  65       4.680  -4.672 -20.703  1.00 33.44           C  
ATOM   2115  O   GLY B  65       4.152  -4.195 -21.719  1.00 33.44           O  
ATOM   2116  N   GLY B  66       4.125  -5.926 -20.391  1.00 33.16           N  
ATOM   2117  CA  GLY B  66       2.957  -5.883 -21.266  1.00 33.16           C  
ATOM   2118  C   GLY B  66       2.176  -4.586 -21.141  1.00 33.16           C  
ATOM   2119  O   GLY B  66       2.467  -3.758 -20.281  1.00 33.16           O  
ATOM   2120  N   LYS B  67       1.011  -4.398 -22.094  1.00 31.69           N  
ATOM   2121  CA  LYS B  67       0.063  -3.289 -22.062  1.00 31.69           C  
ATOM   2122  C   LYS B  67      -0.457  -3.041 -20.656  1.00 31.69           C  
ATOM   2123  CB  LYS B  67      -1.106  -3.559 -23.016  1.00 31.69           C  
ATOM   2124  O   LYS B  67      -1.580  -3.426 -20.328  1.00 31.69           O  
ATOM   2125  CG  LYS B  67      -0.818  -3.211 -24.469  1.00 31.69           C  
ATOM   2126  CD  LYS B  67      -2.039  -3.436 -25.344  1.00 31.69           C  
ATOM   2127  CE  LYS B  67      -1.746  -3.107 -26.812  1.00 31.69           C  
ATOM   2128  NZ  LYS B  67      -2.957  -3.268 -27.672  1.00 31.69           N  
ATOM   2129  N   GLY B  68      -0.070  -3.777 -19.703  1.00 31.66           N  
ATOM   2130  CA  GLY B  68      -0.626  -3.877 -18.359  1.00 31.66           C  
ATOM   2131  C   GLY B  68      -1.110  -2.547 -17.828  1.00 31.66           C  
ATOM   2132  O   GLY B  68      -0.823  -1.493 -18.391  1.00 31.66           O  
ATOM   2133  N   THR B  69      -1.816  -2.604 -16.531  1.00 32.44           N  
ATOM   2134  CA  THR B  69      -2.455  -1.434 -15.938  1.00 32.44           C  
ATOM   2135  C   THR B  69      -1.580  -0.195 -16.109  1.00 32.44           C  
ATOM   2136  CB  THR B  69      -2.752  -1.656 -14.445  1.00 32.44           C  
ATOM   2137  O   THR B  69      -0.359  -0.304 -16.234  1.00 32.44           O  
ATOM   2138  CG2 THR B  69      -3.898  -2.645 -14.250  1.00 32.44           C  
ATOM   2139  OG1 THR B  69      -1.580  -2.172 -13.797  1.00 32.44           O  
ATOM   2140  N   ALA B  70      -2.262   0.765 -16.641  1.00 29.34           N  
ATOM   2141  CA  ALA B  70      -1.756   2.119 -16.859  1.00 29.34           C  
ATOM   2142  C   ALA B  70      -0.621   2.441 -15.898  1.00 29.34           C  
ATOM   2143  CB  ALA B  70      -2.883   3.137 -16.719  1.00 29.34           C  
ATOM   2144  O   ALA B  70      -0.762   2.266 -14.688  1.00 29.34           O  
ATOM   2145  N   ARG B  71       0.515   1.896 -16.094  1.00 33.47           N  
ATOM   2146  CA  ARG B  71       1.653   2.537 -15.453  1.00 33.47           C  
ATOM   2147  C   ARG B  71       1.283   3.928 -14.945  1.00 33.47           C  
ATOM   2148  CB  ARG B  71       2.842   2.625 -16.406  1.00 33.47           C  
ATOM   2149  O   ARG B  71       0.639   4.699 -15.656  1.00 33.47           O  
ATOM   2150  CG  ARG B  71       3.877   1.529 -16.203  1.00 33.47           C  
ATOM   2151  CD  ARG B  71       5.051   1.685 -17.172  1.00 33.47           C  
ATOM   2152  NE  ARG B  71       5.961   0.545 -17.094  1.00 33.47           N  
ATOM   2153  NH1 ARG B  71       7.613   1.513 -18.391  1.00 33.47           N  
ATOM   2154  NH2 ARG B  71       7.906  -0.596 -17.531  1.00 33.47           N  
ATOM   2155  CZ  ARG B  71       7.156   0.490 -17.672  1.00 33.47           C  
ATOM   2156  N   ARG B  72       0.965   3.893 -13.789  1.00 33.38           N  
ATOM   2157  CA  ARG B  72       0.816   5.270 -13.328  1.00 33.38           C  
ATOM   2158  C   ARG B  72       1.871   6.176 -13.953  1.00 33.38           C  
ATOM   2159  CB  ARG B  72       0.906   5.340 -11.805  1.00 33.38           C  
ATOM   2160  O   ARG B  72       3.041   6.133 -13.570  1.00 33.38           O  
ATOM   2161  CG  ARG B  72      -0.219   6.129 -11.156  1.00 33.38           C  
ATOM   2162  CD  ARG B  72      -0.099   6.141  -9.633  1.00 33.38           C  
ATOM   2163  NE  ARG B  72      -1.226   6.828  -9.008  1.00 33.38           N  
ATOM   2164  NH1 ARG B  72      -0.287   6.883  -6.902  1.00 33.38           N  
ATOM   2165  NH2 ARG B  72      -2.363   7.789  -7.262  1.00 33.38           N  
ATOM   2166  CZ  ARG B  72      -1.289   7.164  -7.727  1.00 33.38           C  
ATOM   2167  N   LYS B  73       1.826   5.859 -15.414  1.00 31.69           N  
ATOM   2168  CA  LYS B  73       2.645   6.801 -16.172  1.00 31.69           C  
ATOM   2169  C   LYS B  73       2.723   8.156 -15.469  1.00 31.69           C  
ATOM   2170  CB  LYS B  73       2.090   6.977 -17.578  1.00 31.69           C  
ATOM   2171  O   LYS B  73       1.695   8.742 -15.133  1.00 31.69           O  
ATOM   2172  CG  LYS B  73       2.191   5.730 -18.453  1.00 31.69           C  
ATOM   2173  CD  LYS B  73       1.688   5.988 -19.859  1.00 31.69           C  
ATOM   2174  CE  LYS B  73       1.778   4.738 -20.734  1.00 31.69           C  
ATOM   2175  NZ  LYS B  73       1.264   4.980 -22.109  1.00 31.69           N  
ATOM   2176  N   LYS B  74       3.475   8.062 -14.539  1.00 31.14           N  
ATOM   2177  CA  LYS B  74       3.680   9.500 -14.406  1.00 31.14           C  
ATOM   2178  C   LYS B  74       3.926  10.148 -15.766  1.00 31.14           C  
ATOM   2179  CB  LYS B  74       4.852   9.797 -13.469  1.00 31.14           C  
ATOM   2180  O   LYS B  74       4.676   9.617 -16.578  1.00 31.14           O  
ATOM   2181  CG  LYS B  74       4.793  11.164 -12.812  1.00 31.14           C  
ATOM   2182  CD  LYS B  74       5.965  11.383 -11.859  1.00 31.14           C  
ATOM   2183  CE  LYS B  74       5.957  12.789 -11.273  1.00 31.14           C  
ATOM   2184  NZ  LYS B  74       7.062  12.984 -10.289  1.00 31.14           N  
ATOM   2185  N   LYS B  75       2.891  10.609 -16.375  1.00 30.89           N  
ATOM   2186  CA  LYS B  75       3.248  11.523 -17.469  1.00 30.89           C  
ATOM   2187  C   LYS B  75       4.715  11.938 -17.375  1.00 30.89           C  
ATOM   2188  CB  LYS B  75       2.350  12.758 -17.438  1.00 30.89           C  
ATOM   2189  O   LYS B  75       5.152  12.461 -16.344  1.00 30.89           O  
ATOM   2190  CG  LYS B  75       2.455  13.625 -18.688  1.00 30.89           C  
ATOM   2191  CD  LYS B  75       1.534  14.836 -18.609  1.00 30.89           C  
ATOM   2192  CE  LYS B  75       1.699  15.742 -19.812  1.00 30.89           C  
ATOM   2193  NZ  LYS B  75       0.801  16.938 -19.734  1.00 30.89           N  
ATOM   2194  N   VAL B  76       5.465  10.953 -18.000  1.00 30.05           N  
ATOM   2195  CA  VAL B  76       6.582  11.859 -18.250  1.00 30.05           C  
ATOM   2196  C   VAL B  76       6.074  13.133 -18.906  1.00 30.05           C  
ATOM   2197  CB  VAL B  76       7.668  11.195 -19.125  1.00 30.05           C  
ATOM   2198  O   VAL B  76       5.691  13.125 -20.078  1.00 30.05           O  
ATOM   2199  CG1 VAL B  76       8.805  12.172 -19.406  1.00 30.05           C  
ATOM   2200  CG2 VAL B  76       8.195   9.930 -18.453  1.00 30.05           C  
ATOM   2201  N   VAL B  77       5.039  13.609 -18.469  1.00 28.28           N  
ATOM   2202  CA  VAL B  77       4.930  14.953 -19.031  1.00 28.28           C  
ATOM   2203  C   VAL B  77       6.324  15.484 -19.359  1.00 28.28           C  
ATOM   2204  CB  VAL B  77       4.207  15.914 -18.062  1.00 28.28           C  
ATOM   2205  O   VAL B  77       7.133  15.727 -18.453  1.00 28.28           O  
ATOM   2206  CG1 VAL B  77       4.090  17.312 -18.672  1.00 28.28           C  
ATOM   2207  CG2 VAL B  77       2.828  15.367 -17.703  1.00 28.28           C  
ATOM   2208  N   HIS B  78       6.938  14.828 -20.344  1.00 28.70           N  
ATOM   2209  CA  HIS B  78       7.938  15.766 -20.844  1.00 28.70           C  
ATOM   2210  C   HIS B  78       7.434  17.203 -20.750  1.00 28.70           C  
ATOM   2211  CB  HIS B  78       8.336  15.430 -22.281  1.00 28.70           C  
ATOM   2212  O   HIS B  78       8.109  18.125 -21.203  1.00 28.70           O  
ATOM   2213  CG  HIS B  78       9.484  14.484 -22.375  1.00 28.70           C  
ATOM   2214  CD2 HIS B  78       9.523  13.156 -22.656  1.00 28.70           C  
ATOM   2215  ND1 HIS B  78      10.789  14.875 -22.172  1.00 28.70           N  
ATOM   2216  CE1 HIS B  78      11.586  13.828 -22.328  1.00 28.70           C  
ATOM   2217  NE2 HIS B  78      10.844  12.773 -22.609  1.00 28.70           N  
ATOM   2218  N   ARG B  79       6.004  17.266 -21.078  1.00 29.88           N  
ATOM   2219  CA  ARG B  79       5.777  18.688 -21.344  1.00 29.88           C  
ATOM   2220  C   ARG B  79       6.395  19.547 -20.250  1.00 29.88           C  
ATOM   2221  CB  ARG B  79       4.277  18.969 -21.453  1.00 29.88           C  
ATOM   2222  O   ARG B  79       6.699  19.062 -19.156  1.00 29.88           O  
ATOM   2223  CG  ARG B  79       3.736  18.875 -22.875  1.00 29.88           C  
ATOM   2224  CD  ARG B  79       2.262  19.250 -22.938  1.00 29.88           C  
ATOM   2225  NE  ARG B  79       1.755  19.188 -24.312  1.00 29.88           N  
ATOM   2226  NH1 ARG B  79      -0.469  19.375 -23.703  1.00 29.88           N  
ATOM   2227  NH2 ARG B  79       0.119  19.203 -25.922  1.00 29.88           N  
ATOM   2228  CZ  ARG B  79       0.469  19.266 -24.641  1.00 29.88           C  
ATOM   2229  N   THR B  80       6.113  20.734 -20.031  1.00 31.64           N  
ATOM   2230  CA  THR B  80       6.441  21.844 -19.141  1.00 31.64           C  
ATOM   2231  C   THR B  80       6.133  21.484 -17.688  1.00 31.64           C  
ATOM   2232  CB  THR B  80       5.664  23.125 -19.531  1.00 31.64           C  
ATOM   2233  O   THR B  80       6.613  22.141 -16.766  1.00 31.64           O  
ATOM   2234  CG2 THR B  80       6.469  23.984 -20.500  1.00 31.64           C  
ATOM   2235  OG1 THR B  80       4.426  22.750 -20.141  1.00 31.64           O  
ATOM   2236  N   ALA B  81       5.238  20.438 -17.281  1.00 34.84           N  
ATOM   2237  CA  ALA B  81       4.777  20.234 -15.898  1.00 34.84           C  
ATOM   2238  C   ALA B  81       5.711  19.312 -15.133  1.00 34.84           C  
ATOM   2239  CB  ALA B  81       3.354  19.688 -15.891  1.00 34.84           C  
ATOM   2240  O   ALA B  81       5.930  19.484 -13.938  1.00 34.84           O  
ATOM   2241  N   THR B  82       6.004  18.047 -15.562  1.00 43.84           N  
ATOM   2242  CA  THR B  82       6.988  17.203 -14.891  1.00 43.84           C  
ATOM   2243  C   THR B  82       8.312  17.938 -14.727  1.00 43.84           C  
ATOM   2244  CB  THR B  82       7.223  15.891 -15.656  1.00 43.84           C  
ATOM   2245  O   THR B  82       9.016  17.766 -13.734  1.00 43.84           O  
ATOM   2246  CG2 THR B  82       7.430  14.719 -14.703  1.00 43.84           C  
ATOM   2247  OG1 THR B  82       6.082  15.617 -16.484  1.00 43.84           O  
ATOM   2248  N   ALA B  83       8.562  18.422 -15.773  1.00 42.34           N  
ATOM   2249  CA  ALA B  83       9.672  19.375 -15.617  1.00 42.34           C  
ATOM   2250  C   ALA B  83       9.430  20.312 -14.445  1.00 42.34           C  
ATOM   2251  CB  ALA B  83       9.875  20.172 -16.906  1.00 42.34           C  
ATOM   2252  O   ALA B  83      10.367  20.672 -13.734  1.00 42.34           O  
ATOM   2253  N   ASP B  84       8.016  20.391 -14.352  1.00 54.31           N  
ATOM   2254  CA  ASP B  84       7.680  21.312 -13.273  1.00 54.31           C  
ATOM   2255  C   ASP B  84       7.781  20.641 -11.914  1.00 54.31           C  
ATOM   2256  CB  ASP B  84       6.270  21.891 -13.469  1.00 54.31           C  
ATOM   2257  O   ASP B  84       8.211  21.250 -10.930  1.00 54.31           O  
ATOM   2258  CG  ASP B  84       6.188  22.875 -14.617  1.00 54.31           C  
ATOM   2259  OD1 ASP B  84       7.230  23.453 -15.008  1.00 54.31           O  
ATOM   2260  OD2 ASP B  84       5.070  23.094 -15.133  1.00 54.31           O  
ATOM   2261  N   ASP B  85       7.383  19.203 -11.812  1.00 59.72           N  
ATOM   2262  CA  ASP B  85       7.520  18.547 -10.516  1.00 59.72           C  
ATOM   2263  C   ASP B  85       8.992  18.344 -10.164  1.00 59.72           C  
ATOM   2264  CB  ASP B  85       6.785  17.203 -10.523  1.00 59.72           C  
ATOM   2265  O   ASP B  85       9.383  18.531  -9.008  1.00 59.72           O  
ATOM   2266  CG  ASP B  85       6.207  16.844  -9.164  1.00 59.72           C  
ATOM   2267  OD1 ASP B  85       6.297  17.656  -8.227  1.00 59.72           O  
ATOM   2268  OD2 ASP B  85       5.664  15.727  -9.031  1.00 59.72           O  
ATOM   2269  N   LYS B  86       9.734  17.797 -11.141  1.00 64.56           N  
ATOM   2270  CA  LYS B  86      11.172  17.750 -10.883  1.00 64.56           C  
ATOM   2271  C   LYS B  86      11.703  19.141 -10.531  1.00 64.56           C  
ATOM   2272  CB  LYS B  86      11.922  17.203 -12.094  1.00 64.56           C  
ATOM   2273  O   LYS B  86      12.562  19.281  -9.656  1.00 64.56           O  
ATOM   2274  CG  LYS B  86      12.016  15.688 -12.125  1.00 64.56           C  
ATOM   2275  CD  LYS B  86      12.867  15.203 -13.289  1.00 64.56           C  
ATOM   2276  CE  LYS B  86      12.938  13.680 -13.344  1.00 64.56           C  
ATOM   2277  NZ  LYS B  86      13.672  13.203 -14.555  1.00 64.56           N  
ATOM   2278  N   LYS B  87      11.117  20.000 -11.328  1.00 69.31           N  
ATOM   2279  CA  LYS B  87      11.492  21.375 -11.000  1.00 69.31           C  
ATOM   2280  C   LYS B  87      11.016  21.750  -9.602  1.00 69.31           C  
ATOM   2281  CB  LYS B  87      10.930  22.344 -12.039  1.00 69.31           C  
ATOM   2282  O   LYS B  87      11.719  22.438  -8.867  1.00 69.31           O  
ATOM   2283  CG  LYS B  87      11.750  22.438 -13.312  1.00 69.31           C  
ATOM   2284  CD  LYS B  87      11.180  23.469 -14.273  1.00 69.31           C  
ATOM   2285  CE  LYS B  87      11.984  23.547 -15.562  1.00 69.31           C  
ATOM   2286  NZ  LYS B  87      11.367  24.484 -16.547  1.00 69.31           N  
ATOM   2287  N   LEU B  88       9.812  21.188  -9.336  1.00 77.44           N  
ATOM   2288  CA  LEU B  88       9.289  21.469  -8.008  1.00 77.44           C  
ATOM   2289  C   LEU B  88      10.148  20.812  -6.930  1.00 77.44           C  
ATOM   2290  CB  LEU B  88       7.840  21.000  -7.887  1.00 77.44           C  
ATOM   2291  O   LEU B  88      10.508  21.453  -5.941  1.00 77.44           O  
ATOM   2292  CG  LEU B  88       7.098  21.391  -6.609  1.00 77.44           C  
ATOM   2293  CD1 LEU B  88       6.227  22.625  -6.863  1.00 77.44           C  
ATOM   2294  CD2 LEU B  88       6.254  20.234  -6.098  1.00 77.44           C  
ATOM   2295  N   GLN B  89      10.438  19.609  -7.141  1.00 76.94           N  
ATOM   2296  CA  GLN B  89      11.266  18.891  -6.168  1.00 76.94           C  
ATOM   2297  C   GLN B  89      12.656  19.516  -6.070  1.00 76.94           C  
ATOM   2298  CB  GLN B  89      11.375  17.422  -6.535  1.00 76.94           C  
ATOM   2299  O   GLN B  89      13.219  19.625  -4.977  1.00 76.94           O  
ATOM   2300  CG  GLN B  89      10.133  16.594  -6.195  1.00 76.94           C  
ATOM   2301  CD  GLN B  89      10.461  15.273  -5.535  1.00 76.94           C  
ATOM   2302  NE2 GLN B  89       9.438  14.578  -5.066  1.00 76.94           N  
ATOM   2303  OE1 GLN B  89      11.633  14.883  -5.445  1.00 76.94           O  
ATOM   2304  N   PHE B  90      13.094  19.812  -7.211  1.00 76.69           N  
ATOM   2305  CA  PHE B  90      14.398  20.469  -7.223  1.00 76.69           C  
ATOM   2306  C   PHE B  90      14.336  21.797  -6.500  1.00 76.69           C  
ATOM   2307  CB  PHE B  90      14.883  20.672  -8.664  1.00 76.69           C  
ATOM   2308  O   PHE B  90      15.234  22.141  -5.727  1.00 76.69           O  
ATOM   2309  CG  PHE B  90      16.312  21.141  -8.758  1.00 76.69           C  
ATOM   2310  CD1 PHE B  90      16.594  22.484  -8.977  1.00 76.69           C  
ATOM   2311  CD2 PHE B  90      17.359  20.250  -8.641  1.00 76.69           C  
ATOM   2312  CE1 PHE B  90      17.906  22.922  -9.062  1.00 76.69           C  
ATOM   2313  CE2 PHE B  90      18.688  20.672  -8.727  1.00 76.69           C  
ATOM   2314  CZ  PHE B  90      18.953  22.016  -8.945  1.00 76.69           C  
ATOM   2315  N   SER B  91      13.336  22.547  -6.781  1.00 80.00           N  
ATOM   2316  CA  SER B  91      13.172  23.828  -6.102  1.00 80.00           C  
ATOM   2317  C   SER B  91      13.016  23.641  -4.598  1.00 80.00           C  
ATOM   2318  CB  SER B  91      11.953  24.578  -6.656  1.00 80.00           C  
ATOM   2319  O   SER B  91      13.547  24.422  -3.809  1.00 80.00           O  
ATOM   2320  OG  SER B  91      12.133  24.875  -8.031  1.00 80.00           O  
ATOM   2321  N   LEU B  92      12.289  22.516  -4.258  1.00 81.38           N  
ATOM   2322  CA  LEU B  92      12.078  22.234  -2.842  1.00 81.38           C  
ATOM   2323  C   LEU B  92      13.383  21.812  -2.170  1.00 81.38           C  
ATOM   2324  CB  LEU B  92      11.031  21.125  -2.662  1.00 81.38           C  
ATOM   2325  O   LEU B  92      13.648  22.203  -1.030  1.00 81.38           O  
ATOM   2326  CG  LEU B  92       9.570  21.562  -2.818  1.00 81.38           C  
ATOM   2327  CD1 LEU B  92       8.703  20.359  -3.178  1.00 81.38           C  
ATOM   2328  CD2 LEU B  92       9.062  22.219  -1.541  1.00 81.38           C  
ATOM   2329  N   LYS B  93      14.156  21.109  -2.844  1.00 80.31           N  
ATOM   2330  CA  LYS B  93      15.453  20.734  -2.303  1.00 80.31           C  
ATOM   2331  C   LYS B  93      16.359  21.938  -2.135  1.00 80.31           C  
ATOM   2332  CB  LYS B  93      16.125  19.688  -3.205  1.00 80.31           C  
ATOM   2333  O   LYS B  93      17.125  22.016  -1.171  1.00 80.31           O  
ATOM   2334  CG  LYS B  93      15.805  18.250  -2.840  1.00 80.31           C  
ATOM   2335  CD  LYS B  93      16.562  17.266  -3.727  1.00 80.31           C  
ATOM   2336  CE  LYS B  93      16.203  15.828  -3.391  1.00 80.31           C  
ATOM   2337  NZ  LYS B  93      16.828  14.867  -4.348  1.00 80.31           N  
ATOM   2338  N   LYS B  94      16.234  22.766  -3.088  1.00 78.69           N  
ATOM   2339  CA  LYS B  94      17.047  23.984  -3.021  1.00 78.69           C  
ATOM   2340  C   LYS B  94      16.625  24.844  -1.829  1.00 78.69           C  
ATOM   2341  CB  LYS B  94      16.906  24.781  -4.316  1.00 78.69           C  
ATOM   2342  O   LYS B  94      17.453  25.578  -1.271  1.00 78.69           O  
ATOM   2343  CG  LYS B  94      18.047  25.766  -4.562  1.00 78.69           C  
ATOM   2344  CD  LYS B  94      17.891  26.484  -5.891  1.00 78.69           C  
ATOM   2345  CE  LYS B  94      18.922  27.609  -6.047  1.00 78.69           C  
ATOM   2346  NZ  LYS B  94      18.828  28.250  -7.391  1.00 78.69           N  
ATOM   2347  N   LEU B  95      15.367  24.781  -1.519  1.00 79.25           N  
ATOM   2348  CA  LEU B  95      14.859  25.578  -0.412  1.00 79.25           C  
ATOM   2349  C   LEU B  95      15.242  24.969   0.929  1.00 79.25           C  
ATOM   2350  CB  LEU B  95      13.344  25.734  -0.508  1.00 79.25           C  
ATOM   2351  O   LEU B  95      15.078  25.594   1.977  1.00 79.25           O  
ATOM   2352  CG  LEU B  95      12.828  26.875  -1.381  1.00 79.25           C  
ATOM   2353  CD1 LEU B  95      11.453  26.547  -1.950  1.00 79.25           C  
ATOM   2354  CD2 LEU B  95      12.773  28.188  -0.582  1.00 79.25           C  
ATOM   2355  N   GLY B  96      15.875  23.781   0.919  1.00 78.69           N  
ATOM   2356  CA  GLY B  96      16.281  23.125   2.146  1.00 78.69           C  
ATOM   2357  C   GLY B  96      15.141  22.500   2.904  1.00 78.69           C  
ATOM   2358  O   GLY B  96      15.070  22.578   4.133  1.00 78.69           O  
ATOM   2359  N   VAL B  97      14.211  21.969   2.219  1.00 81.44           N  
ATOM   2360  CA  VAL B  97      13.055  21.344   2.859  1.00 81.44           C  
ATOM   2361  C   VAL B  97      13.461  20.016   3.473  1.00 81.44           C  
ATOM   2362  CB  VAL B  97      11.891  21.141   1.863  1.00 81.44           C  
ATOM   2363  O   VAL B  97      14.195  19.234   2.854  1.00 81.44           O  
ATOM   2364  CG1 VAL B  97      10.680  20.547   2.564  1.00 81.44           C  
ATOM   2365  CG2 VAL B  97      11.523  22.469   1.196  1.00 81.44           C  
ATOM   2366  N   ASN B  98      13.180  19.906   4.785  1.00 83.00           N  
ATOM   2367  CA  ASN B  98      13.438  18.688   5.535  1.00 83.00           C  
ATOM   2368  C   ASN B  98      12.156  17.875   5.742  1.00 83.00           C  
ATOM   2369  CB  ASN B  98      14.086  19.000   6.883  1.00 83.00           C  
ATOM   2370  O   ASN B  98      11.078  18.438   5.902  1.00 83.00           O  
ATOM   2371  CG  ASN B  98      15.461  19.625   6.730  1.00 83.00           C  
ATOM   2372  ND2 ASN B  98      15.867  20.406   7.723  1.00 83.00           N  
ATOM   2373  OD1 ASN B  98      16.156  19.406   5.734  1.00 83.00           O  
ATOM   2374  N   ASN B  99      12.375  16.578   5.582  1.00 84.56           N  
ATOM   2375  CA  ASN B  99      11.242  15.688   5.840  1.00 84.56           C  
ATOM   2376  C   ASN B  99      10.875  15.656   7.320  1.00 84.56           C  
ATOM   2377  CB  ASN B  99      11.539  14.273   5.340  1.00 84.56           C  
ATOM   2378  O   ASN B  99      11.758  15.594   8.180  1.00 84.56           O  
ATOM   2379  CG  ASN B  99      10.297  13.422   5.215  1.00 84.56           C  
ATOM   2380  ND2 ASN B  99      10.477  12.141   4.938  1.00 84.56           N  
ATOM   2381  OD1 ASN B  99       9.172  13.914   5.371  1.00 84.56           O  
ATOM   2382  N   ILE B 100       9.648  15.891   7.570  1.00 83.06           N  
ATOM   2383  CA  ILE B 100       9.141  15.805   8.930  1.00 83.06           C  
ATOM   2384  C   ILE B 100       8.453  14.453   9.141  1.00 83.06           C  
ATOM   2385  CB  ILE B 100       8.156  16.953   9.250  1.00 83.06           C  
ATOM   2386  O   ILE B 100       7.441  14.164   8.500  1.00 83.06           O  
ATOM   2387  CG1 ILE B 100       8.820  18.312   8.953  1.00 83.06           C  
ATOM   2388  CG2 ILE B 100       7.684  16.875  10.703  1.00 83.06           C  
ATOM   2389  CD1 ILE B 100       7.887  19.500   9.117  1.00 83.06           C  
ATOM   2390  N   SER B 101       9.070  13.672   9.969  1.00 81.44           N  
ATOM   2391  CA  SER B 101       8.523  12.352  10.258  1.00 81.44           C  
ATOM   2392  C   SER B 101       7.520  12.406  11.406  1.00 81.44           C  
ATOM   2393  CB  SER B 101       9.641  11.367  10.594  1.00 81.44           C  
ATOM   2394  O   SER B 101       7.578  13.312  12.242  1.00 81.44           O  
ATOM   2395  OG  SER B 101      10.266  11.719  11.820  1.00 81.44           O  
ATOM   2396  N   GLY B 102       6.527  11.414  11.422  1.00 81.31           N  
ATOM   2397  CA  GLY B 102       5.578  11.305  12.516  1.00 81.31           C  
ATOM   2398  C   GLY B 102       4.363  12.195  12.352  1.00 81.31           C  
ATOM   2399  O   GLY B 102       3.797  12.680  13.336  1.00 81.31           O  
ATOM   2400  N   ILE B 103       4.172  12.586  11.109  1.00 88.75           N  
ATOM   2401  CA  ILE B 103       2.992  13.406  10.852  1.00 88.75           C  
ATOM   2402  C   ILE B 103       1.742  12.531  10.859  1.00 88.75           C  
ATOM   2403  CB  ILE B 103       3.107  14.164   9.516  1.00 88.75           C  
ATOM   2404  O   ILE B 103       1.679  11.523  10.148  1.00 88.75           O  
ATOM   2405  CG1 ILE B 103       4.312  15.109   9.539  1.00 88.75           C  
ATOM   2406  CG2 ILE B 103       1.814  14.930   9.211  1.00 88.75           C  
ATOM   2407  CD1 ILE B 103       4.598  15.789   8.203  1.00 88.75           C  
ATOM   2408  N   GLU B 104       0.756  12.852  11.727  1.00 86.00           N  
ATOM   2409  CA  GLU B 104      -0.476  12.078  11.852  1.00 86.00           C  
ATOM   2410  C   GLU B 104      -1.559  12.609  10.922  1.00 86.00           C  
ATOM   2411  CB  GLU B 104      -0.975  12.086  13.305  1.00 86.00           C  
ATOM   2412  O   GLU B 104      -2.217  11.836  10.219  1.00 86.00           O  
ATOM   2413  CG  GLU B 104      -0.057  11.367  14.273  1.00 86.00           C  
ATOM   2414  CD  GLU B 104      -0.539  11.438  15.719  1.00 86.00           C  
ATOM   2415  OE1 GLU B 104       0.120  10.844  16.609  1.00 86.00           O  
ATOM   2416  OE2 GLU B 104      -1.583  12.078  15.961  1.00 86.00           O  
ATOM   2417  N   GLU B 105      -1.727  13.867  10.922  1.00 89.25           N  
ATOM   2418  CA  GLU B 105      -2.781  14.469  10.117  1.00 89.25           C  
ATOM   2419  C   GLU B 105      -2.451  15.914   9.758  1.00 89.25           C  
ATOM   2420  CB  GLU B 105      -4.125  14.398  10.844  1.00 89.25           C  
ATOM   2421  O   GLU B 105      -1.687  16.578  10.469  1.00 89.25           O  
ATOM   2422  CG  GLU B 105      -4.184  15.242  12.109  1.00 89.25           C  
ATOM   2423  CD  GLU B 105      -5.512  15.148  12.836  1.00 89.25           C  
ATOM   2424  OE1 GLU B 105      -5.711  15.867  13.844  1.00 89.25           O  
ATOM   2425  OE2 GLU B 105      -6.367  14.336  12.398  1.00 89.25           O  
ATOM   2426  N   VAL B 106      -2.889  16.422   8.641  1.00 92.94           N  
ATOM   2427  CA  VAL B 106      -2.840  17.812   8.195  1.00 92.94           C  
ATOM   2428  C   VAL B 106      -4.246  18.297   7.848  1.00 92.94           C  
ATOM   2429  CB  VAL B 106      -1.901  17.984   6.980  1.00 92.94           C  
ATOM   2430  O   VAL B 106      -4.996  17.609   7.160  1.00 92.94           O  
ATOM   2431  CG1 VAL B 106      -1.938  19.438   6.473  1.00 92.94           C  
ATOM   2432  CG2 VAL B 106      -0.474  17.578   7.348  1.00 92.94           C  
ATOM   2433  N   ASN B 107      -4.629  19.422   8.422  1.00 92.56           N  
ATOM   2434  CA  ASN B 107      -5.922  20.047   8.148  1.00 92.56           C  
ATOM   2435  C   ASN B 107      -5.762  21.453   7.578  1.00 92.56           C  
ATOM   2436  CB  ASN B 107      -6.777  20.078   9.414  1.00 92.56           C  
ATOM   2437  O   ASN B 107      -4.988  22.250   8.102  1.00 92.56           O  
ATOM   2438  CG  ASN B 107      -7.051  18.688   9.969  1.00 92.56           C  
ATOM   2439  ND2 ASN B 107      -6.910  18.547  11.281  1.00 92.56           N  
ATOM   2440  OD1 ASN B 107      -7.387  17.766   9.227  1.00 92.56           O  
ATOM   2441  N   MET B 108      -6.387  21.656   6.480  1.00 92.31           N  
ATOM   2442  CA  MET B 108      -6.473  23.000   5.902  1.00 92.31           C  
ATOM   2443  C   MET B 108      -7.883  23.562   6.047  1.00 92.31           C  
ATOM   2444  CB  MET B 108      -6.066  22.969   4.426  1.00 92.31           C  
ATOM   2445  O   MET B 108      -8.820  23.062   5.426  1.00 92.31           O  
ATOM   2446  CG  MET B 108      -4.668  22.438   4.184  1.00 92.31           C  
ATOM   2447  SD  MET B 108      -4.195  22.469   2.410  1.00 92.31           S  
ATOM   2448  CE  MET B 108      -2.613  21.594   2.480  1.00 92.31           C  
ATOM   2449  N   PHE B 109      -7.965  24.562   6.891  1.00 89.75           N  
ATOM   2450  CA  PHE B 109      -9.250  25.188   7.152  1.00 89.75           C  
ATOM   2451  C   PHE B 109      -9.547  26.266   6.121  1.00 89.75           C  
ATOM   2452  CB  PHE B 109      -9.281  25.781   8.562  1.00 89.75           C  
ATOM   2453  O   PHE B 109      -8.719  27.141   5.875  1.00 89.75           O  
ATOM   2454  CG  PHE B 109      -9.055  24.781   9.656  1.00 89.75           C  
ATOM   2455  CD1 PHE B 109     -10.117  24.062  10.195  1.00 89.75           C  
ATOM   2456  CD2 PHE B 109      -7.777  24.547  10.148  1.00 89.75           C  
ATOM   2457  CE1 PHE B 109      -9.906  23.125  11.211  1.00 89.75           C  
ATOM   2458  CE2 PHE B 109      -7.562  23.609  11.156  1.00 89.75           C  
ATOM   2459  CZ  PHE B 109      -8.633  22.906  11.688  1.00 89.75           C  
ATOM   2460  N   THR B 110     -10.711  26.188   5.602  1.00 88.62           N  
ATOM   2461  CA  THR B 110     -11.141  27.172   4.625  1.00 88.62           C  
ATOM   2462  C   THR B 110     -12.141  28.141   5.242  1.00 88.62           C  
ATOM   2463  CB  THR B 110     -11.766  26.500   3.385  1.00 88.62           C  
ATOM   2464  O   THR B 110     -12.750  27.844   6.273  1.00 88.62           O  
ATOM   2465  CG2 THR B 110     -10.852  25.422   2.830  1.00 88.62           C  
ATOM   2466  OG1 THR B 110     -13.023  25.922   3.746  1.00 88.62           O  
ATOM   2467  N   ASN B 111     -12.266  29.312   4.621  1.00 81.56           N  
ATOM   2468  CA  ASN B 111     -13.211  30.328   5.070  1.00 81.56           C  
ATOM   2469  C   ASN B 111     -14.656  29.891   4.816  1.00 81.56           C  
ATOM   2470  CB  ASN B 111     -12.930  31.672   4.391  1.00 81.56           C  
ATOM   2471  O   ASN B 111     -15.586  30.438   5.410  1.00 81.56           O  
ATOM   2472  CG  ASN B 111     -12.977  31.578   2.877  1.00 81.56           C  
ATOM   2473  ND2 ASN B 111     -12.781  32.719   2.209  1.00 81.56           N  
ATOM   2474  OD1 ASN B 111     -13.180  30.500   2.314  1.00 81.56           O  
ATOM   2475  N   GLN B 112     -14.859  28.875   3.994  1.00 77.44           N  
ATOM   2476  CA  GLN B 112     -16.188  28.422   3.623  1.00 77.44           C  
ATOM   2477  C   GLN B 112     -16.719  27.375   4.598  1.00 77.44           C  
ATOM   2478  CB  GLN B 112     -16.203  27.859   2.197  1.00 77.44           C  
ATOM   2479  O   GLN B 112     -17.797  26.812   4.402  1.00 77.44           O  
ATOM   2480  CG  GLN B 112     -15.805  28.891   1.139  1.00 77.44           C  
ATOM   2481  CD  GLN B 112     -15.742  28.297  -0.255  1.00 77.44           C  
ATOM   2482  NE2 GLN B 112     -15.586  29.141  -1.260  1.00 77.44           N  
ATOM   2483  OE1 GLN B 112     -15.828  27.062  -0.427  1.00 77.44           O  
ATOM   2484  N   GLY B 113     -15.953  27.109   5.555  1.00 77.62           N  
ATOM   2485  CA  GLY B 113     -16.375  26.109   6.531  1.00 77.62           C  
ATOM   2486  C   GLY B 113     -16.016  24.703   6.145  1.00 77.62           C  
ATOM   2487  O   GLY B 113     -16.594  23.734   6.652  1.00 77.62           O  
ATOM   2488  N   THR B 114     -15.273  24.547   5.191  1.00 87.31           N  
ATOM   2489  CA  THR B 114     -14.805  23.219   4.789  1.00 87.31           C  
ATOM   2490  C   THR B 114     -13.359  23.000   5.227  1.00 87.31           C  
ATOM   2491  CB  THR B 114     -14.922  23.031   3.268  1.00 87.31           C  
ATOM   2492  O   THR B 114     -12.625  23.953   5.469  1.00 87.31           O  
ATOM   2493  CG2 THR B 114     -16.359  23.141   2.805  1.00 87.31           C  
ATOM   2494  OG1 THR B 114     -14.133  24.031   2.605  1.00 87.31           O  
ATOM   2495  N   VAL B 115     -13.039  21.766   5.441  1.00 89.94           N  
ATOM   2496  CA  VAL B 115     -11.695  21.375   5.863  1.00 89.94           C  
ATOM   2497  C   VAL B 115     -11.117  20.344   4.887  1.00 89.94           C  
ATOM   2498  CB  VAL B 115     -11.695  20.812   7.297  1.00 89.94           C  
ATOM   2499  O   VAL B 115     -11.797  19.391   4.520  1.00 89.94           O  
ATOM   2500  CG1 VAL B 115     -10.289  20.375   7.707  1.00 89.94           C  
ATOM   2501  CG2 VAL B 115     -12.250  21.828   8.281  1.00 89.94           C  
ATOM   2502  N   ILE B 116      -9.961  20.578   4.355  1.00 91.88           N  
ATOM   2503  CA  ILE B 116      -9.211  19.594   3.588  1.00 91.88           C  
ATOM   2504  C   ILE B 116      -8.344  18.766   4.527  1.00 91.88           C  
ATOM   2505  CB  ILE B 116      -8.336  20.266   2.504  1.00 91.88           C  
ATOM   2506  O   ILE B 116      -7.371  19.266   5.102  1.00 91.88           O  
ATOM   2507  CG1 ILE B 116      -9.188  21.188   1.617  1.00 91.88           C  
ATOM   2508  CG2 ILE B 116      -7.609  19.203   1.665  1.00 91.88           C  
ATOM   2509  CD1 ILE B 116      -8.383  22.016   0.628  1.00 91.88           C  
ATOM   2510  N   HIS B 117      -8.688  17.641   4.680  1.00 91.56           N  
ATOM   2511  CA  HIS B 117      -8.062  16.734   5.637  1.00 91.56           C  
ATOM   2512  C   HIS B 117      -7.109  15.773   4.941  1.00 91.56           C  
ATOM   2513  CB  HIS B 117      -9.133  15.953   6.406  1.00 91.56           C  
ATOM   2514  O   HIS B 117      -7.422  15.242   3.873  1.00 91.56           O  
ATOM   2515  CG  HIS B 117      -8.570  14.930   7.344  1.00 91.56           C  
ATOM   2516  CD2 HIS B 117      -8.477  13.586   7.242  1.00 91.56           C  
ATOM   2517  ND1 HIS B 117      -8.016  15.266   8.562  1.00 91.56           N  
ATOM   2518  CE1 HIS B 117      -7.609  14.164   9.172  1.00 91.56           C  
ATOM   2519  NE2 HIS B 117      -7.879  13.133   8.391  1.00 91.56           N  
ATOM   2520  N   PHE B 118      -5.871  15.703   5.445  1.00 90.31           N  
ATOM   2521  CA  PHE B 118      -4.871  14.727   5.020  1.00 90.31           C  
ATOM   2522  C   PHE B 118      -4.582  13.734   6.137  1.00 90.31           C  
ATOM   2523  CB  PHE B 118      -3.580  15.430   4.594  1.00 90.31           C  
ATOM   2524  O   PHE B 118      -4.215  14.125   7.246  1.00 90.31           O  
ATOM   2525  CG  PHE B 118      -3.768  16.422   3.479  1.00 90.31           C  
ATOM   2526  CD1 PHE B 118      -3.479  16.078   2.164  1.00 90.31           C  
ATOM   2527  CD2 PHE B 118      -4.234  17.703   3.744  1.00 90.31           C  
ATOM   2528  CE1 PHE B 118      -3.652  17.000   1.131  1.00 90.31           C  
ATOM   2529  CE2 PHE B 118      -4.410  18.625   2.717  1.00 90.31           C  
ATOM   2530  CZ  PHE B 118      -4.117  18.266   1.410  1.00 90.31           C  
ATOM   2531  N   ASN B 119      -4.809  12.539   5.816  1.00 86.38           N  
ATOM   2532  CA  ASN B 119      -4.473  11.492   6.781  1.00 86.38           C  
ATOM   2533  C   ASN B 119      -3.070  10.938   6.539  1.00 86.38           C  
ATOM   2534  CB  ASN B 119      -5.504  10.367   6.734  1.00 86.38           C  
ATOM   2535  O   ASN B 119      -2.762  10.477   5.441  1.00 86.38           O  
ATOM   2536  CG  ASN B 119      -5.602   9.609   8.047  1.00 86.38           C  
ATOM   2537  ND2 ASN B 119      -6.824   9.312   8.469  1.00 86.38           N  
ATOM   2538  OD1 ASN B 119      -4.586   9.289   8.672  1.00 86.38           O  
ATOM   2539  N   ASN B 120      -2.188  11.031   7.582  1.00 85.75           N  
ATOM   2540  CA  ASN B 120      -0.806  10.562   7.551  1.00 85.75           C  
ATOM   2541  C   ASN B 120      -0.122  10.914   6.234  1.00 85.75           C  
ATOM   2542  CB  ASN B 120      -0.750   9.047   7.789  1.00 85.75           C  
ATOM   2543  O   ASN B 120       0.378  10.031   5.535  1.00 85.75           O  
ATOM   2544  CG  ASN B 120      -1.010   8.680   9.234  1.00 85.75           C  
ATOM   2545  ND2 ASN B 120      -1.185   7.387   9.492  1.00 85.75           N  
ATOM   2546  OD1 ASN B 120      -1.054   9.539  10.117  1.00 85.75           O  
ATOM   2547  N   PRO B 121      -0.061  12.195   5.895  1.00 88.31           N  
ATOM   2548  CA  PRO B 121       0.603  12.617   4.660  1.00 88.31           C  
ATOM   2549  C   PRO B 121       2.115  12.742   4.816  1.00 88.31           C  
ATOM   2550  CB  PRO B 121      -0.034  13.977   4.359  1.00 88.31           C  
ATOM   2551  O   PRO B 121       2.631  12.688   5.938  1.00 88.31           O  
ATOM   2552  CG  PRO B 121      -0.361  14.547   5.703  1.00 88.31           C  
ATOM   2553  CD  PRO B 121      -0.694  13.414   6.633  1.00 88.31           C  
ATOM   2554  N   LYS B 122       2.854  12.773   3.725  1.00 87.88           N  
ATOM   2555  CA  LYS B 122       4.266  13.148   3.727  1.00 87.88           C  
ATOM   2556  C   LYS B 122       4.434  14.664   3.756  1.00 87.88           C  
ATOM   2557  CB  LYS B 122       4.977  12.562   2.502  1.00 87.88           C  
ATOM   2558  O   LYS B 122       3.928  15.367   2.879  1.00 87.88           O  
ATOM   2559  CG  LYS B 122       6.492  12.680   2.553  1.00 87.88           C  
ATOM   2560  CD  LYS B 122       7.145  12.008   1.351  1.00 87.88           C  
ATOM   2561  CE  LYS B 122       8.656  12.172   1.373  1.00 87.88           C  
ATOM   2562  NZ  LYS B 122       9.297  11.539   0.180  1.00 87.88           N  
ATOM   2563  N   VAL B 123       5.066  15.070   4.770  1.00 90.69           N  
ATOM   2564  CA  VAL B 123       5.242  16.516   4.941  1.00 90.69           C  
ATOM   2565  C   VAL B 123       6.730  16.844   4.957  1.00 90.69           C  
ATOM   2566  CB  VAL B 123       4.562  17.016   6.230  1.00 90.69           C  
ATOM   2567  O   VAL B 123       7.520  16.172   5.625  1.00 90.69           O  
ATOM   2568  CG1 VAL B 123       4.812  18.516   6.422  1.00 90.69           C  
ATOM   2569  CG2 VAL B 123       3.064  16.719   6.199  1.00 90.69           C  
ATOM   2570  N   GLN B 124       7.082  17.766   4.160  1.00 89.50           N  
ATOM   2571  CA  GLN B 124       8.406  18.375   4.176  1.00 89.50           C  
ATOM   2572  C   GLN B 124       8.336  19.859   4.496  1.00 89.50           C  
ATOM   2573  CB  GLN B 124       9.109  18.156   2.834  1.00 89.50           C  
ATOM   2574  O   GLN B 124       7.387  20.547   4.094  1.00 89.50           O  
ATOM   2575  CG  GLN B 124       9.297  16.688   2.463  1.00 89.50           C  
ATOM   2576  CD  GLN B 124       9.867  16.500   1.069  1.00 89.50           C  
ATOM   2577  NE2 GLN B 124      10.602  15.422   0.871  1.00 89.50           N  
ATOM   2578  OE1 GLN B 124       9.641  17.328   0.179  1.00 89.50           O  
ATOM   2579  N   ALA B 125       9.227  20.250   5.281  1.00 87.56           N  
ATOM   2580  CA  ALA B 125       9.148  21.656   5.684  1.00 87.56           C  
ATOM   2581  C   ALA B 125      10.531  22.297   5.766  1.00 87.56           C  
ATOM   2582  CB  ALA B 125       8.430  21.781   7.027  1.00 87.56           C  
ATOM   2583  O   ALA B 125      11.531  21.594   5.941  1.00 87.56           O  
ATOM   2584  N   SER B 126      10.500  23.578   5.438  1.00 85.31           N  
ATOM   2585  CA  SER B 126      11.617  24.484   5.730  1.00 85.31           C  
ATOM   2586  C   SER B 126      11.172  25.641   6.613  1.00 85.31           C  
ATOM   2587  CB  SER B 126      12.227  25.016   4.438  1.00 85.31           C  
ATOM   2588  O   SER B 126      10.422  26.516   6.172  1.00 85.31           O  
ATOM   2589  OG  SER B 126      13.219  26.000   4.715  1.00 85.31           O  
ATOM   2590  N   LEU B 127      11.609  25.531   7.832  1.00 79.75           N  
ATOM   2591  CA  LEU B 127      11.234  26.578   8.781  1.00 79.75           C  
ATOM   2592  C   LEU B 127      11.836  27.922   8.383  1.00 79.75           C  
ATOM   2593  CB  LEU B 127      11.680  26.203  10.195  1.00 79.75           C  
ATOM   2594  O   LEU B 127      11.203  28.969   8.547  1.00 79.75           O  
ATOM   2595  CG  LEU B 127      10.914  25.062  10.875  1.00 79.75           C  
ATOM   2596  CD1 LEU B 127      11.734  24.500  12.031  1.00 79.75           C  
ATOM   2597  CD2 LEU B 127       9.555  25.562  11.359  1.00 79.75           C  
ATOM   2598  N   ALA B 128      13.023  27.844   7.805  1.00 81.44           N  
ATOM   2599  CA  ALA B 128      13.688  29.078   7.395  1.00 81.44           C  
ATOM   2600  C   ALA B 128      12.953  29.734   6.230  1.00 81.44           C  
ATOM   2601  CB  ALA B 128      15.141  28.797   7.008  1.00 81.44           C  
ATOM   2602  O   ALA B 128      12.914  30.969   6.133  1.00 81.44           O  
ATOM   2603  N   ALA B 129      12.344  28.922   5.406  1.00 84.00           N  
ATOM   2604  CA  ALA B 129      11.641  29.453   4.246  1.00 84.00           C  
ATOM   2605  C   ALA B 129      10.133  29.500   4.488  1.00 84.00           C  
ATOM   2606  CB  ALA B 129      11.953  28.625   3.004  1.00 84.00           C  
ATOM   2607  O   ALA B 129       9.375  29.953   3.623  1.00 84.00           O  
ATOM   2608  N   ASN B 130       9.727  29.156   5.699  1.00 86.62           N  
ATOM   2609  CA  ASN B 130       8.305  29.094   5.992  1.00 86.62           C  
ATOM   2610  C   ASN B 130       7.539  28.359   4.895  1.00 86.62           C  
ATOM   2611  CB  ASN B 130       7.727  30.500   6.184  1.00 86.62           C  
ATOM   2612  O   ASN B 130       6.500  28.828   4.430  1.00 86.62           O  
ATOM   2613  CG  ASN B 130       8.266  31.188   7.422  1.00 86.62           C  
ATOM   2614  ND2 ASN B 130       8.242  32.531   7.418  1.00 86.62           N  
ATOM   2615  OD1 ASN B 130       8.695  30.531   8.375  1.00 86.62           O  
ATOM   2616  N   THR B 131       8.109  27.312   4.414  1.00 90.06           N  
ATOM   2617  CA  THR B 131       7.555  26.500   3.336  1.00 90.06           C  
ATOM   2618  C   THR B 131       7.285  25.078   3.811  1.00 90.06           C  
ATOM   2619  CB  THR B 131       8.492  26.469   2.117  1.00 90.06           C  
ATOM   2620  O   THR B 131       8.164  24.438   4.398  1.00 90.06           O  
ATOM   2621  CG2 THR B 131       7.844  25.750   0.942  1.00 90.06           C  
ATOM   2622  OG1 THR B 131       8.797  27.812   1.724  1.00 90.06           O  
ATOM   2623  N   PHE B 132       6.062  24.625   3.602  1.00 91.75           N  
ATOM   2624  CA  PHE B 132       5.645  23.266   3.916  1.00 91.75           C  
ATOM   2625  C   PHE B 132       5.102  22.562   2.678  1.00 91.75           C  
ATOM   2626  CB  PHE B 132       4.590  23.266   5.023  1.00 91.75           C  
ATOM   2627  O   PHE B 132       4.328  23.141   1.918  1.00 91.75           O  
ATOM   2628  CG  PHE B 132       5.074  23.844   6.328  1.00 91.75           C  
ATOM   2629  CD1 PHE B 132       5.480  23.000   7.363  1.00 91.75           C  
ATOM   2630  CD2 PHE B 132       5.133  25.219   6.520  1.00 91.75           C  
ATOM   2631  CE1 PHE B 132       5.930  23.531   8.570  1.00 91.75           C  
ATOM   2632  CE2 PHE B 132       5.582  25.750   7.723  1.00 91.75           C  
ATOM   2633  CZ  PHE B 132       5.980  24.906   8.750  1.00 91.75           C  
ATOM   2634  N   THR B 133       5.598  21.500   2.434  1.00 91.50           N  
ATOM   2635  CA  THR B 133       5.086  20.688   1.336  1.00 91.50           C  
ATOM   2636  C   THR B 133       4.328  19.469   1.867  1.00 91.50           C  
ATOM   2637  CB  THR B 133       6.223  20.219   0.409  1.00 91.50           C  
ATOM   2638  O   THR B 133       4.852  18.719   2.693  1.00 91.50           O  
ATOM   2639  CG2 THR B 133       5.824  20.344  -1.058  1.00 91.50           C  
ATOM   2640  OG1 THR B 133       7.387  21.031   0.646  1.00 91.50           O  
ATOM   2641  N   ILE B 134       3.094  19.344   1.453  1.00 91.50           N  
ATOM   2642  CA  ILE B 134       2.234  18.250   1.876  1.00 91.50           C  
ATOM   2643  C   ILE B 134       1.896  17.375   0.675  1.00 91.50           C  
ATOM   2644  CB  ILE B 134       0.941  18.766   2.543  1.00 91.50           C  
ATOM   2645  O   ILE B 134       1.389  17.859  -0.338  1.00 91.50           O  
ATOM   2646  CG1 ILE B 134       1.280  19.688   3.719  1.00 91.50           C  
ATOM   2647  CG2 ILE B 134       0.066  17.594   3.002  1.00 91.50           C  
ATOM   2648  CD1 ILE B 134       0.232  20.766   3.984  1.00 91.50           C  
ATOM   2649  N   THR B 135       2.326  16.203   0.809  1.00 89.19           N  
ATOM   2650  CA  THR B 135       2.021  15.242  -0.245  1.00 89.19           C  
ATOM   2651  C   THR B 135       1.154  14.109   0.292  1.00 89.19           C  
ATOM   2652  CB  THR B 135       3.309  14.664  -0.861  1.00 89.19           C  
ATOM   2653  O   THR B 135       1.520  13.453   1.267  1.00 89.19           O  
ATOM   2654  CG2 THR B 135       3.016  13.961  -2.182  1.00 89.19           C  
ATOM   2655  OG1 THR B 135       4.242  15.727  -1.096  1.00 89.19           O  
ATOM   2656  N   GLY B 136      -0.128  13.938  -0.235  1.00 83.44           N  
ATOM   2657  CA  GLY B 136      -1.061  12.906   0.194  1.00 83.44           C  
ATOM   2658  C   GLY B 136      -2.463  13.109  -0.351  1.00 83.44           C  
ATOM   2659  O   GLY B 136      -2.729  14.086  -1.052  1.00 83.44           O  
ATOM   2660  N   HIS B 137      -3.299  12.094  -0.039  1.00 82.25           N  
ATOM   2661  CA  HIS B 137      -4.699  12.156  -0.441  1.00 82.25           C  
ATOM   2662  C   HIS B 137      -5.473  13.148   0.424  1.00 82.25           C  
ATOM   2663  CB  HIS B 137      -5.344  10.773  -0.364  1.00 82.25           C  
ATOM   2664  O   HIS B 137      -5.469  13.039   1.652  1.00 82.25           O  
ATOM   2665  CG  HIS B 137      -6.691  10.703  -1.015  1.00 82.25           C  
ATOM   2666  CD2 HIS B 137      -7.051  10.352  -2.271  1.00 82.25           C  
ATOM   2667  ND1 HIS B 137      -7.855  11.016  -0.350  1.00 82.25           N  
ATOM   2668  CE1 HIS B 137      -8.883  10.867  -1.173  1.00 82.25           C  
ATOM   2669  NE2 HIS B 137      -8.422  10.461  -2.346  1.00 82.25           N  
ATOM   2670  N   ALA B 138      -6.062  14.109  -0.323  1.00 85.75           N  
ATOM   2671  CA  ALA B 138      -6.820  15.148   0.367  1.00 85.75           C  
ATOM   2672  C   ALA B 138      -8.312  14.812   0.392  1.00 85.75           C  
ATOM   2673  CB  ALA B 138      -6.594  16.500  -0.296  1.00 85.75           C  
ATOM   2674  O   ALA B 138      -8.875  14.383  -0.616  1.00 85.75           O  
ATOM   2675  N   GLU B 139      -8.969  14.828   1.590  1.00 87.56           N  
ATOM   2676  CA  GLU B 139     -10.414  14.688   1.765  1.00 87.56           C  
ATOM   2677  C   GLU B 139     -11.039  15.992   2.242  1.00 87.56           C  
ATOM   2678  CB  GLU B 139     -10.727  13.562   2.752  1.00 87.56           C  
ATOM   2679  O   GLU B 139     -10.562  16.609   3.201  1.00 87.56           O  
ATOM   2680  CG  GLU B 139     -10.398  12.172   2.225  1.00 87.56           C  
ATOM   2681  CD  GLU B 139     -10.719  11.062   3.215  1.00 87.56           C  
ATOM   2682  OE1 GLU B 139     -10.492   9.875   2.891  1.00 87.56           O  
ATOM   2683  OE2 GLU B 139     -11.203  11.383   4.324  1.00 87.56           O  
ATOM   2684  N   THR B 140     -11.930  16.359   1.462  1.00 85.69           N  
ATOM   2685  CA  THR B 140     -12.648  17.562   1.856  1.00 85.69           C  
ATOM   2686  C   THR B 140     -13.859  17.219   2.719  1.00 85.69           C  
ATOM   2687  CB  THR B 140     -13.109  18.375   0.626  1.00 85.69           C  
ATOM   2688  O   THR B 140     -14.742  16.469   2.289  1.00 85.69           O  
ATOM   2689  CG2 THR B 140     -13.688  19.719   1.037  1.00 85.69           C  
ATOM   2690  OG1 THR B 140     -11.984  18.594  -0.237  1.00 85.69           O  
ATOM   2691  N   LYS B 141     -13.820  17.672   3.916  1.00 85.69           N  
ATOM   2692  CA  LYS B 141     -14.906  17.469   4.879  1.00 85.69           C  
ATOM   2693  C   LYS B 141     -15.430  18.812   5.398  1.00 85.69           C  
ATOM   2694  CB  LYS B 141     -14.430  16.609   6.047  1.00 85.69           C  
ATOM   2695  O   LYS B 141     -14.766  19.844   5.250  1.00 85.69           O  
ATOM   2696  CG  LYS B 141     -13.969  15.219   5.641  1.00 85.69           C  
ATOM   2697  CD  LYS B 141     -13.516  14.398   6.848  1.00 85.69           C  
ATOM   2698  CE  LYS B 141     -13.047  13.008   6.441  1.00 85.69           C  
ATOM   2699  NZ  LYS B 141     -12.578  12.219   7.617  1.00 85.69           N  
ATOM   2700  N   GLN B 142     -16.625  18.734   5.895  1.00 84.81           N  
ATOM   2701  CA  GLN B 142     -17.188  19.906   6.551  1.00 84.81           C  
ATOM   2702  C   GLN B 142     -16.641  20.062   7.969  1.00 84.81           C  
ATOM   2703  CB  GLN B 142     -18.719  19.812   6.586  1.00 84.81           C  
ATOM   2704  O   GLN B 142     -16.328  19.062   8.633  1.00 84.81           O  
ATOM   2705  CG  GLN B 142     -19.375  20.047   5.234  1.00 84.81           C  
ATOM   2706  CD  GLN B 142     -20.266  21.281   5.223  1.00 84.81           C  
ATOM   2707  NE2 GLN B 142     -21.031  21.438   4.152  1.00 84.81           N  
ATOM   2708  OE1 GLN B 142     -20.266  22.062   6.176  1.00 84.81           O  
ATOM   2709  N   LEU B 143     -16.406  21.266   8.195  1.00 82.50           N  
ATOM   2710  CA  LEU B 143     -15.898  21.578   9.523  1.00 82.50           C  
ATOM   2711  C   LEU B 143     -16.750  20.938  10.609  1.00 82.50           C  
ATOM   2712  CB  LEU B 143     -15.844  23.094   9.727  1.00 82.50           C  
ATOM   2713  O   LEU B 143     -16.234  20.438  11.609  1.00 82.50           O  
ATOM   2714  CG  LEU B 143     -15.219  23.578  11.031  1.00 82.50           C  
ATOM   2715  CD1 LEU B 143     -13.742  23.219  11.086  1.00 82.50           C  
ATOM   2716  CD2 LEU B 143     -15.406  25.094  11.188  1.00 82.50           C  
ATOM   2717  N   THR B 144     -18.094  20.875  10.484  1.00 77.38           N  
ATOM   2718  CA  THR B 144     -19.031  20.344  11.477  1.00 77.38           C  
ATOM   2719  C   THR B 144     -18.859  18.844  11.633  1.00 77.38           C  
ATOM   2720  CB  THR B 144     -20.484  20.672  11.094  1.00 77.38           C  
ATOM   2721  O   THR B 144     -19.125  18.297  12.711  1.00 77.38           O  
ATOM   2722  CG2 THR B 144     -20.734  22.172  11.094  1.00 77.38           C  
ATOM   2723  OG1 THR B 144     -20.750  20.156   9.781  1.00 77.38           O  
ATOM   2724  N   GLU B 145     -18.375  18.234  10.664  1.00 79.25           N  
ATOM   2725  CA  GLU B 145     -18.219  16.781  10.703  1.00 79.25           C  
ATOM   2726  C   GLU B 145     -16.984  16.375  11.500  1.00 79.25           C  
ATOM   2727  CB  GLU B 145     -18.141  16.203   9.281  1.00 79.25           C  
ATOM   2728  O   GLU B 145     -16.906  15.258  12.008  1.00 79.25           O  
ATOM   2729  CG  GLU B 145     -19.469  16.219   8.539  1.00 79.25           C  
ATOM   2730  CD  GLU B 145     -19.359  15.711   7.113  1.00 79.25           C  
ATOM   2731  OE1 GLU B 145     -20.344  15.859   6.340  1.00 79.25           O  
ATOM   2732  OE2 GLU B 145     -18.297  15.156   6.762  1.00 79.25           O  
ATOM   2733  N   MET B 146     -16.141  17.250  11.547  1.00 79.06           N  
ATOM   2734  CA  MET B 146     -14.875  16.938  12.211  1.00 79.06           C  
ATOM   2735  C   MET B 146     -14.898  17.422  13.664  1.00 79.06           C  
ATOM   2736  CB  MET B 146     -13.703  17.578  11.469  1.00 79.06           C  
ATOM   2737  O   MET B 146     -13.906  17.297  14.375  1.00 79.06           O  
ATOM   2738  CG  MET B 146     -13.484  17.016  10.078  1.00 79.06           C  
ATOM   2739  SD  MET B 146     -11.703  16.734   9.703  1.00 79.06           S  
ATOM   2740  CE  MET B 146     -10.945  17.703  11.047  1.00 79.06           C  
ATOM   2741  N   LEU B 147     -15.914  18.031  13.930  1.00 76.06           N  
ATOM   2742  CA  LEU B 147     -16.078  18.453  15.312  1.00 76.06           C  
ATOM   2743  C   LEU B 147     -16.359  17.266  16.219  1.00 76.06           C  
ATOM   2744  CB  LEU B 147     -17.203  19.484  15.430  1.00 76.06           C  
ATOM   2745  O   LEU B 147     -16.938  16.266  15.766  1.00 76.06           O  
ATOM   2746  CG  LEU B 147     -16.938  20.859  14.812  1.00 76.06           C  
ATOM   2747  CD1 LEU B 147     -18.219  21.688  14.773  1.00 76.06           C  
ATOM   2748  CD2 LEU B 147     -15.844  21.594  15.594  1.00 76.06           C  
ATOM   2749  N   PRO B 148     -15.789  17.219  17.578  1.00 72.56           N  
ATOM   2750  CA  PRO B 148     -15.055  18.234  18.328  1.00 72.56           C  
ATOM   2751  C   PRO B 148     -13.539  18.062  18.234  1.00 72.56           C  
ATOM   2752  CB  PRO B 148     -15.531  18.016  19.766  1.00 72.56           C  
ATOM   2753  O   PRO B 148     -12.789  18.922  18.703  1.00 72.56           O  
ATOM   2754  CG  PRO B 148     -16.062  16.609  19.797  1.00 72.56           C  
ATOM   2755  CD  PRO B 148     -16.391  16.203  18.391  1.00 72.56           C  
ATOM   2756  N   SER B 149     -13.156  17.094  17.594  1.00 73.56           N  
ATOM   2757  CA  SER B 149     -11.734  16.766  17.594  1.00 73.56           C  
ATOM   2758  C   SER B 149     -10.922  17.891  16.953  1.00 73.56           C  
ATOM   2759  CB  SER B 149     -11.477  15.461  16.844  1.00 73.56           C  
ATOM   2760  O   SER B 149      -9.766  18.125  17.328  1.00 73.56           O  
ATOM   2761  OG  SER B 149     -11.992  15.516  15.523  1.00 73.56           O  
ATOM   2762  N   ILE B 150     -11.516  18.562  16.078  1.00 77.81           N  
ATOM   2763  CA  ILE B 150     -10.797  19.578  15.312  1.00 77.81           C  
ATOM   2764  C   ILE B 150     -10.805  20.906  16.062  1.00 77.81           C  
ATOM   2765  CB  ILE B 150     -11.398  19.750  13.906  1.00 77.81           C  
ATOM   2766  O   ILE B 150     -10.039  21.812  15.742  1.00 77.81           O  
ATOM   2767  CG1 ILE B 150     -10.352  20.328  12.945  1.00 77.81           C  
ATOM   2768  CG2 ILE B 150     -12.641  20.656  13.961  1.00 77.81           C  
ATOM   2769  CD1 ILE B 150      -9.320  19.312  12.469  1.00 77.81           C  
ATOM   2770  N   LEU B 151     -11.602  21.000  17.141  1.00 76.31           N  
ATOM   2771  CA  LEU B 151     -11.750  22.250  17.859  1.00 76.31           C  
ATOM   2772  C   LEU B 151     -10.422  22.688  18.469  1.00 76.31           C  
ATOM   2773  CB  LEU B 151     -12.805  22.109  18.953  1.00 76.31           C  
ATOM   2774  O   LEU B 151     -10.141  23.891  18.562  1.00 76.31           O  
ATOM   2775  CG  LEU B 151     -14.078  22.953  18.781  1.00 76.31           C  
ATOM   2776  CD1 LEU B 151     -15.297  22.031  18.703  1.00 76.31           C  
ATOM   2777  CD2 LEU B 151     -14.227  23.938  19.938  1.00 76.31           C  
ATOM   2778  N   ASN B 152      -9.766  21.719  18.953  1.00 75.38           N  
ATOM   2779  CA  ASN B 152      -8.484  22.031  19.578  1.00 75.38           C  
ATOM   2780  C   ASN B 152      -7.484  22.562  18.547  1.00 75.38           C  
ATOM   2781  CB  ASN B 152      -7.914  20.812  20.281  1.00 75.38           C  
ATOM   2782  O   ASN B 152      -6.480  23.172  18.922  1.00 75.38           O  
ATOM   2783  CG  ASN B 152      -8.758  20.375  21.469  1.00 75.38           C  
ATOM   2784  ND2 ASN B 152      -8.445  19.203  22.031  1.00 75.38           N  
ATOM   2785  OD1 ASN B 152      -9.680  21.078  21.875  1.00 75.38           O  
ATOM   2786  N   GLN B 153      -7.824  22.391  17.297  1.00 75.75           N  
ATOM   2787  CA  GLN B 153      -6.902  22.812  16.250  1.00 75.75           C  
ATOM   2788  C   GLN B 153      -7.332  24.156  15.656  1.00 75.75           C  
ATOM   2789  CB  GLN B 153      -6.805  21.750  15.164  1.00 75.75           C  
ATOM   2790  O   GLN B 153      -6.570  24.781  14.914  1.00 75.75           O  
ATOM   2791  CG  GLN B 153      -6.273  20.406  15.648  1.00 75.75           C  
ATOM   2792  CD  GLN B 153      -6.121  19.391  14.531  1.00 75.75           C  
ATOM   2793  NE2 GLN B 153      -6.305  18.125  14.859  1.00 75.75           N  
ATOM   2794  OE1 GLN B 153      -5.844  19.750  13.383  1.00 75.75           O  
ATOM   2795  N   LEU B 154      -8.609  24.422  15.977  1.00 77.50           N  
ATOM   2796  CA  LEU B 154      -9.156  25.672  15.445  1.00 77.50           C  
ATOM   2797  C   LEU B 154      -8.688  26.859  16.266  1.00 77.50           C  
ATOM   2798  CB  LEU B 154     -10.688  25.625  15.422  1.00 77.50           C  
ATOM   2799  O   LEU B 154      -8.461  26.734  17.484  1.00 77.50           O  
ATOM   2800  CG  LEU B 154     -11.312  24.609  14.461  1.00 77.50           C  
ATOM   2801  CD1 LEU B 154     -12.773  24.359  14.828  1.00 77.50           C  
ATOM   2802  CD2 LEU B 154     -11.188  25.094  13.016  1.00 77.50           C  
ATOM   2803  N   GLY B 155      -8.047  27.812  15.711  1.00 69.50           N  
ATOM   2804  CA  GLY B 155      -7.691  29.047  16.375  1.00 69.50           C  
ATOM   2805  C   GLY B 155      -8.891  29.922  16.719  1.00 69.50           C  
ATOM   2806  O   GLY B 155     -10.023  29.578  16.375  1.00 69.50           O  
ATOM   2807  N   ALA B 156      -8.695  30.891  17.594  1.00 67.75           N  
ATOM   2808  CA  ALA B 156      -9.719  31.812  18.047  1.00 67.75           C  
ATOM   2809  C   ALA B 156     -10.492  32.406  16.875  1.00 67.75           C  
ATOM   2810  CB  ALA B 156      -9.102  32.938  18.891  1.00 67.75           C  
ATOM   2811  O   ALA B 156     -11.711  32.531  16.922  1.00 67.75           O  
ATOM   2812  N   ASP B 157      -9.797  32.625  15.812  1.00 65.25           N  
ATOM   2813  CA  ASP B 157     -10.422  33.250  14.656  1.00 65.25           C  
ATOM   2814  C   ASP B 157     -11.367  32.281  13.945  1.00 65.25           C  
ATOM   2815  CB  ASP B 157      -9.352  33.750  13.688  1.00 65.25           C  
ATOM   2816  O   ASP B 157     -12.445  32.688  13.492  1.00 65.25           O  
ATOM   2817  CG  ASP B 157      -8.523  34.906  14.258  1.00 65.25           C  
ATOM   2818  OD1 ASP B 157      -9.000  35.594  15.172  1.00 65.25           O  
ATOM   2819  OD2 ASP B 157      -7.387  35.094  13.781  1.00 65.25           O  
ATOM   2820  N   SER B 158     -10.898  31.156  13.820  1.00 70.00           N  
ATOM   2821  CA  SER B 158     -11.727  30.156  13.148  1.00 70.00           C  
ATOM   2822  C   SER B 158     -12.961  29.812  13.977  1.00 70.00           C  
ATOM   2823  CB  SER B 158     -10.914  28.875  12.883  1.00 70.00           C  
ATOM   2824  O   SER B 158     -14.016  29.484  13.422  1.00 70.00           O  
ATOM   2825  OG  SER B 158      -9.750  29.172  12.125  1.00 70.00           O  
ATOM   2826  N   LEU B 159     -12.781  29.828  15.180  1.00 69.12           N  
ATOM   2827  CA  LEU B 159     -13.922  29.609  16.062  1.00 69.12           C  
ATOM   2828  C   LEU B 159     -14.984  30.688  15.867  1.00 69.12           C  
ATOM   2829  CB  LEU B 159     -13.469  29.578  17.531  1.00 69.12           C  
ATOM   2830  O   LEU B 159     -16.172  30.391  15.875  1.00 69.12           O  
ATOM   2831  CG  LEU B 159     -13.180  28.188  18.109  1.00 69.12           C  
ATOM   2832  CD1 LEU B 159     -12.250  28.312  19.328  1.00 69.12           C  
ATOM   2833  CD2 LEU B 159     -14.477  27.484  18.500  1.00 69.12           C  
ATOM   2834  N   THR B 160     -14.508  31.812  15.742  1.00 67.00           N  
ATOM   2835  CA  THR B 160     -15.438  32.906  15.508  1.00 67.00           C  
ATOM   2836  C   THR B 160     -16.188  32.719  14.203  1.00 67.00           C  
ATOM   2837  CB  THR B 160     -14.711  34.281  15.484  1.00 67.00           C  
ATOM   2838  O   THR B 160     -17.391  32.969  14.125  1.00 67.00           O  
ATOM   2839  CG2 THR B 160     -15.695  35.438  15.578  1.00 67.00           C  
ATOM   2840  OG1 THR B 160     -13.797  34.344  16.594  1.00 67.00           O  
ATOM   2841  N   SER B 161     -15.391  32.250  13.281  1.00 67.62           N  
ATOM   2842  CA  SER B 161     -16.031  31.984  12.000  1.00 67.62           C  
ATOM   2843  C   SER B 161     -17.062  30.859  12.117  1.00 67.62           C  
ATOM   2844  CB  SER B 161     -15.000  31.625  10.938  1.00 67.62           C  
ATOM   2845  O   SER B 161     -18.125  30.922  11.484  1.00 67.62           O  
ATOM   2846  OG  SER B 161     -14.328  32.781  10.477  1.00 67.62           O  
ATOM   2847  N   LEU B 162     -16.656  29.906  12.773  1.00 67.06           N  
ATOM   2848  CA  LEU B 162     -17.609  28.828  13.023  1.00 67.06           C  
ATOM   2849  C   LEU B 162     -18.828  29.344  13.773  1.00 67.06           C  
ATOM   2850  CB  LEU B 162     -16.938  27.703  13.820  1.00 67.06           C  
ATOM   2851  O   LEU B 162     -19.953  28.938  13.469  1.00 67.06           O  
ATOM   2852  CG  LEU B 162     -17.531  26.297  13.633  1.00 67.06           C  
ATOM   2853  CD1 LEU B 162     -16.500  25.375  12.969  1.00 67.06           C  
ATOM   2854  CD2 LEU B 162     -17.969  25.734  14.977  1.00 67.06           C  
ATOM   2855  N   ARG B 163     -18.562  30.062  14.688  1.00 65.56           N  
ATOM   2856  CA  ARG B 163     -19.688  30.672  15.391  1.00 65.56           C  
ATOM   2857  C   ARG B 163     -20.562  31.469  14.430  1.00 65.56           C  
ATOM   2858  CB  ARG B 163     -19.188  31.578  16.516  1.00 65.56           C  
ATOM   2859  O   ARG B 163     -21.781  31.438  14.531  1.00 65.56           O  
ATOM   2860  CG  ARG B 163     -18.922  30.844  17.828  1.00 65.56           C  
ATOM   2861  CD  ARG B 163     -18.547  31.812  18.953  1.00 65.56           C  
ATOM   2862  NE  ARG B 163     -18.312  31.094  20.203  1.00 65.56           N  
ATOM   2863  NH1 ARG B 163     -17.578  32.969  21.344  1.00 65.56           N  
ATOM   2864  NH2 ARG B 163     -17.672  30.938  22.406  1.00 65.56           N  
ATOM   2865  CZ  ARG B 163     -17.859  31.672  21.312  1.00 65.56           C  
ATOM   2866  N   ARG B 164     -19.922  32.125  13.625  1.00 62.97           N  
ATOM   2867  CA  ARG B 164     -20.688  32.938  12.672  1.00 62.97           C  
ATOM   2868  C   ARG B 164     -21.484  32.062  11.727  1.00 62.97           C  
ATOM   2869  CB  ARG B 164     -19.750  33.844  11.875  1.00 62.97           C  
ATOM   2870  O   ARG B 164     -22.625  32.375  11.383  1.00 62.97           O  
ATOM   2871  CG  ARG B 164     -19.438  35.188  12.570  1.00 62.97           C  
ATOM   2872  CD  ARG B 164     -18.594  36.094  11.688  1.00 62.97           C  
ATOM   2873  NE  ARG B 164     -18.203  37.312  12.398  1.00 62.97           N  
ATOM   2874  NH1 ARG B 164     -16.781  38.062  10.734  1.00 62.97           N  
ATOM   2875  NH2 ARG B 164     -17.062  39.281  12.656  1.00 62.97           N  
ATOM   2876  CZ  ARG B 164     -17.344  38.219  11.930  1.00 62.97           C  
ATOM   2877  N   LEU B 165     -20.766  31.125  11.289  1.00 61.25           N  
ATOM   2878  CA  LEU B 165     -21.469  30.188  10.406  1.00 61.25           C  
ATOM   2879  C   LEU B 165     -22.625  29.531  11.125  1.00 61.25           C  
ATOM   2880  CB  LEU B 165     -20.500  29.125   9.875  1.00 61.25           C  
ATOM   2881  O   LEU B 165     -23.688  29.297  10.539  1.00 61.25           O  
ATOM   2882  CG  LEU B 165     -20.688  28.688   8.422  1.00 61.25           C  
ATOM   2883  CD1 LEU B 165     -19.375  28.797   7.660  1.00 61.25           C  
ATOM   2884  CD2 LEU B 165     -21.234  27.266   8.352  1.00 61.25           C  
ATOM   2885  N   ALA B 166     -22.406  29.172  12.273  1.00 60.31           N  
ATOM   2886  CA  ALA B 166     -23.484  28.625  13.102  1.00 60.31           C  
ATOM   2887  C   ALA B 166     -24.594  29.656  13.320  1.00 60.31           C  
ATOM   2888  CB  ALA B 166     -22.938  28.141  14.438  1.00 60.31           C  
ATOM   2889  O   ALA B 166     -25.766  29.312  13.406  1.00 60.31           O  
ATOM   2890  N   GLU B 167     -24.156  30.922  13.523  1.00 55.00           N  
ATOM   2891  CA  GLU B 167     -25.172  31.953  13.719  1.00 55.00           C  
ATOM   2892  C   GLU B 167     -25.969  32.188  12.438  1.00 55.00           C  
ATOM   2893  CB  GLU B 167     -24.500  33.250  14.180  1.00 55.00           C  
ATOM   2894  O   GLU B 167     -27.141  32.562  12.500  1.00 55.00           O  
ATOM   2895  CG  GLU B 167     -24.453  33.406  15.688  1.00 55.00           C  
ATOM   2896  CD  GLU B 167     -23.766  34.688  16.125  1.00 55.00           C  
ATOM   2897  OE1 GLU B 167     -23.719  34.969  17.359  1.00 55.00           O  
ATOM   2898  OE2 GLU B 167     -23.266  35.438  15.250  1.00 55.00           O  
ATOM   2899  N   ALA B 168     -25.250  32.250  11.258  1.00 51.34           N  
ATOM   2900  CA  ALA B 168     -25.969  32.469  10.016  1.00 51.34           C  
ATOM   2901  C   ALA B 168     -26.938  31.344   9.719  1.00 51.34           C  
ATOM   2902  CB  ALA B 168     -25.000  32.656   8.852  1.00 51.34           C  
ATOM   2903  O   ALA B 168     -27.766  31.438   8.805  1.00 51.34           O  
ATOM   2904  N   LEU B 169     -26.547  30.250  10.023  1.00 47.34           N  
ATOM   2905  CA  LEU B 169     -27.578  29.234   9.867  1.00 47.34           C  
ATOM   2906  C   LEU B 169     -28.859  29.641  10.609  1.00 47.34           C  
ATOM   2907  CB  LEU B 169     -27.094  27.875  10.383  1.00 47.34           C  
ATOM   2908  O   LEU B 169     -28.781  30.250  11.688  1.00 47.34           O  
ATOM   2909  CG  LEU B 169     -26.328  27.016   9.391  1.00 47.34           C  
ATOM   2910  CD1 LEU B 169     -25.344  26.094  10.125  1.00 47.34           C  
ATOM   2911  CD2 LEU B 169     -27.281  26.203   8.523  1.00 47.34           C  
ATOM   2912  N   PRO B 170     -29.906  30.062   9.773  1.00 37.59           N  
ATOM   2913  CA  PRO B 170     -31.141  30.516  10.406  1.00 37.59           C  
ATOM   2914  C   PRO B 170     -31.344  29.938  11.805  1.00 37.59           C  
ATOM   2915  CB  PRO B 170     -32.219  30.016   9.453  1.00 37.59           C  
ATOM   2916  O   PRO B 170     -30.828  28.844  12.102  1.00 37.59           O  
ATOM   2917  CG  PRO B 170     -31.516  29.141   8.477  1.00 37.59           C  
ATOM   2918  CD  PRO B 170     -30.047  29.172   8.797  1.00 37.59           C  
ATOM   2919  N   LYS B 171     -31.453  30.859  12.672  1.00 33.31           N  
ATOM   2920  CA  LYS B 171     -32.062  30.484  13.945  1.00 33.31           C  
ATOM   2921  C   LYS B 171     -33.188  29.469  13.742  1.00 33.31           C  
ATOM   2922  CB  LYS B 171     -32.594  31.719  14.664  1.00 33.31           C  
ATOM   2923  O   LYS B 171     -34.281  29.828  13.320  1.00 33.31           O  
ATOM   2924  CG  LYS B 171     -31.578  32.406  15.562  1.00 33.31           C  
ATOM   2925  CD  LYS B 171     -32.188  33.594  16.281  1.00 33.31           C  
ATOM   2926  CE  LYS B 171     -31.156  34.281  17.172  1.00 33.31           C  
ATOM   2927  NZ  LYS B 171     -31.719  35.500  17.828  1.00 33.31           N  
ATOM   2928  N   GLN B 172     -33.156  28.562  12.875  1.00 29.22           N  
ATOM   2929  CA  GLN B 172     -34.344  27.797  13.211  1.00 29.22           C  
ATOM   2930  C   GLN B 172     -34.656  27.906  14.695  1.00 29.22           C  
ATOM   2931  CB  GLN B 172     -34.188  26.344  12.797  1.00 29.22           C  
ATOM   2932  O   GLN B 172     -33.750  27.922  15.531  1.00 29.22           O  
ATOM   2933  CG  GLN B 172     -34.625  26.047  11.375  1.00 29.22           C  
ATOM   2934  CD  GLN B 172     -34.438  24.594  10.984  1.00 29.22           C  
ATOM   2935  NE2 GLN B 172     -35.062  24.188   9.875  1.00 29.22           N  
ATOM   2936  OE1 GLN B 172     -33.750  23.828  11.680  1.00 29.22           O  
ATOM   2937  N   SER B 173     -35.781  28.719  14.898  1.00 25.47           N  
ATOM   2938  CA  SER B 173     -36.562  28.812  16.141  1.00 25.47           C  
ATOM   2939  C   SER B 173     -36.344  27.578  17.016  1.00 25.47           C  
ATOM   2940  CB  SER B 173     -38.062  28.984  15.844  1.00 25.47           C  
ATOM   2941  O   SER B 173     -36.781  26.484  16.672  1.00 25.47           O  
ATOM   2942  OG  SER B 173     -38.375  28.359  14.617  1.00 25.47           O  
ATOM   2943  N   VAL B 174     -35.094  27.375  17.344  1.00 26.56           N  
ATOM   2944  CA  VAL B 174     -35.250  26.594  18.562  1.00 26.56           C  
ATOM   2945  C   VAL B 174     -36.219  27.297  19.516  1.00 26.56           C  
ATOM   2946  CB  VAL B 174     -33.875  26.391  19.266  1.00 26.56           C  
ATOM   2947  O   VAL B 174     -36.219  27.047  20.719  1.00 26.56           O  
ATOM   2948  CG1 VAL B 174     -33.594  24.906  19.469  1.00 26.56           C  
ATOM   2949  CG2 VAL B 174     -32.750  27.047  18.453  1.00 26.56           C  
ATOM   2950  N   ASP B 175     -36.938  28.359  18.859  1.00 21.80           N  
ATOM   2951  CA  ASP B 175     -38.031  28.766  19.766  1.00 21.80           C  
ATOM   2952  C   ASP B 175     -38.812  27.562  20.266  1.00 21.80           C  
ATOM   2953  CB  ASP B 175     -38.969  29.750  19.062  1.00 21.80           C  
ATOM   2954  O   ASP B 175     -40.062  27.609  20.344  1.00 21.80           O  
ATOM   2955  CG  ASP B 175     -38.688  31.203  19.453  1.00 21.80           C  
ATOM   2956  OD1 ASP B 175     -38.312  31.453  20.625  1.00 21.80           O  
ATOM   2957  OD2 ASP B 175     -38.875  32.094  18.609  1.00 21.80           O  
ATOM   2958  N   GLY B 176     -38.562  26.359  19.875  1.00 20.16           N  
ATOM   2959  CA  GLY B 176     -39.562  25.766  20.766  1.00 20.16           C  
ATOM   2960  C   GLY B 176     -39.469  26.281  22.188  1.00 20.16           C  
ATOM   2961  O   GLY B 176     -38.375  26.328  22.766  1.00 20.16           O  
ATOM   2962  N   LYS B 177     -40.125  27.469  22.594  1.00 19.50           N  
ATOM   2963  CA  LYS B 177     -41.031  27.359  23.734  1.00 19.50           C  
ATOM   2964  C   LYS B 177     -41.562  25.938  23.875  1.00 19.50           C  
ATOM   2965  CB  LYS B 177     -42.188  28.344  23.578  1.00 19.50           C  
ATOM   2966  O   LYS B 177     -42.500  25.547  23.156  1.00 19.50           O  
ATOM   2967  CG  LYS B 177     -42.031  29.625  24.391  1.00 19.50           C  
ATOM   2968  CD  LYS B 177     -43.250  30.547  24.203  1.00 19.50           C  
ATOM   2969  CE  LYS B 177     -43.062  31.828  25.000  1.00 19.50           C  
ATOM   2970  NZ  LYS B 177     -44.219  32.750  24.797  1.00 19.50           N  
ATOM   2971  N   ALA B 178     -40.812  25.031  23.625  1.00 20.00           N  
ATOM   2972  CA  ALA B 178     -41.469  24.156  24.594  1.00 20.00           C  
ATOM   2973  C   ALA B 178     -41.688  24.875  25.922  1.00 20.00           C  
ATOM   2974  CB  ALA B 178     -40.625  22.891  24.812  1.00 20.00           C  
ATOM   2975  O   ALA B 178     -40.875  25.703  26.328  1.00 20.00           O  
ATOM   2976  N   PRO B 179     -43.062  24.922  26.281  1.00 18.25           N  
ATOM   2977  CA  PRO B 179     -43.750  25.266  27.516  1.00 18.25           C  
ATOM   2978  C   PRO B 179     -42.906  24.984  28.766  1.00 18.25           C  
ATOM   2979  CB  PRO B 179     -45.000  24.391  27.484  1.00 18.25           C  
ATOM   2980  O   PRO B 179     -42.312  23.906  28.859  1.00 18.25           O  
ATOM   2981  CG  PRO B 179     -44.781  23.469  26.328  1.00 18.25           C  
ATOM   2982  CD  PRO B 179     -43.500  23.828  25.672  1.00 18.25           C  
ATOM   2983  N   LEU B 180     -42.031  25.844  29.016  1.00 19.14           N  
ATOM   2984  CA  LEU B 180     -41.875  25.719  30.453  1.00 19.14           C  
ATOM   2985  C   LEU B 180     -43.219  25.688  31.141  1.00 19.14           C  
ATOM   2986  CB  LEU B 180     -41.031  26.891  31.016  1.00 19.14           C  
ATOM   2987  O   LEU B 180     -43.969  26.672  31.125  1.00 19.14           O  
ATOM   2988  CG  LEU B 180     -39.531  26.797  30.812  1.00 19.14           C  
ATOM   2989  CD1 LEU B 180     -38.906  28.188  30.938  1.00 19.14           C  
ATOM   2990  CD2 LEU B 180     -38.906  25.828  31.812  1.00 19.14           C  
ATOM   2991  N   ALA B 181     -43.969  24.562  30.719  1.00 17.05           N  
ATOM   2992  CA  ALA B 181     -45.219  24.422  31.453  1.00 17.05           C  
ATOM   2993  C   ALA B 181     -45.094  24.969  32.875  1.00 17.05           C  
ATOM   2994  CB  ALA B 181     -45.656  22.953  31.484  1.00 17.05           C  
ATOM   2995  O   ALA B 181     -44.125  24.703  33.562  1.00 17.05           O  
ATOM   2996  N   THR B 182     -45.344  26.312  33.031  1.00 15.62           N  
ATOM   2997  CA  THR B 182     -46.031  26.672  34.281  1.00 15.62           C  
ATOM   2998  C   THR B 182     -46.875  25.500  34.781  1.00 15.62           C  
ATOM   2999  CB  THR B 182     -46.906  27.906  34.094  1.00 15.62           C  
ATOM   3000  O   THR B 182     -47.312  24.656  34.000  1.00 15.62           O  
ATOM   3001  CG2 THR B 182     -46.156  29.188  34.469  1.00 15.62           C  
ATOM   3002  OG1 THR B 182     -47.312  28.000  32.719  1.00 15.62           O  
ATOM   3003  N   GLY B 183     -46.719  25.297  36.094  1.00 16.97           N  
ATOM   3004  CA  GLY B 183     -47.719  24.797  37.000  1.00 16.97           C  
ATOM   3005  C   GLY B 183     -49.094  25.453  36.781  1.00 16.97           C  
ATOM   3006  O   GLY B 183     -49.969  25.375  37.656  1.00 16.97           O  
ATOM   3007  N   GLU B 184     -49.469  26.234  35.562  1.00 16.14           N  
ATOM   3008  CA  GLU B 184     -50.875  26.219  35.875  1.00 16.14           C  
ATOM   3009  C   GLU B 184     -51.344  24.812  36.219  1.00 16.14           C  
ATOM   3010  CB  GLU B 184     -51.688  26.750  34.688  1.00 16.14           C  
ATOM   3011  O   GLU B 184     -50.719  23.828  35.875  1.00 16.14           O  
ATOM   3012  CG  GLU B 184     -51.812  28.266  34.656  1.00 16.14           C  
ATOM   3013  CD  GLU B 184     -52.625  28.781  33.469  1.00 16.14           C  
ATOM   3014  OE1 GLU B 184     -53.125  29.938  33.531  1.00 16.14           O  
ATOM   3015  OE2 GLU B 184     -52.781  28.031  32.469  1.00 16.14           O  
ATOM   3016  N   ASP B 185     -52.500  24.797  36.938  1.00 16.16           N  
ATOM   3017  CA  ASP B 185     -53.531  24.047  37.625  1.00 16.16           C  
ATOM   3018  C   ASP B 185     -54.281  23.141  36.656  1.00 16.16           C  
ATOM   3019  CB  ASP B 185     -54.500  25.000  38.312  1.00 16.16           C  
ATOM   3020  O   ASP B 185     -55.125  22.344  37.094  1.00 16.16           O  
ATOM   3021  CG  ASP B 185     -54.094  25.344  39.750  1.00 16.16           C  
ATOM   3022  OD1 ASP B 185     -53.438  24.516  40.406  1.00 16.16           O  
ATOM   3023  OD2 ASP B 185     -54.469  26.453  40.219  1.00 16.16           O  
ATOM   3024  N   ASP B 186     -54.344  23.641  35.281  1.00 17.59           N  
ATOM   3025  CA  ASP B 186     -55.562  23.000  34.844  1.00 17.59           C  
ATOM   3026  C   ASP B 186     -55.531  21.500  35.062  1.00 17.59           C  
ATOM   3027  CB  ASP B 186     -55.812  23.297  33.344  1.00 17.59           C  
ATOM   3028  O   ASP B 186     -54.469  20.891  35.062  1.00 17.59           O  
ATOM   3029  CG  ASP B 186     -56.781  24.453  33.125  1.00 17.59           C  
ATOM   3030  OD1 ASP B 186     -57.625  24.703  33.969  1.00 17.59           O  
ATOM   3031  OD2 ASP B 186     -56.656  25.109  32.062  1.00 17.59           O  
ATOM   3032  N   ASP B 187     -56.625  20.812  35.094  1.00 16.12           N  
ATOM   3033  CA  ASP B 187     -57.781  20.016  35.500  1.00 16.12           C  
ATOM   3034  C   ASP B 187     -57.781  18.656  34.812  1.00 16.12           C  
ATOM   3035  CB  ASP B 187     -59.062  20.766  35.219  1.00 16.12           C  
ATOM   3036  O   ASP B 187     -58.562  17.766  35.156  1.00 16.12           O  
ATOM   3037  CG  ASP B 187     -59.875  21.062  36.500  1.00 16.12           C  
ATOM   3038  OD1 ASP B 187     -59.594  20.453  37.531  1.00 16.12           O  
ATOM   3039  OD2 ASP B 187     -60.781  21.906  36.438  1.00 16.12           O  
ATOM   3040  N   ASP B 188     -57.344  18.672  33.375  1.00 18.94           N  
ATOM   3041  CA  ASP B 188     -57.844  17.406  32.844  1.00 18.94           C  
ATOM   3042  C   ASP B 188     -57.312  16.234  33.656  1.00 18.94           C  
ATOM   3043  CB  ASP B 188     -57.500  17.250  31.359  1.00 18.94           C  
ATOM   3044  O   ASP B 188     -56.188  16.312  34.188  1.00 18.94           O  
ATOM   3045  CG  ASP B 188     -58.562  17.797  30.438  1.00 18.94           C  
ATOM   3046  OD1 ASP B 188     -59.750  17.766  30.797  1.00 18.94           O  
ATOM   3047  OD2 ASP B 188     -58.219  18.266  29.328  1.00 18.94           O  
ATOM   3048  N   GLU B 189     -57.844  15.078  33.375  1.00 16.75           N  
ATOM   3049  CA  GLU B 189     -58.812  14.047  33.719  1.00 16.75           C  
ATOM   3050  C   GLU B 189     -58.125  12.758  34.125  1.00 16.75           C  
ATOM   3051  CB  GLU B 189     -59.719  13.773  32.531  1.00 16.75           C  
ATOM   3052  O   GLU B 189     -57.219  12.258  33.438  1.00 16.75           O  
ATOM   3053  CG  GLU B 189     -61.000  14.617  32.531  1.00 16.75           C  
ATOM   3054  CD  GLU B 189     -61.906  14.336  31.344  1.00 16.75           C  
ATOM   3055  OE1 GLU B 189     -63.031  14.898  31.281  1.00 16.75           O  
ATOM   3056  OE2 GLU B 189     -61.500  13.539  30.453  1.00 16.75           O  
ATOM   3057  N   VAL B 190     -58.125  12.609  35.344  1.00 18.12           N  
ATOM   3058  CA  VAL B 190     -57.719  11.641  36.344  1.00 18.12           C  
ATOM   3059  C   VAL B 190     -58.094  10.234  35.906  1.00 18.12           C  
ATOM   3060  CB  VAL B 190     -58.375  11.953  37.719  1.00 18.12           C  
ATOM   3061  O   VAL B 190     -57.812   9.250  36.594  1.00 18.12           O  
ATOM   3062  CG1 VAL B 190     -57.906  10.969  38.781  1.00 18.12           C  
ATOM   3063  CG2 VAL B 190     -58.062  13.391  38.156  1.00 18.12           C  
ATOM   3064  N   PRO B 191     -58.094   9.805  34.594  1.00 18.97           N  
ATOM   3065  CA  PRO B 191     -59.156   8.859  34.969  1.00 18.97           C  
ATOM   3066  C   PRO B 191     -58.969   8.289  36.375  1.00 18.97           C  
ATOM   3067  CB  PRO B 191     -59.031   7.766  33.906  1.00 18.97           C  
ATOM   3068  O   PRO B 191     -57.875   8.398  36.938  1.00 18.97           O  
ATOM   3069  CG  PRO B 191     -57.750   8.039  33.219  1.00 18.97           C  
ATOM   3070  CD  PRO B 191     -57.188   9.328  33.750  1.00 18.97           C  
ATOM   3071  N   ASP B 192     -60.062   7.770  36.875  1.00 17.25           N  
ATOM   3072  CA  ASP B 192     -60.531   6.973  38.031  1.00 17.25           C  
ATOM   3073  C   ASP B 192     -59.594   5.773  38.250  1.00 17.25           C  
ATOM   3074  CB  ASP B 192     -61.969   6.492  37.781  1.00 17.25           C  
ATOM   3075  O   ASP B 192     -59.688   5.117  39.312  1.00 17.25           O  
ATOM   3076  CG  ASP B 192     -63.000   7.559  38.094  1.00 17.25           C  
ATOM   3077  OD1 ASP B 192     -62.719   8.453  38.938  1.00 17.25           O  
ATOM   3078  OD2 ASP B 192     -64.125   7.496  37.531  1.00 17.25           O  
ATOM   3079  N   LEU B 193     -58.500   5.500  37.281  1.00 16.80           N  
ATOM   3080  CA  LEU B 193     -58.562   4.086  37.625  1.00 16.80           C  
ATOM   3081  C   LEU B 193     -58.281   3.879  39.094  1.00 16.80           C  
ATOM   3082  CB  LEU B 193     -57.594   3.258  36.781  1.00 16.80           C  
ATOM   3083  O   LEU B 193     -57.094   3.703  39.469  1.00 16.80           O  
ATOM   3084  CG  LEU B 193     -58.188   2.588  35.531  1.00 16.80           C  
ATOM   3085  CD1 LEU B 193     -57.500   3.076  34.281  1.00 16.80           C  
ATOM   3086  CD2 LEU B 193     -58.125   1.070  35.656  1.00 16.80           C  
ATOM   3087  N   VAL B 194     -58.719   5.086  40.062  1.00 19.09           N  
ATOM   3088  CA  VAL B 194     -58.812   4.539  41.406  1.00 19.09           C  
ATOM   3089  C   VAL B 194     -59.406   3.127  41.375  1.00 19.09           C  
ATOM   3090  CB  VAL B 194     -59.688   5.434  42.344  1.00 19.09           C  
ATOM   3091  O   VAL B 194     -59.688   2.527  42.406  1.00 19.09           O  
ATOM   3092  CG1 VAL B 194     -58.938   5.723  43.656  1.00 19.09           C  
ATOM   3093  CG2 VAL B 194     -60.031   6.738  41.625  1.00 19.09           C  
ATOM   3094  N   GLU B 195     -59.812   2.766  40.031  1.00 17.56           N  
ATOM   3095  CA  GLU B 195     -60.719   1.704  40.469  1.00 17.56           C  
ATOM   3096  C   GLU B 195     -60.062   0.795  41.500  1.00 17.56           C  
ATOM   3097  CB  GLU B 195     -61.188   0.881  39.281  1.00 17.56           C  
ATOM   3098  O   GLU B 195     -58.844   0.548  41.438  1.00 17.56           O  
ATOM   3099  CG  GLU B 195     -62.031   1.670  38.281  1.00 17.56           C  
ATOM   3100  CD  GLU B 195     -62.656   0.799  37.188  1.00 17.56           C  
ATOM   3101  OE1 GLU B 195     -63.656   1.225  36.594  1.00 17.56           O  
ATOM   3102  OE2 GLU B 195     -62.156  -0.318  36.969  1.00 17.56           O  
ATOM   3103  N   ASN B 196     -60.625   1.032  42.688  1.00 17.73           N  
ATOM   3104  CA  ASN B 196     -60.812   0.114  43.812  1.00 17.73           C  
ATOM   3105  C   ASN B 196     -60.781  -1.341  43.344  1.00 17.73           C  
ATOM   3106  CB  ASN B 196     -62.094   0.421  44.562  1.00 17.73           C  
ATOM   3107  O   ASN B 196     -61.062  -2.250  44.125  1.00 17.73           O  
ATOM   3108  CG  ASN B 196     -61.938   0.471  46.062  1.00 17.73           C  
ATOM   3109  ND2 ASN B 196     -63.000   0.781  46.781  1.00 17.73           N  
ATOM   3110  OD1 ASN B 196     -60.844   0.234  46.562  1.00 17.73           O  
ATOM   3111  N   PHE B 197     -60.156  -1.737  42.062  1.00 19.59           N  
ATOM   3112  CA  PHE B 197     -60.719  -3.076  42.188  1.00 19.59           C  
ATOM   3113  C   PHE B 197     -60.531  -3.598  43.625  1.00 19.59           C  
ATOM   3114  CB  PHE B 197     -60.094  -4.039  41.188  1.00 19.59           C  
ATOM   3115  O   PHE B 197     -60.531  -4.809  43.844  1.00 19.59           O  
ATOM   3116  CG  PHE B 197     -60.875  -5.297  40.969  1.00 19.59           C  
ATOM   3117  CD1 PHE B 197     -60.562  -6.469  41.656  1.00 19.59           C  
ATOM   3118  CD2 PHE B 197     -61.938  -5.309  40.094  1.00 19.59           C  
ATOM   3119  CE1 PHE B 197     -61.281  -7.637  41.438  1.00 19.59           C  
ATOM   3120  CE2 PHE B 197     -62.688  -6.469  39.875  1.00 19.59           C  
ATOM   3121  CZ  PHE B 197     -62.344  -7.633  40.531  1.00 19.59           C  
ATOM   3122  N   ASP B 198     -60.125  -2.428  44.594  1.00 18.41           N  
ATOM   3123  CA  ASP B 198     -60.406  -3.037  45.875  1.00 18.41           C  
ATOM   3124  C   ASP B 198     -61.875  -3.424  45.969  1.00 18.41           C  
ATOM   3125  CB  ASP B 198     -60.031  -2.088  47.000  1.00 18.41           C  
ATOM   3126  O   ASP B 198     -62.344  -3.832  47.062  1.00 18.41           O  
ATOM   3127  CG  ASP B 198     -58.594  -2.240  47.469  1.00 18.41           C  
ATOM   3128  OD1 ASP B 198     -58.062  -3.371  47.438  1.00 18.41           O  
ATOM   3129  OD2 ASP B 198     -57.969  -1.220  47.844  1.00 18.41           O  
ATOM   3130  N   GLU B 199     -62.906  -2.742  45.156  1.00 18.61           N  
ATOM   3131  CA  GLU B 199     -64.062  -3.281  45.844  1.00 18.61           C  
ATOM   3132  C   GLU B 199     -63.812  -4.691  46.375  1.00 18.61           C  
ATOM   3133  CB  GLU B 199     -65.312  -3.285  44.938  1.00 18.61           C  
ATOM   3134  O   GLU B 199     -64.125  -5.004  47.531  1.00 18.61           O  
ATOM   3135  CG  GLU B 199     -66.625  -2.939  45.625  1.00 18.61           C  
ATOM   3136  CD  GLU B 199     -67.750  -2.676  44.656  1.00 18.61           C  
ATOM   3137  OE1 GLU B 199     -68.875  -2.443  45.125  1.00 18.61           O  
ATOM   3138  OE2 GLU B 199     -67.500  -2.705  43.438  1.00 18.61           O  
ATOM   3139  N   ALA B 200     -64.812  -5.535  46.031  1.00 17.73           N  
ATOM   3140  CA  ALA B 200     -65.938  -6.285  46.594  1.00 17.73           C  
ATOM   3141  C   ALA B 200     -65.562  -7.727  46.906  1.00 17.73           C  
ATOM   3142  CB  ALA B 200     -67.125  -6.250  45.625  1.00 17.73           C  
ATOM   3143  O   ALA B 200     -65.562  -8.578  46.000  1.00 17.73           O  
ATOM   3144  N   SER B 201     -64.375  -8.016  47.500  1.00 17.05           N  
ATOM   3145  CA  SER B 201     -64.812  -9.031  48.469  1.00 17.05           C  
ATOM   3146  C   SER B 201     -65.938  -8.539  49.375  1.00 17.05           C  
ATOM   3147  CB  SER B 201     -63.594  -9.445  49.344  1.00 17.05           C  
ATOM   3148  O   SER B 201     -66.312  -9.219  50.312  1.00 17.05           O  
ATOM   3149  OG  SER B 201     -62.625 -10.109  48.562  1.00 17.05           O  
ATOM   3150  N   LYS B 202     -67.062  -7.695  49.875  1.00 18.14           N  
ATOM   3151  CA  LYS B 202     -68.125  -8.281  50.594  1.00 18.14           C  
ATOM   3152  C   LYS B 202     -68.750  -9.461  49.844  1.00 18.14           C  
ATOM   3153  CB  LYS B 202     -69.250  -7.234  50.875  1.00 18.14           C  
ATOM   3154  O   LYS B 202     -69.062  -9.344  48.625  1.00 18.14           O  
ATOM   3155  CG  LYS B 202     -69.062  -6.496  52.188  1.00 18.14           C  
ATOM   3156  CD  LYS B 202     -70.188  -5.508  52.406  1.00 18.14           C  
ATOM   3157  CE  LYS B 202     -70.000  -4.750  53.719  1.00 18.14           C  
ATOM   3158  NZ  LYS B 202     -71.125  -3.775  53.969  1.00 18.14           N  
ATOM   3159  N   ASN B 203     -69.125 -10.617  50.062  1.00 16.09           N  
ATOM   3160  CA  ASN B 203     -70.250 -10.820  50.969  1.00 16.09           C  
ATOM   3161  C   ASN B 203     -70.188  -9.883  52.188  1.00 16.09           C  
ATOM   3162  CB  ASN B 203     -70.312 -12.273  51.438  1.00 16.09           C  
ATOM   3163  O   ASN B 203     -71.125  -9.195  52.500  1.00 16.09           O  
ATOM   3164  CG  ASN B 203     -71.438 -13.031  50.812  1.00 16.09           C  
ATOM   3165  ND2 ASN B 203     -71.562 -14.312  51.156  1.00 16.09           N  
ATOM   3166  OD1 ASN B 203     -72.250 -12.461  50.062  1.00 16.09           O  
ATOM   3167  N   GLU B 204     -69.938 -10.094  53.750  1.00 18.27           N  
ATOM   3168  CA  GLU B 204     -70.812 -10.188  54.938  1.00 18.27           C  
ATOM   3169  C   GLU B 204     -70.688  -8.938  55.812  1.00 18.27           C  
ATOM   3170  CB  GLU B 204     -70.438 -11.438  55.750  1.00 18.27           C  
ATOM   3171  O   GLU B 204     -71.500  -8.711  56.688  1.00 18.27           O  
ATOM   3172  CG  GLU B 204     -71.438 -12.586  55.562  1.00 18.27           C  
ATOM   3173  CD  GLU B 204     -71.125 -13.773  56.469  1.00 18.27           C  
ATOM   3174  OE1 GLU B 204     -72.062 -14.586  56.719  1.00 18.27           O  
ATOM   3175  OE2 GLU B 204     -69.938 -13.891  56.938  1.00 18.27           O  
ATOM   3176  N   ALA B 205     -70.312  -7.598  56.312  1.00 19.53           N  
ATOM   3177  CA  ALA B 205     -71.250  -7.043  57.281  1.00 19.53           C  
ATOM   3178  C   ALA B 205     -72.312  -6.230  56.562  1.00 19.53           C  
ATOM   3179  CB  ALA B 205     -70.500  -6.180  58.312  1.00 19.53           C  
ATOM   3180  O   ALA B 205     -73.188  -5.668  57.188  1.00 19.53           O  
ATOM   3181  N   ASN B 206     -73.188  -5.711  55.312  1.00 18.59           N  
ATOM   3182  CA  ASN B 206     -74.625  -5.906  55.469  1.00 18.59           C  
ATOM   3183  C   ASN B 206     -75.000  -7.332  55.125  1.00 18.59           C  
ATOM   3184  CB  ASN B 206     -75.375  -4.906  54.625  1.00 18.59           C  
ATOM   3185  O   ASN B 206     -74.562  -7.879  54.125  1.00 18.59           O  
ATOM   3186  CG  ASN B 206     -76.438  -4.184  55.375  1.00 18.59           C  
ATOM   3187  ND2 ASN B 206     -77.188  -3.322  54.688  1.00 18.59           N  
ATOM   3188  OD1 ASN B 206     -76.625  -4.398  56.594  1.00 18.59           O  
TER    3189      ASN B 206                                                      
ATOM   3190  N   MET C   1     -41.938  31.047 -29.484  1.00 23.23           N  
ATOM   3191  CA  MET C   1     -40.750  30.469 -30.156  1.00 23.23           C  
ATOM   3192  C   MET C   1     -39.562  30.484 -29.234  1.00 23.23           C  
ATOM   3193  CB  MET C   1     -40.438  31.234 -31.438  1.00 23.23           C  
ATOM   3194  O   MET C   1     -38.938  31.531 -29.031  1.00 23.23           O  
ATOM   3195  CG  MET C   1     -41.312  30.812 -32.625  1.00 23.23           C  
ATOM   3196  SD  MET C   1     -40.531  31.234 -34.250  1.00 23.23           S  
ATOM   3197  CE  MET C   1     -41.812  30.672 -35.375  1.00 23.23           C  
ATOM   3198  N   ALA C   2     -39.656  30.000 -28.016  1.00 25.72           N  
ATOM   3199  CA  ALA C   2     -39.000  30.125 -26.719  1.00 25.72           C  
ATOM   3200  C   ALA C   2     -37.594  29.562 -26.750  1.00 25.72           C  
ATOM   3201  CB  ALA C   2     -39.812  29.422 -25.641  1.00 25.72           C  
ATOM   3202  O   ALA C   2     -37.375  28.438 -27.203  1.00 25.72           O  
ATOM   3203  N   ALA C   3     -36.531  30.453 -27.000  1.00 25.83           N  
ATOM   3204  CA  ALA C   3     -35.125  30.328 -27.312  1.00 25.83           C  
ATOM   3205  C   ALA C   3     -34.375  29.578 -26.203  1.00 25.83           C  
ATOM   3206  CB  ALA C   3     -34.469  31.703 -27.516  1.00 25.83           C  
ATOM   3207  O   ALA C   3     -34.469  29.938 -25.031  1.00 25.83           O  
ATOM   3208  N   THR C   4     -34.375  28.281 -26.203  1.00 28.45           N  
ATOM   3209  CA  THR C   4     -33.875  27.250 -25.297  1.00 28.45           C  
ATOM   3210  C   THR C   4     -32.375  27.438 -25.016  1.00 28.45           C  
ATOM   3211  CB  THR C   4     -34.125  25.828 -25.859  1.00 28.45           C  
ATOM   3212  O   THR C   4     -31.578  27.406 -25.938  1.00 28.45           O  
ATOM   3213  CG2 THR C   4     -35.594  25.500 -25.891  1.00 28.45           C  
ATOM   3214  OG1 THR C   4     -33.594  25.766 -27.203  1.00 28.45           O  
ATOM   3215  N   SER C   5     -32.000  28.484 -24.219  1.00 27.30           N  
ATOM   3216  CA  SER C   5     -30.641  28.953 -23.922  1.00 27.30           C  
ATOM   3217  C   SER C   5     -29.766  27.828 -23.406  1.00 27.30           C  
ATOM   3218  CB  SER C   5     -30.688  30.078 -22.891  1.00 27.30           C  
ATOM   3219  O   SER C   5     -30.094  27.172 -22.406  1.00 27.30           O  
ATOM   3220  OG  SER C   5     -31.250  29.625 -21.672  1.00 27.30           O  
ATOM   3221  N   GLY C   6     -29.250  26.984 -24.297  1.00 27.70           N  
ATOM   3222  CA  GLY C   6     -28.422  25.812 -24.156  1.00 27.70           C  
ATOM   3223  C   GLY C   6     -27.234  26.031 -23.219  1.00 27.70           C  
ATOM   3224  O   GLY C   6     -26.391  26.875 -23.484  1.00 27.70           O  
ATOM   3225  N   THR C   7     -27.516  26.109 -21.969  1.00 29.41           N  
ATOM   3226  CA  THR C   7     -26.578  26.500 -20.938  1.00 29.41           C  
ATOM   3227  C   THR C   7     -25.266  25.719 -21.062  1.00 29.41           C  
ATOM   3228  CB  THR C   7     -27.156  26.297 -19.516  1.00 29.41           C  
ATOM   3229  O   THR C   7     -25.266  24.484 -21.000  1.00 29.41           O  
ATOM   3230  CG2 THR C   7     -28.250  27.312 -19.219  1.00 29.41           C  
ATOM   3231  OG1 THR C   7     -27.719  24.969 -19.438  1.00 29.41           O  
ATOM   3232  N   ASP C   8     -24.328  26.078 -21.969  1.00 27.30           N  
ATOM   3233  CA  ASP C   8     -23.000  25.562 -22.312  1.00 27.30           C  
ATOM   3234  C   ASP C   8     -22.141  25.375 -21.062  1.00 27.30           C  
ATOM   3235  CB  ASP C   8     -22.297  26.516 -23.297  1.00 27.30           C  
ATOM   3236  O   ASP C   8     -21.750  26.344 -20.422  1.00 27.30           O  
ATOM   3237  CG  ASP C   8     -22.234  25.969 -24.703  1.00 27.30           C  
ATOM   3238  OD1 ASP C   8     -22.453  24.750 -24.891  1.00 27.30           O  
ATOM   3239  OD2 ASP C   8     -21.969  26.750 -25.641  1.00 27.30           O  
ATOM   3240  N   GLU C   9     -22.547  24.578 -20.250  1.00 31.50           N  
ATOM   3241  CA  GLU C   9     -21.844  24.375 -18.984  1.00 31.50           C  
ATOM   3242  C   GLU C   9     -20.344  24.203 -19.219  1.00 31.50           C  
ATOM   3243  CB  GLU C   9     -22.406  23.172 -18.234  1.00 31.50           C  
ATOM   3244  O   GLU C   9     -19.938  23.391 -20.047  1.00 31.50           O  
ATOM   3245  CG  GLU C   9     -23.578  23.500 -17.328  1.00 31.50           C  
ATOM   3246  CD  GLU C   9     -24.125  22.297 -16.578  1.00 31.50           C  
ATOM   3247  OE1 GLU C   9     -24.859  22.469 -15.586  1.00 31.50           O  
ATOM   3248  OE2 GLU C   9     -23.812  21.156 -17.000  1.00 31.50           O  
ATOM   3249  N   PRO C  10     -19.453  25.266 -19.062  1.00 31.55           N  
ATOM   3250  CA  PRO C  10     -18.031  25.297 -19.406  1.00 31.55           C  
ATOM   3251  C   PRO C  10     -17.266  24.047 -18.938  1.00 31.55           C  
ATOM   3252  CB  PRO C  10     -17.516  26.547 -18.703  1.00 31.55           C  
ATOM   3253  O   PRO C  10     -17.469  23.594 -17.797  1.00 31.55           O  
ATOM   3254  CG  PRO C  10     -18.578  26.875 -17.703  1.00 31.55           C  
ATOM   3255  CD  PRO C  10     -19.812  26.078 -18.031  1.00 31.55           C  
ATOM   3256  N   VAL C  11     -17.203  23.047 -19.734  1.00 36.09           N  
ATOM   3257  CA  VAL C  11     -16.359  21.859 -19.609  1.00 36.09           C  
ATOM   3258  C   VAL C  11     -15.000  22.266 -19.031  1.00 36.09           C  
ATOM   3259  CB  VAL C  11     -16.172  21.141 -20.953  1.00 36.09           C  
ATOM   3260  O   VAL C  11     -14.305  23.109 -19.578  1.00 36.09           O  
ATOM   3261  CG1 VAL C  11     -15.906  19.656 -20.750  1.00 36.09           C  
ATOM   3262  CG2 VAL C  11     -17.406  21.359 -21.844  1.00 36.09           C  
ATOM   3263  N   SER C  12     -15.031  22.453 -17.719  1.00 35.38           N  
ATOM   3264  CA  SER C  12     -13.977  23.078 -16.922  1.00 35.38           C  
ATOM   3265  C   SER C  12     -12.602  22.641 -17.406  1.00 35.38           C  
ATOM   3266  CB  SER C  12     -14.148  22.750 -15.438  1.00 35.38           C  
ATOM   3267  O   SER C  12     -12.414  21.500 -17.812  1.00 35.38           O  
ATOM   3268  OG  SER C  12     -15.078  23.625 -14.828  1.00 35.38           O  
ATOM   3269  N   GLY C  13     -11.719  23.453 -17.891  1.00 31.89           N  
ATOM   3270  CA  GLY C  13     -10.367  23.391 -18.422  1.00 31.89           C  
ATOM   3271  C   GLY C  13      -9.508  22.344 -17.734  1.00 31.89           C  
ATOM   3272  O   GLY C  13      -8.469  21.938 -18.250  1.00 31.89           O  
ATOM   3273  N   GLU C  14      -9.648  22.203 -16.391  1.00 33.25           N  
ATOM   3274  CA  GLU C  14      -8.891  21.250 -15.594  1.00 33.25           C  
ATOM   3275  C   GLU C  14      -9.180  19.812 -16.016  1.00 33.25           C  
ATOM   3276  CB  GLU C  14      -9.211  21.438 -14.102  1.00 33.25           C  
ATOM   3277  O   GLU C  14      -8.273  18.984 -16.047  1.00 33.25           O  
ATOM   3278  CG  GLU C  14      -8.094  20.984 -13.180  1.00 33.25           C  
ATOM   3279  CD  GLU C  14      -8.359  21.297 -11.719  1.00 33.25           C  
ATOM   3280  OE1 GLU C  14      -7.547  20.906 -10.852  1.00 33.25           O  
ATOM   3281  OE2 GLU C  14      -9.391  21.938 -11.430  1.00 33.25           O  
ATOM   3282  N   LEU C  15     -10.391  19.406 -16.219  1.00 35.25           N  
ATOM   3283  CA  LEU C  15     -10.719  18.094 -16.750  1.00 35.25           C  
ATOM   3284  C   LEU C  15     -10.086  17.891 -18.125  1.00 35.25           C  
ATOM   3285  CB  LEU C  15     -12.234  17.906 -16.844  1.00 35.25           C  
ATOM   3286  O   LEU C  15      -9.742  16.766 -18.500  1.00 35.25           O  
ATOM   3287  CG  LEU C  15     -12.969  17.594 -15.547  1.00 35.25           C  
ATOM   3288  CD1 LEU C  15     -14.469  17.812 -15.711  1.00 35.25           C  
ATOM   3289  CD2 LEU C  15     -12.672  16.156 -15.109  1.00 35.25           C  
ATOM   3290  N   VAL C  16     -10.055  18.969 -18.828  1.00 38.97           N  
ATOM   3291  CA  VAL C  16      -9.461  18.875 -20.156  1.00 38.97           C  
ATOM   3292  C   VAL C  16      -7.953  18.656 -20.031  1.00 38.97           C  
ATOM   3293  CB  VAL C  16      -9.742  20.141 -21.000  1.00 38.97           C  
ATOM   3294  O   VAL C  16      -7.363  17.906 -20.828  1.00 38.97           O  
ATOM   3295  CG1 VAL C  16      -9.055  20.047 -22.359  1.00 38.97           C  
ATOM   3296  CG2 VAL C  16     -11.250  20.328 -21.172  1.00 38.97           C  
ATOM   3297  N   SER C  17      -7.277  19.344 -18.953  1.00 40.16           N  
ATOM   3298  CA  SER C  17      -5.840  19.156 -18.781  1.00 40.16           C  
ATOM   3299  C   SER C  17      -5.520  17.766 -18.250  1.00 40.16           C  
ATOM   3300  CB  SER C  17      -5.270  20.219 -17.828  1.00 40.16           C  
ATOM   3301  O   SER C  17      -4.520  17.156 -18.656  1.00 40.16           O  
ATOM   3302  OG  SER C  17      -5.594  19.906 -16.484  1.00 40.16           O  
ATOM   3303  N   VAL C  18      -6.152  17.250 -17.156  1.00 40.25           N  
ATOM   3304  CA  VAL C  18      -5.996  15.867 -16.734  1.00 40.25           C  
ATOM   3305  C   VAL C  18      -6.324  14.930 -17.891  1.00 40.25           C  
ATOM   3306  CB  VAL C  18      -6.891  15.531 -15.516  1.00 40.25           C  
ATOM   3307  O   VAL C  18      -5.621  13.945 -18.125  1.00 40.25           O  
ATOM   3308  CG1 VAL C  18      -6.844  14.039 -15.203  1.00 40.25           C  
ATOM   3309  CG2 VAL C  18      -6.465  16.359 -14.297  1.00 40.25           C  
ATOM   3310  N   ALA C  19      -7.367  15.250 -18.469  1.00 40.12           N  
ATOM   3311  CA  ALA C  19      -7.668  14.477 -19.672  1.00 40.12           C  
ATOM   3312  C   ALA C  19      -6.559  14.617 -20.719  1.00 40.12           C  
ATOM   3313  CB  ALA C  19      -9.008  14.914 -20.266  1.00 40.12           C  
ATOM   3314  O   ALA C  19      -6.227  13.656 -21.406  1.00 40.12           O  
ATOM   3315  N   HIS C  20      -6.125  15.938 -20.812  1.00 44.53           N  
ATOM   3316  CA  HIS C  20      -5.008  16.125 -21.734  1.00 44.53           C  
ATOM   3317  C   HIS C  20      -3.754  15.422 -21.219  1.00 44.53           C  
ATOM   3318  CB  HIS C  20      -4.730  17.609 -21.938  1.00 44.53           C  
ATOM   3319  O   HIS C  20      -2.990  14.859 -22.000  1.00 44.53           O  
ATOM   3320  CG  HIS C  20      -4.203  17.938 -23.297  1.00 44.53           C  
ATOM   3321  CD2 HIS C  20      -4.840  18.203 -24.469  1.00 44.53           C  
ATOM   3322  ND1 HIS C  20      -2.854  18.016 -23.578  1.00 44.53           N  
ATOM   3323  CE1 HIS C  20      -2.686  18.312 -24.859  1.00 44.53           C  
ATOM   3324  NE2 HIS C  20      -3.877  18.438 -25.422  1.00 44.53           N  
ATOM   3325  N   ALA C  21      -3.424  15.555 -19.875  1.00 43.81           N  
ATOM   3326  CA  ALA C  21      -2.260  14.867 -19.312  1.00 43.81           C  
ATOM   3327  C   ALA C  21      -2.408  13.359 -19.406  1.00 43.81           C  
ATOM   3328  CB  ALA C  21      -2.051  15.281 -17.859  1.00 43.81           C  
ATOM   3329  O   ALA C  21      -1.425  12.641 -19.625  1.00 43.81           O  
ATOM   3330  N   LEU C  22      -3.648  12.938 -19.141  1.00 43.53           N  
ATOM   3331  CA  LEU C  22      -3.900  11.523 -19.359  1.00 43.53           C  
ATOM   3332  C   LEU C  22      -3.910  11.195 -20.844  1.00 43.53           C  
ATOM   3333  CB  LEU C  22      -5.234  11.109 -18.719  1.00 43.53           C  
ATOM   3334  O   LEU C  22      -3.910  10.023 -21.234  1.00 43.53           O  
ATOM   3335  CG  LEU C  22      -5.254  11.008 -17.203  1.00 43.53           C  
ATOM   3336  CD1 LEU C  22      -6.691  10.930 -16.688  1.00 43.53           C  
ATOM   3337  CD2 LEU C  22      -4.449   9.805 -16.734  1.00 43.53           C  
ATOM   3338  N   SER C  23      -4.074  12.281 -21.516  1.00 41.75           N  
ATOM   3339  CA  SER C  23      -4.125  12.039 -22.953  1.00 41.75           C  
ATOM   3340  C   SER C  23      -2.729  12.023 -23.562  1.00 41.75           C  
ATOM   3341  CB  SER C  23      -4.980  13.109 -23.641  1.00 41.75           C  
ATOM   3342  O   SER C  23      -2.576  11.883 -24.781  1.00 41.75           O  
ATOM   3343  OG  SER C  23      -5.145  14.242 -22.812  1.00 41.75           O  
ATOM   3344  N   LEU C  24      -1.820  12.523 -22.594  1.00 44.25           N  
ATOM   3345  CA  LEU C  24      -0.515  12.484 -23.234  1.00 44.25           C  
ATOM   3346  C   LEU C  24      -0.056  11.039 -23.453  1.00 44.25           C  
ATOM   3347  CB  LEU C  24       0.521  13.242 -22.406  1.00 44.25           C  
ATOM   3348  O   LEU C  24      -0.490  10.133 -22.734  1.00 44.25           O  
ATOM   3349  CG  LEU C  24       0.432  14.766 -22.453  1.00 44.25           C  
ATOM   3350  CD1 LEU C  24       1.158  15.375 -21.250  1.00 44.25           C  
ATOM   3351  CD2 LEU C  24       1.007  15.305 -23.750  1.00 44.25           C  
ATOM   3352  N   PRO C  25       0.600  10.906 -24.516  1.00 42.00           N  
ATOM   3353  CA  PRO C  25       1.046   9.547 -24.844  1.00 42.00           C  
ATOM   3354  C   PRO C  25       1.831   8.906 -23.703  1.00 42.00           C  
ATOM   3355  CB  PRO C  25       1.936   9.750 -26.062  1.00 42.00           C  
ATOM   3356  O   PRO C  25       2.469   9.602 -22.906  1.00 42.00           O  
ATOM   3357  CG  PRO C  25       1.888  11.219 -26.344  1.00 42.00           C  
ATOM   3358  CD  PRO C  25       1.065  11.875 -25.266  1.00 42.00           C  
ATOM   3359  N   ALA C  26       1.445   7.684 -23.375  1.00 50.41           N  
ATOM   3360  CA  ALA C  26       2.053   6.840 -22.359  1.00 50.41           C  
ATOM   3361  C   ALA C  26       3.566   7.031 -22.312  1.00 50.41           C  
ATOM   3362  CB  ALA C  26       1.713   5.371 -22.609  1.00 50.41           C  
ATOM   3363  O   ALA C  26       4.188   6.910 -21.250  1.00 50.41           O  
ATOM   3364  N   GLU C  27       4.078   7.449 -23.484  1.00 49.62           N  
ATOM   3365  CA  GLU C  27       5.523   7.594 -23.609  1.00 49.62           C  
ATOM   3366  C   GLU C  27       6.031   8.812 -22.859  1.00 49.62           C  
ATOM   3367  CB  GLU C  27       5.922   7.684 -25.094  1.00 49.62           C  
ATOM   3368  O   GLU C  27       7.227   8.930 -22.578  1.00 49.62           O  
ATOM   3369  CG  GLU C  27       5.664   6.410 -25.875  1.00 49.62           C  
ATOM   3370  CD  GLU C  27       5.453   6.656 -27.359  1.00 49.62           C  
ATOM   3371  OE1 GLU C  27       5.242   5.680 -28.125  1.00 49.62           O  
ATOM   3372  OE2 GLU C  27       5.496   7.836 -27.781  1.00 49.62           O  
ATOM   3373  N   SER C  28       5.156   9.664 -22.531  1.00 49.50           N  
ATOM   3374  CA  SER C  28       5.566  10.883 -21.859  1.00 49.50           C  
ATOM   3375  C   SER C  28       5.637  10.672 -20.344  1.00 49.50           C  
ATOM   3376  CB  SER C  28       4.605  12.031 -22.172  1.00 49.50           C  
ATOM   3377  O   SER C  28       6.047  11.570 -19.609  1.00 49.50           O  
ATOM   3378  OG  SER C  28       3.264  11.633 -21.953  1.00 49.50           O  
ATOM   3379  N   TYR C  29       5.141   9.555 -20.047  1.00 49.28           N  
ATOM   3380  CA  TYR C  29       5.184   9.242 -18.625  1.00 49.28           C  
ATOM   3381  C   TYR C  29       6.371   8.336 -18.297  1.00 49.28           C  
ATOM   3382  CB  TYR C  29       3.881   8.570 -18.188  1.00 49.28           C  
ATOM   3383  O   TYR C  29       6.707   7.441 -19.078  1.00 49.28           O  
ATOM   3384  CG  TYR C  29       2.680   9.484 -18.234  1.00 49.28           C  
ATOM   3385  CD1 TYR C  29       2.379  10.344 -17.188  1.00 49.28           C  
ATOM   3386  CD2 TYR C  29       1.844   9.484 -19.359  1.00 49.28           C  
ATOM   3387  CE1 TYR C  29       1.271  11.180 -17.234  1.00 49.28           C  
ATOM   3388  CE2 TYR C  29       0.734  10.320 -19.406  1.00 49.28           C  
ATOM   3389  OH  TYR C  29      -0.641  12.000 -18.406  1.00 49.28           O  
ATOM   3390  CZ  TYR C  29       0.457  11.164 -18.359  1.00 49.28           C  
ATOM   3391  N   GLY C  30       7.504   8.984 -17.672  1.00 53.19           N  
ATOM   3392  CA  GLY C  30       8.555   8.109 -17.172  1.00 53.19           C  
ATOM   3393  C   GLY C  30       8.266   7.562 -15.781  1.00 53.19           C  
ATOM   3394  O   GLY C  30       7.426   8.102 -15.055  1.00 53.19           O  
ATOM   3395  N   ASN C  31       8.836   6.402 -15.531  1.00 56.72           N  
ATOM   3396  CA  ASN C  31       8.719   5.762 -14.227  1.00 56.72           C  
ATOM   3397  C   ASN C  31       9.367   6.598 -13.125  1.00 56.72           C  
ATOM   3398  CB  ASN C  31       9.328   4.359 -14.258  1.00 56.72           C  
ATOM   3399  O   ASN C  31      10.477   7.094 -13.297  1.00 56.72           O  
ATOM   3400  CG  ASN C  31       8.477   3.369 -15.031  1.00 56.72           C  
ATOM   3401  ND2 ASN C  31       9.047   2.207 -15.328  1.00 56.72           N  
ATOM   3402  OD1 ASN C  31       7.320   3.646 -15.359  1.00 56.72           O  
ATOM   3403  N   ASP C  32       8.672   7.129 -12.148  1.00 57.47           N  
ATOM   3404  CA  ASP C  32       9.188   7.809 -10.969  1.00 57.47           C  
ATOM   3405  C   ASP C  32       9.930   6.836 -10.055  1.00 57.47           C  
ATOM   3406  CB  ASP C  32       8.047   8.484 -10.195  1.00 57.47           C  
ATOM   3407  O   ASP C  32       9.359   5.848  -9.594  1.00 57.47           O  
ATOM   3408  CG  ASP C  32       8.547   9.398  -9.094  1.00 57.47           C  
ATOM   3409  OD1 ASP C  32       9.625   9.148  -8.523  1.00 57.47           O  
ATOM   3410  OD2 ASP C  32       7.840  10.391  -8.789  1.00 57.47           O  
ATOM   3411  N   PRO C  33      11.234   7.133  -9.938  1.00 60.94           N  
ATOM   3412  CA  PRO C  33      12.016   6.207  -9.117  1.00 60.94           C  
ATOM   3413  C   PRO C  33      11.453   6.059  -7.699  1.00 60.94           C  
ATOM   3414  CB  PRO C  33      13.406   6.840  -9.086  1.00 60.94           C  
ATOM   3415  O   PRO C  33      11.555   4.980  -7.105  1.00 60.94           O  
ATOM   3416  CG  PRO C  33      13.383   7.852 -10.188  1.00 60.94           C  
ATOM   3417  CD  PRO C  33      11.953   8.141 -10.547  1.00 60.94           C  
ATOM   3418  N   ASP C  34      10.984   7.102  -7.160  1.00 61.72           N  
ATOM   3419  CA  ASP C  34      10.438   7.023  -5.809  1.00 61.72           C  
ATOM   3420  C   ASP C  34       9.195   6.129  -5.770  1.00 61.72           C  
ATOM   3421  CB  ASP C  34      10.094   8.422  -5.289  1.00 61.72           C  
ATOM   3422  O   ASP C  34       9.000   5.379  -4.809  1.00 61.72           O  
ATOM   3423  CG  ASP C  34      11.320   9.273  -5.027  1.00 61.72           C  
ATOM   3424  OD1 ASP C  34      12.414   8.719  -4.816  1.00 61.72           O  
ATOM   3425  OD2 ASP C  34      11.188  10.516  -5.023  1.00 61.72           O  
ATOM   3426  N   ILE C  35       8.469   6.297  -6.711  1.00 62.19           N  
ATOM   3427  CA  ILE C  35       7.277   5.465  -6.797  1.00 62.19           C  
ATOM   3428  C   ILE C  35       7.676   4.008  -7.023  1.00 62.19           C  
ATOM   3429  CB  ILE C  35       6.332   5.945  -7.922  1.00 62.19           C  
ATOM   3430  O   ILE C  35       7.109   3.100  -6.410  1.00 62.19           O  
ATOM   3431  CG1 ILE C  35       5.797   7.344  -7.609  1.00 62.19           C  
ATOM   3432  CG2 ILE C  35       5.184   4.949  -8.125  1.00 62.19           C  
ATOM   3433  CD1 ILE C  35       4.930   7.938  -8.711  1.00 62.19           C  
ATOM   3434  N   GLU C  36       8.680   3.881  -7.840  1.00 65.06           N  
ATOM   3435  CA  GLU C  36       9.172   2.533  -8.109  1.00 65.06           C  
ATOM   3436  C   GLU C  36       9.719   1.885  -6.840  1.00 65.06           C  
ATOM   3437  CB  GLU C  36      10.242   2.559  -9.195  1.00 65.06           C  
ATOM   3438  O   GLU C  36       9.500   0.696  -6.598  1.00 65.06           O  
ATOM   3439  CG  GLU C  36       9.711   2.906 -10.578  1.00 65.06           C  
ATOM   3440  CD  GLU C  36       8.875   1.800 -11.195  1.00 65.06           C  
ATOM   3441  OE1 GLU C  36       7.965   2.105 -12.000  1.00 65.06           O  
ATOM   3442  OE2 GLU C  36       9.125   0.618 -10.867  1.00 65.06           O  
ATOM   3443  N   MET C  37      10.328   2.697  -6.137  1.00 71.00           N  
ATOM   3444  CA  MET C  37      10.891   2.180  -4.891  1.00 71.00           C  
ATOM   3445  C   MET C  37       9.789   1.843  -3.895  1.00 71.00           C  
ATOM   3446  CB  MET C  37      11.859   3.189  -4.277  1.00 71.00           C  
ATOM   3447  O   MET C  37       9.859   0.825  -3.203  1.00 71.00           O  
ATOM   3448  CG  MET C  37      12.562   2.684  -3.029  1.00 71.00           C  
ATOM   3449  SD  MET C  37      13.734   1.319  -3.389  1.00 71.00           S  
ATOM   3450  CE  MET C  37      15.000   2.223  -4.328  1.00 71.00           C  
ATOM   3451  N   ALA C  38       8.883   2.643  -3.818  1.00 70.25           N  
ATOM   3452  CA  ALA C  38       7.777   2.422  -2.885  1.00 70.25           C  
ATOM   3453  C   ALA C  38       7.031   1.134  -3.217  1.00 70.25           C  
ATOM   3454  CB  ALA C  38       6.820   3.611  -2.902  1.00 70.25           C  
ATOM   3455  O   ALA C  38       6.684   0.361  -2.318  1.00 70.25           O  
ATOM   3456  N   TRP C  39       6.836   1.002  -4.438  1.00 74.69           N  
ATOM   3457  CA  TRP C  39       6.113  -0.209  -4.820  1.00 74.69           C  
ATOM   3458  C   TRP C  39       6.973  -1.448  -4.578  1.00 74.69           C  
ATOM   3459  CB  TRP C  39       5.691  -0.142  -6.289  1.00 74.69           C  
ATOM   3460  O   TRP C  39       6.461  -2.490  -4.156  1.00 74.69           O  
ATOM   3461  CG  TRP C  39       5.473  -1.484  -6.922  1.00 74.69           C  
ATOM   3462  CD1 TRP C  39       6.344  -2.537  -6.941  1.00 74.69           C  
ATOM   3463  CD2 TRP C  39       4.305  -1.914  -7.629  1.00 74.69           C  
ATOM   3464  CE2 TRP C  39       4.539  -3.242  -8.055  1.00 74.69           C  
ATOM   3465  CE3 TRP C  39       3.084  -1.306  -7.949  1.00 74.69           C  
ATOM   3466  NE1 TRP C  39       5.789  -3.598  -7.621  1.00 74.69           N  
ATOM   3467  CH2 TRP C  39       2.408  -3.354  -9.078  1.00 74.69           C  
ATOM   3468  CZ2 TRP C  39       3.594  -3.973  -8.773  1.00 74.69           C  
ATOM   3469  CZ3 TRP C  39       2.145  -2.035  -8.672  1.00 74.69           C  
ATOM   3470  N   ALA C  40       8.219  -1.395  -4.836  1.00 75.38           N  
ATOM   3471  CA  ALA C  40       9.117  -2.523  -4.621  1.00 75.38           C  
ATOM   3472  C   ALA C  40       9.172  -2.912  -3.146  1.00 75.38           C  
ATOM   3473  CB  ALA C  40      10.523  -2.191  -5.133  1.00 75.38           C  
ATOM   3474  O   ALA C  40       9.156  -4.098  -2.811  1.00 75.38           O  
ATOM   3475  N   MET C  41       9.195  -1.913  -2.355  1.00 80.75           N  
ATOM   3476  CA  MET C  41       9.211  -2.174  -0.918  1.00 80.75           C  
ATOM   3477  C   MET C  41       7.926  -2.873  -0.482  1.00 80.75           C  
ATOM   3478  CB  MET C  41       9.391  -0.873  -0.136  1.00 80.75           C  
ATOM   3479  O   MET C  41       7.969  -3.824   0.302  1.00 80.75           O  
ATOM   3480  CG  MET C  41      10.828  -0.397  -0.058  1.00 80.75           C  
ATOM   3481  SD  MET C  41      11.039   1.029   1.077  1.00 80.75           S  
ATOM   3482  CE  MET C  41      10.555   2.389  -0.024  1.00 80.75           C  
ATOM   3483  N   ARG C  42       6.875  -2.426  -1.008  1.00 84.56           N  
ATOM   3484  CA  ARG C  42       5.594  -3.029  -0.659  1.00 84.56           C  
ATOM   3485  C   ARG C  42       5.508  -4.465  -1.166  1.00 84.56           C  
ATOM   3486  CB  ARG C  42       4.438  -2.201  -1.227  1.00 84.56           C  
ATOM   3487  O   ARG C  42       4.969  -5.336  -0.484  1.00 84.56           O  
ATOM   3488  CG  ARG C  42       3.072  -2.615  -0.706  1.00 84.56           C  
ATOM   3489  CD  ARG C  42       2.127  -1.427  -0.595  1.00 84.56           C  
ATOM   3490  NE  ARG C  42       0.771  -1.846  -0.251  1.00 84.56           N  
ATOM   3491  NH1 ARG C  42       0.974  -1.371   2.000  1.00 84.56           N  
ATOM   3492  NH2 ARG C  42      -0.991  -2.215   1.175  1.00 84.56           N  
ATOM   3493  CZ  ARG C  42       0.254  -1.810   0.974  1.00 84.56           C  
ATOM   3494  N   ALA C  43       6.039  -4.680  -2.285  1.00 86.88           N  
ATOM   3495  CA  ALA C  43       6.043  -6.027  -2.852  1.00 86.88           C  
ATOM   3496  C   ALA C  43       6.898  -6.973  -2.016  1.00 86.88           C  
ATOM   3497  CB  ALA C  43       6.539  -5.996  -4.293  1.00 86.88           C  
ATOM   3498  O   ALA C  43       6.531  -8.133  -1.802  1.00 86.88           O  
ATOM   3499  N   MET C  44       7.945  -6.457  -1.580  1.00 87.31           N  
ATOM   3500  CA  MET C  44       8.820  -7.266  -0.737  1.00 87.31           C  
ATOM   3501  C   MET C  44       8.156  -7.574   0.600  1.00 87.31           C  
ATOM   3502  CB  MET C  44      10.156  -6.547  -0.505  1.00 87.31           C  
ATOM   3503  O   MET C  44       8.242  -8.703   1.091  1.00 87.31           O  
ATOM   3504  CG  MET C  44      11.227  -7.426   0.119  1.00 87.31           C  
ATOM   3505  SD  MET C  44      12.852  -6.586   0.224  1.00 87.31           S  
ATOM   3506  CE  MET C  44      13.336  -6.602  -1.526  1.00 87.31           C  
ATOM   3507  N   GLN C  45       7.605  -6.637   1.177  1.00 87.38           N  
ATOM   3508  CA  GLN C  45       6.875  -6.848   2.422  1.00 87.38           C  
ATOM   3509  C   GLN C  45       5.773  -7.887   2.246  1.00 87.38           C  
ATOM   3510  CB  GLN C  45       6.281  -5.531   2.928  1.00 87.38           C  
ATOM   3511  O   GLN C  45       5.594  -8.758   3.096  1.00 87.38           O  
ATOM   3512  CG  GLN C  45       7.316  -4.551   3.457  1.00 87.38           C  
ATOM   3513  CD  GLN C  45       6.727  -3.189   3.779  1.00 87.38           C  
ATOM   3514  NE2 GLN C  45       7.480  -2.375   4.512  1.00 87.38           N  
ATOM   3515  OE1 GLN C  45       5.605  -2.871   3.373  1.00 87.38           O  
ATOM   3516  N   HIS C  46       5.094  -7.738   1.140  1.00 93.00           N  
ATOM   3517  CA  HIS C  46       4.059  -8.711   0.813  1.00 93.00           C  
ATOM   3518  C   HIS C  46       4.637 -10.117   0.731  1.00 93.00           C  
ATOM   3519  CB  HIS C  46       3.377  -8.344  -0.507  1.00 93.00           C  
ATOM   3520  O   HIS C  46       4.066 -11.062   1.281  1.00 93.00           O  
ATOM   3521  CG  HIS C  46       2.227  -9.234  -0.853  1.00 93.00           C  
ATOM   3522  CD2 HIS C  46       0.894  -9.070  -0.678  1.00 93.00           C  
ATOM   3523  ND1 HIS C  46       2.391 -10.469  -1.453  1.00 93.00           N  
ATOM   3524  CE1 HIS C  46       1.203 -11.023  -1.635  1.00 93.00           C  
ATOM   3525  NE2 HIS C  46       0.279 -10.195  -1.173  1.00 93.00           N  
ATOM   3526  N   ALA C  47       5.680 -10.242   0.110  1.00 93.31           N  
ATOM   3527  CA  ALA C  47       6.336 -11.531  -0.049  1.00 93.31           C  
ATOM   3528  C   ALA C  47       6.785 -12.094   1.300  1.00 93.31           C  
ATOM   3529  CB  ALA C  47       7.531 -11.414  -0.992  1.00 93.31           C  
ATOM   3530  O   ALA C  47       6.629 -13.289   1.565  1.00 93.31           O  
ATOM   3531  N   GLU C  48       7.281 -11.312   2.139  1.00 89.38           N  
ATOM   3532  CA  GLU C  48       7.738 -11.734   3.459  1.00 89.38           C  
ATOM   3533  C   GLU C  48       6.578 -12.234   4.312  1.00 89.38           C  
ATOM   3534  CB  GLU C  48       8.469 -10.594   4.172  1.00 89.38           C  
ATOM   3535  O   GLU C  48       6.672 -13.281   4.953  1.00 89.38           O  
ATOM   3536  CG  GLU C  48       9.875 -10.336   3.650  1.00 89.38           C  
ATOM   3537  CD  GLU C  48      10.578  -9.195   4.359  1.00 89.38           C  
ATOM   3538  OE1 GLU C  48      11.727  -8.859   3.984  1.00 89.38           O  
ATOM   3539  OE2 GLU C  48       9.977  -8.617   5.293  1.00 89.38           O  
ATOM   3540  N   VAL C  49       5.594 -11.477   4.309  1.00 92.12           N  
ATOM   3541  CA  VAL C  49       4.426 -11.828   5.105  1.00 92.12           C  
ATOM   3542  C   VAL C  49       3.816 -13.125   4.586  1.00 92.12           C  
ATOM   3543  CB  VAL C  49       3.367 -10.703   5.098  1.00 92.12           C  
ATOM   3544  O   VAL C  49       3.494 -14.023   5.363  1.00 92.12           O  
ATOM   3545  CG1 VAL C  49       2.066 -11.180   5.738  1.00 92.12           C  
ATOM   3546  CG2 VAL C  49       3.900  -9.469   5.820  1.00 92.12           C  
ATOM   3547  N   TYR C  50       3.703 -13.227   3.344  1.00 96.00           N  
ATOM   3548  CA  TYR C  50       3.133 -14.438   2.770  1.00 96.00           C  
ATOM   3549  C   TYR C  50       3.996 -15.656   3.092  1.00 96.00           C  
ATOM   3550  CB  TYR C  50       2.977 -14.297   1.253  1.00 96.00           C  
ATOM   3551  O   TYR C  50       3.480 -16.703   3.477  1.00 96.00           O  
ATOM   3552  CG  TYR C  50       2.547 -15.570   0.564  1.00 96.00           C  
ATOM   3553  CD1 TYR C  50       3.404 -16.234  -0.311  1.00 96.00           C  
ATOM   3554  CD2 TYR C  50       1.284 -16.109   0.786  1.00 96.00           C  
ATOM   3555  CE1 TYR C  50       3.010 -17.406  -0.950  1.00 96.00           C  
ATOM   3556  CE2 TYR C  50       0.881 -17.281   0.152  1.00 96.00           C  
ATOM   3557  OH  TYR C  50       1.356 -19.078  -1.342  1.00 96.00           O  
ATOM   3558  CZ  TYR C  50       1.750 -17.922  -0.712  1.00 96.00           C  
ATOM   3559  N   TYR C  51       5.258 -15.484   2.873  1.00 93.56           N  
ATOM   3560  CA  TYR C  51       6.160 -16.594   3.131  1.00 93.56           C  
ATOM   3561  C   TYR C  51       6.086 -17.031   4.590  1.00 93.56           C  
ATOM   3562  CB  TYR C  51       7.602 -16.219   2.771  1.00 93.56           C  
ATOM   3563  O   TYR C  51       6.098 -18.234   4.887  1.00 93.56           O  
ATOM   3564  CG  TYR C  51       8.539 -17.406   2.719  1.00 93.56           C  
ATOM   3565  CD1 TYR C  51       9.500 -17.594   3.707  1.00 93.56           C  
ATOM   3566  CD2 TYR C  51       8.469 -18.328   1.681  1.00 93.56           C  
ATOM   3567  CE1 TYR C  51      10.375 -18.688   3.660  1.00 93.56           C  
ATOM   3568  CE2 TYR C  51       9.336 -19.422   1.625  1.00 93.56           C  
ATOM   3569  OH  TYR C  51      11.141 -20.656   2.568  1.00 93.56           O  
ATOM   3570  CZ  TYR C  51      10.281 -19.578   2.617  1.00 93.56           C  
ATOM   3571  N   LYS C  52       6.031 -16.094   5.453  1.00 90.75           N  
ATOM   3572  CA  LYS C  52       5.871 -16.422   6.867  1.00 90.75           C  
ATOM   3573  C   LYS C  52       4.570 -17.172   7.117  1.00 90.75           C  
ATOM   3574  CB  LYS C  52       5.906 -15.141   7.711  1.00 90.75           C  
ATOM   3575  O   LYS C  52       4.520 -18.078   7.945  1.00 90.75           O  
ATOM   3576  CG  LYS C  52       7.309 -14.703   8.109  1.00 90.75           C  
ATOM   3577  CD  LYS C  52       7.277 -13.453   8.977  1.00 90.75           C  
ATOM   3578  CE  LYS C  52       8.680 -12.969   9.320  1.00 90.75           C  
ATOM   3579  NZ  LYS C  52       8.656 -11.703  10.109  1.00 90.75           N  
ATOM   3580  N   LEU C  53       3.627 -16.859   6.441  1.00 93.31           N  
ATOM   3581  CA  LEU C  53       2.322 -17.484   6.602  1.00 93.31           C  
ATOM   3582  C   LEU C  53       2.375 -18.953   6.195  1.00 93.31           C  
ATOM   3583  CB  LEU C  53       1.265 -16.750   5.773  1.00 93.31           C  
ATOM   3584  O   LEU C  53       1.947 -19.828   6.949  1.00 93.31           O  
ATOM   3585  CG  LEU C  53      -0.192 -16.984   6.180  1.00 93.31           C  
ATOM   3586  CD1 LEU C  53      -0.750 -15.742   6.871  1.00 93.31           C  
ATOM   3587  CD2 LEU C  53      -1.036 -17.344   4.965  1.00 93.31           C  
ATOM   3588  N   ILE C  54       2.934 -19.234   5.055  1.00 94.38           N  
ATOM   3589  CA  ILE C  54       2.916 -20.609   4.562  1.00 94.38           C  
ATOM   3590  C   ILE C  54       3.955 -21.438   5.309  1.00 94.38           C  
ATOM   3591  CB  ILE C  54       3.180 -20.672   3.039  1.00 94.38           C  
ATOM   3592  O   ILE C  54       3.949 -22.672   5.230  1.00 94.38           O  
ATOM   3593  CG1 ILE C  54       4.523 -20.016   2.705  1.00 94.38           C  
ATOM   3594  CG2 ILE C  54       2.037 -20.000   2.268  1.00 94.38           C  
ATOM   3595  CD1 ILE C  54       4.977 -20.234   1.268  1.00 94.38           C  
ATOM   3596  N   SER C  55       4.805 -20.797   6.047  1.00 89.75           N  
ATOM   3597  CA  SER C  55       5.770 -21.500   6.887  1.00 89.75           C  
ATOM   3598  C   SER C  55       5.188 -21.812   8.258  1.00 89.75           C  
ATOM   3599  CB  SER C  55       7.047 -20.688   7.039  1.00 89.75           C  
ATOM   3600  O   SER C  55       5.660 -22.719   8.953  1.00 89.75           O  
ATOM   3601  OG  SER C  55       7.637 -20.422   5.777  1.00 89.75           O  
ATOM   3602  N   SER C  56       4.176 -21.125   8.602  1.00 87.44           N  
ATOM   3603  CA  SER C  56       3.678 -21.219   9.969  1.00 87.44           C  
ATOM   3604  C   SER C  56       2.398 -22.031  10.039  1.00 87.44           C  
ATOM   3605  CB  SER C  56       3.428 -19.812  10.547  1.00 87.44           C  
ATOM   3606  O   SER C  56       2.117 -22.672  11.055  1.00 87.44           O  
ATOM   3607  OG  SER C  56       2.391 -19.156   9.836  1.00 87.44           O  
ATOM   3608  N   VAL C  57       1.619 -21.984   8.992  1.00 89.50           N  
ATOM   3609  CA  VAL C  57       0.365 -22.734   8.969  1.00 89.50           C  
ATOM   3610  C   VAL C  57       0.323 -23.641   7.742  1.00 89.50           C  
ATOM   3611  CB  VAL C  57      -0.857 -21.797   8.984  1.00 89.50           C  
ATOM   3612  O   VAL C  57       0.994 -23.375   6.742  1.00 89.50           O  
ATOM   3613  CG1 VAL C  57      -2.158 -22.594   9.016  1.00 89.50           C  
ATOM   3614  CG2 VAL C  57      -0.782 -20.828  10.172  1.00 89.50           C  
ATOM   3615  N   ASP C  58      -0.525 -24.641   7.957  1.00 88.06           N  
ATOM   3616  CA  ASP C  58      -0.714 -25.531   6.812  1.00 88.06           C  
ATOM   3617  C   ASP C  58      -1.344 -24.781   5.637  1.00 88.06           C  
ATOM   3618  CB  ASP C  58      -1.583 -26.719   7.203  1.00 88.06           C  
ATOM   3619  O   ASP C  58      -2.490 -24.328   5.719  1.00 88.06           O  
ATOM   3620  CG  ASP C  58      -1.614 -27.797   6.133  1.00 88.06           C  
ATOM   3621  OD1 ASP C  58      -1.233 -27.531   4.977  1.00 88.06           O  
ATOM   3622  OD2 ASP C  58      -2.027 -28.938   6.453  1.00 88.06           O  
ATOM   3623  N   PRO C  59      -0.583 -24.688   4.504  1.00 94.00           N  
ATOM   3624  CA  PRO C  59      -1.041 -23.891   3.365  1.00 94.00           C  
ATOM   3625  C   PRO C  59      -2.303 -24.453   2.717  1.00 94.00           C  
ATOM   3626  CB  PRO C  59       0.142 -23.953   2.395  1.00 94.00           C  
ATOM   3627  O   PRO C  59      -3.016 -23.734   2.014  1.00 94.00           O  
ATOM   3628  CG  PRO C  59       1.320 -24.281   3.250  1.00 94.00           C  
ATOM   3629  CD  PRO C  59       0.847 -25.125   4.398  1.00 94.00           C  
ATOM   3630  N   GLN C  60      -2.566 -25.703   2.908  1.00 90.31           N  
ATOM   3631  CA  GLN C  60      -3.725 -26.312   2.275  1.00 90.31           C  
ATOM   3632  C   GLN C  60      -5.027 -25.703   2.777  1.00 90.31           C  
ATOM   3633  CB  GLN C  60      -3.730 -27.828   2.531  1.00 90.31           C  
ATOM   3634  O   GLN C  60      -6.027 -25.688   2.061  1.00 90.31           O  
ATOM   3635  CG  GLN C  60      -3.383 -28.656   1.305  1.00 90.31           C  
ATOM   3636  CD  GLN C  60      -3.365 -30.156   1.593  1.00 90.31           C  
ATOM   3637  NE2 GLN C  60      -3.029 -30.953   0.583  1.00 90.31           N  
ATOM   3638  OE1 GLN C  60      -3.652 -30.578   2.713  1.00 90.31           O  
ATOM   3639  N   PHE C  61      -5.004 -25.156   3.949  1.00 87.56           N  
ATOM   3640  CA  PHE C  61      -6.215 -24.609   4.551  1.00 87.56           C  
ATOM   3641  C   PHE C  61      -6.168 -23.094   4.582  1.00 87.56           C  
ATOM   3642  CB  PHE C  61      -6.402 -25.156   5.973  1.00 87.56           C  
ATOM   3643  O   PHE C  61      -7.055 -22.453   5.145  1.00 87.56           O  
ATOM   3644  CG  PHE C  61      -6.504 -26.656   6.035  1.00 87.56           C  
ATOM   3645  CD1 PHE C  61      -7.613 -27.312   5.520  1.00 87.56           C  
ATOM   3646  CD2 PHE C  61      -5.492 -27.406   6.613  1.00 87.56           C  
ATOM   3647  CE1 PHE C  61      -7.711 -28.703   5.578  1.00 87.56           C  
ATOM   3648  CE2 PHE C  61      -5.582 -28.797   6.676  1.00 87.56           C  
ATOM   3649  CZ  PHE C  61      -6.691 -29.438   6.156  1.00 87.56           C  
ATOM   3650  N   LEU C  62      -5.199 -22.594   3.928  1.00 92.31           N  
ATOM   3651  CA  LEU C  62      -5.008 -21.141   3.924  1.00 92.31           C  
ATOM   3652  C   LEU C  62      -5.852 -20.484   2.836  1.00 92.31           C  
ATOM   3653  CB  LEU C  62      -3.529 -20.797   3.721  1.00 92.31           C  
ATOM   3654  O   LEU C  62      -5.785 -20.891   1.671  1.00 92.31           O  
ATOM   3655  CG  LEU C  62      -3.164 -19.312   3.799  1.00 92.31           C  
ATOM   3656  CD1 LEU C  62      -3.418 -18.781   5.207  1.00 92.31           C  
ATOM   3657  CD2 LEU C  62      -1.709 -19.109   3.396  1.00 92.31           C  
ATOM   3658  N   LYS C  63      -6.723 -19.578   3.277  1.00 92.44           N  
ATOM   3659  CA  LYS C  63      -7.461 -18.719   2.359  1.00 92.44           C  
ATOM   3660  C   LYS C  63      -6.801 -17.344   2.248  1.00 92.44           C  
ATOM   3661  CB  LYS C  63      -8.914 -18.562   2.812  1.00 92.44           C  
ATOM   3662  O   LYS C  63      -6.547 -16.688   3.260  1.00 92.44           O  
ATOM   3663  CG  LYS C  63      -9.734 -19.844   2.684  1.00 92.44           C  
ATOM   3664  CD  LYS C  63     -11.188 -19.609   3.096  1.00 92.44           C  
ATOM   3665  CE  LYS C  63     -11.992 -20.906   3.033  1.00 92.44           C  
ATOM   3666  NZ  LYS C  63     -13.398 -20.703   3.486  1.00 92.44           N  
ATOM   3667  N   LEU C  64      -6.566 -16.938   1.025  1.00 95.38           N  
ATOM   3668  CA  LEU C  64      -5.848 -15.688   0.820  1.00 95.38           C  
ATOM   3669  C   LEU C  64      -6.816 -14.547   0.551  1.00 95.38           C  
ATOM   3670  CB  LEU C  64      -4.859 -15.820  -0.342  1.00 95.38           C  
ATOM   3671  O   LEU C  64      -6.582 -13.414   0.983  1.00 95.38           O  
ATOM   3672  CG  LEU C  64      -3.701 -16.797  -0.140  1.00 95.38           C  
ATOM   3673  CD1 LEU C  64      -2.836 -16.859  -1.394  1.00 95.38           C  
ATOM   3674  CD2 LEU C  64      -2.867 -16.406   1.072  1.00 95.38           C  
ATOM   3675  N   THR C  65      -7.895 -14.859  -0.193  1.00 94.19           N  
ATOM   3676  CA  THR C  65      -8.898 -13.859  -0.530  1.00 94.19           C  
ATOM   3677  C   THR C  65     -10.305 -14.398  -0.270  1.00 94.19           C  
ATOM   3678  CB  THR C  65      -8.781 -13.414  -2.000  1.00 94.19           C  
ATOM   3679  O   THR C  65     -10.477 -15.578   0.023  1.00 94.19           O  
ATOM   3680  CG2 THR C  65      -7.324 -13.180  -2.387  1.00 94.19           C  
ATOM   3681  OG1 THR C  65      -9.328 -14.438  -2.846  1.00 94.19           O  
ATOM   3682  N   LYS C  66     -11.281 -13.539  -0.500  1.00 91.25           N  
ATOM   3683  CA  LYS C  66     -12.680 -13.930  -0.330  1.00 91.25           C  
ATOM   3684  C   LYS C  66     -13.148 -14.820  -1.475  1.00 91.25           C  
ATOM   3685  CB  LYS C  66     -13.570 -12.688  -0.237  1.00 91.25           C  
ATOM   3686  O   LYS C  66     -14.109 -15.578  -1.327  1.00 91.25           O  
ATOM   3687  CG  LYS C  66     -13.477 -11.953   1.091  1.00 91.25           C  
ATOM   3688  CD  LYS C  66     -14.414 -10.758   1.139  1.00 91.25           C  
ATOM   3689  CE  LYS C  66     -14.281  -9.992   2.447  1.00 91.25           C  
ATOM   3690  NZ  LYS C  66     -15.156  -8.781   2.473  1.00 91.25           N  
ATOM   3691  N   VAL C  67     -12.406 -14.789  -2.566  1.00 95.25           N  
ATOM   3692  CA  VAL C  67     -12.898 -15.484  -3.752  1.00 95.25           C  
ATOM   3693  C   VAL C  67     -11.859 -16.484  -4.227  1.00 95.25           C  
ATOM   3694  CB  VAL C  67     -13.242 -14.492  -4.887  1.00 95.25           C  
ATOM   3695  O   VAL C  67     -11.641 -16.656  -5.434  1.00 95.25           O  
ATOM   3696  CG1 VAL C  67     -14.523 -13.719  -4.566  1.00 95.25           C  
ATOM   3697  CG2 VAL C  67     -12.078 -13.531  -5.121  1.00 95.25           C  
ATOM   3698  N   ASP C  68     -11.273 -17.109  -3.303  1.00 96.38           N  
ATOM   3699  CA  ASP C  68     -10.273 -18.125  -3.633  1.00 96.38           C  
ATOM   3700  C   ASP C  68     -10.852 -19.203  -4.547  1.00 96.38           C  
ATOM   3701  CB  ASP C  68      -9.711 -18.766  -2.359  1.00 96.38           C  
ATOM   3702  O   ASP C  68     -10.211 -19.625  -5.512  1.00 96.38           O  
ATOM   3703  CG  ASP C  68      -8.617 -17.938  -1.714  1.00 96.38           C  
ATOM   3704  OD1 ASP C  68      -8.547 -16.703  -1.967  1.00 96.38           O  
ATOM   3705  OD2 ASP C  68      -7.812 -18.500  -0.948  1.00 96.38           O  
ATOM   3706  N   ASP C  69     -12.016 -19.688  -4.246  1.00 96.06           N  
ATOM   3707  CA  ASP C  69     -12.633 -20.766  -5.012  1.00 96.06           C  
ATOM   3708  C   ASP C  69     -12.867 -20.344  -6.461  1.00 96.06           C  
ATOM   3709  CB  ASP C  69     -13.953 -21.188  -4.371  1.00 96.06           C  
ATOM   3710  O   ASP C  69     -12.594 -21.109  -7.387  1.00 96.06           O  
ATOM   3711  CG  ASP C  69     -13.773 -21.859  -3.018  1.00 96.06           C  
ATOM   3712  OD1 ASP C  69     -12.680 -22.391  -2.744  1.00 96.06           O  
ATOM   3713  OD2 ASP C  69     -14.734 -21.844  -2.217  1.00 96.06           O  
ATOM   3714  N   GLN C  70     -13.320 -19.188  -6.613  1.00 96.81           N  
ATOM   3715  CA  GLN C  70     -13.547 -18.656  -7.957  1.00 96.81           C  
ATOM   3716  C   GLN C  70     -12.234 -18.500  -8.711  1.00 96.81           C  
ATOM   3717  CB  GLN C  70     -14.289 -17.328  -7.898  1.00 96.81           C  
ATOM   3718  O   GLN C  70     -12.133 -18.859  -9.891  1.00 96.81           O  
ATOM   3719  CG  GLN C  70     -14.625 -16.750  -9.266  1.00 96.81           C  
ATOM   3720  CD  GLN C  70     -15.320 -15.398  -9.180  1.00 96.81           C  
ATOM   3721  NE2 GLN C  70     -15.578 -14.789 -10.328  1.00 96.81           N  
ATOM   3722  OE1 GLN C  70     -15.617 -14.906  -8.086  1.00 96.81           O  
ATOM   3723  N   ILE C  71     -11.258 -17.953  -8.023  1.00 97.38           N  
ATOM   3724  CA  ILE C  71      -9.953 -17.734  -8.648  1.00 97.38           C  
ATOM   3725  C   ILE C  71      -9.359 -19.062  -9.078  1.00 97.38           C  
ATOM   3726  CB  ILE C  71      -8.984 -17.000  -7.688  1.00 97.38           C  
ATOM   3727  O   ILE C  71      -8.891 -19.203 -10.219  1.00 97.38           O  
ATOM   3728  CG1 ILE C  71      -9.461 -15.555  -7.445  1.00 97.38           C  
ATOM   3729  CG2 ILE C  71      -7.559 -17.016  -8.242  1.00 97.38           C  
ATOM   3730  CD1 ILE C  71      -8.703 -14.836  -6.340  1.00 97.38           C  
ATOM   3731  N   TYR C  72      -9.469 -20.047  -8.219  1.00 97.75           N  
ATOM   3732  CA  TYR C  72      -8.883 -21.344  -8.516  1.00 97.75           C  
ATOM   3733  C   TYR C  72      -9.602 -22.016  -9.680  1.00 97.75           C  
ATOM   3734  CB  TYR C  72      -8.930 -22.250  -7.277  1.00 97.75           C  
ATOM   3735  O   TYR C  72      -8.961 -22.531 -10.602  1.00 97.75           O  
ATOM   3736  CG  TYR C  72      -8.359 -23.625  -7.508  1.00 97.75           C  
ATOM   3737  CD1 TYR C  72      -9.195 -24.734  -7.629  1.00 97.75           C  
ATOM   3738  CD2 TYR C  72      -6.988 -23.828  -7.605  1.00 97.75           C  
ATOM   3739  CE1 TYR C  72      -8.672 -26.016  -7.840  1.00 97.75           C  
ATOM   3740  CE2 TYR C  72      -6.457 -25.094  -7.816  1.00 97.75           C  
ATOM   3741  OH  TYR C  72      -6.785 -27.438  -8.141  1.00 97.75           O  
ATOM   3742  CZ  TYR C  72      -7.305 -26.172  -7.934  1.00 97.75           C  
ATOM   3743  N   SER C  73     -10.875 -22.062  -9.617  1.00 97.50           N  
ATOM   3744  CA  SER C  73     -11.656 -22.703 -10.664  1.00 97.50           C  
ATOM   3745  C   SER C  73     -11.391 -22.078 -12.023  1.00 97.50           C  
ATOM   3746  CB  SER C  73     -13.148 -22.625 -10.344  1.00 97.50           C  
ATOM   3747  O   SER C  73     -11.156 -22.781 -13.008  1.00 97.50           O  
ATOM   3748  OG  SER C  73     -13.602 -21.281 -10.359  1.00 97.50           O  
ATOM   3749  N   GLU C  74     -11.336 -20.750 -12.070  1.00 97.31           N  
ATOM   3750  CA  GLU C  74     -11.070 -20.047 -13.320  1.00 97.31           C  
ATOM   3751  C   GLU C  74      -9.625 -20.266 -13.781  1.00 97.31           C  
ATOM   3752  CB  GLU C  74     -11.352 -18.562 -13.172  1.00 97.31           C  
ATOM   3753  O   GLU C  74      -9.367 -20.391 -14.977  1.00 97.31           O  
ATOM   3754  CG  GLU C  74     -12.828 -18.234 -13.000  1.00 97.31           C  
ATOM   3755  CD  GLU C  74     -13.656 -18.516 -14.242  1.00 97.31           C  
ATOM   3756  OE1 GLU C  74     -14.883 -18.719 -14.125  1.00 97.31           O  
ATOM   3757  OE2 GLU C  74     -13.070 -18.516 -15.352  1.00 97.31           O  
ATOM   3758  N   PHE C  75      -8.773 -20.281 -12.867  1.00 97.75           N  
ATOM   3759  CA  PHE C  75      -7.363 -20.469 -13.188  1.00 97.75           C  
ATOM   3760  C   PHE C  75      -7.133 -21.828 -13.844  1.00 97.75           C  
ATOM   3761  CB  PHE C  75      -6.508 -20.344 -11.922  1.00 97.75           C  
ATOM   3762  O   PHE C  75      -6.547 -21.906 -14.922  1.00 97.75           O  
ATOM   3763  CG  PHE C  75      -5.055 -20.672 -12.141  1.00 97.75           C  
ATOM   3764  CD1 PHE C  75      -4.492 -21.797 -11.555  1.00 97.75           C  
ATOM   3765  CD2 PHE C  75      -4.258 -19.859 -12.930  1.00 97.75           C  
ATOM   3766  CE1 PHE C  75      -3.146 -22.109 -11.750  1.00 97.75           C  
ATOM   3767  CE2 PHE C  75      -2.912 -20.156 -13.125  1.00 97.75           C  
ATOM   3768  CZ  PHE C  75      -2.359 -21.281 -12.539  1.00 97.75           C  
ATOM   3769  N   ARG C  76      -7.621 -22.875 -13.250  1.00 97.25           N  
ATOM   3770  CA  ARG C  76      -7.367 -24.219 -13.766  1.00 97.25           C  
ATOM   3771  C   ARG C  76      -8.203 -24.484 -15.008  1.00 97.25           C  
ATOM   3772  CB  ARG C  76      -7.660 -25.266 -12.695  1.00 97.25           C  
ATOM   3773  O   ARG C  76      -7.820 -25.297 -15.859  1.00 97.25           O  
ATOM   3774  CG  ARG C  76      -6.578 -25.375 -11.633  1.00 97.25           C  
ATOM   3775  CD  ARG C  76      -5.223 -25.703 -12.234  1.00 97.25           C  
ATOM   3776  NE  ARG C  76      -4.199 -25.859 -11.203  1.00 97.25           N  
ATOM   3777  NH1 ARG C  76      -2.422 -25.875 -12.680  1.00 97.25           N  
ATOM   3778  NH2 ARG C  76      -2.049 -26.094 -10.430  1.00 97.25           N  
ATOM   3779  CZ  ARG C  76      -2.893 -25.938 -11.438  1.00 97.25           C  
ATOM   3780  N   LYS C  77      -9.289 -23.828 -15.156  1.00 95.69           N  
ATOM   3781  CA  LYS C  77     -10.039 -23.938 -16.406  1.00 95.69           C  
ATOM   3782  C   LYS C  77      -9.242 -23.359 -17.578  1.00 95.69           C  
ATOM   3783  CB  LYS C  77     -11.383 -23.219 -16.281  1.00 95.69           C  
ATOM   3784  O   LYS C  77      -9.234 -23.922 -18.672  1.00 95.69           O  
ATOM   3785  CG  LYS C  77     -12.281 -23.359 -17.500  1.00 95.69           C  
ATOM   3786  CD  LYS C  77     -13.602 -22.625 -17.312  1.00 95.69           C  
ATOM   3787  CE  LYS C  77     -14.461 -22.703 -18.578  1.00 95.69           C  
ATOM   3788  NZ  LYS C  77     -15.750 -21.953 -18.406  1.00 95.69           N  
ATOM   3789  N   ASN C  78      -8.531 -22.266 -17.344  1.00 95.44           N  
ATOM   3790  CA  ASN C  78      -7.801 -21.594 -18.406  1.00 95.44           C  
ATOM   3791  C   ASN C  78      -6.371 -22.094 -18.531  1.00 95.44           C  
ATOM   3792  CB  ASN C  78      -7.805 -20.078 -18.172  1.00 95.44           C  
ATOM   3793  O   ASN C  78      -5.777 -22.047 -19.609  1.00 95.44           O  
ATOM   3794  CG  ASN C  78      -9.164 -19.453 -18.422  1.00 95.44           C  
ATOM   3795  ND2 ASN C  78      -9.852 -19.078 -17.344  1.00 95.44           N  
ATOM   3796  OD1 ASN C  78      -9.586 -19.297 -19.562  1.00 95.44           O  
ATOM   3797  N   PHE C  79      -5.785 -22.562 -17.406  1.00 96.06           N  
ATOM   3798  CA  PHE C  79      -4.395 -23.000 -17.375  1.00 96.06           C  
ATOM   3799  C   PHE C  79      -4.281 -24.391 -16.781  1.00 96.06           C  
ATOM   3800  CB  PHE C  79      -3.539 -22.000 -16.578  1.00 96.06           C  
ATOM   3801  O   PHE C  79      -3.523 -24.594 -15.828  1.00 96.06           O  
ATOM   3802  CG  PHE C  79      -3.582 -20.594 -17.109  1.00 96.06           C  
ATOM   3803  CD1 PHE C  79      -2.742 -20.203 -18.141  1.00 96.06           C  
ATOM   3804  CD2 PHE C  79      -4.465 -19.672 -16.578  1.00 96.06           C  
ATOM   3805  CE1 PHE C  79      -2.779 -18.906 -18.641  1.00 96.06           C  
ATOM   3806  CE2 PHE C  79      -4.508 -18.359 -17.062  1.00 96.06           C  
ATOM   3807  CZ  PHE C  79      -3.664 -17.984 -18.094  1.00 96.06           C  
ATOM   3808  N   GLU C  80      -4.965 -25.344 -17.391  1.00 93.56           N  
ATOM   3809  CA  GLU C  80      -5.102 -26.703 -16.875  1.00 93.56           C  
ATOM   3810  C   GLU C  80      -3.746 -27.406 -16.812  1.00 93.56           C  
ATOM   3811  CB  GLU C  80      -6.070 -27.516 -17.750  1.00 93.56           C  
ATOM   3812  O   GLU C  80      -3.447 -28.109 -15.844  1.00 93.56           O  
ATOM   3813  CG  GLU C  80      -6.395 -28.891 -17.188  1.00 93.56           C  
ATOM   3814  CD  GLU C  80      -7.387 -29.672 -18.031  1.00 93.56           C  
ATOM   3815  OE1 GLU C  80      -7.766 -30.797 -17.656  1.00 93.56           O  
ATOM   3816  OE2 GLU C  80      -7.785 -29.141 -19.109  1.00 93.56           O  
ATOM   3817  N   THR C  81      -2.918 -27.141 -17.734  1.00 93.56           N  
ATOM   3818  CA  THR C  81      -1.693 -27.922 -17.859  1.00 93.56           C  
ATOM   3819  C   THR C  81      -0.494 -27.141 -17.344  1.00 93.56           C  
ATOM   3820  CB  THR C  81      -1.445 -28.328 -19.312  1.00 93.56           C  
ATOM   3821  O   THR C  81       0.646 -27.594 -17.438  1.00 93.56           O  
ATOM   3822  CG2 THR C  81      -2.559 -29.234 -19.828  1.00 93.56           C  
ATOM   3823  OG1 THR C  81      -1.386 -27.156 -20.141  1.00 93.56           O  
ATOM   3824  N   LEU C  82      -0.741 -26.000 -16.859  1.00 95.62           N  
ATOM   3825  CA  LEU C  82       0.373 -25.188 -16.375  1.00 95.62           C  
ATOM   3826  C   LEU C  82       0.978 -25.812 -15.109  1.00 95.62           C  
ATOM   3827  CB  LEU C  82      -0.086 -23.766 -16.078  1.00 95.62           C  
ATOM   3828  O   LEU C  82       0.266 -26.062 -14.141  1.00 95.62           O  
ATOM   3829  CG  LEU C  82       0.997 -22.781 -15.633  1.00 95.62           C  
ATOM   3830  CD1 LEU C  82       1.947 -22.469 -16.781  1.00 95.62           C  
ATOM   3831  CD2 LEU C  82       0.366 -21.500 -15.094  1.00 95.62           C  
ATOM   3832  N   ARG C  83       2.191 -26.094 -15.227  1.00 96.19           N  
ATOM   3833  CA  ARG C  83       2.916 -26.562 -14.055  1.00 96.19           C  
ATOM   3834  C   ARG C  83       3.129 -25.422 -13.055  1.00 96.19           C  
ATOM   3835  CB  ARG C  83       4.262 -27.156 -14.453  1.00 96.19           C  
ATOM   3836  O   ARG C  83       3.586 -24.344 -13.430  1.00 96.19           O  
ATOM   3837  CG  ARG C  83       4.148 -28.500 -15.180  1.00 96.19           C  
ATOM   3838  CD  ARG C  83       5.516 -29.109 -15.438  1.00 96.19           C  
ATOM   3839  NE  ARG C  83       6.148 -29.562 -14.195  1.00 96.19           N  
ATOM   3840  NH1 ARG C  83       8.078 -30.312 -15.211  1.00 96.19           N  
ATOM   3841  NH2 ARG C  83       7.828 -30.484 -12.938  1.00 96.19           N  
ATOM   3842  CZ  ARG C  83       7.352 -30.109 -14.117  1.00 96.19           C  
ATOM   3843  N   ILE C  84       2.838 -25.734 -11.734  1.00 96.94           N  
ATOM   3844  CA  ILE C  84       2.850 -24.625 -10.797  1.00 96.94           C  
ATOM   3845  C   ILE C  84       3.900 -24.875  -9.711  1.00 96.94           C  
ATOM   3846  CB  ILE C  84       1.461 -24.422 -10.148  1.00 96.94           C  
ATOM   3847  O   ILE C  84       4.145 -24.016  -8.867  1.00 96.94           O  
ATOM   3848  CG1 ILE C  84       0.953 -25.719  -9.539  1.00 96.94           C  
ATOM   3849  CG2 ILE C  84       0.465 -23.875 -11.180  1.00 96.94           C  
ATOM   3850  CD1 ILE C  84      -0.304 -25.562  -8.695  1.00 96.94           C  
ATOM   3851  N   ASP C  85       4.543 -26.062  -9.688  1.00 96.19           N  
ATOM   3852  CA  ASP C  85       5.621 -26.328  -8.742  1.00 96.19           C  
ATOM   3853  C   ASP C  85       6.863 -25.500  -9.078  1.00 96.19           C  
ATOM   3854  CB  ASP C  85       5.969 -27.812  -8.719  1.00 96.19           C  
ATOM   3855  O   ASP C  85       7.344 -24.734  -8.242  1.00 96.19           O  
ATOM   3856  CG  ASP C  85       6.270 -28.375 -10.102  1.00 96.19           C  
ATOM   3857  OD1 ASP C  85       5.895 -27.734 -11.109  1.00 96.19           O  
ATOM   3858  OD2 ASP C  85       6.883 -29.453 -10.180  1.00 96.19           O  
ATOM   3859  N   VAL C  86       7.332 -25.625 -10.359  1.00 96.88           N  
ATOM   3860  CA  VAL C  86       8.414 -24.812 -10.922  1.00 96.88           C  
ATOM   3861  C   VAL C  86       7.914 -24.094 -12.172  1.00 96.88           C  
ATOM   3862  CB  VAL C  86       9.648 -25.672 -11.266  1.00 96.88           C  
ATOM   3863  O   VAL C  86       7.668 -24.719 -13.203  1.00 96.88           O  
ATOM   3864  CG1 VAL C  86      10.773 -24.812 -11.820  1.00 96.88           C  
ATOM   3865  CG2 VAL C  86      10.125 -26.438 -10.031  1.00 96.88           C  
ATOM   3866  N   LEU C  87       7.836 -22.828 -12.023  1.00 95.81           N  
ATOM   3867  CA  LEU C  87       7.277 -22.016 -13.102  1.00 95.81           C  
ATOM   3868  C   LEU C  87       8.336 -21.688 -14.148  1.00 95.81           C  
ATOM   3869  CB  LEU C  87       6.691 -20.719 -12.539  1.00 95.81           C  
ATOM   3870  O   LEU C  87       9.500 -21.438 -13.805  1.00 95.81           O  
ATOM   3871  CG  LEU C  87       5.473 -20.859 -11.625  1.00 95.81           C  
ATOM   3872  CD1 LEU C  87       5.168 -19.531 -10.930  1.00 95.81           C  
ATOM   3873  CD2 LEU C  87       4.266 -21.344 -12.422  1.00 95.81           C  
ATOM   3874  N   ASP C  88       7.879 -21.812 -15.375  1.00 93.88           N  
ATOM   3875  CA  ASP C  88       8.664 -21.297 -16.484  1.00 93.88           C  
ATOM   3876  C   ASP C  88       8.312 -19.828 -16.781  1.00 93.88           C  
ATOM   3877  CB  ASP C  88       8.453 -22.141 -17.734  1.00 93.88           C  
ATOM   3878  O   ASP C  88       7.180 -19.531 -17.141  1.00 93.88           O  
ATOM   3879  CG  ASP C  88       9.375 -21.766 -18.891  1.00 93.88           C  
ATOM   3880  OD1 ASP C  88      10.141 -20.797 -18.750  1.00 93.88           O  
ATOM   3881  OD2 ASP C  88       9.344 -22.453 -19.922  1.00 93.88           O  
ATOM   3882  N   PRO C  89       9.273 -18.969 -16.672  1.00 90.69           N  
ATOM   3883  CA  PRO C  89       9.000 -17.547 -16.906  1.00 90.69           C  
ATOM   3884  C   PRO C  89       8.391 -17.281 -18.281  1.00 90.69           C  
ATOM   3885  CB  PRO C  89      10.375 -16.891 -16.797  1.00 90.69           C  
ATOM   3886  O   PRO C  89       7.641 -16.312 -18.453  1.00 90.69           O  
ATOM   3887  CG  PRO C  89      11.172 -17.828 -15.945  1.00 90.69           C  
ATOM   3888  CD  PRO C  89      10.688 -19.234 -16.203  1.00 90.69           C  
ATOM   3889  N   GLU C  90       8.641 -18.031 -19.203  1.00 90.81           N  
ATOM   3890  CA  GLU C  90       8.117 -17.844 -20.562  1.00 90.81           C  
ATOM   3891  C   GLU C  90       6.617 -18.109 -20.609  1.00 90.81           C  
ATOM   3892  CB  GLU C  90       8.852 -18.750 -21.547  1.00 90.81           C  
ATOM   3893  O   GLU C  90       5.906 -17.531 -21.438  1.00 90.81           O  
ATOM   3894  CG  GLU C  90      10.289 -18.328 -21.828  1.00 90.81           C  
ATOM   3895  CD  GLU C  90      10.406 -16.938 -22.422  1.00 90.81           C  
ATOM   3896  OE1 GLU C  90      11.172 -16.109 -21.875  1.00 90.81           O  
ATOM   3897  OE2 GLU C  90       9.719 -16.672 -23.438  1.00 90.81           O  
ATOM   3898  N   GLU C  91       6.176 -18.922 -19.781  1.00 92.00           N  
ATOM   3899  CA  GLU C  91       4.746 -19.203 -19.734  1.00 92.00           C  
ATOM   3900  C   GLU C  91       3.982 -18.062 -19.062  1.00 92.00           C  
ATOM   3901  CB  GLU C  91       4.488 -20.516 -18.984  1.00 92.00           C  
ATOM   3902  O   GLU C  91       2.750 -18.047 -19.078  1.00 92.00           O  
ATOM   3903  CG  GLU C  91       4.965 -21.750 -19.734  1.00 92.00           C  
ATOM   3904  CD  GLU C  91       4.348 -23.047 -19.219  1.00 92.00           C  
ATOM   3905  OE1 GLU C  91       4.410 -24.078 -19.922  1.00 92.00           O  
ATOM   3906  OE2 GLU C  91       3.793 -23.031 -18.094  1.00 92.00           O  
ATOM   3907  N   LEU C  92       4.711 -17.156 -18.500  1.00 90.12           N  
ATOM   3908  CA  LEU C  92       4.086 -16.031 -17.828  1.00 90.12           C  
ATOM   3909  C   LEU C  92       4.340 -14.734 -18.609  1.00 90.12           C  
ATOM   3910  CB  LEU C  92       4.613 -15.891 -16.406  1.00 90.12           C  
ATOM   3911  O   LEU C  92       3.467 -13.867 -18.672  1.00 90.12           O  
ATOM   3912  CG  LEU C  92       4.254 -17.016 -15.438  1.00 90.12           C  
ATOM   3913  CD1 LEU C  92       5.195 -17.016 -14.242  1.00 90.12           C  
ATOM   3914  CD2 LEU C  92       2.803 -16.891 -14.984  1.00 90.12           C  
ATOM   3915  N   LYS C  93       5.457 -14.680 -19.250  1.00 85.19           N  
ATOM   3916  CA  LYS C  93       5.910 -13.367 -19.719  1.00 85.19           C  
ATOM   3917  C   LYS C  93       5.984 -13.328 -21.234  1.00 85.19           C  
ATOM   3918  CB  LYS C  93       7.273 -13.031 -19.109  1.00 85.19           C  
ATOM   3919  O   LYS C  93       6.086 -12.250 -21.828  1.00 85.19           O  
ATOM   3920  CG  LYS C  93       7.285 -12.977 -17.594  1.00 85.19           C  
ATOM   3921  CD  LYS C  93       6.445 -11.812 -17.078  1.00 85.19           C  
ATOM   3922  CE  LYS C  93       6.520 -11.703 -15.555  1.00 85.19           C  
ATOM   3923  NZ  LYS C  93       5.629 -10.633 -15.031  1.00 85.19           N  
ATOM   3924  N   SER C  94       5.957 -14.461 -21.953  1.00 86.56           N  
ATOM   3925  CA  SER C  94       5.984 -14.445 -23.406  1.00 86.56           C  
ATOM   3926  C   SER C  94       4.766 -13.719 -23.969  1.00 86.56           C  
ATOM   3927  CB  SER C  94       6.051 -15.867 -23.969  1.00 86.56           C  
ATOM   3928  O   SER C  94       3.760 -13.555 -23.281  1.00 86.56           O  
ATOM   3929  OG  SER C  94       4.840 -16.562 -23.719  1.00 86.56           O  
ATOM   3930  N   GLU C  95       4.930 -13.273 -25.141  1.00 84.69           N  
ATOM   3931  CA  GLU C  95       3.828 -12.562 -25.781  1.00 84.69           C  
ATOM   3932  C   GLU C  95       2.582 -13.438 -25.875  1.00 84.69           C  
ATOM   3933  CB  GLU C  95       4.238 -12.078 -27.188  1.00 84.69           C  
ATOM   3934  O   GLU C  95       1.472 -12.984 -25.609  1.00 84.69           O  
ATOM   3935  CG  GLU C  95       5.125 -10.844 -27.172  1.00 84.69           C  
ATOM   3936  CD  GLU C  95       5.309 -10.219 -28.547  1.00 84.69           C  
ATOM   3937  OE1 GLU C  95       5.902  -9.117 -28.625  1.00 84.69           O  
ATOM   3938  OE2 GLU C  95       4.855 -10.836 -29.531  1.00 84.69           O  
ATOM   3939  N   SER C  96       2.852 -14.625 -26.359  1.00 89.00           N  
ATOM   3940  CA  SER C  96       1.727 -15.555 -26.438  1.00 89.00           C  
ATOM   3941  C   SER C  96       1.113 -15.812 -25.078  1.00 89.00           C  
ATOM   3942  CB  SER C  96       2.170 -16.875 -27.062  1.00 89.00           C  
ATOM   3943  O   SER C  96      -0.109 -15.891 -24.938  1.00 89.00           O  
ATOM   3944  OG  SER C  96       3.076 -17.562 -26.219  1.00 89.00           O  
ATOM   3945  N   ALA C  97       1.922 -15.969 -24.031  1.00 89.62           N  
ATOM   3946  CA  ALA C  97       1.443 -16.188 -22.672  1.00 89.62           C  
ATOM   3947  C   ALA C  97       0.670 -14.984 -22.156  1.00 89.62           C  
ATOM   3948  CB  ALA C  97       2.613 -16.516 -21.750  1.00 89.62           C  
ATOM   3949  O   ALA C  97      -0.387 -15.133 -21.531  1.00 89.62           O  
ATOM   3950  N   LYS C  98       1.129 -13.836 -22.453  1.00 86.50           N  
ATOM   3951  CA  LYS C  98       0.467 -12.617 -22.000  1.00 86.50           C  
ATOM   3952  C   LYS C  98      -0.930 -12.492 -22.609  1.00 86.50           C  
ATOM   3953  CB  LYS C  98       1.303 -11.383 -22.359  1.00 86.50           C  
ATOM   3954  O   LYS C  98      -1.854 -12.008 -21.953  1.00 86.50           O  
ATOM   3955  CG  LYS C  98       2.561 -11.227 -21.516  1.00 86.50           C  
ATOM   3956  CD  LYS C  98       3.350  -9.984 -21.922  1.00 86.50           C  
ATOM   3957  CE  LYS C  98       4.637  -9.852 -21.125  1.00 86.50           C  
ATOM   3958  NZ  LYS C  98       5.449  -8.680 -21.562  1.00 86.50           N  
ATOM   3959  N   GLU C  99      -1.026 -12.867 -23.828  1.00 87.44           N  
ATOM   3960  CA  GLU C  99      -2.318 -12.820 -24.516  1.00 87.44           C  
ATOM   3961  C   GLU C  99      -3.326 -13.750 -23.844  1.00 87.44           C  
ATOM   3962  CB  GLU C  99      -2.166 -13.188 -25.984  1.00 87.44           C  
ATOM   3963  O   GLU C  99      -4.523 -13.453 -23.797  1.00 87.44           O  
ATOM   3964  CG  GLU C  99      -1.682 -12.039 -26.859  1.00 87.44           C  
ATOM   3965  CD  GLU C  99      -1.397 -12.453 -28.297  1.00 87.44           C  
ATOM   3966  OE1 GLU C  99      -0.869 -11.625 -29.078  1.00 87.44           O  
ATOM   3967  OE2 GLU C  99      -1.706 -13.609 -28.641  1.00 87.44           O  
ATOM   3968  N   LYS C 100      -2.850 -14.812 -23.312  1.00 92.31           N  
ATOM   3969  CA  LYS C 100      -3.719 -15.750 -22.609  1.00 92.31           C  
ATOM   3970  C   LYS C 100      -4.039 -15.250 -21.203  1.00 92.31           C  
ATOM   3971  CB  LYS C 100      -3.072 -17.141 -22.531  1.00 92.31           C  
ATOM   3972  O   LYS C 100      -5.176 -15.375 -20.734  1.00 92.31           O  
ATOM   3973  CG  LYS C 100      -3.027 -17.859 -23.875  1.00 92.31           C  
ATOM   3974  CD  LYS C 100      -2.422 -19.250 -23.734  1.00 92.31           C  
ATOM   3975  CE  LYS C 100      -2.316 -19.953 -25.078  1.00 92.31           C  
ATOM   3976  NZ  LYS C 100      -1.644 -21.281 -24.953  1.00 92.31           N  
ATOM   3977  N   TRP C 101      -3.121 -14.648 -20.531  1.00 93.75           N  
ATOM   3978  CA  TRP C 101      -3.266 -14.211 -19.156  1.00 93.75           C  
ATOM   3979  C   TRP C 101      -4.133 -12.961 -19.062  1.00 93.75           C  
ATOM   3980  CB  TRP C 101      -1.895 -13.938 -18.531  1.00 93.75           C  
ATOM   3981  O   TRP C 101      -4.828 -12.750 -18.062  1.00 93.75           O  
ATOM   3982  CG  TRP C 101      -1.244 -15.156 -17.938  1.00 93.75           C  
ATOM   3983  CD1 TRP C 101      -0.215 -15.883 -18.469  1.00 93.75           C  
ATOM   3984  CD2 TRP C 101      -1.582 -15.789 -16.703  1.00 93.75           C  
ATOM   3985  CE2 TRP C 101      -0.716 -16.891 -16.547  1.00 93.75           C  
ATOM   3986  CE3 TRP C 101      -2.533 -15.523 -15.703  1.00 93.75           C  
ATOM   3987  NE1 TRP C 101       0.107 -16.922 -17.641  1.00 93.75           N  
ATOM   3988  CH2 TRP C 101      -1.715 -17.453 -14.469  1.00 93.75           C  
ATOM   3989  CZ2 TRP C 101      -0.774 -17.734 -15.430  1.00 93.75           C  
ATOM   3990  CZ3 TRP C 101      -2.590 -16.359 -14.594  1.00 93.75           C  
ATOM   3991  N   ARG C 102      -4.109 -12.211 -20.078  1.00 90.88           N  
ATOM   3992  CA  ARG C 102      -4.777 -10.914 -20.031  1.00 90.88           C  
ATOM   3993  C   ARG C 102      -6.273 -11.078 -19.781  1.00 90.88           C  
ATOM   3994  CB  ARG C 102      -4.551 -10.148 -21.344  1.00 90.88           C  
ATOM   3995  O   ARG C 102      -6.820 -10.461 -18.859  1.00 90.88           O  
ATOM   3996  CG  ARG C 102      -5.035  -8.703 -21.297  1.00 90.88           C  
ATOM   3997  CD  ARG C 102      -4.656  -7.949 -22.562  1.00 90.88           C  
ATOM   3998  NE  ARG C 102      -4.949  -6.523 -22.453  1.00 90.88           N  
ATOM   3999  NH1 ARG C 102      -3.855  -5.926 -24.391  1.00 90.88           N  
ATOM   4000  NH2 ARG C 102      -4.887  -4.328 -23.109  1.00 90.88           N  
ATOM   4001  CZ  ARG C 102      -4.562  -5.594 -23.312  1.00 90.88           C  
ATOM   4002  N   PRO C 103      -6.973 -11.836 -20.562  1.00 91.44           N  
ATOM   4003  CA  PRO C 103      -8.398 -12.008 -20.281  1.00 91.44           C  
ATOM   4004  C   PRO C 103      -8.664 -12.570 -18.891  1.00 91.44           C  
ATOM   4005  CB  PRO C 103      -8.852 -12.992 -21.359  1.00 91.44           C  
ATOM   4006  O   PRO C 103      -9.648 -12.195 -18.250  1.00 91.44           O  
ATOM   4007  CG  PRO C 103      -7.785 -12.938 -22.406  1.00 91.44           C  
ATOM   4008  CD  PRO C 103      -6.504 -12.516 -21.750  1.00 91.44           C  
ATOM   4009  N   PHE C 104      -7.867 -13.453 -18.453  1.00 94.12           N  
ATOM   4010  CA  PHE C 104      -8.008 -14.008 -17.109  1.00 94.12           C  
ATOM   4011  C   PHE C 104      -7.891 -12.914 -16.062  1.00 94.12           C  
ATOM   4012  CB  PHE C 104      -6.949 -15.094 -16.859  1.00 94.12           C  
ATOM   4013  O   PHE C 104      -8.727 -12.820 -15.156  1.00 94.12           O  
ATOM   4014  CG  PHE C 104      -6.922 -15.594 -15.445  1.00 94.12           C  
ATOM   4015  CD1 PHE C 104      -6.012 -15.086 -14.523  1.00 94.12           C  
ATOM   4016  CD2 PHE C 104      -7.809 -16.578 -15.031  1.00 94.12           C  
ATOM   4017  CE1 PHE C 104      -5.984 -15.555 -13.211  1.00 94.12           C  
ATOM   4018  CE2 PHE C 104      -7.785 -17.062 -13.719  1.00 94.12           C  
ATOM   4019  CZ  PHE C 104      -6.871 -16.547 -12.812  1.00 94.12           C  
ATOM   4020  N   CYS C 105      -6.879 -12.109 -16.156  1.00 92.56           N  
ATOM   4021  CA  CYS C 105      -6.645 -11.055 -15.172  1.00 92.56           C  
ATOM   4022  C   CYS C 105      -7.793 -10.047 -15.172  1.00 92.56           C  
ATOM   4023  CB  CYS C 105      -5.328 -10.336 -15.469  1.00 92.56           C  
ATOM   4024  O   CYS C 105      -8.250  -9.625 -14.109  1.00 92.56           O  
ATOM   4025  SG  CYS C 105      -3.867 -11.367 -15.211  1.00 92.56           S  
ATOM   4026  N   LEU C 106      -8.305  -9.719 -16.359  1.00 90.50           N  
ATOM   4027  CA  LEU C 106      -9.344  -8.695 -16.484  1.00 90.50           C  
ATOM   4028  C   LEU C 106     -10.672  -9.195 -15.930  1.00 90.50           C  
ATOM   4029  CB  LEU C 106      -9.508  -8.289 -17.953  1.00 90.50           C  
ATOM   4030  O   LEU C 106     -11.523  -8.398 -15.523  1.00 90.50           O  
ATOM   4031  CG  LEU C 106      -8.414  -7.398 -18.531  1.00 90.50           C  
ATOM   4032  CD1 LEU C 106      -8.617  -7.223 -20.031  1.00 90.50           C  
ATOM   4033  CD2 LEU C 106      -8.391  -6.047 -17.828  1.00 90.50           C  
ATOM   4034  N   LYS C 107     -10.805 -10.430 -15.836  1.00 92.69           N  
ATOM   4035  CA  LYS C 107     -12.016 -11.008 -15.266  1.00 92.69           C  
ATOM   4036  C   LYS C 107     -12.164 -10.625 -13.797  1.00 92.69           C  
ATOM   4037  CB  LYS C 107     -12.008 -12.531 -15.422  1.00 92.69           C  
ATOM   4038  O   LYS C 107     -13.281 -10.594 -13.273  1.00 92.69           O  
ATOM   4039  CG  LYS C 107     -13.328 -13.195 -15.078  1.00 92.69           C  
ATOM   4040  CD  LYS C 107     -13.305 -14.688 -15.375  1.00 92.69           C  
ATOM   4041  CE  LYS C 107     -14.617 -15.359 -15.000  1.00 92.69           C  
ATOM   4042  NZ  LYS C 107     -14.586 -16.828 -15.281  1.00 92.69           N  
ATOM   4043  N   PHE C 108     -11.094 -10.266 -13.203  1.00 92.69           N  
ATOM   4044  CA  PHE C 108     -11.141 -10.023 -11.766  1.00 92.69           C  
ATOM   4045  C   PHE C 108     -11.023  -8.539 -11.469  1.00 92.69           C  
ATOM   4046  CB  PHE C 108     -10.023 -10.797 -11.055  1.00 92.69           C  
ATOM   4047  O   PHE C 108     -10.852  -8.141 -10.312  1.00 92.69           O  
ATOM   4048  CG  PHE C 108     -10.250 -12.281 -10.992  1.00 92.69           C  
ATOM   4049  CD1 PHE C 108     -11.078 -12.836 -10.023  1.00 92.69           C  
ATOM   4050  CD2 PHE C 108      -9.648 -13.133 -11.914  1.00 92.69           C  
ATOM   4051  CE1 PHE C 108     -11.297 -14.211  -9.961  1.00 92.69           C  
ATOM   4052  CE2 PHE C 108      -9.852 -14.508 -11.859  1.00 92.69           C  
ATOM   4053  CZ  PHE C 108     -10.680 -15.039 -10.883  1.00 92.69           C  
ATOM   4054  N   ASN C 109     -11.180  -7.852 -12.602  1.00 87.19           N  
ATOM   4055  CA  ASN C 109     -11.312  -6.410 -12.406  1.00 87.19           C  
ATOM   4056  C   ASN C 109     -12.609  -6.062 -11.680  1.00 87.19           C  
ATOM   4057  CB  ASN C 109     -11.242  -5.676 -13.742  1.00 87.19           C  
ATOM   4058  O   ASN C 109     -13.695  -6.434 -12.125  1.00 87.19           O  
ATOM   4059  CG  ASN C 109     -11.188  -4.172 -13.586  1.00 87.19           C  
ATOM   4060  ND2 ASN C 109     -11.133  -3.455 -14.703  1.00 87.19           N  
ATOM   4061  OD1 ASN C 109     -11.203  -3.654 -12.461  1.00 87.19           O  
ATOM   4062  N   GLY C 110     -12.430  -5.477 -10.445  1.00 83.62           N  
ATOM   4063  CA  GLY C 110     -13.586  -5.137  -9.641  1.00 83.62           C  
ATOM   4064  C   GLY C 110     -13.953  -6.219  -8.641  1.00 83.62           C  
ATOM   4065  O   GLY C 110     -14.797  -6.004  -7.766  1.00 83.62           O  
ATOM   4066  N   ILE C 111     -13.453  -7.391  -8.719  1.00 89.38           N  
ATOM   4067  CA  ILE C 111     -13.695  -8.484  -7.793  1.00 89.38           C  
ATOM   4068  C   ILE C 111     -12.578  -8.547  -6.758  1.00 89.38           C  
ATOM   4069  CB  ILE C 111     -13.820  -9.836  -8.531  1.00 89.38           C  
ATOM   4070  O   ILE C 111     -12.844  -8.641  -5.555  1.00 89.38           O  
ATOM   4071  CG1 ILE C 111     -14.961  -9.789  -9.555  1.00 89.38           C  
ATOM   4072  CG2 ILE C 111     -14.016 -10.984  -7.539  1.00 89.38           C  
ATOM   4073  CD1 ILE C 111     -15.031 -11.000 -10.469  1.00 89.38           C  
ATOM   4074  N   VAL C 112     -11.344  -8.406  -7.270  1.00 89.50           N  
ATOM   4075  CA  VAL C 112     -10.164  -8.383  -6.414  1.00 89.50           C  
ATOM   4076  C   VAL C 112      -9.555  -6.980  -6.414  1.00 89.50           C  
ATOM   4077  CB  VAL C 112      -9.109  -9.422  -6.863  1.00 89.50           C  
ATOM   4078  O   VAL C 112      -9.195  -6.449  -7.473  1.00 89.50           O  
ATOM   4079  CG1 VAL C 112      -7.852  -9.320  -6.000  1.00 89.50           C  
ATOM   4080  CG2 VAL C 112      -9.695 -10.828  -6.797  1.00 89.50           C  
ATOM   4081  N   GLU C 113      -9.523  -6.496  -5.254  1.00 85.25           N  
ATOM   4082  CA  GLU C 113      -8.914  -5.176  -5.137  1.00 85.25           C  
ATOM   4083  C   GLU C 113      -7.445  -5.207  -5.539  1.00 85.25           C  
ATOM   4084  CB  GLU C 113      -9.062  -4.641  -3.711  1.00 85.25           C  
ATOM   4085  O   GLU C 113      -6.723  -6.145  -5.191  1.00 85.25           O  
ATOM   4086  CG  GLU C 113      -8.898  -3.131  -3.602  1.00 85.25           C  
ATOM   4087  CD  GLU C 113      -9.125  -2.604  -2.193  1.00 85.25           C  
ATOM   4088  OE1 GLU C 113      -8.914  -1.394  -1.957  1.00 85.25           O  
ATOM   4089  OE2 GLU C 113      -9.523  -3.408  -1.320  1.00 85.25           O  
ATOM   4090  N   ASP C 114      -7.012  -4.219  -6.305  1.00 83.69           N  
ATOM   4091  CA  ASP C 114      -5.625  -4.094  -6.738  1.00 83.69           C  
ATOM   4092  C   ASP C 114      -5.145  -5.375  -7.414  1.00 83.69           C  
ATOM   4093  CB  ASP C 114      -4.719  -3.752  -5.555  1.00 83.69           C  
ATOM   4094  O   ASP C 114      -4.031  -5.840  -7.156  1.00 83.69           O  
ATOM   4095  CG  ASP C 114      -5.008  -2.385  -4.961  1.00 83.69           C  
ATOM   4096  OD1 ASP C 114      -5.480  -1.490  -5.695  1.00 83.69           O  
ATOM   4097  OD2 ASP C 114      -4.754  -2.197  -3.752  1.00 83.69           O  
ATOM   4098  N   PHE C 115      -6.023  -5.973  -8.258  1.00 88.44           N  
ATOM   4099  CA  PHE C 115      -5.754  -7.258  -8.891  1.00 88.44           C  
ATOM   4100  C   PHE C 115      -4.520  -7.172  -9.781  1.00 88.44           C  
ATOM   4101  CB  PHE C 115      -6.961  -7.719  -9.711  1.00 88.44           C  
ATOM   4102  O   PHE C 115      -3.836  -8.172 -10.000  1.00 88.44           O  
ATOM   4103  CG  PHE C 115      -7.117  -7.000 -11.023  1.00 88.44           C  
ATOM   4104  CD1 PHE C 115      -7.723  -5.750 -11.078  1.00 88.44           C  
ATOM   4105  CD2 PHE C 115      -6.656  -7.574 -12.203  1.00 88.44           C  
ATOM   4106  CE1 PHE C 115      -7.867  -5.082 -12.289  1.00 88.44           C  
ATOM   4107  CE2 PHE C 115      -6.797  -6.910 -13.414  1.00 88.44           C  
ATOM   4108  CZ  PHE C 115      -7.402  -5.668 -13.461  1.00 88.44           C  
ATOM   4109  N   ASN C 116      -4.152  -5.953 -10.266  1.00 85.62           N  
ATOM   4110  CA  ASN C 116      -3.047  -5.770 -11.203  1.00 85.62           C  
ATOM   4111  C   ASN C 116      -1.812  -5.203 -10.508  1.00 85.62           C  
ATOM   4112  CB  ASN C 116      -3.469  -4.859 -12.359  1.00 85.62           C  
ATOM   4113  O   ASN C 116      -0.851  -4.805 -11.164  1.00 85.62           O  
ATOM   4114  CG  ASN C 116      -3.779  -3.447 -11.906  1.00 85.62           C  
ATOM   4115  ND2 ASN C 116      -3.779  -2.510 -12.844  1.00 85.62           N  
ATOM   4116  OD1 ASN C 116      -4.020  -3.199 -10.719  1.00 85.62           O  
ATOM   4117  N   TYR C 117      -1.833  -5.160  -9.141  1.00 85.25           N  
ATOM   4118  CA  TYR C 117      -0.701  -4.648  -8.375  1.00 85.25           C  
ATOM   4119  C   TYR C 117       0.512  -5.562  -8.523  1.00 85.25           C  
ATOM   4120  CB  TYR C 117      -1.069  -4.504  -6.898  1.00 85.25           C  
ATOM   4121  O   TYR C 117       0.380  -6.785  -8.508  1.00 85.25           O  
ATOM   4122  CG  TYR C 117      -0.122  -3.623  -6.121  1.00 85.25           C  
ATOM   4123  CD1 TYR C 117       0.873  -4.176  -5.316  1.00 85.25           C  
ATOM   4124  CD2 TYR C 117      -0.219  -2.238  -6.184  1.00 85.25           C  
ATOM   4125  CE1 TYR C 117       1.748  -3.371  -4.598  1.00 85.25           C  
ATOM   4126  CE2 TYR C 117       0.650  -1.421  -5.469  1.00 85.25           C  
ATOM   4127  OH  TYR C 117       2.492  -1.192  -3.967  1.00 85.25           O  
ATOM   4128  CZ  TYR C 117       1.629  -1.996  -4.680  1.00 85.25           C  
ATOM   4129  N   GLY C 118       1.692  -4.957  -8.719  1.00 83.94           N  
ATOM   4130  CA  GLY C 118       2.914  -5.738  -8.836  1.00 83.94           C  
ATOM   4131  C   GLY C 118       3.242  -6.523  -7.574  1.00 83.94           C  
ATOM   4132  O   GLY C 118       3.311  -5.953  -6.484  1.00 83.94           O  
ATOM   4133  N   THR C 119       3.475  -7.770  -7.773  1.00 89.56           N  
ATOM   4134  CA  THR C 119       3.707  -8.695  -6.672  1.00 89.56           C  
ATOM   4135  C   THR C 119       4.828  -9.672  -7.012  1.00 89.56           C  
ATOM   4136  CB  THR C 119       2.428  -9.477  -6.320  1.00 89.56           C  
ATOM   4137  O   THR C 119       4.977 -10.070  -8.172  1.00 89.56           O  
ATOM   4138  CG2 THR C 119       2.629 -10.320  -5.066  1.00 89.56           C  
ATOM   4139  OG1 THR C 119       1.357  -8.555  -6.090  1.00 89.56           O  
ATOM   4140  N   LEU C 120       5.574 -10.039  -6.020  1.00 90.69           N  
ATOM   4141  CA  LEU C 120       6.645 -11.008  -6.215  1.00 90.69           C  
ATOM   4142  C   LEU C 120       6.105 -12.438  -6.164  1.00 90.69           C  
ATOM   4143  CB  LEU C 120       7.738 -10.828  -5.156  1.00 90.69           C  
ATOM   4144  O   LEU C 120       5.285 -12.758  -5.305  1.00 90.69           O  
ATOM   4145  CG  LEU C 120       8.516  -9.508  -5.203  1.00 90.69           C  
ATOM   4146  CD1 LEU C 120       9.461  -9.406  -4.012  1.00 90.69           C  
ATOM   4147  CD2 LEU C 120       9.281  -9.391  -6.516  1.00 90.69           C  
ATOM   4148  N   LEU C 121       6.562 -13.148  -7.090  1.00 94.62           N  
ATOM   4149  CA  LEU C 121       6.148 -14.539  -7.215  1.00 94.62           C  
ATOM   4150  C   LEU C 121       7.355 -15.461  -7.297  1.00 94.62           C  
ATOM   4151  CB  LEU C 121       5.262 -14.727  -8.445  1.00 94.62           C  
ATOM   4152  O   LEU C 121       8.312 -15.180  -8.023  1.00 94.62           O  
ATOM   4153  CG  LEU C 121       4.809 -16.156  -8.742  1.00 94.62           C  
ATOM   4154  CD1 LEU C 121       3.840 -16.641  -7.672  1.00 94.62           C  
ATOM   4155  CD2 LEU C 121       4.164 -16.234 -10.125  1.00 94.62           C  
ATOM   4156  N   ARG C 122       7.293 -16.531  -6.535  1.00 94.62           N  
ATOM   4157  CA  ARG C 122       8.367 -17.516  -6.582  1.00 94.62           C  
ATOM   4158  C   ARG C 122       8.258 -18.391  -7.820  1.00 94.62           C  
ATOM   4159  CB  ARG C 122       8.359 -18.391  -5.320  1.00 94.62           C  
ATOM   4160  O   ARG C 122       7.164 -18.844  -8.180  1.00 94.62           O  
ATOM   4161  CG  ARG C 122       8.719 -17.625  -4.051  1.00 94.62           C  
ATOM   4162  CD  ARG C 122       8.570 -18.500  -2.812  1.00 94.62           C  
ATOM   4163  NE  ARG C 122       7.180 -18.859  -2.570  1.00 94.62           N  
ATOM   4164  NH1 ARG C 122       7.668 -20.781  -1.369  1.00 94.62           N  
ATOM   4165  NH2 ARG C 122       5.488 -20.172  -1.729  1.00 94.62           N  
ATOM   4166  CZ  ARG C 122       6.781 -19.938  -1.890  1.00 94.62           C  
ATOM   4167  N   LEU C 123       9.414 -18.719  -8.398  1.00 95.25           N  
ATOM   4168  CA  LEU C 123       9.453 -19.641  -9.523  1.00 95.25           C  
ATOM   4169  C   LEU C 123       9.375 -21.078  -9.047  1.00 95.25           C  
ATOM   4170  CB  LEU C 123      10.727 -19.422 -10.352  1.00 95.25           C  
ATOM   4171  O   LEU C 123       8.531 -21.859  -9.500  1.00 95.25           O  
ATOM   4172  CG  LEU C 123      10.820 -18.109 -11.117  1.00 95.25           C  
ATOM   4173  CD1 LEU C 123      12.227 -17.922 -11.672  1.00 95.25           C  
ATOM   4174  CD2 LEU C 123       9.789 -18.062 -12.242  1.00 95.25           C  
ATOM   4175  N   ASP C 124      10.266 -21.391  -8.188  1.00 95.44           N  
ATOM   4176  CA  ASP C 124      10.234 -22.672  -7.500  1.00 95.44           C  
ATOM   4177  C   ASP C 124       9.594 -22.547  -6.121  1.00 95.44           C  
ATOM   4178  CB  ASP C 124      11.648 -23.250  -7.367  1.00 95.44           C  
ATOM   4179  O   ASP C 124      10.117 -21.859  -5.246  1.00 95.44           O  
ATOM   4180  CG  ASP C 124      11.664 -24.688  -6.859  1.00 95.44           C  
ATOM   4181  OD1 ASP C 124      10.648 -25.141  -6.281  1.00 95.44           O  
ATOM   4182  OD2 ASP C 124      12.703 -25.359  -7.031  1.00 95.44           O  
ATOM   4183  N   CYS C 125       8.484 -23.266  -5.938  1.00 95.25           N  
ATOM   4184  CA  CYS C 125       7.703 -23.078  -4.719  1.00 95.25           C  
ATOM   4185  C   CYS C 125       8.367 -23.781  -3.535  1.00 95.25           C  
ATOM   4186  CB  CYS C 125       6.281 -23.609  -4.902  1.00 95.25           C  
ATOM   4187  O   CYS C 125       8.008 -23.531  -2.383  1.00 95.25           O  
ATOM   4188  SG  CYS C 125       6.199 -25.391  -5.152  1.00 95.25           S  
ATOM   4189  N   SER C 126       9.289 -24.656  -3.752  1.00 92.56           N  
ATOM   4190  CA  SER C 126       9.984 -25.375  -2.680  1.00 92.56           C  
ATOM   4191  C   SER C 126      11.047 -24.484  -2.029  1.00 92.56           C  
ATOM   4192  CB  SER C 126      10.625 -26.656  -3.211  1.00 92.56           C  
ATOM   4193  O   SER C 126      11.523 -24.797  -0.934  1.00 92.56           O  
ATOM   4194  OG  SER C 126      11.695 -26.344  -4.086  1.00 92.56           O  
ATOM   4195  N   GLN C 127      11.336 -23.375  -2.709  1.00 90.00           N  
ATOM   4196  CA  GLN C 127      12.375 -22.469  -2.227  1.00 90.00           C  
ATOM   4197  C   GLN C 127      11.781 -21.125  -1.811  1.00 90.00           C  
ATOM   4198  CB  GLN C 127      13.445 -22.266  -3.297  1.00 90.00           C  
ATOM   4199  O   GLN C 127      10.609 -20.844  -2.074  1.00 90.00           O  
ATOM   4200  CG  GLN C 127      14.109 -23.547  -3.764  1.00 90.00           C  
ATOM   4201  CD  GLN C 127      15.289 -23.297  -4.684  1.00 90.00           C  
ATOM   4202  NE2 GLN C 127      15.914 -24.375  -5.141  1.00 90.00           N  
ATOM   4203  OE1 GLN C 127      15.633 -22.156  -4.984  1.00 90.00           O  
ATOM   4204  N   GLY C 128      12.633 -20.391  -1.157  1.00 89.31           N  
ATOM   4205  CA  GLY C 128      12.211 -19.062  -0.720  1.00 89.31           C  
ATOM   4206  C   GLY C 128      12.383 -18.000  -1.784  1.00 89.31           C  
ATOM   4207  O   GLY C 128      12.680 -18.312  -2.941  1.00 89.31           O  
ATOM   4208  N   TYR C 129      12.070 -16.750  -1.405  1.00 90.00           N  
ATOM   4209  CA  TYR C 129      12.250 -15.609  -2.287  1.00 90.00           C  
ATOM   4210  C   TYR C 129      13.727 -15.242  -2.400  1.00 90.00           C  
ATOM   4211  CB  TYR C 129      11.453 -14.406  -1.782  1.00 90.00           C  
ATOM   4212  O   TYR C 129      14.359 -14.883  -1.407  1.00 90.00           O  
ATOM   4213  CG  TYR C 129       9.961 -14.547  -1.958  1.00 90.00           C  
ATOM   4214  CD1 TYR C 129       9.352 -14.227  -3.166  1.00 90.00           C  
ATOM   4215  CD2 TYR C 129       9.164 -15.008  -0.916  1.00 90.00           C  
ATOM   4216  CE1 TYR C 129       7.973 -14.359  -3.332  1.00 90.00           C  
ATOM   4217  CE2 TYR C 129       7.785 -15.141  -1.070  1.00 90.00           C  
ATOM   4218  OH  TYR C 129       5.840 -14.945  -2.439  1.00 90.00           O  
ATOM   4219  CZ  TYR C 129       7.203 -14.820  -2.279  1.00 90.00           C  
ATOM   4220  N   THR C 130      14.305 -15.383  -3.572  1.00 83.50           N  
ATOM   4221  CA  THR C 130      15.664 -14.984  -3.926  1.00 83.50           C  
ATOM   4222  C   THR C 130      15.672 -14.234  -5.258  1.00 83.50           C  
ATOM   4223  CB  THR C 130      16.594 -16.203  -4.008  1.00 83.50           C  
ATOM   4224  O   THR C 130      14.664 -14.195  -5.965  1.00 83.50           O  
ATOM   4225  CG2 THR C 130      16.547 -17.016  -2.725  1.00 83.50           C  
ATOM   4226  OG1 THR C 130      16.203 -17.031  -5.109  1.00 83.50           O  
ATOM   4227  N   GLU C 131      16.719 -13.656  -5.512  1.00 79.88           N  
ATOM   4228  CA  GLU C 131      16.828 -12.922  -6.766  1.00 79.88           C  
ATOM   4229  C   GLU C 131      16.594 -13.828  -7.969  1.00 79.88           C  
ATOM   4230  CB  GLU C 131      18.203 -12.258  -6.879  1.00 79.88           C  
ATOM   4231  O   GLU C 131      15.961 -13.430  -8.945  1.00 79.88           O  
ATOM   4232  CG  GLU C 131      18.359 -11.352  -8.094  1.00 79.88           C  
ATOM   4233  CD  GLU C 131      19.703 -10.656  -8.172  1.00 79.88           C  
ATOM   4234  OE1 GLU C 131      19.953  -9.898  -9.133  1.00 79.88           O  
ATOM   4235  OE2 GLU C 131      20.531 -10.883  -7.254  1.00 79.88           O  
ATOM   4236  N   GLU C 132      17.078 -15.039  -7.875  1.00 82.75           N  
ATOM   4237  CA  GLU C 132      17.000 -15.977  -8.992  1.00 82.75           C  
ATOM   4238  C   GLU C 132      15.633 -16.672  -9.023  1.00 82.75           C  
ATOM   4239  CB  GLU C 132      18.109 -17.016  -8.914  1.00 82.75           C  
ATOM   4240  O   GLU C 132      15.156 -17.047 -10.094  1.00 82.75           O  
ATOM   4241  CG  GLU C 132      19.516 -16.438  -9.039  1.00 82.75           C  
ATOM   4242  CD  GLU C 132      20.609 -17.453  -8.766  1.00 82.75           C  
ATOM   4243  OE1 GLU C 132      21.812 -17.078  -8.812  1.00 82.75           O  
ATOM   4244  OE2 GLU C 132      20.281 -18.625  -8.508  1.00 82.75           O  
ATOM   4245  N   ASN C 133      15.086 -16.781  -7.941  1.00 90.25           N  
ATOM   4246  CA  ASN C 133      13.859 -17.562  -7.844  1.00 90.25           C  
ATOM   4247  C   ASN C 133      12.625 -16.672  -7.742  1.00 90.25           C  
ATOM   4248  CB  ASN C 133      13.922 -18.516  -6.645  1.00 90.25           C  
ATOM   4249  O   ASN C 133      11.609 -17.062  -7.176  1.00 90.25           O  
ATOM   4250  CG  ASN C 133      12.797 -19.531  -6.648  1.00 90.25           C  
ATOM   4251  ND2 ASN C 133      12.219 -19.781  -5.480  1.00 90.25           N  
ATOM   4252  OD1 ASN C 133      12.461 -20.094  -7.691  1.00 90.25           O  
ATOM   4253  N   THR C 134      12.758 -15.461  -8.102  1.00 90.31           N  
ATOM   4254  CA  THR C 134      11.648 -14.523  -7.949  1.00 90.31           C  
ATOM   4255  C   THR C 134      11.367 -13.797  -9.266  1.00 90.31           C  
ATOM   4256  CB  THR C 134      11.945 -13.492  -6.844  1.00 90.31           C  
ATOM   4257  O   THR C 134      12.297 -13.438  -9.992  1.00 90.31           O  
ATOM   4258  CG2 THR C 134      10.766 -12.547  -6.645  1.00 90.31           C  
ATOM   4259  OG1 THR C 134      12.203 -14.180  -5.613  1.00 90.31           O  
ATOM   4260  N   ILE C 135      10.078 -13.641  -9.531  1.00 87.38           N  
ATOM   4261  CA  ILE C 135       9.633 -12.875 -10.695  1.00 87.38           C  
ATOM   4262  C   ILE C 135       8.508 -11.922 -10.289  1.00 87.38           C  
ATOM   4263  CB  ILE C 135       9.156 -13.805 -11.836  1.00 87.38           C  
ATOM   4264  O   ILE C 135       7.867 -12.125  -9.250  1.00 87.38           O  
ATOM   4265  CG1 ILE C 135       9.031 -13.016 -13.148  1.00 87.38           C  
ATOM   4266  CG2 ILE C 135       7.832 -14.477 -11.469  1.00 87.38           C  
ATOM   4267  CD1 ILE C 135       8.898 -13.891 -14.383  1.00 87.38           C  
ATOM   4268  N   PHE C 136       8.328 -10.977 -11.125  1.00 87.50           N  
ATOM   4269  CA  PHE C 136       7.230 -10.047 -10.906  1.00 87.50           C  
ATOM   4270  C   PHE C 136       5.980 -10.500 -11.648  1.00 87.50           C  
ATOM   4271  CB  PHE C 136       7.621  -8.633 -11.344  1.00 87.50           C  
ATOM   4272  O   PHE C 136       6.059 -10.938 -12.797  1.00 87.50           O  
ATOM   4273  CG  PHE C 136       8.391  -7.863 -10.305  1.00 87.50           C  
ATOM   4274  CD1 PHE C 136       7.750  -7.355  -9.188  1.00 87.50           C  
ATOM   4275  CD2 PHE C 136       9.750  -7.648 -10.453  1.00 87.50           C  
ATOM   4276  CE1 PHE C 136       8.461  -6.641  -8.219  1.00 87.50           C  
ATOM   4277  CE2 PHE C 136      10.469  -6.938  -9.500  1.00 87.50           C  
ATOM   4278  CZ  PHE C 136       9.820  -6.434  -8.383  1.00 87.50           C  
ATOM   4279  N   ALA C 137       4.867 -10.406 -10.938  1.00 89.12           N  
ATOM   4280  CA  ALA C 137       3.566 -10.742 -11.516  1.00 89.12           C  
ATOM   4281  C   ALA C 137       2.465  -9.875 -10.914  1.00 89.12           C  
ATOM   4282  CB  ALA C 137       3.252 -12.219 -11.297  1.00 89.12           C  
ATOM   4283  O   ALA C 137       2.617  -9.336  -9.812  1.00 89.12           O  
ATOM   4284  N   PRO C 138       1.451  -9.680 -11.719  1.00 89.81           N  
ATOM   4285  CA  PRO C 138       0.308  -9.008 -11.102  1.00 89.81           C  
ATOM   4286  C   PRO C 138      -0.263  -9.781  -9.914  1.00 89.81           C  
ATOM   4287  CB  PRO C 138      -0.711  -8.922 -12.234  1.00 89.81           C  
ATOM   4288  O   PRO C 138      -0.145 -11.008  -9.859  1.00 89.81           O  
ATOM   4289  CG  PRO C 138       0.083  -9.172 -13.477  1.00 89.81           C  
ATOM   4290  CD  PRO C 138       1.277 -10.008 -13.125  1.00 89.81           C  
ATOM   4291  N   ARG C 139      -0.929  -9.102  -9.078  1.00 93.88           N  
ATOM   4292  CA  ARG C 139      -1.455  -9.680  -7.844  1.00 93.88           C  
ATOM   4293  C   ARG C 139      -2.389 -10.844  -8.133  1.00 93.88           C  
ATOM   4294  CB  ARG C 139      -2.189  -8.609  -7.027  1.00 93.88           C  
ATOM   4295  O   ARG C 139      -2.352 -11.867  -7.445  1.00 93.88           O  
ATOM   4296  CG  ARG C 139      -2.709  -9.109  -5.688  1.00 93.88           C  
ATOM   4297  CD  ARG C 139      -1.578  -9.359  -4.699  1.00 93.88           C  
ATOM   4298  NE  ARG C 139      -0.820  -8.141  -4.430  1.00 93.88           N  
ATOM   4299  NH1 ARG C 139      -1.633  -7.867  -2.285  1.00 93.88           N  
ATOM   4300  NH2 ARG C 139      -0.133  -6.367  -3.148  1.00 93.88           N  
ATOM   4301  CZ  ARG C 139      -0.864  -7.461  -3.289  1.00 93.88           C  
ATOM   4302  N   ILE C 140      -3.229 -10.695  -9.094  1.00 95.75           N  
ATOM   4303  CA  ILE C 140      -4.191 -11.742  -9.398  1.00 95.75           C  
ATOM   4304  C   ILE C 140      -3.457 -12.992  -9.891  1.00 95.75           C  
ATOM   4305  CB  ILE C 140      -5.219 -11.281 -10.453  1.00 95.75           C  
ATOM   4306  O   ILE C 140      -3.869 -14.117  -9.602  1.00 95.75           O  
ATOM   4307  CG1 ILE C 140      -6.355 -12.297 -10.578  1.00 95.75           C  
ATOM   4308  CG2 ILE C 140      -4.539 -11.047 -11.805  1.00 95.75           C  
ATOM   4309  CD1 ILE C 140      -7.121 -12.531  -9.281  1.00 95.75           C  
ATOM   4310  N   GLN C 141      -2.381 -12.867 -10.641  1.00 95.44           N  
ATOM   4311  CA  GLN C 141      -1.571 -14.008 -11.055  1.00 95.44           C  
ATOM   4312  C   GLN C 141      -0.914 -14.680  -9.852  1.00 95.44           C  
ATOM   4313  CB  GLN C 141      -0.504 -13.570 -12.062  1.00 95.44           C  
ATOM   4314  O   GLN C 141      -0.847 -15.906  -9.781  1.00 95.44           O  
ATOM   4315  CG  GLN C 141      -1.036 -13.383 -13.477  1.00 95.44           C  
ATOM   4316  CD  GLN C 141       0.056 -13.031 -14.477  1.00 95.44           C  
ATOM   4317  NE2 GLN C 141      -0.282 -13.062 -15.758  1.00 95.44           N  
ATOM   4318  OE1 GLN C 141       1.192 -12.742 -14.094  1.00 95.44           O  
ATOM   4319  N   PHE C 142      -0.429 -13.852  -8.984  1.00 96.50           N  
ATOM   4320  CA  PHE C 142       0.113 -14.359  -7.730  1.00 96.50           C  
ATOM   4321  C   PHE C 142      -0.929 -15.188  -6.984  1.00 96.50           C  
ATOM   4322  CB  PHE C 142       0.599 -13.203  -6.848  1.00 96.50           C  
ATOM   4323  O   PHE C 142      -0.662 -16.328  -6.590  1.00 96.50           O  
ATOM   4324  CG  PHE C 142       0.961 -13.625  -5.449  1.00 96.50           C  
ATOM   4325  CD1 PHE C 142       0.023 -13.562  -4.426  1.00 96.50           C  
ATOM   4326  CD2 PHE C 142       2.242 -14.070  -5.156  1.00 96.50           C  
ATOM   4327  CE1 PHE C 142       0.355 -13.953  -3.129  1.00 96.50           C  
ATOM   4328  CE2 PHE C 142       2.582 -14.461  -3.861  1.00 96.50           C  
ATOM   4329  CZ  PHE C 142       1.638 -14.398  -2.850  1.00 96.50           C  
ATOM   4330  N   PHE C 143      -2.113 -14.656  -6.852  1.00 97.69           N  
ATOM   4331  CA  PHE C 143      -3.168 -15.367  -6.141  1.00 97.69           C  
ATOM   4332  C   PHE C 143      -3.510 -16.672  -6.844  1.00 97.69           C  
ATOM   4333  CB  PHE C 143      -4.422 -14.492  -6.020  1.00 97.69           C  
ATOM   4334  O   PHE C 143      -3.633 -17.719  -6.203  1.00 97.69           O  
ATOM   4335  CG  PHE C 143      -4.328 -13.445  -4.949  1.00 97.69           C  
ATOM   4336  CD1 PHE C 143      -3.686 -13.711  -3.746  1.00 97.69           C  
ATOM   4337  CD2 PHE C 143      -4.883 -12.188  -5.141  1.00 97.69           C  
ATOM   4338  CE1 PHE C 143      -3.596 -12.742  -2.752  1.00 97.69           C  
ATOM   4339  CE2 PHE C 143      -4.801 -11.211  -4.152  1.00 97.69           C  
ATOM   4340  CZ  PHE C 143      -4.156 -11.492  -2.957  1.00 97.69           C  
ATOM   4341  N   ALA C 144      -3.662 -16.578  -8.078  1.00 98.19           N  
ATOM   4342  CA  ALA C 144      -4.043 -17.781  -8.828  1.00 98.19           C  
ATOM   4343  C   ALA C 144      -3.027 -18.891  -8.625  1.00 98.19           C  
ATOM   4344  CB  ALA C 144      -4.184 -17.438 -10.312  1.00 98.19           C  
ATOM   4345  O   ALA C 144      -3.398 -20.031  -8.336  1.00 98.19           O  
ATOM   4346  N   ILE C 145      -1.784 -18.578  -8.781  1.00 98.00           N  
ATOM   4347  CA  ILE C 145      -0.722 -19.578  -8.719  1.00 98.00           C  
ATOM   4348  C   ILE C 145      -0.530 -20.031  -7.281  1.00 98.00           C  
ATOM   4349  CB  ILE C 145       0.605 -19.016  -9.289  1.00 98.00           C  
ATOM   4350  O   ILE C 145      -0.460 -21.234  -7.012  1.00 98.00           O  
ATOM   4351  CG1 ILE C 145       0.496 -18.812 -10.805  1.00 98.00           C  
ATOM   4352  CG2 ILE C 145       1.770 -19.953  -8.945  1.00 98.00           C  
ATOM   4353  CD1 ILE C 145       1.648 -18.031 -11.406  1.00 98.00           C  
ATOM   4354  N   GLU C 146      -0.514 -19.141  -6.316  1.00 97.88           N  
ATOM   4355  CA  GLU C 146      -0.246 -19.516  -4.926  1.00 97.88           C  
ATOM   4356  C   GLU C 146      -1.443 -20.219  -4.301  1.00 97.88           C  
ATOM   4357  CB  GLU C 146       0.118 -18.266  -4.105  1.00 97.88           C  
ATOM   4358  O   GLU C 146      -1.277 -21.109  -3.467  1.00 97.88           O  
ATOM   4359  CG  GLU C 146       1.520 -17.734  -4.379  1.00 97.88           C  
ATOM   4360  CD  GLU C 146       2.613 -18.734  -4.023  1.00 97.88           C  
ATOM   4361  OE1 GLU C 146       3.643 -18.781  -4.734  1.00 97.88           O  
ATOM   4362  OE2 GLU C 146       2.441 -19.469  -3.021  1.00 97.88           O  
ATOM   4363  N   ILE C 147      -2.619 -19.844  -4.684  1.00 97.75           N  
ATOM   4364  CA  ILE C 147      -3.791 -20.594  -4.234  1.00 97.75           C  
ATOM   4365  C   ILE C 147      -3.740 -22.016  -4.777  1.00 97.75           C  
ATOM   4366  CB  ILE C 147      -5.102 -19.906  -4.668  1.00 97.75           C  
ATOM   4367  O   ILE C 147      -4.004 -22.984  -4.051  1.00 97.75           O  
ATOM   4368  CG1 ILE C 147      -5.316 -18.609  -3.867  1.00 97.75           C  
ATOM   4369  CG2 ILE C 147      -6.293 -20.844  -4.508  1.00 97.75           C  
ATOM   4370  CD1 ILE C 147      -6.414 -17.719  -4.418  1.00 97.75           C  
ATOM   4371  N   ALA C 148      -3.434 -22.141  -5.988  1.00 98.12           N  
ATOM   4372  CA  ALA C 148      -3.307 -23.469  -6.574  1.00 98.12           C  
ATOM   4373  C   ALA C 148      -2.209 -24.281  -5.883  1.00 98.12           C  
ATOM   4374  CB  ALA C 148      -3.021 -23.375  -8.070  1.00 98.12           C  
ATOM   4375  O   ALA C 148      -2.387 -25.469  -5.590  1.00 98.12           O  
ATOM   4376  N   ARG C 149      -1.093 -23.672  -5.660  1.00 97.75           N  
ATOM   4377  CA  ARG C 149      -0.003 -24.344  -4.961  1.00 97.75           C  
ATOM   4378  C   ARG C 149      -0.447 -24.812  -3.578  1.00 97.75           C  
ATOM   4379  CB  ARG C 149       1.209 -23.422  -4.836  1.00 97.75           C  
ATOM   4380  O   ARG C 149      -0.070 -25.891  -3.133  1.00 97.75           O  
ATOM   4381  CG  ARG C 149       2.006 -23.266  -6.125  1.00 97.75           C  
ATOM   4382  CD  ARG C 149       3.143 -22.266  -5.973  1.00 97.75           C  
ATOM   4383  NE  ARG C 149       4.031 -22.281  -7.133  1.00 97.75           N  
ATOM   4384  NH1 ARG C 149       5.227 -20.406  -6.496  1.00 97.75           N  
ATOM   4385  NH2 ARG C 149       5.750 -21.500  -8.438  1.00 97.75           N  
ATOM   4386  CZ  ARG C 149       5.000 -21.391  -7.352  1.00 97.75           C  
ATOM   4387  N   ASN C 150      -1.210 -24.016  -2.936  1.00 97.00           N  
ATOM   4388  CA  ASN C 150      -1.721 -24.359  -1.616  1.00 97.00           C  
ATOM   4389  C   ASN C 150      -2.709 -25.516  -1.690  1.00 97.00           C  
ATOM   4390  CB  ASN C 150      -2.375 -23.156  -0.950  1.00 97.00           C  
ATOM   4391  O   ASN C 150      -2.598 -26.484  -0.934  1.00 97.00           O  
ATOM   4392  CG  ASN C 150      -1.362 -22.109  -0.506  1.00 97.00           C  
ATOM   4393  ND2 ASN C 150      -1.848 -20.938  -0.129  1.00 97.00           N  
ATOM   4394  OD1 ASN C 150      -0.155 -22.359  -0.503  1.00 97.00           O  
ATOM   4395  N   ARG C 151      -3.611 -25.453  -2.541  1.00 96.06           N  
ATOM   4396  CA  ARG C 151      -4.668 -26.453  -2.650  1.00 96.06           C  
ATOM   4397  C   ARG C 151      -4.117 -27.781  -3.168  1.00 96.06           C  
ATOM   4398  CB  ARG C 151      -5.785 -25.953  -3.568  1.00 96.06           C  
ATOM   4399  O   ARG C 151      -4.562 -28.844  -2.748  1.00 96.06           O  
ATOM   4400  CG  ARG C 151      -6.594 -24.797  -2.988  1.00 96.06           C  
ATOM   4401  CD  ARG C 151      -7.793 -24.453  -3.859  1.00 96.06           C  
ATOM   4402  NE  ARG C 151      -8.594 -23.375  -3.277  1.00 96.06           N  
ATOM   4403  NH1 ARG C 151     -10.406 -23.703  -4.672  1.00 96.06           N  
ATOM   4404  NH2 ARG C 151     -10.453 -22.047  -3.076  1.00 96.06           N  
ATOM   4405  CZ  ARG C 151      -9.812 -23.047  -3.676  1.00 96.06           C  
ATOM   4406  N   GLU C 152      -3.148 -27.656  -4.004  1.00 96.44           N  
ATOM   4407  CA  GLU C 152      -2.602 -28.875  -4.613  1.00 96.44           C  
ATOM   4408  C   GLU C 152      -1.444 -29.422  -3.789  1.00 96.44           C  
ATOM   4409  CB  GLU C 152      -2.141 -28.594  -6.043  1.00 96.44           C  
ATOM   4410  O   GLU C 152      -0.893 -30.484  -4.117  1.00 96.44           O  
ATOM   4411  CG  GLU C 152      -3.270 -28.188  -6.988  1.00 96.44           C  
ATOM   4412  CD  GLU C 152      -2.787 -27.844  -8.391  1.00 96.44           C  
ATOM   4413  OE1 GLU C 152      -3.467 -27.062  -9.086  1.00 96.44           O  
ATOM   4414  OE2 GLU C 152      -1.723 -28.375  -8.789  1.00 96.44           O  
ATOM   4415  N   GLY C 153      -1.014 -28.734  -2.797  1.00 95.06           N  
ATOM   4416  CA  GLY C 153      -0.115 -29.281  -1.788  1.00 95.06           C  
ATOM   4417  C   GLY C 153       1.347 -28.984  -2.076  1.00 95.06           C  
ATOM   4418  O   GLY C 153       2.232 -29.531  -1.411  1.00 95.06           O  
ATOM   4419  N   TYR C 154       1.672 -28.172  -2.973  1.00 96.12           N  
ATOM   4420  CA  TYR C 154       3.062 -27.938  -3.346  1.00 96.12           C  
ATOM   4421  C   TYR C 154       3.762 -27.062  -2.309  1.00 96.12           C  
ATOM   4422  CB  TYR C 154       3.141 -27.266  -4.723  1.00 96.12           C  
ATOM   4423  O   TYR C 154       4.957 -27.234  -2.055  1.00 96.12           O  
ATOM   4424  CG  TYR C 154       2.777 -28.188  -5.863  1.00 96.12           C  
ATOM   4425  CD1 TYR C 154       3.611 -29.234  -6.227  1.00 96.12           C  
ATOM   4426  CD2 TYR C 154       1.600 -28.000  -6.582  1.00 96.12           C  
ATOM   4427  CE1 TYR C 154       3.281 -30.094  -7.277  1.00 96.12           C  
ATOM   4428  CE2 TYR C 154       1.259 -28.844  -7.633  1.00 96.12           C  
ATOM   4429  OH  TYR C 154       1.772 -30.719  -9.016  1.00 96.12           O  
ATOM   4430  CZ  TYR C 154       2.105 -29.891  -7.973  1.00 96.12           C  
ATOM   4431  N   ASN C 155       3.039 -26.188  -1.718  1.00 95.56           N  
ATOM   4432  CA  ASN C 155       3.621 -25.297  -0.716  1.00 95.56           C  
ATOM   4433  C   ASN C 155       3.824 -26.016   0.616  1.00 95.56           C  
ATOM   4434  CB  ASN C 155       2.746 -24.062  -0.524  1.00 95.56           C  
ATOM   4435  O   ASN C 155       4.457 -25.469   1.525  1.00 95.56           O  
ATOM   4436  CG  ASN C 155       3.031 -22.969  -1.550  1.00 95.56           C  
ATOM   4437  ND2 ASN C 155       2.041 -22.125  -1.809  1.00 95.56           N  
ATOM   4438  OD1 ASN C 155       4.129 -22.906  -2.105  1.00 95.56           O  
ATOM   4439  N   LYS C 156       3.314 -27.188   0.775  1.00 92.81           N  
ATOM   4440  CA  LYS C 156       3.453 -27.938   2.021  1.00 92.81           C  
ATOM   4441  C   LYS C 156       4.922 -28.203   2.342  1.00 92.81           C  
ATOM   4442  CB  LYS C 156       2.688 -29.266   1.940  1.00 92.81           C  
ATOM   4443  O   LYS C 156       5.293 -28.328   3.512  1.00 92.81           O  
ATOM   4444  CG  LYS C 156       2.482 -29.938   3.287  1.00 92.81           C  
ATOM   4445  CD  LYS C 156       1.502 -31.109   3.184  1.00 92.81           C  
ATOM   4446  CE  LYS C 156       1.245 -31.750   4.543  1.00 92.81           C  
ATOM   4447  NZ  LYS C 156       0.218 -32.812   4.461  1.00 92.81           N  
ATOM   4448  N   ALA C 157       5.691 -28.297   1.317  1.00 90.94           N  
ATOM   4449  CA  ALA C 157       7.117 -28.547   1.496  1.00 90.94           C  
ATOM   4450  C   ALA C 157       7.762 -27.469   2.365  1.00 90.94           C  
ATOM   4451  CB  ALA C 157       7.820 -28.625   0.141  1.00 90.94           C  
ATOM   4452  O   ALA C 157       8.633 -27.766   3.189  1.00 90.94           O  
ATOM   4453  N   VAL C 158       7.312 -26.297   2.223  1.00 90.75           N  
ATOM   4454  CA  VAL C 158       7.855 -25.188   2.992  1.00 90.75           C  
ATOM   4455  C   VAL C 158       7.422 -25.297   4.453  1.00 90.75           C  
ATOM   4456  CB  VAL C 158       7.410 -23.812   2.414  1.00 90.75           C  
ATOM   4457  O   VAL C 158       8.227 -25.094   5.363  1.00 90.75           O  
ATOM   4458  CG1 VAL C 158       7.883 -22.672   3.307  1.00 90.75           C  
ATOM   4459  CG2 VAL C 158       7.938 -23.641   0.991  1.00 90.75           C  
ATOM   4460  N   TYR C 159       6.270 -25.656   4.641  1.00 88.00           N  
ATOM   4461  CA  TYR C 159       5.715 -25.812   5.980  1.00 88.00           C  
ATOM   4462  C   TYR C 159       6.422 -26.938   6.730  1.00 88.00           C  
ATOM   4463  CB  TYR C 159       4.211 -26.109   5.902  1.00 88.00           C  
ATOM   4464  O   TYR C 159       6.828 -26.766   7.883  1.00 88.00           O  
ATOM   4465  CG  TYR C 159       3.588 -26.422   7.238  1.00 88.00           C  
ATOM   4466  CD1 TYR C 159       3.100 -27.703   7.512  1.00 88.00           C  
ATOM   4467  CD2 TYR C 159       3.484 -25.453   8.234  1.00 88.00           C  
ATOM   4468  CE1 TYR C 159       2.523 -28.016   8.742  1.00 88.00           C  
ATOM   4469  CE2 TYR C 159       2.910 -25.750   9.469  1.00 88.00           C  
ATOM   4470  OH  TYR C 159       1.862 -27.328  10.930  1.00 88.00           O  
ATOM   4471  CZ  TYR C 159       2.432 -27.031   9.711  1.00 88.00           C  
ATOM   4472  N   ILE C 160       6.641 -28.016   6.102  1.00 87.56           N  
ATOM   4473  CA  ILE C 160       7.254 -29.203   6.707  1.00 87.56           C  
ATOM   4474  C   ILE C 160       8.727 -28.922   6.992  1.00 87.56           C  
ATOM   4475  CB  ILE C 160       7.105 -30.438   5.805  1.00 87.56           C  
ATOM   4476  O   ILE C 160       9.250 -29.312   8.039  1.00 87.56           O  
ATOM   4477  CG1 ILE C 160       5.629 -30.844   5.691  1.00 87.56           C  
ATOM   4478  CG2 ILE C 160       7.949 -31.594   6.344  1.00 87.56           C  
ATOM   4479  CD1 ILE C 160       5.355 -31.891   4.617  1.00 87.56           C  
ATOM   4480  N   SER C 161       9.297 -28.297   6.109  1.00 84.94           N  
ATOM   4481  CA  SER C 161      10.719 -28.016   6.277  1.00 84.94           C  
ATOM   4482  C   SER C 161      10.969 -27.141   7.504  1.00 84.94           C  
ATOM   4483  CB  SER C 161      11.281 -27.328   5.031  1.00 84.94           C  
ATOM   4484  O   SER C 161      11.969 -27.312   8.203  1.00 84.94           O  
ATOM   4485  OG  SER C 161      10.789 -26.000   4.918  1.00 84.94           O  
ATOM   4486  N   VAL C 162      10.086 -26.312   7.840  1.00 80.88           N  
ATOM   4487  CA  VAL C 162      10.242 -25.406   8.977  1.00 80.88           C  
ATOM   4488  C   VAL C 162       9.859 -26.125  10.266  1.00 80.88           C  
ATOM   4489  CB  VAL C 162       9.398 -24.125   8.805  1.00 80.88           C  
ATOM   4490  O   VAL C 162      10.469 -25.906  11.312  1.00 80.88           O  
ATOM   4491  CG1 VAL C 162       9.406 -23.312  10.094  1.00 80.88           C  
ATOM   4492  CG2 VAL C 162       9.930 -23.297   7.641  1.00 80.88           C  
ATOM   4493  N   GLN C 163       8.945 -27.016  10.188  1.00 71.25           N  
ATOM   4494  CA  GLN C 163       8.539 -27.781  11.359  1.00 71.25           C  
ATOM   4495  C   GLN C 163       9.633 -28.766  11.773  1.00 71.25           C  
ATOM   4496  CB  GLN C 163       7.234 -28.531  11.078  1.00 71.25           C  
ATOM   4497  O   GLN C 163       9.867 -28.969  12.969  1.00 71.25           O  
ATOM   4498  CG  GLN C 163       6.035 -27.625  10.852  1.00 71.25           C  
ATOM   4499  CD  GLN C 163       5.703 -26.781  12.070  1.00 71.25           C  
ATOM   4500  NE2 GLN C 163       5.125 -25.609  11.836  1.00 71.25           N  
ATOM   4501  OE1 GLN C 163       5.961 -27.172  13.211  1.00 71.25           O  
ATOM   4502  N   ASP C 164      10.180 -29.344  10.828  1.00 71.19           N  
ATOM   4503  CA  ASP C 164      11.250 -30.281  11.109  1.00 71.19           C  
ATOM   4504  C   ASP C 164      12.453 -29.578  11.734  1.00 71.19           C  
ATOM   4505  CB  ASP C 164      11.680 -31.000   9.828  1.00 71.19           C  
ATOM   4506  O   ASP C 164      13.086 -30.125  12.648  1.00 71.19           O  
ATOM   4507  CG  ASP C 164      10.641 -32.000   9.336  1.00 71.19           C  
ATOM   4508  OD1 ASP C 164       9.719 -32.344  10.109  1.00 71.19           O  
ATOM   4509  OD2 ASP C 164      10.750 -32.438   8.172  1.00 71.19           O  
ATOM   4510  N   LYS C 165      12.625 -28.453  11.258  1.00 67.25           N  
ATOM   4511  CA  LYS C 165      13.758 -27.719  11.820  1.00 67.25           C  
ATOM   4512  C   LYS C 165      13.469 -27.266  13.250  1.00 67.25           C  
ATOM   4513  CB  LYS C 165      14.094 -26.516  10.945  1.00 67.25           C  
ATOM   4514  O   LYS C 165      14.383 -27.188  14.070  1.00 67.25           O  
ATOM   4515  CG  LYS C 165      14.797 -26.859   9.641  1.00 67.25           C  
ATOM   4516  CD  LYS C 165      15.148 -25.609   8.844  1.00 67.25           C  
ATOM   4517  CE  LYS C 165      15.812 -25.969   7.520  1.00 67.25           C  
ATOM   4518  NZ  LYS C 165      16.062 -24.750   6.688  1.00 67.25           N  
ATOM   4519  N   GLU C 166      12.273 -26.984  13.477  1.00 58.16           N  
ATOM   4520  CA  GLU C 166      11.891 -26.578  14.828  1.00 58.16           C  
ATOM   4521  C   GLU C 166      11.828 -27.797  15.766  1.00 58.16           C  
ATOM   4522  CB  GLU C 166      10.539 -25.859  14.820  1.00 58.16           C  
ATOM   4523  O   GLU C 166      12.109 -27.672  16.953  1.00 58.16           O  
ATOM   4524  CG  GLU C 166      10.617 -24.422  14.328  1.00 58.16           C  
ATOM   4525  CD  GLU C 166       9.281 -23.703  14.359  1.00 58.16           C  
ATOM   4526  OE1 GLU C 166       9.258 -22.469  14.188  1.00 58.16           O  
ATOM   4527  OE2 GLU C 166       8.250 -24.375  14.562  1.00 58.16           O  
ATOM   4528  N   GLY C 167      11.266 -28.859  15.250  1.00 52.56           N  
ATOM   4529  CA  GLY C 167      11.266 -30.094  16.016  1.00 52.56           C  
ATOM   4530  C   GLY C 167      12.664 -30.562  16.375  1.00 52.56           C  
ATOM   4531  O   GLY C 167      12.867 -31.172  17.438  1.00 52.56           O  
ATOM   4532  N   GLU C 168      13.484 -30.531  15.469  1.00 53.94           N  
ATOM   4533  CA  GLU C 168      14.844 -30.969  15.766  1.00 53.94           C  
ATOM   4534  C   GLU C 168      15.484 -30.078  16.828  1.00 53.94           C  
ATOM   4535  CB  GLU C 168      15.703 -30.953  14.500  1.00 53.94           C  
ATOM   4536  O   GLU C 168      16.281 -30.562  17.641  1.00 53.94           O  
ATOM   4537  CG  GLU C 168      15.766 -32.312  13.797  1.00 53.94           C  
ATOM   4538  CD  GLU C 168      16.609 -32.281  12.523  1.00 53.94           C  
ATOM   4539  OE1 GLU C 168      16.812 -33.344  11.914  1.00 53.94           O  
ATOM   4540  OE2 GLU C 168      17.062 -31.172  12.141  1.00 53.94           O  
ATOM   4541  N   LYS C 169      15.055 -28.844  16.797  1.00 49.75           N  
ATOM   4542  CA  LYS C 169      15.617 -27.984  17.828  1.00 49.75           C  
ATOM   4543  C   LYS C 169      15.047 -28.328  19.203  1.00 49.75           C  
ATOM   4544  CB  LYS C 169      15.359 -26.516  17.516  1.00 49.75           C  
ATOM   4545  O   LYS C 169      15.680 -28.047  20.234  1.00 49.75           O  
ATOM   4546  CG  LYS C 169      16.391 -25.906  16.562  1.00 49.75           C  
ATOM   4547  CD  LYS C 169      16.125 -24.422  16.359  1.00 49.75           C  
ATOM   4548  CE  LYS C 169      17.125 -23.812  15.383  1.00 49.75           C  
ATOM   4549  NZ  LYS C 169      16.891 -22.344  15.180  1.00 49.75           N  
ATOM   4550  N   GLY C 170      13.805 -28.734  19.250  1.00 41.56           N  
ATOM   4551  CA  GLY C 170      13.188 -29.109  20.516  1.00 41.56           C  
ATOM   4552  C   GLY C 170      13.805 -30.344  21.141  1.00 41.56           C  
ATOM   4553  O   GLY C 170      13.602 -30.609  22.328  1.00 41.56           O  
ATOM   4554  N   VAL C 171      14.133 -31.328  20.406  1.00 44.31           N  
ATOM   4555  CA  VAL C 171      14.641 -32.562  21.016  1.00 44.31           C  
ATOM   4556  C   VAL C 171      15.992 -32.281  21.672  1.00 44.31           C  
ATOM   4557  CB  VAL C 171      14.773 -33.688  19.969  1.00 44.31           C  
ATOM   4558  O   VAL C 171      16.359 -32.938  22.641  1.00 44.31           O  
ATOM   4559  CG1 VAL C 171      15.375 -34.938  20.609  1.00 44.31           C  
ATOM   4560  CG2 VAL C 171      13.414 -34.000  19.344  1.00 44.31           C  
ATOM   4561  N   ASN C 172      16.750 -31.422  21.172  1.00 39.16           N  
ATOM   4562  CA  ASN C 172      18.094 -31.359  21.750  1.00 39.16           C  
ATOM   4563  C   ASN C 172      18.078 -30.766  23.156  1.00 39.16           C  
ATOM   4564  CB  ASN C 172      19.031 -30.578  20.844  1.00 39.16           C  
ATOM   4565  O   ASN C 172      19.094 -30.781  23.844  1.00 39.16           O  
ATOM   4566  CG  ASN C 172      20.172 -31.422  20.281  1.00 39.16           C  
ATOM   4567  ND2 ASN C 172      20.891 -30.875  19.312  1.00 39.16           N  
ATOM   4568  OD1 ASN C 172      20.375 -32.562  20.719  1.00 39.16           O  
ATOM   4569  N   ASN C 173      17.062 -29.953  23.438  1.00 37.69           N  
ATOM   4570  CA  ASN C 173      17.266 -29.328  24.734  1.00 37.69           C  
ATOM   4571  C   ASN C 173      16.984 -30.297  25.875  1.00 37.69           C  
ATOM   4572  CB  ASN C 173      16.406 -28.078  24.875  1.00 37.69           C  
ATOM   4573  O   ASN C 173      17.016 -29.922  27.047  1.00 37.69           O  
ATOM   4574  CG  ASN C 173      17.062 -27.000  25.703  1.00 37.69           C  
ATOM   4575  ND2 ASN C 173      16.344 -25.891  25.938  1.00 37.69           N  
ATOM   4576  OD1 ASN C 173      18.203 -27.141  26.141  1.00 37.69           O  
ATOM   4577  N   GLY C 174      16.188 -31.297  25.594  1.00 31.22           N  
ATOM   4578  CA  GLY C 174      15.781 -32.031  26.781  1.00 31.22           C  
ATOM   4579  C   GLY C 174      16.938 -32.750  27.453  1.00 31.22           C  
ATOM   4580  O   GLY C 174      16.734 -33.531  28.375  1.00 31.22           O  
ATOM   4581  N   GLY C 175      17.969 -33.094  26.656  1.00 30.64           N  
ATOM   4582  CA  GLY C 175      18.828 -34.062  27.328  1.00 30.64           C  
ATOM   4583  C   GLY C 175      19.516 -33.500  28.562  1.00 30.64           C  
ATOM   4584  O   GLY C 175      20.469 -34.094  29.062  1.00 30.64           O  
ATOM   4585  N   GLU C 176      19.500 -32.125  28.766  1.00 31.72           N  
ATOM   4586  CA  GLU C 176      20.359 -31.859  29.906  1.00 31.72           C  
ATOM   4587  C   GLU C 176      19.781 -32.469  31.188  1.00 31.72           C  
ATOM   4588  CB  GLU C 176      20.531 -30.344  30.094  1.00 31.72           C  
ATOM   4589  O   GLU C 176      18.781 -32.000  31.703  1.00 31.72           O  
ATOM   4590  CG  GLU C 176      21.984 -29.938  30.359  1.00 31.72           C  
ATOM   4591  CD  GLU C 176      22.234 -28.469  30.062  1.00 31.72           C  
ATOM   4592  OE1 GLU C 176      23.359 -27.984  30.344  1.00 31.72           O  
ATOM   4593  OE2 GLU C 176      21.312 -27.797  29.562  1.00 31.72           O  
ATOM   4594  N   LYS C 177      19.516 -33.812  31.156  1.00 27.30           N  
ATOM   4595  CA  LYS C 177      19.203 -34.500  32.406  1.00 27.30           C  
ATOM   4596  C   LYS C 177      20.078 -34.000  33.531  1.00 27.30           C  
ATOM   4597  CB  LYS C 177      19.359 -36.031  32.250  1.00 27.30           C  
ATOM   4598  O   LYS C 177      21.250 -33.688  33.344  1.00 27.30           O  
ATOM   4599  CG  LYS C 177      18.109 -36.719  31.734  1.00 27.30           C  
ATOM   4600  CD  LYS C 177      18.328 -38.219  31.609  1.00 27.30           C  
ATOM   4601  CE  LYS C 177      17.094 -38.938  31.078  1.00 27.30           C  
ATOM   4602  NZ  LYS C 177      17.297 -40.406  31.000  1.00 27.30           N  
ATOM   4603  N   ARG C 178      19.359 -33.688  34.688  1.00 22.73           N  
ATOM   4604  CA  ARG C 178      19.812 -33.312  36.031  1.00 22.73           C  
ATOM   4605  C   ARG C 178      20.812 -34.312  36.562  1.00 22.73           C  
ATOM   4606  CB  ARG C 178      18.625 -33.188  36.969  1.00 22.73           C  
ATOM   4607  O   ARG C 178      20.484 -35.500  36.781  1.00 22.73           O  
ATOM   4608  CG  ARG C 178      17.922 -31.844  36.938  1.00 22.73           C  
ATOM   4609  CD  ARG C 178      16.812 -31.750  37.969  1.00 22.73           C  
ATOM   4610  NE  ARG C 178      16.188 -30.422  37.969  1.00 22.73           N  
ATOM   4611  NH1 ARG C 178      14.734 -30.875  39.688  1.00 22.73           N  
ATOM   4612  NH2 ARG C 178      14.727 -28.812  38.688  1.00 22.73           N  
ATOM   4613  CZ  ARG C 178      15.219 -30.047  38.781  1.00 22.73           C  
ATOM   4614  N   ALA C 179      22.031 -34.344  36.094  1.00 24.70           N  
ATOM   4615  CA  ALA C 179      23.094 -35.125  36.719  1.00 24.70           C  
ATOM   4616  C   ALA C 179      23.188 -34.812  38.188  1.00 24.70           C  
ATOM   4617  CB  ALA C 179      24.438 -34.844  36.031  1.00 24.70           C  
ATOM   4618  O   ALA C 179      23.578 -33.719  38.594  1.00 24.70           O  
ATOM   4619  N   ASP C 180      22.031 -35.219  38.969  1.00 21.48           N  
ATOM   4620  CA  ASP C 180      22.125 -35.094  40.438  1.00 21.48           C  
ATOM   4621  C   ASP C 180      23.453 -35.625  40.938  1.00 21.48           C  
ATOM   4622  CB  ASP C 180      20.969 -35.875  41.094  1.00 21.48           C  
ATOM   4623  O   ASP C 180      23.844 -36.750  40.625  1.00 21.48           O  
ATOM   4624  CG  ASP C 180      20.703 -35.406  42.500  1.00 21.48           C  
ATOM   4625  OD1 ASP C 180      21.266 -34.375  42.938  1.00 21.48           O  
ATOM   4626  OD2 ASP C 180      19.938 -36.094  43.219  1.00 21.48           O  
ATOM   4627  N   SER C 181      24.203 -34.781  41.562  1.00 20.14           N  
ATOM   4628  CA  SER C 181      25.594 -34.781  41.938  1.00 20.14           C  
ATOM   4629  C   SER C 181      25.859 -35.812  43.031  1.00 20.14           C  
ATOM   4630  CB  SER C 181      26.031 -33.406  42.438  1.00 20.14           C  
ATOM   4631  O   SER C 181      26.797 -36.625  42.938  1.00 20.14           O  
ATOM   4632  OG  SER C 181      25.000 -32.812  43.219  1.00 20.14           O  
ATOM   4633  N   GLY C 182      25.594 -35.438  44.406  1.00 18.52           N  
ATOM   4634  CA  GLY C 182      26.734 -35.375  45.312  1.00 18.52           C  
ATOM   4635  C   GLY C 182      27.109 -36.750  45.875  1.00 18.52           C  
ATOM   4636  O   GLY C 182      26.422 -37.719  45.625  1.00 18.52           O  
ATOM   4637  N   GLU C 183      27.172 -36.781  47.375  1.00 17.89           N  
ATOM   4638  CA  GLU C 183      28.312 -37.094  48.250  1.00 17.89           C  
ATOM   4639  C   GLU C 183      28.391 -38.562  48.562  1.00 17.89           C  
ATOM   4640  CB  GLU C 183      28.250 -36.250  49.531  1.00 17.89           C  
ATOM   4641  O   GLU C 183      28.953 -39.344  47.781  1.00 17.89           O  
ATOM   4642  CG  GLU C 183      28.922 -34.906  49.438  1.00 17.89           C  
ATOM   4643  CD  GLU C 183      28.781 -34.062  50.688  1.00 17.89           C  
ATOM   4644  OE1 GLU C 183      29.453 -33.000  50.812  1.00 17.89           O  
ATOM   4645  OE2 GLU C 183      28.016 -34.469  51.594  1.00 17.89           O  
ATOM   4646  N   GLU C 184      28.266 -38.875  50.031  1.00 18.12           N  
ATOM   4647  CA  GLU C 184      29.328 -39.438  50.875  1.00 18.12           C  
ATOM   4648  C   GLU C 184      29.312 -40.969  50.812  1.00 18.12           C  
ATOM   4649  CB  GLU C 184      29.172 -38.969  52.312  1.00 18.12           C  
ATOM   4650  O   GLU C 184      28.359 -41.562  50.344  1.00 18.12           O  
ATOM   4651  CG  GLU C 184      29.844 -37.625  52.594  1.00 18.12           C  
ATOM   4652  CD  GLU C 184      29.719 -37.188  54.031  1.00 18.12           C  
ATOM   4653  OE1 GLU C 184      30.359 -36.188  54.438  1.00 18.12           O  
ATOM   4654  OE2 GLU C 184      28.969 -37.844  54.781  1.00 18.12           O  
ATOM   4655  N   GLU C 185      29.516 -41.594  52.188  1.00 18.00           N  
ATOM   4656  CA  GLU C 185      30.547 -42.469  52.719  1.00 18.00           C  
ATOM   4657  C   GLU C 185      30.172 -43.938  52.562  1.00 18.00           C  
ATOM   4658  CB  GLU C 185      30.797 -42.156  54.219  1.00 18.00           C  
ATOM   4659  O   GLU C 185      29.047 -44.281  52.125  1.00 18.00           O  
ATOM   4660  CG  GLU C 185      32.250 -41.875  54.531  1.00 18.00           C  
ATOM   4661  CD  GLU C 185      32.469 -41.531  56.000  1.00 18.00           C  
ATOM   4662  OE1 GLU C 185      33.656 -41.375  56.406  1.00 18.00           O  
ATOM   4663  OE2 GLU C 185      31.484 -41.375  56.719  1.00 18.00           O  
ATOM   4664  N   ASN C 186      30.141 -44.719  53.844  1.00 17.91           N  
ATOM   4665  CA  ASN C 186      31.016 -45.781  54.344  1.00 17.91           C  
ATOM   4666  C   ASN C 186      30.453 -47.156  54.062  1.00 17.91           C  
ATOM   4667  CB  ASN C 186      31.234 -45.625  55.875  1.00 17.91           C  
ATOM   4668  O   ASN C 186      29.312 -47.281  53.594  1.00 17.91           O  
ATOM   4669  CG  ASN C 186      32.719 -45.656  56.250  1.00 17.91           C  
ATOM   4670  ND2 ASN C 186      33.031 -45.188  57.438  1.00 17.91           N  
ATOM   4671  OD1 ASN C 186      33.562 -46.094  55.469  1.00 17.91           O  
ATOM   4672  N   THR C 187      30.391 -48.125  55.219  1.00 18.00           N  
ATOM   4673  CA  THR C 187      31.109 -49.312  55.594  1.00 18.00           C  
ATOM   4674  C   THR C 187      30.328 -50.562  55.219  1.00 18.00           C  
ATOM   4675  CB  THR C 187      31.422 -49.344  57.094  1.00 18.00           C  
ATOM   4676  O   THR C 187      29.125 -50.500  54.938  1.00 18.00           O  
ATOM   4677  CG2 THR C 187      32.719 -48.625  57.406  1.00 18.00           C  
ATOM   4678  OG1 THR C 187      30.344 -48.688  57.812  1.00 18.00           O  
ATOM   4679  N   LYS C 188      30.484 -51.688  56.062  1.00 16.86           N  
ATOM   4680  CA  LYS C 188      30.969 -53.062  56.000  1.00 16.86           C  
ATOM   4681  C   LYS C 188      29.812 -54.062  55.906  1.00 16.86           C  
ATOM   4682  CB  LYS C 188      31.844 -53.406  57.219  1.00 16.86           C  
ATOM   4683  O   LYS C 188      29.891 -55.031  55.156  1.00 16.86           O  
ATOM   4684  CG  LYS C 188      33.312 -53.125  57.031  1.00 16.86           C  
ATOM   4685  CD  LYS C 188      34.125 -53.469  58.281  1.00 16.86           C  
ATOM   4686  CE  LYS C 188      35.625 -53.188  58.062  1.00 16.86           C  
ATOM   4687  NZ  LYS C 188      36.406 -53.562  59.281  1.00 16.86           N  
ATOM   4688  N   ASN C 189      28.781 -53.875  56.781  1.00 15.91           N  
ATOM   4689  CA  ASN C 189      28.766 -55.062  57.656  1.00 15.91           C  
ATOM   4690  C   ASN C 189      28.125 -56.250  56.938  1.00 15.91           C  
ATOM   4691  CB  ASN C 189      28.047 -54.781  58.969  1.00 15.91           C  
ATOM   4692  O   ASN C 189      27.406 -56.094  55.969  1.00 15.91           O  
ATOM   4693  CG  ASN C 189      28.953 -54.875  60.156  1.00 15.91           C  
ATOM   4694  ND2 ASN C 189      28.469 -54.438  61.312  1.00 15.91           N  
ATOM   4695  OD1 ASN C 189      30.062 -55.406  60.062  1.00 15.91           O  
ATOM   4696  N   GLY C 190      27.375 -57.062  57.781  1.00 16.48           N  
ATOM   4697  CA  GLY C 190      27.500 -58.438  58.250  1.00 16.48           C  
ATOM   4698  C   GLY C 190      26.719 -59.406  57.375  1.00 16.48           C  
ATOM   4699  O   GLY C 190      26.359 -59.094  56.250  1.00 16.48           O  
ATOM   4700  N   GLY C 191      25.703 -60.000  58.000  1.00 16.66           N  
ATOM   4701  CA  GLY C 191      25.703 -61.406  58.375  1.00 16.66           C  
ATOM   4702  C   GLY C 191      25.031 -62.312  57.344  1.00 16.66           C  
ATOM   4703  O   GLY C 191      24.391 -61.812  56.438  1.00 16.66           O  
ATOM   4704  N   GLU C 192      24.266 -63.312  57.875  1.00 16.39           N  
ATOM   4705  CA  GLU C 192      24.391 -64.750  57.906  1.00 16.39           C  
ATOM   4706  C   GLU C 192      23.562 -65.375  56.781  1.00 16.39           C  
ATOM   4707  CB  GLU C 192      23.969 -65.312  59.281  1.00 16.39           C  
ATOM   4708  O   GLU C 192      23.578 -64.938  55.656  1.00 16.39           O  
ATOM   4709  CG  GLU C 192      24.969 -66.250  59.875  1.00 16.39           C  
ATOM   4710  CD  GLU C 192      24.734 -66.500  61.375  1.00 16.39           C  
ATOM   4711  OE1 GLU C 192      25.375 -67.375  61.938  1.00 16.39           O  
ATOM   4712  OE2 GLU C 192      23.906 -65.750  61.969  1.00 16.39           O  
ATOM   4713  N   LYS C 193      22.609 -66.250  57.188  1.00 16.28           N  
ATOM   4714  CA  LYS C 193      22.719 -67.688  57.125  1.00 16.28           C  
ATOM   4715  C   LYS C 193      21.969 -68.250  55.938  1.00 16.28           C  
ATOM   4716  CB  LYS C 193      22.203 -68.312  58.438  1.00 16.28           C  
ATOM   4717  O   LYS C 193      22.547 -69.000  55.094  1.00 16.28           O  
ATOM   4718  CG  LYS C 193      23.281 -68.625  59.469  1.00 16.28           C  
ATOM   4719  CD  LYS C 193      22.688 -69.188  60.750  1.00 16.28           C  
ATOM   4720  CE  LYS C 193      23.766 -69.500  61.781  1.00 16.28           C  
ATOM   4721  NZ  LYS C 193      23.203 -70.188  62.969  1.00 16.28           N  
ATOM   4722  N   GLY C 194      20.906 -69.062  56.250  1.00 15.61           N  
ATOM   4723  CA  GLY C 194      20.922 -70.500  56.125  1.00 15.61           C  
ATOM   4724  C   GLY C 194      20.297 -71.000  54.844  1.00 15.61           C  
ATOM   4725  O   GLY C 194      19.906 -70.250  54.000  1.00 15.61           O  
ATOM   4726  N   ALA C 195      19.234 -71.812  55.000  1.00 15.88           N  
ATOM   4727  CA  ALA C 195      19.250 -73.250  54.781  1.00 15.88           C  
ATOM   4728  C   ALA C 195      18.719 -73.625  53.375  1.00 15.88           C  
ATOM   4729  CB  ALA C 195      18.438 -74.000  55.844  1.00 15.88           C  
ATOM   4730  O   ALA C 195      18.094 -72.812  52.719  1.00 15.88           O  
ATOM   4731  N   ASP C 196      17.781 -74.625  53.344  1.00 15.58           N  
ATOM   4732  CA  ASP C 196      17.953 -76.000  52.875  1.00 15.58           C  
ATOM   4733  C   ASP C 196      17.344 -76.188  51.500  1.00 15.58           C  
ATOM   4734  CB  ASP C 196      17.328 -77.000  53.875  1.00 15.58           C  
ATOM   4735  O   ASP C 196      18.016 -76.688  50.594  1.00 15.58           O  
ATOM   4736  CG  ASP C 196      17.875 -78.375  53.719  1.00 15.58           C  
ATOM   4737  OD1 ASP C 196      18.875 -78.625  53.000  1.00 15.58           O  
ATOM   4738  OD2 ASP C 196      17.281 -79.312  54.344  1.00 15.58           O  
ATOM   4739  N   SER C 197      16.188 -76.938  51.406  1.00 15.37           N  
ATOM   4740  CA  SER C 197      16.172 -78.312  51.000  1.00 15.37           C  
ATOM   4741  C   SER C 197      15.812 -78.438  49.531  1.00 15.37           C  
ATOM   4742  CB  SER C 197      15.180 -79.125  51.875  1.00 15.37           C  
ATOM   4743  O   SER C 197      15.336 -77.500  48.906  1.00 15.37           O  
ATOM   4744  OG  SER C 197      13.891 -78.500  51.812  1.00 15.37           O  
ATOM   4745  N   GLY C 198      14.852 -79.375  49.219  1.00 15.30           N  
ATOM   4746  CA  GLY C 198      14.953 -80.688  48.594  1.00 15.30           C  
ATOM   4747  C   GLY C 198      14.594 -80.688  47.125  1.00 15.30           C  
ATOM   4748  O   GLY C 198      15.445 -80.938  46.281  1.00 15.30           O  
ATOM   4749  N   GLU C 199      13.453 -81.375  46.719  1.00 15.30           N  
ATOM   4750  CA  GLU C 199      13.484 -82.688  46.031  1.00 15.30           C  
ATOM   4751  C   GLU C 199      13.328 -82.500  44.531  1.00 15.30           C  
ATOM   4752  CB  GLU C 199      12.391 -83.625  46.594  1.00 15.30           C  
ATOM   4753  O   GLU C 199      12.906 -81.438  44.062  1.00 15.30           O  
ATOM   4754  CG  GLU C 199      12.836 -84.500  47.750  1.00 15.30           C  
ATOM   4755  CD  GLU C 199      11.742 -85.375  48.281  1.00 15.30           C  
ATOM   4756  OE1 GLU C 199      12.039 -86.312  49.094  1.00 15.30           O  
ATOM   4757  OE2 GLU C 199      10.570 -85.188  47.906  1.00 15.30           O  
ATOM   4758  N   GLU C 200      12.508 -83.500  43.875  1.00 14.74           N  
ATOM   4759  CA  GLU C 200      12.844 -84.625  43.031  1.00 14.74           C  
ATOM   4760  C   GLU C 200      12.555 -84.312  41.562  1.00 14.74           C  
ATOM   4761  CB  GLU C 200      12.070 -85.875  43.469  1.00 14.74           C  
ATOM   4762  O   GLU C 200      13.414 -84.562  40.688  1.00 14.74           O  
ATOM   4763  CG  GLU C 200      12.766 -86.688  44.562  1.00 14.74           C  
ATOM   4764  CD  GLU C 200      12.031 -87.938  44.938  1.00 14.74           C  
ATOM   4765  OE1 GLU C 200      12.594 -88.750  45.688  1.00 14.74           O  
ATOM   4766  OE2 GLU C 200      10.875 -88.125  44.469  1.00 14.74           O  
ATOM   4767  N   LYS C 201      11.422 -84.938  40.938  1.00 15.00           N  
ATOM   4768  CA  LYS C 201      11.500 -86.125  40.125  1.00 15.00           C  
ATOM   4769  C   LYS C 201      11.500 -85.812  38.656  1.00 15.00           C  
ATOM   4770  CB  LYS C 201      10.344 -87.062  40.469  1.00 15.00           C  
ATOM   4771  O   LYS C 201      11.148 -84.688  38.250  1.00 15.00           O  
ATOM   4772  CG  LYS C 201      10.664 -88.062  41.562  1.00 15.00           C  
ATOM   4773  CD  LYS C 201       9.469 -89.000  41.844  1.00 15.00           C  
ATOM   4774  CE  LYS C 201       9.773 -90.000  42.938  1.00 15.00           C  
ATOM   4775  NZ  LYS C 201       8.625 -90.875  43.219  1.00 15.00           N  
ATOM   4776  N   GLU C 202      10.609 -86.562  37.781  1.00 14.42           N  
ATOM   4777  CA  GLU C 202      10.906 -87.625  36.844  1.00 14.42           C  
ATOM   4778  C   GLU C 202      10.859 -87.188  35.406  1.00 14.42           C  
ATOM   4779  CB  GLU C 202       9.930 -88.812  37.031  1.00 14.42           C  
ATOM   4780  O   GLU C 202      11.797 -87.375  34.625  1.00 14.42           O  
ATOM   4781  CG  GLU C 202      10.484 -89.938  37.906  1.00 14.42           C  
ATOM   4782  CD  GLU C 202       9.547 -91.125  38.000  1.00 14.42           C  
ATOM   4783  OE1 GLU C 202       9.969 -92.188  38.500  1.00 14.42           O  
ATOM   4784  OE2 GLU C 202       8.383 -91.000  37.562  1.00 14.42           O  
ATOM   4785  N   GLU C 203       9.883 -87.750  34.562  1.00 14.75           N  
ATOM   4786  CA  GLU C 203      10.117 -88.812  33.562  1.00 14.75           C  
ATOM   4787  C   GLU C 203      10.203 -88.250  32.156  1.00 14.75           C  
ATOM   4788  CB  GLU C 203       9.016 -89.875  33.625  1.00 14.75           C  
ATOM   4789  O   GLU C 203       9.844 -87.062  31.938  1.00 14.75           O  
ATOM   4790  CG  GLU C 203       9.391 -91.125  34.469  1.00 14.75           C  
ATOM   4791  CD  GLU C 203       8.305 -92.188  34.469  1.00 14.75           C  
ATOM   4792  OE1 GLU C 203       8.562 -93.312  34.969  1.00 14.75           O  
ATOM   4793  OE2 GLU C 203       7.180 -91.875  34.000  1.00 14.75           O  
ATOM   4794  N   GLY C 204       9.422 -88.938  31.141  1.00 14.74           N  
ATOM   4795  CA  GLY C 204       9.781 -89.875  30.078  1.00 14.74           C  
ATOM   4796  C   GLY C 204       9.797 -89.250  28.703  1.00 14.74           C  
ATOM   4797  O   GLY C 204      10.789 -89.375  27.969  1.00 14.74           O  
ATOM   4798  N   ILE C 205       8.641 -89.375  27.891  1.00 15.00           N  
ATOM   4799  CA  ILE C 205       8.656 -90.312  26.781  1.00 15.00           C  
ATOM   4800  C   ILE C 205       9.086 -89.625  25.500  1.00 15.00           C  
ATOM   4801  CB  ILE C 205       7.281 -91.000  26.594  1.00 15.00           C  
ATOM   4802  O   ILE C 205       8.961 -88.375  25.391  1.00 15.00           O  
ATOM   4803  CG1 ILE C 205       7.129 -92.188  27.531  1.00 15.00           C  
ATOM   4804  CG2 ILE C 205       7.086 -91.438  25.125  1.00 15.00           C  
ATOM   4805  CD1 ILE C 205       5.699 -92.438  27.984  1.00 15.00           C  
ATOM   4806  N   ASN C 206       8.539 -90.188  24.312  1.00 14.70           N  
ATOM   4807  CA  ASN C 206       9.047 -91.000  23.203  1.00 14.70           C  
ATOM   4808  C   ASN C 206       9.203 -90.188  21.938  1.00 14.70           C  
ATOM   4809  CB  ASN C 206       8.133 -92.188  22.938  1.00 14.70           C  
ATOM   4810  O   ASN C 206      10.266 -90.188  21.312  1.00 14.70           O  
ATOM   4811  CG  ASN C 206       8.844 -93.562  23.109  1.00 14.70           C  
ATOM   4812  ND2 ASN C 206       8.078 -94.625  23.078  1.00 14.70           N  
ATOM   4813  OD1 ASN C 206      10.062 -93.562  23.281  1.00 14.70           O  
ATOM   4814  N   ARG C 207       8.336 -90.562  20.844  1.00 14.55           N  
ATOM   4815  CA  ARG C 207       8.711 -91.312  19.672  1.00 14.55           C  
ATOM   4816  C   ARG C 207       8.992 -90.438  18.484  1.00 14.55           C  
ATOM   4817  CB  ARG C 207       7.621 -92.375  19.328  1.00 14.55           C  
ATOM   4818  O   ARG C 207       8.633 -89.250  18.500  1.00 14.55           O  
ATOM   4819  CG  ARG C 207       7.973 -93.812  19.688  1.00 14.55           C  
ATOM   4820  CD  ARG C 207       6.875 -94.750  19.266  1.00 14.55           C  
ATOM   4821  NE  ARG C 207       7.164 -96.125  19.703  1.00 14.55           N  
ATOM   4822  NH1 ARG C 207       5.211 -97.000  18.859  1.00 14.55           N  
ATOM   4823  NH2 ARG C 207       6.727 -98.375  19.938  1.00 14.55           N  
ATOM   4824  CZ  ARG C 207       6.367 -97.188  19.500  1.00 14.55           C  
ATOM   4825  N   GLU C 208       8.211 -90.750  17.297  1.00 14.49           N  
ATOM   4826  CA  GLU C 208       8.680 -91.375  16.078  1.00 14.49           C  
ATOM   4827  C   GLU C 208       9.000 -90.375  14.984  1.00 14.49           C  
ATOM   4828  CB  GLU C 208       7.637 -92.375  15.562  1.00 14.49           C  
ATOM   4829  O   GLU C 208       8.695 -89.188  15.141  1.00 14.49           O  
ATOM   4830  CG  GLU C 208       7.711 -93.750  16.234  1.00 14.49           C  
ATOM   4831  CD  GLU C 208       6.652 -94.750  15.734  1.00 14.49           C  
ATOM   4832  OE1 GLU C 208       6.730 -95.938  16.062  1.00 14.49           O  
ATOM   4833  OE2 GLU C 208       5.734 -94.250  15.008  1.00 14.49           O  
ATOM   4834  N   ASP C 209       8.258 -90.562  13.758  1.00 14.24           N  
ATOM   4835  CA  ASP C 209       8.719 -91.188  12.523  1.00 14.24           C  
ATOM   4836  C   ASP C 209       9.078 -90.125  11.477  1.00 14.24           C  
ATOM   4837  CB  ASP C 209       7.664 -92.188  11.977  1.00 14.24           C  
ATOM   4838  O   ASP C 209       8.883 -88.938  11.703  1.00 14.24           O  
ATOM   4839  CG  ASP C 209       8.023 -93.625  12.180  1.00 14.24           C  
ATOM   4840  OD1 ASP C 209       9.203 -93.938  12.453  1.00 14.24           O  
ATOM   4841  OD2 ASP C 209       7.113 -94.500  12.070  1.00 14.24           O  
ATOM   4842  N   LYS C 210       8.297 -90.250  10.281  1.00 14.70           N  
ATOM   4843  CA  LYS C 210       8.672 -90.875   8.992  1.00 14.70           C  
ATOM   4844  C   LYS C 210       9.070 -89.812   7.988  1.00 14.70           C  
ATOM   4845  CB  LYS C 210       7.527 -91.688   8.438  1.00 14.70           C  
ATOM   4846  O   LYS C 210       8.797 -88.625   8.203  1.00 14.70           O  
ATOM   4847  CG  LYS C 210       7.570 -93.188   8.859  1.00 14.70           C  
ATOM   4848  CD  LYS C 210       6.422 -93.938   8.250  1.00 14.70           C  
ATOM   4849  CE  LYS C 210       6.477 -95.438   8.656  1.00 14.70           C  
ATOM   4850  NZ  LYS C 210       5.355 -96.188   8.055  1.00 14.70           N  
ATOM   4851  N   THR C 211       8.453 -89.938   6.727  1.00 14.35           N  
ATOM   4852  CA  THR C 211       8.992 -90.438   5.465  1.00 14.35           C  
ATOM   4853  C   THR C 211       9.305 -89.312   4.520  1.00 14.35           C  
ATOM   4854  CB  THR C 211       8.008 -91.438   4.785  1.00 14.35           C  
ATOM   4855  O   THR C 211      10.406 -89.188   3.980  1.00 14.35           O  
ATOM   4856  CG2 THR C 211       8.227 -92.875   5.270  1.00 14.35           C  
ATOM   4857  OG1 THR C 211       6.664 -91.000   5.090  1.00 14.35           O  
ATOM   4858  N   ASP C 212       8.352 -89.125   3.457  1.00 14.96           N  
ATOM   4859  CA  ASP C 212       8.594 -89.562   2.096  1.00 14.96           C  
ATOM   4860  C   ASP C 212       9.180 -88.438   1.230  1.00 14.96           C  
ATOM   4861  CB  ASP C 212       7.305 -90.125   1.470  1.00 14.96           C  
ATOM   4862  O   ASP C 212       9.141 -87.312   1.610  1.00 14.96           O  
ATOM   4863  CG  ASP C 212       7.543 -91.250   0.515  1.00 14.96           C  
ATOM   4864  OD1 ASP C 212       8.703 -91.688   0.370  1.00 14.96           O  
ATOM   4865  OD2 ASP C 212       6.559 -91.750  -0.099  1.00 14.96           O  
ATOM   4866  N   LYS C 213       8.594 -88.438  -0.053  1.00 14.98           N  
ATOM   4867  CA  LYS C 213       9.039 -88.812  -1.390  1.00 14.98           C  
ATOM   4868  C   LYS C 213       9.500 -87.625  -2.193  1.00 14.98           C  
ATOM   4869  CB  LYS C 213       7.910 -89.562  -2.133  1.00 14.98           C  
ATOM   4870  O   LYS C 213      10.312 -86.812  -1.718  1.00 14.98           O  
ATOM   4871  CG  LYS C 213       7.977 -91.062  -2.023  1.00 14.98           C  
ATOM   4872  CD  LYS C 213       6.820 -91.750  -2.764  1.00 14.98           C  
ATOM   4873  CE  LYS C 213       6.906 -93.250  -2.693  1.00 14.98           C  
ATOM   4874  NZ  LYS C 213       5.773 -93.875  -3.414  1.00 14.98           N  
ATOM   4875  N   GLY C 214       8.797 -87.500  -3.377  1.00 15.23           N  
ATOM   4876  CA  GLY C 214       9.172 -87.812  -4.746  1.00 15.23           C  
ATOM   4877  C   GLY C 214       9.703 -86.562  -5.500  1.00 15.23           C  
ATOM   4878  O   GLY C 214       9.664 -85.438  -4.996  1.00 15.23           O  
ATOM   4879  N   GLY C 215       9.156 -86.500  -6.742  1.00 15.31           N  
ATOM   4880  CA  GLY C 215       9.648 -86.750  -8.086  1.00 15.31           C  
ATOM   4881  C   GLY C 215      10.070 -85.438  -8.805  1.00 15.31           C  
ATOM   4882  O   GLY C 215      11.266 -85.188  -8.906  1.00 15.31           O  
ATOM   4883  N   GLU C 216       9.273 -85.188  -9.961  1.00 15.45           N  
ATOM   4884  CA  GLU C 216       9.641 -85.375 -11.367  1.00 15.45           C  
ATOM   4885  C   GLU C 216      10.211 -84.062 -11.977  1.00 15.45           C  
ATOM   4886  CB  GLU C 216       8.422 -85.812 -12.172  1.00 15.45           C  
ATOM   4887  O   GLU C 216      10.148 -83.000 -11.367  1.00 15.45           O  
ATOM   4888  CG  GLU C 216       8.648 -87.125 -12.906  1.00 15.45           C  
ATOM   4889  CD  GLU C 216       7.383 -87.750 -13.523  1.00 15.45           C  
ATOM   4890  OE1 GLU C 216       7.477 -88.688 -14.328  1.00 15.45           O  
ATOM   4891  OE2 GLU C 216       6.289 -87.188 -13.188  1.00 15.45           O  
ATOM   4892  N   LYS C 217       9.516 -83.688 -13.164  1.00 15.61           N  
ATOM   4893  CA  LYS C 217       9.852 -83.938 -14.570  1.00 15.61           C  
ATOM   4894  C   LYS C 217      10.469 -82.688 -15.180  1.00 15.61           C  
ATOM   4895  CB  LYS C 217       8.609 -84.312 -15.359  1.00 15.61           C  
ATOM   4896  O   LYS C 217      10.430 -81.625 -14.578  1.00 15.61           O  
ATOM   4897  CG  LYS C 217       8.344 -85.812 -15.344  1.00 15.61           C  
ATOM   4898  CD  LYS C 217       7.117 -86.188 -16.172  1.00 15.61           C  
ATOM   4899  CE  LYS C 217       6.875 -87.688 -16.203  1.00 15.61           C  
ATOM   4900  NZ  LYS C 217       5.688 -88.062 -17.031  1.00 15.61           N  
ATOM   4901  N   GLY C 218       9.875 -82.375 -16.422  1.00 15.15           N  
ATOM   4902  CA  GLY C 218      10.281 -82.500 -17.812  1.00 15.15           C  
ATOM   4903  C   GLY C 218      10.844 -81.188 -18.375  1.00 15.15           C  
ATOM   4904  O   GLY C 218      11.383 -80.375 -17.641  1.00 15.15           O  
ATOM   4905  N   LYS C 219      10.156 -80.750 -19.531  1.00 16.05           N  
ATOM   4906  CA  LYS C 219      10.484 -80.812 -20.953  1.00 16.05           C  
ATOM   4907  C   LYS C 219      11.078 -79.500 -21.453  1.00 16.05           C  
ATOM   4908  CB  LYS C 219       9.234 -81.188 -21.766  1.00 16.05           C  
ATOM   4909  O   LYS C 219      10.992 -78.500 -20.781  1.00 16.05           O  
ATOM   4910  CG  LYS C 219       9.156 -82.625 -22.172  1.00 16.05           C  
ATOM   4911  CD  LYS C 219       7.879 -82.938 -22.938  1.00 16.05           C  
ATOM   4912  CE  LYS C 219       7.805 -84.438 -23.359  1.00 16.05           C  
ATOM   4913  NZ  LYS C 219       6.559 -84.688 -24.125  1.00 16.05           N  
ATOM   4914  N   GLU C 220      10.516 -79.062 -22.641  1.00 15.41           N  
ATOM   4915  CA  GLU C 220      10.914 -79.125 -24.047  1.00 15.41           C  
ATOM   4916  C   GLU C 220      11.516 -77.812 -24.516  1.00 15.41           C  
ATOM   4917  CB  GLU C 220       9.727 -79.500 -24.922  1.00 15.41           C  
ATOM   4918  O   GLU C 220      12.641 -77.812 -25.016  1.00 15.41           O  
ATOM   4919  CG  GLU C 220       9.570 -81.000 -25.141  1.00 15.41           C  
ATOM   4920  CD  GLU C 220       8.320 -81.375 -25.906  1.00 15.41           C  
ATOM   4921  OE1 GLU C 220       8.211 -82.562 -26.375  1.00 15.41           O  
ATOM   4922  OE2 GLU C 220       7.438 -80.500 -26.062  1.00 15.41           O  
ATOM   4923  N   ALA C 221      10.727 -77.125 -25.516  1.00 15.18           N  
ATOM   4924  CA  ALA C 221      10.875 -77.188 -26.969  1.00 15.18           C  
ATOM   4925  C   ALA C 221      11.648 -76.000 -27.484  1.00 15.18           C  
ATOM   4926  CB  ALA C 221       9.508 -77.312 -27.641  1.00 15.18           C  
ATOM   4927  O   ALA C 221      11.797 -75.000 -26.781  1.00 15.18           O  
ATOM   4928  N   ASP C 222      11.133 -75.500 -28.719  1.00 15.84           N  
ATOM   4929  CA  ASP C 222      11.562 -75.500 -30.125  1.00 15.84           C  
ATOM   4930  C   ASP C 222      12.266 -74.188 -30.453  1.00 15.84           C  
ATOM   4931  CB  ASP C 222      10.367 -75.688 -31.047  1.00 15.84           C  
ATOM   4932  O   ASP C 222      12.156 -73.188 -29.719  1.00 15.84           O  
ATOM   4933  CG  ASP C 222      10.062 -77.188 -31.297  1.00 15.84           C  
ATOM   4934  OD1 ASP C 222      10.961 -78.000 -31.109  1.00 15.84           O  
ATOM   4935  OD2 ASP C 222       8.914 -77.500 -31.688  1.00 15.84           O  
ATOM   4936  N   LYS C 223      11.891 -73.688 -31.766  1.00 16.58           N  
ATOM   4937  CA  LYS C 223      12.352 -73.688 -33.156  1.00 16.58           C
[truncated: 6,886 more chars]
