# Supplementary material for: Chp1 is a dedicated chaperone at the ribosome that safeguards eEF1A biogenesis
Source: Nat Commun. 2024 Feb 15;15:1382. doi: 10.1038/s41467-024-45645-w (PMC10869706; doi:10.1038/s41467-024-45645-w)
Supplement: Supplementary file 5 — Supplementary Data 2 [file 41467_2024_45645_MOESM5_ESM.zip › Supplmentary Data 2/NAC_PBDC1/NAC_PBDC1_c664a_unrelaxed_rank_002_alphafold2_multimer_v3_model_2_seed_000.pdb]

MODEL     1                                                                     
ATOM      1  N   MET A   1     -37.125 -56.594  28.500  1.00 19.30           N  
ATOM      2  CA  MET A   1     -38.469 -57.125  28.344  1.00 19.30           C  
ATOM      3  C   MET A   1     -39.375 -56.125  27.594  1.00 19.30           C  
ATOM      4  CB  MET A   1     -39.094 -57.438  29.719  1.00 19.30           C  
ATOM      5  O   MET A   1     -39.031 -54.938  27.500  1.00 19.30           O  
ATOM      6  CG  MET A   1     -38.812 -58.844  30.203  1.00 19.30           C  
ATOM      7  SD  MET A   1     -40.000 -59.406  31.484  1.00 19.30           S  
ATOM      8  CE  MET A   1     -39.562 -61.156  31.562  1.00 19.30           C  
ATOM      9  N   PRO A   2     -40.781 -55.625  27.688  1.00 19.83           N  
ATOM     10  CA  PRO A   2     -41.688 -56.375  26.844  1.00 19.83           C  
ATOM     11  C   PRO A   2     -42.000 -55.656  25.531  1.00 19.83           C  
ATOM     12  CB  PRO A   2     -42.938 -56.500  27.719  1.00 19.83           C  
ATOM     13  O   PRO A   2     -41.844 -56.250  24.453  1.00 19.83           O  
ATOM     14  CG  PRO A   2     -42.906 -55.344  28.641  1.00 19.83           C  
ATOM     15  CD  PRO A   2     -41.562 -54.656  28.484  1.00 19.83           C  
ATOM     16  N   GLY A   3     -43.219 -54.938  25.438  1.00 17.64           N  
ATOM     17  CA  GLY A   3     -44.375 -55.375  24.688  1.00 17.64           C  
ATOM     18  C   GLY A   3     -44.406 -54.844  23.281  1.00 17.64           C  
ATOM     19  O   GLY A   3     -43.625 -53.969  22.922  1.00 17.64           O  
ATOM     20  N   GLU A   4     -45.719 -54.500  22.719  1.00 18.59           N  
ATOM     21  CA  GLU A   4     -46.656 -54.750  21.641  1.00 18.59           C  
ATOM     22  C   GLU A   4     -46.594 -53.656  20.578  1.00 18.59           C  
ATOM     23  CB  GLU A   4     -48.094 -54.844  22.188  1.00 18.59           C  
ATOM     24  O   GLU A   4     -46.375 -52.500  20.891  1.00 18.59           O  
ATOM     25  CG  GLU A   4     -48.844 -56.094  21.766  1.00 18.59           C  
ATOM     26  CD  GLU A   4     -50.219 -56.219  22.375  1.00 18.59           C  
ATOM     27  OE1 GLU A   4     -51.188 -56.469  21.625  1.00 18.59           O  
ATOM     28  OE2 GLU A   4     -50.344 -56.062  23.609  1.00 18.59           O  
ATOM     29  N   ALA A   5     -46.906 -53.844  19.312  1.00 23.33           N  
ATOM     30  CA  ALA A   5     -46.656 -53.531  17.906  1.00 23.33           C  
ATOM     31  C   ALA A   5     -47.438 -52.312  17.453  1.00 23.33           C  
ATOM     32  CB  ALA A   5     -47.031 -54.750  17.031  1.00 23.33           C  
ATOM     33  O   ALA A   5     -46.844 -51.344  16.984  1.00 23.33           O  
ATOM     34  N   THR A   6     -48.719 -52.406  16.688  1.00 21.11           N  
ATOM     35  CA  THR A   6     -48.781 -52.156  15.258  1.00 21.11           C  
ATOM     36  C   THR A   6     -49.500 -50.844  14.984  1.00 21.11           C  
ATOM     37  CB  THR A   6     -49.500 -53.312  14.516  1.00 21.11           C  
ATOM     38  O   THR A   6     -49.156 -50.094  14.062  1.00 21.11           O  
ATOM     39  CG2 THR A   6     -48.531 -54.469  14.250  1.00 21.11           C  
ATOM     40  OG1 THR A   6     -50.594 -53.781  15.312  1.00 21.11           O  
ATOM     41  N   GLU A   7     -50.719 -50.344  15.570  1.00 17.23           N  
ATOM     42  CA  GLU A   7     -51.906 -50.281  14.727  1.00 17.23           C  
ATOM     43  C   GLU A   7     -51.938 -49.000  13.906  1.00 17.23           C  
ATOM     44  CB  GLU A   7     -53.188 -50.375  15.586  1.00 17.23           C  
ATOM     45  O   GLU A   7     -51.406 -47.969  14.320  1.00 17.23           O  
ATOM     46  CG  GLU A   7     -54.250 -51.281  14.984  1.00 17.23           C  
ATOM     47  CD  GLU A   7     -55.438 -51.500  15.914  1.00 17.23           C  
ATOM     48  OE1 GLU A   7     -56.500 -52.000  15.445  1.00 17.23           O  
ATOM     49  OE2 GLU A   7     -55.312 -51.156  17.109  1.00 17.23           O  
ATOM     50  N   THR A   8     -52.875 -48.688  12.766  1.00 21.17           N  
ATOM     51  CA  THR A   8     -53.062 -48.125  11.422  1.00 21.17           C  
ATOM     52  C   THR A   8     -53.688 -46.750  11.484  1.00 21.17           C  
ATOM     53  CB  THR A   8     -53.906 -49.062  10.555  1.00 21.17           C  
ATOM     54  O   THR A   8     -53.500 -45.906  10.602  1.00 21.17           O  
ATOM     55  CG2 THR A   8     -53.062 -50.188   9.969  1.00 21.17           C  
ATOM     56  OG1 THR A   8     -54.969 -49.625  11.352  1.00 21.17           O  
ATOM     57  N   VAL A   9     -54.500 -46.094  12.367  1.00 17.19           N  
ATOM     58  CA  VAL A   9     -55.844 -45.688  11.922  1.00 17.19           C  
ATOM     59  C   VAL A   9     -55.719 -44.406  11.094  1.00 17.19           C  
ATOM     60  CB  VAL A   9     -56.781 -45.469  13.117  1.00 17.19           C  
ATOM     61  O   VAL A   9     -54.906 -43.531  11.398  1.00 17.19           O  
ATOM     62  CG1 VAL A   9     -58.250 -45.531  12.664  1.00 17.19           C  
ATOM     63  CG2 VAL A   9     -56.500 -46.469  14.219  1.00 17.19           C  
ATOM     64  N   PRO A  10     -56.406 -44.000   9.961  1.00 20.47           N  
ATOM     65  CA  PRO A  10     -56.438 -43.250   8.688  1.00 20.47           C  
ATOM     66  C   PRO A  10     -56.750 -41.781   8.867  1.00 20.47           C  
ATOM     67  CB  PRO A  10     -57.531 -43.969   7.898  1.00 20.47           C  
ATOM     68  O   PRO A  10     -56.031 -40.906   8.359  1.00 20.47           O  
ATOM     69  CG  PRO A  10     -58.375 -44.656   8.930  1.00 20.47           C  
ATOM     70  CD  PRO A  10     -57.688 -44.531  10.258  1.00 20.47           C  
ATOM     71  N   ALA A  11     -58.125 -41.250   9.141  1.00 18.28           N  
ATOM     72  CA  ALA A  11     -59.031 -40.656   8.180  1.00 18.28           C  
ATOM     73  C   ALA A  11     -58.875 -39.156   8.125  1.00 18.28           C  
ATOM     74  CB  ALA A  11     -60.469 -41.031   8.531  1.00 18.28           C  
ATOM     75  O   ALA A  11     -58.156 -38.562   8.938  1.00 18.28           O  
ATOM     76  N   THR A  12     -60.062 -38.188   8.281  1.00 17.61           N  
ATOM     77  CA  THR A  12     -61.000 -37.438   7.441  1.00 17.61           C  
ATOM     78  C   THR A  12     -60.938 -35.938   7.754  1.00 17.61           C  
ATOM     79  CB  THR A  12     -62.438 -37.938   7.625  1.00 17.61           C  
ATOM     80  O   THR A  12     -61.500 -35.125   7.016  1.00 17.61           O  
ATOM     81  CG2 THR A  12     -62.938 -38.688   6.387  1.00 17.61           C  
ATOM     82  OG1 THR A  12     -62.500 -38.844   8.758  1.00 17.61           O  
ATOM     83  N   GLU A  13     -60.219 -35.281   8.734  1.00 16.33           N  
ATOM     84  CA  GLU A  13     -61.125 -34.281   9.328  1.00 16.33           C  
ATOM     85  C   GLU A  13     -61.344 -33.125   8.383  1.00 16.33           C  
ATOM     86  CB  GLU A  13     -60.562 -33.812  10.664  1.00 16.33           C  
ATOM     87  O   GLU A  13     -60.531 -32.844   7.527  1.00 16.33           O  
ATOM     88  CG  GLU A  13     -61.156 -34.500  11.875  1.00 16.33           C  
ATOM     89  CD  GLU A  13     -60.562 -34.031  13.195  1.00 16.33           C  
ATOM     90  OE1 GLU A  13     -61.219 -34.156  14.242  1.00 16.33           O  
ATOM     91  OE2 GLU A  13     -59.438 -33.500  13.172  1.00 16.33           O  
ATOM     92  N   GLN A  14     -62.500 -32.344   8.633  1.00 17.16           N  
ATOM     93  CA  GLN A  14     -63.562 -31.453   8.188  1.00 17.16           C  
ATOM     94  C   GLN A  14     -63.094 -30.016   8.094  1.00 17.16           C  
ATOM     95  CB  GLN A  14     -64.750 -31.547   9.141  1.00 17.16           C  
ATOM     96  O   GLN A  14     -62.562 -29.453   9.062  1.00 17.16           O  
ATOM     97  CG  GLN A  14     -65.625 -32.781   8.898  1.00 17.16           C  
ATOM     98  CD  GLN A  14     -66.875 -32.781   9.797  1.00 17.16           C  
ATOM     99  NE2 GLN A  14     -67.688 -33.812   9.609  1.00 17.16           N  
ATOM    100  OE1 GLN A  14     -67.062 -31.922  10.656  1.00 17.16           O  
ATOM    101  N   GLU A  15     -62.875 -29.469   6.855  1.00 20.44           N  
ATOM    102  CA  GLU A  15     -62.375 -28.219   6.301  1.00 20.44           C  
ATOM    103  C   GLU A  15     -63.250 -27.031   6.676  1.00 20.44           C  
ATOM    104  CB  GLU A  15     -62.219 -28.312   4.777  1.00 20.44           C  
ATOM    105  O   GLU A  15     -64.375 -26.906   6.156  1.00 20.44           O  
ATOM    106  CG  GLU A  15     -60.938 -27.750   4.234  1.00 20.44           C  
ATOM    107  CD  GLU A  15     -60.750 -28.000   2.746  1.00 20.44           C  
ATOM    108  OE1 GLU A  15     -60.031 -27.203   2.076  1.00 20.44           O  
ATOM    109  OE2 GLU A  15     -61.281 -29.000   2.248  1.00 20.44           O  
ATOM    110  N   LEU A  16     -63.375 -26.641   7.801  1.00 17.03           N  
ATOM    111  CA  LEU A  16     -64.438 -25.688   8.023  1.00 17.03           C  
ATOM    112  C   LEU A  16     -64.188 -24.359   7.328  1.00 17.03           C  
ATOM    113  CB  LEU A  16     -64.688 -25.453   9.516  1.00 17.03           C  
ATOM    114  O   LEU A  16     -63.000 -23.984   7.156  1.00 17.03           O  
ATOM    115  CG  LEU A  16     -65.750 -26.312  10.188  1.00 17.03           C  
ATOM    116  CD1 LEU A  16     -65.125 -27.234  11.227  1.00 17.03           C  
ATOM    117  CD2 LEU A  16     -66.812 -25.422  10.812  1.00 17.03           C  
ATOM    118  N   PRO A  17     -65.125 -23.391   6.855  1.00 21.31           N  
ATOM    119  CA  PRO A  17     -65.375 -22.453   5.770  1.00 21.31           C  
ATOM    120  C   PRO A  17     -64.938 -21.031   6.098  1.00 21.31           C  
ATOM    121  CB  PRO A  17     -66.938 -22.547   5.605  1.00 21.31           C  
ATOM    122  O   PRO A  17     -64.812 -20.203   5.195  1.00 21.31           O  
ATOM    123  CG  PRO A  17     -67.375 -23.141   6.891  1.00 21.31           C  
ATOM    124  CD  PRO A  17     -66.188 -23.500   7.730  1.00 21.31           C  
ATOM    125  N   GLN A  18     -64.438 -20.438   7.211  1.00 16.33           N  
ATOM    126  CA  GLN A  18     -65.250 -19.297   7.609  1.00 16.33           C  
ATOM    127  C   GLN A  18     -64.812 -18.016   6.910  1.00 16.33           C  
ATOM    128  CB  GLN A  18     -65.250 -19.109   9.125  1.00 16.33           C  
ATOM    129  O   GLN A  18     -65.562 -17.062   6.781  1.00 16.33           O  
ATOM    130  CG  GLN A  18     -66.125 -20.094   9.891  1.00 16.33           C  
ATOM    131  CD  GLN A  18     -66.375 -19.656  11.320  1.00 16.33           C  
ATOM    132  NE2 GLN A  18     -67.188 -20.406  12.023  1.00 16.33           N  
ATOM    133  OE1 GLN A  18     -65.812 -18.656  11.789  1.00 16.33           O  
ATOM    134  N   PRO A  19     -63.594 -17.484   6.594  1.00 17.75           N  
ATOM    135  CA  PRO A  19     -63.281 -16.188   7.184  1.00 17.75           C  
ATOM    136  C   PRO A  19     -64.000 -15.031   6.484  1.00 17.75           C  
ATOM    137  CB  PRO A  19     -61.750 -16.078   7.000  1.00 17.75           C  
ATOM    138  O   PRO A  19     -64.438 -15.172   5.340  1.00 17.75           O  
ATOM    139  CG  PRO A  19     -61.438 -17.000   5.879  1.00 17.75           C  
ATOM    140  CD  PRO A  19     -62.656 -17.844   5.586  1.00 17.75           C  
ATOM    141  N   GLN A  20     -64.125 -13.891   7.152  1.00 16.52           N  
ATOM    142  CA  GLN A  20     -64.875 -12.656   7.172  1.00 16.52           C  
ATOM    143  C   GLN A  20     -64.438 -11.703   6.070  1.00 16.52           C  
ATOM    144  CB  GLN A  20     -64.750 -11.969   8.539  1.00 16.52           C  
ATOM    145  O   GLN A  20     -63.219 -11.469   5.898  1.00 16.52           O  
ATOM    146  CG  GLN A  20     -65.688 -12.555   9.586  1.00 16.52           C  
ATOM    147  CD  GLN A  20     -65.562 -11.883  10.945  1.00 16.52           C  
ATOM    148  NE2 GLN A  20     -66.500 -12.188  11.859  1.00 16.52           N  
ATOM    149  OE1 GLN A  20     -64.625 -11.094  11.164  1.00 16.52           O  
ATOM    150  N   ALA A  21     -65.250 -11.125   5.301  1.00 17.73           N  
ATOM    151  CA  ALA A  21     -65.188 -10.453   4.004  1.00 17.73           C  
ATOM    152  C   ALA A  21     -64.750  -9.008   4.152  1.00 17.73           C  
ATOM    153  CB  ALA A  21     -66.562 -10.516   3.332  1.00 17.73           C  
ATOM    154  O   ALA A  21     -64.438  -8.352   3.164  1.00 17.73           O  
ATOM    155  N   GLU A  22     -64.500  -8.383   5.234  1.00 17.52           N  
ATOM    156  CA  GLU A  22     -65.188  -7.113   5.090  1.00 17.52           C  
ATOM    157  C   GLU A  22     -64.625  -6.301   3.922  1.00 17.52           C  
ATOM    158  CB  GLU A  22     -65.125  -6.301   6.383  1.00 17.52           C  
ATOM    159  O   GLU A  22     -63.406  -6.152   3.783  1.00 17.52           O  
ATOM    160  CG  GLU A  22     -66.188  -6.609   7.375  1.00 17.52           C  
ATOM    161  CD  GLU A  22     -66.375  -5.527   8.430  1.00 17.52           C  
ATOM    162  OE1 GLU A  22     -67.438  -5.484   9.078  1.00 17.52           O  
ATOM    163  OE2 GLU A  22     -65.438  -4.715   8.609  1.00 17.52           O  
ATOM    164  N   THR A  23     -65.438  -5.949   3.020  1.00 17.30           N  
ATOM    165  CA  THR A  23     -65.250  -5.539   1.627  1.00 17.30           C  
ATOM    166  C   THR A  23     -64.625  -4.168   1.529  1.00 17.30           C  
ATOM    167  CB  THR A  23     -66.625  -5.504   0.919  1.00 17.30           C  
ATOM    168  O   THR A  23     -63.500  -4.047   1.041  1.00 17.30           O  
ATOM    169  CG2 THR A  23     -67.188  -6.914   0.707  1.00 17.30           C  
ATOM    170  OG1 THR A  23     -67.562  -4.762   1.720  1.00 17.30           O  
ATOM    171  N   GLY A  24     -65.375  -3.129   0.973  1.00 16.70           N  
ATOM    172  CA  GLY A  24     -65.250  -2.633  -0.389  1.00 16.70           C  
ATOM    173  C   GLY A  24     -64.562  -1.280  -0.474  1.00 16.70           C  
ATOM    174  O   GLY A  24     -63.562  -1.125  -1.186  1.00 16.70           O  
ATOM    175  N   SER A  25     -65.312  -0.072  -0.117  1.00 16.80           N  
ATOM    176  CA  SER A  25     -65.688   0.850  -1.177  1.00 16.80           C  
ATOM    177  C   SER A  25     -64.688   2.004  -1.306  1.00 16.80           C  
ATOM    178  CB  SER A  25     -67.125   1.396  -0.911  1.00 16.80           C  
ATOM    179  O   SER A  25     -63.938   2.281  -0.379  1.00 16.80           O  
ATOM    180  OG  SER A  25     -67.562   2.199  -1.993  1.00 16.80           O  
ATOM    181  N   GLY A  26     -64.750   2.760  -2.467  1.00 17.56           N  
ATOM    182  CA  GLY A  26     -64.125   3.576  -3.496  1.00 17.56           C  
ATOM    183  C   GLY A  26     -63.938   5.023  -3.082  1.00 17.56           C  
ATOM    184  O   GLY A  26     -62.844   5.594  -3.262  1.00 17.56           O  
ATOM    185  N   THR A  27     -65.000   5.836  -2.629  1.00 17.78           N  
ATOM    186  CA  THR A  27     -65.250   6.898  -3.592  1.00 17.78           C  
ATOM    187  C   THR A  27     -64.500   8.164  -3.232  1.00 17.78           C  
ATOM    188  CB  THR A  27     -66.812   7.215  -3.664  1.00 17.78           C  
ATOM    189  O   THR A  27     -64.688   9.211  -3.861  1.00 17.78           O  
ATOM    190  CG2 THR A  27     -67.562   6.078  -4.332  1.00 17.78           C  
ATOM    191  OG1 THR A  27     -67.312   7.406  -2.338  1.00 17.78           O  
ATOM    192  N   GLU A  28     -63.625   8.172  -2.225  1.00 16.75           N  
ATOM    193  CA  GLU A  28     -63.781   9.516  -1.685  1.00 16.75           C  
ATOM    194  C   GLU A  28     -63.438  10.570  -2.734  1.00 16.75           C  
ATOM    195  CB  GLU A  28     -62.875   9.695  -0.452  1.00 16.75           C  
ATOM    196  O   GLU A  28     -62.438  10.445  -3.453  1.00 16.75           O  
ATOM    197  CG  GLU A  28     -63.562   9.305   0.855  1.00 16.75           C  
ATOM    198  CD  GLU A  28     -62.719   9.609   2.082  1.00 16.75           C  
ATOM    199  OE1 GLU A  28     -63.250   9.703   3.197  1.00 16.75           O  
ATOM    200  OE2 GLU A  28     -61.469   9.758   1.925  1.00 16.75           O  
ATOM    201  N   SER A  29     -64.375  11.422  -3.021  1.00 16.55           N  
ATOM    202  CA  SER A  29     -64.688  12.430  -4.039  1.00 16.55           C  
ATOM    203  C   SER A  29     -63.562  13.469  -4.113  1.00 16.55           C  
ATOM    204  CB  SER A  29     -66.000  13.117  -3.754  1.00 16.55           C  
ATOM    205  O   SER A  29     -62.781  13.648  -3.152  1.00 16.55           O  
ATOM    206  OG  SER A  29     -67.062  12.172  -3.744  1.00 16.55           O  
ATOM    207  N   ASP A  30     -63.500  14.242  -5.160  1.00 18.59           N  
ATOM    208  CA  ASP A  30     -62.812  15.016  -6.176  1.00 18.59           C  
ATOM    209  C   ASP A  30     -62.469  16.422  -5.668  1.00 18.59           C  
ATOM    210  CB  ASP A  30     -63.625  15.109  -7.457  1.00 18.59           C  
ATOM    211  O   ASP A  30     -61.438  16.984  -6.039  1.00 18.59           O  
ATOM    212  CG  ASP A  30     -63.219  14.094  -8.508  1.00 18.59           C  
ATOM    213  OD1 ASP A  30     -62.062  13.609  -8.469  1.00 18.59           O  
ATOM    214  OD2 ASP A  30     -64.062  13.781  -9.391  1.00 18.59           O  
ATOM    215  N   SER A  31     -63.438  17.094  -4.809  1.00 16.81           N  
ATOM    216  CA  SER A  31     -63.750  18.375  -5.449  1.00 16.81           C  
ATOM    217  C   SER A  31     -62.594  19.359  -5.289  1.00 16.81           C  
ATOM    218  CB  SER A  31     -65.000  18.969  -4.863  1.00 16.81           C  
ATOM    219  O   SER A  31     -61.906  19.344  -4.277  1.00 16.81           O  
ATOM    220  OG  SER A  31     -66.125  18.109  -5.113  1.00 16.81           O  
ATOM    221  N   ASP A  32     -62.250  20.219  -6.312  1.00 18.58           N  
ATOM    222  CA  ASP A  32     -61.375  21.109  -7.043  1.00 18.58           C  
ATOM    223  C   ASP A  32     -61.188  22.438  -6.309  1.00 18.58           C  
ATOM    224  CB  ASP A  32     -61.906  21.359  -8.461  1.00 18.58           C  
ATOM    225  O   ASP A  32     -60.125  23.062  -6.391  1.00 18.58           O  
ATOM    226  CG  ASP A  32     -60.844  21.141  -9.531  1.00 18.58           C  
ATOM    227  OD1 ASP A  32     -59.625  21.094  -9.203  1.00 18.58           O  
ATOM    228  OD2 ASP A  32     -61.219  21.031 -10.719  1.00 18.58           O  
ATOM    229  N   GLU A  33     -62.281  23.094  -5.578  1.00 17.78           N  
ATOM    230  CA  GLU A  33     -62.594  24.406  -6.137  1.00 17.78           C  
ATOM    231  C   GLU A  33     -61.531  25.438  -5.734  1.00 17.78           C  
ATOM    232  CB  GLU A  33     -63.969  24.891  -5.688  1.00 17.78           C  
ATOM    233  O   GLU A  33     -60.844  25.266  -4.715  1.00 17.78           O  
ATOM    234  CG  GLU A  33     -64.938  25.188  -6.840  1.00 17.78           C  
ATOM    235  CD  GLU A  33     -66.312  25.562  -6.383  1.00 17.78           C  
ATOM    236  OE1 GLU A  33     -67.062  26.172  -7.176  1.00 17.78           O  
ATOM    237  OE2 GLU A  33     -66.688  25.234  -5.223  1.00 17.78           O  
ATOM    238  N   SER A  34     -61.406  26.688  -6.465  1.00 19.92           N  
ATOM    239  CA  SER A  34     -60.625  27.797  -6.996  1.00 19.92           C  
ATOM    240  C   SER A  34     -60.406  28.875  -5.941  1.00 19.92           C  
ATOM    241  CB  SER A  34     -61.312  28.391  -8.227  1.00 19.92           C  
ATOM    242  O   SER A  34     -59.625  29.812  -6.145  1.00 19.92           O  
ATOM    243  OG  SER A  34     -61.312  27.453  -9.297  1.00 19.92           O  
ATOM    244  N   VAL A  35     -61.125  28.844  -4.723  1.00 18.50           N  
ATOM    245  CA  VAL A  35     -61.625  30.203  -4.566  1.00 18.50           C  
ATOM    246  C   VAL A  35     -60.500  31.172  -4.320  1.00 18.50           C  
ATOM    247  CB  VAL A  35     -62.656  30.281  -3.416  1.00 18.50           C  
ATOM    248  O   VAL A  35     -59.562  30.875  -3.557  1.00 18.50           O  
ATOM    249  CG1 VAL A  35     -63.250  31.688  -3.320  1.00 18.50           C  
ATOM    250  CG2 VAL A  35     -63.781  29.234  -3.613  1.00 18.50           C  
ATOM    251  N   PRO A  36     -60.500  32.406  -5.070  1.00 21.80           N  
ATOM    252  CA  PRO A  36     -59.625  33.531  -5.391  1.00 21.80           C  
ATOM    253  C   PRO A  36     -59.312  34.406  -4.172  1.00 21.80           C  
ATOM    254  CB  PRO A  36     -60.438  34.344  -6.422  1.00 21.80           C  
ATOM    255  O   PRO A  36     -60.219  34.969  -3.561  1.00 21.80           O  
ATOM    256  CG  PRO A  36     -61.844  33.938  -6.191  1.00 21.80           C  
ATOM    257  CD  PRO A  36     -61.844  32.750  -5.238  1.00 21.80           C  
ATOM    258  N   GLU A  37     -58.688  33.906  -3.188  1.00 17.55           N  
ATOM    259  CA  GLU A  37     -58.656  34.750  -2.000  1.00 17.55           C  
ATOM    260  C   GLU A  37     -58.156  36.156  -2.342  1.00 17.55           C  
ATOM    261  CB  GLU A  37     -57.781  34.125  -0.923  1.00 17.55           C  
ATOM    262  O   GLU A  37     -57.000  36.344  -2.742  1.00 17.55           O  
ATOM    263  CG  GLU A  37     -58.531  33.312   0.112  1.00 17.55           C  
ATOM    264  CD  GLU A  37     -57.656  32.750   1.218  1.00 17.55           C  
ATOM    265  OE1 GLU A  37     -58.188  32.312   2.264  1.00 17.55           O  
ATOM    266  OE2 GLU A  37     -56.406  32.781   1.039  1.00 17.55           O  
ATOM    267  N   LEU A  38     -59.156  36.875  -2.973  1.00 18.12           N  
ATOM    268  CA  LEU A  38     -59.000  38.219  -3.504  1.00 18.12           C  
ATOM    269  C   LEU A  38     -58.250  39.094  -2.520  1.00 18.12           C  
ATOM    270  CB  LEU A  38     -60.375  38.844  -3.812  1.00 18.12           C  
ATOM    271  O   LEU A  38     -57.219  39.688  -2.875  1.00 18.12           O  
ATOM    272  CG  LEU A  38     -60.938  38.562  -5.195  1.00 18.12           C  
ATOM    273  CD1 LEU A  38     -62.469  38.750  -5.184  1.00 18.12           C  
ATOM    274  CD2 LEU A  38     -60.281  39.438  -6.254  1.00 18.12           C  
ATOM    275  N   GLU A  39     -58.969  40.156  -2.066  1.00 18.58           N  
ATOM    276  CA  GLU A  39     -58.781  41.562  -2.402  1.00 18.58           C  
ATOM    277  C   GLU A  39     -58.125  42.344  -1.258  1.00 18.58           C  
ATOM    278  CB  GLU A  39     -60.125  42.219  -2.756  1.00 18.58           C  
ATOM    279  O   GLU A  39     -57.906  43.531  -1.362  1.00 18.58           O  
ATOM    280  CG  GLU A  39     -60.469  42.156  -4.238  1.00 18.58           C  
ATOM    281  CD  GLU A  39     -61.750  42.906  -4.594  1.00 18.58           C  
ATOM    282  OE1 GLU A  39     -61.969  43.219  -5.789  1.00 18.58           O  
ATOM    283  OE2 GLU A  39     -62.531  43.188  -3.668  1.00 18.58           O  
ATOM    284  N   GLU A  40     -58.094  41.750  -0.074  1.00 17.44           N  
ATOM    285  CA  GLU A  40     -58.344  42.844   0.854  1.00 17.44           C  
ATOM    286  C   GLU A  40     -57.281  43.938   0.746  1.00 17.44           C  
ATOM    287  CB  GLU A  40     -58.438  42.312   2.291  1.00 17.44           C  
ATOM    288  O   GLU A  40     -56.094  43.656   0.731  1.00 17.44           O  
ATOM    289  CG  GLU A  40     -59.812  41.781   2.684  1.00 17.44           C  
ATOM    290  CD  GLU A  40     -59.938  41.531   4.176  1.00 17.44           C  
ATOM    291  OE1 GLU A  40     -61.094  41.375   4.664  1.00 17.44           O  
ATOM    292  OE2 GLU A  40     -58.875  41.469   4.859  1.00 17.44           O  
ATOM    293  N   GLN A  41     -57.781  45.156   0.569  1.00 16.38           N  
ATOM    294  CA  GLN A  41     -57.438  46.469   0.065  1.00 16.38           C  
ATOM    295  C   GLN A  41     -56.312  47.094   0.880  1.00 16.38           C  
ATOM    296  CB  GLN A  41     -58.656  47.406   0.081  1.00 16.38           C  
ATOM    297  O   GLN A  41     -55.281  47.531   0.323  1.00 16.38           O  
ATOM    298  CG  GLN A  41     -59.531  47.281  -1.157  1.00 16.38           C  
ATOM    299  CD  GLN A  41     -60.750  48.188  -1.124  1.00 16.38           C  
ATOM    300  NE2 GLN A  41     -61.469  48.250  -2.229  1.00 16.38           N  
ATOM    301  OE1 GLN A  41     -61.000  48.844  -0.115  1.00 16.38           O  
ATOM    302  N   ASP A  42     -56.656  48.188   1.646  1.00 16.27           N  
ATOM    303  CA  ASP A  42     -56.312  49.562   1.286  1.00 16.27           C  
ATOM    304  C   ASP A  42     -55.031  50.031   1.997  1.00 16.27           C  
ATOM    305  CB  ASP A  42     -57.469  50.531   1.621  1.00 16.27           C  
ATOM    306  O   ASP A  42     -54.062  50.438   1.352  1.00 16.27           O  
ATOM    307  CG  ASP A  42     -57.406  51.844   0.850  1.00 16.27           C  
ATOM    308  OD1 ASP A  42     -56.719  51.875  -0.193  1.00 16.27           O  
ATOM    309  OD2 ASP A  42     -58.031  52.812   1.290  1.00 16.27           O  
ATOM    310  N   SER A  43     -55.094  50.875   3.229  1.00 16.98           N  
ATOM    311  CA  SER A  43     -54.812  52.312   3.227  1.00 16.98           C  
ATOM    312  C   SER A  43     -53.375  52.594   3.574  1.00 16.98           C  
ATOM    313  CB  SER A  43     -55.750  53.031   4.215  1.00 16.98           C  
ATOM    314  O   SER A  43     -52.688  51.719   4.156  1.00 16.98           O  
ATOM    315  OG  SER A  43     -57.094  52.812   3.887  1.00 16.98           O  
ATOM    316  N   THR A  44     -52.969  53.844   4.105  1.00 17.25           N  
ATOM    317  CA  THR A  44     -52.125  55.000   3.701  1.00 17.25           C  
ATOM    318  C   THR A  44     -50.750  54.906   4.316  1.00 17.25           C  
ATOM    319  CB  THR A  44     -52.781  56.312   4.105  1.00 17.25           C  
ATOM    320  O   THR A  44     -49.750  54.938   3.605  1.00 17.25           O  
ATOM    321  CG2 THR A  44     -53.750  56.812   3.023  1.00 17.25           C  
ATOM    322  OG1 THR A  44     -53.531  56.156   5.324  1.00 17.25           O  
ATOM    323  N   GLN A  45     -50.219  56.000   5.305  1.00 16.41           N  
ATOM    324  CA  GLN A  45     -49.406  57.188   5.008  1.00 16.41           C  
ATOM    325  C   GLN A  45     -47.969  57.000   5.520  1.00 16.41           C  
ATOM    326  CB  GLN A  45     -50.031  58.438   5.621  1.00 16.41           C  
ATOM    327  O   GLN A  45     -47.031  57.219   4.777  1.00 16.41           O  
ATOM    328  CG  GLN A  45     -50.906  59.219   4.645  1.00 16.41           C  
ATOM    329  CD  GLN A  45     -51.469  60.500   5.254  1.00 16.41           C  
ATOM    330  NE2 GLN A  45     -52.094  61.312   4.426  1.00 16.41           N  
ATOM    331  OE1 GLN A  45     -51.344  60.719   6.461  1.00 16.41           O  
ATOM    332  N   ALA A  46     -47.531  57.719   6.762  1.00 16.59           N  
ATOM    333  CA  ALA A  46     -46.688  58.906   6.844  1.00 16.59           C  
ATOM    334  C   ALA A  46     -45.219  58.500   7.070  1.00 16.59           C  
ATOM    335  CB  ALA A  46     -47.156  59.812   7.957  1.00 16.59           C  
ATOM    336  O   ALA A  46     -44.938  57.375   7.551  1.00 16.59           O  
ATOM    337  N   THR A  47     -44.188  59.500   7.441  1.00 17.73           N  
ATOM    338  CA  THR A  47     -42.969  60.188   6.984  1.00 17.73           C  
ATOM    339  C   THR A  47     -41.750  59.562   7.594  1.00 17.73           C  
ATOM    340  CB  THR A  47     -43.031  61.688   7.336  1.00 17.73           C  
ATOM    341  O   THR A  47     -41.844  58.781   8.547  1.00 17.73           O  
ATOM    342  CG2 THR A  47     -43.469  62.500   6.137  1.00 17.73           C  
ATOM    343  OG1 THR A  47     -43.938  61.875   8.406  1.00 17.73           O  
ATOM    344  N   THR A  48     -40.531  60.469   8.094  1.00 18.66           N  
ATOM    345  CA  THR A  48     -39.250  61.000   7.648  1.00 18.66           C  
ATOM    346  C   THR A  48     -38.094  60.406   8.477  1.00 18.66           C  
ATOM    347  CB  THR A  48     -39.188  62.531   7.738  1.00 18.66           C  
ATOM    348  O   THR A  48     -37.125  59.875   7.918  1.00 18.66           O  
ATOM    349  CG2 THR A  48     -38.719  63.156   6.426  1.00 18.66           C  
ATOM    350  OG1 THR A  48     -40.531  63.000   8.023  1.00 18.66           O  
ATOM    351  N   GLN A  49     -37.250  61.312   9.492  1.00 17.27           N  
ATOM    352  CA  GLN A  49     -35.969  61.969   9.492  1.00 17.27           C  
ATOM    353  C   GLN A  49     -35.000  61.312  10.477  1.00 17.27           C  
ATOM    354  CB  GLN A  49     -36.125  63.469   9.828  1.00 17.27           C  
ATOM    355  O   GLN A  49     -33.781  61.500  10.391  1.00 17.27           O  
ATOM    356  CG  GLN A  49     -36.281  64.375   8.609  1.00 17.27           C  
ATOM    357  CD  GLN A  49     -36.438  65.812   8.969  1.00 17.27           C  
ATOM    358  NE2 GLN A  49     -36.594  66.688   7.961  1.00 17.27           N  
ATOM    359  OE1 GLN A  49     -36.406  66.188  10.148  1.00 17.27           O  
ATOM    360  N   GLN A  50     -35.375  60.719  11.641  1.00 16.67           N  
ATOM    361  CA  GLN A  50     -34.469  61.000  12.734  1.00 16.67           C  
ATOM    362  C   GLN A  50     -33.188  60.156  12.633  1.00 16.67           C  
ATOM    363  CB  GLN A  50     -35.125  60.781  14.086  1.00 16.67           C  
ATOM    364  O   GLN A  50     -33.219  58.969  12.898  1.00 16.67           O  
ATOM    365  CG  GLN A  50     -35.344  62.031  14.898  1.00 16.67           C  
ATOM    366  CD  GLN A  50     -36.281  61.844  16.078  1.00 16.67           C  
ATOM    367  NE2 GLN A  50     -36.406  62.844  16.922  1.00 16.67           N  
ATOM    368  OE1 GLN A  50     -36.906  60.781  16.219  1.00 16.67           O  
ATOM    369  N   ALA A  51     -32.125  60.344  11.688  1.00 22.02           N  
ATOM    370  CA  ALA A  51     -30.797  59.844  11.344  1.00 22.02           C  
ATOM    371  C   ALA A  51     -29.844  59.969  12.531  1.00 22.02           C  
ATOM    372  CB  ALA A  51     -30.234  60.594  10.141  1.00 22.02           C  
ATOM    373  O   ALA A  51     -28.875  59.188  12.641  1.00 22.02           O  
ATOM    374  N   GLN A  52     -29.562  61.094  13.352  1.00 19.12           N  
ATOM    375  CA  GLN A  52     -28.281  61.812  13.484  1.00 19.12           C  
ATOM    376  C   GLN A  52     -27.406  61.156  14.555  1.00 19.12           C  
ATOM    377  CB  GLN A  52     -28.516  63.281  13.812  1.00 19.12           C  
ATOM    378  O   GLN A  52     -26.203  61.000  14.359  1.00 19.12           O  
ATOM    379  CG  GLN A  52     -28.656  64.188  12.586  1.00 19.12           C  
ATOM    380  CD  GLN A  52     -28.859  65.625  12.938  1.00 19.12           C  
ATOM    381  NE2 GLN A  52     -28.844  66.500  11.930  1.00 19.12           N  
ATOM    382  OE1 GLN A  52     -29.031  66.000  14.109  1.00 19.12           O  
ATOM    383  N   LEU A  53     -27.672  61.312  15.906  1.00 18.88           N  
ATOM    384  CA  LEU A  53     -26.625  61.781  16.812  1.00 18.88           C  
ATOM    385  C   LEU A  53     -25.766  60.625  17.281  1.00 18.88           C  
ATOM    386  CB  LEU A  53     -27.234  62.500  18.016  1.00 18.88           C  
ATOM    387  O   LEU A  53     -26.281  59.625  17.844  1.00 18.88           O  
ATOM    388  CG  LEU A  53     -27.172  64.000  18.016  1.00 18.88           C  
ATOM    389  CD1 LEU A  53     -28.562  64.625  18.219  1.00 18.88           C  
ATOM    390  CD2 LEU A  53     -26.203  64.500  19.094  1.00 18.88           C  
ATOM    391  N   ALA A  54     -24.406  60.375  16.812  1.00 22.69           N  
ATOM    392  CA  ALA A  54     -23.172  59.625  17.031  1.00 22.69           C  
ATOM    393  C   ALA A  54     -22.828  59.562  18.516  1.00 22.69           C  
ATOM    394  CB  ALA A  54     -22.031  60.250  16.250  1.00 22.69           C  
ATOM    395  O   ALA A  54     -21.891  58.875  18.922  1.00 22.69           O  
ATOM    396  N   ALA A  55     -23.047  60.469  19.469  1.00 22.77           N  
ATOM    397  CA  ALA A  55     -21.938  61.156  20.125  1.00 22.77           C  
ATOM    398  C   ALA A  55     -21.156  60.219  21.047  1.00 22.77           C  
ATOM    399  CB  ALA A  55     -22.469  62.344  20.922  1.00 22.77           C  
ATOM    400  O   ALA A  55     -19.938  60.125  20.953  1.00 22.77           O  
ATOM    401  N   ALA A  56     -21.047  60.219  22.547  1.00 21.88           N  
ATOM    402  CA  ALA A  56     -19.953  60.531  23.469  1.00 21.88           C  
ATOM    403  C   ALA A  56     -19.266  59.219  23.922  1.00 21.88           C  
ATOM    404  CB  ALA A  56     -20.453  61.312  24.672  1.00 21.88           C  
ATOM    405  O   ALA A  56     -19.797  58.125  23.719  1.00 21.88           O  
ATOM    406  N   ALA A  57     -18.625  58.969  25.359  1.00 24.67           N  
ATOM    407  CA  ALA A  57     -17.375  58.531  25.953  1.00 24.67           C  
ATOM    408  C   ALA A  57     -17.359  57.000  26.156  1.00 24.67           C  
ATOM    409  CB  ALA A  57     -17.141  59.219  27.297  1.00 24.67           C  
ATOM    410  O   ALA A  57     -16.391  56.438  26.672  1.00 24.67           O  
ATOM    411  N   GLU A  58     -18.484  56.281  26.297  1.00 22.69           N  
ATOM    412  CA  GLU A  58     -18.484  55.062  27.109  1.00 22.69           C  
ATOM    413  C   GLU A  58     -17.625  53.969  26.469  1.00 22.69           C  
ATOM    414  CB  GLU A  58     -19.906  54.562  27.312  1.00 22.69           C  
ATOM    415  O   GLU A  58     -17.703  53.750  25.250  1.00 22.69           O  
ATOM    416  CG  GLU A  58     -20.703  55.344  28.344  1.00 22.69           C  
ATOM    417  CD  GLU A  58     -21.984  54.656  28.781  1.00 22.69           C  
ATOM    418  OE1 GLU A  58     -22.516  55.000  29.859  1.00 22.69           O  
ATOM    419  OE2 GLU A  58     -22.469  53.781  28.031  1.00 22.69           O  
ATOM    420  N   ILE A  59     -16.438  53.344  27.078  1.00 28.58           N  
ATOM    421  CA  ILE A  59     -15.250  52.656  26.609  1.00 28.58           C  
ATOM    422  C   ILE A  59     -15.648  51.406  25.844  1.00 28.58           C  
ATOM    423  CB  ILE A  59     -14.305  52.312  27.781  1.00 28.58           C  
ATOM    424  O   ILE A  59     -16.266  50.500  26.406  1.00 28.58           O  
ATOM    425  CG1 ILE A  59     -13.906  53.562  28.547  1.00 28.58           C  
ATOM    426  CG2 ILE A  59     -13.062  51.562  27.266  1.00 28.58           C  
ATOM    427  CD1 ILE A  59     -13.234  53.281  29.891  1.00 28.58           C  
ATOM    428  N   ASP A  60     -15.961  51.375  24.562  1.00 26.59           N  
ATOM    429  CA  ASP A  60     -16.453  50.438  23.562  1.00 26.59           C  
ATOM    430  C   ASP A  60     -15.562  49.188  23.484  1.00 26.59           C  
ATOM    431  CB  ASP A  60     -16.547  51.094  22.188  1.00 26.59           C  
ATOM    432  O   ASP A  60     -14.406  49.281  23.062  1.00 26.59           O  
ATOM    433  CG  ASP A  60     -17.938  50.969  21.578  1.00 26.59           C  
ATOM    434  OD1 ASP A  60     -18.672  50.031  21.906  1.00 26.59           O  
ATOM    435  OD2 ASP A  60     -18.281  51.844  20.734  1.00 26.59           O  
ATOM    436  N   GLU A  61     -15.773  48.219  24.406  1.00 31.14           N  
ATOM    437  CA  GLU A  61     -15.047  46.938  24.438  1.00 31.14           C  
ATOM    438  C   GLU A  61     -14.961  46.312  23.047  1.00 31.14           C  
ATOM    439  CB  GLU A  61     -15.711  45.969  25.406  1.00 31.14           C  
ATOM    440  O   GLU A  61     -15.953  46.250  22.328  1.00 31.14           O  
ATOM    441  CG  GLU A  61     -15.148  46.000  26.812  1.00 31.14           C  
ATOM    442  CD  GLU A  61     -15.734  44.938  27.734  1.00 31.14           C  
ATOM    443  OE1 GLU A  61     -15.180  44.719  28.828  1.00 31.14           O  
ATOM    444  OE2 GLU A  61     -16.750  44.344  27.344  1.00 31.14           O  
ATOM    445  N   GLU A  62     -13.773  46.344  22.344  1.00 32.25           N  
ATOM    446  CA  GLU A  62     -13.406  46.031  20.969  1.00 32.25           C  
ATOM    447  C   GLU A  62     -13.953  44.656  20.547  1.00 32.25           C  
ATOM    448  CB  GLU A  62     -11.883  46.062  20.797  1.00 32.25           C  
ATOM    449  O   GLU A  62     -13.758  43.656  21.250  1.00 32.25           O  
ATOM    450  CG  GLU A  62     -11.336  47.375  20.312  1.00 32.25           C  
ATOM    451  CD  GLU A  62      -9.852  47.344  20.000  1.00 32.25           C  
ATOM    452  OE1 GLU A  62      -9.344  48.281  19.344  1.00 32.25           O  
ATOM    453  OE2 GLU A  62      -9.188  46.375  20.422  1.00 32.25           O  
ATOM    454  N   PRO A  63     -15.234  44.562  19.953  1.00 33.12           N  
ATOM    455  CA  PRO A  63     -15.758  43.312  19.391  1.00 33.12           C  
ATOM    456  C   PRO A  63     -14.672  42.438  18.734  1.00 33.12           C  
ATOM    457  CB  PRO A  63     -16.781  43.781  18.359  1.00 33.12           C  
ATOM    458  O   PRO A  63     -13.797  43.000  18.047  1.00 33.12           O  
ATOM    459  CG  PRO A  63     -16.453  45.219  18.141  1.00 33.12           C  
ATOM    460  CD  PRO A  63     -15.461  45.656  19.188  1.00 33.12           C  
ATOM    461  N   VAL A  64     -14.148  41.500  19.359  1.00 34.31           N  
ATOM    462  CA  VAL A  64     -13.266  40.469  18.844  1.00 34.31           C  
ATOM    463  C   VAL A  64     -13.664  40.156  17.406  1.00 34.31           C  
ATOM    464  CB  VAL A  64     -13.297  39.219  19.703  1.00 34.31           C  
ATOM    465  O   VAL A  64     -14.844  39.938  17.109  1.00 34.31           O  
ATOM    466  CG1 VAL A  64     -12.367  38.125  19.141  1.00 34.31           C  
ATOM    467  CG2 VAL A  64     -12.922  39.531  21.156  1.00 34.31           C  
ATOM    468  N   SER A  65     -12.898  40.625  16.344  1.00 33.47           N  
ATOM    469  CA  SER A  65     -12.906  40.531  14.891  1.00 33.47           C  
ATOM    470  C   SER A  65     -13.391  39.156  14.438  1.00 33.47           C  
ATOM    471  CB  SER A  65     -11.516  40.812  14.328  1.00 33.47           C  
ATOM    472  O   SER A  65     -12.727  38.156  14.695  1.00 33.47           O  
ATOM    473  OG  SER A  65     -11.016  42.062  14.797  1.00 33.47           O  
ATOM    474  N   LYS A  66     -14.617  38.656  14.773  1.00 38.09           N  
ATOM    475  CA  LYS A  66     -15.156  37.656  13.859  1.00 38.09           C  
ATOM    476  C   LYS A  66     -14.734  37.938  12.422  1.00 38.09           C  
ATOM    477  CB  LYS A  66     -16.688  37.594  13.961  1.00 38.09           C  
ATOM    478  O   LYS A  66     -15.172  38.906  11.828  1.00 38.09           O  
ATOM    479  CG  LYS A  66     -17.203  36.688  15.047  1.00 38.09           C  
ATOM    480  CD  LYS A  66     -18.734  36.594  15.039  1.00 38.09           C  
ATOM    481  CE  LYS A  66     -19.250  35.688  16.141  1.00 38.09           C  
ATOM    482  NZ  LYS A  66     -20.750  35.656  16.156  1.00 38.09           N  
ATOM    483  N   ALA A  67     -13.430  37.938  12.055  1.00 42.34           N  
ATOM    484  CA  ALA A  67     -12.844  38.250  10.750  1.00 42.34           C  
ATOM    485  C   ALA A  67     -13.797  37.875   9.617  1.00 42.34           C  
ATOM    486  CB  ALA A  67     -11.516  37.531  10.586  1.00 42.34           C  
ATOM    487  O   ALA A  67     -14.570  36.906   9.742  1.00 42.34           O  
ATOM    488  N   LYS A  68     -14.391  38.844   8.844  1.00 49.69           N  
ATOM    489  CA  LYS A  68     -15.102  38.750   7.570  1.00 49.69           C  
ATOM    490  C   LYS A  68     -14.641  37.562   6.762  1.00 49.69           C  
ATOM    491  CB  LYS A  68     -14.906  40.031   6.762  1.00 49.69           C  
ATOM    492  O   LYS A  68     -13.469  37.438   6.402  1.00 49.69           O  
ATOM    493  CG  LYS A  68     -15.938  41.125   7.047  1.00 49.69           C  
ATOM    494  CD  LYS A  68     -15.742  42.344   6.145  1.00 49.69           C  
ATOM    495  CE  LYS A  68     -16.766  43.406   6.441  1.00 49.69           C  
ATOM    496  NZ  LYS A  68     -16.578  44.594   5.559  1.00 49.69           N  
ATOM    497  N   GLN A  69     -15.203  36.375   7.066  1.00 64.19           N  
ATOM    498  CA  GLN A  69     -14.922  35.219   6.230  1.00 64.19           C  
ATOM    499  C   GLN A  69     -15.016  35.562   4.750  1.00 64.19           C  
ATOM    500  CB  GLN A  69     -15.883  34.094   6.562  1.00 64.19           C  
ATOM    501  O   GLN A  69     -15.984  36.219   4.316  1.00 64.19           O  
ATOM    502  CG  GLN A  69     -15.680  33.469   7.945  1.00 64.19           C  
ATOM    503  CD  GLN A  69     -16.688  32.406   8.273  1.00 64.19           C  
ATOM    504  NE2 GLN A  69     -16.484  31.719   9.391  1.00 64.19           N  
ATOM    505  OE1 GLN A  69     -17.641  32.156   7.523  1.00 64.19           O  
ATOM    506  N   SER A  70     -13.953  35.719   4.051  1.00 70.12           N  
ATOM    507  CA  SER A  70     -13.945  35.938   2.607  1.00 70.12           C  
ATOM    508  C   SER A  70     -14.836  34.938   1.893  1.00 70.12           C  
ATOM    509  CB  SER A  70     -12.516  35.844   2.059  1.00 70.12           C  
ATOM    510  O   SER A  70     -15.195  33.875   2.459  1.00 70.12           O  
ATOM    511  OG  SER A  70     -12.148  34.500   1.849  1.00 70.12           O  
ATOM    512  N   ARG A  71     -15.430  35.312   0.785  1.00 69.75           N  
ATOM    513  CA  ARG A  71     -16.234  34.406  -0.036  1.00 69.75           C  
ATOM    514  C   ARG A  71     -15.562  33.062  -0.203  1.00 69.75           C  
ATOM    515  CB  ARG A  71     -16.500  35.031  -1.407  1.00 69.75           C  
ATOM    516  O   ARG A  71     -16.219  32.000  -0.129  1.00 69.75           O  
ATOM    517  CG  ARG A  71     -17.641  34.375  -2.178  1.00 69.75           C  
ATOM    518  CD  ARG A  71     -17.891  35.062  -3.510  1.00 69.75           C  
ATOM    519  NE  ARG A  71     -18.875  34.344  -4.312  1.00 69.75           N  
ATOM    520  NH1 ARG A  71     -18.766  35.750  -6.117  1.00 69.75           N  
ATOM    521  NH2 ARG A  71     -20.172  33.969  -6.168  1.00 69.75           N  
ATOM    522  CZ  ARG A  71     -19.266  34.688  -5.531  1.00 69.75           C  
ATOM    523  N   SER A  72     -14.250  33.156  -0.338  1.00 73.31           N  
ATOM    524  CA  SER A  72     -13.500  31.922  -0.539  1.00 73.31           C  
ATOM    525  C   SER A  72     -13.445  31.094   0.740  1.00 73.31           C  
ATOM    526  CB  SER A  72     -12.078  32.219  -1.019  1.00 73.31           C  
ATOM    527  O   SER A  72     -13.523  29.875   0.693  1.00 73.31           O  
ATOM    528  OG  SER A  72     -12.102  33.031  -2.199  1.00 73.31           O  
ATOM    529  N   GLU A  73     -13.344  31.781   1.809  1.00 77.69           N  
ATOM    530  CA  GLU A  73     -13.344  31.094   3.090  1.00 77.69           C  
ATOM    531  C   GLU A  73     -14.688  30.422   3.357  1.00 77.69           C  
ATOM    532  CB  GLU A  73     -13.000  32.062   4.227  1.00 77.69           C  
ATOM    533  O   GLU A  73     -14.742  29.281   3.832  1.00 77.69           O  
ATOM    534  CG  GLU A  73     -12.727  31.359   5.559  1.00 77.69           C  
ATOM    535  CD  GLU A  73     -12.352  32.312   6.668  1.00 77.69           C  
ATOM    536  OE1 GLU A  73     -12.320  31.906   7.852  1.00 77.69           O  
ATOM    537  OE2 GLU A  73     -12.078  33.500   6.355  1.00 77.69           O  
ATOM    538  N   LYS A  74     -15.727  31.078   3.076  1.00 74.56           N  
ATOM    539  CA  LYS A  74     -17.062  30.516   3.246  1.00 74.56           C  
ATOM    540  C   LYS A  74     -17.250  29.250   2.398  1.00 74.56           C  
ATOM    541  CB  LYS A  74     -18.125  31.547   2.885  1.00 74.56           C  
ATOM    542  O   LYS A  74     -17.812  28.266   2.857  1.00 74.56           O  
ATOM    543  CG  LYS A  74     -19.062  31.891   4.031  1.00 74.56           C  
ATOM    544  CD  LYS A  74     -20.062  32.969   3.627  1.00 74.56           C  
ATOM    545  CE  LYS A  74     -21.016  33.312   4.770  1.00 74.56           C  
ATOM    546  NZ  LYS A  74     -22.031  34.312   4.363  1.00 74.56           N  
ATOM    547  N   LYS A  75     -16.688  29.375   1.140  1.00 72.88           N  
ATOM    548  CA  LYS A  75     -16.766  28.219   0.251  1.00 72.88           C  
ATOM    549  C   LYS A  75     -15.984  27.047   0.816  1.00 72.88           C  
ATOM    550  CB  LYS A  75     -16.250  28.578  -1.142  1.00 72.88           C  
ATOM    551  O   LYS A  75     -16.453  25.906   0.766  1.00 72.88           O  
ATOM    552  CG  LYS A  75     -16.547  27.531  -2.201  1.00 72.88           C  
ATOM    553  CD  LYS A  75     -16.047  27.969  -3.574  1.00 72.88           C  
ATOM    554  CE  LYS A  75     -16.250  26.875  -4.613  1.00 72.88           C  
ATOM    555  NZ  LYS A  75     -15.703  27.266  -5.945  1.00 72.88           N  
ATOM    556  N   ALA A  76     -14.891  27.406   1.334  1.00 78.44           N  
ATOM    557  CA  ALA A  76     -14.039  26.359   1.889  1.00 78.44           C  
ATOM    558  C   ALA A  76     -14.688  25.719   3.111  1.00 78.44           C  
ATOM    559  CB  ALA A  76     -12.664  26.922   2.254  1.00 78.44           C  
ATOM    560  O   ALA A  76     -14.711  24.484   3.238  1.00 78.44           O  
ATOM    561  N   ARG A  77     -15.219  26.516   4.004  1.00 76.69           N  
ATOM    562  CA  ARG A  77     -15.867  26.016   5.215  1.00 76.69           C  
ATOM    563  C   ARG A  77     -17.078  25.156   4.875  1.00 76.69           C  
ATOM    564  CB  ARG A  77     -16.297  27.188   6.113  1.00 76.69           C  
ATOM    565  O   ARG A  77     -17.297  24.109   5.496  1.00 76.69           O  
ATOM    566  CG  ARG A  77     -15.133  27.875   6.812  1.00 76.69           C  
ATOM    567  CD  ARG A  77     -15.617  28.969   7.758  1.00 76.69           C  
ATOM    568  NE  ARG A  77     -14.508  29.656   8.406  1.00 76.69           N  
ATOM    569  NH1 ARG A  77     -15.539  29.812  10.469  1.00 76.69           N  
ATOM    570  NH2 ARG A  77     -13.430  30.656  10.172  1.00 76.69           N  
ATOM    571  CZ  ARG A  77     -14.492  30.031   9.680  1.00 76.69           C  
ATOM    572  N   LYS A  78     -17.797  25.531   3.908  1.00 74.38           N  
ATOM    573  CA  LYS A  78     -18.969  24.766   3.492  1.00 74.38           C  
ATOM    574  C   LYS A  78     -18.562  23.422   2.891  1.00 74.38           C  
ATOM    575  CB  LYS A  78     -19.812  25.562   2.486  1.00 74.38           C  
ATOM    576  O   LYS A  78     -19.203  22.391   3.152  1.00 74.38           O  
ATOM    577  CG  LYS A  78     -21.266  25.109   2.391  1.00 74.38           C  
ATOM    578  CD  LYS A  78     -22.078  26.016   1.484  1.00 74.38           C  
ATOM    579  CE  LYS A  78     -23.500  25.531   1.331  1.00 74.38           C  
ATOM    580  NZ  LYS A  78     -24.312  26.438   0.463  1.00 74.38           N  
ATOM    581  N   ALA A  79     -17.531  23.500   2.100  1.00 75.25           N  
ATOM    582  CA  ALA A  79     -17.062  22.266   1.464  1.00 75.25           C  
ATOM    583  C   ALA A  79     -16.562  21.281   2.504  1.00 75.25           C  
ATOM    584  CB  ALA A  79     -15.961  22.578   0.453  1.00 75.25           C  
ATOM    585  O   ALA A  79     -16.797  20.078   2.383  1.00 75.25           O  
ATOM    586  N   MET A  80     -15.977  21.812   3.602  1.00 73.56           N  
ATOM    587  CA  MET A  80     -15.391  20.953   4.621  1.00 73.56           C  
ATOM    588  C   MET A  80     -16.453  20.438   5.582  1.00 73.56           C  
ATOM    589  CB  MET A  80     -14.305  21.703   5.398  1.00 73.56           C  
ATOM    590  O   MET A  80     -16.359  19.312   6.086  1.00 73.56           O  
ATOM    591  CG  MET A  80     -13.078  22.047   4.562  1.00 73.56           C  
ATOM    592  SD  MET A  80     -12.211  20.547   3.941  1.00 73.56           S  
ATOM    593  CE  MET A  80     -11.266  21.266   2.572  1.00 73.56           C  
ATOM    594  N   SER A  81     -17.406  21.297   5.750  1.00 73.50           N  
ATOM    595  CA  SER A  81     -18.484  20.891   6.652  1.00 73.50           C  
ATOM    596  C   SER A  81     -19.234  19.672   6.121  1.00 73.50           C  
ATOM    597  CB  SER A  81     -19.469  22.047   6.859  1.00 73.50           C  
ATOM    598  O   SER A  81     -19.766  18.875   6.898  1.00 73.50           O  
ATOM    599  OG  SER A  81     -18.797  23.297   6.785  1.00 73.50           O  
ATOM    600  N   LYS A  82     -19.109  19.453   4.781  1.00 67.19           N  
ATOM    601  CA  LYS A  82     -19.844  18.359   4.145  1.00 67.19           C  
ATOM    602  C   LYS A  82     -19.047  17.062   4.223  1.00 67.19           C  
ATOM    603  CB  LYS A  82     -20.141  18.703   2.684  1.00 67.19           C  
ATOM    604  O   LYS A  82     -19.594  15.984   3.945  1.00 67.19           O  
ATOM    605  CG  LYS A  82     -21.188  19.797   2.508  1.00 67.19           C  
ATOM    606  CD  LYS A  82     -21.516  20.031   1.038  1.00 67.19           C  
ATOM    607  CE  LYS A  82     -22.547  21.125   0.861  1.00 67.19           C  
ATOM    608  NZ  LYS A  82     -22.859  21.375  -0.581  1.00 67.19           N  
ATOM    609  N   LEU A  83     -17.828  17.203   4.574  1.00 74.31           N  
ATOM    610  CA  LEU A  83     -16.969  16.016   4.527  1.00 74.31           C  
ATOM    611  C   LEU A  83     -16.984  15.281   5.863  1.00 74.31           C  
ATOM    612  CB  LEU A  83     -15.539  16.406   4.164  1.00 74.31           C  
ATOM    613  O   LEU A  83     -16.406  14.203   5.984  1.00 74.31           O  
ATOM    614  CG  LEU A  83     -15.305  16.859   2.721  1.00 74.31           C  
ATOM    615  CD1 LEU A  83     -14.039  17.703   2.625  1.00 74.31           C  
ATOM    616  CD2 LEU A  83     -15.219  15.648   1.794  1.00 74.31           C  
ATOM    617  N   GLY A  84     -17.766  15.680   6.855  1.00 72.38           N  
ATOM    618  CA  GLY A  84     -17.891  15.016   8.148  1.00 72.38           C  
ATOM    619  C   GLY A  84     -16.625  15.125   8.992  1.00 72.38           C  
ATOM    620  O   GLY A  84     -16.266  14.172   9.688  1.00 72.38           O  
ATOM    621  N   LEU A  85     -15.938  16.125   8.836  1.00 79.88           N  
ATOM    622  CA  LEU A  85     -14.766  16.344   9.672  1.00 79.88           C  
ATOM    623  C   LEU A  85     -15.172  16.656  11.102  1.00 79.88           C  
ATOM    624  CB  LEU A  85     -13.906  17.484   9.109  1.00 79.88           C  
ATOM    625  O   LEU A  85     -16.297  17.109  11.352  1.00 79.88           O  
ATOM    626  CG  LEU A  85     -13.422  17.312   7.668  1.00 79.88           C  
ATOM    627  CD1 LEU A  85     -12.773  18.609   7.172  1.00 79.88           C  
ATOM    628  CD2 LEU A  85     -12.445  16.141   7.562  1.00 79.88           C  
ATOM    629  N   ARG A  86     -14.375  16.141  12.070  1.00 83.12           N  
ATOM    630  CA  ARG A  86     -14.625  16.422  13.484  1.00 83.12           C  
ATOM    631  C   ARG A  86     -13.945  17.719  13.914  1.00 83.12           C  
ATOM    632  CB  ARG A  86     -14.141  15.273  14.359  1.00 83.12           C  
ATOM    633  O   ARG A  86     -12.773  17.953  13.609  1.00 83.12           O  
ATOM    634  CG  ARG A  86     -15.055  14.055  14.336  1.00 83.12           C  
ATOM    635  CD  ARG A  86     -14.617  13.000  15.336  1.00 83.12           C  
ATOM    636  NE  ARG A  86     -15.484  11.820  15.289  1.00 83.12           N  
ATOM    637  NH1 ARG A  86     -14.156  10.539  16.688  1.00 83.12           N  
ATOM    638  NH2 ARG A  86     -16.094   9.672  15.820  1.00 83.12           N  
ATOM    639  CZ  ARG A  86     -15.242  10.680  15.930  1.00 83.12           C  
ATOM    640  N   GLN A  87     -14.766  18.531  14.555  1.00 88.12           N  
ATOM    641  CA  GLN A  87     -14.203  19.797  15.039  1.00 88.12           C  
ATOM    642  C   GLN A  87     -13.312  19.562  16.250  1.00 88.12           C  
ATOM    643  CB  GLN A  87     -15.320  20.781  15.375  1.00 88.12           C  
ATOM    644  O   GLN A  87     -13.664  18.797  17.156  1.00 88.12           O  
ATOM    645  CG  GLN A  87     -14.820  22.203  15.648  1.00 88.12           C  
ATOM    646  CD  GLN A  87     -15.953  23.188  15.891  1.00 88.12           C  
ATOM    647  NE2 GLN A  87     -15.602  24.453  16.094  1.00 88.12           N  
ATOM    648  OE1 GLN A  87     -17.125  22.797  15.898  1.00 88.12           O  
ATOM    649  N   VAL A  88     -12.125  19.969  16.109  1.00 89.62           N  
ATOM    650  CA  VAL A  88     -11.242  20.000  17.266  1.00 89.62           C  
ATOM    651  C   VAL A  88     -11.438  21.297  18.047  1.00 89.62           C  
ATOM    652  CB  VAL A  88      -9.758  19.844  16.859  1.00 89.62           C  
ATOM    653  O   VAL A  88     -10.984  22.359  17.609  1.00 89.62           O  
ATOM    654  CG1 VAL A  88      -8.859  19.781  18.094  1.00 89.62           C  
ATOM    655  CG2 VAL A  88      -9.570  18.609  15.992  1.00 89.62           C  
ATOM    656  N   THR A  89     -12.180  21.156  19.188  1.00 87.38           N  
ATOM    657  CA  THR A  89     -12.539  22.344  19.953  1.00 87.38           C  
ATOM    658  C   THR A  89     -11.422  22.719  20.922  1.00 87.38           C  
ATOM    659  CB  THR A  89     -13.852  22.125  20.734  1.00 87.38           C  
ATOM    660  O   THR A  89     -10.602  21.859  21.281  1.00 87.38           O  
ATOM    661  CG2 THR A  89     -15.023  21.891  19.797  1.00 87.38           C  
ATOM    662  OG1 THR A  89     -13.703  20.969  21.594  1.00 87.38           O  
ATOM    663  N   GLY A  90     -11.336  23.953  21.219  1.00 87.12           N  
ATOM    664  CA  GLY A  90     -10.422  24.422  22.250  1.00 87.12           C  
ATOM    665  C   GLY A  90      -9.117  24.938  21.688  1.00 87.12           C  
ATOM    666  O   GLY A  90      -8.219  25.328  22.438  1.00 87.12           O  
ATOM    667  N   VAL A  91      -8.969  24.938  20.297  1.00 91.94           N  
ATOM    668  CA  VAL A  91      -7.734  25.484  19.734  1.00 91.94           C  
ATOM    669  C   VAL A  91      -7.836  27.000  19.625  1.00 91.94           C  
ATOM    670  CB  VAL A  91      -7.438  24.859  18.344  1.00 91.94           C  
ATOM    671  O   VAL A  91      -8.773  27.516  19.016  1.00 91.94           O  
ATOM    672  CG1 VAL A  91      -6.152  25.438  17.766  1.00 91.94           C  
ATOM    673  CG2 VAL A  91      -7.336  23.344  18.453  1.00 91.94           C  
ATOM    674  N   THR A  92      -6.914  27.656  20.250  1.00 89.88           N  
ATOM    675  CA  THR A  92      -6.961  29.125  20.281  1.00 89.88           C  
ATOM    676  C   THR A  92      -5.953  29.719  19.297  1.00 89.88           C  
ATOM    677  CB  THR A  92      -6.680  29.656  21.703  1.00 89.88           C  
ATOM    678  O   THR A  92      -6.098  30.859  18.875  1.00 89.88           O  
ATOM    679  CG2 THR A  92      -7.797  29.266  22.656  1.00 89.88           C  
ATOM    680  OG1 THR A  92      -5.441  29.109  22.172  1.00 89.88           O  
ATOM    681  N   ARG A  93      -4.922  29.016  19.078  1.00 92.88           N  
ATOM    682  CA  ARG A  93      -3.840  29.547  18.250  1.00 92.88           C  
ATOM    683  C   ARG A  93      -3.113  28.422  17.531  1.00 92.88           C  
ATOM    684  CB  ARG A  93      -2.848  30.344  19.109  1.00 92.88           C  
ATOM    685  O   ARG A  93      -2.887  27.344  18.094  1.00 92.88           O  
ATOM    686  CG  ARG A  93      -1.770  31.047  18.297  1.00 92.88           C  
ATOM    687  CD  ARG A  93      -0.839  31.859  19.188  1.00 92.88           C  
ATOM    688  NE  ARG A  93       0.098  32.656  18.406  1.00 92.88           N  
ATOM    689  NH1 ARG A  93      -0.584  34.688  19.266  1.00 92.88           N  
ATOM    690  NH2 ARG A  93       1.085  34.594  17.703  1.00 92.88           N  
ATOM    691  CZ  ARG A  93       0.197  33.969  18.453  1.00 92.88           C  
ATOM    692  N   VAL A  94      -2.869  28.672  16.188  1.00 94.06           N  
ATOM    693  CA  VAL A  94      -2.084  27.719  15.406  1.00 94.06           C  
ATOM    694  C   VAL A  94      -0.857  28.422  14.828  1.00 94.06           C  
ATOM    695  CB  VAL A  94      -2.924  27.094  14.273  1.00 94.06           C  
ATOM    696  O   VAL A  94      -0.965  29.516  14.273  1.00 94.06           O  
ATOM    697  CG1 VAL A  94      -2.051  26.219  13.375  1.00 94.06           C  
ATOM    698  CG2 VAL A  94      -4.078  26.281  14.852  1.00 94.06           C  
ATOM    699  N   THR A  95       0.362  27.828  15.055  1.00 93.38           N  
ATOM    700  CA  THR A  95       1.592  28.359  14.484  1.00 93.38           C  
ATOM    701  C   THR A  95       2.229  27.359  13.523  1.00 93.38           C  
ATOM    702  CB  THR A  95       2.602  28.734  15.586  1.00 93.38           C  
ATOM    703  O   THR A  95       2.275  26.156  13.805  1.00 93.38           O  
ATOM    704  CG2 THR A  95       2.018  29.766  16.531  1.00 93.38           C  
ATOM    705  OG1 THR A  95       2.939  27.562  16.328  1.00 93.38           O  
ATOM    706  N   ILE A  96       2.586  27.844  12.352  1.00 92.56           N  
ATOM    707  CA  ILE A  96       3.273  27.062  11.328  1.00 92.56           C  
ATOM    708  C   ILE A  96       4.656  27.656  11.070  1.00 92.56           C  
ATOM    709  CB  ILE A  96       2.461  27.000  10.016  1.00 92.56           C  
ATOM    710  O   ILE A  96       4.773  28.766  10.531  1.00 92.56           O  
ATOM    711  CG1 ILE A  96       1.058  26.438  10.289  1.00 92.56           C  
ATOM    712  CG2 ILE A  96       3.191  26.156   8.969  1.00 92.56           C  
ATOM    713  CD1 ILE A  96       0.096  26.594   9.117  1.00 92.56           C  
ATOM    714  N   ARG A  97       5.684  27.000  11.477  1.00 90.38           N  
ATOM    715  CA  ARG A  97       7.051  27.469  11.305  1.00 90.38           C  
ATOM    716  C   ARG A  97       7.645  26.984   9.992  1.00 90.38           C  
ATOM    717  CB  ARG A  97       7.926  27.031  12.477  1.00 90.38           C  
ATOM    718  O   ARG A  97       7.750  25.766   9.766  1.00 90.38           O  
ATOM    719  CG  ARG A  97       9.297  27.672  12.500  1.00 90.38           C  
ATOM    720  CD  ARG A  97      10.086  27.281  13.742  1.00 90.38           C  
ATOM    721  NE  ARG A  97      11.523  27.391  13.523  1.00 90.38           N  
ATOM    722  NH1 ARG A  97      12.109  26.672  15.641  1.00 90.38           N  
ATOM    723  NH2 ARG A  97      13.742  27.250  14.125  1.00 90.38           N  
ATOM    724  CZ  ARG A  97      12.453  27.109  14.430  1.00 90.38           C  
ATOM    725  N   LYS A  98       7.969  27.984   9.164  1.00 86.38           N  
ATOM    726  CA  LYS A  98       8.625  27.719   7.891  1.00 86.38           C  
ATOM    727  C   LYS A  98      10.070  28.219   7.898  1.00 86.38           C  
ATOM    728  CB  LYS A  98       7.855  28.359   6.738  1.00 86.38           C  
ATOM    729  O   LYS A  98      10.320  29.375   8.227  1.00 86.38           O  
ATOM    730  CG  LYS A  98       8.438  28.062   5.363  1.00 86.38           C  
ATOM    731  CD  LYS A  98       7.656  28.781   4.266  1.00 86.38           C  
ATOM    732  CE  LYS A  98       8.297  28.562   2.898  1.00 86.38           C  
ATOM    733  NZ  LYS A  98       7.512  29.234   1.812  1.00 86.38           N  
ATOM    734  N   SER A  99      11.055  27.547   7.363  1.00 78.00           N  
ATOM    735  CA  SER A  99      12.453  27.922   7.156  1.00 78.00           C  
ATOM    736  C   SER A  99      13.023  28.609   8.391  1.00 78.00           C  
ATOM    737  CB  SER A  99      12.586  28.844   5.941  1.00 78.00           C  
ATOM    738  O   SER A  99      13.656  29.672   8.289  1.00 78.00           O  
ATOM    739  OG  SER A  99      12.070  28.219   4.777  1.00 78.00           O  
ATOM    740  N   LYS A 100      12.875  28.188   9.570  1.00 72.69           N  
ATOM    741  CA  LYS A 100      13.375  28.562  10.891  1.00 72.69           C  
ATOM    742  C   LYS A 100      12.930  29.984  11.258  1.00 72.69           C  
ATOM    743  CB  LYS A 100      14.906  28.484  10.922  1.00 72.69           C  
ATOM    744  O   LYS A 100      12.586  30.250  12.414  1.00 72.69           O  
ATOM    745  CG  LYS A 100      15.438  27.062  10.984  1.00 72.69           C  
ATOM    746  CD  LYS A 100      16.953  27.031  11.117  1.00 72.69           C  
ATOM    747  CE  LYS A 100      17.500  25.609  11.164  1.00 72.69           C  
ATOM    748  NZ  LYS A 100      18.984  25.578  11.266  1.00 72.69           N  
ATOM    749  N   ASN A 101      12.867  30.906  10.211  1.00 78.56           N  
ATOM    750  CA  ASN A 101      12.648  32.281  10.578  1.00 78.56           C  
ATOM    751  C   ASN A 101      11.227  32.750  10.234  1.00 78.56           C  
ATOM    752  CB  ASN A 101      13.672  33.188   9.898  1.00 78.56           C  
ATOM    753  O   ASN A 101      10.836  33.875  10.547  1.00 78.56           O  
ATOM    754  CG  ASN A 101      15.055  33.062  10.500  1.00 78.56           C  
ATOM    755  ND2 ASN A 101      16.047  33.719   9.883  1.00 78.56           N  
ATOM    756  OD1 ASN A 101      15.242  32.406  11.523  1.00 78.56           O  
ATOM    757  N   ILE A 102      10.477  31.984   9.578  1.00 86.50           N  
ATOM    758  CA  ILE A 102       9.148  32.406   9.164  1.00 86.50           C  
ATOM    759  C   ILE A 102       8.078  31.641   9.938  1.00 86.50           C  
ATOM    760  CB  ILE A 102       8.938  32.219   7.641  1.00 86.50           C  
ATOM    761  O   ILE A 102       8.117  30.422  10.000  1.00 86.50           O  
ATOM    762  CG1 ILE A 102       9.977  33.031   6.855  1.00 86.50           C  
ATOM    763  CG2 ILE A 102       7.516  32.625   7.238  1.00 86.50           C  
ATOM    764  CD1 ILE A 102       9.961  32.781   5.355  1.00 86.50           C  
ATOM    765  N   LEU A 103       7.266  32.438  10.594  1.00 88.19           N  
ATOM    766  CA  LEU A 103       6.195  31.859  11.406  1.00 88.19           C  
ATOM    767  C   LEU A 103       4.832  32.344  10.938  1.00 88.19           C  
ATOM    768  CB  LEU A 103       6.398  32.219  12.883  1.00 88.19           C  
ATOM    769  O   LEU A 103       4.590  33.562  10.867  1.00 88.19           O  
ATOM    770  CG  LEU A 103       5.469  31.531  13.875  1.00 88.19           C  
ATOM    771  CD1 LEU A 103       5.824  30.047  13.992  1.00 88.19           C  
ATOM    772  CD2 LEU A 103       5.547  32.219  15.242  1.00 88.19           C  
ATOM    773  N   PHE A 104       3.939  31.375  10.547  1.00 90.12           N  
ATOM    774  CA  PHE A 104       2.543  31.703  10.289  1.00 90.12           C  
ATOM    775  C   PHE A 104       1.706  31.547  11.547  1.00 90.12           C  
ATOM    776  CB  PHE A 104       1.980  30.828   9.164  1.00 90.12           C  
ATOM    777  O   PHE A 104       1.763  30.500  12.211  1.00 90.12           O  
ATOM    778  CG  PHE A 104       2.664  31.016   7.840  1.00 90.12           C  
ATOM    779  CD1 PHE A 104       2.246  32.000   6.965  1.00 90.12           C  
ATOM    780  CD2 PHE A 104       3.727  30.203   7.469  1.00 90.12           C  
ATOM    781  CE1 PHE A 104       2.877  32.188   5.738  1.00 90.12           C  
ATOM    782  CE2 PHE A 104       4.363  30.391   6.242  1.00 90.12           C  
ATOM    783  CZ  PHE A 104       3.936  31.375   5.379  1.00 90.12           C  
ATOM    784  N   VAL A 105       1.021  32.594  11.883  1.00 90.88           N  
ATOM    785  CA  VAL A 105       0.206  32.562  13.094  1.00 90.88           C  
ATOM    786  C   VAL A 105      -1.268  32.719  12.727  1.00 90.88           C  
ATOM    787  CB  VAL A 105       0.634  33.656  14.086  1.00 90.88           C  
ATOM    788  O   VAL A 105      -1.642  33.688  12.047  1.00 90.88           O  
ATOM    789  CG1 VAL A 105      -0.227  33.625  15.352  1.00 90.88           C  
ATOM    790  CG2 VAL A 105       2.113  33.531  14.438  1.00 90.88           C  
ATOM    791  N   ILE A 106      -2.025  31.734  13.102  1.00 92.19           N  
ATOM    792  CA  ILE A 106      -3.473  31.781  12.930  1.00 92.19           C  
ATOM    793  C   ILE A 106      -4.152  31.922  14.289  1.00 92.19           C  
ATOM    794  CB  ILE A 106      -3.998  30.531  12.195  1.00 92.19           C  
ATOM    795  O   ILE A 106      -4.090  31.000  15.117  1.00 92.19           O  
ATOM    796  CG1 ILE A 106      -3.244  30.328  10.875  1.00 92.19           C  
ATOM    797  CG2 ILE A 106      -5.508  30.641  11.953  1.00 92.19           C  
ATOM    798  CD1 ILE A 106      -3.441  28.953  10.250  1.00 92.19           C  
ATOM    799  N   THR A 107      -4.750  33.062  14.500  1.00 90.56           N  
ATOM    800  CA  THR A 107      -5.410  33.312  15.773  1.00 90.56           C  
ATOM    801  C   THR A 107      -6.883  32.906  15.711  1.00 90.56           C  
ATOM    802  CB  THR A 107      -5.293  34.812  16.172  1.00 90.56           C  
ATOM    803  O   THR A 107      -7.551  33.156  14.703  1.00 90.56           O  
ATOM    804  CG2 THR A 107      -3.838  35.188  16.422  1.00 90.56           C  
ATOM    805  OG1 THR A 107      -5.812  35.625  15.109  1.00 90.56           O  
ATOM    806  N   LYS A 108      -7.379  32.250  16.875  1.00 89.25           N  
ATOM    807  CA  LYS A 108      -8.758  31.797  17.016  1.00 89.25           C  
ATOM    808  C   LYS A 108      -9.203  31.000  15.797  1.00 89.25           C  
ATOM    809  CB  LYS A 108      -9.703  32.969  17.250  1.00 89.25           C  
ATOM    810  O   LYS A 108     -10.211  31.328  15.172  1.00 89.25           O  
ATOM    811  CG  LYS A 108      -9.461  33.719  18.547  1.00 89.25           C  
ATOM    812  CD  LYS A 108     -10.453  34.844  18.734  1.00 89.25           C  
ATOM    813  CE  LYS A 108     -10.195  35.625  20.031  1.00 89.25           C  
ATOM    814  NZ  LYS A 108     -11.117  36.781  20.188  1.00 89.25           N  
ATOM    815  N   PRO A 109      -8.430  29.953  15.445  1.00 91.56           N  
ATOM    816  CA  PRO A 109      -8.750  29.156  14.266  1.00 91.56           C  
ATOM    817  C   PRO A 109      -9.906  28.188  14.500  1.00 91.56           C  
ATOM    818  CB  PRO A 109      -7.449  28.391  13.992  1.00 91.56           C  
ATOM    819  O   PRO A 109     -10.258  27.906  15.648  1.00 91.56           O  
ATOM    820  CG  PRO A 109      -6.859  28.156  15.352  1.00 91.56           C  
ATOM    821  CD  PRO A 109      -7.172  29.344  16.219  1.00 91.56           C  
ATOM    822  N   ASP A 110     -10.617  27.812  13.406  1.00 91.50           N  
ATOM    823  CA  ASP A 110     -11.508  26.656  13.414  1.00 91.50           C  
ATOM    824  C   ASP A 110     -10.805  25.406  12.867  1.00 91.50           C  
ATOM    825  CB  ASP A 110     -12.773  26.953  12.602  1.00 91.50           C  
ATOM    826  O   ASP A 110     -10.414  25.375  11.703  1.00 91.50           O  
ATOM    827  CG  ASP A 110     -13.680  27.969  13.258  1.00 91.50           C  
ATOM    828  OD1 ASP A 110     -13.750  28.016  14.508  1.00 91.50           O  
ATOM    829  OD2 ASP A 110     -14.336  28.734  12.523  1.00 91.50           O  
ATOM    830  N   VAL A 111     -10.617  24.516  13.727  1.00 93.38           N  
ATOM    831  CA  VAL A 111      -9.812  23.344  13.359  1.00 93.38           C  
ATOM    832  C   VAL A 111     -10.711  22.109  13.281  1.00 93.38           C  
ATOM    833  CB  VAL A 111      -8.664  23.109  14.367  1.00 93.38           C  
ATOM    834  O   VAL A 111     -11.555  21.891  14.156  1.00 93.38           O  
ATOM    835  CG1 VAL A 111      -7.801  21.922  13.930  1.00 93.38           C  
ATOM    836  CG2 VAL A 111      -7.812  24.375  14.508  1.00 93.38           C  
ATOM    837  N   TYR A 112     -10.531  21.391  12.172  1.00 90.44           N  
ATOM    838  CA  TYR A 112     -11.227  20.125  11.969  1.00 90.44           C  
ATOM    839  C   TYR A 112     -10.242  19.000  11.711  1.00 90.44           C  
ATOM    840  CB  TYR A 112     -12.211  20.234  10.805  1.00 90.44           C  
ATOM    841  O   TYR A 112      -9.156  19.219  11.180  1.00 90.44           O  
ATOM    842  CG  TYR A 112     -13.328  21.219  11.047  1.00 90.44           C  
ATOM    843  CD1 TYR A 112     -14.539  20.812  11.594  1.00 90.44           C  
ATOM    844  CD2 TYR A 112     -13.172  22.562  10.727  1.00 90.44           C  
ATOM    845  CE1 TYR A 112     -15.570  21.719  11.812  1.00 90.44           C  
ATOM    846  CE2 TYR A 112     -14.195  23.484  10.945  1.00 90.44           C  
ATOM    847  OH  TYR A 112     -16.406  23.953  11.703  1.00 90.44           O  
ATOM    848  CZ  TYR A 112     -15.391  23.047  11.484  1.00 90.44           C  
ATOM    849  N   LYS A 113     -10.516  17.875  12.203  1.00 88.69           N  
ATOM    850  CA  LYS A 113      -9.695  16.688  11.977  1.00 88.69           C  
ATOM    851  C   LYS A 113     -10.469  15.617  11.203  1.00 88.69           C  
ATOM    852  CB  LYS A 113      -9.203  16.109  13.305  1.00 88.69           C  
ATOM    853  O   LYS A 113     -11.648  15.383  11.469  1.00 88.69           O  
ATOM    854  CG  LYS A 113      -8.266  14.922  13.156  1.00 88.69           C  
ATOM    855  CD  LYS A 113      -7.883  14.336  14.508  1.00 88.69           C  
ATOM    856  CE  LYS A 113      -7.000  13.102  14.359  1.00 88.69           C  
ATOM    857  NZ  LYS A 113      -6.734  12.445  15.672  1.00 88.69           N  
ATOM    858  N   SER A 114      -9.828  15.133  10.156  1.00 83.56           N  
ATOM    859  CA  SER A 114     -10.414  14.000   9.445  1.00 83.56           C  
ATOM    860  C   SER A 114     -10.406  12.742  10.312  1.00 83.56           C  
ATOM    861  CB  SER A 114      -9.656  13.734   8.141  1.00 83.56           C  
ATOM    862  O   SER A 114      -9.367  12.367  10.859  1.00 83.56           O  
ATOM    863  OG  SER A 114     -10.117  12.547   7.527  1.00 83.56           O  
ATOM    864  N   PRO A 115     -11.492  12.219  10.508  1.00 75.50           N  
ATOM    865  CA  PRO A 115     -11.539  11.008  11.328  1.00 75.50           C  
ATOM    866  C   PRO A 115     -10.805   9.836  10.680  1.00 75.50           C  
ATOM    867  CB  PRO A 115     -13.031  10.719  11.453  1.00 75.50           C  
ATOM    868  O   PRO A 115     -10.383   8.914  11.383  1.00 75.50           O  
ATOM    869  CG  PRO A 115     -13.672  11.523  10.359  1.00 75.50           C  
ATOM    870  CD  PRO A 115     -12.703  12.586   9.930  1.00 75.50           C  
ATOM    871  N   ALA A 116     -10.750  10.008   9.375  1.00 69.31           N  
ATOM    872  CA  ALA A 116     -10.195   8.875   8.641  1.00 69.31           C  
ATOM    873  C   ALA A 116      -8.680   8.992   8.508  1.00 69.31           C  
ATOM    874  CB  ALA A 116     -10.844   8.773   7.258  1.00 69.31           C  
ATOM    875  O   ALA A 116      -8.008   8.023   8.141  1.00 69.31           O  
ATOM    876  N   SER A 117      -8.117  10.125   8.703  1.00 74.44           N  
ATOM    877  CA  SER A 117      -6.688  10.359   8.531  1.00 74.44           C  
ATOM    878  C   SER A 117      -6.156  11.336   9.578  1.00 74.44           C  
ATOM    879  CB  SER A 117      -6.391  10.891   7.129  1.00 74.44           C  
ATOM    880  O   SER A 117      -6.930  11.898  10.352  1.00 74.44           O  
ATOM    881  OG  SER A 117      -6.883  12.219   6.980  1.00 74.44           O  
ATOM    882  N   ASP A 118      -4.863  11.312   9.617  1.00 80.56           N  
ATOM    883  CA  ASP A 118      -4.207  12.289  10.484  1.00 80.56           C  
ATOM    884  C   ASP A 118      -4.062  13.641   9.789  1.00 80.56           C  
ATOM    885  CB  ASP A 118      -2.834  11.773  10.930  1.00 80.56           C  
ATOM    886  O   ASP A 118      -2.977  14.219   9.758  1.00 80.56           O  
ATOM    887  CG  ASP A 118      -2.916  10.578  11.859  1.00 80.56           C  
ATOM    888  OD1 ASP A 118      -3.889  10.477  12.641  1.00 80.56           O  
ATOM    889  OD2 ASP A 118      -2.000   9.727  11.812  1.00 80.56           O  
ATOM    890  N   THR A 119      -5.164  14.008   9.164  1.00 87.00           N  
ATOM    891  CA  THR A 119      -5.188  15.289   8.469  1.00 87.00           C  
ATOM    892  C   THR A 119      -6.066  16.297   9.211  1.00 87.00           C  
ATOM    893  CB  THR A 119      -5.699  15.125   7.023  1.00 87.00           C  
ATOM    894  O   THR A 119      -7.207  15.984   9.562  1.00 87.00           O  
ATOM    895  CG2 THR A 119      -5.609  16.438   6.258  1.00 87.00           C  
ATOM    896  OG1 THR A 119      -4.906  14.141   6.352  1.00 87.00           O  
ATOM    897  N   TYR A 120      -5.492  17.438   9.523  1.00 91.44           N  
ATOM    898  CA  TYR A 120      -6.199  18.531  10.164  1.00 91.44           C  
ATOM    899  C   TYR A 120      -6.449  19.672   9.180  1.00 91.44           C  
ATOM    900  CB  TYR A 120      -5.414  19.047  11.375  1.00 91.44           C  
ATOM    901  O   TYR A 120      -5.586  20.000   8.359  1.00 91.44           O  
ATOM    902  CG  TYR A 120      -5.406  18.109  12.547  1.00 91.44           C  
ATOM    903  CD1 TYR A 120      -6.176  18.359  13.680  1.00 91.44           C  
ATOM    904  CD2 TYR A 120      -4.629  16.953  12.523  1.00 91.44           C  
ATOM    905  CE1 TYR A 120      -6.172  17.484  14.758  1.00 91.44           C  
ATOM    906  CE2 TYR A 120      -4.617  16.062  13.602  1.00 91.44           C  
ATOM    907  OH  TYR A 120      -5.383  15.477  15.781  1.00 91.44           O  
ATOM    908  CZ  TYR A 120      -5.391  16.344  14.711  1.00 91.44           C  
ATOM    909  N   ILE A 121      -7.602  20.250   9.195  1.00 91.69           N  
ATOM    910  CA  ILE A 121      -7.938  21.438   8.406  1.00 91.69           C  
ATOM    911  C   ILE A 121      -8.109  22.641   9.336  1.00 91.69           C  
ATOM    912  CB  ILE A 121      -9.219  21.219   7.570  1.00 91.69           C  
ATOM    913  O   ILE A 121      -8.891  22.594  10.289  1.00 91.69           O  
ATOM    914  CG1 ILE A 121      -9.039  20.031   6.625  1.00 91.69           C  
ATOM    915  CG2 ILE A 121      -9.570  22.484   6.785  1.00 91.69           C  
ATOM    916  CD1 ILE A 121     -10.336  19.500   6.035  1.00 91.69           C  
ATOM    917  N   VAL A 122      -7.355  23.672   9.078  1.00 93.12           N  
ATOM    918  CA  VAL A 122      -7.371  24.875   9.906  1.00 93.12           C  
ATOM    919  C   VAL A 122      -7.918  26.047   9.094  1.00 93.12           C  
ATOM    920  CB  VAL A 122      -5.965  25.219  10.445  1.00 93.12           C  
ATOM    921  O   VAL A 122      -7.402  26.359   8.016  1.00 93.12           O  
ATOM    922  CG1 VAL A 122      -6.008  26.469  11.328  1.00 93.12           C  
ATOM    923  CG2 VAL A 122      -5.395  24.031  11.219  1.00 93.12           C  
ATOM    924  N   PHE A 123      -8.984  26.688   9.648  1.00 92.50           N  
ATOM    925  CA  PHE A 123      -9.523  27.906   9.062  1.00 92.50           C  
ATOM    926  C   PHE A 123      -9.164  29.125   9.906  1.00 92.50           C  
ATOM    927  CB  PHE A 123     -11.047  27.797   8.914  1.00 92.50           C  
ATOM    928  O   PHE A 123      -9.352  29.109  11.125  1.00 92.50           O  
ATOM    929  CG  PHE A 123     -11.484  26.781   7.887  1.00 92.50           C  
ATOM    930  CD1 PHE A 123     -11.383  27.062   6.527  1.00 92.50           C  
ATOM    931  CD2 PHE A 123     -12.008  25.562   8.281  1.00 92.50           C  
ATOM    932  CE1 PHE A 123     -11.797  26.125   5.578  1.00 92.50           C  
ATOM    933  CE2 PHE A 123     -12.414  24.625   7.336  1.00 92.50           C  
ATOM    934  CZ  PHE A 123     -12.305  24.906   5.988  1.00 92.50           C  
ATOM    935  N   GLY A 124      -8.633  30.062   9.211  1.00 90.81           N  
ATOM    936  CA  GLY A 124      -8.312  31.297   9.891  1.00 90.81           C  
ATOM    937  C   GLY A 124      -7.324  32.156   9.133  1.00 90.81           C  
ATOM    938  O   GLY A 124      -6.598  31.672   8.266  1.00 90.81           O  
ATOM    939  N   GLU A 125      -7.387  33.438   9.422  1.00 86.56           N  
ATOM    940  CA  GLU A 125      -6.453  34.375   8.812  1.00 86.56           C  
ATOM    941  C   GLU A 125      -5.047  34.219   9.383  1.00 86.56           C  
ATOM    942  CB  GLU A 125      -6.926  35.812   9.016  1.00 86.56           C  
ATOM    943  O   GLU A 125      -4.867  34.188  10.602  1.00 86.56           O  
ATOM    944  CG  GLU A 125      -6.164  36.844   8.180  1.00 86.56           C  
ATOM    945  CD  GLU A 125      -6.719  38.250   8.305  1.00 86.56           C  
ATOM    946  OE1 GLU A 125      -6.180  39.188   7.652  1.00 86.56           O  
ATOM    947  OE2 GLU A 125      -7.699  38.438   9.062  1.00 86.56           O  
ATOM    948  N   ALA A 126      -4.152  34.031   8.406  1.00 87.44           N  
ATOM    949  CA  ALA A 126      -2.775  33.812   8.828  1.00 87.44           C  
ATOM    950  C   ALA A 126      -1.951  35.094   8.727  1.00 87.44           C  
ATOM    951  CB  ALA A 126      -2.135  32.688   8.000  1.00 87.44           C  
ATOM    952  O   ALA A 126      -2.053  35.812   7.742  1.00 87.44           O  
ATOM    953  N   LYS A 127      -1.260  35.344   9.836  1.00 85.69           N  
ATOM    954  CA  LYS A 127      -0.264  36.406   9.844  1.00 85.69           C  
ATOM    955  C   LYS A 127       1.151  35.844   9.781  1.00 85.69           C  
ATOM    956  CB  LYS A 127      -0.422  37.281  11.086  1.00 85.69           C  
ATOM    957  O   LYS A 127       1.441  34.812  10.398  1.00 85.69           O  
ATOM    958  CG  LYS A 127      -1.732  38.062  11.133  1.00 85.69           C  
ATOM    959  CD  LYS A 127      -1.812  38.938  12.375  1.00 85.69           C  
ATOM    960  CE  LYS A 127      -3.141  39.688  12.445  1.00 85.69           C  
ATOM    961  NZ  LYS A 127      -3.246  40.500  13.688  1.00 85.69           N  
ATOM    962  N   ILE A 128       1.894  36.500   8.977  1.00 86.00           N  
ATOM    963  CA  ILE A 128       3.277  36.062   8.844  1.00 86.00           C  
ATOM    964  C   ILE A 128       4.168  36.844   9.789  1.00 86.00           C  
ATOM    965  CB  ILE A 128       3.777  36.188   7.387  1.00 86.00           C  
ATOM    966  O   ILE A 128       4.125  38.094   9.805  1.00 86.00           O  
ATOM    967  CG1 ILE A 128       2.904  35.375   6.438  1.00 86.00           C  
ATOM    968  CG2 ILE A 128       5.250  35.781   7.281  1.00 86.00           C  
ATOM    969  CD1 ILE A 128       3.195  35.594   4.965  1.00 86.00           C  
ATOM    970  N   GLU A 129       4.812  36.156  10.641  1.00 80.81           N  
ATOM    971  CA  GLU A 129       5.762  36.781  11.555  1.00 80.81           C  
ATOM    972  C   GLU A 129       7.188  36.312  11.281  1.00 80.81           C  
ATOM    973  CB  GLU A 129       5.383  36.469  13.008  1.00 80.81           C  
ATOM    974  O   GLU A 129       7.418  35.125  11.008  1.00 80.81           O  
ATOM    975  CG  GLU A 129       4.051  37.062  13.430  1.00 80.81           C  
ATOM    976  CD  GLU A 129       3.705  36.781  14.891  1.00 80.81           C  
ATOM    977  OE1 GLU A 129       2.625  37.219  15.352  1.00 80.81           O  
ATOM    978  OE2 GLU A 129       4.523  36.156  15.570  1.00 80.81           O  
ATOM    979  N   ASP A 130       8.133  37.250  11.141  1.00 76.69           N  
ATOM    980  CA  ASP A 130       9.547  36.938  11.000  1.00 76.69           C  
ATOM    981  C   ASP A 130      10.219  36.781  12.367  1.00 76.69           C  
ATOM    982  CB  ASP A 130      10.258  38.000  10.164  1.00 76.69           C  
ATOM    983  O   ASP A 130      10.336  37.781  13.109  1.00 76.69           O  
ATOM    984  CG  ASP A 130      11.664  37.594   9.758  1.00 76.69           C  
ATOM    985  OD1 ASP A 130      12.203  36.594  10.312  1.00 76.69           O  
ATOM    986  OD2 ASP A 130      12.242  38.250   8.867  1.00 76.69           O  
ATOM    987  N   LEU A 131      10.586  35.594  12.695  1.00 72.25           N  
ATOM    988  CA  LEU A 131      11.180  35.312  14.000  1.00 72.25           C  
ATOM    989  C   LEU A 131      12.531  36.000  14.141  1.00 72.25           C  
ATOM    990  CB  LEU A 131      11.336  33.812  14.195  1.00 72.25           C  
ATOM    991  O   LEU A 131      12.969  36.281  15.258  1.00 72.25           O  
ATOM    992  CG  LEU A 131      10.055  33.031  14.453  1.00 72.25           C  
ATOM    993  CD1 LEU A 131      10.281  31.531  14.195  1.00 72.25           C  
ATOM    994  CD2 LEU A 131       9.562  33.250  15.883  1.00 72.25           C  
ATOM    995  N   SER A 132      13.234  36.219  13.039  1.00 68.00           N  
ATOM    996  CA  SER A 132      14.492  36.969  13.109  1.00 68.00           C  
ATOM    997  C   SER A 132      14.258  38.406  13.562  1.00 68.00           C  
ATOM    998  CB  SER A 132      15.195  36.938  11.750  1.00 68.00           C  
ATOM    999  O   SER A 132      15.039  38.938  14.352  1.00 68.00           O  
ATOM   1000  OG  SER A 132      14.398  37.594  10.766  1.00 68.00           O  
ATOM   1001  N   GLN A 133      13.195  38.938  13.117  1.00 61.31           N  
ATOM   1002  CA  GLN A 133      12.875  40.312  13.516  1.00 61.31           C  
ATOM   1003  C   GLN A 133      12.344  40.375  14.945  1.00 61.31           C  
ATOM   1004  CB  GLN A 133      11.844  40.938  12.562  1.00 61.31           C  
ATOM   1005  O   GLN A 133      12.664  41.281  15.703  1.00 61.31           O  
ATOM   1006  CG  GLN A 133      12.461  41.719  11.414  1.00 61.31           C  
ATOM   1007  CD  GLN A 133      11.422  42.344  10.492  1.00 61.31           C  
ATOM   1008  NE2 GLN A 133      11.797  42.562   9.242  1.00 61.31           N  
ATOM   1009  OE1 GLN A 133      10.289  42.594  10.906  1.00 61.31           O  
ATOM   1010  N   GLN A 134      11.656  39.250  15.297  1.00 58.09           N  
ATOM   1011  CA  GLN A 134      11.156  39.188  16.672  1.00 58.09           C  
ATOM   1012  C   GLN A 134      12.289  38.938  17.656  1.00 58.09           C  
ATOM   1013  CB  GLN A 134      10.117  38.062  16.797  1.00 58.09           C  
ATOM   1014  O   GLN A 134      12.289  39.500  18.750  1.00 58.09           O  
ATOM   1015  CG  GLN A 134       8.688  38.562  16.953  1.00 58.09           C  
ATOM   1016  CD  GLN A 134       7.680  37.438  17.109  1.00 58.09           C  
ATOM   1017  NE2 GLN A 134       6.426  37.812  17.359  1.00 58.09           N  
ATOM   1018  OE1 GLN A 134       8.023  36.250  17.000  1.00 58.09           O  
ATOM   1019  N   ALA A 135      13.281  38.062  17.250  1.00 56.53           N  
ATOM   1020  CA  ALA A 135      14.453  37.875  18.109  1.00 56.53           C  
ATOM   1021  C   ALA A 135      15.227  39.188  18.266  1.00 56.53           C  
ATOM   1022  CB  ALA A 135      15.352  36.812  17.531  1.00 56.53           C  
ATOM   1023  O   ALA A 135      15.734  39.469  19.359  1.00 56.53           O  
ATOM   1024  N   GLN A 136      15.367  39.812  17.172  1.00 53.44           N  
ATOM   1025  CA  GLN A 136      16.062  41.094  17.250  1.00 53.44           C  
ATOM   1026  C   GLN A 136      15.312  42.094  18.125  1.00 53.44           C  
ATOM   1027  CB  GLN A 136      16.266  41.656  15.844  1.00 53.44           C  
ATOM   1028  O   GLN A 136      15.922  42.812  18.906  1.00 53.44           O  
ATOM   1029  CG  GLN A 136      17.516  41.156  15.133  1.00 53.44           C  
ATOM   1030  CD  GLN A 136      17.672  41.719  13.742  1.00 53.44           C  
ATOM   1031  NE2 GLN A 136      18.750  41.312  13.055  1.00 53.44           N  
ATOM   1032  OE1 GLN A 136      16.859  42.531  13.281  1.00 53.44           O  
ATOM   1033  N   LEU A 137      14.055  42.031  17.969  1.00 50.06           N  
ATOM   1034  CA  LEU A 137      13.273  42.938  18.781  1.00 50.06           C  
ATOM   1035  C   LEU A 137      13.289  42.500  20.250  1.00 50.06           C  
ATOM   1036  CB  LEU A 137      11.836  43.000  18.281  1.00 50.06           C  
ATOM   1037  O   LEU A 137      13.422  43.344  21.141  1.00 50.06           O  
ATOM   1038  CG  LEU A 137      11.547  44.062  17.219  1.00 50.06           C  
ATOM   1039  CD1 LEU A 137      10.336  43.656  16.375  1.00 50.06           C  
ATOM   1040  CD2 LEU A 137      11.328  45.438  17.859  1.00 50.06           C  
ATOM   1041  N   ALA A 138      13.141  41.156  20.328  1.00 48.75           N  
ATOM   1042  CA  ALA A 138      13.242  40.656  21.703  1.00 48.75           C  
ATOM   1043  C   ALA A 138      14.664  40.844  22.234  1.00 48.75           C  
ATOM   1044  CB  ALA A 138      12.820  39.188  21.766  1.00 48.75           C  
ATOM   1045  O   ALA A 138      14.852  41.188  23.406  1.00 48.75           O  
ATOM   1046  N   ALA A 139      15.648  40.406  21.359  1.00 43.72           N  
ATOM   1047  CA  ALA A 139      17.031  40.656  21.750  1.00 43.72           C  
ATOM   1048  C   ALA A 139      17.281  42.156  21.953  1.00 43.72           C  
ATOM   1049  CB  ALA A 139      17.984  40.094  20.703  1.00 43.72           C  
ATOM   1050  O   ALA A 139      18.047  42.562  22.828  1.00 43.72           O  
ATOM   1051  N   ALA A 140      16.656  42.875  20.953  1.00 44.06           N  
ATOM   1052  CA  ALA A 140      16.828  44.312  21.109  1.00 44.06           C  
ATOM   1053  C   ALA A 140      16.234  44.812  22.422  1.00 44.06           C  
ATOM   1054  CB  ALA A 140      16.203  45.062  19.938  1.00 44.06           C  
ATOM   1055  O   ALA A 140      16.781  45.688  23.078  1.00 44.06           O  
ATOM   1056  N   GLU A 141      14.984  44.125  22.641  1.00 45.22           N  
ATOM   1057  CA  GLU A 141      14.422  44.562  23.922  1.00 45.22           C  
ATOM   1058  C   GLU A 141      15.273  44.031  25.094  1.00 45.22           C  
ATOM   1059  CB  GLU A 141      12.984  44.062  24.062  1.00 45.22           C  
ATOM   1060  O   GLU A 141      15.422  44.719  26.094  1.00 45.22           O  
ATOM   1061  CG  GLU A 141      11.938  45.031  23.562  1.00 45.22           C  
ATOM   1062  CD  GLU A 141      10.508  44.562  23.781  1.00 45.22           C  
ATOM   1063  OE1 GLU A 141       9.562  45.344  23.562  1.00 45.22           O  
ATOM   1064  OE2 GLU A 141      10.336  43.375  24.203  1.00 45.22           O  
ATOM   1065  N   LYS A 142      15.688  42.594  24.812  1.00 40.03           N  
ATOM   1066  CA  LYS A 142      16.547  42.125  25.891  1.00 40.03           C  
ATOM   1067  C   LYS A 142      17.906  42.812  25.844  1.00 40.03           C  
ATOM   1068  CB  LYS A 142      16.719  40.594  25.781  1.00 40.03           C  
ATOM   1069  O   LYS A 142      18.609  42.844  26.859  1.00 40.03           O  
ATOM   1070  CG  LYS A 142      15.672  39.812  26.562  1.00 40.03           C  
ATOM   1071  CD  LYS A 142      15.961  38.312  26.516  1.00 40.03           C  
ATOM   1072  CE  LYS A 142      14.906  37.531  27.297  1.00 40.03           C  
ATOM   1073  NZ  LYS A 142      15.117  36.062  27.156  1.00 40.03           N  
ATOM   1074  N   PHE A 143      18.391  42.938  24.484  1.00 38.00           N  
ATOM   1075  CA  PHE A 143      19.688  43.594  24.438  1.00 38.00           C  
ATOM   1076  C   PHE A 143      19.641  44.938  25.156  1.00 38.00           C  
ATOM   1077  CB  PHE A 143      20.125  43.812  22.984  1.00 38.00           C  
ATOM   1078  O   PHE A 143      20.672  45.500  25.516  1.00 38.00           O  
ATOM   1079  CG  PHE A 143      21.609  43.594  22.766  1.00 38.00           C  
ATOM   1080  CD1 PHE A 143      22.500  44.625  22.812  1.00 38.00           C  
ATOM   1081  CD2 PHE A 143      22.094  42.312  22.500  1.00 38.00           C  
ATOM   1082  CE1 PHE A 143      23.859  44.438  22.609  1.00 38.00           C  
ATOM   1083  CE2 PHE A 143      23.453  42.094  22.297  1.00 38.00           C  
ATOM   1084  CZ  PHE A 143      24.328  43.156  22.359  1.00 38.00           C  
ATOM   1085  N   LYS A 144      18.359  45.594  25.125  1.00 38.72           N  
ATOM   1086  CA  LYS A 144      18.469  46.844  25.875  1.00 38.72           C  
ATOM   1087  C   LYS A 144      18.859  46.594  27.328  1.00 38.72           C  
ATOM   1088  CB  LYS A 144      17.156  47.625  25.828  1.00 38.72           C  
ATOM   1089  O   LYS A 144      19.406  47.469  28.000  1.00 38.72           O  
ATOM   1090  CG  LYS A 144      17.062  48.625  24.656  1.00 38.72           C  
ATOM   1091  CD  LYS A 144      15.789  49.438  24.734  1.00 38.72           C  
ATOM   1092  CE  LYS A 144      15.703  50.438  23.594  1.00 38.72           C  
ATOM   1093  NZ  LYS A 144      14.430  51.219  23.625  1.00 38.72           N  
ATOM   1094  N   VAL A 145      18.266  45.406  27.891  1.00 38.12           N  
ATOM   1095  CA  VAL A 145      18.594  45.469  29.312  1.00 38.12           C  
ATOM   1096  C   VAL A 145      20.047  45.062  29.516  1.00 38.12           C  
ATOM   1097  CB  VAL A 145      17.656  44.625  30.156  1.00 38.12           C  
ATOM   1098  O   VAL A 145      20.781  45.656  30.297  1.00 38.12           O  
ATOM   1099  CG1 VAL A 145      18.078  44.625  31.625  1.00 38.12           C  
ATOM   1100  CG2 VAL A 145      16.203  45.094  30.031  1.00 38.12           C  
ATOM   1101  N   GLN A 146      20.344  43.656  29.250  1.00 32.62           N  
ATOM   1102  CA  GLN A 146      21.594  43.250  29.891  1.00 32.62           C  
ATOM   1103  C   GLN A 146      22.797  43.750  29.094  1.00 32.62           C  
ATOM   1104  CB  GLN A 146      21.656  41.750  30.062  1.00 32.62           C  
ATOM   1105  O   GLN A 146      22.984  43.375  27.938  1.00 32.62           O  
ATOM   1106  CG  GLN A 146      22.172  41.312  31.438  1.00 32.62           C  
ATOM   1107  CD  GLN A 146      21.625  39.969  31.859  1.00 32.62           C  
ATOM   1108  NE2 GLN A 146      22.062  39.469  33.031  1.00 32.62           N  
ATOM   1109  OE1 GLN A 146      20.812  39.344  31.156  1.00 32.62           O  
ATOM   1110  N   GLY A 147      23.266  44.938  29.266  1.00 29.53           N  
ATOM   1111  CA  GLY A 147      24.562  45.469  28.891  1.00 29.53           C  
ATOM   1112  C   GLY A 147      25.688  44.469  29.047  1.00 29.53           C  
ATOM   1113  O   GLY A 147      26.688  44.531  28.328  1.00 29.53           O  
ATOM   1114  N   GLU A 148      25.844  43.844  30.297  1.00 27.12           N  
ATOM   1115  CA  GLU A 148      27.250  43.781  30.703  1.00 27.12           C  
ATOM   1116  C   GLU A 148      27.953  42.625  29.984  1.00 27.12           C  
ATOM   1117  CB  GLU A 148      27.375  43.625  32.219  1.00 27.12           C  
ATOM   1118  O   GLU A 148      27.812  42.469  28.781  1.00 27.12           O  
ATOM   1119  CG  GLU A 148      27.750  44.906  32.938  1.00 27.12           C  
ATOM   1120  CD  GLU A 148      27.812  44.750  34.438  1.00 27.12           C  
ATOM   1121  OE1 GLU A 148      28.406  45.594  35.125  1.00 27.12           O  
ATOM   1122  OE2 GLU A 148      27.250  43.750  34.969  1.00 27.12           O  
ATOM   1123  N   ALA A 149      28.547  41.500  30.750  1.00 24.98           N  
ATOM   1124  CA  ALA A 149      29.938  41.062  30.875  1.00 24.98           C  
ATOM   1125  C   ALA A 149      30.172  39.781  30.062  1.00 24.98           C  
ATOM   1126  CB  ALA A 149      30.297  40.812  32.344  1.00 24.98           C  
ATOM   1127  O   ALA A 149      31.312  39.406  29.797  1.00 24.98           O  
ATOM   1128  N   VAL A 150      29.234  38.781  29.891  1.00 25.02           N  
ATOM   1129  CA  VAL A 150      29.875  37.500  30.062  1.00 25.02           C  
ATOM   1130  C   VAL A 150      30.781  37.219  28.859  1.00 25.02           C  
ATOM   1131  CB  VAL A 150      28.844  36.375  30.234  1.00 25.02           C  
ATOM   1132  O   VAL A 150      30.422  37.531  27.719  1.00 25.02           O  
ATOM   1133  CG1 VAL A 150      28.891  35.812  31.656  1.00 25.02           C  
ATOM   1134  CG2 VAL A 150      27.438  36.844  29.906  1.00 25.02           C  
ATOM   1135  N   SER A 151      32.125  36.938  29.078  1.00 22.22           N  
ATOM   1136  CA  SER A 151      33.438  36.656  28.500  1.00 22.22           C  
ATOM   1137  C   SER A 151      33.375  35.406  27.609  1.00 22.22           C  
ATOM   1138  CB  SER A 151      34.500  36.469  29.594  1.00 22.22           C  
ATOM   1139  O   SER A 151      32.438  34.656  27.672  1.00 22.22           O  
ATOM   1140  OG  SER A 151      34.469  37.562  30.500  1.00 22.22           O  
ATOM   1141  N   ASN A 152      34.625  34.688  27.359  1.00 22.22           N  
ATOM   1142  CA  ASN A 152      35.531  34.094  26.375  1.00 22.22           C  
ATOM   1143  C   ASN A 152      35.375  32.594  26.281  1.00 22.22           C  
ATOM   1144  CB  ASN A 152      37.000  34.469  26.688  1.00 22.22           C  
ATOM   1145  O   ASN A 152      36.125  31.922  25.562  1.00 22.22           O  
ATOM   1146  CG  ASN A 152      37.469  35.688  25.922  1.00 22.22           C  
ATOM   1147  ND2 ASN A 152      38.656  36.188  26.297  1.00 22.22           N  
ATOM   1148  OD1 ASN A 152      36.812  36.156  25.016  1.00 22.22           O  
ATOM   1149  N   ILE A 153      34.656  31.766  27.172  1.00 21.02           N  
ATOM   1150  CA  ILE A 153      35.344  30.484  27.344  1.00 21.02           C  
ATOM   1151  C   ILE A 153      35.188  29.641  26.078  1.00 21.02           C  
ATOM   1152  CB  ILE A 153      34.844  29.719  28.578  1.00 21.02           C  
ATOM   1153  O   ILE A 153      34.094  29.500  25.562  1.00 21.02           O  
ATOM   1154  CG1 ILE A 153      34.906  30.594  29.828  1.00 21.02           C  
ATOM   1155  CG2 ILE A 153      35.594  28.406  28.766  1.00 21.02           C  
ATOM   1156  CD1 ILE A 153      34.125  30.078  31.016  1.00 21.02           C  
ATOM   1157  N   GLN A 154      36.281  29.156  25.344  1.00 22.52           N  
ATOM   1158  CA  GLN A 154      36.812  28.500  24.156  1.00 22.52           C  
ATOM   1159  C   GLN A 154      36.531  27.000  24.172  1.00 22.52           C  
ATOM   1160  CB  GLN A 154      38.344  28.719  24.047  1.00 22.52           C  
ATOM   1161  O   GLN A 154      36.906  26.266  23.266  1.00 22.52           O  
ATOM   1162  CG  GLN A 154      38.719  29.719  22.969  1.00 22.52           C  
ATOM   1163  CD  GLN A 154      40.188  30.125  23.031  1.00 22.52           C  
ATOM   1164  NE2 GLN A 154      40.656  30.844  22.031  1.00 22.52           N  
ATOM   1165  OE1 GLN A 154      40.906  29.781  24.000  1.00 22.52           O  
ATOM   1166  N   GLU A 155      35.844  26.375  25.203  1.00 22.53           N  
ATOM   1167  CA  GLU A 155      36.375  25.016  25.328  1.00 22.53           C  
ATOM   1168  C   GLU A 155      36.000  24.156  24.125  1.00 22.53           C  
ATOM   1169  CB  GLU A 155      35.875  24.359  26.625  1.00 22.53           C  
ATOM   1170  O   GLU A 155      34.875  24.266  23.625  1.00 22.53           O  
ATOM   1171  CG  GLU A 155      36.906  23.500  27.328  1.00 22.53           C  
ATOM   1172  CD  GLU A 155      36.406  22.922  28.641  1.00 22.53           C  
ATOM   1173  OE1 GLU A 155      37.125  22.078  29.234  1.00 22.53           O  
ATOM   1174  OE2 GLU A 155      35.312  23.312  29.078  1.00 22.53           O  
ATOM   1175  N   ASN A 156      36.938  23.188  23.562  1.00 22.61           N  
ATOM   1176  CA  ASN A 156      37.344  22.297  22.500  1.00 22.61           C  
ATOM   1177  C   ASN A 156      36.562  20.984  22.531  1.00 22.61           C  
ATOM   1178  CB  ASN A 156      38.844  22.016  22.578  1.00 22.61           C  
ATOM   1179  O   ASN A 156      36.938  20.016  21.859  1.00 22.61           O  
ATOM   1180  CG  ASN A 156      39.625  22.578  21.391  1.00 22.61           C  
ATOM   1181  ND2 ASN A 156      40.938  22.531  21.469  1.00 22.61           N  
ATOM   1182  OD1 ASN A 156      39.031  23.062  20.422  1.00 22.61           O  
ATOM   1183  N   THR A 157      35.406  20.812  23.172  1.00 22.11           N  
ATOM   1184  CA  THR A 157      35.156  19.406  23.500  1.00 22.11           C  
ATOM   1185  C   THR A 157      35.031  18.562  22.234  1.00 22.11           C  
ATOM   1186  CB  THR A 157      33.875  19.266  24.344  1.00 22.11           C  
ATOM   1187  O   THR A 157      34.375  19.000  21.266  1.00 22.11           O  
ATOM   1188  CG2 THR A 157      33.938  18.016  25.219  1.00 22.11           C  
ATOM   1189  OG1 THR A 157      33.750  20.422  25.203  1.00 22.11           O  
ATOM   1190  N   GLN A 158      35.719  17.203  22.156  1.00 21.66           N  
ATOM   1191  CA  GLN A 158      36.062  16.047  21.328  1.00 21.66           C  
ATOM   1192  C   GLN A 158      34.812  15.281  20.922  1.00 21.66           C  
ATOM   1193  CB  GLN A 158      37.000  15.125  22.078  1.00 21.66           C  
ATOM   1194  O   GLN A 158      33.781  15.305  21.625  1.00 21.66           O  
ATOM   1195  CG  GLN A 158      38.438  15.680  22.203  1.00 21.66           C  
ATOM   1196  CD  GLN A 158      39.406  14.648  22.719  1.00 21.66           C  
ATOM   1197  NE2 GLN A 158      40.656  15.078  22.906  1.00 21.66           N  
ATOM   1198  OE1 GLN A 158      39.062  13.484  22.938  1.00 21.66           O  
ATOM   1199  N   THR A 159      34.719  14.836  19.625  1.00 24.67           N  
ATOM   1200  CA  THR A 159      33.781  14.258  18.672  1.00 24.67           C  
ATOM   1201  C   THR A 159      33.469  12.797  19.016  1.00 24.67           C  
ATOM   1202  CB  THR A 159      34.312  14.344  17.234  1.00 24.67           C  
ATOM   1203  O   THR A 159      34.375  11.961  19.016  1.00 24.67           O  
ATOM   1204  CG2 THR A 159      33.969  15.672  16.594  1.00 24.67           C  
ATOM   1205  OG1 THR A 159      35.750  14.203  17.266  1.00 24.67           O  
ATOM   1206  N   PRO A 160      32.656  12.336  20.094  1.00 26.31           N  
ATOM   1207  CA  PRO A 160      32.406  10.914  20.375  1.00 26.31           C  
ATOM   1208  C   PRO A 160      31.859  10.156  19.172  1.00 26.31           C  
ATOM   1209  CB  PRO A 160      31.391  10.953  21.516  1.00 26.31           C  
ATOM   1210  O   PRO A 160      30.984  10.672  18.469  1.00 26.31           O  
ATOM   1211  CG  PRO A 160      30.938  12.375  21.578  1.00 26.31           C  
ATOM   1212  CD  PRO A 160      31.719  13.172  20.578  1.00 26.31           C  
ATOM   1213  N   THR A 161      32.625   9.242  18.500  1.00 26.23           N  
ATOM   1214  CA  THR A 161      32.406   8.297  17.406  1.00 26.23           C  
ATOM   1215  C   THR A 161      31.328   7.273  17.797  1.00 26.23           C  
ATOM   1216  CB  THR A 161      33.688   7.566  17.016  1.00 26.23           C  
ATOM   1217  O   THR A 161      31.516   6.516  18.750  1.00 26.23           O  
ATOM   1218  CG2 THR A 161      33.625   7.066  15.570  1.00 26.23           C  
ATOM   1219  OG1 THR A 161      34.812   8.469  17.141  1.00 26.23           O  
ATOM   1220  N   VAL A 162      30.031   7.457  17.812  1.00 28.81           N  
ATOM   1221  CA  VAL A 162      28.922   6.559  18.141  1.00 28.81           C  
ATOM   1222  C   VAL A 162      28.984   5.324  17.250  1.00 28.81           C  
ATOM   1223  CB  VAL A 162      27.562   7.258  18.000  1.00 28.81           C  
ATOM   1224  O   VAL A 162      28.891   5.438  16.016  1.00 28.81           O  
ATOM   1225  CG1 VAL A 162      26.422   6.281  18.281  1.00 28.81           C  
ATOM   1226  CG2 VAL A 162      27.484   8.461  18.953  1.00 28.81           C  
ATOM   1227  N   GLN A 163      29.797   4.207  17.531  1.00 28.61           N  
ATOM   1228  CA  GLN A 163      29.859   2.887  16.906  1.00 28.61           C  
ATOM   1229  C   GLN A 163      28.484   2.223  16.891  1.00 28.61           C  
ATOM   1230  CB  GLN A 163      30.859   1.994  17.641  1.00 28.61           C  
ATOM   1231  O   GLN A 163      27.812   2.148  17.922  1.00 28.61           O  
ATOM   1232  CG  GLN A 163      32.281   2.148  17.156  1.00 28.61           C  
ATOM   1233  CD  GLN A 163      33.281   1.311  17.938  1.00 28.61           C  
ATOM   1234  NE2 GLN A 163      34.531   1.358  17.547  1.00 28.61           N  
ATOM   1235  OE1 GLN A 163      32.906   0.625  18.906  1.00 28.61           O  
ATOM   1236  N   GLU A 164      27.672   2.213  15.844  1.00 34.62           N  
ATOM   1237  CA  GLU A 164      26.391   1.595  15.516  1.00 34.62           C  
ATOM   1238  C   GLU A 164      26.422   0.092  15.773  1.00 34.62           C  
ATOM   1239  CB  GLU A 164      26.016   1.869  14.055  1.00 34.62           C  
ATOM   1240  O   GLU A 164      27.234  -0.628  15.195  1.00 34.62           O  
ATOM   1241  CG  GLU A 164      25.109   3.076  13.875  1.00 34.62           C  
ATOM   1242  CD  GLU A 164      24.625   3.246  12.445  1.00 34.62           C  
ATOM   1243  OE1 GLU A 164      23.734   4.086  12.203  1.00 34.62           O  
ATOM   1244  OE2 GLU A 164      25.141   2.535  11.555  1.00 34.62           O  
ATOM   1245  N   GLU A 165      26.391  -0.433  17.016  1.00 37.03           N  
ATOM   1246  CA  GLU A 165      26.297  -1.830  17.438  1.00 37.03           C  
ATOM   1247  C   GLU A 165      25.219  -2.561  16.641  1.00 37.03           C  
ATOM   1248  CB  GLU A 165      26.000  -1.927  18.938  1.00 37.03           C  
ATOM   1249  O   GLU A 165      24.109  -2.047  16.469  1.00 37.03           O  
ATOM   1250  CG  GLU A 165      27.250  -1.834  19.812  1.00 37.03           C  
ATOM   1251  CD  GLU A 165      26.969  -2.070  21.281  1.00 37.03           C  
ATOM   1252  OE1 GLU A 165      27.938  -2.240  22.062  1.00 37.03           O  
ATOM   1253  OE2 GLU A 165      25.781  -2.084  21.656  1.00 37.03           O  
ATOM   1254  N   SER A 166      25.562  -3.318  15.547  1.00 39.53           N  
ATOM   1255  CA  SER A 166      24.766  -4.289  14.812  1.00 39.53           C  
ATOM   1256  C   SER A 166      24.047  -5.242  15.758  1.00 39.53           C  
ATOM   1257  CB  SER A 166      25.641  -5.086  13.844  1.00 39.53           C  
ATOM   1258  O   SER A 166      24.672  -5.969  16.516  1.00 39.53           O  
ATOM   1259  OG  SER A 166      27.016  -4.762  14.023  1.00 39.53           O  
ATOM   1260  N   GLU A 167      23.062  -4.902  16.578  1.00 42.94           N  
ATOM   1261  CA  GLU A 167      22.281  -5.754  17.469  1.00 42.94           C  
ATOM   1262  C   GLU A 167      21.906  -7.070  16.797  1.00 42.94           C  
ATOM   1263  CB  GLU A 167      21.016  -5.031  17.938  1.00 42.94           C  
ATOM   1264  O   GLU A 167      21.109  -7.090  15.852  1.00 42.94           O  
ATOM   1265  CG  GLU A 167      21.266  -3.959  18.984  1.00 42.94           C  
ATOM   1266  CD  GLU A 167      20.000  -3.508  19.703  1.00 42.94           C  
ATOM   1267  OE1 GLU A 167      20.109  -2.748  20.703  1.00 42.94           O  
ATOM   1268  OE2 GLU A 167      18.906  -3.922  19.281  1.00 42.94           O  
ATOM   1269  N   GLU A 168      22.812  -8.086  16.469  1.00 49.41           N  
ATOM   1270  CA  GLU A 168      22.531  -9.484  16.141  1.00 49.41           C  
ATOM   1271  C   GLU A 168      21.516 -10.078  17.125  1.00 49.41           C  
ATOM   1272  CB  GLU A 168      23.828 -10.305  16.156  1.00 49.41           C  
ATOM   1273  O   GLU A 168      21.891 -10.547  18.203  1.00 49.41           O  
ATOM   1274  CG  GLU A 168      24.688 -10.094  14.922  1.00 49.41           C  
ATOM   1275  CD  GLU A 168      25.828 -11.102  14.812  1.00 49.41           C  
ATOM   1276  OE1 GLU A 168      26.516 -11.125  13.766  1.00 49.41           O  
ATOM   1277  OE2 GLU A 168      26.031 -11.867  15.781  1.00 49.41           O  
ATOM   1278  N   GLU A 169      20.328  -9.461  17.453  1.00 55.50           N  
ATOM   1279  CA  GLU A 169      19.344 -10.094  18.312  1.00 55.50           C  
ATOM   1280  C   GLU A 169      19.062 -11.523  17.875  1.00 55.50           C  
ATOM   1281  CB  GLU A 169      18.047  -9.281  18.344  1.00 55.50           C  
ATOM   1282  O   GLU A 169      19.031 -11.820  16.688  1.00 55.50           O  
ATOM   1283  CG  GLU A 169      18.047  -8.172  19.391  1.00 55.50           C  
ATOM   1284  CD  GLU A 169      16.688  -7.480  19.516  1.00 55.50           C  
ATOM   1285  OE1 GLU A 169      16.531  -6.621  20.406  1.00 55.50           O  
ATOM   1286  OE2 GLU A 169      15.789  -7.801  18.703  1.00 55.50           O  
ATOM   1287  N   GLU A 170      19.438 -12.648  18.578  1.00 66.19           N  
ATOM   1288  CA  GLU A 170      19.109 -14.062  18.406  1.00 66.19           C  
ATOM   1289  C   GLU A 170      17.625 -14.266  18.141  1.00 66.19           C  
ATOM   1290  CB  GLU A 170      19.547 -14.867  19.641  1.00 66.19           C  
ATOM   1291  O   GLU A 170      16.781 -13.891  18.969  1.00 66.19           O  
ATOM   1292  CG  GLU A 170      21.031 -15.195  19.672  1.00 66.19           C  
ATOM   1293  CD  GLU A 170      21.422 -16.094  20.844  1.00 66.19           C  
ATOM   1294  OE1 GLU A 170      22.578 -16.531  20.906  1.00 66.19           O  
ATOM   1295  OE2 GLU A 170      20.547 -16.344  21.703  1.00 66.19           O  
ATOM   1296  N   VAL A 171      17.203 -14.141  16.938  1.00 75.38           N  
ATOM   1297  CA  VAL A 171      15.805 -14.336  16.578  1.00 75.38           C  
ATOM   1298  C   VAL A 171      15.492 -15.820  16.484  1.00 75.38           C  
ATOM   1299  CB  VAL A 171      15.461 -13.625  15.250  1.00 75.38           C  
ATOM   1300  O   VAL A 171      16.344 -16.625  16.078  1.00 75.38           O  
ATOM   1301  CG1 VAL A 171      13.977 -13.797  14.914  1.00 75.38           C  
ATOM   1302  CG2 VAL A 171      15.828 -12.148  15.320  1.00 75.38           C  
ATOM   1303  N   ASP A 172      14.484 -16.266  17.188  1.00 83.19           N  
ATOM   1304  CA  ASP A 172      13.969 -17.641  17.141  1.00 83.19           C  
ATOM   1305  C   ASP A 172      13.602 -18.031  15.703  1.00 83.19           C  
ATOM   1306  CB  ASP A 172      12.750 -17.781  18.047  1.00 83.19           C  
ATOM   1307  O   ASP A 172      12.672 -17.469  15.117  1.00 83.19           O  
ATOM   1308  CG  ASP A 172      12.211 -19.203  18.094  1.00 83.19           C  
ATOM   1309  OD1 ASP A 172      12.891 -20.125  17.609  1.00 83.19           O  
ATOM   1310  OD2 ASP A 172      11.094 -19.406  18.625  1.00 83.19           O  
ATOM   1311  N   GLU A 173      14.320 -18.906  15.203  1.00 85.44           N  
ATOM   1312  CA  GLU A 173      14.156 -19.344  13.820  1.00 85.44           C  
ATOM   1313  C   GLU A 173      13.227 -20.562  13.734  1.00 85.44           C  
ATOM   1314  CB  GLU A 173      15.508 -19.672  13.188  1.00 85.44           C  
ATOM   1315  O   GLU A 173      13.188 -21.234  12.711  1.00 85.44           O  
ATOM   1316  CG  GLU A 173      16.453 -18.484  13.125  1.00 85.44           C  
ATOM   1317  CD  GLU A 173      17.781 -18.812  12.445  1.00 85.44           C  
ATOM   1318  OE1 GLU A 173      18.656 -17.922  12.375  1.00 85.44           O  
ATOM   1319  OE2 GLU A 173      17.938 -19.953  11.984  1.00 85.44           O  
ATOM   1320  N   THR A 174      12.438 -20.641  14.789  1.00 87.38           N  
ATOM   1321  CA  THR A 174      11.594 -21.828  14.773  1.00 87.38           C  
ATOM   1322  C   THR A 174      10.438 -21.656  13.797  1.00 87.38           C  
ATOM   1323  CB  THR A 174      11.047 -22.141  16.172  1.00 87.38           C  
ATOM   1324  O   THR A 174       9.750 -20.641  13.805  1.00 87.38           O  
ATOM   1325  CG2 THR A 174      12.070 -22.891  17.016  1.00 87.38           C  
ATOM   1326  OG1 THR A 174      10.719 -20.906  16.844  1.00 87.38           O  
ATOM   1327  N   GLY A 175      10.281 -22.516  12.828  1.00 86.75           N  
ATOM   1328  CA  GLY A 175       9.156 -22.531  11.906  1.00 86.75           C  
ATOM   1329  C   GLY A 175       9.469 -21.891  10.570  1.00 86.75           C  
ATOM   1330  O   GLY A 175       8.586 -21.750   9.719  1.00 86.75           O  
ATOM   1331  N   VAL A 176      10.734 -21.406  10.508  1.00 92.50           N  
ATOM   1332  CA  VAL A 176      11.117 -20.797   9.234  1.00 92.50           C  
ATOM   1333  C   VAL A 176      12.227 -21.609   8.578  1.00 92.50           C  
ATOM   1334  CB  VAL A 176      11.586 -19.328   9.430  1.00 92.50           C  
ATOM   1335  O   VAL A 176      13.164 -22.047   9.250  1.00 92.50           O  
ATOM   1336  CG1 VAL A 176      11.883 -18.672   8.078  1.00 92.50           C  
ATOM   1337  CG2 VAL A 176      10.539 -18.531  10.203  1.00 92.50           C  
ATOM   1338  N   GLU A 177      12.047 -21.891   7.395  1.00 92.50           N  
ATOM   1339  CA  GLU A 177      13.039 -22.656   6.656  1.00 92.50           C  
ATOM   1340  C   GLU A 177      14.297 -21.844   6.395  1.00 92.50           C  
ATOM   1341  CB  GLU A 177      12.461 -23.172   5.336  1.00 92.50           C  
ATOM   1342  O   GLU A 177      14.219 -20.672   6.031  1.00 92.50           O  
ATOM   1343  CG  GLU A 177      11.375 -24.219   5.504  1.00 92.50           C  
ATOM   1344  CD  GLU A 177      10.859 -24.781   4.184  1.00 92.50           C  
ATOM   1345  OE1 GLU A 177       9.922 -25.609   4.195  1.00 92.50           O  
ATOM   1346  OE2 GLU A 177      11.406 -24.375   3.129  1.00 92.50           O  
ATOM   1347  N   VAL A 178      15.398 -22.500   6.516  1.00 93.12           N  
ATOM   1348  CA  VAL A 178      16.688 -21.828   6.367  1.00 93.12           C  
ATOM   1349  C   VAL A 178      16.844 -21.312   4.938  1.00 93.12           C  
ATOM   1350  CB  VAL A 178      17.859 -22.781   6.715  1.00 93.12           C  
ATOM   1351  O   VAL A 178      17.359 -20.219   4.723  1.00 93.12           O  
ATOM   1352  CG1 VAL A 178      19.203 -22.109   6.457  1.00 93.12           C  
ATOM   1353  CG2 VAL A 178      17.750 -23.234   8.164  1.00 93.12           C  
ATOM   1354  N   LYS A 179      16.391 -22.031   4.047  1.00 92.00           N  
ATOM   1355  CA  LYS A 179      16.500 -21.641   2.645  1.00 92.00           C  
ATOM   1356  C   LYS A 179      15.742 -20.344   2.381  1.00 92.00           C  
ATOM   1357  CB  LYS A 179      15.977 -22.750   1.730  1.00 92.00           C  
ATOM   1358  O   LYS A 179      16.203 -19.484   1.625  1.00 92.00           O  
ATOM   1359  CG  LYS A 179      16.906 -23.953   1.615  1.00 92.00           C  
ATOM   1360  CD  LYS A 179      16.375 -24.969   0.609  1.00 92.00           C  
ATOM   1361  CE  LYS A 179      17.297 -26.172   0.500  1.00 92.00           C  
ATOM   1362  NZ  LYS A 179      16.766 -27.188  -0.457  1.00 92.00           N  
ATOM   1363  N   ASP A 180      14.648 -20.188   3.062  1.00 94.69           N  
ATOM   1364  CA  ASP A 180      13.859 -18.969   2.906  1.00 94.69           C  
ATOM   1365  C   ASP A 180      14.562 -17.781   3.535  1.00 94.69           C  
ATOM   1366  CB  ASP A 180      12.469 -19.156   3.529  1.00 94.69           C  
ATOM   1367  O   ASP A 180      14.531 -16.672   2.990  1.00 94.69           O  
ATOM   1368  CG  ASP A 180      11.617 -20.172   2.793  1.00 94.69           C  
ATOM   1369  OD1 ASP A 180      11.938 -20.516   1.636  1.00 94.69           O  
ATOM   1370  OD2 ASP A 180      10.609 -20.641   3.377  1.00 94.69           O  
ATOM   1371  N   ILE A 181      15.234 -18.031   4.641  1.00 95.31           N  
ATOM   1372  CA  ILE A 181      15.961 -16.953   5.328  1.00 95.31           C  
ATOM   1373  C   ILE A 181      17.094 -16.453   4.438  1.00 95.31           C  
ATOM   1374  CB  ILE A 181      16.516 -17.438   6.688  1.00 95.31           C  
ATOM   1375  O   ILE A 181      17.250 -15.242   4.258  1.00 95.31           O  
ATOM   1376  CG1 ILE A 181      15.375 -17.844   7.617  1.00 95.31           C  
ATOM   1377  CG2 ILE A 181      17.375 -16.344   7.328  1.00 95.31           C  
ATOM   1378  CD1 ILE A 181      15.828 -18.562   8.883  1.00 95.31           C  
ATOM   1379  N   GLU A 182      17.766 -17.391   3.834  1.00 94.38           N  
ATOM   1380  CA  GLU A 182      18.891 -17.016   2.971  1.00 94.38           C  
ATOM   1381  C   GLU A 182      18.406 -16.250   1.738  1.00 94.38           C  
ATOM   1382  CB  GLU A 182      19.672 -18.266   2.547  1.00 94.38           C  
ATOM   1383  O   GLU A 182      19.062 -15.305   1.296  1.00 94.38           O  
ATOM   1384  CG  GLU A 182      20.438 -18.922   3.686  1.00 94.38           C  
ATOM   1385  CD  GLU A 182      21.078 -20.250   3.289  1.00 94.38           C  
ATOM   1386  OE1 GLU A 182      21.797 -20.844   4.117  1.00 94.38           O  
ATOM   1387  OE2 GLU A 182      20.859 -20.688   2.137  1.00 94.38           O  
ATOM   1388  N   LEU A 183      17.344 -16.656   1.279  1.00 95.25           N  
ATOM   1389  CA  LEU A 183      16.766 -15.992   0.108  1.00 95.25           C  
ATOM   1390  C   LEU A 183      16.375 -14.555   0.429  1.00 95.25           C  
ATOM   1391  CB  LEU A 183      15.555 -16.766  -0.403  1.00 95.25           C  
ATOM   1392  O   LEU A 183      16.703 -13.633  -0.323  1.00 95.25           O  
ATOM   1393  CG  LEU A 183      14.883 -16.219  -1.662  1.00 95.25           C  
ATOM   1394  CD1 LEU A 183      15.852 -16.234  -2.836  1.00 95.25           C  
ATOM   1395  CD2 LEU A 183      13.625 -17.016  -1.990  1.00 95.25           C  
ATOM   1396  N   VAL A 184      15.695 -14.391   1.515  1.00 96.06           N  
ATOM   1397  CA  VAL A 184      15.266 -13.055   1.914  1.00 96.06           C  
ATOM   1398  C   VAL A 184      16.484 -12.180   2.201  1.00 96.06           C  
ATOM   1399  CB  VAL A 184      14.344 -13.102   3.150  1.00 96.06           C  
ATOM   1400  O   VAL A 184      16.531 -11.008   1.816  1.00 96.06           O  
ATOM   1401  CG1 VAL A 184      14.039 -11.688   3.650  1.00 96.06           C  
ATOM   1402  CG2 VAL A 184      13.047 -13.844   2.820  1.00 96.06           C  
ATOM   1403  N   MET A 185      17.516 -12.805   2.785  1.00 94.44           N  
ATOM   1404  CA  MET A 185      18.750 -12.070   3.066  1.00 94.44           C  
ATOM   1405  C   MET A 185      19.406 -11.602   1.773  1.00 94.44           C  
ATOM   1406  CB  MET A 185      19.719 -12.938   3.867  1.00 94.44           C  
ATOM   1407  O   MET A 185      19.844 -10.453   1.675  1.00 94.44           O  
ATOM   1408  CG  MET A 185      19.328 -13.102   5.328  1.00 94.44           C  
ATOM   1409  SD  MET A 185      20.578 -14.062   6.277  1.00 94.44           S  
ATOM   1410  CE  MET A 185      21.312 -15.031   4.938  1.00 94.44           C  
ATOM   1411  N   SER A 186      19.375 -12.461   0.850  1.00 93.31           N  
ATOM   1412  CA  SER A 186      20.047 -12.172  -0.415  1.00 93.31           C  
ATOM   1413  C   SER A 186      19.281 -11.125  -1.217  1.00 93.31           C  
ATOM   1414  CB  SER A 186      20.203 -13.445  -1.244  1.00 93.31           C  
ATOM   1415  O   SER A 186      19.875 -10.250  -1.835  1.00 93.31           O  
ATOM   1416  OG  SER A 186      18.953 -13.898  -1.719  1.00 93.31           O  
ATOM   1417  N   GLN A 187      17.953 -11.117  -1.195  1.00 93.50           N  
ATOM   1418  CA  GLN A 187      17.125 -10.242  -2.025  1.00 93.50           C  
ATOM   1419  C   GLN A 187      16.969  -8.867  -1.391  1.00 93.50           C  
ATOM   1420  CB  GLN A 187      15.750 -10.867  -2.260  1.00 93.50           C  
ATOM   1421  O   GLN A 187      16.969  -7.852  -2.092  1.00 93.50           O  
ATOM   1422  CG  GLN A 187      15.781 -12.117  -3.135  1.00 93.50           C  
ATOM   1423  CD  GLN A 187      16.312 -11.836  -4.531  1.00 93.50           C  
ATOM   1424  NE2 GLN A 187      17.156 -12.727  -5.031  1.00 93.50           N  
ATOM   1425  OE1 GLN A 187      15.961 -10.828  -5.152  1.00 93.50           O  
ATOM   1426  N   ALA A 188      16.875  -8.891  -0.063  1.00 94.56           N  
ATOM   1427  CA  ALA A 188      16.641  -7.621   0.625  1.00 94.56           C  
ATOM   1428  C   ALA A 188      17.953  -7.062   1.193  1.00 94.56           C  
ATOM   1429  CB  ALA A 188      15.609  -7.797   1.737  1.00 94.56           C  
ATOM   1430  O   ALA A 188      18.000  -5.914   1.633  1.00 94.56           O  
ATOM   1431  N   ASN A 189      19.016  -7.812   1.146  1.00 92.94           N  
ATOM   1432  CA  ASN A 189      20.312  -7.426   1.695  1.00 92.94           C  
ATOM   1433  C   ASN A 189      20.188  -6.984   3.152  1.00 92.94           C  
ATOM   1434  CB  ASN A 189      20.938  -6.312   0.854  1.00 92.94           C  
ATOM   1435  O   ASN A 189      20.547  -5.852   3.494  1.00 92.94           O  
ATOM   1436  CG  ASN A 189      22.438  -6.203   1.062  1.00 92.94           C  
ATOM   1437  ND2 ASN A 189      22.984  -5.023   0.785  1.00 92.94           N  
ATOM   1438  OD1 ASN A 189      23.094  -7.164   1.466  1.00 92.94           O  
ATOM   1439  N   VAL A 190      19.625  -7.836   3.994  1.00 93.81           N  
ATOM   1440  CA  VAL A 190      19.422  -7.559   5.410  1.00 93.81           C  
ATOM   1441  C   VAL A 190      20.031  -8.680   6.254  1.00 93.81           C  
ATOM   1442  CB  VAL A 190      17.922  -7.398   5.746  1.00 93.81           C  
ATOM   1443  O   VAL A 190      20.453  -9.703   5.719  1.00 93.81           O  
ATOM   1444  CG1 VAL A 190      17.328  -6.195   5.008  1.00 93.81           C  
ATOM   1445  CG2 VAL A 190      17.156  -8.672   5.395  1.00 93.81           C  
ATOM   1446  N   SER A 191      20.094  -8.414   7.539  1.00 92.75           N  
ATOM   1447  CA  SER A 191      20.641  -9.406   8.461  1.00 92.75           C  
ATOM   1448  C   SER A 191      19.688 -10.578   8.648  1.00 92.75           C  
ATOM   1449  CB  SER A 191      20.953  -8.766   9.812  1.00 92.75           C  
ATOM   1450  O   SER A 191      18.500 -10.484   8.320  1.00 92.75           O  
ATOM   1451  OG  SER A 191      19.750  -8.391  10.477  1.00 92.75           O  
ATOM   1452  N   ARG A 192      20.250 -11.648   9.102  1.00 94.00           N  
ATOM   1453  CA  ARG A 192      19.484 -12.875   9.336  1.00 94.00           C  
ATOM   1454  C   ARG A 192      18.328 -12.633  10.297  1.00 94.00           C  
ATOM   1455  CB  ARG A 192      20.406 -13.977   9.883  1.00 94.00           C  
ATOM   1456  O   ARG A 192      17.219 -13.125  10.078  1.00 94.00           O  
ATOM   1457  CG  ARG A 192      19.719 -15.328  10.031  1.00 94.00           C  
ATOM   1458  CD  ARG A 192      20.688 -16.406  10.484  1.00 94.00           C  
ATOM   1459  NE  ARG A 192      20.781 -17.484   9.516  1.00 94.00           N  
ATOM   1460  NH1 ARG A 192      19.609 -19.016  10.789  1.00 94.00           N  
ATOM   1461  NH2 ARG A 192      20.422 -19.625   8.734  1.00 94.00           N  
ATOM   1462  CZ  ARG A 192      20.266 -18.703   9.680  1.00 94.00           C  
ATOM   1463  N   ALA A 193      18.547 -11.875  11.273  1.00 93.62           N  
ATOM   1464  CA  ALA A 193      17.516 -11.602  12.273  1.00 93.62           C  
ATOM   1465  C   ALA A 193      16.344 -10.836  11.664  1.00 93.62           C  
ATOM   1466  CB  ALA A 193      18.109 -10.820  13.445  1.00 93.62           C  
ATOM   1467  O   ALA A 193      15.180 -11.148  11.922  1.00 93.62           O  
ATOM   1468  N   LYS A 194      16.625  -9.859  10.844  1.00 93.94           N  
ATOM   1469  CA  LYS A 194      15.586  -9.086  10.180  1.00 93.94           C  
ATOM   1470  C   LYS A 194      14.812  -9.938   9.188  1.00 93.94           C  
ATOM   1471  CB  LYS A 194      16.188  -7.871   9.469  1.00 93.94           C  
ATOM   1472  O   LYS A 194      13.586  -9.812   9.070  1.00 93.94           O  
ATOM   1473  CG  LYS A 194      16.594  -6.742  10.406  1.00 93.94           C  
ATOM   1474  CD  LYS A 194      17.047  -5.508   9.633  1.00 93.94           C  
ATOM   1475  CE  LYS A 194      17.453  -4.383  10.570  1.00 93.94           C  
ATOM   1476  NZ  LYS A 194      17.953  -3.189   9.820  1.00 93.94           N  
ATOM   1477  N   ALA A 195      15.570 -10.805   8.539  1.00 96.06           N  
ATOM   1478  CA  ALA A 195      14.930 -11.703   7.582  1.00 96.06           C  
ATOM   1479  C   ALA A 195      13.953 -12.641   8.281  1.00 96.06           C  
ATOM   1480  CB  ALA A 195      15.977 -12.508   6.820  1.00 96.06           C  
ATOM   1481  O   ALA A 195      12.828 -12.836   7.820  1.00 96.06           O  
ATOM   1482  N   VAL A 196      14.320 -13.141   9.445  1.00 95.38           N  
ATOM   1483  CA  VAL A 196      13.477 -14.078  10.188  1.00 95.38           C  
ATOM   1484  C   VAL A 196      12.242 -13.359  10.711  1.00 95.38           C  
ATOM   1485  CB  VAL A 196      14.250 -14.727  11.359  1.00 95.38           C  
ATOM   1486  O   VAL A 196      11.125 -13.883  10.633  1.00 95.38           O  
ATOM   1487  CG1 VAL A 196      13.305 -15.516  12.258  1.00 95.38           C  
ATOM   1488  CG2 VAL A 196      15.367 -15.625  10.828  1.00 95.38           C  
ATOM   1489  N   ARG A 197      12.438 -12.211  11.211  1.00 95.06           N  
ATOM   1490  CA  ARG A 197      11.312 -11.430  11.719  1.00 95.06           C  
ATOM   1491  C   ARG A 197      10.312 -11.125  10.609  1.00 95.06           C  
ATOM   1492  CB  ARG A 197      11.805 -10.133  12.359  1.00 95.06           C  
ATOM   1493  O   ARG A 197       9.102 -11.234  10.812  1.00 95.06           O  
ATOM   1494  CG  ARG A 197      10.750  -9.422  13.195  1.00 95.06           C  
ATOM   1495  CD  ARG A 197      11.305  -8.164  13.852  1.00 95.06           C  
ATOM   1496  NE  ARG A 197      12.188  -8.484  14.977  1.00 95.06           N  
ATOM   1497  NH1 ARG A 197      13.711  -6.809  14.531  1.00 95.06           N  
ATOM   1498  NH2 ARG A 197      14.031  -8.211  16.312  1.00 95.06           N  
ATOM   1499  CZ  ARG A 197      13.305  -7.836  15.273  1.00 95.06           C  
ATOM   1500  N   ALA A 198      10.820 -10.703   9.438  1.00 95.81           N  
ATOM   1501  CA  ALA A 198       9.945 -10.391   8.312  1.00 95.81           C  
ATOM   1502  C   ALA A 198       9.172 -11.625   7.855  1.00 95.81           C  
ATOM   1503  CB  ALA A 198      10.750  -9.812   7.152  1.00 95.81           C  
ATOM   1504  O   ALA A 198       7.973 -11.547   7.570  1.00 95.81           O  
ATOM   1505  N   LEU A 199       9.859 -12.781   7.789  1.00 96.38           N  
ATOM   1506  CA  LEU A 199       9.211 -14.023   7.387  1.00 96.38           C  
ATOM   1507  C   LEU A 199       8.141 -14.430   8.391  1.00 96.38           C  
ATOM   1508  CB  LEU A 199      10.242 -15.148   7.246  1.00 96.38           C  
ATOM   1509  O   LEU A 199       7.039 -14.828   8.000  1.00 96.38           O  
ATOM   1510  CG  LEU A 199      11.094 -15.125   5.977  1.00 96.38           C  
ATOM   1511  CD1 LEU A 199      12.289 -16.078   6.121  1.00 96.38           C  
ATOM   1512  CD2 LEU A 199      10.258 -15.508   4.762  1.00 96.38           C  
ATOM   1513  N   LYS A 200       8.398 -14.234   9.641  1.00 93.44           N  
ATOM   1514  CA  LYS A 200       7.426 -14.586  10.672  1.00 93.44           C  
ATOM   1515  C   LYS A 200       6.254 -13.609  10.672  1.00 93.44           C  
ATOM   1516  CB  LYS A 200       8.094 -14.609  12.047  1.00 93.44           C  
ATOM   1517  O   LYS A 200       5.102 -14.016  10.852  1.00 93.44           O  
ATOM   1518  CG  LYS A 200       9.000 -15.805  12.281  1.00 93.44           C  
ATOM   1519  CD  LYS A 200       9.492 -15.867  13.719  1.00 93.44           C  
ATOM   1520  CE  LYS A 200      10.359 -17.094  13.961  1.00 93.44           C  
ATOM   1521  NZ  LYS A 200      10.852 -17.156  15.367  1.00 93.44           N  
ATOM   1522  N   ASN A 201       6.562 -12.328  10.453  1.00 93.19           N  
ATOM   1523  CA  ASN A 201       5.520 -11.305  10.414  1.00 93.19           C  
ATOM   1524  C   ASN A 201       4.566 -11.531   9.242  1.00 93.19           C  
ATOM   1525  CB  ASN A 201       6.137  -9.906  10.328  1.00 93.19           C  
ATOM   1526  O   ASN A 201       3.402 -11.133   9.297  1.00 93.19           O  
ATOM   1527  CG  ASN A 201       6.762  -9.469  11.641  1.00 93.19           C  
ATOM   1528  ND2 ASN A 201       7.559  -8.406  11.594  1.00 93.19           N  
ATOM   1529  OD1 ASN A 201       6.527 -10.078  12.688  1.00 93.19           O  
ATOM   1530  N   ASN A 202       5.062 -12.203   8.211  1.00 93.62           N  
ATOM   1531  CA  ASN A 202       4.262 -12.375   7.000  1.00 93.62           C  
ATOM   1532  C   ASN A 202       3.906 -13.836   6.770  1.00 93.62           C  
ATOM   1533  CB  ASN A 202       4.996 -11.805   5.785  1.00 93.62           C  
ATOM   1534  O   ASN A 202       3.740 -14.266   5.625  1.00 93.62           O  
ATOM   1535  CG  ASN A 202       5.152 -10.297   5.852  1.00 93.62           C  
ATOM   1536  ND2 ASN A 202       6.352  -9.844   6.195  1.00 93.62           N  
ATOM   1537  OD1 ASN A 202       4.207  -9.555   5.594  1.00 93.62           O  
ATOM   1538  N   SER A 203       3.914 -14.602   7.797  1.00 92.62           N  
ATOM   1539  CA  SER A 203       3.506 -16.000   7.777  1.00 92.62           C  
ATOM   1540  C   SER A 203       4.258 -16.781   6.703  1.00 92.62           C  
ATOM   1541  CB  SER A 203       1.999 -16.125   7.547  1.00 92.62           C  
ATOM   1542  O   SER A 203       3.666 -17.609   6.004  1.00 92.62           O  
ATOM   1543  OG  SER A 203       1.279 -15.438   8.562  1.00 92.62           O  
ATOM   1544  N   ASN A 204       5.504 -16.484   6.480  1.00 93.81           N  
ATOM   1545  CA  ASN A 204       6.418 -17.172   5.574  1.00 93.81           C  
ATOM   1546  C   ASN A 204       6.039 -16.953   4.113  1.00 93.81           C  
ATOM   1547  CB  ASN A 204       6.461 -18.672   5.891  1.00 93.81           C  
ATOM   1548  O   ASN A 204       6.297 -17.797   3.266  1.00 93.81           O  
ATOM   1549  CG  ASN A 204       7.145 -18.969   7.211  1.00 93.81           C  
ATOM   1550  ND2 ASN A 204       6.891 -20.156   7.754  1.00 93.81           N  
ATOM   1551  OD1 ASN A 204       7.898 -18.141   7.734  1.00 93.81           O  
ATOM   1552  N   ASP A 205       5.320 -15.789   3.904  1.00 95.25           N  
ATOM   1553  CA  ASP A 205       5.156 -15.289   2.543  1.00 95.25           C  
ATOM   1554  C   ASP A 205       6.406 -14.555   2.074  1.00 95.25           C  
ATOM   1555  CB  ASP A 205       3.938 -14.367   2.453  1.00 95.25           C  
ATOM   1556  O   ASP A 205       6.691 -13.445   2.533  1.00 95.25           O  
ATOM   1557  CG  ASP A 205       3.641 -13.914   1.036  1.00 95.25           C  
ATOM   1558  OD1 ASP A 205       4.590 -13.742   0.240  1.00 95.25           O  
ATOM   1559  OD2 ASP A 205       2.449 -13.719   0.712  1.00 95.25           O  
ATOM   1560  N   ILE A 206       7.074 -15.133   1.176  1.00 95.81           N  
ATOM   1561  CA  ILE A 206       8.406 -14.664   0.818  1.00 95.81           C  
ATOM   1562  C   ILE A 206       8.312 -13.297   0.154  1.00 95.81           C  
ATOM   1563  CB  ILE A 206       9.125 -15.664  -0.116  1.00 95.81           C  
ATOM   1564  O   ILE A 206       9.109 -12.398   0.440  1.00 95.81           O  
ATOM   1565  CG1 ILE A 206       9.594 -16.891   0.675  1.00 95.81           C  
ATOM   1566  CG2 ILE A 206      10.297 -14.984  -0.828  1.00 95.81           C  
ATOM   1567  CD1 ILE A 206      10.195 -18.000  -0.189  1.00 95.81           C  
ATOM   1568  N   VAL A 207       7.336 -13.078  -0.660  1.00 96.44           N  
ATOM   1569  CA  VAL A 207       7.227 -11.828  -1.402  1.00 96.44           C  
ATOM   1570  C   VAL A 207       6.840 -10.695  -0.452  1.00 96.44           C  
ATOM   1571  CB  VAL A 207       6.191 -11.938  -2.547  1.00 96.44           C  
ATOM   1572  O   VAL A 207       7.473  -9.633  -0.452  1.00 96.44           O  
ATOM   1573  CG1 VAL A 207       6.078 -10.609  -3.297  1.00 96.44           C  
ATOM   1574  CG2 VAL A 207       6.574 -13.062  -3.504  1.00 96.44           C  
ATOM   1575  N   ASN A 208       5.875 -10.938   0.399  1.00 95.69           N  
ATOM   1576  CA  ASN A 208       5.480  -9.922   1.366  1.00 95.69           C  
ATOM   1577  C   ASN A 208       6.602  -9.625   2.359  1.00 95.69           C  
ATOM   1578  CB  ASN A 208       4.211 -10.352   2.107  1.00 95.69           C  
ATOM   1579  O   ASN A 208       6.766  -8.484   2.797  1.00 95.69           O  
ATOM   1580  CG  ASN A 208       2.959 -10.172   1.273  1.00 95.69           C  
ATOM   1581  ND2 ASN A 208       1.898 -10.875   1.638  1.00 95.69           N  
ATOM   1582  OD1 ASN A 208       2.945  -9.398   0.309  1.00 95.69           O  
ATOM   1583  N   ALA A 209       7.359 -10.680   2.668  1.00 96.44           N  
ATOM   1584  CA  ALA A 209       8.477 -10.469   3.580  1.00 96.44           C  
ATOM   1585  C   ALA A 209       9.531  -9.562   2.957  1.00 96.44           C  
ATOM   1586  CB  ALA A 209       9.102 -11.812   3.967  1.00 96.44           C  
ATOM   1587  O   ALA A 209      10.016  -8.625   3.604  1.00 96.44           O  
ATOM   1588  N   ILE A 210       9.812  -9.766   1.725  1.00 96.38           N  
ATOM   1589  CA  ILE A 210      10.797  -8.945   1.027  1.00 96.38           C  
ATOM   1590  C   ILE A 210      10.258  -7.531   0.839  1.00 96.38           C  
ATOM   1591  CB  ILE A 210      11.180  -9.562  -0.339  1.00 96.38           C  
ATOM   1592  O   ILE A 210      10.992  -6.551   0.997  1.00 96.38           O  
ATOM   1593  CG1 ILE A 210      11.922 -10.883  -0.141  1.00 96.38           C  
ATOM   1594  CG2 ILE A 210      12.023  -8.578  -1.158  1.00 96.38           C  
ATOM   1595  CD1 ILE A 210      12.070 -11.711  -1.413  1.00 96.38           C  
ATOM   1596  N   MET A 211       9.008  -7.457   0.540  1.00 93.19           N  
ATOM   1597  CA  MET A 211       8.375  -6.152   0.357  1.00 93.19           C  
ATOM   1598  C   MET A 211       8.453  -5.328   1.637  1.00 93.19           C  
ATOM   1599  CB  MET A 211       6.918  -6.320  -0.070  1.00 93.19           C  
ATOM   1600  O   MET A 211       8.703  -4.121   1.587  1.00 93.19           O  
ATOM   1601  CG  MET A 211       6.285  -5.043  -0.598  1.00 93.19           C  
ATOM   1602  SD  MET A 211       4.570  -5.305  -1.205  1.00 93.19           S  
ATOM   1603  CE  MET A 211       3.787  -5.926   0.309  1.00 93.19           C  
ATOM   1604  N   GLU A 212       8.242  -5.973   2.740  1.00 91.69           N  
ATOM   1605  CA  GLU A 212       8.305  -5.293   4.027  1.00 91.69           C  
ATOM   1606  C   GLU A 212       9.703  -4.762   4.309  1.00 91.69           C  
ATOM   1607  CB  GLU A 212       7.859  -6.234   5.152  1.00 91.69           C  
ATOM   1608  O   GLU A 212       9.859  -3.703   4.926  1.00 91.69           O  
ATOM   1609  CG  GLU A 212       7.914  -5.602   6.539  1.00 91.69           C  
ATOM   1610  CD  GLU A 212       7.539  -6.570   7.652  1.00 91.69           C  
ATOM   1611  OE1 GLU A 212       7.863  -6.289   8.828  1.00 91.69           O  
ATOM   1612  OE2 GLU A 212       6.922  -7.613   7.344  1.00 91.69           O  
ATOM   1613  N   LEU A 213      10.688  -5.477   3.777  1.00 91.12           N  
ATOM   1614  CA  LEU A 213      12.078  -5.125   4.059  1.00 91.12           C  
ATOM   1615  C   LEU A 213      12.594  -4.109   3.047  1.00 91.12           C  
ATOM   1616  CB  LEU A 213      12.961  -6.375   4.047  1.00 91.12           C  
ATOM   1617  O   LEU A 213      13.539  -3.371   3.330  1.00 91.12           O  
ATOM   1618  CG  LEU A 213      12.734  -7.375   5.176  1.00 91.12           C  
ATOM   1619  CD1 LEU A 213      13.453  -8.688   4.875  1.00 91.12           C  
ATOM   1620  CD2 LEU A 213      13.203  -6.797   6.508  1.00 91.12           C  
ATOM   1621  N   THR A 214      12.008  -4.047   1.875  1.00 89.00           N  
ATOM   1622  CA  THR A 214      12.578  -3.225   0.816  1.00 89.00           C  
ATOM   1623  C   THR A 214      11.711  -1.996   0.554  1.00 89.00           C  
ATOM   1624  CB  THR A 214      12.742  -4.027  -0.487  1.00 89.00           C  
ATOM   1625  O   THR A 214      12.164  -1.036  -0.074  1.00 89.00           O  
ATOM   1626  CG2 THR A 214      13.695  -5.203  -0.293  1.00 89.00           C  
ATOM   1627  OG1 THR A 214      11.469  -4.527  -0.899  1.00 89.00           O  
ATOM   1628  N   MET A 215      10.445  -2.090   0.883  1.00 75.94           N  
ATOM   1629  CA  MET A 215       9.562  -0.967   0.577  1.00 75.94           C  
ATOM   1630  C   MET A 215       8.922  -0.415   1.846  1.00 75.94           C  
ATOM   1631  CB  MET A 215       8.477  -1.391  -0.414  1.00 75.94           C  
ATOM   1632  O   MET A 215       8.812  -1.123   2.848  1.00 75.94           O  
ATOM   1633  CG  MET A 215       9.023  -1.854  -1.757  1.00 75.94           C  
ATOM   1634  SD  MET A 215       7.770  -1.746  -3.096  1.00 75.94           S  
ATOM   1635  CE  MET A 215       8.633  -2.646  -4.414  1.00 75.94           C  
TER    1636      MET A 215                                                      
ATOM   1637  N   MET B   1     -39.562  40.406 -20.406  1.00 18.30           N  
ATOM   1638  CA  MET B   1     -40.531  40.281 -21.484  1.00 18.30           C  
ATOM   1639  C   MET B   1     -39.906  39.594 -22.703  1.00 18.30           C  
ATOM   1640  CB  MET B   1     -41.094  41.625 -21.875  1.00 18.30           C  
ATOM   1641  O   MET B   1     -38.688  39.406 -22.766  1.00 18.30           O  
ATOM   1642  CG  MET B   1     -42.312  42.062 -21.078  1.00 18.30           C  
ATOM   1643  SD  MET B   1     -42.938  43.719 -21.562  1.00 18.30           S  
ATOM   1644  CE  MET B   1     -44.531  43.719 -20.719  1.00 18.30           C  
ATOM   1645  N   ARG B   2     -40.156  40.375 -23.766  1.00 16.44           N  
ATOM   1646  CA  ARG B   2     -40.531  39.938 -25.109  1.00 16.44           C  
ATOM   1647  C   ARG B   2     -39.312  39.438 -25.859  1.00 16.44           C  
ATOM   1648  CB  ARG B   2     -41.219  41.062 -25.875  1.00 16.44           C  
ATOM   1649  O   ARG B   2     -38.156  39.781 -25.516  1.00 16.44           O  
ATOM   1650  CG  ARG B   2     -42.719  41.062 -25.734  1.00 16.44           C  
ATOM   1651  CD  ARG B   2     -43.375  42.125 -26.625  1.00 16.44           C  
ATOM   1652  NE  ARG B   2     -44.812  42.062 -26.578  1.00 16.44           N  
ATOM   1653  NH1 ARG B   2     -45.156  43.438 -28.422  1.00 16.44           N  
ATOM   1654  NH2 ARG B   2     -46.938  42.562 -27.281  1.00 16.44           N  
ATOM   1655  CZ  ARG B   2     -45.625  42.688 -27.422  1.00 16.44           C  
ATOM   1656  N   ARG B   3     -39.469  39.562 -27.078  1.00 18.64           N  
ATOM   1657  CA  ARG B   3     -39.406  38.656 -28.219  1.00 18.64           C  
ATOM   1658  C   ARG B   3     -38.062  38.812 -28.938  1.00 18.64           C  
ATOM   1659  CB  ARG B   3     -40.531  38.938 -29.203  1.00 18.64           C  
ATOM   1660  O   ARG B   3     -37.375  37.812 -29.219  1.00 18.64           O  
ATOM   1661  CG  ARG B   3     -41.719  38.031 -29.031  1.00 18.64           C  
ATOM   1662  CD  ARG B   3     -42.781  38.250 -30.094  1.00 18.64           C  
ATOM   1663  NE  ARG B   3     -43.875  37.281 -30.016  1.00 18.64           N  
ATOM   1664  NH1 ARG B   3     -44.812  37.844 -32.062  1.00 18.64           N  
ATOM   1665  NH2 ARG B   3     -45.750  36.188 -30.781  1.00 18.64           N  
ATOM   1666  CZ  ARG B   3     -44.812  37.094 -30.953  1.00 18.64           C  
ATOM   1667  N   THR B   4     -37.812  39.969 -29.609  1.00 16.52           N  
ATOM   1668  CA  THR B   4     -37.969  39.906 -31.047  1.00 16.52           C  
ATOM   1669  C   THR B   4     -36.625  39.625 -31.734  1.00 16.52           C  
ATOM   1670  CB  THR B   4     -38.531  41.250 -31.594  1.00 16.52           C  
ATOM   1671  O   THR B   4     -35.594  39.750 -31.109  1.00 16.52           O  
ATOM   1672  CG2 THR B   4     -40.031  41.375 -31.312  1.00 16.52           C  
ATOM   1673  OG1 THR B   4     -37.844  42.344 -30.969  1.00 16.52           O  
ATOM   1674  N   GLY B   5     -36.344  40.219 -32.906  1.00 16.28           N  
ATOM   1675  CA  GLY B   5     -36.375  39.719 -34.281  1.00 16.28           C  
ATOM   1676  C   GLY B   5     -35.000  39.625 -34.906  1.00 16.28           C  
ATOM   1677  O   GLY B   5     -34.594  38.562 -35.438  1.00 16.28           O  
ATOM   1678  N   ALA B   6     -34.406  40.750 -35.375  1.00 15.86           N  
ATOM   1679  CA  ALA B   6     -34.438  40.844 -36.844  1.00 15.86           C  
ATOM   1680  C   ALA B   6     -33.188  40.219 -37.438  1.00 15.86           C  
ATOM   1681  CB  ALA B   6     -34.531  42.312 -37.281  1.00 15.86           C  
ATOM   1682  O   ALA B   6     -32.188  40.000 -36.750  1.00 15.86           O  
ATOM   1683  N   PRO B   7     -32.719  40.781 -38.625  1.00 16.73           N  
ATOM   1684  CA  PRO B   7     -32.688  40.250 -39.969  1.00 16.73           C  
ATOM   1685  C   PRO B   7     -31.297  39.875 -40.438  1.00 16.73           C  
ATOM   1686  CB  PRO B   7     -33.250  41.406 -40.812  1.00 16.73           C  
ATOM   1687  O   PRO B   7     -31.094  38.750 -40.906  1.00 16.73           O  
ATOM   1688  CG  PRO B   7     -32.812  42.656 -40.062  1.00 16.73           C  
ATOM   1689  CD  PRO B   7     -32.312  42.250 -38.719  1.00 16.73           C  
ATOM   1690  N   ALA B   8     -30.547  40.875 -41.000  1.00 15.33           N  
ATOM   1691  CA  ALA B   8     -30.406  40.938 -42.469  1.00 15.33           C  
ATOM   1692  C   ALA B   8     -29.203  40.094 -42.938  1.00 15.33           C  
ATOM   1693  CB  ALA B   8     -30.266  42.375 -42.938  1.00 15.33           C  
ATOM   1694  O   ALA B   8     -28.297  39.812 -42.156  1.00 15.33           O  
ATOM   1695  N   GLN B   9     -28.641  40.438 -44.125  1.00 14.86           N  
ATOM   1696  CA  GLN B   9     -28.578  39.812 -45.438  1.00 14.86           C  
ATOM   1697  C   GLN B   9     -27.156  39.406 -45.812  1.00 14.86           C  
ATOM   1698  CB  GLN B   9     -29.141  40.781 -46.500  1.00 14.86           C  
ATOM   1699  O   GLN B   9     -26.922  38.250 -46.188  1.00 14.86           O  
ATOM   1700  CG  GLN B   9     -30.609  40.562 -46.812  1.00 14.86           C  
ATOM   1701  CD  GLN B   9     -31.141  41.531 -47.844  1.00 14.86           C  
ATOM   1702  NE2 GLN B   9     -32.406  41.375 -48.219  1.00 14.86           N  
ATOM   1703  OE1 GLN B   9     -30.422  42.406 -48.312  1.00 14.86           O  
ATOM   1704  N   ALA B  10     -26.375  40.375 -46.344  1.00 14.95           N  
ATOM   1705  CA  ALA B  10     -26.156  40.281 -47.781  1.00 14.95           C  
ATOM   1706  C   ALA B  10     -25.000  39.312 -48.094  1.00 14.95           C  
ATOM   1707  CB  ALA B  10     -25.891  41.656 -48.375  1.00 14.95           C  
ATOM   1708  O   ALA B  10     -24.172  39.031 -47.219  1.00 14.95           O  
ATOM   1709  N   ASP B  11     -24.328  39.562 -49.156  1.00 15.02           N  
ATOM   1710  CA  ASP B  11     -24.203  38.906 -50.438  1.00 15.02           C  
ATOM   1711  C   ASP B  11     -22.828  38.250 -50.594  1.00 15.02           C  
ATOM   1712  CB  ASP B  11     -24.469  39.875 -51.594  1.00 15.02           C  
ATOM   1713  O   ASP B  11     -22.719  37.031 -50.781  1.00 15.02           O  
ATOM   1714  CG  ASP B  11     -25.797  39.625 -52.312  1.00 15.02           C  
ATOM   1715  OD1 ASP B  11     -26.328  38.500 -52.219  1.00 15.02           O  
ATOM   1716  OD2 ASP B  11     -26.312  40.562 -52.938  1.00 15.02           O  
ATOM   1717  N   SER B  12     -21.906  38.969 -51.438  1.00 14.89           N  
ATOM   1718  CA  SER B  12     -21.594  38.562 -52.812  1.00 14.89           C  
ATOM   1719  C   SER B  12     -20.344  37.688 -52.844  1.00 14.89           C  
ATOM   1720  CB  SER B  12     -21.391  39.781 -53.688  1.00 14.89           C  
ATOM   1721  O   SER B  12     -19.531  37.719 -51.906  1.00 14.89           O  
ATOM   1722  OG  SER B  12     -20.578  40.750 -53.062  1.00 14.89           O  
ATOM   1723  N   ARG B  13     -19.719  37.500 -54.062  1.00 15.94           N  
ATOM   1724  CA  ARG B  13     -19.438  36.406 -54.969  1.00 15.94           C  
ATOM   1725  C   ARG B  13     -17.938  36.125 -55.031  1.00 15.94           C  
ATOM   1726  CB  ARG B  13     -19.969  36.719 -56.375  1.00 15.94           C  
ATOM   1727  O   ARG B  13     -17.516  34.969 -55.000  1.00 15.94           O  
ATOM   1728  CG  ARG B  13     -21.422  36.344 -56.594  1.00 15.94           C  
ATOM   1729  CD  ARG B  13     -21.844  36.531 -58.031  1.00 15.94           C  
ATOM   1730  NE  ARG B  13     -23.219  36.125 -58.250  1.00 15.94           N  
ATOM   1731  NH1 ARG B  13     -23.172  36.406 -60.531  1.00 15.94           N  
ATOM   1732  NH2 ARG B  13     -25.094  35.688 -59.531  1.00 15.94           N  
ATOM   1733  CZ  ARG B  13     -23.828  36.062 -59.438  1.00 15.94           C  
ATOM   1734  N   GLY B  14     -17.078  37.125 -55.406  1.00 14.41           N  
ATOM   1735  CA  GLY B  14     -16.484  36.844 -56.719  1.00 14.41           C  
ATOM   1736  C   GLY B  14     -15.359  35.844 -56.656  1.00 14.41           C  
ATOM   1737  O   GLY B  14     -14.828  35.531 -55.594  1.00 14.41           O  
ATOM   1738  N   ARG B  15     -14.477  35.812 -57.750  1.00 15.16           N  
ATOM   1739  CA  ARG B  15     -14.062  34.906 -58.812  1.00 15.16           C  
ATOM   1740  C   ARG B  15     -12.711  34.281 -58.531  1.00 15.16           C  
ATOM   1741  CB  ARG B  15     -14.000  35.656 -60.156  1.00 15.16           C  
ATOM   1742  O   ARG B  15     -12.047  34.656 -57.562  1.00 15.16           O  
ATOM   1743  CG  ARG B  15     -15.117  35.281 -61.125  1.00 15.16           C  
ATOM   1744  CD  ARG B  15     -15.016  36.062 -62.438  1.00 15.16           C  
ATOM   1745  NE  ARG B  15     -16.062  35.656 -63.375  1.00 15.16           N  
ATOM   1746  NH1 ARG B  15     -15.125  36.750 -65.188  1.00 15.16           N  
ATOM   1747  NH2 ARG B  15     -17.078  35.594 -65.438  1.00 15.16           N  
ATOM   1748  CZ  ARG B  15     -16.078  36.000 -64.688  1.00 15.16           C  
ATOM   1749  N   GLY B  16     -11.680  34.625 -59.406  1.00 14.80           N  
ATOM   1750  CA  GLY B  16     -11.172  33.750 -60.469  1.00 14.80           C  
ATOM   1751  C   GLY B  16      -9.875  33.062 -60.094  1.00 14.80           C  
ATOM   1752  O   GLY B  16      -9.844  31.844 -59.875  1.00 14.80           O  
ATOM   1753  N   ARG B  17      -8.695  33.500 -60.750  1.00 15.06           N  
ATOM   1754  CA  ARG B  17      -8.000  32.750 -61.781  1.00 15.06           C  
ATOM   1755  C   ARG B  17      -6.828  31.969 -61.188  1.00 15.06           C  
ATOM   1756  CB  ARG B  17      -7.516  33.688 -62.875  1.00 15.06           C  
ATOM   1757  O   ARG B  17      -6.367  32.250 -60.094  1.00 15.06           O  
ATOM   1758  CG  ARG B  17      -8.172  33.406 -64.250  1.00 15.06           C  
ATOM   1759  CD  ARG B  17      -7.688  34.406 -65.312  1.00 15.06           C  
ATOM   1760  NE  ARG B  17      -8.281  34.125 -66.625  1.00 15.06           N  
ATOM   1761  NH1 ARG B  17      -6.941  35.594 -67.750  1.00 15.06           N  
ATOM   1762  NH2 ARG B  17      -8.523  34.375 -68.875  1.00 15.06           N  
ATOM   1763  CZ  ARG B  17      -7.914  34.719 -67.750  1.00 15.06           C  
ATOM   1764  N   ALA B  18      -5.758  31.812 -62.062  1.00 15.39           N  
ATOM   1765  CA  ALA B  18      -5.191  30.656 -62.750  1.00 15.39           C  
ATOM   1766  C   ALA B  18      -3.908  30.188 -62.062  1.00 15.39           C  
ATOM   1767  CB  ALA B  18      -4.930  30.984 -64.188  1.00 15.39           C  
ATOM   1768  O   ALA B  18      -3.781  29.016 -61.719  1.00 15.39           O  
ATOM   1769  N   ARG B  19      -2.664  30.625 -62.688  1.00 15.22           N  
ATOM   1770  CA  ARG B  19      -1.883  29.672 -63.500  1.00 15.22           C  
ATOM   1771  C   ARG B  19      -0.771  29.047 -62.656  1.00 15.22           C  
ATOM   1772  CB  ARG B  19      -1.289  30.359 -64.688  1.00 15.22           C  
ATOM   1773  O   ARG B  19      -0.485  29.516 -61.531  1.00 15.22           O  
ATOM   1774  CG  ARG B  19      -2.076  30.125 -66.000  1.00 15.22           C  
ATOM   1775  CD  ARG B  19      -1.379  30.719 -67.188  1.00 15.22           C  
ATOM   1776  NE  ARG B  19      -2.090  30.422 -68.438  1.00 15.22           N  
ATOM   1777  NH1 ARG B  19      -0.429  31.219 -69.812  1.00 15.22           N  
ATOM   1778  NH2 ARG B  19      -2.352  30.344 -70.750  1.00 15.22           N  
ATOM   1779  CZ  ARG B  19      -1.622  30.656 -69.688  1.00 15.22           C  
ATOM   1780  N   GLY B  20       0.565  29.000 -63.250  1.00 14.98           N  
ATOM   1781  CA  GLY B  20       1.298  27.859 -63.750  1.00 14.98           C  
ATOM   1782  C   GLY B  20       2.406  27.391 -62.812  1.00 14.98           C  
ATOM   1783  O   GLY B  20       2.352  26.281 -62.281  1.00 14.98           O  
ATOM   1784  N   GLY B  21       3.709  28.016 -63.062  1.00 14.93           N  
ATOM   1785  CA  GLY B  21       4.742  27.156 -63.625  1.00 14.93           C  
ATOM   1786  C   GLY B  21       5.566  26.453 -62.562  1.00 14.93           C  
ATOM   1787  O   GLY B  21       5.215  25.344 -62.125  1.00 14.93           O  
ATOM   1788  N   CYS B  22       6.965  26.781 -62.594  1.00 16.66           N  
ATOM   1789  CA  CYS B  22       8.047  25.891 -63.000  1.00 16.66           C  
ATOM   1790  C   CYS B  22       8.656  25.188 -61.781  1.00 16.66           C  
ATOM   1791  CB  CYS B  22       9.125  26.656 -63.750  1.00 16.66           C  
ATOM   1792  O   CYS B  22       8.508  25.656 -60.656  1.00 16.66           O  
ATOM   1793  SG  CYS B  22       8.820  26.797 -65.500  1.00 16.66           S  
ATOM   1794  N   PRO B  23       9.727  24.359 -62.062  1.00 17.17           N  
ATOM   1795  CA  PRO B  23      10.219  23.016 -61.750  1.00 17.17           C  
ATOM   1796  C   PRO B  23      11.258  23.016 -60.625  1.00 17.17           C  
ATOM   1797  CB  PRO B  23      10.836  22.547 -63.062  1.00 17.17           C  
ATOM   1798  O   PRO B  23      11.477  21.984 -60.000  1.00 17.17           O  
ATOM   1799  CG  PRO B  23      11.328  23.797 -63.719  1.00 17.17           C  
ATOM   1800  CD  PRO B  23      10.734  24.969 -63.000  1.00 17.17           C  
ATOM   1801  N   GLY B  24      11.945  24.203 -60.312  1.00 16.45           N  
ATOM   1802  CA  GLY B  24      13.352  23.844 -60.219  1.00 16.45           C  
ATOM   1803  C   GLY B  24      13.680  22.969 -59.031  1.00 16.45           C  
ATOM   1804  O   GLY B  24      13.031  23.062 -58.000  1.00 16.45           O  
ATOM   1805  N   GLY B  25      14.438  21.891 -59.281  1.00 16.84           N  
ATOM   1806  CA  GLY B  25      14.789  20.625 -58.656  1.00 16.84           C  
ATOM   1807  C   GLY B  25      15.812  20.766 -57.531  1.00 16.84           C  
ATOM   1808  O   GLY B  25      16.203  19.781 -56.938  1.00 16.84           O  
ATOM   1809  N   GLU B  26      16.328  21.922 -57.094  1.00 17.50           N  
ATOM   1810  CA  GLU B  26      17.688  21.656 -56.656  1.00 17.50           C  
ATOM   1811  C   GLU B  26      17.688  20.672 -55.469  1.00 17.50           C  
ATOM   1812  CB  GLU B  26      18.375  22.969 -56.250  1.00 17.50           C  
ATOM   1813  O   GLU B  26      16.781  20.688 -54.656  1.00 17.50           O  
ATOM   1814  CG  GLU B  26      18.984  23.734 -57.406  1.00 17.50           C  
ATOM   1815  CD  GLU B  26      19.734  24.969 -56.969  1.00 17.50           C  
ATOM   1816  OE1 GLU B  26      20.750  25.344 -57.625  1.00 17.50           O  
ATOM   1817  OE2 GLU B  26      19.312  25.594 -55.969  1.00 17.50           O  
ATOM   1818  N   ALA B  27      18.547  19.656 -55.594  1.00 18.50           N  
ATOM   1819  CA  ALA B  27      18.906  18.359 -55.000  1.00 18.50           C  
ATOM   1820  C   ALA B  27      19.594  18.531 -53.656  1.00 18.50           C  
ATOM   1821  CB  ALA B  27      19.828  17.578 -55.969  1.00 18.50           C  
ATOM   1822  O   ALA B  27      20.016  17.562 -53.031  1.00 18.50           O  
ATOM   1823  N   THR B  28      19.203  19.438 -52.812  1.00 18.78           N  
ATOM   1824  CA  THR B  28      20.203  19.578 -51.781  1.00 18.78           C  
ATOM   1825  C   THR B  28      20.438  18.250 -51.062  1.00 18.78           C  
ATOM   1826  CB  THR B  28      19.797  20.656 -50.750  1.00 18.78           C  
ATOM   1827  O   THR B  28      19.516  17.438 -50.906  1.00 18.78           O  
ATOM   1828  CG2 THR B  28      20.062  22.062 -51.281  1.00 18.78           C  
ATOM   1829  OG1 THR B  28      18.406  20.516 -50.438  1.00 18.78           O  
ATOM   1830  N   LEU B  29      21.797  17.875 -50.906  1.00 19.08           N  
ATOM   1831  CA  LEU B  29      22.625  16.766 -50.438  1.00 19.08           C  
ATOM   1832  C   LEU B  29      22.375  16.484 -48.969  1.00 19.08           C  
ATOM   1833  CB  LEU B  29      24.109  17.062 -50.656  1.00 19.08           C  
ATOM   1834  O   LEU B  29      22.328  17.406 -48.156  1.00 19.08           O  
ATOM   1835  CG  LEU B  29      24.703  16.547 -51.969  1.00 19.08           C  
ATOM   1836  CD1 LEU B  29      25.406  17.672 -52.719  1.00 19.08           C  
ATOM   1837  CD2 LEU B  29      25.672  15.398 -51.688  1.00 19.08           C  
ATOM   1838  N   SER B  30      21.812  15.242 -48.688  1.00 18.02           N  
ATOM   1839  CA  SER B  30      21.344  14.578 -47.469  1.00 18.02           C  
ATOM   1840  C   SER B  30      22.484  14.305 -46.531  1.00 18.02           C  
ATOM   1841  CB  SER B  30      20.625  13.266 -47.844  1.00 18.02           C  
ATOM   1842  O   SER B  30      23.484  13.672 -46.906  1.00 18.02           O  
ATOM   1843  OG  SER B  30      20.625  13.047 -49.219  1.00 18.02           O  
ATOM   1844  N   GLN B  31      22.875  15.336 -45.688  1.00 20.39           N  
ATOM   1845  CA  GLN B  31      23.891  15.102 -44.688  1.00 20.39           C  
ATOM   1846  C   GLN B  31      23.609  13.820 -43.906  1.00 20.39           C  
ATOM   1847  CB  GLN B  31      23.984  16.297 -43.719  1.00 20.39           C  
ATOM   1848  O   GLN B  31      22.453  13.406 -43.781  1.00 20.39           O  
ATOM   1849  CG  GLN B  31      24.719  17.484 -44.312  1.00 20.39           C  
ATOM   1850  CD  GLN B  31      25.078  18.531 -43.250  1.00 20.39           C  
ATOM   1851  NE2 GLN B  31      25.734  19.609 -43.688  1.00 20.39           N  
ATOM   1852  OE1 GLN B  31      24.750  18.359 -42.062  1.00 20.39           O  
ATOM   1853  N   PRO B  32      24.766  12.922 -43.656  1.00 23.45           N  
ATOM   1854  CA  PRO B  32      24.797  11.562 -43.125  1.00 23.45           C  
ATOM   1855  C   PRO B  32      24.328  11.484 -41.656  1.00 23.45           C  
ATOM   1856  CB  PRO B  32      26.281  11.172 -43.250  1.00 23.45           C  
ATOM   1857  O   PRO B  32      24.438  12.469 -40.938  1.00 23.45           O  
ATOM   1858  CG  PRO B  32      27.016  12.477 -43.281  1.00 23.45           C  
ATOM   1859  CD  PRO B  32      26.016  13.570 -43.562  1.00 23.45           C  
ATOM   1860  N   PRO B  33      23.328  10.633 -41.312  1.00 24.03           N  
ATOM   1861  CA  PRO B  33      22.703  10.523 -40.000  1.00 24.03           C  
ATOM   1862  C   PRO B  33      23.688  10.117 -38.906  1.00 24.03           C  
ATOM   1863  CB  PRO B  33      21.641   9.438 -40.188  1.00 24.03           C  
ATOM   1864  O   PRO B  33      24.703   9.469 -39.188  1.00 24.03           O  
ATOM   1865  CG  PRO B  33      22.156   8.609 -41.344  1.00 24.03           C  
ATOM   1866  CD  PRO B  33      23.266   9.359 -42.000  1.00 24.03           C  
ATOM   1867  N   PRO B  34      23.875  11.016 -37.875  1.00 22.94           N  
ATOM   1868  CA  PRO B  34      24.719  10.773 -36.719  1.00 22.94           C  
ATOM   1869  C   PRO B  34      24.500   9.391 -36.094  1.00 22.94           C  
ATOM   1870  CB  PRO B  34      24.297  11.875 -35.750  1.00 22.94           C  
ATOM   1871  O   PRO B  34      23.422   8.805 -36.250  1.00 22.94           O  
ATOM   1872  CG  PRO B  34      22.906  12.242 -36.156  1.00 22.94           C  
ATOM   1873  CD  PRO B  34      22.641  11.625 -37.500  1.00 22.94           C  
ATOM   1874  N   ARG B  35      25.641   8.617 -35.906  1.00 22.20           N  
ATOM   1875  CA  ARG B  35      25.844   7.293 -35.344  1.00 22.20           C  
ATOM   1876  C   ARG B  35      25.234   7.207 -33.938  1.00 22.20           C  
ATOM   1877  CB  ARG B  35      27.328   6.949 -35.281  1.00 22.20           C  
ATOM   1878  O   ARG B  35      25.594   7.992 -33.062  1.00 22.20           O  
ATOM   1879  CG  ARG B  35      27.891   6.414 -36.594  1.00 22.20           C  
ATOM   1880  CD  ARG B  35      29.344   6.004 -36.469  1.00 22.20           C  
ATOM   1881  NE  ARG B  35      29.859   5.398 -37.688  1.00 22.20           N  
ATOM   1882  NH1 ARG B  35      31.969   5.000 -36.875  1.00 22.20           N  
ATOM   1883  NH2 ARG B  35      31.438   4.402 -39.000  1.00 22.20           N  
ATOM   1884  CZ  ARG B  35      31.094   4.934 -37.844  1.00 22.20           C  
ATOM   1885  N   GLY B  36      23.875   6.934 -33.844  1.00 22.58           N  
ATOM   1886  CA  GLY B  36      23.078   6.742 -32.656  1.00 22.58           C  
ATOM   1887  C   GLY B  36      23.688   5.750 -31.688  1.00 22.58           C  
ATOM   1888  O   GLY B  36      24.078   4.652 -32.062  1.00 22.58           O  
ATOM   1889  N   GLY B  37      24.625   6.312 -30.797  1.00 21.67           N  
ATOM   1890  CA  GLY B  37      25.172   5.539 -29.688  1.00 21.67           C  
ATOM   1891  C   GLY B  37      24.125   4.684 -28.984  1.00 21.67           C  
ATOM   1892  O   GLY B  37      22.922   4.965 -29.062  1.00 21.67           O  
ATOM   1893  N   THR B  38      24.500   3.352 -28.891  1.00 24.50           N  
ATOM   1894  CA  THR B  38      23.781   2.205 -28.344  1.00 24.50           C  
ATOM   1895  C   THR B  38      23.359   2.471 -26.891  1.00 24.50           C  
ATOM   1896  CB  THR B  38      24.641   0.928 -28.391  1.00 24.50           C  
ATOM   1897  O   THR B  38      24.203   2.646 -26.016  1.00 24.50           O  
ATOM   1898  CG2 THR B  38      24.766   0.424 -29.828  1.00 24.50           C  
ATOM   1899  OG1 THR B  38      25.938   1.211 -27.875  1.00 24.50           O  
ATOM   1900  N   ARG B  39      22.375   3.465 -26.625  1.00 27.33           N  
ATOM   1901  CA  ARG B  39      21.750   3.613 -25.312  1.00 27.33           C  
ATOM   1902  C   ARG B  39      21.453   2.254 -24.703  1.00 27.33           C  
ATOM   1903  CB  ARG B  39      20.469   4.445 -25.406  1.00 27.33           C  
ATOM   1904  O   ARG B  39      20.875   1.381 -25.359  1.00 27.33           O  
ATOM   1905  CG  ARG B  39      20.531   5.758 -24.641  1.00 27.33           C  
ATOM   1906  CD  ARG B  39      19.250   6.555 -24.781  1.00 27.33           C  
ATOM   1907  NE  ARG B  39      19.328   7.840 -24.094  1.00 27.33           N  
ATOM   1908  NH1 ARG B  39      17.094   8.352 -24.359  1.00 27.33           N  
ATOM   1909  NH2 ARG B  39      18.484   9.805 -23.266  1.00 27.33           N  
ATOM   1910  CZ  ARG B  39      18.297   8.664 -23.906  1.00 27.33           C  
ATOM   1911  N   GLY B  40      22.375   1.874 -23.844  1.00 25.31           N  
ATOM   1912  CA  GLY B  40      22.281   0.692 -23.000  1.00 25.31           C  
ATOM   1913  C   GLY B  40      20.891   0.482 -22.422  1.00 25.31           C  
ATOM   1914  O   GLY B  40      20.203   1.446 -22.062  1.00 25.31           O  
ATOM   1915  N   GLN B  41      20.156  -0.482 -23.000  1.00 28.05           N  
ATOM   1916  CA  GLN B  41      18.828  -0.940 -22.609  1.00 28.05           C  
ATOM   1917  C   GLN B  41      18.734  -1.162 -21.094  1.00 28.05           C  
ATOM   1918  CB  GLN B  41      18.453  -2.227 -23.344  1.00 28.05           C  
ATOM   1919  O   GLN B  41      19.359  -2.074 -20.562  1.00 28.05           O  
ATOM   1920  CG  GLN B  41      17.844  -1.991 -24.719  1.00 28.05           C  
ATOM   1921  CD  GLN B  41      17.500  -3.283 -25.438  1.00 28.05           C  
ATOM   1922  NE2 GLN B  41      16.859  -3.164 -26.594  1.00 28.05           N  
ATOM   1923  OE1 GLN B  41      17.797  -4.379 -24.953  1.00 28.05           O  
ATOM   1924  N   GLU B  42      18.984   0.005 -20.281  1.00 31.83           N  
ATOM   1925  CA  GLU B  42      18.562  -0.050 -18.875  1.00 31.83           C  
ATOM   1926  C   GLU B  42      17.312  -0.902 -18.703  1.00 31.83           C  
ATOM   1927  CB  GLU B  42      18.328   1.360 -18.344  1.00 31.83           C  
ATOM   1928  O   GLU B  42      16.453  -0.940 -19.594  1.00 31.83           O  
ATOM   1929  CG  GLU B  42      19.594   2.057 -17.844  1.00 31.83           C  
ATOM   1930  CD  GLU B  42      19.312   3.246 -16.953  1.00 31.83           C  
ATOM   1931  OE1 GLU B  42      20.219   3.668 -16.203  1.00 31.83           O  
ATOM   1932  OE2 GLU B  42      18.172   3.762 -16.984  1.00 31.83           O  
ATOM   1933  N   PRO B  43      17.328  -1.911 -17.875  1.00 33.62           N  
ATOM   1934  CA  PRO B  43      16.219  -2.854 -17.750  1.00 33.62           C  
ATOM   1935  C   PRO B  43      14.859  -2.162 -17.766  1.00 33.62           C  
ATOM   1936  CB  PRO B  43      16.469  -3.531 -16.406  1.00 33.62           C  
ATOM   1937  O   PRO B  43      14.719  -1.059 -17.219  1.00 33.62           O  
ATOM   1938  CG  PRO B  43      17.469  -2.654 -15.719  1.00 33.62           C  
ATOM   1939  CD  PRO B  43      17.953  -1.627 -16.703  1.00 33.62           C  
ATOM   1940  N   GLN B  44      14.078  -2.318 -18.828  1.00 33.88           N  
ATOM   1941  CA  GLN B  44      12.727  -1.917 -19.219  1.00 33.88           C  
ATOM   1942  C   GLN B  44      11.773  -1.977 -18.031  1.00 33.88           C  
ATOM   1943  CB  GLN B  44      12.211  -2.803 -20.359  1.00 33.88           C  
ATOM   1944  O   GLN B  44      10.594  -1.630 -18.156  1.00 33.88           O  
ATOM   1945  CG  GLN B  44      11.977  -2.053 -21.656  1.00 33.88           C  
ATOM   1946  CD  GLN B  44      11.547  -2.967 -22.797  1.00 33.88           C  
ATOM   1947  NE2 GLN B  44      11.000  -2.381 -23.859  1.00 33.88           N  
ATOM   1948  OE1 GLN B  44      11.695  -4.191 -22.719  1.00 33.88           O  
ATOM   1949  N   MET B  45      12.133  -2.752 -16.953  1.00 35.06           N  
ATOM   1950  CA  MET B  45      11.148  -2.717 -15.875  1.00 35.06           C  
ATOM   1951  C   MET B  45      11.000  -1.304 -15.320  1.00 35.06           C  
ATOM   1952  CB  MET B  45      11.547  -3.678 -14.750  1.00 35.06           C  
ATOM   1953  O   MET B  45      10.094  -1.034 -14.531  1.00 35.06           O  
ATOM   1954  CG  MET B  45      10.867  -5.035 -14.844  1.00 35.06           C  
ATOM   1955  SD  MET B  45      10.633  -5.812 -13.195  1.00 35.06           S  
ATOM   1956  CE  MET B  45      11.719  -7.258 -13.367  1.00 35.06           C  
ATOM   1957  N   LYS B  46      11.992  -0.401 -15.289  1.00 35.84           N  
ATOM   1958  CA  LYS B  46      11.891   0.977 -14.812  1.00 35.84           C  
ATOM   1959  C   LYS B  46      10.719   1.701 -15.469  1.00 35.84           C  
ATOM   1960  CB  LYS B  46      13.195   1.733 -15.086  1.00 35.84           C  
ATOM   1961  O   LYS B  46      10.016   2.469 -14.805  1.00 35.84           O  
ATOM   1962  CG  LYS B  46      14.172   1.724 -13.922  1.00 35.84           C  
ATOM   1963  CD  LYS B  46      15.406   2.570 -14.227  1.00 35.84           C  
ATOM   1964  CE  LYS B  46      16.391   2.555 -13.062  1.00 35.84           C  
ATOM   1965  NZ  LYS B  46      17.641   3.301 -13.391  1.00 35.84           N  
ATOM   1966  N   GLU B  47      10.656   1.751 -16.875  1.00 37.22           N  
ATOM   1967  CA  GLU B  47       9.594   2.482 -17.562  1.00 37.22           C  
ATOM   1968  C   GLU B  47       8.227   1.886 -17.250  1.00 37.22           C  
ATOM   1969  CB  GLU B  47       9.828   2.492 -19.078  1.00 37.22           C  
ATOM   1970  O   GLU B  47       7.211   2.584 -17.297  1.00 37.22           O  
ATOM   1971  CG  GLU B  47      10.023   3.885 -19.656  1.00 37.22           C  
ATOM   1972  CD  GLU B  47      10.227   3.879 -21.156  1.00 37.22           C  
ATOM   1973  OE1 GLU B  47      10.219   4.969 -21.781  1.00 37.22           O  
ATOM   1974  OE2 GLU B  47      10.398   2.777 -21.734  1.00 37.22           O  
ATOM   1975  N   THR B  48       8.117   0.495 -17.109  1.00 38.19           N  
ATOM   1976  CA  THR B  48       6.797  -0.102 -16.938  1.00 38.19           C  
ATOM   1977  C   THR B  48       6.262   0.166 -15.531  1.00 38.19           C  
ATOM   1978  CB  THR B  48       6.836  -1.620 -17.188  1.00 38.19           C  
ATOM   1979  O   THR B  48       6.098  -0.762 -14.734  1.00 38.19           O  
ATOM   1980  CG2 THR B  48       6.414  -1.945 -18.625  1.00 38.19           C  
ATOM   1981  OG1 THR B  48       8.164  -2.104 -16.969  1.00 38.19           O  
ATOM   1982  N   ILE B  49       6.992   0.932 -14.711  1.00 38.16           N  
ATOM   1983  CA  ILE B  49       6.312   1.455 -13.531  1.00 38.16           C  
ATOM   1984  C   ILE B  49       4.891   1.872 -13.898  1.00 38.16           C  
ATOM   1985  CB  ILE B  49       7.082   2.648 -12.922  1.00 38.16           C  
ATOM   1986  O   ILE B  49       4.691   2.803 -14.688  1.00 38.16           O  
ATOM   1987  CG1 ILE B  49       8.477   2.211 -12.477  1.00 38.16           C  
ATOM   1988  CG2 ILE B  49       6.293   3.254 -11.758  1.00 38.16           C  
ATOM   1989  CD1 ILE B  49       9.414   3.365 -12.141  1.00 38.16           C  
ATOM   1990  N   MET B  50       4.012   0.875 -14.094  1.00 42.97           N  
ATOM   1991  CA  MET B  50       2.600   1.104 -14.383  1.00 42.97           C  
ATOM   1992  C   MET B  50       2.125   2.418 -13.773  1.00 42.97           C  
ATOM   1993  CB  MET B  50       1.749  -0.055 -13.859  1.00 42.97           C  
ATOM   1994  O   MET B  50       2.266   2.633 -12.570  1.00 42.97           O  
ATOM   1995  CG  MET B  50       0.962  -0.775 -14.945  1.00 42.97           C  
ATOM   1996  SD  MET B  50      -0.152  -2.064 -14.266  1.00 42.97           S  
ATOM   1997  CE  MET B  50      -0.806  -2.766 -15.805  1.00 42.97           C  
ATOM   1998  N   ASN B  51       2.215   3.631 -14.461  1.00 44.66           N  
ATOM   1999  CA  ASN B  51       1.612   4.938 -14.219  1.00 44.66           C  
ATOM   2000  C   ASN B  51       0.350   4.820 -13.367  1.00 44.66           C  
ATOM   2001  CB  ASN B  51       1.298   5.641 -15.539  1.00 44.66           C  
ATOM   2002  O   ASN B  51      -0.329   3.793 -13.398  1.00 44.66           O  
ATOM   2003  CG  ASN B  51       2.516   6.309 -16.156  1.00 44.66           C  
ATOM   2004  ND2 ASN B  51       2.447   6.602 -17.438  1.00 44.66           N  
ATOM   2005  OD1 ASN B  51       3.508   6.562 -15.461  1.00 44.66           O  
ATOM   2006  N   GLN B  52       0.247   5.504 -12.305  1.00 47.16           N  
ATOM   2007  CA  GLN B  52      -0.974   5.699 -11.531  1.00 47.16           C  
ATOM   2008  C   GLN B  52      -2.213   5.543 -12.406  1.00 47.16           C  
ATOM   2009  CB  GLN B  52      -0.972   7.074 -10.867  1.00 47.16           C  
ATOM   2010  O   GLN B  52      -3.223   4.984 -11.977  1.00 47.16           O  
ATOM   2011  CG  GLN B  52      -1.481   7.062  -9.430  1.00 47.16           C  
ATOM   2012  CD  GLN B  52      -1.211   8.367  -8.703  1.00 47.16           C  
ATOM   2013  NE2 GLN B  52      -1.652   8.445  -7.449  1.00 47.16           N  
ATOM   2014  OE1 GLN B  52      -0.608   9.289  -9.258  1.00 47.16           O  
ATOM   2015  N   GLU B  53      -2.027   6.098 -13.625  1.00 51.09           N  
ATOM   2016  CA  GLU B  53      -3.170   6.008 -14.523  1.00 51.09           C  
ATOM   2017  C   GLU B  53      -3.418   4.562 -14.953  1.00 51.09           C  
ATOM   2018  CB  GLU B  53      -2.955   6.891 -15.758  1.00 51.09           C  
ATOM   2019  O   GLU B  53      -4.566   4.117 -15.016  1.00 51.09           O  
ATOM   2020  CG  GLU B  53      -4.047   7.930 -15.969  1.00 51.09           C  
ATOM   2021  CD  GLU B  53      -3.781   8.852 -17.141  1.00 51.09           C  
ATOM   2022  OE1 GLU B  53      -4.648   9.695 -17.469  1.00 51.09           O  
ATOM   2023  OE2 GLU B  53      -2.697   8.727 -17.750  1.00 51.09           O  
ATOM   2024  N   LYS B  54      -2.348   3.799 -15.156  1.00 51.47           N  
ATOM   2025  CA  LYS B  54      -2.500   2.408 -15.570  1.00 51.47           C  
ATOM   2026  C   LYS B  54      -2.973   1.536 -14.414  1.00 51.47           C  
ATOM   2027  CB  LYS B  54      -1.184   1.867 -16.141  1.00 51.47           C  
ATOM   2028  O   LYS B  54      -3.799   0.641 -14.602  1.00 51.47           O  
ATOM   2029  CG  LYS B  54      -0.927   2.244 -17.578  1.00 51.47           C  
ATOM   2030  CD  LYS B  54       0.343   1.592 -18.109  1.00 51.47           C  
ATOM   2031  CE  LYS B  54       0.606   1.977 -19.562  1.00 51.47           C  
ATOM   2032  NZ  LYS B  54       1.877   1.379 -20.078  1.00 51.47           N  
ATOM   2033  N   LEU B  55      -2.434   1.949 -13.234  1.00 53.91           N  
ATOM   2034  CA  LEU B  55      -2.926   1.279 -12.039  1.00 53.91           C  
ATOM   2035  C   LEU B  55      -4.414   1.537 -11.844  1.00 53.91           C  
ATOM   2036  CB  LEU B  55      -2.148   1.748 -10.805  1.00 53.91           C  
ATOM   2037  O   LEU B  55      -5.164   0.626 -11.484  1.00 53.91           O  
ATOM   2038  CG  LEU B  55      -1.903   0.700  -9.719  1.00 53.91           C  
ATOM   2039  CD1 LEU B  55      -0.465   0.196  -9.781  1.00 53.91           C  
ATOM   2040  CD2 LEU B  55      -2.213   1.274  -8.344  1.00 53.91           C  
ATOM   2041  N   ALA B  56      -4.824   2.809 -12.055  1.00 55.50           N  
ATOM   2042  CA  ALA B  56      -6.234   3.170 -11.977  1.00 55.50           C  
ATOM   2043  C   ALA B  56      -7.062   2.393 -12.992  1.00 55.50           C  
ATOM   2044  CB  ALA B  56      -6.414   4.672 -12.180  1.00 55.50           C  
ATOM   2045  O   ALA B  56      -8.172   1.945 -12.695  1.00 55.50           O  
ATOM   2046  N   LYS B  57      -6.531   2.170 -14.156  1.00 54.09           N  
ATOM   2047  CA  LYS B  57      -7.234   1.412 -15.188  1.00 54.09           C  
ATOM   2048  C   LYS B  57      -7.273  -0.075 -14.844  1.00 54.09           C  
ATOM   2049  CB  LYS B  57      -6.574   1.620 -16.547  1.00 54.09           C  
ATOM   2050  O   LYS B  57      -8.289  -0.742 -15.062  1.00 54.09           O  
ATOM   2051  CG  LYS B  57      -7.035   2.873 -17.281  1.00 54.09           C  
ATOM   2052  CD  LYS B  57      -6.414   2.979 -18.656  1.00 54.09           C  
ATOM   2053  CE  LYS B  57      -6.836   4.258 -19.375  1.00 54.09           C  
ATOM   2054  NZ  LYS B  57      -6.160   4.406 -20.688  1.00 54.09           N  
ATOM   2055  N   LEU B  58      -6.121  -0.557 -14.320  1.00 53.06           N  
ATOM   2056  CA  LEU B  58      -6.086  -1.960 -13.922  1.00 53.06           C  
ATOM   2057  C   LEU B  58      -7.023  -2.213 -12.742  1.00 53.06           C  
ATOM   2058  CB  LEU B  58      -4.660  -2.375 -13.547  1.00 53.06           C  
ATOM   2059  O   LEU B  58      -7.695  -3.246 -12.695  1.00 53.06           O  
ATOM   2060  CG  LEU B  58      -3.873  -3.127 -14.625  1.00 53.06           C  
ATOM   2061  CD1 LEU B  58      -2.410  -2.697 -14.609  1.00 53.06           C  
ATOM   2062  CD2 LEU B  58      -3.994  -4.633 -14.422  1.00 53.06           C  
ATOM   2063  N   GLN B  59      -7.031  -1.305 -11.797  1.00 52.47           N  
ATOM   2064  CA  GLN B  59      -7.992  -1.390 -10.703  1.00 52.47           C  
ATOM   2065  C   GLN B  59      -9.422  -1.458 -11.227  1.00 52.47           C  
ATOM   2066  CB  GLN B  59      -7.840  -0.197  -9.758  1.00 52.47           C  
ATOM   2067  O   GLN B  59     -10.266  -2.162 -10.672  1.00 52.47           O  
ATOM   2068  CG  GLN B  59      -7.801  -0.581  -8.281  1.00 52.47           C  
ATOM   2069  CD  GLN B  59      -7.664   0.621  -7.367  1.00 52.47           C  
ATOM   2070  NE2 GLN B  59      -7.797   0.392  -6.062  1.00 52.47           N  
ATOM   2071  OE1 GLN B  59      -7.445   1.746  -7.824  1.00 52.47           O  
ATOM   2072  N   ALA B  60      -9.633  -0.587 -12.180  1.00 51.09           N  
ATOM   2073  CA  ALA B  60     -10.977  -0.549 -12.750  1.00 51.09           C  
ATOM   2074  C   ALA B  60     -11.336  -1.886 -13.391  1.00 51.09           C  
ATOM   2075  CB  ALA B  60     -11.086   0.576 -13.781  1.00 51.09           C  
ATOM   2076  O   ALA B  60     -12.508  -2.275 -13.414  1.00 51.09           O  
ATOM   2077  N   GLN B  61     -10.375  -2.688 -13.914  1.00 46.03           N  
ATOM   2078  CA  GLN B  61     -10.633  -3.967 -14.570  1.00 46.03           C  
ATOM   2079  C   GLN B  61     -10.797  -5.086 -13.539  1.00 46.03           C  
ATOM   2080  CB  GLN B  61      -9.516  -4.312 -15.547  1.00 46.03           C  
ATOM   2081  O   GLN B  61     -11.516  -6.055 -13.781  1.00 46.03           O  
ATOM   2082  CG  GLN B  61      -9.773  -3.826 -16.969  1.00 46.03           C  
ATOM   2083  CD  GLN B  61      -8.664  -4.211 -17.938  1.00 46.03           C  
ATOM   2084  NE2 GLN B  61      -8.930  -4.078 -19.219  1.00 46.03           N  
ATOM   2085  OE1 GLN B  61      -7.578  -4.629 -17.516  1.00 46.03           O  
ATOM   2086  N   VAL B  62      -9.922  -5.176 -12.570  1.00 45.12           N  
ATOM   2087  CA  VAL B  62      -9.867  -6.281 -11.617  1.00 45.12           C  
ATOM   2088  C   VAL B  62     -11.102  -6.254 -10.719  1.00 45.12           C  
ATOM   2089  CB  VAL B  62      -8.586  -6.230 -10.766  1.00 45.12           C  
ATOM   2090  O   VAL B  62     -11.312  -7.160  -9.914  1.00 45.12           O  
ATOM   2091  CG1 VAL B  62      -8.586  -7.340  -9.711  1.00 45.12           C  
ATOM   2092  CG2 VAL B  62      -7.348  -6.340 -11.656  1.00 45.12           C  
ATOM   2093  N   ARG B  63     -11.922  -5.227 -10.742  1.00 39.66           N  
ATOM   2094  CA  ARG B  63     -13.164  -5.426 -10.000  1.00 39.66           C  
ATOM   2095  C   ARG B  63     -13.789  -6.777 -10.320  1.00 39.66           C  
ATOM   2096  CB  ARG B  63     -14.156  -4.301 -10.297  1.00 39.66           C  
ATOM   2097  O   ARG B  63     -14.875  -6.840 -10.898  1.00 39.66           O  
ATOM   2098  CG  ARG B  63     -14.188  -3.203  -9.250  1.00 39.66           C  
ATOM   2099  CD  ARG B  63     -15.250  -2.156  -9.547  1.00 39.66           C  
ATOM   2100  NE  ARG B  63     -15.383  -1.191  -8.461  1.00 39.66           N  
ATOM   2101  NH1 ARG B  63     -17.031   0.049  -9.492  1.00 39.66           N  
ATOM   2102  NH2 ARG B  63     -16.266   0.652  -7.418  1.00 39.66           N  
ATOM   2103  CZ  ARG B  63     -16.234  -0.166  -8.461  1.00 39.66           C  
ATOM   2104  N   ILE B  64     -12.898  -7.738 -10.750  1.00 37.03           N  
ATOM   2105  CA  ILE B  64     -13.617  -8.961 -11.078  1.00 37.03           C  
ATOM   2106  C   ILE B  64     -14.312  -9.500  -9.836  1.00 37.03           C  
ATOM   2107  CB  ILE B  64     -12.664 -10.031 -11.664  1.00 37.03           C  
ATOM   2108  O   ILE B  64     -14.719 -10.672  -9.797  1.00 37.03           O  
ATOM   2109  CG1 ILE B  64     -11.898  -9.469 -12.867  1.00 37.03           C  
ATOM   2110  CG2 ILE B  64     -13.445 -11.289 -12.055  1.00 37.03           C  
ATOM   2111  CD1 ILE B  64     -10.773 -10.367 -13.359  1.00 37.03           C  
ATOM   2112  N   GLY B  65     -14.055  -9.258  -8.539  1.00 34.94           N  
ATOM   2113  CA  GLY B  65     -14.969  -9.969  -7.668  1.00 34.94           C  
ATOM   2114  C   GLY B  65     -16.391 -10.031  -8.219  1.00 34.94           C  
ATOM   2115  O   GLY B  65     -16.828  -9.117  -8.906  1.00 34.94           O  
ATOM   2116  N   GLY B  66     -16.906 -11.258  -8.703  1.00 31.59           N  
ATOM   2117  CA  GLY B  66     -18.344 -11.469  -8.555  1.00 31.59           C  
ATOM   2118  C   GLY B  66     -18.969 -10.586  -7.496  1.00 31.59           C  
ATOM   2119  O   GLY B  66     -18.250  -9.930  -6.727  1.00 31.59           O  
ATOM   2120  N   LYS B  67     -20.391 -10.656  -7.301  1.00 33.47           N  
ATOM   2121  CA  LYS B  67     -21.234 -10.273  -6.176  1.00 33.47           C  
ATOM   2122  C   LYS B  67     -20.594 -10.641  -4.848  1.00 33.47           C  
ATOM   2123  CB  LYS B  67     -22.609 -10.930  -6.293  1.00 33.47           C  
ATOM   2124  O   LYS B  67     -21.219 -11.289  -4.004  1.00 33.47           O  
ATOM   2125  CG  LYS B  67     -23.578 -10.188  -7.191  1.00 33.47           C  
ATOM   2126  CD  LYS B  67     -24.969 -10.836  -7.184  1.00 33.47           C  
ATOM   2127  CE  LYS B  67     -25.938 -10.094  -8.102  1.00 33.47           C  
ATOM   2128  NZ  LYS B  67     -27.297 -10.711  -8.078  1.00 33.47           N  
ATOM   2129  N   GLY B  68     -19.531 -11.453  -4.738  1.00 32.25           N  
ATOM   2130  CA  GLY B  68     -19.219 -12.023  -3.439  1.00 32.25           C  
ATOM   2131  C   GLY B  68     -19.375 -11.039  -2.301  1.00 32.25           C  
ATOM   2132  O   GLY B  68     -19.656  -9.859  -2.527  1.00 32.25           O  
ATOM   2133  N   THR B  69     -18.625 -11.602  -0.987  1.00 32.53           N  
ATOM   2134  CA  THR B  69     -18.859 -11.055   0.346  1.00 32.53           C  
ATOM   2135  C   THR B  69     -18.703  -9.539   0.344  1.00 32.53           C  
ATOM   2136  CB  THR B  69     -17.891 -11.672   1.379  1.00 32.53           C  
ATOM   2137  O   THR B  69     -18.047  -8.977  -0.543  1.00 32.53           O  
ATOM   2138  CG2 THR B  69     -18.234 -13.133   1.637  1.00 32.53           C  
ATOM   2139  OG1 THR B  69     -16.547 -11.578   0.886  1.00 32.53           O  
ATOM   2140  N   ALA B  70     -19.500  -9.094   1.323  1.00 28.17           N  
ATOM   2141  CA  ALA B  70     -19.672  -7.691   1.693  1.00 28.17           C  
ATOM   2142  C   ALA B  70     -18.359  -6.930   1.578  1.00 28.17           C  
ATOM   2143  CB  ALA B  70     -20.234  -7.582   3.111  1.00 28.17           C  
ATOM   2144  O   ALA B  70     -17.391  -7.242   2.275  1.00 28.17           O  
ATOM   2145  N   ARG B  71     -17.797  -6.973   0.426  1.00 34.56           N  
ATOM   2146  CA  ARG B  71     -16.781  -5.934   0.297  1.00 34.56           C  
ATOM   2147  C   ARG B  71     -16.875  -4.926   1.437  1.00 34.56           C  
ATOM   2148  CB  ARG B  71     -16.906  -5.219  -1.049  1.00 34.56           C  
ATOM   2149  O   ARG B  71     -17.984  -4.566   1.861  1.00 34.56           O  
ATOM   2150  CG  ARG B  71     -15.586  -4.793  -1.653  1.00 34.56           C  
ATOM   2151  CD  ARG B  71     -15.766  -4.113  -3.004  1.00 34.56           C  
ATOM   2152  NE  ARG B  71     -14.500  -3.662  -3.559  1.00 34.56           N  
ATOM   2153  NH1 ARG B  71     -15.430  -2.631  -5.402  1.00 34.56           N  
ATOM   2154  NH2 ARG B  71     -13.156  -2.605  -5.098  1.00 34.56           N  
ATOM   2155  CZ  ARG B  71     -14.367  -2.967  -4.684  1.00 34.56           C  
ATOM   2156  N   ARG B  72     -15.867  -5.234   2.404  1.00 33.03           N  
ATOM   2157  CA  ARG B  72     -15.961  -4.164   3.393  1.00 33.03           C  
ATOM   2158  C   ARG B  72     -16.484  -2.881   2.758  1.00 33.03           C  
ATOM   2159  CB  ARG B  72     -14.602  -3.910   4.047  1.00 33.03           C  
ATOM   2160  O   ARG B  72     -15.812  -2.277   1.919  1.00 33.03           O  
ATOM   2161  CG  ARG B  72     -14.695  -3.426   5.484  1.00 33.03           C  
ATOM   2162  CD  ARG B  72     -13.320  -3.266   6.113  1.00 33.03           C  
ATOM   2163  NE  ARG B  72     -13.406  -2.791   7.492  1.00 33.03           N  
ATOM   2164  NH1 ARG B  72     -11.125  -2.756   7.848  1.00 33.03           N  
ATOM   2165  NH2 ARG B  72     -12.555  -2.129   9.523  1.00 33.03           N  
ATOM   2166  CZ  ARG B  72     -12.359  -2.561   8.281  1.00 33.03           C  
ATOM   2167  N   LYS B  73     -17.734  -3.199   2.248  1.00 30.59           N  
ATOM   2168  CA  LYS B  73     -18.469  -1.975   1.968  1.00 30.59           C  
ATOM   2169  C   LYS B  73     -18.062  -0.853   2.918  1.00 30.59           C  
ATOM   2170  CB  LYS B  73     -19.984  -2.225   2.070  1.00 30.59           C  
ATOM   2171  O   LYS B  73     -18.297  -0.937   4.125  1.00 30.59           O  
ATOM   2172  CG  LYS B  73     -20.562  -3.004   0.899  1.00 30.59           C  
ATOM   2173  CD  LYS B  73     -22.062  -3.156   1.021  1.00 30.59           C  
ATOM   2174  CE  LYS B  73     -22.641  -3.947  -0.144  1.00 30.59           C  
ATOM   2175  NZ  LYS B  73     -24.125  -4.109  -0.023  1.00 30.59           N  
ATOM   2176  N   LYS B  74     -16.703  -0.814   3.061  1.00 29.19           N  
ATOM   2177  CA  LYS B  74     -16.750   0.417   3.844  1.00 29.19           C  
ATOM   2178  C   LYS B  74     -17.875   1.325   3.355  1.00 29.19           C  
ATOM   2179  CB  LYS B  74     -15.414   1.157   3.779  1.00 29.19           C  
ATOM   2180  O   LYS B  74     -18.125   1.431   2.150  1.00 29.19           O  
ATOM   2181  CG  LYS B  74     -14.945   1.704   5.121  1.00 29.19           C  
ATOM   2182  CD  LYS B  74     -13.609   2.416   4.996  1.00 29.19           C  
ATOM   2183  CE  LYS B  74     -13.172   3.029   6.320  1.00 29.19           C  
ATOM   2184  NZ  LYS B  74     -11.875   3.750   6.195  1.00 29.19           N  
ATOM   2185  N   LYS B  75     -19.000   0.977   3.961  1.00 28.66           N  
ATOM   2186  CA  LYS B  75     -19.781   2.199   3.818  1.00 28.66           C  
ATOM   2187  C   LYS B  75     -18.891   3.379   3.424  1.00 28.66           C  
ATOM   2188  CB  LYS B  75     -20.531   2.514   5.117  1.00 28.66           C  
ATOM   2189  O   LYS B  75     -17.984   3.750   4.164  1.00 28.66           O  
ATOM   2190  CG  LYS B  75     -21.750   3.393   4.930  1.00 28.66           C  
ATOM   2191  CD  LYS B  75     -22.469   3.648   6.250  1.00 28.66           C  
ATOM   2192  CE  LYS B  75     -23.625   4.617   6.082  1.00 28.66           C  
ATOM   2193  NZ  LYS B  75     -24.281   4.934   7.391  1.00 28.66           N  
ATOM   2194  N   VAL B  76     -18.469   3.137   2.143  1.00 28.42           N  
ATOM   2195  CA  VAL B  76     -18.109   4.547   2.012  1.00 28.42           C  
ATOM   2196  C   VAL B  76     -19.109   5.402   2.787  1.00 28.42           C  
ATOM   2197  CB  VAL B  76     -18.062   4.988   0.532  1.00 28.42           C  
ATOM   2198  O   VAL B  76     -20.250   5.586   2.352  1.00 28.42           O  
ATOM   2199  CG1 VAL B  76     -17.766   6.480   0.422  1.00 28.42           C  
ATOM   2200  CG2 VAL B  76     -17.031   4.176  -0.235  1.00 28.42           C  
ATOM   2201  N   VAL B  77     -19.438   4.742   3.928  1.00 27.00           N  
ATOM   2202  CA  VAL B  77     -19.750   6.066   4.465  1.00 27.00           C  
ATOM   2203  C   VAL B  77     -18.703   7.070   3.971  1.00 27.00           C  
ATOM   2204  CB  VAL B  77     -19.797   6.055   6.008  1.00 27.00           C  
ATOM   2205  O   VAL B  77     -17.516   6.941   4.273  1.00 27.00           O  
ATOM   2206  CG1 VAL B  77     -20.109   7.449   6.547  1.00 27.00           C  
ATOM   2207  CG2 VAL B  77     -20.828   5.043   6.504  1.00 27.00           C  
ATOM   2208  N   HIS B  78     -18.734   7.188   2.662  1.00 28.33           N  
ATOM   2209  CA  HIS B  78     -18.281   8.570   2.557  1.00 28.33           C  
ATOM   2210  C   HIS B  78     -18.438   9.305   3.887  1.00 28.33           C  
ATOM   2211  CB  HIS B  78     -19.062   9.305   1.462  1.00 28.33           C  
ATOM   2212  O   HIS B  78     -19.531   9.734   4.238  1.00 28.33           O  
ATOM   2213  CG  HIS B  78     -18.453   9.172   0.101  1.00 28.33           C  
ATOM   2214  CD2 HIS B  78     -18.812   8.398  -0.956  1.00 28.33           C  
ATOM   2215  ND1 HIS B  78     -17.344   9.883  -0.292  1.00 28.33           N  
ATOM   2216  CE1 HIS B  78     -17.031   9.562  -1.537  1.00 28.33           C  
ATOM   2217  NE2 HIS B  78     -17.906   8.664  -1.963  1.00 28.33           N  
ATOM   2218  N   ARG B  79     -18.250   8.555   4.934  1.00 27.69           N  
ATOM   2219  CA  ARG B  79     -17.922   9.758   5.695  1.00 27.69           C  
ATOM   2220  C   ARG B  79     -16.969  10.656   4.910  1.00 27.69           C  
ATOM   2221  CB  ARG B  79     -17.297   9.391   7.043  1.00 27.69           C  
ATOM   2222  O   ARG B  79     -16.141  10.172   4.137  1.00 27.69           O  
ATOM   2223  CG  ARG B  79     -18.234   9.539   8.219  1.00 27.69           C  
ATOM   2224  CD  ARG B  79     -17.547   9.258   9.547  1.00 27.69           C  
ATOM   2225  NE  ARG B  79     -18.406   9.547  10.680  1.00 27.69           N  
ATOM   2226  NH1 ARG B  79     -16.859   8.969  12.281  1.00 27.69           N  
ATOM   2227  NH2 ARG B  79     -18.938   9.695  12.914  1.00 27.69           N  
ATOM   2228  CZ  ARG B  79     -18.062   9.406  11.961  1.00 27.69           C  
ATOM   2229  N   THR B  80     -17.281  11.617   4.367  1.00 31.88           N  
ATOM   2230  CA  THR B  80     -16.469  12.711   3.846  1.00 31.88           C  
ATOM   2231  C   THR B  80     -15.031  12.602   4.348  1.00 31.88           C  
ATOM   2232  CB  THR B  80     -17.047  14.078   4.238  1.00 31.88           C  
ATOM   2233  O   THR B  80     -14.242  13.547   4.203  1.00 31.88           O  
ATOM   2234  CG2 THR B  80     -17.938  14.641   3.127  1.00 31.88           C  
ATOM   2235  OG1 THR B  80     -17.828  13.938   5.430  1.00 31.88           O  
ATOM   2236  N   ALA B  81     -14.508  11.406   5.031  1.00 31.77           N  
ATOM   2237  CA  ALA B  81     -13.203  11.820   5.547  1.00 31.77           C  
ATOM   2238  C   ALA B  81     -12.102  11.570   4.516  1.00 31.77           C  
ATOM   2239  CB  ALA B  81     -12.883  11.078   6.844  1.00 31.77           C  
ATOM   2240  O   ALA B  81     -11.234  12.422   4.305  1.00 31.77           O  
ATOM   2241  N   THR B  82     -11.867  10.148   3.982  1.00 38.16           N  
ATOM   2242  CA  THR B  82     -10.859  10.047   2.926  1.00 38.16           C  
ATOM   2243  C   THR B  82     -11.469  10.406   1.573  1.00 38.16           C  
ATOM   2244  CB  THR B  82     -10.258   8.633   2.861  1.00 38.16           C  
ATOM   2245  O   THR B  82     -10.805  11.023   0.734  1.00 38.16           O  
ATOM   2246  CG2 THR B  82      -8.789   8.680   2.441  1.00 38.16           C  
ATOM   2247  OG1 THR B  82     -10.352   8.016   4.152  1.00 38.16           O  
ATOM   2248  N   ALA B  83     -12.555   9.828   1.200  1.00 41.19           N  
ATOM   2249  CA  ALA B  83     -13.406  10.523   0.240  1.00 41.19           C  
ATOM   2250  C   ALA B  83     -13.586  11.992   0.631  1.00 41.19           C  
ATOM   2251  CB  ALA B  83     -14.766   9.836   0.130  1.00 41.19           C  
ATOM   2252  O   ALA B  83     -13.617  12.867  -0.232  1.00 41.19           O  
ATOM   2253  N   ASP B  84     -13.617  11.773   1.928  1.00 45.38           N  
ATOM   2254  CA  ASP B  84     -13.570  13.078   2.572  1.00 45.38           C  
ATOM   2255  C   ASP B  84     -12.180  13.703   2.463  1.00 45.38           C  
ATOM   2256  CB  ASP B  84     -13.977  12.969   4.043  1.00 45.38           C  
ATOM   2257  O   ASP B  84     -12.047  14.906   2.264  1.00 45.38           O  
ATOM   2258  CG  ASP B  84     -15.469  12.773   4.227  1.00 45.38           C  
ATOM   2259  OD1 ASP B  84     -16.250  13.164   3.334  1.00 45.38           O  
ATOM   2260  OD2 ASP B  84     -15.875  12.227   5.277  1.00 45.38           O  
ATOM   2261  N   ASP B  85     -11.180  12.461   2.582  1.00 55.72           N  
ATOM   2262  CA  ASP B  85      -9.844  13.008   2.369  1.00 55.72           C  
ATOM   2263  C   ASP B  85      -9.602  13.289   0.888  1.00 55.72           C  
ATOM   2264  CB  ASP B  85      -8.781  12.055   2.906  1.00 55.72           C  
ATOM   2265  O   ASP B  85      -9.008  14.312   0.536  1.00 55.72           O  
ATOM   2266  CG  ASP B  85      -7.777  12.734   3.822  1.00 55.72           C  
ATOM   2267  OD1 ASP B  85      -7.781  13.984   3.906  1.00 55.72           O  
ATOM   2268  OD2 ASP B  85      -6.980  12.023   4.465  1.00 55.72           O  
ATOM   2269  N   LYS B  86     -10.062  12.047  -0.025  1.00 59.81           N  
ATOM   2270  CA  LYS B  86     -10.023  12.391  -1.443  1.00 59.81           C  
ATOM   2271  C   LYS B  86     -10.938  13.570  -1.748  1.00 59.81           C  
ATOM   2272  CB  LYS B  86     -10.414  11.188  -2.303  1.00 59.81           C  
ATOM   2273  O   LYS B  86     -10.570  14.477  -2.502  1.00 59.81           O  
ATOM   2274  CG  LYS B  86      -9.305  10.164  -2.475  1.00 59.81           C  
ATOM   2275  CD  LYS B  86      -9.688   9.094  -3.490  1.00 59.81           C  
ATOM   2276  CE  LYS B  86      -8.578   8.055  -3.654  1.00 59.81           C  
ATOM   2277  NZ  LYS B  86      -8.992   6.949  -4.566  1.00 59.81           N  
ATOM   2278  N   LYS B  87     -12.109  13.297  -1.174  1.00 63.97           N  
ATOM   2279  CA  LYS B  87     -13.008  14.438  -1.297  1.00 63.97           C  
ATOM   2280  C   LYS B  87     -12.398  15.680  -0.648  1.00 63.97           C  
ATOM   2281  CB  LYS B  87     -14.359  14.125  -0.667  1.00 63.97           C  
ATOM   2282  O   LYS B  87     -12.523  16.781  -1.178  1.00 63.97           O  
ATOM   2283  CG  LYS B  87     -15.297  13.344  -1.576  1.00 63.97           C  
ATOM   2284  CD  LYS B  87     -16.656  13.133  -0.927  1.00 63.97           C  
ATOM   2285  CE  LYS B  87     -17.594  12.320  -1.818  1.00 63.97           C  
ATOM   2286  NZ  LYS B  87     -18.891  12.039  -1.150  1.00 63.97           N  
ATOM   2287  N   LEU B  88     -11.727  15.195   0.468  1.00 74.06           N  
ATOM   2288  CA  LEU B  88     -11.055  16.312   1.115  1.00 74.06           C  
ATOM   2289  C   LEU B  88      -9.945  16.875   0.223  1.00 74.06           C  
ATOM   2290  CB  LEU B  88     -10.469  15.883   2.461  1.00 74.06           C  
ATOM   2291  O   LEU B  88      -9.844  18.094   0.040  1.00 74.06           O  
ATOM   2292  CG  LEU B  88      -9.719  16.953   3.252  1.00 74.06           C  
ATOM   2293  CD1 LEU B  88     -10.688  18.031   3.744  1.00 74.06           C  
ATOM   2294  CD2 LEU B  88      -8.961  16.328   4.422  1.00 74.06           C  
ATOM   2295  N   GLN B  89      -9.188  15.820  -0.338  1.00 74.62           N  
ATOM   2296  CA  GLN B  89      -8.102  16.266  -1.210  1.00 74.62           C  
ATOM   2297  C   GLN B  89      -8.648  16.938  -2.465  1.00 74.62           C  
ATOM   2298  CB  GLN B  89      -7.203  15.094  -1.594  1.00 74.62           C  
ATOM   2299  O   GLN B  89      -8.078  17.922  -2.951  1.00 74.62           O  
ATOM   2300  CG  GLN B  89      -6.211  14.695  -0.509  1.00 74.62           C  
ATOM   2301  CD  GLN B  89      -5.199  13.672  -0.983  1.00 74.62           C  
ATOM   2302  NE2 GLN B  89      -4.277  13.297  -0.103  1.00 74.62           N  
ATOM   2303  OE1 GLN B  89      -5.246  13.219  -2.131  1.00 74.62           O  
ATOM   2304  N   PHE B  90      -9.797  16.422  -2.947  1.00 72.31           N  
ATOM   2305  CA  PHE B  90     -10.438  17.031  -4.105  1.00 72.31           C  
ATOM   2306  C   PHE B  90     -11.000  18.406  -3.754  1.00 72.31           C  
ATOM   2307  CB  PHE B  90     -11.555  16.125  -4.637  1.00 72.31           C  
ATOM   2308  O   PHE B  90     -10.867  19.344  -4.527  1.00 72.31           O  
ATOM   2309  CG  PHE B  90     -12.039  16.516  -6.008  1.00 72.31           C  
ATOM   2310  CD1 PHE B  90     -13.195  17.266  -6.164  1.00 72.31           C  
ATOM   2311  CD2 PHE B  90     -11.344  16.109  -7.145  1.00 72.31           C  
ATOM   2312  CE1 PHE B  90     -13.648  17.625  -7.430  1.00 72.31           C  
ATOM   2313  CE2 PHE B  90     -11.797  16.469  -8.414  1.00 72.31           C  
ATOM   2314  CZ  PHE B  90     -12.945  17.219  -8.555  1.00 72.31           C  
ATOM   2315  N   SER B  91     -11.648  18.438  -2.625  1.00 75.56           N  
ATOM   2316  CA  SER B  91     -12.172  19.719  -2.172  1.00 75.56           C  
ATOM   2317  C   SER B  91     -11.047  20.734  -1.943  1.00 75.56           C  
ATOM   2318  CB  SER B  91     -12.984  19.547  -0.886  1.00 75.56           C  
ATOM   2319  O   SER B  91     -11.203  21.922  -2.234  1.00 75.56           O  
ATOM   2320  OG  SER B  91     -14.078  18.672  -1.097  1.00 75.56           O  
ATOM   2321  N   LEU B  92      -9.945  20.078  -1.426  1.00 77.62           N  
ATOM   2322  CA  LEU B  92      -8.789  20.938  -1.188  1.00 77.62           C  
ATOM   2323  C   LEU B  92      -8.188  21.422  -2.504  1.00 77.62           C  
ATOM   2324  CB  LEU B  92      -7.730  20.203  -0.366  1.00 77.62           C  
ATOM   2325  O   LEU B  92      -7.793  22.578  -2.625  1.00 77.62           O  
ATOM   2326  CG  LEU B  92      -8.055  19.969   1.111  1.00 77.62           C  
ATOM   2327  CD1 LEU B  92      -7.051  19.000   1.730  1.00 77.62           C  
ATOM   2328  CD2 LEU B  92      -8.070  21.297   1.868  1.00 77.62           C  
ATOM   2329  N   LYS B  93      -8.148  20.500  -3.496  1.00 76.38           N  
ATOM   2330  CA  LYS B  93      -7.641  20.875  -4.809  1.00 76.38           C  
ATOM   2331  C   LYS B  93      -8.516  21.953  -5.441  1.00 76.38           C  
ATOM   2332  CB  LYS B  93      -7.562  19.672  -5.734  1.00 76.38           C  
ATOM   2333  O   LYS B  93      -8.008  22.875  -6.098  1.00 76.38           O  
ATOM   2334  CG  LYS B  93      -6.223  18.938  -5.691  1.00 76.38           C  
ATOM   2335  CD  LYS B  93      -6.176  17.797  -6.691  1.00 76.38           C  
ATOM   2336  CE  LYS B  93      -4.867  17.016  -6.594  1.00 76.38           C  
ATOM   2337  NZ  LYS B  93      -4.859  15.828  -7.492  1.00 76.38           N  
ATOM   2338  N   LYS B  94      -9.789  21.812  -5.223  1.00 74.50           N  
ATOM   2339  CA  LYS B  94     -10.727  22.781  -5.770  1.00 74.50           C  
ATOM   2340  C   LYS B  94     -10.539  24.156  -5.117  1.00 74.50           C  
ATOM   2341  CB  LYS B  94     -12.172  22.312  -5.590  1.00 74.50           C  
ATOM   2342  O   LYS B  94     -10.797  25.188  -5.738  1.00 74.50           O  
ATOM   2343  CG  LYS B  94     -12.656  21.375  -6.684  1.00 74.50           C  
ATOM   2344  CD  LYS B  94     -14.125  21.016  -6.508  1.00 74.50           C  
ATOM   2345  CE  LYS B  94     -14.633  20.141  -7.645  1.00 74.50           C  
ATOM   2346  NZ  LYS B  94     -16.016  19.625  -7.383  1.00 74.50           N  
ATOM   2347  N   LEU B  95     -10.141  24.062  -3.834  1.00 74.94           N  
ATOM   2348  CA  LEU B  95      -9.977  25.312  -3.113  1.00 74.94           C  
ATOM   2349  C   LEU B  95      -8.656  25.984  -3.480  1.00 74.94           C  
ATOM   2350  CB  LEU B  95     -10.039  25.078  -1.602  1.00 74.94           C  
ATOM   2351  O   LEU B  95      -8.430  27.156  -3.143  1.00 74.94           O  
ATOM   2352  CG  LEU B  95     -11.438  24.906  -1.000  1.00 74.94           C  
ATOM   2353  CD1 LEU B  95     -11.344  24.172   0.335  1.00 74.94           C  
ATOM   2354  CD2 LEU B  95     -12.125  26.250  -0.833  1.00 74.94           C  
ATOM   2355  N   GLY B  96      -7.863  25.359  -4.309  1.00 75.44           N  
ATOM   2356  CA  GLY B  96      -6.602  25.938  -4.742  1.00 75.44           C  
ATOM   2357  C   GLY B  96      -5.527  25.891  -3.672  1.00 75.44           C  
ATOM   2358  O   GLY B  96      -4.777  26.859  -3.500  1.00 75.44           O  
ATOM   2359  N   VAL B  97      -5.582  24.781  -2.895  1.00 77.75           N  
ATOM   2360  CA  VAL B  97      -4.578  24.703  -1.839  1.00 77.75           C  
ATOM   2361  C   VAL B  97      -3.227  24.328  -2.438  1.00 77.75           C  
ATOM   2362  CB  VAL B  97      -4.984  23.688  -0.749  1.00 77.75           C  
ATOM   2363  O   VAL B  97      -3.154  23.469  -3.332  1.00 77.75           O  
ATOM   2364  CG1 VAL B  97      -4.023  23.750   0.437  1.00 77.75           C  
ATOM   2365  CG2 VAL B  97      -6.422  23.938  -0.293  1.00 77.75           C  
ATOM   2366  N   ASN B  98      -2.225  25.172  -2.143  1.00 79.62           N  
ATOM   2367  CA  ASN B  98      -0.851  24.938  -2.584  1.00 79.62           C  
ATOM   2368  C   ASN B  98       0.002  24.328  -1.475  1.00 79.62           C  
ATOM   2369  CB  ASN B  98      -0.227  26.250  -3.080  1.00 79.62           C  
ATOM   2370  O   ASN B  98      -0.221  24.609  -0.294  1.00 79.62           O  
ATOM   2371  CG  ASN B  98      -0.921  26.797  -4.312  1.00 79.62           C  
ATOM   2372  ND2 ASN B  98      -0.815  28.109  -4.520  1.00 79.62           N  
ATOM   2373  OD1 ASN B  98      -1.548  26.047  -5.070  1.00 79.62           O  
ATOM   2374  N   ASN B  99       0.904  23.484  -1.967  1.00 85.75           N  
ATOM   2375  CA  ASN B  99       1.827  22.891  -1.007  1.00 85.75           C  
ATOM   2376  C   ASN B  99       2.857  23.906  -0.517  1.00 85.75           C  
ATOM   2377  CB  ASN B  99       2.527  21.672  -1.619  1.00 85.75           C  
ATOM   2378  O   ASN B  99       3.438  24.641  -1.315  1.00 85.75           O  
ATOM   2379  CG  ASN B  99       3.283  20.859  -0.590  1.00 85.75           C  
ATOM   2380  ND2 ASN B  99       4.172  19.984  -1.060  1.00 85.75           N  
ATOM   2381  OD1 ASN B  99       3.070  21.000   0.616  1.00 85.75           O  
ATOM   2382  N   ILE B 100       2.906  24.031   0.784  1.00 81.88           N  
ATOM   2383  CA  ILE B 100       3.938  24.875   1.378  1.00 81.88           C  
ATOM   2384  C   ILE B 100       5.129  24.016   1.796  1.00 81.88           C  
ATOM   2385  CB  ILE B 100       3.393  25.672   2.590  1.00 81.88           C  
ATOM   2386  O   ILE B 100       5.023  23.203   2.717  1.00 81.88           O  
ATOM   2387  CG1 ILE B 100       2.168  26.500   2.182  1.00 81.88           C  
ATOM   2388  CG2 ILE B 100       4.484  26.562   3.188  1.00 81.88           C  
ATOM   2389  CD1 ILE B 100       1.513  27.234   3.336  1.00 81.88           C  
ATOM   2390  N   SER B 101       6.211  24.234   1.041  1.00 80.69           N  
ATOM   2391  CA  SER B 101       7.418  23.469   1.310  1.00 80.69           C  
ATOM   2392  C   SER B 101       8.242  24.094   2.424  1.00 80.69           C  
ATOM   2393  CB  SER B 101       8.266  23.328   0.043  1.00 80.69           C  
ATOM   2394  O   SER B 101       8.141  25.297   2.682  1.00 80.69           O  
ATOM   2395  OG  SER B 101       8.609  24.609  -0.464  1.00 80.69           O  
ATOM   2396  N   GLY B 102       9.055  23.188   3.133  1.00 80.88           N  
ATOM   2397  CA  GLY B 102       9.992  23.672   4.133  1.00 80.88           C  
ATOM   2398  C   GLY B 102       9.344  23.922   5.480  1.00 80.88           C  
ATOM   2399  O   GLY B 102       9.742  24.844   6.199  1.00 80.88           O  
ATOM   2400  N   ILE B 103       8.211  23.219   5.734  1.00 89.69           N  
ATOM   2401  CA  ILE B 103       7.586  23.375   7.043  1.00 89.69           C  
ATOM   2402  C   ILE B 103       8.320  22.531   8.078  1.00 89.69           C  
ATOM   2403  CB  ILE B 103       6.090  23.000   7.004  1.00 89.69           C  
ATOM   2404  O   ILE B 103       8.531  21.328   7.871  1.00 89.69           O  
ATOM   2405  CG1 ILE B 103       5.320  23.938   6.074  1.00 89.69           C  
ATOM   2406  CG2 ILE B 103       5.492  23.000   8.414  1.00 89.69           C  
ATOM   2407  CD1 ILE B 103       3.863  23.547   5.863  1.00 89.69           C  
ATOM   2408  N   GLU B 104       8.812  23.141   9.117  1.00 87.81           N  
ATOM   2409  CA  GLU B 104       9.586  22.453  10.148  1.00 87.81           C  
ATOM   2410  C   GLU B 104       8.672  21.906  11.242  1.00 87.81           C  
ATOM   2411  CB  GLU B 104      10.625  23.406  10.766  1.00 87.81           C  
ATOM   2412  O   GLU B 104       8.812  20.750  11.648  1.00 87.81           O  
ATOM   2413  CG  GLU B 104      11.703  23.844   9.797  1.00 87.81           C  
ATOM   2414  CD  GLU B 104      12.703  24.812  10.406  1.00 87.81           C  
ATOM   2415  OE1 GLU B 104      13.633  25.250   9.695  1.00 87.81           O  
ATOM   2416  OE2 GLU B 104      12.547  25.141  11.609  1.00 87.81           O  
ATOM   2417  N   GLU B 105       7.738  22.719  11.719  1.00 91.31           N  
ATOM   2418  CA  GLU B 105       6.848  22.281  12.789  1.00 91.31           C  
ATOM   2419  C   GLU B 105       5.520  23.031  12.742  1.00 91.31           C  
ATOM   2420  CB  GLU B 105       7.512  22.469  14.148  1.00 91.31           C  
ATOM   2421  O   GLU B 105       5.445  24.141  12.203  1.00 91.31           O  
ATOM   2422  CG  GLU B 105       7.844  23.906  14.484  1.00 91.31           C  
ATOM   2423  CD  GLU B 105       8.617  24.062  15.789  1.00 91.31           C  
ATOM   2424  OE1 GLU B 105       8.773  25.219  16.266  1.00 91.31           O  
ATOM   2425  OE2 GLU B 105       9.062  23.031  16.328  1.00 91.31           O  
ATOM   2426  N   VAL B 106       4.430  22.406  13.164  1.00 94.75           N  
ATOM   2427  CA  VAL B 106       3.113  23.016  13.375  1.00 94.75           C  
ATOM   2428  C   VAL B 106       2.650  22.750  14.805  1.00 94.75           C  
ATOM   2429  CB  VAL B 106       2.076  22.469  12.367  1.00 94.75           C  
ATOM   2430  O   VAL B 106       2.744  21.625  15.297  1.00 94.75           O  
ATOM   2431  CG1 VAL B 106       0.695  23.062  12.641  1.00 94.75           C  
ATOM   2432  CG2 VAL B 106       2.514  22.766  10.938  1.00 94.75           C  
ATOM   2433  N   ASN B 107       2.252  23.844  15.492  1.00 93.75           N  
ATOM   2434  CA  ASN B 107       1.750  23.750  16.859  1.00 93.75           C  
ATOM   2435  C   ASN B 107       0.329  24.297  16.969  1.00 93.75           C  
ATOM   2436  CB  ASN B 107       2.680  24.484  17.828  1.00 93.75           C  
ATOM   2437  O   ASN B 107       0.037  25.391  16.484  1.00 93.75           O  
ATOM   2438  CG  ASN B 107       4.078  23.891  17.859  1.00 93.75           C  
ATOM   2439  ND2 ASN B 107       5.086  24.766  17.875  1.00 93.75           N  
ATOM   2440  OD1 ASN B 107       4.250  22.672  17.844  1.00 93.75           O  
ATOM   2441  N   MET B 108      -0.537  23.500  17.500  1.00 94.12           N  
ATOM   2442  CA  MET B 108      -1.898  23.938  17.812  1.00 94.12           C  
ATOM   2443  C   MET B 108      -2.096  24.078  19.312  1.00 94.12           C  
ATOM   2444  CB  MET B 108      -2.916  22.938  17.234  1.00 94.12           C  
ATOM   2445  O   MET B 108      -2.076  23.094  20.047  1.00 94.12           O  
ATOM   2446  CG  MET B 108      -2.795  22.734  15.734  1.00 94.12           C  
ATOM   2447  SD  MET B 108      -4.055  21.562  15.086  1.00 94.12           S  
ATOM   2448  CE  MET B 108      -3.553  21.500  13.344  1.00 94.12           C  
ATOM   2449  N   PHE B 109      -2.223  25.344  19.734  1.00 91.44           N  
ATOM   2450  CA  PHE B 109      -2.365  25.641  21.156  1.00 91.44           C  
ATOM   2451  C   PHE B 109      -3.824  25.562  21.578  1.00 91.44           C  
ATOM   2452  CB  PHE B 109      -1.803  27.031  21.469  1.00 91.44           C  
ATOM   2453  O   PHE B 109      -4.699  26.156  20.938  1.00 91.44           O  
ATOM   2454  CG  PHE B 109      -0.346  27.188  21.125  1.00 91.44           C  
ATOM   2455  CD1 PHE B 109       0.641  26.828  22.031  1.00 91.44           C  
ATOM   2456  CD2 PHE B 109       0.035  27.719  19.891  1.00 91.44           C  
ATOM   2457  CE1 PHE B 109       1.990  26.969  21.719  1.00 91.44           C  
ATOM   2458  CE2 PHE B 109       1.381  27.859  19.578  1.00 91.44           C  
ATOM   2459  CZ  PHE B 109       2.357  27.484  20.484  1.00 91.44           C  
ATOM   2460  N   THR B 110      -4.023  24.812  22.609  1.00 89.81           N  
ATOM   2461  CA  THR B 110      -5.379  24.672  23.141  1.00 89.81           C  
ATOM   2462  C   THR B 110      -5.566  25.516  24.391  1.00 89.81           C  
ATOM   2463  CB  THR B 110      -5.707  23.188  23.453  1.00 89.81           C  
ATOM   2464  O   THR B 110      -4.590  25.922  25.031  1.00 89.81           O  
ATOM   2465  CG2 THR B 110      -5.391  22.297  22.250  1.00 89.81           C  
ATOM   2466  OG1 THR B 110      -4.934  22.766  24.578  1.00 89.81           O  
ATOM   2467  N   ASN B 111      -6.809  25.797  24.734  1.00 83.12           N  
ATOM   2468  CA  ASN B 111      -7.148  26.578  25.922  1.00 83.12           C  
ATOM   2469  C   ASN B 111      -6.891  25.781  27.203  1.00 83.12           C  
ATOM   2470  CB  ASN B 111      -8.609  27.031  25.875  1.00 83.12           C  
ATOM   2471  O   ASN B 111      -6.844  26.344  28.297  1.00 83.12           O  
ATOM   2472  CG  ASN B 111      -9.578  25.875  25.734  1.00 83.12           C  
ATOM   2473  ND2 ASN B 111     -10.867  26.172  25.812  1.00 83.12           N  
ATOM   2474  OD1 ASN B 111      -9.172  24.719  25.578  1.00 83.12           O  
ATOM   2475  N   GLN B 112      -6.637  24.469  27.078  1.00 79.06           N  
ATOM   2476  CA  GLN B 112      -6.441  23.609  28.234  1.00 79.06           C  
ATOM   2477  C   GLN B 112      -4.961  23.469  28.578  1.00 79.06           C  
ATOM   2478  CB  GLN B 112      -7.051  22.234  27.984  1.00 79.06           C  
ATOM   2479  O   GLN B 112      -4.598  22.719  29.484  1.00 79.06           O  
ATOM   2480  CG  GLN B 112      -8.555  22.250  27.766  1.00 79.06           C  
ATOM   2481  CD  GLN B 112      -9.117  20.875  27.438  1.00 79.06           C  
ATOM   2482  NE2 GLN B 112     -10.445  20.766  27.406  1.00 79.06           N  
ATOM   2483  OE1 GLN B 112      -8.375  19.922  27.219  1.00 79.06           O  
ATOM   2484  N   GLY B 113      -4.098  24.172  27.922  1.00 80.44           N  
ATOM   2485  CA  GLY B 113      -2.670  24.141  28.203  1.00 80.44           C  
ATOM   2486  C   GLY B 113      -1.959  23.000  27.500  1.00 80.44           C  
ATOM   2487  O   GLY B 113      -0.837  22.641  27.859  1.00 80.44           O  
ATOM   2488  N   THR B 114      -2.654  22.422  26.562  1.00 88.88           N  
ATOM   2489  CA  THR B 114      -2.035  21.359  25.781  1.00 88.88           C  
ATOM   2490  C   THR B 114      -1.745  21.828  24.359  1.00 88.88           C  
ATOM   2491  CB  THR B 114      -2.930  20.094  25.750  1.00 88.88           C  
ATOM   2492  O   THR B 114      -2.389  22.750  23.859  1.00 88.88           O  
ATOM   2493  CG2 THR B 114      -3.100  19.500  27.141  1.00 88.88           C  
ATOM   2494  OG1 THR B 114      -4.219  20.453  25.234  1.00 88.88           O  
ATOM   2495  N   VAL B 115      -0.659  21.266  23.844  1.00 92.44           N  
ATOM   2496  CA  VAL B 115      -0.252  21.609  22.500  1.00 92.44           C  
ATOM   2497  C   VAL B 115      -0.226  20.359  21.625  1.00 92.44           C  
ATOM   2498  CB  VAL B 115       1.130  22.297  22.469  1.00 92.44           C  
ATOM   2499  O   VAL B 115       0.323  19.328  22.016  1.00 92.44           O  
ATOM   2500  CG1 VAL B 115       1.533  22.672  21.047  1.00 92.44           C  
ATOM   2501  CG2 VAL B 115       1.117  23.547  23.359  1.00 92.44           C  
ATOM   2502  N   ILE B 116      -0.902  20.453  20.469  1.00 93.50           N  
ATOM   2503  CA  ILE B 116      -0.780  19.406  19.469  1.00 93.50           C  
ATOM   2504  C   ILE B 116       0.380  19.719  18.531  1.00 93.50           C  
ATOM   2505  CB  ILE B 116      -2.090  19.234  18.672  1.00 93.50           C  
ATOM   2506  O   ILE B 116       0.304  20.672  17.734  1.00 93.50           O  
ATOM   2507  CG1 ILE B 116      -3.262  18.953  19.609  1.00 93.50           C  
ATOM   2508  CG2 ILE B 116      -1.945  18.125  17.625  1.00 93.50           C  
ATOM   2509  CD1 ILE B 116      -4.621  18.953  18.922  1.00 93.50           C  
ATOM   2510  N   HIS B 117       1.386  18.953  18.672  1.00 93.94           N  
ATOM   2511  CA  HIS B 117       2.643  19.219  17.984  1.00 93.94           C  
ATOM   2512  C   HIS B 117       2.832  18.266  16.797  1.00 93.94           C  
ATOM   2513  CB  HIS B 117       3.822  19.094  18.938  1.00 93.94           C  
ATOM   2514  O   HIS B 117       2.600  17.062  16.906  1.00 93.94           O  
ATOM   2515  CG  HIS B 117       5.156  19.234  18.281  1.00 93.94           C  
ATOM   2516  CD2 HIS B 117       6.082  18.312  17.938  1.00 93.94           C  
ATOM   2517  ND1 HIS B 117       5.668  20.453  17.906  1.00 93.94           N  
ATOM   2518  CE1 HIS B 117       6.855  20.281  17.359  1.00 93.94           C  
ATOM   2519  NE2 HIS B 117       7.133  18.984  17.359  1.00 93.94           N  
ATOM   2520  N   PHE B 118       3.117  18.938  15.586  1.00 93.00           N  
ATOM   2521  CA  PHE B 118       3.484  18.188  14.391  1.00 93.00           C  
ATOM   2522  C   PHE B 118       4.949  18.406  14.039  1.00 93.00           C  
ATOM   2523  CB  PHE B 118       2.594  18.578  13.211  1.00 93.00           C  
ATOM   2524  O   PHE B 118       5.395  19.547  13.914  1.00 93.00           O  
ATOM   2525  CG  PHE B 118       1.132  18.297  13.430  1.00 93.00           C  
ATOM   2526  CD1 PHE B 118       0.538  17.156  12.891  1.00 93.00           C  
ATOM   2527  CD2 PHE B 118       0.351  19.172  14.180  1.00 93.00           C  
ATOM   2528  CE1 PHE B 118      -0.815  16.906  13.094  1.00 93.00           C  
ATOM   2529  CE2 PHE B 118      -1.001  18.906  14.391  1.00 93.00           C  
ATOM   2530  CZ  PHE B 118      -1.583  17.781  13.844  1.00 93.00           C  
ATOM   2531  N   ASN B 119       5.656  17.344  13.961  1.00 90.75           N  
ATOM   2532  CA  ASN B 119       7.039  17.438  13.516  1.00 90.75           C  
ATOM   2533  C   ASN B 119       7.160  17.188  12.016  1.00 90.75           C  
ATOM   2534  CB  ASN B 119       7.934  16.484  14.297  1.00 90.75           C  
ATOM   2535  O   ASN B 119       6.781  16.109  11.531  1.00 90.75           O  
ATOM   2536  CG  ASN B 119       9.383  16.906  14.312  1.00 90.75           C  
ATOM   2537  ND2 ASN B 119      10.164  16.344  15.227  1.00 90.75           N  
ATOM   2538  OD1 ASN B 119       9.805  17.750  13.516  1.00 90.75           O  
ATOM   2539  N   ASN B 120       7.633  18.219  11.266  1.00 89.62           N  
ATOM   2540  CA  ASN B 120       7.840  18.172   9.828  1.00 89.62           C  
ATOM   2541  C   ASN B 120       6.617  17.609   9.102  1.00 89.62           C  
ATOM   2542  CB  ASN B 120       9.078  17.344   9.484  1.00 89.62           C  
ATOM   2543  O   ASN B 120       6.727  16.672   8.320  1.00 89.62           O  
ATOM   2544  CG  ASN B 120      10.367  18.000   9.930  1.00 89.62           C  
ATOM   2545  ND2 ASN B 120      11.414  17.203  10.117  1.00 89.62           N  
ATOM   2546  OD1 ASN B 120      10.422  19.234  10.094  1.00 89.62           O  
ATOM   2547  N   PRO B 121       5.445  18.234   9.273  1.00 90.50           N  
ATOM   2548  CA  PRO B 121       4.238  17.766   8.594  1.00 90.50           C  
ATOM   2549  C   PRO B 121       4.133  18.266   7.156  1.00 90.50           C  
ATOM   2550  CB  PRO B 121       3.105  18.328   9.453  1.00 90.50           C  
ATOM   2551  O   PRO B 121       4.906  19.141   6.746  1.00 90.50           O  
ATOM   2552  CG  PRO B 121       3.631  19.625   9.969  1.00 90.50           C  
ATOM   2553  CD  PRO B 121       5.105  19.484  10.211  1.00 90.50           C  
ATOM   2554  N   LYS B 122       3.285  17.625   6.359  1.00 90.00           N  
ATOM   2555  CA  LYS B 122       2.906  18.172   5.055  1.00 90.00           C  
ATOM   2556  C   LYS B 122       1.798  19.203   5.195  1.00 90.00           C  
ATOM   2557  CB  LYS B 122       2.455  17.047   4.121  1.00 90.00           C  
ATOM   2558  O   LYS B 122       0.729  18.922   5.734  1.00 90.00           O  
ATOM   2559  CG  LYS B 122       2.211  17.500   2.688  1.00 90.00           C  
ATOM   2560  CD  LYS B 122       1.817  16.328   1.794  1.00 90.00           C  
ATOM   2561  CE  LYS B 122       1.479  16.781   0.383  1.00 90.00           C  
ATOM   2562  NZ  LYS B 122       1.081  15.641  -0.493  1.00 90.00           N  
ATOM   2563  N   VAL B 123       2.078  20.406   4.809  1.00 91.44           N  
ATOM   2564  CA  VAL B 123       1.110  21.484   4.945  1.00 91.44           C  
ATOM   2565  C   VAL B 123       0.737  22.031   3.568  1.00 91.44           C  
ATOM   2566  CB  VAL B 123       1.658  22.625   5.836  1.00 91.44           C  
ATOM   2567  O   VAL B 123       1.609  22.266   2.729  1.00 91.44           O  
ATOM   2568  CG1 VAL B 123       0.653  23.781   5.922  1.00 91.44           C  
ATOM   2569  CG2 VAL B 123       1.999  22.109   7.227  1.00 91.44           C  
ATOM   2570  N   GLN B 124      -0.524  22.094   3.352  1.00 89.88           N  
ATOM   2571  CA  GLN B 124      -1.075  22.750   2.172  1.00 89.88           C  
ATOM   2572  C   GLN B 124      -1.960  23.938   2.564  1.00 89.88           C  
ATOM   2573  CB  GLN B 124      -1.870  21.766   1.323  1.00 89.88           C  
ATOM   2574  O   GLN B 124      -2.625  23.891   3.602  1.00 89.88           O  
ATOM   2575  CG  GLN B 124      -1.045  20.578   0.817  1.00 89.88           C  
ATOM   2576  CD  GLN B 124      -1.878  19.562   0.065  1.00 89.88           C  
ATOM   2577  NE2 GLN B 124      -1.336  19.047  -1.034  1.00 89.88           N  
ATOM   2578  OE1 GLN B 124      -2.998  19.234   0.469  1.00 89.88           O  
ATOM   2579  N   ALA B 125      -1.777  25.016   1.796  1.00 86.81           N  
ATOM   2580  CA  ALA B 125      -2.533  26.188   2.203  1.00 86.81           C  
ATOM   2581  C   ALA B 125      -3.115  26.906   0.991  1.00 86.81           C  
ATOM   2582  CB  ALA B 125      -1.646  27.141   3.008  1.00 86.81           C  
ATOM   2583  O   ALA B 125      -2.570  26.828  -0.112  1.00 86.81           O  
ATOM   2584  N   SER B 126      -4.305  27.438   1.215  1.00 84.38           N  
ATOM   2585  CA  SER B 126      -4.891  28.453   0.356  1.00 84.38           C  
ATOM   2586  C   SER B 126      -5.090  29.766   1.114  1.00 84.38           C  
ATOM   2587  CB  SER B 126      -6.223  27.984  -0.219  1.00 84.38           C  
ATOM   2588  O   SER B 126      -6.000  29.875   1.939  1.00 84.38           O  
ATOM   2589  OG  SER B 126      -6.844  29.016  -0.973  1.00 84.38           O  
ATOM   2590  N   LEU B 127      -4.211  30.750   0.852  1.00 76.94           N  
ATOM   2591  CA  LEU B 127      -4.266  32.031   1.559  1.00 76.94           C  
ATOM   2592  C   LEU B 127      -5.555  32.781   1.233  1.00 76.94           C  
ATOM   2593  CB  LEU B 127      -3.055  32.906   1.197  1.00 76.94           C  
ATOM   2594  O   LEU B 127      -6.141  33.406   2.105  1.00 76.94           O  
ATOM   2595  CG  LEU B 127      -1.695  32.406   1.694  1.00 76.94           C  
ATOM   2596  CD1 LEU B 127      -0.569  33.156   1.007  1.00 76.94           C  
ATOM   2597  CD2 LEU B 127      -1.597  32.531   3.209  1.00 76.94           C  
ATOM   2598  N   ALA B 128      -5.992  32.562  -0.028  1.00 76.75           N  
ATOM   2599  CA  ALA B 128      -7.223  33.250  -0.436  1.00 76.75           C  
ATOM   2600  C   ALA B 128      -8.430  32.688   0.307  1.00 76.75           C  
ATOM   2601  CB  ALA B 128      -7.422  33.125  -1.944  1.00 76.75           C  
ATOM   2602  O   ALA B 128      -9.383  33.406   0.591  1.00 76.75           O  
ATOM   2603  N   ALA B 129      -8.312  31.453   0.645  1.00 81.44           N  
ATOM   2604  CA  ALA B 129      -9.438  30.812   1.323  1.00 81.44           C  
ATOM   2605  C   ALA B 129      -9.180  30.688   2.820  1.00 81.44           C  
ATOM   2606  CB  ALA B 129      -9.727  29.453   0.715  1.00 81.44           C  
ATOM   2607  O   ALA B 129      -9.992  30.125   3.553  1.00 81.44           O  
ATOM   2608  N   ASN B 130      -8.102  31.234   3.289  1.00 86.06           N  
ATOM   2609  CA  ASN B 130      -7.715  31.109   4.691  1.00 86.06           C  
ATOM   2610  C   ASN B 130      -7.867  29.688   5.195  1.00 86.06           C  
ATOM   2611  CB  ASN B 130      -8.539  32.062   5.555  1.00 86.06           C  
ATOM   2612  O   ASN B 130      -8.430  29.453   6.266  1.00 86.06           O  
ATOM   2613  CG  ASN B 130      -8.227  33.531   5.277  1.00 86.06           C  
ATOM   2614  ND2 ASN B 130      -9.172  34.406   5.574  1.00 86.06           N  
ATOM   2615  OD1 ASN B 130      -7.137  33.875   4.797  1.00 86.06           O  
ATOM   2616  N   THR B 131      -7.441  28.781   4.336  1.00 88.69           N  
ATOM   2617  CA  THR B 131      -7.535  27.344   4.625  1.00 88.69           C  
ATOM   2618  C   THR B 131      -6.156  26.703   4.617  1.00 88.69           C  
ATOM   2619  CB  THR B 131      -8.445  26.641   3.613  1.00 88.69           C  
ATOM   2620  O   THR B 131      -5.375  26.906   3.686  1.00 88.69           O  
ATOM   2621  CG2 THR B 131      -8.664  25.172   4.000  1.00 88.69           C  
ATOM   2622  OG1 THR B 131      -9.719  27.297   3.568  1.00 88.69           O  
ATOM   2623  N   PHE B 132      -5.820  25.984   5.766  1.00 90.38           N  
ATOM   2624  CA  PHE B 132      -4.570  25.250   5.902  1.00 90.38           C  
ATOM   2625  C   PHE B 132      -4.840  23.781   6.191  1.00 90.38           C  
ATOM   2626  CB  PHE B 132      -3.707  25.844   7.012  1.00 90.38           C  
ATOM   2627  O   PHE B 132      -5.672  23.453   7.039  1.00 90.38           O  
ATOM   2628  CG  PHE B 132      -3.307  27.281   6.762  1.00 90.38           C  
ATOM   2629  CD1 PHE B 132      -2.055  27.594   6.246  1.00 90.38           C  
ATOM   2630  CD2 PHE B 132      -4.184  28.312   7.047  1.00 90.38           C  
ATOM   2631  CE1 PHE B 132      -1.682  28.906   6.016  1.00 90.38           C  
ATOM   2632  CE2 PHE B 132      -3.820  29.641   6.816  1.00 90.38           C  
ATOM   2633  CZ  PHE B 132      -2.568  29.938   6.301  1.00 90.38           C  
ATOM   2634  N   THR B 133      -4.250  22.938   5.414  1.00 91.44           N  
ATOM   2635  CA  THR B 133      -4.348  21.500   5.660  1.00 91.44           C  
ATOM   2636  C   THR B 133      -3.027  20.953   6.191  1.00 91.44           C  
ATOM   2637  CB  THR B 133      -4.746  20.734   4.383  1.00 91.44           C  
ATOM   2638  O   THR B 133      -1.970  21.188   5.602  1.00 91.44           O  
ATOM   2639  CG2 THR B 133      -6.102  21.203   3.865  1.00 91.44           C  
ATOM   2640  OG1 THR B 133      -3.758  20.969   3.371  1.00 91.44           O  
ATOM   2641  N   ILE B 134      -3.082  20.328   7.348  1.00 92.06           N  
ATOM   2642  CA  ILE B 134      -1.905  19.766   7.992  1.00 92.06           C  
ATOM   2643  C   ILE B 134      -2.029  18.234   8.047  1.00 92.06           C  
ATOM   2644  CB  ILE B 134      -1.709  20.328   9.414  1.00 92.06           C  
ATOM   2645  O   ILE B 134      -2.977  17.703   8.633  1.00 92.06           O  
ATOM   2646  CG1 ILE B 134      -1.600  21.859   9.367  1.00 92.06           C  
ATOM   2647  CG2 ILE B 134      -0.475  19.719  10.078  1.00 92.06           C  
ATOM   2648  CD1 ILE B 134      -1.976  22.547  10.664  1.00 92.06           C  
ATOM   2649  N   THR B 135      -1.104  17.625   7.297  1.00 90.06           N  
ATOM   2650  CA  THR B 135      -1.082  16.172   7.293  1.00 90.06           C  
ATOM   2651  C   THR B 135       0.202  15.648   7.930  1.00 90.06           C  
ATOM   2652  CB  THR B 135      -1.214  15.617   5.863  1.00 90.06           C  
ATOM   2653  O   THR B 135       1.303  16.000   7.500  1.00 90.06           O  
ATOM   2654  CG2 THR B 135      -1.518  14.125   5.879  1.00 90.06           C  
ATOM   2655  OG1 THR B 135      -2.275  16.297   5.188  1.00 90.06           O  
ATOM   2656  N   GLY B 136       0.143  14.906   9.047  1.00 84.81           N  
ATOM   2657  CA  GLY B 136       1.297  14.359   9.742  1.00 84.81           C  
ATOM   2658  C   GLY B 136       0.959  13.789  11.109  1.00 84.81           C  
ATOM   2659  O   GLY B 136      -0.185  13.883  11.555  1.00 84.81           O  
ATOM   2660  N   HIS B 137       1.944  13.055  11.703  1.00 87.62           N  
ATOM   2661  CA  HIS B 137       1.787  12.516  13.047  1.00 87.62           C  
ATOM   2662  C   HIS B 137       1.712  13.633  14.086  1.00 87.62           C  
ATOM   2663  CB  HIS B 137       2.938  11.562  13.383  1.00 87.62           C  
ATOM   2664  O   HIS B 137       2.584  14.500  14.125  1.00 87.62           O  
ATOM   2665  CG  HIS B 137       2.775  10.859  14.695  1.00 87.62           C  
ATOM   2666  CD2 HIS B 137       3.529  10.891  15.820  1.00 87.62           C  
ATOM   2667  ND1 HIS B 137       1.730  10.000  14.953  1.00 87.62           N  
ATOM   2668  CE1 HIS B 137       1.849   9.531  16.188  1.00 87.62           C  
ATOM   2669  NE2 HIS B 137       2.932  10.055  16.734  1.00 87.62           N  
ATOM   2670  N   ALA B 138       0.594  13.555  14.812  1.00 88.88           N  
ATOM   2671  CA  ALA B 138       0.376  14.570  15.844  1.00 88.88           C  
ATOM   2672  C   ALA B 138       0.722  14.031  17.234  1.00 88.88           C  
ATOM   2673  CB  ALA B 138      -1.070  15.055  15.812  1.00 88.88           C  
ATOM   2674  O   ALA B 138       0.374  12.891  17.562  1.00 88.88           O  
ATOM   2675  N   GLU B 139       1.530  14.766  18.000  1.00 90.38           N  
ATOM   2676  CA  GLU B 139       1.819  14.469  19.406  1.00 90.38           C  
ATOM   2677  C   GLU B 139       1.227  15.531  20.328  1.00 90.38           C  
ATOM   2678  CB  GLU B 139       3.330  14.359  19.641  1.00 90.38           C  
ATOM   2679  O   GLU B 139       1.449  16.734  20.141  1.00 90.38           O  
ATOM   2680  CG  GLU B 139       3.955  13.117  19.016  1.00 90.38           C  
ATOM   2681  CD  GLU B 139       5.449  13.008  19.281  1.00 90.38           C  
ATOM   2682  OE1 GLU B 139       6.070  12.016  18.828  1.00 90.38           O  
ATOM   2683  OE2 GLU B 139       6.000  13.914  19.938  1.00 90.38           O  
ATOM   2684  N   THR B 140       0.420  15.055  21.203  1.00 89.50           N  
ATOM   2685  CA  THR B 140      -0.139  15.977  22.172  1.00 89.50           C  
ATOM   2686  C   THR B 140       0.775  16.094  23.391  1.00 89.50           C  
ATOM   2687  CB  THR B 140      -1.543  15.531  22.625  1.00 89.50           C  
ATOM   2688  O   THR B 140       1.059  15.094  24.062  1.00 89.50           O  
ATOM   2689  CG2 THR B 140      -2.176  16.562  23.562  1.00 89.50           C  
ATOM   2690  OG1 THR B 140      -2.377  15.367  21.469  1.00 89.50           O  
ATOM   2691  N   LYS B 141       1.329  17.234  23.516  1.00 88.06           N  
ATOM   2692  CA  LYS B 141       2.223  17.531  24.641  1.00 88.06           C  
ATOM   2693  C   LYS B 141       1.675  18.672  25.484  1.00 88.06           C  
ATOM   2694  CB  LYS B 141       3.621  17.875  24.125  1.00 88.06           C  
ATOM   2695  O   LYS B 141       0.782  19.406  25.047  1.00 88.06           O  
ATOM   2696  CG  LYS B 141       4.293  16.766  23.344  1.00 88.06           C  
ATOM   2697  CD  LYS B 141       5.688  17.156  22.875  1.00 88.06           C  
ATOM   2698  CE  LYS B 141       6.355  16.047  22.094  1.00 88.06           C  
ATOM   2699  NZ  LYS B 141       7.699  16.453  21.578  1.00 88.06           N  
ATOM   2700  N   GLN B 142       2.148  18.719  26.719  1.00 89.00           N  
ATOM   2701  CA  GLN B 142       1.812  19.844  27.594  1.00 89.00           C  
ATOM   2702  C   GLN B 142       2.646  21.078  27.250  1.00 89.00           C  
ATOM   2703  CB  GLN B 142       2.016  19.469  29.062  1.00 89.00           C  
ATOM   2704  O   GLN B 142       3.793  20.953  26.812  1.00 89.00           O  
ATOM   2705  CG  GLN B 142       1.067  18.391  29.562  1.00 89.00           C  
ATOM   2706  CD  GLN B 142      -0.350  18.891  29.750  1.00 89.00           C  
ATOM   2707  NE2 GLN B 142      -1.262  18.000  30.094  1.00 89.00           N  
ATOM   2708  OE1 GLN B 142      -0.623  20.094  29.594  1.00 89.00           O  
ATOM   2709  N   LEU B 143       1.995  22.188  27.312  1.00 85.62           N  
ATOM   2710  CA  LEU B 143       2.658  23.453  27.016  1.00 85.62           C  
ATOM   2711  C   LEU B 143       3.973  23.562  27.781  1.00 85.62           C  
ATOM   2712  CB  LEU B 143       1.745  24.625  27.359  1.00 85.62           C  
ATOM   2713  O   LEU B 143       4.965  24.062  27.250  1.00 85.62           O  
ATOM   2714  CG  LEU B 143       2.209  26.000  26.875  1.00 85.62           C  
ATOM   2715  CD1 LEU B 143       2.090  26.109  25.359  1.00 85.62           C  
ATOM   2716  CD2 LEU B 143       1.402  27.109  27.562  1.00 85.62           C  
ATOM   2717  N   THR B 144       4.113  23.094  29.047  1.00 81.06           N  
ATOM   2718  CA  THR B 144       5.285  23.203  29.922  1.00 81.06           C  
ATOM   2719  C   THR B 144       6.426  22.328  29.391  1.00 81.06           C  
ATOM   2720  CB  THR B 144       4.949  22.797  31.359  1.00 81.06           C  
ATOM   2721  O   THR B 144       7.598  22.641  29.625  1.00 81.06           O  
ATOM   2722  CG2 THR B 144       3.977  23.781  32.000  1.00 81.06           C  
ATOM   2723  OG1 THR B 144       4.359  21.500  31.359  1.00 81.06           O  
ATOM   2724  N   GLU B 145       6.094  21.328  28.688  1.00 84.50           N  
ATOM   2725  CA  GLU B 145       7.098  20.391  28.188  1.00 84.50           C  
ATOM   2726  C   GLU B 145       7.797  20.938  26.953  1.00 84.50           C  
ATOM   2727  CB  GLU B 145       6.461  19.031  27.875  1.00 84.50           C  
ATOM   2728  O   GLU B 145       8.906  20.516  26.625  1.00 84.50           O  
ATOM   2729  CG  GLU B 145       6.047  18.250  29.125  1.00 84.50           C  
ATOM   2730  CD  GLU B 145       5.371  16.938  28.797  1.00 84.50           C  
ATOM   2731  OE1 GLU B 145       4.891  16.250  29.734  1.00 84.50           O  
ATOM   2732  OE2 GLU B 145       5.320  16.578  27.594  1.00 84.50           O  
ATOM   2733  N   MET B 146       7.180  21.797  26.375  1.00 82.38           N  
ATOM   2734  CA  MET B 146       7.730  22.312  25.125  1.00 82.38           C  
ATOM   2735  C   MET B 146       8.453  23.641  25.344  1.00 82.38           C  
ATOM   2736  CB  MET B 146       6.621  22.500  24.078  1.00 82.38           C  
ATOM   2737  O   MET B 146       9.008  24.203  24.406  1.00 82.38           O  
ATOM   2738  CG  MET B 146       5.984  21.188  23.625  1.00 82.38           C  
ATOM   2739  SD  MET B 146       5.148  21.344  22.000  1.00 82.38           S  
ATOM   2740  CE  MET B 146       6.480  22.078  21.016  1.00 82.38           C  
ATOM   2741  N   LEU B 147       8.398  24.000  26.547  1.00 81.44           N  
ATOM   2742  CA  LEU B 147       9.133  25.219  26.891  1.00 81.44           C  
ATOM   2743  C   LEU B 147      10.625  24.938  26.984  1.00 81.44           C  
ATOM   2744  CB  LEU B 147       8.617  25.812  28.203  1.00 81.44           C  
ATOM   2745  O   LEU B 147      11.031  23.828  27.328  1.00 81.44           O  
ATOM   2746  CG  LEU B 147       7.207  26.391  28.172  1.00 81.44           C  
ATOM   2747  CD1 LEU B 147       6.723  26.672  29.594  1.00 81.44           C  
ATOM   2748  CD2 LEU B 147       7.164  27.656  27.328  1.00 81.44           C  
ATOM   2749  N   PRO B 148      11.539  26.000  26.469  1.00 76.06           N  
ATOM   2750  CA  PRO B 148      11.234  27.391  26.141  1.00 76.06           C  
ATOM   2751  C   PRO B 148      11.055  27.609  24.625  1.00 76.06           C  
ATOM   2752  CB  PRO B 148      12.453  28.156  26.656  1.00 76.06           C  
ATOM   2753  O   PRO B 148      10.734  28.719  24.203  1.00 76.06           O  
ATOM   2754  CG  PRO B 148      13.562  27.172  26.641  1.00 76.06           C  
ATOM   2755  CD  PRO B 148      12.977  25.781  26.766  1.00 76.06           C  
ATOM   2756  N   SER B 149      11.219  26.562  23.828  1.00 76.38           N  
ATOM   2757  CA  SER B 149      11.266  26.719  22.375  1.00 76.38           C  
ATOM   2758  C   SER B 149       9.930  27.234  21.828  1.00 76.38           C  
ATOM   2759  CB  SER B 149      11.625  25.406  21.703  1.00 76.38           C  
ATOM   2760  O   SER B 149       9.891  27.922  20.812  1.00 76.38           O  
ATOM   2761  OG  SER B 149      10.695  24.391  22.031  1.00 76.38           O  
ATOM   2762  N   ILE B 150       8.883  27.031  22.500  1.00 81.75           N  
ATOM   2763  CA  ILE B 150       7.555  27.344  21.984  1.00 81.75           C  
ATOM   2764  C   ILE B 150       7.137  28.734  22.453  1.00 81.75           C  
ATOM   2765  CB  ILE B 150       6.512  26.297  22.453  1.00 81.75           C  
ATOM   2766  O   ILE B 150       6.129  29.281  21.984  1.00 81.75           O  
ATOM   2767  CG1 ILE B 150       5.336  26.250  21.469  1.00 81.75           C  
ATOM   2768  CG2 ILE B 150       6.031  26.594  23.875  1.00 81.75           C  
ATOM   2769  CD1 ILE B 150       5.645  25.547  20.156  1.00 81.75           C  
ATOM   2770  N   LEU B 151       7.926  29.359  23.328  1.00 79.44           N  
ATOM   2771  CA  LEU B 151       7.574  30.641  23.938  1.00 79.44           C  
ATOM   2772  C   LEU B 151       7.375  31.719  22.859  1.00 79.44           C  
ATOM   2773  CB  LEU B 151       8.656  31.094  24.922  1.00 79.44           C  
ATOM   2774  O   LEU B 151       6.484  32.562  22.969  1.00 79.44           O  
ATOM   2775  CG  LEU B 151       8.188  31.922  26.109  1.00 79.44           C  
ATOM   2776  CD1 LEU B 151       8.227  31.078  27.391  1.00 79.44           C  
ATOM   2777  CD2 LEU B 151       9.047  33.188  26.266  1.00 79.44           C  
ATOM   2778  N   ASN B 152       8.234  31.672  21.859  1.00 77.44           N  
ATOM   2779  CA  ASN B 152       8.148  32.656  20.797  1.00 77.44           C  
ATOM   2780  C   ASN B 152       6.887  32.469  19.953  1.00 77.44           C  
ATOM   2781  CB  ASN B 152       9.391  32.625  19.906  1.00 77.44           C  
ATOM   2782  O   ASN B 152       6.520  33.344  19.172  1.00 77.44           O  
ATOM   2783  CG  ASN B 152      10.656  32.969  20.656  1.00 77.44           C  
ATOM   2784  ND2 ASN B 152      11.805  32.656  20.062  1.00 77.44           N  
ATOM   2785  OD1 ASN B 152      10.609  33.500  21.766  1.00 77.44           O  
ATOM   2786  N   GLN B 153       6.199  31.375  20.141  1.00 80.75           N  
ATOM   2787  CA  GLN B 153       5.039  31.062  19.312  1.00 80.75           C  
ATOM   2788  C   GLN B 153       3.742  31.234  20.094  1.00 80.75           C  
ATOM   2789  CB  GLN B 153       5.137  29.641  18.750  1.00 80.75           C  
ATOM   2790  O   GLN B 153       2.654  31.188  19.516  1.00 80.75           O  
ATOM   2791  CG  GLN B 153       6.379  29.406  17.906  1.00 80.75           C  
ATOM   2792  CD  GLN B 153       6.402  28.016  17.297  1.00 80.75           C  
ATOM   2793  NE2 GLN B 153       7.594  27.438  17.172  1.00 80.75           N  
ATOM   2794  OE1 GLN B 153       5.359  27.469  16.922  1.00 80.75           O  
ATOM   2795  N   LEU B 154       3.924  31.484  21.359  1.00 81.31           N  
ATOM   2796  CA  LEU B 154       2.756  31.562  22.219  1.00 81.31           C  
ATOM   2797  C   LEU B 154       2.064  32.906  22.078  1.00 81.31           C  
ATOM   2798  CB  LEU B 154       3.156  31.328  23.688  1.00 81.31           C  
ATOM   2799  O   LEU B 154       2.721  33.938  21.828  1.00 81.31           O  
ATOM   2800  CG  LEU B 154       3.656  29.922  24.031  1.00 81.31           C  
ATOM   2801  CD1 LEU B 154       4.297  29.922  25.422  1.00 81.31           C  
ATOM   2802  CD2 LEU B 154       2.516  28.922  23.969  1.00 81.31           C  
ATOM   2803  N   GLY B 155       0.754  32.875  22.000  1.00 77.50           N  
ATOM   2804  CA  GLY B 155      -0.029  34.125  22.031  1.00 77.50           C  
ATOM   2805  C   GLY B 155      -0.453  34.531  23.422  1.00 77.50           C  
ATOM   2806  O   GLY B 155      -0.057  33.906  24.406  1.00 77.50           O  
ATOM   2807  N   ALA B 156      -1.069  35.625  23.547  1.00 75.38           N  
ATOM   2808  CA  ALA B 156      -1.494  36.219  24.828  1.00 75.38           C  
ATOM   2809  C   ALA B 156      -2.365  35.219  25.609  1.00 75.38           C  
ATOM   2810  CB  ALA B 156      -2.244  37.500  24.594  1.00 75.38           C  
ATOM   2811  O   ALA B 156      -2.215  35.094  26.828  1.00 75.38           O  
ATOM   2812  N   ASP B 157      -3.129  34.469  24.922  1.00 72.44           N  
ATOM   2813  CA  ASP B 157      -4.039  33.531  25.578  1.00 72.44           C  
ATOM   2814  C   ASP B 157      -3.277  32.344  26.172  1.00 72.44           C  
ATOM   2815  CB  ASP B 157      -5.098  33.031  24.594  1.00 72.44           C  
ATOM   2816  O   ASP B 157      -3.557  31.922  27.297  1.00 72.44           O  
ATOM   2817  CG  ASP B 157      -6.070  34.094  24.156  1.00 72.44           C  
ATOM   2818  OD1 ASP B 157      -6.285  35.062  24.922  1.00 72.44           O  
ATOM   2819  OD2 ASP B 157      -6.629  34.000  23.047  1.00 72.44           O  
ATOM   2820  N   SER B 158      -2.369  31.891  25.375  1.00 75.94           N  
ATOM   2821  CA  SER B 158      -1.583  30.750  25.844  1.00 75.94           C  
ATOM   2822  C   SER B 158      -0.662  31.156  27.000  1.00 75.94           C  
ATOM   2823  CB  SER B 158      -0.759  30.156  24.703  1.00 75.94           C  
ATOM   2824  O   SER B 158      -0.370  30.344  27.875  1.00 75.94           O  
ATOM   2825  OG  SER B 158      -1.597  29.766  23.641  1.00 75.94           O  
ATOM   2826  N   LEU B 159      -0.255  32.406  26.984  1.00 76.12           N  
ATOM   2827  CA  LEU B 159       0.579  32.906  28.062  1.00 76.12           C  
ATOM   2828  C   LEU B 159      -0.213  33.000  29.375  1.00 76.12           C  
ATOM   2829  CB  LEU B 159       1.146  34.281  27.703  1.00 76.12           C  
ATOM   2830  O   LEU B 159       0.319  32.719  30.453  1.00 76.12           O  
ATOM   2831  CG  LEU B 159       2.512  34.281  27.016  1.00 76.12           C  
ATOM   2832  CD1 LEU B 159       2.645  35.531  26.109  1.00 76.12           C  
ATOM   2833  CD2 LEU B 159       3.633  34.250  28.047  1.00 76.12           C  
ATOM   2834  N   THR B 160      -1.456  33.281  29.203  1.00 77.00           N  
ATOM   2835  CA  THR B 160      -2.322  33.344  30.375  1.00 77.00           C  
ATOM   2836  C   THR B 160      -2.523  31.969  30.969  1.00 77.00           C  
ATOM   2837  CB  THR B 160      -3.691  33.969  30.031  1.00 77.00           C  
ATOM   2838  O   THR B 160      -2.514  31.797  32.188  1.00 77.00           O  
ATOM   2839  CG2 THR B 160      -4.504  34.250  31.281  1.00 77.00           C  
ATOM   2840  OG1 THR B 160      -3.490  35.188  29.312  1.00 77.00           O  
ATOM   2841  N   SER B 161      -2.619  31.016  30.047  1.00 75.56           N  
ATOM   2842  CA  SER B 161      -2.764  29.641  30.531  1.00 75.56           C  
ATOM   2843  C   SER B 161      -1.500  29.156  31.234  1.00 75.56           C  
ATOM   2844  CB  SER B 161      -3.094  28.703  29.375  1.00 75.56           C  
ATOM   2845  O   SER B 161      -1.575  28.469  32.250  1.00 75.56           O  
ATOM   2846  OG  SER B 161      -4.406  28.938  28.891  1.00 75.56           O  
ATOM   2847  N   LEU B 162      -0.396  29.562  30.656  1.00 75.12           N  
ATOM   2848  CA  LEU B 162       0.880  29.234  31.281  1.00 75.12           C  
ATOM   2849  C   LEU B 162       1.021  29.922  32.625  1.00 75.12           C  
ATOM   2850  CB  LEU B 162       2.043  29.625  30.359  1.00 75.12           C  
ATOM   2851  O   LEU B 162       1.521  29.344  33.594  1.00 75.12           O  
ATOM   2852  CG  LEU B 162       2.785  28.469  29.688  1.00 75.12           C  
ATOM   2853  CD1 LEU B 162       3.357  28.938  28.344  1.00 75.12           C  
ATOM   2854  CD2 LEU B 162       3.891  27.938  30.594  1.00 75.12           C  
ATOM   2855  N   ARG B 163       0.576  31.109  32.750  1.00 75.06           N  
ATOM   2856  CA  ARG B 163       0.594  31.844  34.000  1.00 75.06           C  
ATOM   2857  C   ARG B 163      -0.312  31.172  35.031  1.00 75.06           C  
ATOM   2858  CB  ARG B 163       0.165  33.281  33.781  1.00 75.06           C  
ATOM   2859  O   ARG B 163       0.057  31.062  36.219  1.00 75.06           O  
ATOM   2860  CG  ARG B 163       0.658  34.250  34.875  1.00 75.06           C  
ATOM   2861  CD  ARG B 163       0.242  35.688  34.562  1.00 75.06           C  
ATOM   2862  NE  ARG B 163       0.640  36.594  35.656  1.00 75.06           N  
ATOM   2863  NH1 ARG B 163      -0.180  38.500  34.625  1.00 75.06           N  
ATOM   2864  NH2 ARG B 163       0.833  38.625  36.688  1.00 75.06           N  
ATOM   2865  CZ  ARG B 163       0.430  37.906  35.656  1.00 75.06           C  
ATOM   2866  N   ARG B 164      -1.410  30.750  34.594  1.00 73.38           N  
ATOM   2867  CA  ARG B 164      -2.346  30.078  35.500  1.00 73.38           C  
ATOM   2868  C   ARG B 164      -1.774  28.766  36.000  1.00 73.38           C  
ATOM   2869  CB  ARG B 164      -3.688  29.844  34.812  1.00 73.38           C  
ATOM   2870  O   ARG B 164      -1.937  28.422  37.188  1.00 73.38           O  
ATOM   2871  CG  ARG B 164      -4.621  31.047  34.844  1.00 73.38           C  
ATOM   2872  CD  ARG B 164      -5.977  30.719  34.219  1.00 73.38           C  
ATOM   2873  NE  ARG B 164      -6.848  31.891  34.188  1.00 73.38           N  
ATOM   2874  NH1 ARG B 164      -8.500  30.891  32.938  1.00 73.38           N  
ATOM   2875  NH2 ARG B 164      -8.742  33.062  33.625  1.00 73.38           N  
ATOM   2876  CZ  ARG B 164      -8.023  31.938  33.594  1.00 73.38           C  
ATOM   2877  N   LEU B 165      -1.127  28.062  35.125  1.00 70.81           N  
ATOM   2878  CA  LEU B 165      -0.527  26.797  35.531  1.00 70.81           C  
ATOM   2879  C   LEU B 165       0.630  27.016  36.500  1.00 70.81           C  
ATOM   2880  CB  LEU B 165      -0.039  26.016  34.312  1.00 70.81           C  
ATOM   2881  O   LEU B 165       0.813  26.250  37.438  1.00 70.81           O  
ATOM   2882  CG  LEU B 165      -1.001  24.984  33.719  1.00 70.81           C  
ATOM   2883  CD1 LEU B 165      -0.972  25.016  32.219  1.00 70.81           C  
ATOM   2884  CD2 LEU B 165      -0.653  23.594  34.250  1.00 70.81           C  
ATOM   2885  N   ALA B 166       1.418  28.047  36.250  1.00 68.12           N  
ATOM   2886  CA  ALA B 166       2.518  28.438  37.156  1.00 68.12           C  
ATOM   2887  C   ALA B 166       1.995  28.906  38.500  1.00 68.12           C  
ATOM   2888  CB  ALA B 166       3.367  29.516  36.500  1.00 68.12           C  
ATOM   2889  O   ALA B 166       2.619  28.656  39.531  1.00 68.12           O  
ATOM   2890  N   GLU B 167       0.889  29.562  38.469  1.00 65.69           N  
ATOM   2891  CA  GLU B 167       0.300  30.047  39.719  1.00 65.69           C  
ATOM   2892  C   GLU B 167      -0.322  28.891  40.500  1.00 65.69           C  
ATOM   2893  CB  GLU B 167      -0.751  31.125  39.438  1.00 65.69           C  
ATOM   2894  O   GLU B 167      -0.352  28.922  41.750  1.00 65.69           O  
ATOM   2895  CG  GLU B 167      -0.205  32.531  39.500  1.00 65.69           C  
ATOM   2896  CD  GLU B 167      -1.234  33.594  39.125  1.00 65.69           C  
ATOM   2897  OE1 GLU B 167      -0.895  34.812  39.125  1.00 65.69           O  
ATOM   2898  OE2 GLU B 167      -2.391  33.219  38.844  1.00 65.69           O  
ATOM   2899  N   ALA B 168      -0.893  27.875  39.812  1.00 57.59           N  
ATOM   2900  CA  ALA B 168      -1.502  26.734  40.531  1.00 57.59           C  
ATOM   2901  C   ALA B 168      -0.438  25.828  41.125  1.00 57.59           C  
ATOM   2902  CB  ALA B 168      -2.387  25.938  39.562  1.00 57.59           C  
ATOM   2903  O   ALA B 168      -0.754  24.938  41.906  1.00 57.59           O  
ATOM   2904  N   LEU B 169       0.736  25.797  40.688  1.00 52.25           N  
ATOM   2905  CA  LEU B 169       1.786  25.062  41.375  1.00 52.25           C  
ATOM   2906  C   LEU B 169       1.991  25.594  42.781  1.00 52.25           C  
ATOM   2907  CB  LEU B 169       3.100  25.141  40.594  1.00 52.25           C  
ATOM   2908  O   LEU B 169       1.955  26.812  43.000  1.00 52.25           O  
ATOM   2909  CG  LEU B 169       3.426  23.938  39.688  1.00 52.25           C  
ATOM   2910  CD1 LEU B 169       3.762  24.406  38.281  1.00 52.25           C  
ATOM   2911  CD2 LEU B 169       4.574  23.125  40.281  1.00 52.25           C  
ATOM   2912  N   PRO B 170       1.496  24.812  43.781  1.00 50.97           N  
ATOM   2913  CA  PRO B 170       1.622  25.250  45.156  1.00 50.97           C  
ATOM   2914  C   PRO B 170       2.891  26.062  45.438  1.00 50.97           C  
ATOM   2915  CB  PRO B 170       1.655  23.922  45.938  1.00 50.97           C  
ATOM   2916  O   PRO B 170       3.932  25.781  44.812  1.00 50.97           O  
ATOM   2917  CG  PRO B 170       1.868  22.875  44.906  1.00 50.97           C  
ATOM   2918  CD  PRO B 170       1.780  23.516  43.562  1.00 50.97           C  
ATOM   2919  N   LYS B 171       2.678  27.328  45.625  1.00 44.38           N  
ATOM   2920  CA  LYS B 171       3.758  28.109  46.219  1.00 44.38           C  
ATOM   2921  C   LYS B 171       4.445  27.312  47.344  1.00 44.38           C  
ATOM   2922  CB  LYS B 171       3.225  29.438  46.781  1.00 44.38           C  
ATOM   2923  O   LYS B 171       3.824  26.984  48.344  1.00 44.38           O  
ATOM   2924  CG  LYS B 171       3.076  30.531  45.719  1.00 44.38           C  
ATOM   2925  CD  LYS B 171       2.639  31.844  46.344  1.00 44.38           C  
ATOM   2926  CE  LYS B 171       2.482  32.938  45.312  1.00 44.38           C  
ATOM   2927  NZ  LYS B 171       2.010  34.219  45.906  1.00 44.38           N  
ATOM   2928  N   GLN B 172       5.094  26.203  47.094  1.00 35.59           N  
ATOM   2929  CA  GLN B 172       5.938  25.828  48.219  1.00 35.59           C  
ATOM   2930  C   GLN B 172       6.516  27.078  48.875  1.00 35.59           C  
ATOM   2931  CB  GLN B 172       7.070  24.906  47.750  1.00 35.59           C  
ATOM   2932  O   GLN B 172       7.133  27.922  48.219  1.00 35.59           O  
ATOM   2933  CG  GLN B 172       6.672  23.438  47.688  1.00 35.59           C  
ATOM   2934  CD  GLN B 172       7.848  22.531  47.406  1.00 35.59           C  
ATOM   2935  NE2 GLN B 172       7.707  21.250  47.750  1.00 35.59           N  
ATOM   2936  OE1 GLN B 172       8.867  22.953  46.875  1.00 35.59           O  
ATOM   2937  N   SER B 173       5.668  27.562  49.875  1.00 35.38           N  
ATOM   2938  CA  SER B 173       6.035  28.453  51.000  1.00 35.38           C  
ATOM   2939  C   SER B 173       7.488  28.234  51.406  1.00 35.38           C  
ATOM   2940  CB  SER B 173       5.113  28.234  52.188  1.00 35.38           C  
ATOM   2941  O   SER B 173       7.816  27.234  52.031  1.00 35.38           O  
ATOM   2942  OG  SER B 173       4.191  27.188  51.938  1.00 35.38           O  
ATOM   2943  N   VAL B 174       8.477  28.375  50.500  1.00 34.31           N  
ATOM   2944  CA  VAL B 174       9.742  28.578  51.219  1.00 34.31           C  
ATOM   2945  C   VAL B 174       9.578  29.688  52.250  1.00 34.31           C  
ATOM   2946  CB  VAL B 174      10.883  28.938  50.219  1.00 34.31           C  
ATOM   2947  O   VAL B 174       9.562  30.875  51.906  1.00 34.31           O  
ATOM   2948  CG1 VAL B 174      12.211  29.047  50.969  1.00 34.31           C  
ATOM   2949  CG2 VAL B 174      10.969  27.891  49.125  1.00 34.31           C  
ATOM   2950  N   ASP B 175       8.453  29.641  52.969  1.00 31.89           N  
ATOM   2951  CA  ASP B 175       8.477  30.469  54.188  1.00 31.89           C  
ATOM   2952  C   ASP B 175       9.766  30.250  54.969  1.00 31.89           C  
ATOM   2953  CB  ASP B 175       7.262  30.188  55.062  1.00 31.89           C  
ATOM   2954  O   ASP B 175       9.734  29.703  56.062  1.00 31.89           O  
ATOM   2955  CG  ASP B 175       6.504  31.438  55.469  1.00 31.89           C  
ATOM   2956  OD1 ASP B 175       7.051  32.562  55.312  1.00 31.89           O  
ATOM   2957  OD2 ASP B 175       5.352  31.312  55.906  1.00 31.89           O  
ATOM   2958  N   GLY B 176      10.867  29.484  54.531  1.00 27.62           N  
ATOM   2959  CA  GLY B 176      11.852  29.688  55.594  1.00 27.62           C  
ATOM   2960  C   GLY B 176      12.125  31.141  55.906  1.00 27.62           C  
ATOM   2961  O   GLY B 176      12.414  31.922  54.969  1.00 27.62           O  
ATOM   2962  N   LYS B 177      11.289  31.812  56.781  1.00 29.44           N  
ATOM   2963  CA  LYS B 177      11.508  33.031  57.531  1.00 29.44           C  
ATOM   2964  C   LYS B 177      12.984  33.188  57.906  1.00 29.44           C  
ATOM   2965  CB  LYS B 177      10.641  33.062  58.812  1.00 29.44           C  
ATOM   2966  O   LYS B 177      13.328  34.000  58.781  1.00 29.44           O  
ATOM   2967  CG  LYS B 177       9.758  34.281  58.938  1.00 29.44           C  
ATOM   2968  CD  LYS B 177       8.852  34.188  60.156  1.00 29.44           C  
ATOM   2969  CE  LYS B 177       8.031  35.469  60.344  1.00 29.44           C  
ATOM   2970  NZ  LYS B 177       7.184  35.406  61.562  1.00 29.44           N  
ATOM   2971  N   ALA B 178      14.109  32.719  57.469  1.00 26.84           N  
ATOM   2972  CA  ALA B 178      15.109  33.312  58.344  1.00 26.84           C  
ATOM   2973  C   ALA B 178      14.914  34.844  58.438  1.00 26.84           C  
ATOM   2974  CB  ALA B 178      16.516  33.000  57.844  1.00 26.84           C  
ATOM   2975  O   ALA B 178      14.539  35.469  57.438  1.00 26.84           O  
ATOM   2976  N   PRO B 179      14.500  35.375  59.625  1.00 28.08           N  
ATOM   2977  CA  PRO B 179      14.336  36.719  60.094  1.00 28.08           C  
ATOM   2978  C   PRO B 179      15.430  37.688  59.594  1.00 28.08           C  
ATOM   2979  CB  PRO B 179      14.414  36.562  61.625  1.00 28.08           C  
ATOM   2980  O   PRO B 179      16.625  37.438  59.844  1.00 28.08           O  
ATOM   2981  CG  PRO B 179      14.953  35.188  61.844  1.00 28.08           C  
ATOM   2982  CD  PRO B 179      15.055  34.500  60.500  1.00 28.08           C  
ATOM   2983  N   LEU B 180      15.453  37.906  58.281  1.00 25.47           N  
ATOM   2984  CA  LEU B 180      16.438  38.969  57.969  1.00 25.47           C  
ATOM   2985  C   LEU B 180      16.328  40.094  58.969  1.00 25.47           C  
ATOM   2986  CB  LEU B 180      16.266  39.469  56.562  1.00 25.47           C  
ATOM   2987  O   LEU B 180      15.227  40.625  59.219  1.00 25.47           O  
ATOM   2988  CG  LEU B 180      16.906  38.656  55.438  1.00 25.47           C  
ATOM   2989  CD1 LEU B 180      16.109  38.750  54.156  1.00 25.47           C  
ATOM   2990  CD2 LEU B 180      18.359  39.094  55.219  1.00 25.47           C  
ATOM   2991  N   ALA B 181      17.156  40.031  60.062  1.00 23.95           N  
ATOM   2992  CA  ALA B 181      17.500  41.094  61.000  1.00 23.95           C  
ATOM   2993  C   ALA B 181      17.438  42.469  60.281  1.00 23.95           C  
ATOM   2994  CB  ALA B 181      18.891  40.875  61.594  1.00 23.95           C  
ATOM   2995  O   ALA B 181      17.594  42.531  59.062  1.00 23.95           O  
ATOM   2996  N   THR B 182      16.750  43.406  60.875  1.00 25.64           N  
ATOM   2997  CA  THR B 182      16.453  44.812  60.688  1.00 25.64           C  
ATOM   2998  C   THR B 182      17.703  45.594  60.312  1.00 25.64           C  
ATOM   2999  CB  THR B 182      15.852  45.438  61.969  1.00 25.64           C  
ATOM   3000  O   THR B 182      18.016  46.625  60.906  1.00 25.64           O  
ATOM   3001  CG2 THR B 182      14.352  45.156  62.062  1.00 25.64           C  
ATOM   3002  OG1 THR B 182      16.484  44.844  63.125  1.00 25.64           O  
ATOM   3003  N   GLY B 183      18.688  44.875  59.500  1.00 23.50           N  
ATOM   3004  CA  GLY B 183      19.828  45.781  59.562  1.00 23.50           C  
ATOM   3005  C   GLY B 183      19.469  47.188  59.219  1.00 23.50           C  
ATOM   3006  O   GLY B 183      18.453  47.438  58.562  1.00 23.50           O  
ATOM   3007  N   GLU B 184      19.906  48.156  60.125  1.00 25.30           N  
ATOM   3008  CA  GLU B 184      20.000  49.594  60.250  1.00 25.30           C  
ATOM   3009  C   GLU B 184      20.234  50.281  58.906  1.00 25.30           C  
ATOM   3010  CB  GLU B 184      21.125  49.969  61.219  1.00 25.30           C  
ATOM   3011  O   GLU B 184      20.625  49.625  57.938  1.00 25.30           O  
ATOM   3012  CG  GLU B 184      20.750  49.812  62.688  1.00 25.30           C  
ATOM   3013  CD  GLU B 184      21.812  50.344  63.656  1.00 25.30           C  
ATOM   3014  OE1 GLU B 184      21.484  50.625  64.812  1.00 25.30           O  
ATOM   3015  OE2 GLU B 184      22.984  50.438  63.219  1.00 25.30           O  
ATOM   3016  N   ASP B 185      20.062  51.594  58.938  1.00 25.33           N  
ATOM   3017  CA  ASP B 185      20.078  52.719  58.000  1.00 25.33           C  
ATOM   3018  C   ASP B 185      21.203  52.594  57.000  1.00 25.33           C  
ATOM   3019  CB  ASP B 185      20.203  54.031  58.781  1.00 25.33           C  
ATOM   3020  O   ASP B 185      22.172  51.844  57.219  1.00 25.33           O  
ATOM   3021  CG  ASP B 185      18.875  54.625  59.156  1.00 25.33           C  
ATOM   3022  OD1 ASP B 185      17.875  54.438  58.406  1.00 25.33           O  
ATOM   3023  OD2 ASP B 185      18.797  55.312  60.219  1.00 25.33           O  
ATOM   3024  N   ASP B 186      20.969  53.156  55.812  1.00 24.36           N  
ATOM   3025  CA  ASP B 186      21.531  53.281  54.469  1.00 24.36           C  
ATOM   3026  C   ASP B 186      23.031  53.562  54.531  1.00 24.36           C  
ATOM   3027  CB  ASP B 186      20.828  54.375  53.688  1.00 24.36           C  
ATOM   3028  O   ASP B 186      23.750  53.375  53.562  1.00 24.36           O  
ATOM   3029  CG  ASP B 186      19.859  53.812  52.656  1.00 24.36           C  
ATOM   3030  OD1 ASP B 186      20.016  52.656  52.219  1.00 24.36           O  
ATOM   3031  OD2 ASP B 186      18.938  54.562  52.250  1.00 24.36           O  
ATOM   3032  N   ASP B 187      23.484  54.469  55.531  1.00 26.56           N  
ATOM   3033  CA  ASP B 187      24.297  55.500  54.906  1.00 26.56           C  
ATOM   3034  C   ASP B 187      25.656  54.969  54.469  1.00 26.56           C  
ATOM   3035  CB  ASP B 187      24.500  56.688  55.875  1.00 26.56           C  
ATOM   3036  O   ASP B 187      26.609  54.938  55.250  1.00 26.56           O  
ATOM   3037  CG  ASP B 187      23.734  57.938  55.438  1.00 26.56           C  
ATOM   3038  OD1 ASP B 187      23.375  58.062  54.250  1.00 26.56           O  
ATOM   3039  OD2 ASP B 187      23.484  58.781  56.312  1.00 26.56           O  
ATOM   3040  N   ASP B 188      25.656  53.656  54.031  1.00 25.38           N  
ATOM   3041  CA  ASP B 188      26.953  53.000  54.031  1.00 25.38           C  
ATOM   3042  C   ASP B 188      27.984  53.781  53.219  1.00 25.38           C  
ATOM   3043  CB  ASP B 188      26.828  51.562  53.531  1.00 25.38           C  
ATOM   3044  O   ASP B 188      27.844  53.875  52.000  1.00 25.38           O  
ATOM   3045  CG  ASP B 188      26.641  50.531  54.625  1.00 25.38           C  
ATOM   3046  OD1 ASP B 188      27.094  50.812  55.781  1.00 25.38           O  
ATOM   3047  OD2 ASP B 188      26.062  49.469  54.375  1.00 25.38           O  
ATOM   3048  N   GLU B 189      28.578  54.969  53.906  1.00 26.50           N  
ATOM   3049  CA  GLU B 189      29.750  55.781  53.594  1.00 26.50           C  
ATOM   3050  C   GLU B 189      30.891  54.906  53.094  1.00 26.50           C  
ATOM   3051  CB  GLU B 189      30.203  56.562  54.812  1.00 26.50           C  
ATOM   3052  O   GLU B 189      31.406  54.031  53.812  1.00 26.50           O  
ATOM   3053  CG  GLU B 189      29.578  57.938  54.938  1.00 26.50           C  
ATOM   3054  CD  GLU B 189      30.062  58.750  56.125  1.00 26.50           C  
ATOM   3055  OE1 GLU B 189      29.734  59.938  56.250  1.00 26.50           O  
ATOM   3056  OE2 GLU B 189      30.781  58.156  56.969  1.00 26.50           O  
ATOM   3057  N   VAL B 190      30.609  54.281  51.875  1.00 29.05           N  
ATOM   3058  CA  VAL B 190      31.719  53.562  51.250  1.00 29.05           C  
ATOM   3059  C   VAL B 190      33.000  54.344  51.406  1.00 29.05           C  
ATOM   3060  CB  VAL B 190      31.438  53.344  49.719  1.00 29.05           C  
ATOM   3061  O   VAL B 190      33.094  55.500  51.031  1.00 29.05           O  
ATOM   3062  CG1 VAL B 190      32.531  52.500  49.094  1.00 29.05           C  
ATOM   3063  CG2 VAL B 190      30.062  52.688  49.531  1.00 29.05           C  
ATOM   3064  N   PRO B 191      33.656  54.000  52.469  1.00 27.83           N  
ATOM   3065  CA  PRO B 191      34.938  54.562  52.906  1.00 27.83           C  
ATOM   3066  C   PRO B 191      35.906  54.781  51.750  1.00 27.83           C  
ATOM   3067  CB  PRO B 191      35.469  53.531  53.875  1.00 27.83           C  
ATOM   3068  O   PRO B 191      35.844  54.094  50.719  1.00 27.83           O  
ATOM   3069  CG  PRO B 191      34.656  52.281  53.625  1.00 27.83           C  
ATOM   3070  CD  PRO B 191      33.562  52.656  52.688  1.00 27.83           C  
ATOM   3071  N   ASP B 192      36.562  55.969  51.688  1.00 28.02           N  
ATOM   3072  CA  ASP B 192      37.562  56.656  50.906  1.00 28.02           C  
ATOM   3073  C   ASP B 192      38.812  55.812  50.719  1.00 28.02           C  
ATOM   3074  CB  ASP B 192      37.938  58.000  51.594  1.00 28.02           C  
ATOM   3075  O   ASP B 192      39.938  56.312  50.688  1.00 28.02           O  
ATOM   3076  CG  ASP B 192      37.031  59.125  51.188  1.00 28.02           C  
ATOM   3077  OD1 ASP B 192      36.438  59.062  50.094  1.00 28.02           O  
ATOM   3078  OD2 ASP B 192      36.906  60.094  51.969  1.00 28.02           O  
ATOM   3079  N   LEU B 193      38.656  54.438  50.531  1.00 26.22           N  
ATOM   3080  CA  LEU B 193      40.000  53.875  50.562  1.00 26.22           C  
ATOM   3081  C   LEU B 193      40.938  54.688  49.688  1.00 26.22           C  
ATOM   3082  CB  LEU B 193      39.969  52.406  50.125  1.00 26.22           C  
ATOM   3083  O   LEU B 193      40.750  54.781  48.469  1.00 26.22           O  
ATOM   3084  CG  LEU B 193      40.875  51.469  50.875  1.00 26.22           C  
ATOM   3085  CD1 LEU B 193      40.062  50.719  51.969  1.00 26.22           C  
ATOM   3086  CD2 LEU B 193      41.531  50.469  49.938  1.00 26.22           C  
ATOM   3087  N   VAL B 194      41.625  55.719  50.250  1.00 26.16           N  
ATOM   3088  CA  VAL B 194      42.656  56.656  49.875  1.00 26.16           C  
ATOM   3089  C   VAL B 194      43.812  55.875  49.219  1.00 26.16           C  
ATOM   3090  CB  VAL B 194      43.188  57.469  51.062  1.00 26.16           C  
ATOM   3091  O   VAL B 194      44.312  56.250  48.156  1.00 26.16           O  
ATOM   3092  CG1 VAL B 194      44.000  58.656  50.594  1.00 26.16           C  
ATOM   3093  CG2 VAL B 194      42.000  57.938  51.938  1.00 26.16           C  
ATOM   3094  N   GLU B 195      44.688  55.094  49.906  1.00 25.34           N  
ATOM   3095  CA  GLU B 195      46.094  55.500  49.812  1.00 25.34           C  
ATOM   3096  C   GLU B 195      46.719  55.000  48.531  1.00 25.34           C  
ATOM   3097  CB  GLU B 195      46.875  54.969  51.031  1.00 25.34           C  
ATOM   3098  O   GLU B 195      46.250  54.031  47.906  1.00 25.34           O  
ATOM   3099  CG  GLU B 195      46.719  55.844  52.250  1.00 25.34           C  
ATOM   3100  CD  GLU B 195      47.625  55.406  53.406  1.00 25.34           C  
ATOM   3101  OE1 GLU B 195      47.906  56.219  54.312  1.00 25.34           O  
ATOM   3102  OE2 GLU B 195      48.062  54.219  53.406  1.00 25.34           O  
ATOM   3103  N   ASN B 196      47.688  55.906  47.812  1.00 26.05           N  
ATOM   3104  CA  ASN B 196      48.656  55.844  46.750  1.00 26.05           C  
ATOM   3105  C   ASN B 196      49.688  54.750  47.000  1.00 26.05           C  
ATOM   3106  CB  ASN B 196      49.375  57.219  46.625  1.00 26.05           C  
ATOM   3107  O   ASN B 196      50.344  54.750  48.062  1.00 26.05           O  
ATOM   3108  CG  ASN B 196      49.375  57.719  45.188  1.00 26.05           C  
ATOM   3109  ND2 ASN B 196      49.781  58.969  45.000  1.00 26.05           N  
ATOM   3110  OD1 ASN B 196      49.062  56.969  44.250  1.00 26.05           O  
ATOM   3111  N   PHE B 197      49.656  53.500  46.750  1.00 26.36           N  
ATOM   3112  CA  PHE B 197      50.781  52.625  46.969  1.00 26.36           C  
ATOM   3113  C   PHE B 197      52.031  53.125  46.219  1.00 26.36           C  
ATOM   3114  CB  PHE B 197      50.469  51.188  46.531  1.00 26.36           C  
ATOM   3115  O   PHE B 197      52.969  52.344  46.000  1.00 26.36           O  
ATOM   3116  CG  PHE B 197      51.156  50.125  47.344  1.00 26.36           C  
ATOM   3117  CD1 PHE B 197      52.312  49.531  46.875  1.00 26.36           C  
ATOM   3118  CD2 PHE B 197      50.656  49.750  48.594  1.00 26.36           C  
ATOM   3119  CE1 PHE B 197      52.969  48.531  47.625  1.00 26.36           C  
ATOM   3120  CE2 PHE B 197      51.312  48.750  49.344  1.00 26.36           C  
ATOM   3121  CZ  PHE B 197      52.469  48.156  48.875  1.00 26.36           C  
ATOM   3122  N   ASP B 198      52.594  54.438  45.875  1.00 27.17           N  
ATOM   3123  CA  ASP B 198      53.938  54.344  45.344  1.00 27.17           C  
ATOM   3124  C   ASP B 198      54.906  53.688  46.375  1.00 27.17           C  
ATOM   3125  CB  ASP B 198      54.469  55.719  44.938  1.00 27.17           C  
ATOM   3126  O   ASP B 198      56.000  53.281  46.031  1.00 27.17           O  
ATOM   3127  CG  ASP B 198      54.406  55.938  43.438  1.00 27.17           C  
ATOM   3128  OD1 ASP B 198      54.406  54.969  42.656  1.00 27.17           O  
ATOM   3129  OD2 ASP B 198      54.375  57.125  43.031  1.00 27.17           O  
ATOM   3130  N   GLU B 199      55.031  53.594  47.656  1.00 23.84           N  
ATOM   3131  CA  GLU B 199      56.250  53.906  48.375  1.00 23.84           C  
ATOM   3132  C   GLU B 199      57.219  52.750  48.344  1.00 23.84           C  
ATOM   3133  CB  GLU B 199      55.969  54.312  49.812  1.00 23.84           C  
ATOM   3134  O   GLU B 199      58.375  52.875  48.750  1.00 23.84           O  
ATOM   3135  CG  GLU B 199      56.688  55.594  50.250  1.00 23.84           C  
ATOM   3136  CD  GLU B 199      56.219  56.125  51.594  1.00 23.84           C  
ATOM   3137  OE1 GLU B 199      56.875  57.000  52.156  1.00 23.84           O  
ATOM   3138  OE2 GLU B 199      55.156  55.656  52.062  1.00 23.84           O  
ATOM   3139  N   ALA B 200      57.281  51.438  48.312  1.00 25.81           N  
ATOM   3140  CA  ALA B 200      58.344  50.812  49.062  1.00 25.81           C  
ATOM   3141  C   ALA B 200      59.719  51.188  48.500  1.00 25.81           C  
ATOM   3142  CB  ALA B 200      58.188  49.312  49.094  1.00 25.81           C  
ATOM   3143  O   ALA B 200      60.625  51.625  49.219  1.00 25.81           O  
ATOM   3144  N   SER B 201      60.781  50.406  47.688  1.00 27.30           N  
ATOM   3145  CA  SER B 201      62.000  49.656  48.062  1.00 27.30           C  
ATOM   3146  C   SER B 201      63.250  50.500  47.812  1.00 27.30           C  
ATOM   3147  CB  SER B 201      62.094  48.344  47.281  1.00 27.30           C  
ATOM   3148  O   SER B 201      63.719  50.594  46.688  1.00 27.30           O  
ATOM   3149  OG  SER B 201      61.094  47.438  47.719  1.00 27.30           O  
ATOM   3150  N   LYS B 202      63.688  51.844  48.312  1.00 27.92           N  
ATOM   3151  CA  LYS B 202      65.125  52.031  48.281  1.00 27.92           C  
ATOM   3152  C   LYS B 202      65.812  51.156  49.344  1.00 27.92           C  
ATOM   3153  CB  LYS B 202      65.500  53.500  48.500  1.00 27.92           C  
ATOM   3154  O   LYS B 202      66.875  50.594  49.125  1.00 27.92           O  
ATOM   3155  CG  LYS B 202      65.625  54.281  47.219  1.00 27.92           C  
ATOM   3156  CD  LYS B 202      66.125  55.719  47.531  1.00 27.92           C  
ATOM   3157  CE  LYS B 202      66.250  56.531  46.219  1.00 27.92           C  
ATOM   3158  NZ  LYS B 202      66.688  57.906  46.500  1.00 27.92           N  
ATOM   3159  N   ASN B 203      65.750  51.000  50.750  1.00 23.97           N  
ATOM   3160  CA  ASN B 203      66.812  51.250  51.750  1.00 23.97           C  
ATOM   3161  C   ASN B 203      67.688  50.031  51.938  1.00 23.97           C  
ATOM   3162  CB  ASN B 203      66.188  51.625  53.094  1.00 23.97           C  
ATOM   3163  O   ASN B 203      67.375  49.094  52.688  1.00 23.97           O  
ATOM   3164  CG  ASN B 203      66.438  53.094  53.469  1.00 23.97           C  
ATOM   3165  ND2 ASN B 203      65.875  53.500  54.594  1.00 23.97           N  
ATOM   3166  OD1 ASN B 203      67.062  53.812  52.719  1.00 23.97           O  
ATOM   3167  N   GLU B 204      68.688  49.250  51.094  1.00 25.02           N  
ATOM   3168  CA  GLU B 204      70.000  48.750  51.562  1.00 25.02           C  
ATOM   3169  C   GLU B 204      70.938  49.906  51.812  1.00 25.02           C  
ATOM   3170  CB  GLU B 204      70.562  47.781  50.531  1.00 25.02           C  
ATOM   3171  O   GLU B 204      71.312  50.625  50.906  1.00 25.02           O  
ATOM   3172  CG  GLU B 204      70.312  46.312  50.812  1.00 25.02           C  
ATOM   3173  CD  GLU B 204      70.938  45.375  49.844  1.00 25.02           C  
ATOM   3174  OE1 GLU B 204      71.250  44.219  50.219  1.00 25.02           O  
ATOM   3175  OE2 GLU B 204      71.188  45.781  48.688  1.00 25.02           O  
ATOM   3176  N   ALA B 205      71.250  51.125  52.625  1.00 24.78           N  
ATOM   3177  CA  ALA B 205      72.438  51.344  53.375  1.00 24.78           C  
ATOM   3178  C   ALA B 205      72.688  50.219  54.375  1.00 24.78           C  
ATOM   3179  CB  ALA B 205      72.375  52.688  54.125  1.00 24.78           C  
ATOM   3180  O   ALA B 205      73.812  49.688  54.469  1.00 24.78           O  
ATOM   3181  N   ASN B 206      72.250  50.000  55.656  1.00 21.64           N  
ATOM   3182  CA  ASN B 206      73.188  49.656  56.750  1.00 21.64           C  
ATOM   3183  C   ASN B 206      73.688  48.219  56.594  1.00 21.64           C  
ATOM   3184  CB  ASN B 206      72.562  49.875  58.094  1.00 21.64           C  
ATOM   3185  O   ASN B 206      72.938  47.312  56.219  1.00 21.64           O  
ATOM   3186  CG  ASN B 206      73.312  50.781  59.000  1.00 21.64           C  
ATOM   3187  ND2 ASN B 206      72.812  51.062  60.188  1.00 21.64           N  
ATOM   3188  OD1 ASN B 206      74.375  51.281  58.625  1.00 21.64           O  
TER    3189      ASN B 206                                                      
ATOM   3190  N   MET C   1     -47.250  -4.867  38.844  1.00 24.31           N  
ATOM   3191  CA  MET C   1     -47.094  -5.371  37.500  1.00 24.31           C  
ATOM   3192  C   MET C   1     -46.000  -4.637  36.750  1.00 24.31           C  
ATOM   3193  CB  MET C   1     -48.406  -5.230  36.719  1.00 24.31           C  
ATOM   3194  O   MET C   1     -45.969  -3.404  36.688  1.00 24.31           O  
ATOM   3195  CG  MET C   1     -49.375  -6.398  36.906  1.00 24.31           C  
ATOM   3196  SD  MET C   1     -50.812  -6.312  35.812  1.00 24.31           S  
ATOM   3197  CE  MET C   1     -51.594  -7.914  36.156  1.00 24.31           C  
ATOM   3198  N   ALA C   2     -44.531  -5.047  36.844  1.00 23.61           N  
ATOM   3199  CA  ALA C   2     -43.250  -4.402  37.125  1.00 23.61           C  
ATOM   3200  C   ALA C   2     -42.688  -3.758  35.875  1.00 23.61           C  
ATOM   3201  CB  ALA C   2     -42.281  -5.410  37.719  1.00 23.61           C  
ATOM   3202  O   ALA C   2     -42.469  -4.434  34.875  1.00 23.61           O  
ATOM   3203  N   ALA C   3     -43.188  -2.449  35.375  1.00 24.75           N  
ATOM   3204  CA  ALA C   3     -43.156  -1.826  34.062  1.00 24.75           C  
ATOM   3205  C   ALA C   3     -41.719  -1.598  33.594  1.00 24.75           C  
ATOM   3206  CB  ALA C   3     -43.906  -0.506  34.094  1.00 24.75           C  
ATOM   3207  O   ALA C   3     -40.906  -0.965  34.312  1.00 24.75           O  
ATOM   3208  N   THR C   4     -41.094  -2.740  33.000  1.00 25.88           N  
ATOM   3209  CA  THR C   4     -39.719  -2.990  32.594  1.00 25.88           C  
ATOM   3210  C   THR C   4     -39.219  -1.902  31.641  1.00 25.88           C  
ATOM   3211  CB  THR C   4     -39.562  -4.367  31.922  1.00 25.88           C  
ATOM   3212  O   THR C   4     -39.812  -1.723  30.562  1.00 25.88           O  
ATOM   3213  CG2 THR C   4     -39.625  -5.492  32.938  1.00 25.88           C  
ATOM   3214  OG1 THR C   4     -40.656  -4.547  30.984  1.00 25.88           O  
ATOM   3215  N   SER C   5     -39.031  -0.554  32.156  1.00 25.39           N  
ATOM   3216  CA  SER C   5     -38.688   0.711  31.516  1.00 25.39           C  
ATOM   3217  C   SER C   5     -37.469   0.564  30.625  1.00 25.39           C  
ATOM   3218  CB  SER C   5     -38.438   1.794  32.562  1.00 25.39           C  
ATOM   3219  O   SER C   5     -36.375   0.238  31.094  1.00 25.39           O  
ATOM   3220  OG  SER C   5     -37.344   1.455  33.375  1.00 25.39           O  
ATOM   3221  N   GLY C   6     -37.812  -0.235  29.500  1.00 26.59           N  
ATOM   3222  CA  GLY C   6     -36.844  -0.652  28.484  1.00 26.59           C  
ATOM   3223  C   GLY C   6     -35.969   0.481  28.000  1.00 26.59           C  
ATOM   3224  O   GLY C   6     -36.469   1.541  27.609  1.00 26.59           O  
ATOM   3225  N   THR C   7     -34.875   0.785  28.828  1.00 27.00           N  
ATOM   3226  CA  THR C   7     -33.875   1.842  28.734  1.00 27.00           C  
ATOM   3227  C   THR C   7     -33.312   1.951  27.312  1.00 27.00           C  
ATOM   3228  CB  THR C   7     -32.688   1.595  29.703  1.00 27.00           C  
ATOM   3229  O   THR C   7     -32.750   0.993  26.781  1.00 27.00           O  
ATOM   3230  CG2 THR C   7     -33.094   1.892  31.141  1.00 27.00           C  
ATOM   3231  OG1 THR C   7     -32.281   0.226  29.609  1.00 27.00           O  
ATOM   3232  N   ASP C   8     -34.219   2.611  26.344  1.00 26.67           N  
ATOM   3233  CA  ASP C   8     -34.000   2.986  24.953  1.00 26.67           C  
ATOM   3234  C   ASP C   8     -32.625   3.613  24.766  1.00 26.67           C  
ATOM   3235  CB  ASP C   8     -35.094   3.953  24.484  1.00 26.67           C  
ATOM   3236  O   ASP C   8     -32.406   4.762  25.156  1.00 26.67           O  
ATOM   3237  CG  ASP C   8     -36.219   3.258  23.750  1.00 26.67           C  
ATOM   3238  OD1 ASP C   8     -35.969   2.299  22.984  1.00 26.67           O  
ATOM   3239  OD2 ASP C   8     -37.406   3.676  23.922  1.00 26.67           O  
ATOM   3240  N   GLU C   9     -31.625   2.811  25.188  1.00 27.98           N  
ATOM   3241  CA  GLU C   9     -30.234   3.236  25.109  1.00 27.98           C  
ATOM   3242  C   GLU C   9     -29.922   3.873  23.766  1.00 27.98           C  
ATOM   3243  CB  GLU C   9     -29.297   2.051  25.359  1.00 27.98           C  
ATOM   3244  O   GLU C   9     -30.312   3.354  22.719  1.00 27.98           O  
ATOM   3245  CG  GLU C   9     -28.953   1.837  26.828  1.00 27.98           C  
ATOM   3246  CD  GLU C   9     -27.922   0.737  27.062  1.00 27.98           C  
ATOM   3247  OE1 GLU C   9     -27.281   0.721  28.125  1.00 27.98           O  
ATOM   3248  OE2 GLU C   9     -27.766  -0.114  26.156  1.00 27.98           O  
ATOM   3249  N   PRO C  10     -29.953   5.316  23.672  1.00 30.41           N  
ATOM   3250  CA  PRO C  10     -29.750   6.117  22.469  1.00 30.41           C  
ATOM   3251  C   PRO C  10     -28.672   5.547  21.547  1.00 30.41           C  
ATOM   3252  CB  PRO C  10     -29.328   7.484  23.016  1.00 30.41           C  
ATOM   3253  O   PRO C  10     -27.594   5.176  22.016  1.00 30.41           O  
ATOM   3254  CG  PRO C  10     -28.844   7.203  24.391  1.00 30.41           C  
ATOM   3255  CD  PRO C  10     -29.219   5.801  24.766  1.00 30.41           C  
ATOM   3256  N   VAL C  11     -29.094   4.539  20.703  1.00 34.41           N  
ATOM   3257  CA  VAL C  11     -28.297   3.945  19.641  1.00 34.41           C  
ATOM   3258  C   VAL C  11     -27.391   5.004  19.016  1.00 34.41           C  
ATOM   3259  CB  VAL C  11     -29.203   3.318  18.547  1.00 34.41           C  
ATOM   3260  O   VAL C  11     -27.859   6.039  18.547  1.00 34.41           O  
ATOM   3261  CG1 VAL C  11     -28.344   2.646  17.469  1.00 34.41           C  
ATOM   3262  CG2 VAL C  11     -30.172   2.314  19.172  1.00 34.41           C  
ATOM   3263  N   SER C  12     -26.234   5.180  19.625  1.00 33.25           N  
ATOM   3264  CA  SER C  12     -25.219   6.223  19.516  1.00 33.25           C  
ATOM   3265  C   SER C  12     -25.016   6.637  18.062  1.00 33.25           C  
ATOM   3266  CB  SER C  12     -23.891   5.746  20.109  1.00 33.25           C  
ATOM   3267  O   SER C  12     -25.234   5.840  17.141  1.00 33.25           O  
ATOM   3268  OG  SER C  12     -23.203   6.816  20.734  1.00 33.25           O  
ATOM   3269  N   GLY C  13     -25.359   7.945  17.703  1.00 29.97           N  
ATOM   3270  CA  GLY C  13     -25.312   8.633  16.422  1.00 29.97           C  
ATOM   3271  C   GLY C  13     -24.219   8.109  15.508  1.00 29.97           C  
ATOM   3272  O   GLY C  13     -24.406   8.039  14.289  1.00 29.97           O  
ATOM   3273  N   GLU C  14     -23.031   7.648  16.062  1.00 32.97           N  
ATOM   3274  CA  GLU C  14     -21.969   6.977  15.320  1.00 32.97           C  
ATOM   3275  C   GLU C  14     -22.469   5.672  14.703  1.00 32.97           C  
ATOM   3276  CB  GLU C  14     -20.766   6.707  16.234  1.00 32.97           C  
ATOM   3277  O   GLU C  14     -22.094   5.324  13.586  1.00 32.97           O  
ATOM   3278  CG  GLU C  14     -19.484   7.371  15.758  1.00 32.97           C  
ATOM   3279  CD  GLU C  14     -18.312   7.148  16.703  1.00 32.97           C  
ATOM   3280  OE1 GLU C  14     -17.156   7.414  16.312  1.00 32.97           O  
ATOM   3281  OE2 GLU C  14     -18.562   6.703  17.844  1.00 32.97           O  
ATOM   3282  N   LEU C  15     -23.266   5.039  15.391  1.00 35.62           N  
ATOM   3283  CA  LEU C  15     -23.812   3.766  14.945  1.00 35.62           C  
ATOM   3284  C   LEU C  15     -24.828   3.977  13.828  1.00 35.62           C  
ATOM   3285  CB  LEU C  15     -24.469   3.029  16.109  1.00 35.62           C  
ATOM   3286  O   LEU C  15     -24.938   3.154  12.906  1.00 35.62           O  
ATOM   3287  CG  LEU C  15     -23.547   2.191  16.984  1.00 35.62           C  
ATOM   3288  CD1 LEU C  15     -24.203   1.887  18.328  1.00 35.62           C  
ATOM   3289  CD2 LEU C  15     -23.156   0.901  16.281  1.00 35.62           C  
ATOM   3290  N   VAL C  16     -25.609   5.098  14.000  1.00 37.38           N  
ATOM   3291  CA  VAL C  16     -26.625   5.383  12.984  1.00 37.38           C  
ATOM   3292  C   VAL C  16     -25.938   5.805  11.680  1.00 37.38           C  
ATOM   3293  CB  VAL C  16     -27.594   6.484  13.445  1.00 37.38           C  
ATOM   3294  O   VAL C  16     -26.344   5.383  10.594  1.00 37.38           O  
ATOM   3295  CG1 VAL C  16     -28.641   6.773  12.367  1.00 37.38           C  
ATOM   3296  CG2 VAL C  16     -28.281   6.074  14.750  1.00 37.38           C  
ATOM   3297  N   SER C  17     -24.797   6.746  11.797  1.00 36.38           N  
ATOM   3298  CA  SER C  17     -24.062   7.152  10.602  1.00 36.38           C  
ATOM   3299  C   SER C  17     -23.359   5.969   9.953  1.00 36.38           C  
ATOM   3300  CB  SER C  17     -23.062   8.250  10.930  1.00 36.38           C  
ATOM   3301  O   SER C  17     -23.344   5.832   8.734  1.00 36.38           O  
ATOM   3302  OG  SER C  17     -22.078   7.777  11.844  1.00 36.38           O  
ATOM   3303  N   VAL C  18     -22.750   5.145  10.797  1.00 37.03           N  
ATOM   3304  CA  VAL C  18     -22.188   3.891  10.305  1.00 37.03           C  
ATOM   3305  C   VAL C  18     -23.312   2.996   9.781  1.00 37.03           C  
ATOM   3306  CB  VAL C  18     -21.391   3.152  11.406  1.00 37.03           C  
ATOM   3307  O   VAL C  18     -23.172   2.371   8.727  1.00 37.03           O  
ATOM   3308  CG1 VAL C  18     -20.969   1.768  10.930  1.00 37.03           C  
ATOM   3309  CG2 VAL C  18     -20.188   3.977  11.828  1.00 37.03           C  
ATOM   3310  N   ALA C  19     -24.391   3.010  10.508  1.00 39.25           N  
ATOM   3311  CA  ALA C  19     -25.531   2.203  10.070  1.00 39.25           C  
ATOM   3312  C   ALA C  19     -26.125   2.740   8.773  1.00 39.25           C  
ATOM   3313  CB  ALA C  19     -26.609   2.164  11.164  1.00 39.25           C  
ATOM   3314  O   ALA C  19     -26.500   1.967   7.883  1.00 39.25           O  
ATOM   3315  N   HIS C  20     -26.281   4.121   8.719  1.00 40.41           N  
ATOM   3316  CA  HIS C  20     -26.734   4.738   7.480  1.00 40.41           C  
ATOM   3317  C   HIS C  20     -25.703   4.582   6.367  1.00 40.41           C  
ATOM   3318  CB  HIS C  20     -27.047   6.223   7.703  1.00 40.41           C  
ATOM   3319  O   HIS C  20     -26.062   4.328   5.219  1.00 40.41           O  
ATOM   3320  CG  HIS C  20     -28.141   6.746   6.828  1.00 40.41           C  
ATOM   3321  CD2 HIS C  20     -29.469   6.891   7.051  1.00 40.41           C  
ATOM   3322  ND1 HIS C  20     -27.906   7.188   5.543  1.00 40.41           N  
ATOM   3323  CE1 HIS C  20     -29.062   7.586   5.012  1.00 40.41           C  
ATOM   3324  NE2 HIS C  20     -30.016   7.418   5.906  1.00 40.41           N  
ATOM   3325  N   ALA C  21     -24.422   4.812   6.719  1.00 40.28           N  
ATOM   3326  CA  ALA C  21     -23.359   4.582   5.746  1.00 40.28           C  
ATOM   3327  C   ALA C  21     -23.359   3.135   5.258  1.00 40.28           C  
ATOM   3328  CB  ALA C  21     -22.000   4.930   6.352  1.00 40.28           C  
ATOM   3329  O   ALA C  21     -23.078   2.869   4.086  1.00 40.28           O  
ATOM   3330  N   LEU C  22     -23.656   2.328   6.234  1.00 40.81           N  
ATOM   3331  CA  LEU C  22     -23.766   0.918   5.875  1.00 40.81           C  
ATOM   3332  C   LEU C  22     -25.078   0.638   5.152  1.00 40.81           C  
ATOM   3333  CB  LEU C  22     -23.656   0.036   7.121  1.00 40.81           C  
ATOM   3334  O   LEU C  22     -25.234  -0.416   4.531  1.00 40.81           O  
ATOM   3335  CG  LEU C  22     -22.250  -0.203   7.664  1.00 40.81           C  
ATOM   3336  CD1 LEU C  22     -22.312  -0.639   9.125  1.00 40.81           C  
ATOM   3337  CD2 LEU C  22     -21.516  -1.243   6.820  1.00 40.81           C  
ATOM   3338  N   SER C  23     -26.016   1.511   5.383  1.00 42.31           N  
ATOM   3339  CA  SER C  23     -27.328   1.275   4.789  1.00 42.31           C  
ATOM   3340  C   SER C  23     -27.391   1.840   3.375  1.00 42.31           C  
ATOM   3341  CB  SER C  23     -28.422   1.894   5.656  1.00 42.31           C  
ATOM   3342  O   SER C  23     -28.422   1.724   2.709  1.00 42.31           O  
ATOM   3343  OG  SER C  23     -27.891   2.381   6.875  1.00 42.31           O  
ATOM   3344  N   LEU C  24     -26.391   2.760   3.016  1.00 40.72           N  
ATOM   3345  CA  LEU C  24     -26.500   3.285   1.660  1.00 40.72           C  
ATOM   3346  C   LEU C  24     -26.234   2.193   0.628  1.00 40.72           C  
ATOM   3347  CB  LEU C  24     -25.531   4.445   1.450  1.00 40.72           C  
ATOM   3348  O   LEU C  24     -25.578   1.196   0.927  1.00 40.72           O  
ATOM   3349  CG  LEU C  24     -25.938   5.793   2.049  1.00 40.72           C  
ATOM   3350  CD1 LEU C  24     -24.703   6.664   2.289  1.00 40.72           C  
ATOM   3351  CD2 LEU C  24     -26.938   6.504   1.139  1.00 40.72           C  
ATOM   3352  N   PRO C  25     -27.125   2.277  -0.444  1.00 39.94           N  
ATOM   3353  CA  PRO C  25     -26.938   1.262  -1.483  1.00 39.94           C  
ATOM   3354  C   PRO C  25     -25.469   1.023  -1.824  1.00 39.94           C  
ATOM   3355  CB  PRO C  25     -27.688   1.847  -2.684  1.00 39.94           C  
ATOM   3356  O   PRO C  25     -24.625   1.908  -1.622  1.00 39.94           O  
ATOM   3357  CG  PRO C  25     -28.062   3.232  -2.264  1.00 39.94           C  
ATOM   3358  CD  PRO C  25     -27.609   3.438  -0.845  1.00 39.94           C  
ATOM   3359  N   ALA C  26     -25.078  -0.329  -1.835  1.00 47.75           N  
ATOM   3360  CA  ALA C  26     -23.750  -0.776  -2.203  1.00 47.75           C  
ATOM   3361  C   ALA C  26     -23.125   0.152  -3.244  1.00 47.75           C  
ATOM   3362  CB  ALA C  26     -23.781  -2.209  -2.730  1.00 47.75           C  
ATOM   3363  O   ALA C  26     -21.906   0.361  -3.254  1.00 47.75           O  
ATOM   3364  N   GLU C  27     -24.156   0.700  -4.074  1.00 46.94           N  
ATOM   3365  CA  GLU C  27     -23.734   1.543  -5.191  1.00 46.94           C  
ATOM   3366  C   GLU C  27     -23.188   2.877  -4.699  1.00 46.94           C  
ATOM   3367  CB  GLU C  27     -24.906   1.781  -6.148  1.00 46.94           C  
ATOM   3368  O   GLU C  27     -22.422   3.541  -5.414  1.00 46.94           O  
ATOM   3369  CG  GLU C  27     -25.344   0.540  -6.918  1.00 46.94           C  
ATOM   3370  CD  GLU C  27     -26.688   0.694  -7.602  1.00 46.94           C  
ATOM   3371  OE1 GLU C  27     -27.141  -0.265  -8.266  1.00 46.94           O  
ATOM   3372  OE2 GLU C  27     -27.297   1.782  -7.473  1.00 46.94           O  
ATOM   3373  N   SER C  28     -23.672   3.221  -3.525  1.00 47.19           N  
ATOM   3374  CA  SER C  28     -23.281   4.527  -3.008  1.00 47.19           C  
ATOM   3375  C   SER C  28     -21.891   4.473  -2.381  1.00 47.19           C  
ATOM   3376  CB  SER C  28     -24.297   5.027  -1.979  1.00 47.19           C  
ATOM   3377  O   SER C  28     -21.344   5.500  -1.978  1.00 47.19           O  
ATOM   3378  OG  SER C  28     -25.125   3.969  -1.543  1.00 47.19           O  
ATOM   3379  N   TYR C  29     -21.688   3.205  -2.162  1.00 40.22           N  
ATOM   3380  CA  TYR C  29     -20.359   3.061  -1.582  1.00 40.22           C  
ATOM   3381  C   TYR C  29     -19.281   3.037  -2.668  1.00 40.22           C  
ATOM   3382  CB  TYR C  29     -20.266   1.781  -0.742  1.00 40.22           C  
ATOM   3383  O   TYR C  29     -19.438   2.344  -3.678  1.00 40.22           O  
ATOM   3384  CG  TYR C  29     -21.094   1.831   0.522  1.00 40.22           C  
ATOM   3385  CD1 TYR C  29     -20.562   2.340   1.705  1.00 40.22           C  
ATOM   3386  CD2 TYR C  29     -22.406   1.369   0.537  1.00 40.22           C  
ATOM   3387  CE1 TYR C  29     -21.312   2.385   2.873  1.00 40.22           C  
ATOM   3388  CE2 TYR C  29     -23.172   1.410   1.699  1.00 40.22           C  
ATOM   3389  OH  TYR C  29     -23.375   1.962   4.012  1.00 40.22           O  
ATOM   3390  CZ  TYR C  29     -22.625   1.919   2.859  1.00 40.22           C  
ATOM   3391  N   GLY C  30     -18.750   4.262  -3.105  1.00 48.44           N  
ATOM   3392  CA  GLY C  30     -17.625   4.250  -4.027  1.00 48.44           C  
ATOM   3393  C   GLY C  30     -16.297   3.926  -3.355  1.00 48.44           C  
ATOM   3394  O   GLY C  30     -16.188   4.000  -2.131  1.00 48.44           O  
ATOM   3395  N   ASN C  31     -15.555   3.053  -4.047  1.00 54.34           N  
ATOM   3396  CA  ASN C  31     -14.203   2.750  -3.592  1.00 54.34           C  
ATOM   3397  C   ASN C  31     -13.422   4.020  -3.266  1.00 54.34           C  
ATOM   3398  CB  ASN C  31     -13.453   1.923  -4.641  1.00 54.34           C  
ATOM   3399  O   ASN C  31     -13.578   5.039  -3.939  1.00 54.34           O  
ATOM   3400  CG  ASN C  31     -13.820   0.452  -4.594  1.00 54.34           C  
ATOM   3401  ND2 ASN C  31     -13.375  -0.302  -5.590  1.00 54.34           N  
ATOM   3402  OD1 ASN C  31     -14.500  -0.002  -3.666  1.00 54.34           O  
ATOM   3403  N   ASP C  32     -13.117   4.281  -2.045  1.00 55.47           N  
ATOM   3404  CA  ASP C  32     -12.211   5.375  -1.696  1.00 55.47           C  
ATOM   3405  C   ASP C  32     -10.984   5.383  -2.604  1.00 55.47           C  
ATOM   3406  CB  ASP C  32     -11.781   5.273  -0.231  1.00 55.47           C  
ATOM   3407  O   ASP C  32     -10.258   4.391  -2.678  1.00 55.47           O  
ATOM   3408  CG  ASP C  32     -11.070   6.516   0.266  1.00 55.47           C  
ATOM   3409  OD1 ASP C  32     -10.469   7.242  -0.554  1.00 55.47           O  
ATOM   3410  OD2 ASP C  32     -11.102   6.770   1.490  1.00 55.47           O  
ATOM   3411  N   PRO C  33     -10.938   6.453  -3.400  1.00 59.78           N  
ATOM   3412  CA  PRO C  33      -9.812   6.512  -4.332  1.00 59.78           C  
ATOM   3413  C   PRO C  33      -8.461   6.359  -3.635  1.00 59.78           C  
ATOM   3414  CB  PRO C  33      -9.945   7.898  -4.965  1.00 59.78           C  
ATOM   3415  O   PRO C  33      -7.520   5.809  -4.215  1.00 59.78           O  
ATOM   3416  CG  PRO C  33     -10.984   8.594  -4.148  1.00 59.78           C  
ATOM   3417  CD  PRO C  33     -11.719   7.562  -3.340  1.00 59.78           C  
ATOM   3418  N   ASP C  34      -8.414   6.883  -2.463  1.00 60.31           N  
ATOM   3419  CA  ASP C  34      -7.145   6.781  -1.747  1.00 60.31           C  
ATOM   3420  C   ASP C  34      -6.824   5.328  -1.405  1.00 60.31           C  
ATOM   3421  CB  ASP C  34      -7.180   7.625  -0.472  1.00 60.31           C  
ATOM   3422  O   ASP C  34      -5.664   4.914  -1.459  1.00 60.31           O  
ATOM   3423  CG  ASP C  34      -7.219   9.117  -0.751  1.00 60.31           C  
ATOM   3424  OD1 ASP C  34      -6.770   9.547  -1.835  1.00 60.31           O  
ATOM   3425  OD2 ASP C  34      -7.703   9.867   0.122  1.00 60.31           O  
ATOM   3426  N   ILE C  35      -7.875   4.629  -1.059  1.00 63.81           N  
ATOM   3427  CA  ILE C  35      -7.680   3.221  -0.726  1.00 63.81           C  
ATOM   3428  C   ILE C  35      -7.340   2.434  -1.988  1.00 63.81           C  
ATOM   3429  CB  ILE C  35      -8.930   2.625  -0.044  1.00 63.81           C  
ATOM   3430  O   ILE C  35      -6.473   1.558  -1.966  1.00 63.81           O  
ATOM   3431  CG1 ILE C  35      -9.148   3.270   1.329  1.00 63.81           C  
ATOM   3432  CG2 ILE C  35      -8.812   1.103   0.079  1.00 63.81           C  
ATOM   3433  CD1 ILE C  35     -10.422   2.811   2.033  1.00 63.81           C  
ATOM   3434  N   GLU C  36      -7.973   2.883  -3.033  1.00 66.81           N  
ATOM   3435  CA  GLU C  36      -7.688   2.213  -4.297  1.00 66.81           C  
ATOM   3436  C   GLU C  36      -6.250   2.465  -4.746  1.00 66.81           C  
ATOM   3437  CB  GLU C  36      -8.664   2.678  -5.383  1.00 66.81           C  
ATOM   3438  O   GLU C  36      -5.590   1.562  -5.262  1.00 66.81           O  
ATOM   3439  CG  GLU C  36     -10.078   2.135  -5.215  1.00 66.81           C  
ATOM   3440  CD  GLU C  36     -11.000   2.506  -6.359  1.00 66.81           C  
ATOM   3441  OE1 GLU C  36     -12.141   1.981  -6.418  1.00 66.81           O  
ATOM   3442  OE2 GLU C  36     -10.594   3.328  -7.207  1.00 66.81           O  
ATOM   3443  N   MET C  37      -5.902   3.672  -4.492  1.00 68.50           N  
ATOM   3444  CA  MET C  37      -4.527   3.998  -4.863  1.00 68.50           C  
ATOM   3445  C   MET C  37      -3.535   3.236  -3.990  1.00 68.50           C  
ATOM   3446  CB  MET C  37      -4.281   5.504  -4.742  1.00 68.50           C  
ATOM   3447  O   MET C  37      -2.531   2.723  -4.488  1.00 68.50           O  
ATOM   3448  CG  MET C  37      -2.912   5.941  -5.238  1.00 68.50           C  
ATOM   3449  SD  MET C  37      -2.742   5.789  -7.059  1.00 68.50           S  
ATOM   3450  CE  MET C  37      -3.867   7.105  -7.598  1.00 68.50           C  
ATOM   3451  N   ALA C  38      -3.762   3.180  -2.760  1.00 72.31           N  
ATOM   3452  CA  ALA C  38      -2.879   2.451  -1.853  1.00 72.31           C  
ATOM   3453  C   ALA C  38      -2.795   0.976  -2.236  1.00 72.31           C  
ATOM   3454  CB  ALA C  38      -3.361   2.596  -0.411  1.00 72.31           C  
ATOM   3455  O   ALA C  38      -1.714   0.383  -2.213  1.00 72.31           O  
ATOM   3456  N   TRP C  39      -3.904   0.463  -2.613  1.00 74.56           N  
ATOM   3457  CA  TRP C  39      -3.920  -0.932  -3.041  1.00 74.56           C  
ATOM   3458  C   TRP C  39      -3.111  -1.117  -4.320  1.00 74.56           C  
ATOM   3459  CB  TRP C  39      -5.355  -1.413  -3.256  1.00 74.56           C  
ATOM   3460  O   TRP C  39      -2.336  -2.068  -4.441  1.00 74.56           O  
ATOM   3461  CG  TRP C  39      -5.457  -2.779  -3.867  1.00 74.56           C  
ATOM   3462  CD1 TRP C  39      -5.215  -3.977  -3.252  1.00 74.56           C  
ATOM   3463  CD2 TRP C  39      -5.820  -3.088  -5.215  1.00 74.56           C  
ATOM   3464  CE2 TRP C  39      -5.781  -4.492  -5.348  1.00 74.56           C  
ATOM   3465  CE3 TRP C  39      -6.180  -2.311  -6.324  1.00 74.56           C  
ATOM   3466  NE1 TRP C  39      -5.406  -5.012  -4.141  1.00 74.56           N  
ATOM   3467  CH2 TRP C  39      -6.434  -4.355  -7.621  1.00 74.56           C  
ATOM   3468  CZ2 TRP C  39      -6.086  -5.137  -6.551  1.00 74.56           C  
ATOM   3469  CZ3 TRP C  39      -6.484  -2.953  -7.520  1.00 74.56           C  
ATOM   3470  N   ALA C  40      -3.367  -0.205  -5.223  1.00 76.56           N  
ATOM   3471  CA  ALA C  40      -2.676  -0.314  -6.504  1.00 76.56           C  
ATOM   3472  C   ALA C  40      -1.163  -0.243  -6.320  1.00 76.56           C  
ATOM   3473  CB  ALA C  40      -3.145   0.784  -7.457  1.00 76.56           C  
ATOM   3474  O   ALA C  40      -0.419  -1.008  -6.938  1.00 76.56           O  
ATOM   3475  N   MET C  41      -0.784   0.676  -5.461  1.00 78.62           N  
ATOM   3476  CA  MET C  41       0.648   0.785  -5.199  1.00 78.62           C  
ATOM   3477  C   MET C  41       1.190  -0.505  -4.594  1.00 78.62           C  
ATOM   3478  CB  MET C  41       0.937   1.962  -4.266  1.00 78.62           C  
ATOM   3479  O   MET C  41       2.232  -1.006  -5.016  1.00 78.62           O  
ATOM   3480  CG  MET C  41       0.892   3.316  -4.957  1.00 78.62           C  
ATOM   3481  SD  MET C  41       1.467   4.680  -3.867  1.00 78.62           S  
ATOM   3482  CE  MET C  41      -0.006   4.906  -2.834  1.00 78.62           C  
ATOM   3483  N   ARG C  42       0.459  -1.104  -3.707  1.00 82.69           N  
ATOM   3484  CA  ARG C  42       0.897  -2.332  -3.051  1.00 82.69           C  
ATOM   3485  C   ARG C  42       0.925  -3.498  -4.035  1.00 82.69           C  
ATOM   3486  CB  ARG C  42      -0.014  -2.664  -1.868  1.00 82.69           C  
ATOM   3487  O   ARG C  42       1.834  -4.332  -3.992  1.00 82.69           O  
ATOM   3488  CG  ARG C  42       0.530  -3.756  -0.959  1.00 82.69           C  
ATOM   3489  CD  ARG C  42      -0.166  -3.760   0.395  1.00 82.69           C  
ATOM   3490  NE  ARG C  42       0.328  -4.836   1.251  1.00 82.69           N  
ATOM   3491  NH1 ARG C  42       1.175  -3.432   2.877  1.00 82.69           N  
ATOM   3492  NH2 ARG C  42       1.361  -5.703   3.109  1.00 82.69           N  
ATOM   3493  CZ  ARG C  42       0.954  -4.656   2.410  1.00 82.69           C  
ATOM   3494  N   ALA C  43      -0.043  -3.549  -4.898  1.00 86.50           N  
ATOM   3495  CA  ALA C  43      -0.104  -4.621  -5.891  1.00 86.50           C  
ATOM   3496  C   ALA C  43       1.062  -4.527  -6.871  1.00 86.50           C  
ATOM   3497  CB  ALA C  43      -1.432  -4.574  -6.645  1.00 86.50           C  
ATOM   3498  O   ALA C  43       1.651  -5.547  -7.242  1.00 86.50           O  
ATOM   3499  N   MET C  44       1.378  -3.322  -7.223  1.00 86.56           N  
ATOM   3500  CA  MET C  44       2.496  -3.129  -8.141  1.00 86.56           C  
ATOM   3501  C   MET C  44       3.820  -3.475  -7.465  1.00 86.56           C  
ATOM   3502  CB  MET C  44       2.531  -1.688  -8.656  1.00 86.56           C  
ATOM   3503  O   MET C  44       4.691  -4.090  -8.078  1.00 86.56           O  
ATOM   3504  CG  MET C  44       1.532  -1.408  -9.766  1.00 86.56           C  
ATOM   3505  SD  MET C  44       1.792  -2.482 -11.227  1.00 86.56           S  
ATOM   3506  CE  MET C  44       3.471  -1.979 -11.703  1.00 86.56           C  
ATOM   3507  N   GLN C  45       3.945  -3.061  -6.246  1.00 87.25           N  
ATOM   3508  CA  GLN C  45       5.145  -3.406  -5.488  1.00 87.25           C  
ATOM   3509  C   GLN C  45       5.305  -4.918  -5.375  1.00 87.25           C  
ATOM   3510  CB  GLN C  45       5.105  -2.773  -4.098  1.00 87.25           C  
ATOM   3511  O   GLN C  45       6.406  -5.445  -5.551  1.00 87.25           O  
ATOM   3512  CG  GLN C  45       5.316  -1.266  -4.102  1.00 87.25           C  
ATOM   3513  CD  GLN C  45       5.102  -0.639  -2.736  1.00 87.25           C  
ATOM   3514  NE2 GLN C  45       5.543   0.603  -2.576  1.00 87.25           N  
ATOM   3515  OE1 GLN C  45       4.539  -1.267  -1.833  1.00 87.25           O  
ATOM   3516  N   HIS C  46       4.219  -5.566  -5.145  1.00 93.56           N  
ATOM   3517  CA  HIS C  46       4.227  -7.023  -5.070  1.00 93.56           C  
ATOM   3518  C   HIS C  46       4.688  -7.641  -6.383  1.00 93.56           C  
ATOM   3519  CB  HIS C  46       2.836  -7.551  -4.699  1.00 93.56           C  
ATOM   3520  O   HIS C  46       5.512  -8.555  -6.391  1.00 93.56           O  
ATOM   3521  CG  HIS C  46       2.793  -9.031  -4.480  1.00 93.56           C  
ATOM   3522  CD2 HIS C  46       2.875  -9.758  -3.346  1.00 93.56           C  
ATOM   3523  ND1 HIS C  46       2.654  -9.930  -5.512  1.00 93.56           N  
ATOM   3524  CE1 HIS C  46       2.650 -11.156  -5.020  1.00 93.56           C  
ATOM   3525  NE2 HIS C  46       2.783 -11.078  -3.707  1.00 93.56           N  
ATOM   3526  N   ALA C  47       4.180  -7.062  -7.422  1.00 93.38           N  
ATOM   3527  CA  ALA C  47       4.531  -7.566  -8.750  1.00 93.38           C  
ATOM   3528  C   ALA C  47       6.012  -7.344  -9.047  1.00 93.38           C  
ATOM   3529  CB  ALA C  47       3.672  -6.898  -9.820  1.00 93.38           C  
ATOM   3530  O   ALA C  47       6.680  -8.227  -9.586  1.00 93.38           O  
ATOM   3531  N   GLU C  48       6.492  -6.230  -8.641  1.00 90.44           N  
ATOM   3532  CA  GLU C  48       7.898  -5.910  -8.875  1.00 90.44           C  
ATOM   3533  C   GLU C  48       8.812  -6.828  -8.078  1.00 90.44           C  
ATOM   3534  CB  GLU C  48       8.180  -4.445  -8.523  1.00 90.44           C  
ATOM   3535  O   GLU C  48       9.797  -7.352  -8.609  1.00 90.44           O  
ATOM   3536  CG  GLU C  48       9.586  -3.992  -8.883  1.00 90.44           C  
ATOM   3537  CD  GLU C  48       9.852  -2.531  -8.547  1.00 90.44           C  
ATOM   3538  OE1 GLU C  48      11.000  -2.066  -8.719  1.00 90.44           O  
ATOM   3539  OE2 GLU C  48       8.898  -1.849  -8.109  1.00 90.44           O  
ATOM   3540  N   VAL C  49       8.523  -6.980  -6.875  1.00 93.69           N  
ATOM   3541  CA  VAL C  49       9.344  -7.820  -6.004  1.00 93.69           C  
ATOM   3542  C   VAL C  49       9.312  -9.266  -6.504  1.00 93.69           C  
ATOM   3543  CB  VAL C  49       8.859  -7.754  -4.539  1.00 93.69           C  
ATOM   3544  O   VAL C  49      10.352  -9.922  -6.594  1.00 93.69           O  
ATOM   3545  CG1 VAL C  49       9.578  -8.797  -3.688  1.00 93.69           C  
ATOM   3546  CG2 VAL C  49       9.086  -6.355  -3.967  1.00 93.69           C  
ATOM   3547  N   TYR C  50       8.156  -9.727  -6.867  1.00 97.00           N  
ATOM   3548  CA  TYR C  50       8.047 -11.102  -7.344  1.00 97.00           C  
ATOM   3549  C   TYR C  50       8.828 -11.297  -8.641  1.00 97.00           C  
ATOM   3550  CB  TYR C  50       6.578 -11.477  -7.559  1.00 97.00           C  
ATOM   3551  O   TYR C  50       9.547 -12.289  -8.797  1.00 97.00           O  
ATOM   3552  CG  TYR C  50       6.383 -12.852  -8.156  1.00 97.00           C  
ATOM   3553  CD1 TYR C  50       5.855 -13.008  -9.438  1.00 97.00           C  
ATOM   3554  CD2 TYR C  50       6.727 -13.992  -7.441  1.00 97.00           C  
ATOM   3555  CE1 TYR C  50       5.672 -14.273  -9.984  1.00 97.00           C  
ATOM   3556  CE2 TYR C  50       6.551 -15.266  -7.984  1.00 97.00           C  
ATOM   3557  OH  TYR C  50       5.844 -16.641  -9.797  1.00 97.00           O  
ATOM   3558  CZ  TYR C  50       6.023 -15.391  -9.258  1.00 97.00           C  
ATOM   3559  N   TYR C  51       8.617 -10.328  -9.508  1.00 94.56           N  
ATOM   3560  CA  TYR C  51       9.312 -10.453 -10.781  1.00 94.56           C  
ATOM   3561  C   TYR C  51      10.820 -10.469 -10.586  1.00 94.56           C  
ATOM   3562  CB  TYR C  51       8.922  -9.305 -11.719  1.00 94.56           C  
ATOM   3563  O   TYR C  51      11.531 -11.250 -11.219  1.00 94.56           O  
ATOM   3564  CG  TYR C  51       9.367  -9.500 -13.148  1.00 94.56           C  
ATOM   3565  CD1 TYR C  51      10.422  -8.773 -13.672  1.00 94.56           C  
ATOM   3566  CD2 TYR C  51       8.727 -10.422 -13.969  1.00 94.56           C  
ATOM   3567  CE1 TYR C  51      10.836  -8.953 -14.992  1.00 94.56           C  
ATOM   3568  CE2 TYR C  51       9.125 -10.609 -15.289  1.00 94.56           C  
ATOM   3569  OH  TYR C  51      10.586 -10.055 -17.094  1.00 94.56           O  
ATOM   3570  CZ  TYR C  51      10.180  -9.875 -15.789  1.00 94.56           C  
ATOM   3571  N   LYS C  52      11.242  -9.625  -9.711  1.00 92.44           N  
ATOM   3572  CA  LYS C  52      12.672  -9.617  -9.398  1.00 92.44           C  
ATOM   3573  C   LYS C  52      13.117 -10.953  -8.812  1.00 92.44           C  
ATOM   3574  CB  LYS C  52      13.000  -8.477  -8.422  1.00 92.44           C  
ATOM   3575  O   LYS C  52      14.203 -11.438  -9.117  1.00 92.44           O  
ATOM   3576  CG  LYS C  52      14.484  -8.266  -8.203  1.00 92.44           C  
ATOM   3577  CD  LYS C  52      14.750  -7.094  -7.266  1.00 92.44           C  
ATOM   3578  CE  LYS C  52      16.234  -6.934  -6.977  1.00 92.44           C  
ATOM   3579  NZ  LYS C  52      16.500  -5.812  -6.023  1.00 92.44           N  
ATOM   3580  N   LEU C  53      12.305 -11.492  -8.070  1.00 95.00           N  
ATOM   3581  CA  LEU C  53      12.617 -12.758  -7.426  1.00 95.00           C  
ATOM   3582  C   LEU C  53      12.773 -13.875  -8.461  1.00 95.00           C  
ATOM   3583  CB  LEU C  53      11.523 -13.133  -6.418  1.00 95.00           C  
ATOM   3584  O   LEU C  53      13.789 -14.578  -8.469  1.00 95.00           O  
ATOM   3585  CG  LEU C  53      11.797 -14.352  -5.543  1.00 95.00           C  
ATOM   3586  CD1 LEU C  53      13.039 -14.125  -4.684  1.00 95.00           C  
ATOM   3587  CD2 LEU C  53      10.586 -14.672  -4.668  1.00 95.00           C  
ATOM   3588  N   ILE C  54      11.836 -13.977  -9.391  1.00 95.56           N  
ATOM   3589  CA  ILE C  54      11.875 -15.086 -10.344  1.00 95.56           C  
ATOM   3590  C   ILE C  54      12.914 -14.797 -11.422  1.00 95.56           C  
ATOM   3591  CB  ILE C  54      10.492 -15.336 -10.984  1.00 95.56           C  
ATOM   3592  O   ILE C  54      13.281 -15.680 -12.203  1.00 95.56           O  
ATOM   3593  CG1 ILE C  54       9.977 -14.062 -11.656  1.00 95.56           C  
ATOM   3594  CG2 ILE C  54       9.500 -15.844  -9.938  1.00 95.56           C  
ATOM   3595  CD1 ILE C  54       8.758 -14.281 -12.547  1.00 95.56           C  
ATOM   3596  N   SER C  55      13.367 -13.586 -11.508  1.00 92.75           N  
ATOM   3597  CA  SER C  55      14.445 -13.234 -12.438  1.00 92.75           C  
ATOM   3598  C   SER C  55      15.812 -13.516 -11.828  1.00 92.75           C  
ATOM   3599  CB  SER C  55      14.344 -11.766 -12.836  1.00 92.75           C  
ATOM   3600  O   SER C  55      16.797 -13.695 -12.547  1.00 92.75           O  
ATOM   3601  OG  SER C  55      13.117 -11.500 -13.492  1.00 92.75           O  
ATOM   3602  N   SER C  56      15.898 -13.594 -10.523  1.00 91.75           N  
ATOM   3603  CA  SER C  56      17.188 -13.672  -9.844  1.00 91.75           C  
ATOM   3604  C   SER C  56      17.500 -15.102  -9.414  1.00 91.75           C  
ATOM   3605  CB  SER C  56      17.219 -12.750  -8.625  1.00 91.75           C  
ATOM   3606  O   SER C  56      18.656 -15.508  -9.359  1.00 91.75           O  
ATOM   3607  OG  SER C  56      16.266 -13.172  -7.656  1.00 91.75           O  
ATOM   3608  N   VAL C  57      16.500 -15.859  -9.039  1.00 91.69           N  
ATOM   3609  CA  VAL C  57      16.688 -17.234  -8.609  1.00 91.69           C  
ATOM   3610  C   VAL C  57      15.852 -18.172  -9.477  1.00 91.69           C  
ATOM   3611  CB  VAL C  57      16.328 -17.422  -7.117  1.00 91.69           C  
ATOM   3612  O   VAL C  57      14.820 -17.766 -10.016  1.00 91.69           O  
ATOM   3613  CG1 VAL C  57      16.578 -18.859  -6.672  1.00 91.69           C  
ATOM   3614  CG2 VAL C  57      17.125 -16.438  -6.250  1.00 91.69           C  
ATOM   3615  N   ASP C  58      16.422 -19.359  -9.555  1.00 91.69           N  
ATOM   3616  CA  ASP C  58      15.672 -20.375 -10.297  1.00 91.69           C  
ATOM   3617  C   ASP C  58      14.297 -20.609  -9.672  1.00 91.69           C  
ATOM   3618  CB  ASP C  58      16.453 -21.688 -10.352  1.00 91.69           C  
ATOM   3619  O   ASP C  58      14.195 -21.078  -8.547  1.00 91.69           O  
ATOM   3620  CG  ASP C  58      15.820 -22.703 -11.289  1.00 91.69           C  
ATOM   3621  OD1 ASP C  58      14.609 -22.609 -11.586  1.00 91.69           O  
ATOM   3622  OD2 ASP C  58      16.547 -23.625 -11.742  1.00 91.69           O  
ATOM   3623  N   PRO C  59      13.227 -20.312 -10.469  1.00 95.75           N  
ATOM   3624  CA  PRO C  59      11.875 -20.344  -9.898  1.00 95.75           C  
ATOM   3625  C   PRO C  59      11.438 -21.766  -9.523  1.00 95.75           C  
ATOM   3626  CB  PRO C  59      11.000 -19.797 -11.031  1.00 95.75           C  
ATOM   3627  O   PRO C  59      10.516 -21.938  -8.719  1.00 95.75           O  
ATOM   3628  CG  PRO C  59      11.938 -19.016 -11.883  1.00 95.75           C  
ATOM   3629  CD  PRO C  59      13.297 -19.641 -11.812  1.00 95.75           C  
ATOM   3630  N   GLN C  60      12.031 -22.734 -10.039  1.00 93.44           N  
ATOM   3631  CA  GLN C  60      11.633 -24.109  -9.766  1.00 93.44           C  
ATOM   3632  C   GLN C  60      11.852 -24.453  -8.297  1.00 93.44           C  
ATOM   3633  CB  GLN C  60      12.406 -25.078 -10.656  1.00 93.44           C  
ATOM   3634  O   GLN C  60      11.156 -25.312  -7.742  1.00 93.44           O  
ATOM   3635  CG  GLN C  60      11.727 -26.438 -10.820  1.00 93.44           C  
ATOM   3636  CD  GLN C  60      12.414 -27.312 -11.852  1.00 93.44           C  
ATOM   3637  NE2 GLN C  60      11.930 -28.531 -12.000  1.00 93.44           N  
ATOM   3638  OE1 GLN C  60      13.375 -26.891 -12.500  1.00 93.44           O  
ATOM   3639  N   PHE C  61      12.766 -23.797  -7.664  1.00 90.06           N  
ATOM   3640  CA  PHE C  61      13.102 -24.125  -6.285  1.00 90.06           C  
ATOM   3641  C   PHE C  61      12.523 -23.094  -5.328  1.00 90.06           C  
ATOM   3642  CB  PHE C  61      14.625 -24.203  -6.113  1.00 90.06           C  
ATOM   3643  O   PHE C  61      12.781 -23.141  -4.121  1.00 90.06           O  
ATOM   3644  CG  PHE C  61      15.281 -25.250  -6.980  1.00 90.06           C  
ATOM   3645  CD1 PHE C  61      15.055 -26.609  -6.750  1.00 90.06           C  
ATOM   3646  CD2 PHE C  61      16.109 -24.875  -8.023  1.00 90.06           C  
ATOM   3647  CE1 PHE C  61      15.664 -27.578  -7.551  1.00 90.06           C  
ATOM   3648  CE2 PHE C  61      16.719 -25.844  -8.828  1.00 90.06           C  
ATOM   3649  CZ  PHE C  61      16.500 -27.188  -8.586  1.00 90.06           C  
ATOM   3650  N   LEU C  62      11.719 -22.234  -5.883  1.00 94.06           N  
ATOM   3651  CA  LEU C  62      11.164 -21.156  -5.074  1.00 94.06           C  
ATOM   3652  C   LEU C  62       9.906 -21.609  -4.352  1.00 94.06           C  
ATOM   3653  CB  LEU C  62      10.859 -19.938  -5.949  1.00 94.06           C  
ATOM   3654  O   LEU C  62       9.016 -22.203  -4.965  1.00 94.06           O  
ATOM   3655  CG  LEU C  62      10.719 -18.594  -5.227  1.00 94.06           C  
ATOM   3656  CD1 LEU C  62      11.898 -17.688  -5.562  1.00 94.06           C  
ATOM   3657  CD2 LEU C  62       9.398 -17.922  -5.586  1.00 94.06           C  
ATOM   3658  N   LYS C  63       9.930 -21.438  -3.061  1.00 93.62           N  
ATOM   3659  CA  LYS C  63       8.734 -21.609  -2.244  1.00 93.62           C  
ATOM   3660  C   LYS C  63       8.133 -20.250  -1.876  1.00 93.62           C  
ATOM   3661  CB  LYS C  63       9.055 -22.391  -0.977  1.00 93.62           C  
ATOM   3662  O   LYS C  63       8.797 -19.406  -1.274  1.00 93.62           O  
ATOM   3663  CG  LYS C  63       9.344 -23.875  -1.227  1.00 93.62           C  
ATOM   3664  CD  LYS C  63       9.547 -24.625   0.079  1.00 93.62           C  
ATOM   3665  CE  LYS C  63       9.867 -26.094  -0.170  1.00 93.62           C  
ATOM   3666  NZ  LYS C  63      10.102 -26.828   1.106  1.00 93.62           N  
ATOM   3667  N   LEU C  64       6.895 -20.062  -2.221  1.00 96.69           N  
ATOM   3668  CA  LEU C  64       6.293 -18.750  -2.031  1.00 96.69           C  
ATOM   3669  C   LEU C  64       5.551 -18.688  -0.701  1.00 96.69           C  
ATOM   3670  CB  LEU C  64       5.340 -18.438  -3.182  1.00 96.69           C  
ATOM   3671  O   LEU C  64       5.531 -17.641  -0.050  1.00 96.69           O  
ATOM   3672  CG  LEU C  64       5.969 -18.281  -4.566  1.00 96.69           C  
ATOM   3673  CD1 LEU C  64       4.898 -17.969  -5.605  1.00 96.69           C  
ATOM   3674  CD2 LEU C  64       7.043 -17.203  -4.555  1.00 96.69           C  
ATOM   3675  N   THR C  65       4.914 -19.797  -0.310  1.00 95.50           N  
ATOM   3676  CA  THR C  65       4.156 -19.859   0.936  1.00 95.50           C  
ATOM   3677  C   THR C  65       4.484 -21.125   1.711  1.00 95.50           C  
ATOM   3678  CB  THR C  65       2.641 -19.781   0.671  1.00 95.50           C  
ATOM   3679  O   THR C  65       5.172 -22.016   1.198  1.00 95.50           O  
ATOM   3680  CG2 THR C  65       2.312 -18.734  -0.376  1.00 95.50           C  
ATOM   3681  OG1 THR C  65       2.186 -21.062   0.203  1.00 95.50           O  
ATOM   3682  N   LYS C  66       3.963 -21.188   2.924  1.00 92.81           N  
ATOM   3683  CA  LYS C  66       4.176 -22.359   3.764  1.00 92.81           C  
ATOM   3684  C   LYS C  66       3.381 -23.562   3.248  1.00 92.81           C  
ATOM   3685  CB  LYS C  66       3.789 -22.062   5.215  1.00 92.81           C  
ATOM   3686  O   LYS C  66       3.703 -24.703   3.562  1.00 92.81           O  
ATOM   3687  CG  LYS C  66       2.318 -21.719   5.406  1.00 92.81           C  
ATOM   3688  CD  LYS C  66       2.012 -21.359   6.852  1.00 92.81           C  
ATOM   3689  CE  LYS C  66       0.542 -21.016   7.043  1.00 92.81           C  
ATOM   3690  NZ  LYS C  66       0.244 -20.625   8.453  1.00 92.81           N  
ATOM   3691  N   VAL C  67       2.371 -23.266   2.412  1.00 96.44           N  
ATOM   3692  CA  VAL C  67       1.480 -24.359   2.014  1.00 96.44           C  
ATOM   3693  C   VAL C  67       1.473 -24.484   0.491  1.00 96.44           C  
ATOM   3694  CB  VAL C  67       0.044 -24.141   2.537  1.00 96.44           C  
ATOM   3695  O   VAL C  67       0.431 -24.766  -0.109  1.00 96.44           O  
ATOM   3696  CG1 VAL C  67      -0.017 -24.344   4.051  1.00 96.44           C  
ATOM   3697  CG2 VAL C  67      -0.450 -22.734   2.160  1.00 96.44           C  
ATOM   3698  N   ASP C  68       2.607 -24.328  -0.075  1.00 97.56           N  
ATOM   3699  CA  ASP C  68       2.738 -24.422  -1.525  1.00 97.56           C  
ATOM   3700  C   ASP C  68       2.275 -25.797  -2.025  1.00 97.56           C  
ATOM   3701  CB  ASP C  68       4.184 -24.172  -1.954  1.00 97.56           C  
ATOM   3702  O   ASP C  68       1.592 -25.891  -3.047  1.00 97.56           O  
ATOM   3703  CG  ASP C  68       4.523 -22.688  -2.045  1.00 97.56           C  
ATOM   3704  OD1 ASP C  68       3.807 -21.859  -1.442  1.00 97.56           O  
ATOM   3705  OD2 ASP C  68       5.512 -22.344  -2.729  1.00 97.56           O  
ATOM   3706  N   ASP C  69       2.672 -26.812  -1.340  1.00 97.56           N  
ATOM   3707  CA  ASP C  69       2.332 -28.172  -1.764  1.00 97.56           C  
ATOM   3708  C   ASP C  69       0.819 -28.375  -1.791  1.00 97.56           C  
ATOM   3709  CB  ASP C  69       2.984 -29.203  -0.840  1.00 97.56           C  
ATOM   3710  O   ASP C  69       0.280 -28.938  -2.746  1.00 97.56           O  
ATOM   3711  CG  ASP C  69       4.500 -29.219  -0.947  1.00 97.56           C  
ATOM   3712  OD1 ASP C  69       5.039 -28.828  -2.002  1.00 97.56           O  
ATOM   3713  OD2 ASP C  69       5.156 -29.641   0.031  1.00 97.56           O  
ATOM   3714  N   GLN C  70       0.239 -27.875  -0.792  1.00 97.94           N  
ATOM   3715  CA  GLN C  70      -1.214 -27.984  -0.726  1.00 97.94           C  
ATOM   3716  C   GLN C  70      -1.880 -27.156  -1.823  1.00 97.94           C  
ATOM   3717  CB  GLN C  70      -1.726 -27.547   0.646  1.00 97.94           C  
ATOM   3718  O   GLN C  70      -2.814 -27.625  -2.477  1.00 97.94           O  
ATOM   3719  CG  GLN C  70      -3.229 -27.719   0.824  1.00 97.94           C  
ATOM   3720  CD  GLN C  70      -3.713 -27.250   2.186  1.00 97.94           C  
ATOM   3721  NE2 GLN C  70      -5.020 -27.344   2.414  1.00 97.94           N  
ATOM   3722  OE1 GLN C  70      -2.920 -26.812   3.027  1.00 97.94           O  
ATOM   3723  N   ILE C  71      -1.401 -25.984  -2.018  1.00 98.25           N  
ATOM   3724  CA  ILE C  71      -1.977 -25.109  -3.025  1.00 98.25           C  
ATOM   3725  C   ILE C  71      -1.836 -25.734  -4.406  1.00 98.25           C  
ATOM   3726  CB  ILE C  71      -1.310 -23.703  -3.002  1.00 98.25           C  
ATOM   3727  O   ILE C  71      -2.803 -25.797  -5.172  1.00 98.25           O  
ATOM   3728  CG1 ILE C  71      -1.657 -22.969  -1.704  1.00 98.25           C  
ATOM   3729  CG2 ILE C  71      -1.729 -22.891  -4.227  1.00 98.25           C  
ATOM   3730  CD1 ILE C  71      -0.869 -21.688  -1.492  1.00 98.25           C  
ATOM   3731  N   TYR C  72      -0.680 -26.297  -4.664  1.00 98.38           N  
ATOM   3732  CA  TYR C  72      -0.427 -26.891  -5.977  1.00 98.38           C  
ATOM   3733  C   TYR C  72      -1.300 -28.109  -6.203  1.00 98.38           C  
ATOM   3734  CB  TYR C  72       1.051 -27.266  -6.121  1.00 98.38           C  
ATOM   3735  O   TYR C  72      -1.915 -28.250  -7.262  1.00 98.38           O  
ATOM   3736  CG  TYR C  72       1.389 -27.891  -7.449  1.00 98.38           C  
ATOM   3737  CD1 TYR C  72       1.618 -29.266  -7.551  1.00 98.38           C  
ATOM   3738  CD2 TYR C  72       1.481 -27.125  -8.602  1.00 98.38           C  
ATOM   3739  CE1 TYR C  72       1.933 -29.844  -8.773  1.00 98.38           C  
ATOM   3740  CE2 TYR C  72       1.794 -27.703  -9.828  1.00 98.38           C  
ATOM   3741  OH  TYR C  72       2.328 -29.641 -11.117  1.00 98.38           O  
ATOM   3742  CZ  TYR C  72       2.018 -29.062  -9.906  1.00 98.38           C  
ATOM   3743  N   SER C  73      -1.306 -28.969  -5.262  1.00 98.19           N  
ATOM   3744  CA  SER C  73      -2.078 -30.203  -5.398  1.00 98.19           C  
ATOM   3745  C   SER C  73      -3.559 -29.906  -5.613  1.00 98.19           C  
ATOM   3746  CB  SER C  73      -1.903 -31.078  -4.160  1.00 98.19           C  
ATOM   3747  O   SER C  73      -4.184 -30.453  -6.520  1.00 98.19           O  
ATOM   3748  OG  SER C  73      -2.627 -32.281  -4.301  1.00 98.19           O  
ATOM   3749  N   GLU C  74      -4.121 -28.969  -4.840  1.00 98.00           N  
ATOM   3750  CA  GLU C  74      -5.531 -28.625  -4.973  1.00 98.00           C  
ATOM   3751  C   GLU C  74      -5.793 -27.891  -6.293  1.00 98.00           C  
ATOM   3752  CB  GLU C  74      -5.980 -27.750  -3.797  1.00 98.00           C  
ATOM   3753  O   GLU C  74      -6.836 -28.094  -6.914  1.00 98.00           O  
ATOM   3754  CG  GLU C  74      -6.016 -28.484  -2.465  1.00 98.00           C  
ATOM   3755  CD  GLU C  74      -7.086 -29.562  -2.404  1.00 98.00           C  
ATOM   3756  OE1 GLU C  74      -6.961 -30.500  -1.581  1.00 98.00           O  
ATOM   3757  OE2 GLU C  74      -8.055 -29.469  -3.189  1.00 98.00           O  
ATOM   3758  N   PHE C  75      -4.875 -27.125  -6.711  1.00 98.38           N  
ATOM   3759  CA  PHE C  75      -5.020 -26.359  -7.953  1.00 98.38           C  
ATOM   3760  C   PHE C  75      -5.098 -27.312  -9.148  1.00 98.38           C  
ATOM   3761  CB  PHE C  75      -3.854 -25.391  -8.125  1.00 98.38           C  
ATOM   3762  O   PHE C  75      -6.039 -27.234  -9.938  1.00 98.38           O  
ATOM   3763  CG  PHE C  75      -3.828 -24.703  -9.469  1.00 98.38           C  
ATOM   3764  CD1 PHE C  75      -2.775 -24.922 -10.352  1.00 98.38           C  
ATOM   3765  CD2 PHE C  75      -4.859 -23.859  -9.852  1.00 98.38           C  
ATOM   3766  CE1 PHE C  75      -2.748 -24.297 -11.594  1.00 98.38           C  
ATOM   3767  CE2 PHE C  75      -4.840 -23.234 -11.094  1.00 98.38           C  
ATOM   3768  CZ  PHE C  75      -3.783 -23.453 -11.961  1.00 98.38           C  
ATOM   3769  N   ARG C  76      -4.168 -28.234  -9.242  1.00 97.62           N  
ATOM   3770  CA  ARG C  76      -4.129 -29.109 -10.406  1.00 97.62           C  
ATOM   3771  C   ARG C  76      -5.203 -30.188 -10.320  1.00 97.62           C  
ATOM   3772  CB  ARG C  76      -2.750 -29.750 -10.555  1.00 97.62           C  
ATOM   3773  O   ARG C  76      -5.574 -30.781 -11.328  1.00 97.62           O  
ATOM   3774  CG  ARG C  76      -1.690 -28.828 -11.117  1.00 97.62           C  
ATOM   3775  CD  ARG C  76      -2.080 -28.297 -12.484  1.00 97.62           C  
ATOM   3776  NE  ARG C  76      -0.982 -27.562 -13.117  1.00 97.62           N  
ATOM   3777  NH1 ARG C  76      -2.287 -26.609 -14.766  1.00 97.62           N  
ATOM   3778  NH2 ARG C  76      -0.038 -26.172 -14.680  1.00 97.62           N  
ATOM   3779  CZ  ARG C  76      -1.104 -26.781 -14.188  1.00 97.62           C  
ATOM   3780  N   LYS C  77      -5.664 -30.438  -9.148  1.00 96.75           N  
ATOM   3781  CA  LYS C  77      -6.820 -31.328  -9.023  1.00 96.75           C  
ATOM   3782  C   LYS C  77      -8.078 -30.672  -9.594  1.00 96.75           C  
ATOM   3783  CB  LYS C  77      -7.047 -31.703  -7.555  1.00 96.75           C  
ATOM   3784  O   LYS C  77      -8.875 -31.328 -10.258  1.00 96.75           O  
ATOM   3785  CG  LYS C  77      -8.172 -32.719  -7.348  1.00 96.75           C  
ATOM   3786  CD  LYS C  77      -8.328 -33.062  -5.875  1.00 96.75           C  
ATOM   3787  CE  LYS C  77      -9.484 -34.031  -5.656  1.00 96.75           C  
ATOM   3788  NZ  LYS C  77      -9.664 -34.375  -4.211  1.00 96.75           N  
ATOM   3789  N   ASN C  78      -8.258 -29.375  -9.383  1.00 96.19           N  
ATOM   3790  CA  ASN C  78      -9.461 -28.672  -9.805  1.00 96.19           C  
ATOM   3791  C   ASN C  78      -9.305 -28.094 -11.211  1.00 96.19           C  
ATOM   3792  CB  ASN C  78      -9.805 -27.562  -8.812  1.00 96.19           C  
ATOM   3793  O   ASN C  78     -10.297 -27.922 -11.930  1.00 96.19           O  
ATOM   3794  CG  ASN C  78     -10.281 -28.094  -7.480  1.00 96.19           C  
ATOM   3795  ND2 ASN C  78      -9.461 -27.922  -6.445  1.00 96.19           N  
ATOM   3796  OD1 ASN C  78     -11.367 -28.656  -7.375  1.00 96.19           O  
ATOM   3797  N   PHE C  79      -8.102 -27.719 -11.609  1.00 96.81           N  
ATOM   3798  CA  PHE C  79      -7.832 -27.109 -12.906  1.00 96.81           C  
ATOM   3799  C   PHE C  79      -6.762 -27.891 -13.664  1.00 96.81           C  
ATOM   3800  CB  PHE C  79      -7.395 -25.656 -12.734  1.00 96.81           C  
ATOM   3801  O   PHE C  79      -5.750 -27.328 -14.078  1.00 96.81           O  
ATOM   3802  CG  PHE C  79      -8.383 -24.812 -11.977  1.00 96.81           C  
ATOM   3803  CD1 PHE C  79      -9.445 -24.203 -12.625  1.00 96.81           C  
ATOM   3804  CD2 PHE C  79      -8.250 -24.625 -10.602  1.00 96.81           C  
ATOM   3805  CE1 PHE C  79     -10.359 -23.422 -11.930  1.00 96.81           C  
ATOM   3806  CE2 PHE C  79      -9.156 -23.844  -9.898  1.00 96.81           C  
ATOM   3807  CZ  PHE C  79     -10.219 -23.250 -10.562  1.00 96.81           C  
ATOM   3808  N   GLU C  80      -7.055 -29.156 -13.984  1.00 94.06           N  
ATOM   3809  CA  GLU C  80      -6.102 -30.094 -14.562  1.00 94.06           C  
ATOM   3810  C   GLU C  80      -5.672 -29.641 -15.961  1.00 94.06           C  
ATOM   3811  CB  GLU C  80      -6.699 -31.500 -14.617  1.00 94.06           C  
ATOM   3812  O   GLU C  80      -4.492 -29.734 -16.312  1.00 94.06           O  
ATOM   3813  CG  GLU C  80      -5.691 -32.594 -14.977  1.00 94.06           C  
ATOM   3814  CD  GLU C  80      -6.289 -33.969 -14.977  1.00 94.06           C  
ATOM   3815  OE1 GLU C  80      -5.555 -34.938 -15.266  1.00 94.06           O  
ATOM   3816  OE2 GLU C  80      -7.496 -34.094 -14.680  1.00 94.06           O  
ATOM   3817  N   THR C  81      -6.594 -29.062 -16.688  1.00 93.44           N  
ATOM   3818  CA  THR C  81      -6.301 -28.812 -18.094  1.00 93.44           C  
ATOM   3819  C   THR C  81      -6.047 -27.328 -18.328  1.00 93.44           C  
ATOM   3820  CB  THR C  81      -7.449 -29.297 -19.000  1.00 93.44           C  
ATOM   3821  O   THR C  81      -5.891 -26.891 -19.469  1.00 93.44           O  
ATOM   3822  CG2 THR C  81      -7.625 -30.812 -18.906  1.00 93.44           C  
ATOM   3823  OG1 THR C  81      -8.664 -28.656 -18.594  1.00 93.44           O  
ATOM   3824  N   LEU C  82      -6.008 -26.562 -17.312  1.00 96.06           N  
ATOM   3825  CA  LEU C  82      -5.793 -25.125 -17.500  1.00 96.06           C  
ATOM   3826  C   LEU C  82      -4.363 -24.844 -17.938  1.00 96.06           C  
ATOM   3827  CB  LEU C  82      -6.102 -24.375 -16.203  1.00 96.06           C  
ATOM   3828  O   LEU C  82      -3.410 -25.266 -17.281  1.00 96.06           O  
ATOM   3829  CG  LEU C  82      -5.965 -22.844 -16.266  1.00 96.06           C  
ATOM   3830  CD1 LEU C  82      -7.043 -22.250 -17.172  1.00 96.06           C  
ATOM   3831  CD2 LEU C  82      -6.043 -22.250 -14.867  1.00 96.06           C  
ATOM   3832  N   ARG C  83      -4.301 -24.250 -19.109  1.00 96.62           N  
ATOM   3833  CA  ARG C  83      -2.992 -23.797 -19.578  1.00 96.62           C  
ATOM   3834  C   ARG C  83      -2.520 -22.594 -18.781  1.00 96.62           C  
ATOM   3835  CB  ARG C  83      -3.033 -23.469 -21.062  1.00 96.62           C  
ATOM   3836  O   ARG C  83      -3.258 -21.609 -18.625  1.00 96.62           O  
ATOM   3837  CG  ARG C  83      -3.213 -24.688 -21.969  1.00 96.62           C  
ATOM   3838  CD  ARG C  83      -3.133 -24.312 -23.438  1.00 96.62           C  
ATOM   3839  NE  ARG C  83      -1.788 -23.891 -23.812  1.00 96.62           N  
ATOM   3840  NH1 ARG C  83      -2.305 -23.516 -26.047  1.00 96.62           N  
ATOM   3841  NH2 ARG C  83      -0.173 -23.156 -25.281  1.00 96.62           N  
ATOM   3842  CZ  ARG C  83      -1.425 -23.516 -25.047  1.00 96.62           C  
ATOM   3843  N   ILE C  84      -1.250 -22.688 -18.250  1.00 97.06           N  
ATOM   3844  CA  ILE C  84      -0.825 -21.641 -17.328  1.00 97.06           C  
ATOM   3845  C   ILE C  84       0.351 -20.875 -17.938  1.00 97.06           C  
ATOM   3846  CB  ILE C  84      -0.439 -22.219 -15.953  1.00 97.06           C  
ATOM   3847  O   ILE C  84       0.828 -19.891 -17.344  1.00 97.06           O  
ATOM   3848  CG1 ILE C  84       0.608 -23.328 -16.109  1.00 97.06           C  
ATOM   3849  CG2 ILE C  84      -1.679 -22.734 -15.219  1.00 97.06           C  
ATOM   3850  CD1 ILE C  84       1.218 -23.797 -14.797  1.00 97.06           C  
ATOM   3851  N   ASP C  85       0.852 -21.281 -19.125  1.00 96.94           N  
ATOM   3852  CA  ASP C  85       1.893 -20.516 -19.797  1.00 96.94           C  
ATOM   3853  C   ASP C  85       1.354 -19.188 -20.297  1.00 96.94           C  
ATOM   3854  CB  ASP C  85       2.473 -21.312 -20.969  1.00 96.94           C  
ATOM   3855  O   ASP C  85       1.878 -18.125 -19.953  1.00 96.94           O  
ATOM   3856  CG  ASP C  85       1.410 -21.812 -21.938  1.00 96.94           C  
ATOM   3857  OD1 ASP C  85       0.223 -21.891 -21.547  1.00 96.94           O  
ATOM   3858  OD2 ASP C  85       1.764 -22.141 -23.094  1.00 96.94           O  
ATOM   3859  N   VAL C  86       0.301 -19.219 -21.078  1.00 97.31           N  
ATOM   3860  CA  VAL C  86      -0.461 -18.047 -21.516  1.00 97.31           C  
ATOM   3861  C   VAL C  86      -1.915 -18.188 -21.062  1.00 97.31           C  
ATOM   3862  CB  VAL C  86      -0.390 -17.859 -23.047  1.00 97.31           C  
ATOM   3863  O   VAL C  86      -2.646 -19.047 -21.562  1.00 97.31           O  
ATOM   3864  CG1 VAL C  86      -1.144 -16.609 -23.469  1.00 97.31           C  
ATOM   3865  CG2 VAL C  86       1.065 -17.797 -23.500  1.00 97.31           C  
ATOM   3866  N   LEU C  87      -2.275 -17.344 -20.141  1.00 97.06           N  
ATOM   3867  CA  LEU C  87      -3.602 -17.422 -19.547  1.00 97.06           C  
ATOM   3868  C   LEU C  87      -4.637 -16.719 -20.406  1.00 97.06           C  
ATOM   3869  CB  LEU C  87      -3.596 -16.828 -18.141  1.00 97.06           C  
ATOM   3870  O   LEU C  87      -4.371 -15.648 -20.953  1.00 97.06           O  
ATOM   3871  CG  LEU C  87      -2.777 -17.562 -17.078  1.00 97.06           C  
ATOM   3872  CD1 LEU C  87      -2.639 -16.719 -15.820  1.00 97.06           C  
ATOM   3873  CD2 LEU C  87      -3.422 -18.906 -16.750  1.00 97.06           C  
ATOM   3874  N   ASP C  88      -5.762 -17.406 -20.578  1.00 95.19           N  
ATOM   3875  CA  ASP C  88      -6.949 -16.766 -21.156  1.00 95.19           C  
ATOM   3876  C   ASP C  88      -7.773 -16.078 -20.078  1.00 95.19           C  
ATOM   3877  CB  ASP C  88      -7.805 -17.812 -21.891  1.00 95.19           C  
ATOM   3878  O   ASP C  88      -8.289 -16.719 -19.172  1.00 95.19           O  
ATOM   3879  CG  ASP C  88      -8.953 -17.188 -22.656  1.00 95.19           C  
ATOM   3880  OD1 ASP C  88      -9.156 -15.953 -22.562  1.00 95.19           O  
ATOM   3881  OD2 ASP C  88      -9.664 -17.922 -23.375  1.00 95.19           O  
ATOM   3882  N   PRO C  89      -7.938 -14.758 -20.219  1.00 92.75           N  
ATOM   3883  CA  PRO C  89      -8.688 -14.016 -19.203  1.00 92.75           C  
ATOM   3884  C   PRO C  89     -10.094 -14.586 -18.969  1.00 92.75           C  
ATOM   3885  CB  PRO C  89      -8.758 -12.602 -19.781  1.00 92.75           C  
ATOM   3886  O   PRO C  89     -10.625 -14.484 -17.859  1.00 92.75           O  
ATOM   3887  CG  PRO C  89      -7.578 -12.500 -20.688  1.00 92.75           C  
ATOM   3888  CD  PRO C  89      -7.316 -13.852 -21.281  1.00 92.75           C  
ATOM   3889  N   GLU C  90     -10.641 -15.164 -19.906  1.00 92.25           N  
ATOM   3890  CA  GLU C  90     -11.992 -15.703 -19.781  1.00 92.25           C  
ATOM   3891  C   GLU C  90     -12.008 -16.938 -18.875  1.00 92.25           C  
ATOM   3892  CB  GLU C  90     -12.562 -16.062 -21.156  1.00 92.25           C  
ATOM   3893  O   GLU C  90     -13.023 -17.219 -18.234  1.00 92.25           O  
ATOM   3894  CG  GLU C  90     -12.930 -14.852 -22.000  1.00 92.25           C  
ATOM   3895  CD  GLU C  90     -13.984 -13.961 -21.359  1.00 92.25           C  
ATOM   3896  OE1 GLU C  90     -13.750 -12.742 -21.203  1.00 92.25           O  
ATOM   3897  OE2 GLU C  90     -15.062 -14.500 -21.000  1.00 92.25           O  
ATOM   3898  N   GLU C  91     -10.945 -17.609 -18.797  1.00 93.44           N  
ATOM   3899  CA  GLU C  91     -10.867 -18.781 -17.922  1.00 93.44           C  
ATOM   3900  C   GLU C  91     -10.711 -18.375 -16.469  1.00 93.44           C  
ATOM   3901  CB  GLU C  91      -9.703 -19.672 -18.359  1.00 93.44           C  
ATOM   3902  O   GLU C  91     -10.812 -19.219 -15.570  1.00 93.44           O  
ATOM   3903  CG  GLU C  91      -9.914 -20.359 -19.688  1.00 93.44           C  
ATOM   3904  CD  GLU C  91      -8.852 -21.406 -20.016  1.00 93.44           C  
ATOM   3905  OE1 GLU C  91      -9.133 -22.344 -20.797  1.00 93.44           O  
ATOM   3906  OE2 GLU C  91      -7.730 -21.281 -19.469  1.00 93.44           O  
ATOM   3907  N   LEU C  92     -10.484 -17.109 -16.266  1.00 92.06           N  
ATOM   3908  CA  LEU C  92     -10.352 -16.594 -14.898  1.00 92.06           C  
ATOM   3909  C   LEU C  92     -11.555 -15.742 -14.516  1.00 92.06           C  
ATOM   3910  CB  LEU C  92      -9.062 -15.781 -14.758  1.00 92.06           C  
ATOM   3911  O   LEU C  92     -12.031 -15.805 -13.383  1.00 92.06           O  
ATOM   3912  CG  LEU C  92      -7.750 -16.547 -14.891  1.00 92.06           C  
ATOM   3913  CD1 LEU C  92      -6.602 -15.594 -15.172  1.00 92.06           C  
ATOM   3914  CD2 LEU C  92      -7.480 -17.359 -13.625  1.00 92.06           C  
ATOM   3915  N   LYS C  93     -12.164 -15.062 -15.516  1.00 88.75           N  
ATOM   3916  CA  LYS C  93     -13.094 -13.992 -15.156  1.00 88.75           C  
ATOM   3917  C   LYS C  93     -14.508 -14.312 -15.625  1.00 88.75           C  
ATOM   3918  CB  LYS C  93     -12.633 -12.656 -15.750  1.00 88.75           C  
ATOM   3919  O   LYS C  93     -15.469 -13.680 -15.180  1.00 88.75           O  
ATOM   3920  CG  LYS C  93     -11.234 -12.234 -15.312  1.00 88.75           C  
ATOM   3921  CD  LYS C  93     -11.195 -11.906 -13.820  1.00 88.75           C  
ATOM   3922  CE  LYS C  93      -9.820 -11.398 -13.398  1.00 88.75           C  
ATOM   3923  NZ  LYS C  93      -9.789 -11.008 -11.961  1.00 88.75           N  
ATOM   3924  N   SER C  94     -14.703 -15.234 -16.531  1.00 90.12           N  
ATOM   3925  CA  SER C  94     -16.047 -15.570 -16.984  1.00 90.12           C  
ATOM   3926  C   SER C  94     -16.906 -16.062 -15.828  1.00 90.12           C  
ATOM   3927  CB  SER C  94     -15.992 -16.625 -18.078  1.00 90.12           C  
ATOM   3928  O   SER C  94     -16.391 -16.453 -14.781  1.00 90.12           O  
ATOM   3929  OG  SER C  94     -15.539 -17.859 -17.562  1.00 90.12           O  
ATOM   3930  N   GLU C  95     -18.188 -15.961 -16.016  1.00 90.19           N  
ATOM   3931  CA  GLU C  95     -19.109 -16.391 -14.969  1.00 90.19           C  
ATOM   3932  C   GLU C  95     -18.906 -17.875 -14.656  1.00 90.19           C  
ATOM   3933  CB  GLU C  95     -20.547 -16.141 -15.383  1.00 90.19           C  
ATOM   3934  O   GLU C  95     -18.891 -18.266 -13.484  1.00 90.19           O  
ATOM   3935  CG  GLU C  95     -20.938 -14.664 -15.352  1.00 90.19           C  
ATOM   3936  CD  GLU C  95     -20.828 -14.039 -13.977  1.00 90.19           C  
ATOM   3937  OE1 GLU C  95     -20.344 -12.891 -13.859  1.00 90.19           O  
ATOM   3938  OE2 GLU C  95     -21.234 -14.703 -12.992  1.00 90.19           O  
ATOM   3939  N   SER C  96     -18.828 -18.609 -15.727  1.00 92.00           N  
ATOM   3940  CA  SER C  96     -18.609 -20.047 -15.523  1.00 92.00           C  
ATOM   3941  C   SER C  96     -17.281 -20.297 -14.797  1.00 92.00           C  
ATOM   3942  CB  SER C  96     -18.609 -20.781 -16.859  1.00 92.00           C  
ATOM   3943  O   SER C  96     -17.203 -21.156 -13.930  1.00 92.00           O  
ATOM   3944  OG  SER C  96     -17.578 -20.297 -17.703  1.00 92.00           O  
ATOM   3945  N   ALA C  97     -16.188 -19.547 -15.117  1.00 92.56           N  
ATOM   3946  CA  ALA C  97     -14.883 -19.703 -14.477  1.00 92.56           C  
ATOM   3947  C   ALA C  97     -14.945 -19.312 -13.008  1.00 92.56           C  
ATOM   3948  CB  ALA C  97     -13.828 -18.859 -15.203  1.00 92.56           C  
ATOM   3949  O   ALA C  97     -14.367 -19.984 -12.148  1.00 92.56           O  
ATOM   3950  N   LYS C  98     -15.711 -18.297 -12.734  1.00 90.00           N  
ATOM   3951  CA  LYS C  98     -15.820 -17.828 -11.359  1.00 90.00           C  
ATOM   3952  C   LYS C  98     -16.500 -18.859 -10.469  1.00 90.00           C  
ATOM   3953  CB  LYS C  98     -16.594 -16.500 -11.305  1.00 90.00           C  
ATOM   3954  O   LYS C  98     -16.156 -18.984  -9.289  1.00 90.00           O  
ATOM   3955  CG  LYS C  98     -15.812 -15.305 -11.836  1.00 90.00           C  
ATOM   3956  CD  LYS C  98     -16.641 -14.031 -11.773  1.00 90.00           C  
ATOM   3957  CE  LYS C  98     -15.898 -12.852 -12.391  1.00 90.00           C  
ATOM   3958  NZ  LYS C  98     -16.734 -11.617 -12.398  1.00 90.00           N  
ATOM   3959  N   GLU C  99     -17.422 -19.500 -11.047  1.00 92.25           N  
ATOM   3960  CA  GLU C  99     -18.125 -20.547 -10.305  1.00 92.25           C  
ATOM   3961  C   GLU C  99     -17.188 -21.672  -9.906  1.00 92.25           C  
ATOM   3962  CB  GLU C  99     -19.297 -21.094 -11.117  1.00 92.25           C  
ATOM   3963  O   GLU C  99     -17.359 -22.297  -8.852  1.00 92.25           O  
ATOM   3964  CG  GLU C  99     -20.500 -20.172 -11.164  1.00 92.25           C  
ATOM   3965  CD  GLU C  99     -21.625 -20.688 -12.055  1.00 92.25           C  
ATOM   3966  OE1 GLU C  99     -22.656 -20.000 -12.195  1.00 92.25           O  
ATOM   3967  OE2 GLU C  99     -21.453 -21.797 -12.625  1.00 92.25           O  
ATOM   3968  N   LYS C 100     -16.188 -21.953 -10.711  1.00 93.94           N  
ATOM   3969  CA  LYS C 100     -15.203 -22.984 -10.414  1.00 93.94           C  
ATOM   3970  C   LYS C 100     -14.133 -22.469  -9.461  1.00 93.94           C  
ATOM   3971  CB  LYS C 100     -14.562 -23.500 -11.703  1.00 93.94           C  
ATOM   3972  O   LYS C 100     -13.703 -23.188  -8.555  1.00 93.94           O  
ATOM   3973  CG  LYS C 100     -15.500 -24.328 -12.578  1.00 93.94           C  
ATOM   3974  CD  LYS C 100     -14.781 -24.859 -13.812  1.00 93.94           C  
ATOM   3975  CE  LYS C 100     -15.727 -25.641 -14.711  1.00 93.94           C  
ATOM   3976  NZ  LYS C 100     -15.047 -26.125 -15.945  1.00 93.94           N  
ATOM   3977  N   TRP C 101     -13.711 -21.250  -9.578  1.00 95.25           N  
ATOM   3978  CA  TRP C 101     -12.625 -20.672  -8.797  1.00 95.25           C  
ATOM   3979  C   TRP C 101     -13.086 -20.359  -7.371  1.00 95.25           C  
ATOM   3980  CB  TRP C 101     -12.109 -19.391  -9.461  1.00 95.25           C  
ATOM   3981  O   TRP C 101     -12.281 -20.406  -6.434  1.00 95.25           O  
ATOM   3982  CG  TRP C 101     -11.102 -19.625 -10.547  1.00 95.25           C  
ATOM   3983  CD1 TRP C 101     -11.312 -19.547 -11.898  1.00 95.25           C  
ATOM   3984  CD2 TRP C 101      -9.734 -20.016 -10.375  1.00 95.25           C  
ATOM   3985  CE2 TRP C 101      -9.172 -20.141 -11.664  1.00 95.25           C  
ATOM   3986  CE3 TRP C 101      -8.930 -20.250  -9.258  1.00 95.25           C  
ATOM   3987  NE1 TRP C 101     -10.148 -19.844 -12.570  1.00 95.25           N  
ATOM   3988  CH2 TRP C 101      -7.066 -20.719 -10.750  1.00 95.25           C  
ATOM   3989  CZ2 TRP C 101      -7.836 -20.500 -11.859  1.00 95.25           C  
ATOM   3990  CZ3 TRP C 101      -7.598 -20.609  -9.453  1.00 95.25           C  
ATOM   3991  N   ARG C 102     -14.383 -20.125  -7.238  1.00 93.69           N  
ATOM   3992  CA  ARG C 102     -14.883 -19.656  -5.953  1.00 93.69           C  
ATOM   3993  C   ARG C 102     -14.672 -20.719  -4.867  1.00 93.69           C  
ATOM   3994  CB  ARG C 102     -16.375 -19.312  -6.051  1.00 93.69           C  
ATOM   3995  O   ARG C 102     -14.078 -20.422  -3.824  1.00 93.69           O  
ATOM   3996  CG  ARG C 102     -16.906 -18.562  -4.840  1.00 93.69           C  
ATOM   3997  CD  ARG C 102     -18.344 -18.109  -5.051  1.00 93.69           C  
ATOM   3998  NE  ARG C 102     -18.828 -17.312  -3.928  1.00 93.69           N  
ATOM   3999  NH1 ARG C 102     -19.469 -15.500  -5.219  1.00 93.69           N  
ATOM   4000  NH2 ARG C 102     -19.766 -15.453  -2.945  1.00 93.69           N  
ATOM   4001  CZ  ARG C 102     -19.344 -16.094  -4.031  1.00 93.69           C  
ATOM   4002  N   PRO C 103     -15.133 -21.906  -5.086  1.00 94.94           N  
ATOM   4003  CA  PRO C 103     -14.883 -22.922  -4.059  1.00 94.94           C  
ATOM   4004  C   PRO C 103     -13.398 -23.156  -3.807  1.00 94.94           C  
ATOM   4005  CB  PRO C 103     -15.547 -24.172  -4.633  1.00 94.94           C  
ATOM   4006  O   PRO C 103     -12.992 -23.391  -2.666  1.00 94.94           O  
ATOM   4007  CG  PRO C 103     -16.516 -23.656  -5.652  1.00 94.94           C  
ATOM   4008  CD  PRO C 103     -15.992 -22.344  -6.184  1.00 94.94           C  
ATOM   4009  N   PHE C 104     -12.570 -23.141  -4.793  1.00 96.44           N  
ATOM   4010  CA  PHE C 104     -11.133 -23.312  -4.637  1.00 96.44           C  
ATOM   4011  C   PHE C 104     -10.555 -22.219  -3.738  1.00 96.44           C  
ATOM   4012  CB  PHE C 104     -10.438 -23.281  -6.004  1.00 96.44           C  
ATOM   4013  O   PHE C 104      -9.812 -22.516  -2.799  1.00 96.44           O  
ATOM   4014  CG  PHE C 104      -8.938 -23.250  -5.918  1.00 96.44           C  
ATOM   4015  CD1 PHE C 104      -8.242 -22.047  -6.008  1.00 96.44           C  
ATOM   4016  CD2 PHE C 104      -8.211 -24.422  -5.750  1.00 96.44           C  
ATOM   4017  CE1 PHE C 104      -6.855 -22.016  -5.930  1.00 96.44           C  
ATOM   4018  CE2 PHE C 104      -6.824 -24.406  -5.672  1.00 96.44           C  
ATOM   4019  CZ  PHE C 104      -6.148 -23.203  -5.762  1.00 96.44           C  
ATOM   4020  N   CYS C 105     -10.906 -20.984  -4.051  1.00 94.88           N  
ATOM   4021  CA  CYS C 105     -10.367 -19.859  -3.287  1.00 94.88           C  
ATOM   4022  C   CYS C 105     -10.805 -19.922  -1.829  1.00 94.88           C  
ATOM   4023  CB  CYS C 105     -10.812 -18.531  -3.898  1.00 94.88           C  
ATOM   4024  O   CYS C 105     -10.000 -19.703  -0.922  1.00 94.88           O  
ATOM   4025  SG  CYS C 105     -10.102 -18.203  -5.527  1.00 94.88           S  
ATOM   4026  N   LEU C 106     -12.070 -20.312  -1.586  1.00 94.19           N  
ATOM   4027  CA  LEU C 106     -12.641 -20.312  -0.242  1.00 94.19           C  
ATOM   4028  C   LEU C 106     -12.000 -21.406   0.614  1.00 94.19           C  
ATOM   4029  CB  LEU C 106     -14.156 -20.516  -0.300  1.00 94.19           C  
ATOM   4030  O   LEU C 106     -12.008 -21.312   1.844  1.00 94.19           O  
ATOM   4031  CG  LEU C 106     -14.984 -19.297  -0.733  1.00 94.19           C  
ATOM   4032  CD1 LEU C 106     -16.453 -19.688  -0.903  1.00 94.19           C  
ATOM   4033  CD2 LEU C 106     -14.844 -18.172   0.277  1.00 94.19           C  
ATOM   4034  N   LYS C 107     -11.414 -22.359   0.003  1.00 95.75           N  
ATOM   4035  CA  LYS C 107     -10.734 -23.438   0.731  1.00 95.75           C  
ATOM   4036  C   LYS C 107      -9.516 -22.906   1.479  1.00 95.75           C  
ATOM   4037  CB  LYS C 107     -10.312 -24.547  -0.224  1.00 95.75           C  
ATOM   4038  O   LYS C 107      -9.070 -23.500   2.457  1.00 95.75           O  
ATOM   4039  CG  LYS C 107     -11.453 -25.469  -0.639  1.00 95.75           C  
ATOM   4040  CD  LYS C 107     -10.961 -26.594  -1.534  1.00 95.75           C  
ATOM   4041  CE  LYS C 107     -12.109 -27.484  -2.014  1.00 95.75           C  
ATOM   4042  NZ  LYS C 107     -11.633 -28.594  -2.875  1.00 95.75           N  
ATOM   4043  N   PHE C 108      -9.016 -21.828   1.036  1.00 96.00           N  
ATOM   4044  CA  PHE C 108      -7.770 -21.344   1.614  1.00 96.00           C  
ATOM   4045  C   PHE C 108      -8.023 -20.141   2.520  1.00 96.00           C  
ATOM   4046  CB  PHE C 108      -6.773 -20.969   0.512  1.00 96.00           C  
ATOM   4047  O   PHE C 108      -7.082 -19.484   2.977  1.00 96.00           O  
ATOM   4048  CG  PHE C 108      -6.188 -22.141  -0.205  1.00 96.00           C  
ATOM   4049  CD1 PHE C 108      -5.098 -22.828   0.324  1.00 96.00           C  
ATOM   4050  CD2 PHE C 108      -6.723 -22.578  -1.410  1.00 96.00           C  
ATOM   4051  CE1 PHE C 108      -4.551 -23.922  -0.338  1.00 96.00           C  
ATOM   4052  CE2 PHE C 108      -6.184 -23.672  -2.078  1.00 96.00           C  
ATOM   4053  CZ  PHE C 108      -5.098 -24.344  -1.540  1.00 96.00           C  
ATOM   4054  N   ASN C 109      -9.352 -19.922   2.721  1.00 92.62           N  
ATOM   4055  CA  ASN C 109      -9.711 -18.938   3.738  1.00 92.62           C  
ATOM   4056  C   ASN C 109      -9.227 -19.359   5.121  1.00 92.62           C  
ATOM   4057  CB  ASN C 109     -11.219 -18.703   3.748  1.00 92.62           C  
ATOM   4058  O   ASN C 109      -9.547 -20.469   5.582  1.00 92.62           O  
ATOM   4059  CG  ASN C 109     -11.633 -17.578   4.684  1.00 92.62           C  
ATOM   4060  ND2 ASN C 109     -12.938 -17.391   4.844  1.00 92.62           N  
ATOM   4061  OD1 ASN C 109     -10.781 -16.891   5.258  1.00 92.62           O  
ATOM   4062  N   GLY C 110      -8.383 -18.578   5.715  1.00 91.44           N  
ATOM   4063  CA  GLY C 110      -7.828 -18.891   7.023  1.00 91.44           C  
ATOM   4064  C   GLY C 110      -6.516 -19.641   6.949  1.00 91.44           C  
ATOM   4065  O   GLY C 110      -5.836 -19.828   7.965  1.00 91.44           O  
ATOM   4066  N   ILE C 111      -6.133 -20.125   5.812  1.00 93.44           N  
ATOM   4067  CA  ILE C 111      -4.879 -20.859   5.633  1.00 93.44           C  
ATOM   4068  C   ILE C 111      -3.824 -19.922   5.039  1.00 93.44           C  
ATOM   4069  CB  ILE C 111      -5.070 -22.094   4.730  1.00 93.44           C  
ATOM   4070  O   ILE C 111      -2.693 -19.859   5.531  1.00 93.44           O  
ATOM   4071  CG1 ILE C 111      -6.086 -23.062   5.352  1.00 93.44           C  
ATOM   4072  CG2 ILE C 111      -3.730 -22.797   4.484  1.00 93.44           C  
ATOM   4073  CD1 ILE C 111      -6.457 -24.234   4.457  1.00 93.44           C  
ATOM   4074  N   VAL C 112      -4.258 -19.125   4.043  1.00 93.38           N  
ATOM   4075  CA  VAL C 112      -3.389 -18.125   3.422  1.00 93.38           C  
ATOM   4076  C   VAL C 112      -3.842 -16.719   3.816  1.00 93.38           C  
ATOM   4077  CB  VAL C 112      -3.373 -18.266   1.884  1.00 93.38           C  
ATOM   4078  O   VAL C 112      -4.992 -16.344   3.582  1.00 93.38           O  
ATOM   4079  CG1 VAL C 112      -2.525 -17.172   1.248  1.00 93.38           C  
ATOM   4080  CG2 VAL C 112      -2.855 -19.656   1.480  1.00 93.38           C  
ATOM   4081  N   GLU C 113      -2.898 -16.062   4.395  1.00 90.25           N  
ATOM   4082  CA  GLU C 113      -3.223 -14.695   4.789  1.00 90.25           C  
ATOM   4083  C   GLU C 113      -3.539 -13.828   3.574  1.00 90.25           C  
ATOM   4084  CB  GLU C 113      -2.070 -14.078   5.590  1.00 90.25           C  
ATOM   4085  O   GLU C 113      -2.867 -13.930   2.545  1.00 90.25           O  
ATOM   4086  CG  GLU C 113      -2.443 -12.797   6.312  1.00 90.25           C  
ATOM   4087  CD  GLU C 113      -1.324 -12.250   7.184  1.00 90.25           C  
ATOM   4088  OE1 GLU C 113      -1.470 -11.133   7.734  1.00 90.25           O  
ATOM   4089  OE2 GLU C 113      -0.292 -12.945   7.320  1.00 90.25           O  
ATOM   4090  N   ASP C 114      -4.613 -13.055   3.658  1.00 88.88           N  
ATOM   4091  CA  ASP C 114      -5.023 -12.133   2.600  1.00 88.88           C  
ATOM   4092  C   ASP C 114      -5.242 -12.883   1.283  1.00 88.88           C  
ATOM   4093  CB  ASP C 114      -3.982 -11.031   2.414  1.00 88.88           C  
ATOM   4094  O   ASP C 114      -4.852 -12.391   0.219  1.00 88.88           O  
ATOM   4095  CG  ASP C 114      -3.881 -10.102   3.611  1.00 88.88           C  
ATOM   4096  OD1 ASP C 114      -4.879  -9.953   4.352  1.00 88.88           O  
ATOM   4097  OD2 ASP C 114      -2.797  -9.516   3.818  1.00 88.88           O  
ATOM   4098  N   PHE C 115      -5.836 -14.133   1.371  1.00 91.25           N  
ATOM   4099  CA  PHE C 115      -5.977 -15.023   0.222  1.00 91.25           C  
ATOM   4100  C   PHE C 115      -6.793 -14.359  -0.880  1.00 91.25           C  
ATOM   4101  CB  PHE C 115      -6.629 -16.344   0.638  1.00 91.25           C  
ATOM   4102  O   PHE C 115      -6.645 -14.688  -2.057  1.00 91.25           O  
ATOM   4103  CG  PHE C 115      -8.117 -16.250   0.826  1.00 91.25           C  
ATOM   4104  CD1 PHE C 115      -8.656 -15.695   1.982  1.00 91.25           C  
ATOM   4105  CD2 PHE C 115      -8.984 -16.719  -0.155  1.00 91.25           C  
ATOM   4106  CE1 PHE C 115     -10.031 -15.609   2.160  1.00 91.25           C  
ATOM   4107  CE2 PHE C 115     -10.367 -16.625   0.014  1.00 91.25           C  
ATOM   4108  CZ  PHE C 115     -10.891 -16.078   1.173  1.00 91.25           C  
ATOM   4109  N   ASN C 116      -7.637 -13.398  -0.499  1.00 89.06           N  
ATOM   4110  CA  ASN C 116      -8.516 -12.766  -1.480  1.00 89.06           C  
ATOM   4111  C   ASN C 116      -8.023 -11.367  -1.844  1.00 89.06           C  
ATOM   4112  CB  ASN C 116      -9.953 -12.711  -0.962  1.00 89.06           C  
ATOM   4113  O   ASN C 116      -8.750 -10.602  -2.480  1.00 89.06           O  
ATOM   4114  CG  ASN C 116     -10.102 -11.812   0.249  1.00 89.06           C  
ATOM   4115  ND2 ASN C 116     -11.336 -11.445   0.564  1.00 89.06           N  
ATOM   4116  OD1 ASN C 116      -9.117 -11.453   0.896  1.00 89.06           O  
ATOM   4117  N   TYR C 117      -6.801 -11.000  -1.415  1.00 87.75           N  
ATOM   4118  CA  TYR C 117      -6.238  -9.680  -1.701  1.00 87.75           C  
ATOM   4119  C   TYR C 117      -5.914  -9.539  -3.184  1.00 87.75           C  
ATOM   4120  CB  TYR C 117      -4.977  -9.445  -0.867  1.00 87.75           C  
ATOM   4121  O   TYR C 117      -5.410 -10.477  -3.811  1.00 87.75           O  
ATOM   4122  CG  TYR C 117      -4.539  -8.000  -0.823  1.00 87.75           C  
ATOM   4123  CD1 TYR C 117      -3.480  -7.551  -1.608  1.00 87.75           C  
ATOM   4124  CD2 TYR C 117      -5.180  -7.086   0.005  1.00 87.75           C  
ATOM   4125  CE1 TYR C 117      -3.074  -6.219  -1.570  1.00 87.75           C  
ATOM   4126  CE2 TYR C 117      -4.781  -5.754   0.051  1.00 87.75           C  
ATOM   4127  OH  TYR C 117      -3.330  -4.016  -0.696  1.00 87.75           O  
ATOM   4128  CZ  TYR C 117      -3.730  -5.332  -0.739  1.00 87.75           C  
ATOM   4129  N   GLY C 118      -6.316  -8.383  -3.826  1.00 86.06           N  
ATOM   4130  CA  GLY C 118      -6.031  -8.133  -5.230  1.00 86.06           C  
ATOM   4131  C   GLY C 118      -4.547  -8.141  -5.551  1.00 86.06           C  
ATOM   4132  O   GLY C 118      -3.768  -7.430  -4.914  1.00 86.06           O  
ATOM   4133  N   THR C 119      -4.184  -8.961  -6.520  1.00 90.44           N  
ATOM   4134  CA  THR C 119      -2.793  -9.164  -6.902  1.00 90.44           C  
ATOM   4135  C   THR C 119      -2.646  -9.180  -8.422  1.00 90.44           C  
ATOM   4136  CB  THR C 119      -2.232 -10.469  -6.316  1.00 90.44           C  
ATOM   4137  O   THR C 119      -3.543  -9.641  -9.133  1.00 90.44           O  
ATOM   4138  CG2 THR C 119      -0.746 -10.617  -6.629  1.00 90.44           C  
ATOM   4139  OG1 THR C 119      -2.414 -10.469  -4.898  1.00 90.44           O  
ATOM   4140  N   LEU C 120      -1.574  -8.633  -8.945  1.00 91.69           N  
ATOM   4141  CA  LEU C 120      -1.338  -8.609 -10.383  1.00 91.69           C  
ATOM   4142  C   LEU C 120      -0.767  -9.938 -10.859  1.00 91.69           C  
ATOM   4143  CB  LEU C 120      -0.385  -7.469 -10.758  1.00 91.69           C  
ATOM   4144  O   LEU C 120       0.124 -10.500 -10.219  1.00 91.69           O  
ATOM   4145  CG  LEU C 120      -0.878  -6.051 -10.461  1.00 91.69           C  
ATOM   4146  CD1 LEU C 120       0.202  -5.035 -10.812  1.00 91.69           C  
ATOM   4147  CD2 LEU C 120      -2.162  -5.762 -11.234  1.00 91.69           C  
ATOM   4148  N   LEU C 121      -1.351 -10.391 -11.898  1.00 95.44           N  
ATOM   4149  CA  LEU C 121      -0.961 -11.664 -12.484  1.00 95.44           C  
ATOM   4150  C   LEU C 121      -0.635 -11.508 -13.969  1.00 95.44           C  
ATOM   4151  CB  LEU C 121      -2.076 -12.703 -12.305  1.00 95.44           C  
ATOM   4152  O   LEU C 121      -1.379 -10.852 -14.703  1.00 95.44           O  
ATOM   4153  CG  LEU C 121      -1.833 -14.070 -12.938  1.00 95.44           C  
ATOM   4154  CD1 LEU C 121      -0.673 -14.781 -12.242  1.00 95.44           C  
ATOM   4155  CD2 LEU C 121      -3.098 -14.922 -12.867  1.00 95.44           C  
ATOM   4156  N   ARG C 122       0.506 -12.062 -14.383  1.00 95.56           N  
ATOM   4157  CA  ARG C 122       0.893 -12.008 -15.789  1.00 95.56           C  
ATOM   4158  C   ARG C 122       0.060 -12.969 -16.625  1.00 95.56           C  
ATOM   4159  CB  ARG C 122       2.381 -12.320 -15.945  1.00 95.56           C  
ATOM   4160  O   ARG C 122      -0.192 -14.102 -16.203  1.00 95.56           O  
ATOM   4161  CG  ARG C 122       3.303 -11.297 -15.297  1.00 95.56           C  
ATOM   4162  CD  ARG C 122       4.766 -11.703 -15.414  1.00 95.56           C  
ATOM   4163  NE  ARG C 122       5.043 -12.938 -14.680  1.00 95.56           N  
ATOM   4164  NH1 ARG C 122       6.758 -13.625 -16.062  1.00 95.56           N  
ATOM   4165  NH2 ARG C 122       6.148 -14.906 -14.266  1.00 95.56           N  
ATOM   4166  CZ  ARG C 122       5.980 -13.820 -15.008  1.00 95.56           C  
ATOM   4167  N   LEU C 123      -0.341 -12.539 -17.781  1.00 96.06           N  
ATOM   4168  CA  LEU C 123      -1.054 -13.422 -18.703  1.00 96.06           C  
ATOM   4169  C   LEU C 123      -0.088 -14.375 -19.391  1.00 96.06           C  
ATOM   4170  CB  LEU C 123      -1.821 -12.602 -19.734  1.00 96.06           C  
ATOM   4171  O   LEU C 123      -0.273 -15.594 -19.359  1.00 96.06           O  
ATOM   4172  CG  LEU C 123      -3.029 -11.820 -19.234  1.00 96.06           C  
ATOM   4173  CD1 LEU C 123      -3.545 -10.875 -20.312  1.00 96.06           C  
ATOM   4174  CD2 LEU C 123      -4.129 -12.766 -18.766  1.00 96.06           C  
ATOM   4175  N   ASP C 124       0.862 -13.805 -20.000  1.00 96.31           N  
ATOM   4176  CA  ASP C 124       1.978 -14.562 -20.562  1.00 96.31           C  
ATOM   4177  C   ASP C 124       3.166 -14.586 -19.609  1.00 96.31           C  
ATOM   4178  CB  ASP C 124       2.400 -13.977 -21.906  1.00 96.31           C  
ATOM   4179  O   ASP C 124       3.760 -13.539 -19.328  1.00 96.31           O  
ATOM   4180  CG  ASP C 124       3.441 -14.820 -22.625  1.00 96.31           C  
ATOM   4181  OD1 ASP C 124       4.109 -15.648 -21.969  1.00 96.31           O  
ATOM   4182  OD2 ASP C 124       3.596 -14.656 -23.859  1.00 96.31           O  
ATOM   4183  N   CYS C 125       3.498 -15.789 -19.109  1.00 96.44           N  
ATOM   4184  CA  CYS C 125       4.488 -15.891 -18.031  1.00 96.44           C  
ATOM   4185  C   CYS C 125       5.895 -15.656 -18.578  1.00 96.44           C  
ATOM   4186  CB  CYS C 125       4.410 -17.250 -17.359  1.00 96.44           C  
ATOM   4187  O   CYS C 125       6.836 -15.453 -17.812  1.00 96.44           O  
ATOM   4188  SG  CYS C 125       4.875 -18.625 -18.438  1.00 96.44           S  
ATOM   4189  N   SER C 126       6.109 -15.688 -19.891  1.00 94.31           N  
ATOM   4190  CA  SER C 126       7.422 -15.445 -20.484  1.00 94.31           C  
ATOM   4191  C   SER C 126       7.727 -13.953 -20.562  1.00 94.31           C  
ATOM   4192  CB  SER C 126       7.508 -16.062 -21.875  1.00 94.31           C  
ATOM   4193  O   SER C 126       8.875 -13.555 -20.781  1.00 94.31           O  
ATOM   4194  OG  SER C 126       6.641 -15.406 -22.781  1.00 94.31           O  
ATOM   4195  N   GLN C 127       6.703 -13.133 -20.312  1.00 92.06           N  
ATOM   4196  CA  GLN C 127       6.867 -11.688 -20.406  1.00 92.06           C  
ATOM   4197  C   GLN C 127       6.691 -11.031 -19.031  1.00 92.06           C  
ATOM   4198  CB  GLN C 127       5.867 -11.086 -21.406  1.00 92.06           C  
ATOM   4199  O   GLN C 127       6.293 -11.688 -18.078  1.00 92.06           O  
ATOM   4200  CG  GLN C 127       5.949 -11.703 -22.797  1.00 92.06           C  
ATOM   4201  CD  GLN C 127       5.266 -10.859 -23.844  1.00 92.06           C  
ATOM   4202  NE2 GLN C 127       5.457 -11.219 -25.109  1.00 92.06           N  
ATOM   4203  OE1 GLN C 127       4.566  -9.891 -23.531  1.00 92.06           O  
ATOM   4204  N   GLY C 128       7.066  -9.750 -19.031  1.00 91.81           N  
ATOM   4205  CA  GLY C 128       6.949  -9.008 -17.781  1.00 91.81           C  
ATOM   4206  C   GLY C 128       5.578  -8.398 -17.578  1.00 91.81           C  
ATOM   4207  O   GLY C 128       4.648  -8.664 -18.344  1.00 91.81           O  
ATOM   4208  N   TYR C 129       5.461  -7.668 -16.438  1.00 90.12           N  
ATOM   4209  CA  TYR C 129       4.223  -6.965 -16.141  1.00 90.12           C  
ATOM   4210  C   TYR C 129       4.066  -5.730 -17.016  1.00 90.12           C  
ATOM   4211  CB  TYR C 129       4.176  -6.566 -14.656  1.00 90.12           C  
ATOM   4212  O   TYR C 129       4.875  -4.801 -16.938  1.00 90.12           O  
ATOM   4213  CG  TYR C 129       4.008  -7.738 -13.719  1.00 90.12           C  
ATOM   4214  CD1 TYR C 129       2.746  -8.250 -13.430  1.00 90.12           C  
ATOM   4215  CD2 TYR C 129       5.113  -8.336 -13.125  1.00 90.12           C  
ATOM   4216  CE1 TYR C 129       2.588  -9.320 -12.562  1.00 90.12           C  
ATOM   4217  CE2 TYR C 129       4.969  -9.406 -12.250  1.00 90.12           C  
ATOM   4218  OH  TYR C 129       3.553 -10.961 -11.125  1.00 90.12           O  
ATOM   4219  CZ  TYR C 129       3.703  -9.898 -11.977  1.00 90.12           C  
ATOM   4220  N   THR C 130       3.102  -5.707 -17.891  1.00 84.69           N  
ATOM   4221  CA  THR C 130       2.703  -4.570 -18.719  1.00 84.69           C  
ATOM   4222  C   THR C 130       1.189  -4.383 -18.672  1.00 84.69           C  
ATOM   4223  CB  THR C 130       3.168  -4.750 -20.172  1.00 84.69           C  
ATOM   4224  O   THR C 130       0.466  -5.219 -18.141  1.00 84.69           O  
ATOM   4225  CG2 THR C 130       4.660  -5.047 -20.234  1.00 84.69           C  
ATOM   4226  OG1 THR C 130       2.447  -5.836 -20.766  1.00 84.69           O  
ATOM   4227  N   GLU C 131       0.788  -3.291 -19.219  1.00 80.38           N  
ATOM   4228  CA  GLU C 131      -0.648  -3.029 -19.219  1.00 80.38           C  
ATOM   4229  C   GLU C 131      -1.411  -4.125 -19.969  1.00 80.38           C  
ATOM   4230  CB  GLU C 131      -0.945  -1.664 -19.844  1.00 80.38           C  
ATOM   4231  O   GLU C 131      -2.494  -4.527 -19.531  1.00 80.38           O  
ATOM   4232  CG  GLU C 131      -2.404  -1.242 -19.734  1.00 80.38           C  
ATOM   4233  CD  GLU C 131      -2.682   0.121 -20.359  1.00 80.38           C  
ATOM   4234  OE1 GLU C 131      -3.857   0.548 -20.375  1.00 80.38           O  
ATOM   4235  OE2 GLU C 131      -1.714   0.767 -20.812  1.00 80.38           O  
ATOM   4236  N   GLU C 132      -0.810  -4.633 -21.031  1.00 85.38           N  
ATOM   4237  CA  GLU C 132      -1.483  -5.621 -21.875  1.00 85.38           C  
ATOM   4238  C   GLU C 132      -1.311  -7.031 -21.312  1.00 85.38           C  
ATOM   4239  CB  GLU C 132      -0.955  -5.562 -23.312  1.00 85.38           C  
ATOM   4240  O   GLU C 132      -2.154  -7.902 -21.531  1.00 85.38           O  
ATOM   4241  CG  GLU C 132      -1.230  -4.242 -24.016  1.00 85.38           C  
ATOM   4242  CD  GLU C 132      -0.492  -4.098 -25.328  1.00 85.38           C  
ATOM   4243  OE1 GLU C 132      -0.599  -3.027 -25.969  1.00 85.38           O  
ATOM   4244  OE2 GLU C 132       0.199  -5.062 -25.734  1.00 85.38           O  
ATOM   4245  N   ASN C 133      -0.288  -7.246 -20.531  1.00 91.38           N  
ATOM   4246  CA  ASN C 133       0.040  -8.602 -20.094  1.00 91.38           C  
ATOM   4247  C   ASN C 133      -0.254  -8.797 -18.609  1.00 91.38           C  
ATOM   4248  CB  ASN C 133       1.507  -8.922 -20.391  1.00 91.38           C  
ATOM   4249  O   ASN C 133       0.425  -9.570 -17.938  1.00 91.38           O  
ATOM   4250  CG  ASN C 133       1.823 -10.391 -20.250  1.00 91.38           C  
ATOM   4251  ND2 ASN C 133       2.994 -10.695 -19.703  1.00 91.38           N  
ATOM   4252  OD1 ASN C 133       1.022 -11.250 -20.625  1.00 91.38           O  
ATOM   4253  N   THR C 134      -1.063  -8.000 -18.062  1.00 91.44           N  
ATOM   4254  CA  THR C 134      -1.332  -8.070 -16.625  1.00 91.44           C  
ATOM   4255  C   THR C 134      -2.834  -8.117 -16.359  1.00 91.44           C  
ATOM   4256  CB  THR C 134      -0.708  -6.879 -15.875  1.00 91.44           C  
ATOM   4257  O   THR C 134      -3.605  -7.402 -17.000  1.00 91.44           O  
ATOM   4258  CG2 THR C 134      -0.927  -6.996 -14.375  1.00 91.44           C  
ATOM   4259  OG1 THR C 134       0.700  -6.840 -16.141  1.00 91.44           O  
ATOM   4260  N   ILE C 135      -3.217  -8.992 -15.469  1.00 88.50           N  
ATOM   4261  CA  ILE C 135      -4.609  -9.078 -15.039  1.00 88.50           C  
ATOM   4262  C   ILE C 135      -4.688  -9.086 -13.516  1.00 88.50           C  
ATOM   4263  CB  ILE C 135      -5.301 -10.336 -15.617  1.00 88.50           C  
ATOM   4264  O   ILE C 135      -3.715  -9.438 -12.844  1.00 88.50           O  
ATOM   4265  CG1 ILE C 135      -6.820 -10.234 -15.445  1.00 88.50           C  
ATOM   4266  CG2 ILE C 135      -4.758 -11.602 -14.953  1.00 88.50           C  
ATOM   4267  CD1 ILE C 135      -7.605 -11.273 -16.234  1.00 88.50           C  
ATOM   4268  N   PHE C 136      -5.793  -8.742 -13.031  1.00 86.62           N  
ATOM   4269  CA  PHE C 136      -6.020  -8.758 -11.594  1.00 86.62           C  
ATOM   4270  C   PHE C 136      -6.605 -10.094 -11.148  1.00 86.62           C  
ATOM   4271  CB  PHE C 136      -6.953  -7.613 -11.180  1.00 86.62           C  
ATOM   4272  O   PHE C 136      -7.520 -10.617 -11.781  1.00 86.62           O  
ATOM   4273  CG  PHE C 136      -6.270  -6.273 -11.094  1.00 86.62           C  
ATOM   4274  CD1 PHE C 136      -5.473  -5.953 -10.000  1.00 86.62           C  
ATOM   4275  CD2 PHE C 136      -6.426  -5.332 -12.102  1.00 86.62           C  
ATOM   4276  CE1 PHE C 136      -4.840  -4.715  -9.922  1.00 86.62           C  
ATOM   4277  CE2 PHE C 136      -5.797  -4.094 -12.031  1.00 86.62           C  
ATOM   4278  CZ  PHE C 136      -5.004  -3.787 -10.938  1.00 86.62           C  
ATOM   4279  N   ALA C 137      -6.008 -10.602 -10.094  1.00 90.75           N  
ATOM   4280  CA  ALA C 137      -6.496 -11.844  -9.508  1.00 90.75           C  
ATOM   4281  C   ALA C 137      -6.320 -11.844  -7.992  1.00 90.75           C  
ATOM   4282  CB  ALA C 137      -5.777 -13.039 -10.125  1.00 90.75           C  
ATOM   4283  O   ALA C 137      -5.457 -11.141  -7.461  1.00 90.75           O  
ATOM   4284  N   PRO C 138      -7.223 -12.562  -7.305  1.00 92.19           N  
ATOM   4285  CA  PRO C 138      -6.973 -12.711  -5.867  1.00 92.19           C  
ATOM   4286  C   PRO C 138      -5.633 -13.367  -5.562  1.00 92.19           C  
ATOM   4287  CB  PRO C 138      -8.133 -13.586  -5.398  1.00 92.19           C  
ATOM   4288  O   PRO C 138      -5.117 -14.133  -6.383  1.00 92.19           O  
ATOM   4289  CG  PRO C 138      -9.164 -13.461  -6.469  1.00 92.19           C  
ATOM   4290  CD  PRO C 138      -8.469 -13.195  -7.773  1.00 92.19           C  
ATOM   4291  N   ARG C 139      -5.125 -13.133  -4.398  1.00 95.25           N  
ATOM   4292  CA  ARG C 139      -3.799 -13.586  -3.992  1.00 95.25           C  
ATOM   4293  C   ARG C 139      -3.678 -15.102  -4.129  1.00 95.25           C  
ATOM   4294  CB  ARG C 139      -3.506 -13.172  -2.551  1.00 95.25           C  
ATOM   4295  O   ARG C 139      -2.650 -15.609  -4.590  1.00 95.25           O  
ATOM   4296  CG  ARG C 139      -2.121 -13.570  -2.062  1.00 95.25           C  
ATOM   4297  CD  ARG C 139      -1.028 -12.758  -2.740  1.00 95.25           C  
ATOM   4298  NE  ARG C 139      -1.188 -11.328  -2.494  1.00 95.25           N  
ATOM   4299  NH1 ARG C 139       0.966 -11.008  -1.724  1.00 95.25           N  
ATOM   4300  NH2 ARG C 139      -0.491  -9.242  -1.830  1.00 95.25           N  
ATOM   4301  CZ  ARG C 139      -0.238 -10.523  -2.016  1.00 95.25           C  
ATOM   4302  N   ILE C 140      -4.719 -15.797  -3.803  1.00 96.94           N  
ATOM   4303  CA  ILE C 140      -4.637 -17.250  -3.826  1.00 96.94           C  
ATOM   4304  C   ILE C 140      -4.598 -17.750  -5.270  1.00 96.94           C  
ATOM   4305  CB  ILE C 140      -5.820 -17.906  -3.072  1.00 96.94           C  
ATOM   4306  O   ILE C 140      -3.932 -18.734  -5.578  1.00 96.94           O  
ATOM   4307  CG1 ILE C 140      -5.637 -19.422  -2.984  1.00 96.94           C  
ATOM   4308  CG2 ILE C 140      -7.148 -17.547  -3.752  1.00 96.94           C  
ATOM   4309  CD1 ILE C 140      -4.340 -19.844  -2.307  1.00 96.94           C  
ATOM   4310  N   GLN C 141      -5.305 -17.078  -6.215  1.00 96.75           N  
ATOM   4311  CA  GLN C 141      -5.203 -17.438  -7.629  1.00 96.75           C  
ATOM   4312  C   GLN C 141      -3.793 -17.172  -8.156  1.00 96.75           C  
ATOM   4313  CB  GLN C 141      -6.223 -16.641  -8.453  1.00 96.75           C  
ATOM   4314  O   GLN C 141      -3.254 -17.984  -8.914  1.00 96.75           O  
ATOM   4315  CG  GLN C 141      -7.641 -17.188  -8.359  1.00 96.75           C  
ATOM   4316  CD  GLN C 141      -8.602 -16.484  -9.297  1.00 96.75           C  
ATOM   4317  NE2 GLN C 141      -9.773 -17.078  -9.500  1.00 96.75           N  
ATOM   4318  OE1 GLN C 141      -8.297 -15.430  -9.844  1.00 96.75           O  
ATOM   4319  N   PHE C 142      -3.297 -16.062  -7.699  1.00 97.44           N  
ATOM   4320  CA  PHE C 142      -1.913 -15.750  -8.039  1.00 97.44           C  
ATOM   4321  C   PHE C 142      -0.978 -16.859  -7.570  1.00 97.44           C  
ATOM   4322  CB  PHE C 142      -1.496 -14.414  -7.414  1.00 97.44           C  
ATOM   4323  O   PHE C 142      -0.174 -17.375  -8.352  1.00 97.44           O  
ATOM   4324  CG  PHE C 142      -0.017 -14.148  -7.480  1.00 97.44           C  
ATOM   4325  CD1 PHE C 142       0.820 -14.523  -6.438  1.00 97.44           C  
ATOM   4326  CD2 PHE C 142       0.538 -13.531  -8.594  1.00 97.44           C  
ATOM   4327  CE1 PHE C 142       2.189 -14.281  -6.496  1.00 97.44           C  
ATOM   4328  CE2 PHE C 142       1.906 -13.281  -8.664  1.00 97.44           C  
ATOM   4329  CZ  PHE C 142       2.730 -13.656  -7.609  1.00 97.44           C  
ATOM   4330  N   PHE C 143      -1.068 -17.281  -6.320  1.00 98.19           N  
ATOM   4331  CA  PHE C 143      -0.188 -18.328  -5.785  1.00 98.19           C  
ATOM   4332  C   PHE C 143      -0.381 -19.641  -6.531  1.00 98.19           C  
ATOM   4333  CB  PHE C 143      -0.442 -18.531  -4.289  1.00 98.19           C  
ATOM   4334  O   PHE C 143       0.593 -20.297  -6.891  1.00 98.19           O  
ATOM   4335  CG  PHE C 143       0.205 -17.484  -3.418  1.00 98.19           C  
ATOM   4336  CD1 PHE C 143       1.485 -17.016  -3.697  1.00 98.19           C  
ATOM   4337  CD2 PHE C 143      -0.467 -16.969  -2.316  1.00 98.19           C  
ATOM   4338  CE1 PHE C 143       2.088 -16.062  -2.891  1.00 98.19           C  
ATOM   4339  CE2 PHE C 143       0.128 -16.000  -1.507  1.00 98.19           C  
ATOM   4340  CZ  PHE C 143       1.406 -15.555  -1.795  1.00 98.19           C  
ATOM   4341  N   ALA C 144      -1.604 -19.969  -6.766  1.00 98.50           N  
ATOM   4342  CA  ALA C 144      -1.871 -21.234  -7.434  1.00 98.50           C  
ATOM   4343  C   ALA C 144      -1.212 -21.281  -8.805  1.00 98.50           C  
ATOM   4344  CB  ALA C 144      -3.375 -21.469  -7.559  1.00 98.50           C  
ATOM   4345  O   ALA C 144      -0.522 -22.250  -9.141  1.00 98.50           O  
ATOM   4346  N   ILE C 145      -1.385 -20.219  -9.547  1.00 98.38           N  
ATOM   4347  CA  ILE C 145      -0.898 -20.188 -10.922  1.00 98.38           C  
ATOM   4348  C   ILE C 145       0.621 -20.031 -10.930  1.00 98.38           C  
ATOM   4349  CB  ILE C 145      -1.558 -19.047 -11.727  1.00 98.38           C  
ATOM   4350  O   ILE C 145       1.322 -20.750 -11.641  1.00 98.38           O  
ATOM   4351  CG1 ILE C 145      -3.039 -19.344 -11.977  1.00 98.38           C  
ATOM   4352  CG2 ILE C 145      -0.817 -18.812 -13.047  1.00 98.38           C  
ATOM   4353  CD1 ILE C 145      -3.842 -18.156 -12.477  1.00 98.38           C  
ATOM   4354  N   GLU C 146       1.155 -19.172 -10.078  1.00 98.44           N  
ATOM   4355  CA  GLU C 146       2.592 -18.906 -10.109  1.00 98.44           C  
ATOM   4356  C   GLU C 146       3.373 -20.062  -9.492  1.00 98.44           C  
ATOM   4357  CB  GLU C 146       2.916 -17.609  -9.367  1.00 98.44           C  
ATOM   4358  O   GLU C 146       4.480 -20.375  -9.938  1.00 98.44           O  
ATOM   4359  CG  GLU C 146       2.516 -16.359 -10.133  1.00 98.44           C  
ATOM   4360  CD  GLU C 146       3.244 -16.203 -11.453  1.00 98.44           C  
ATOM   4361  OE1 GLU C 146       2.617 -15.758 -12.445  1.00 98.44           O  
ATOM   4362  OE2 GLU C 146       4.453 -16.516 -11.508  1.00 98.44           O  
ATOM   4363  N   ILE C 147       2.822 -20.672  -8.484  1.00 98.38           N  
ATOM   4364  CA  ILE C 147       3.473 -21.859  -7.945  1.00 98.38           C  
ATOM   4365  C   ILE C 147       3.510 -22.953  -9.016  1.00 98.38           C  
ATOM   4366  CB  ILE C 147       2.754 -22.375  -6.680  1.00 98.38           C  
ATOM   4367  O   ILE C 147       4.535 -23.609  -9.203  1.00 98.38           O  
ATOM   4368  CG1 ILE C 147       3.002 -21.422  -5.500  1.00 98.38           C  
ATOM   4369  CG2 ILE C 147       3.211 -23.797  -6.340  1.00 98.38           C  
ATOM   4370  CD1 ILE C 147       2.094 -21.672  -4.305  1.00 98.38           C  
ATOM   4371  N   ALA C 148       2.432 -23.141  -9.727  1.00 98.50           N  
ATOM   4372  CA  ALA C 148       2.400 -24.125 -10.805  1.00 98.50           C  
ATOM   4373  C   ALA C 148       3.387 -23.766 -11.906  1.00 98.50           C  
ATOM   4374  CB  ALA C 148       0.990 -24.250 -11.367  1.00 98.50           C  
ATOM   4375  O   ALA C 148       4.102 -24.641 -12.422  1.00 98.50           O  
ATOM   4376  N   ARG C 149       3.414 -22.500 -12.250  1.00 98.25           N  
ATOM   4377  CA  ARG C 149       4.348 -22.062 -13.281  1.00 98.25           C  
ATOM   4378  C   ARG C 149       5.793 -22.328 -12.859  1.00 98.25           C  
ATOM   4379  CB  ARG C 149       4.156 -20.562 -13.570  1.00 98.25           C  
ATOM   4380  O   ARG C 149       6.625 -22.688 -13.695  1.00 98.25           O  
ATOM   4381  CG  ARG C 149       2.969 -20.266 -14.469  1.00 98.25           C  
ATOM   4382  CD  ARG C 149       2.766 -18.766 -14.648  1.00 98.25           C  
ATOM   4383  NE  ARG C 149       1.819 -18.469 -15.719  1.00 98.25           N  
ATOM   4384  NH1 ARG C 149       1.583 -16.234 -15.188  1.00 98.25           N  
ATOM   4385  NH2 ARG C 149       0.431 -17.125 -16.953  1.00 98.25           N  
ATOM   4386  CZ  ARG C 149       1.280 -17.281 -15.953  1.00 98.25           C  
ATOM   4387  N   ASN C 150       6.055 -22.141 -11.609  1.00 97.88           N  
ATOM   4388  CA  ASN C 150       7.398 -22.406 -11.094  1.00 97.88           C  
ATOM   4389  C   ASN C 150       7.719 -23.891 -11.102  1.00 97.88           C  
ATOM   4390  CB  ASN C 150       7.555 -21.828  -9.680  1.00 97.88           C  
ATOM   4391  O   ASN C 150       8.781 -24.297 -11.586  1.00 97.88           O  
ATOM   4392  CG  ASN C 150       7.590 -20.312  -9.664  1.00 97.88           C  
ATOM   4393  ND2 ASN C 150       7.461 -19.734  -8.477  1.00 97.88           N  
ATOM   4394  OD1 ASN C 150       7.738 -19.672 -10.703  1.00 97.88           O  
ATOM   4395  N   ARG C 151       6.824 -24.672 -10.625  1.00 97.25           N  
ATOM   4396  CA  ARG C 151       7.066 -26.109 -10.492  1.00 97.25           C  
ATOM   4397  C   ARG C 151       7.113 -26.781 -11.852  1.00 97.25           C  
ATOM   4398  CB  ARG C 151       5.984 -26.750  -9.617  1.00 97.25           C  
ATOM   4399  O   ARG C 151       7.883 -27.719 -12.062  1.00 97.25           O  
ATOM   4400  CG  ARG C 151       6.090 -26.406  -8.148  1.00 97.25           C  
ATOM   4401  CD  ARG C 151       5.129 -27.219  -7.297  1.00 97.25           C  
ATOM   4402  NE  ARG C 151       5.258 -26.906  -5.879  1.00 97.25           N  
ATOM   4403  NH1 ARG C 151       4.039 -28.734  -5.156  1.00 97.25           N  
ATOM   4404  NH2 ARG C 151       4.914 -27.266  -3.635  1.00 97.25           N  
ATOM   4405  CZ  ARG C 151       4.738 -27.641  -4.891  1.00 97.25           C  
ATOM   4406  N   GLU C 152       6.309 -26.312 -12.758  1.00 97.12           N  
ATOM   4407  CA  GLU C 152       6.227 -26.938 -14.070  1.00 97.12           C  
ATOM   4408  C   GLU C 152       7.258 -26.344 -15.031  1.00 97.12           C  
ATOM   4409  CB  GLU C 152       4.816 -26.781 -14.656  1.00 97.12           C  
ATOM   4410  O   GLU C 152       7.410 -26.828 -16.156  1.00 97.12           O  
ATOM   4411  CG  GLU C 152       3.746 -27.531 -13.875  1.00 97.12           C  
ATOM   4412  CD  GLU C 152       2.338 -27.266 -14.391  1.00 97.12           C  
ATOM   4413  OE1 GLU C 152       1.370 -27.422 -13.609  1.00 97.12           O  
ATOM   4414  OE2 GLU C 152       2.203 -26.922 -15.578  1.00 97.12           O  
ATOM   4415  N   GLY C 153       7.918 -25.266 -14.664  1.00 96.50           N  
ATOM   4416  CA  GLY C 153       9.094 -24.781 -15.367  1.00 96.50           C  
ATOM   4417  C   GLY C 153       8.773 -23.656 -16.344  1.00 96.50           C  
ATOM   4418  O   GLY C 153       9.641 -23.234 -17.109  1.00 96.50           O  
ATOM   4419  N   TYR C 154       7.609 -23.109 -16.281  1.00 96.81           N  
ATOM   4420  CA  TYR C 154       7.238 -22.109 -17.266  1.00 96.81           C  
ATOM   4421  C   TYR C 154       7.879 -20.766 -16.953  1.00 96.81           C  
ATOM   4422  CB  TYR C 154       5.715 -21.953 -17.344  1.00 96.81           C  
ATOM   4423  O   TYR C 154       8.211 -19.984 -17.859  1.00 96.81           O  
ATOM   4424  CG  TYR C 154       5.016 -23.141 -17.969  1.00 96.81           C  
ATOM   4425  CD1 TYR C 154       5.164 -23.406 -19.328  1.00 96.81           C  
ATOM   4426  CD2 TYR C 154       4.211 -23.969 -17.219  1.00 96.81           C  
ATOM   4427  CE1 TYR C 154       4.520 -24.500 -19.922  1.00 96.81           C  
ATOM   4428  CE2 TYR C 154       3.561 -25.062 -17.781  1.00 96.81           C  
ATOM   4429  OH  TYR C 154       3.084 -26.391 -19.719  1.00 96.81           O  
ATOM   4430  CZ  TYR C 154       3.723 -25.312 -19.141  1.00 96.81           C  
ATOM   4431  N   ASN C 155       8.086 -20.453 -15.695  1.00 97.00           N  
ATOM   4432  CA  ASN C 155       8.688 -19.188 -15.297  1.00 97.00           C  
ATOM   4433  C   ASN C 155      10.195 -19.188 -15.523  1.00 97.00           C  
ATOM   4434  CB  ASN C 155       8.367 -18.891 -13.828  1.00 97.00           C  
ATOM   4435  O   ASN C 155      10.836 -18.141 -15.422  1.00 97.00           O  
ATOM   4436  CG  ASN C 155       7.031 -18.203 -13.648  1.00 97.00           C  
ATOM   4437  ND2 ASN C 155       6.438 -18.344 -12.469  1.00 97.00           N  
ATOM   4438  OD1 ASN C 155       6.531 -17.531 -14.562  1.00 97.00           O  
ATOM   4439  N   LYS C 156      10.781 -20.250 -15.867  1.00 94.00           N  
ATOM   4440  CA  LYS C 156      12.227 -20.344 -16.094  1.00 94.00           C  
ATOM   4441  C   LYS C 156      12.664 -19.438 -17.234  1.00 94.00           C  
ATOM   4442  CB  LYS C 156      12.641 -21.781 -16.375  1.00 94.00           C  
ATOM   4443  O   LYS C 156      13.812 -19.000 -17.281  1.00 94.00           O  
ATOM   4444  CG  LYS C 156      14.125 -22.062 -16.172  1.00 94.00           C  
ATOM   4445  CD  LYS C 156      14.430 -23.547 -16.219  1.00 94.00           C  
ATOM   4446  CE  LYS C 156      15.898 -23.828 -15.945  1.00 94.00           C  
ATOM   4447  NZ  LYS C 156      16.188 -25.297 -15.930  1.00 94.00           N  
ATOM   4448  N   ALA C 157      11.742 -19.219 -18.125  1.00 92.69           N  
ATOM   4449  CA  ALA C 157      12.047 -18.375 -19.266  1.00 92.69           C  
ATOM   4450  C   ALA C 157      12.500 -16.984 -18.828  1.00 92.69           C  
ATOM   4451  CB  ALA C 157      10.828 -18.250 -20.188  1.00 92.69           C  
ATOM   4452  O   ALA C 157      13.398 -16.391 -19.438  1.00 92.69           O  
ATOM   4453  N   VAL C 158      11.938 -16.516 -17.750  1.00 92.62           N  
ATOM   4454  CA  VAL C 158      12.281 -15.188 -17.250  1.00 92.62           C  
ATOM   4455  C   VAL C 158      13.680 -15.219 -16.625  1.00 92.62           C  
ATOM   4456  CB  VAL C 158      11.250 -14.688 -16.203  1.00 92.62           C  
ATOM   4457  O   VAL C 158      14.477 -14.305 -16.844  1.00 92.62           O  
ATOM   4458  CG1 VAL C 158      11.680 -13.352 -15.617  1.00 92.62           C  
ATOM   4459  CG2 VAL C 158       9.867 -14.578 -16.844  1.00 92.62           C  
ATOM   4460  N   TYR C 159      13.961 -16.203 -15.922  1.00 90.69           N  
ATOM   4461  CA  TYR C 159      15.258 -16.391 -15.273  1.00 90.69           C  
ATOM   4462  C   TYR C 159      16.375 -16.500 -16.312  1.00 90.69           C  
ATOM   4463  CB  TYR C 159      15.242 -17.641 -14.398  1.00 90.69           C  
ATOM   4464  O   TYR C 159      17.391 -15.820 -16.188  1.00 90.69           O  
ATOM   4465  CG  TYR C 159      16.578 -17.969 -13.781  1.00 90.69           C  
ATOM   4466  CD1 TYR C 159      17.312 -19.078 -14.203  1.00 90.69           C  
ATOM   4467  CD2 TYR C 159      17.125 -17.172 -12.781  1.00 90.69           C  
ATOM   4468  CE1 TYR C 159      18.547 -19.391 -13.641  1.00 90.69           C  
ATOM   4469  CE2 TYR C 159      18.359 -17.469 -12.211  1.00 90.69           C  
ATOM   4470  OH  TYR C 159      20.281 -18.875 -12.086  1.00 90.69           O  
ATOM   4471  CZ  TYR C 159      19.062 -18.578 -12.648  1.00 90.69           C  
ATOM   4472  N   ILE C 160      16.172 -17.234 -17.359  1.00 89.44           N  
ATOM   4473  CA  ILE C 160      17.172 -17.484 -18.391  1.00 89.44           C  
ATOM   4474  C   ILE C 160      17.375 -16.219 -19.219  1.00 89.44           C  
ATOM   4475  CB  ILE C 160      16.766 -18.656 -19.312  1.00 89.44           C  
ATOM   4476  O   ILE C 160      18.516 -15.891 -19.594  1.00 89.44           O  
ATOM   4477  CG1 ILE C 160      16.766 -19.969 -18.531  1.00 89.44           C  
ATOM   4478  CG2 ILE C 160      17.688 -18.734 -20.531  1.00 89.44           C  
ATOM   4479  CD1 ILE C 160      16.125 -21.141 -19.281  1.00 89.44           C  
ATOM   4480  N   SER C 161      16.359 -15.516 -19.453  1.00 85.00           N  
ATOM   4481  CA  SER C 161      16.453 -14.305 -20.250  1.00 85.00           C  
ATOM   4482  C   SER C 161      17.328 -13.258 -19.578  1.00 85.00           C  
ATOM   4483  CB  SER C 161      15.062 -13.727 -20.531  1.00 85.00           C  
ATOM   4484  O   SER C 161      18.062 -12.523 -20.250  1.00 85.00           O  
ATOM   4485  OG  SER C 161      14.484 -13.234 -19.328  1.00 85.00           O  
ATOM   4486  N   VAL C 162      17.344 -13.211 -18.266  1.00 81.44           N  
ATOM   4487  CA  VAL C 162      18.125 -12.219 -17.531  1.00 81.44           C  
ATOM   4488  C   VAL C 162      19.578 -12.680 -17.406  1.00 81.44           C  
ATOM   4489  CB  VAL C 162      17.531 -11.953 -16.125  1.00 81.44           C  
ATOM   4490  O   VAL C 162      20.500 -11.867 -17.500  1.00 81.44           O  
ATOM   4491  CG1 VAL C 162      18.438 -11.039 -15.320  1.00 81.44           C  
ATOM   4492  CG2 VAL C 162      16.125 -11.352 -16.250  1.00 81.44           C  
ATOM   4493  N   GLN C 163      19.797 -13.922 -17.344  1.00 75.00           N  
ATOM   4494  CA  GLN C 163      21.141 -14.469 -17.266  1.00 75.00           C  
ATOM   4495  C   GLN C 163      21.875 -14.297 -18.594  1.00 75.00           C  
ATOM   4496  CB  GLN C 163      21.109 -15.945 -16.875  1.00 75.00           C  
ATOM   4497  O   GLN C 163      23.078 -14.023 -18.609  1.00 75.00           O  
ATOM   4498  CG  GLN C 163      20.516 -16.188 -15.484  1.00 75.00           C  
ATOM   4499  CD  GLN C 163      21.328 -15.547 -14.383  1.00 75.00           C  
ATOM   4500  NE2 GLN C 163      20.672 -15.242 -13.266  1.00 75.00           N  
ATOM   4501  OE1 GLN C 163      22.531 -15.320 -14.523  1.00 75.00           O  
ATOM   4502  N   ASP C 164      21.203 -14.508 -19.641  1.00 73.75           N  
ATOM   4503  CA  ASP C 164      21.812 -14.352 -20.953  1.00 73.75           C  
ATOM   4504  C   ASP C 164      22.188 -12.898 -21.234  1.00 73.75           C  
ATOM   4505  CB  ASP C 164      20.859 -14.859 -22.047  1.00 73.75           C  
ATOM   4506  O   ASP C 164      23.234 -12.625 -21.828  1.00 73.75           O  
ATOM   4507  CG  ASP C 164      20.672 -16.359 -22.016  1.00 73.75           C  
ATOM   4508  OD1 ASP C 164      21.500 -17.062 -21.406  1.00 73.75           O  
ATOM   4509  OD2 ASP C 164      19.703 -16.859 -22.625  1.00 73.75           O  
ATOM   4510  N   LYS C 165      21.375 -12.047 -20.719  1.00 66.56           N  
ATOM   4511  CA  LYS C 165      21.688 -10.633 -20.938  1.00 66.56           C  
ATOM   4512  C   LYS C 165      22.875 -10.195 -20.078  1.00 66.56           C  
ATOM   4513  CB  LYS C 165      20.453  -9.773 -20.594  1.00 66.56           C  
ATOM   4514  O   LYS C 165      23.656  -9.336 -20.500  1.00 66.56           O  
ATOM   4515  CG  LYS C 165      19.328  -9.875 -21.609  1.00 66.56           C  
ATOM   4516  CD  LYS C 165      18.172  -8.969 -21.250  1.00 66.56           C  
ATOM   4517  CE  LYS C 165      17.000  -9.141 -22.219  1.00 66.56           C  
ATOM   4518  NZ  LYS C 165      15.820  -8.328 -21.812  1.00 66.56           N  
ATOM   4519  N   GLU C 166      23.000 -10.781 -18.891  1.00 59.88           N  
ATOM   4520  CA  GLU C 166      24.156 -10.477 -18.047  1.00 59.88           C  
ATOM   4521  C   GLU C 166      25.422 -11.141 -18.562  1.00 59.88           C  
ATOM   4522  CB  GLU C 166      23.891 -10.906 -16.609  1.00 59.88           C  
ATOM   4523  O   GLU C 166      26.516 -10.586 -18.453  1.00 59.88           O  
ATOM   4524  CG  GLU C 166      22.906 -10.016 -15.867  1.00 59.88           C  
ATOM   4525  CD  GLU C 166      22.641 -10.461 -14.438  1.00 59.88           C  
ATOM   4526  OE1 GLU C 166      21.938  -9.742 -13.688  1.00 59.88           O  
ATOM   4527  OE2 GLU C 166      23.141 -11.547 -14.055  1.00 59.88           O  
ATOM   4528  N   GLY C 167      25.297 -12.359 -19.031  1.00 55.44           N  
ATOM   4529  CA  GLY C 167      26.422 -13.062 -19.625  1.00 55.44           C  
ATOM   4530  C   GLY C 167      26.938 -12.398 -20.891  1.00 55.44           C  
ATOM   4531  O   GLY C 167      28.141 -12.430 -21.156  1.00 55.44           O  
ATOM   4532  N   GLU C 168      26.094 -11.906 -21.750  1.00 53.25           N  
ATOM   4533  CA  GLU C 168      26.562 -11.250 -22.969  1.00 53.25           C  
ATOM   4534  C   GLU C 168      27.375 -10.000 -22.641  1.00 53.25           C  
ATOM   4535  CB  GLU C 168      25.375 -10.891 -23.875  1.00 53.25           C  
ATOM   4536  O   GLU C 168      28.312  -9.664 -23.359  1.00 53.25           O  
ATOM   4537  CG  GLU C 168      24.953 -12.008 -24.812  1.00 53.25           C  
ATOM   4538  CD  GLU C 168      23.797 -11.633 -25.719  1.00 53.25           C  
ATOM   4539  OE1 GLU C 168      23.422 -12.445 -26.594  1.00 53.25           O  
ATOM   4540  OE2 GLU C 168      23.250 -10.523 -25.531  1.00 53.25           O  
ATOM   4541  N   LYS C 169      27.109  -9.328 -21.484  1.00 48.75           N  
ATOM   4542  CA  LYS C 169      27.922  -8.156 -21.125  1.00 48.75           C  
ATOM   4543  C   LYS C 169      29.312  -8.570 -20.672  1.00 48.75           C  
ATOM   4544  CB  LYS C 169      27.234  -7.340 -20.047  1.00 48.75           C  
ATOM   4545  O   LYS C 169      30.281  -7.832 -20.844  1.00 48.75           O  
ATOM   4546  CG  LYS C 169      26.172  -6.375 -20.578  1.00 48.75           C  
ATOM   4547  CD  LYS C 169      25.594  -5.512 -19.453  1.00 48.75           C  
ATOM   4548  CE  LYS C 169      24.500  -4.598 -19.969  1.00 48.75           C  
ATOM   4549  NZ  LYS C 169      23.938  -3.730 -18.891  1.00 48.75           N  
ATOM   4550  N   GLY C 170      29.406  -9.742 -19.953  1.00 45.06           N  
ATOM   4551  CA  GLY C 170      30.719 -10.203 -19.500  1.00 45.06           C  
ATOM   4552  C   GLY C 170      31.641 -10.578 -20.641  1.00 45.06           C  
ATOM   4553  O   GLY C 170      32.844 -10.562 -20.500  1.00 45.06           O  
ATOM   4554  N   VAL C 171      31.156 -11.164 -21.703  1.00 45.59           N  
ATOM   4555  CA  VAL C 171      32.125 -11.680 -22.656  1.00 45.59           C  
ATOM   4556  C   VAL C 171      32.812 -10.523 -23.375  1.00 45.59           C  
ATOM   4557  CB  VAL C 171      31.453 -12.625 -23.688  1.00 45.59           C  
ATOM   4558  O   VAL C 171      33.875 -10.695 -23.969  1.00 45.59           O  
ATOM   4559  CG1 VAL C 171      32.469 -13.117 -24.719  1.00 45.59           C  
ATOM   4560  CG2 VAL C 171      30.797 -13.805 -22.969  1.00 45.59           C  
ATOM   4561  N   ASN C 172      32.250  -9.312 -23.359  1.00 39.59           N  
ATOM   4562  CA  ASN C 172      33.000  -8.461 -24.281  1.00 39.59           C  
ATOM   4563  C   ASN C 172      34.281  -7.973 -23.641  1.00 39.59           C  
ATOM   4564  CB  ASN C 172      32.156  -7.270 -24.734  1.00 39.59           C  
ATOM   4565  O   ASN C 172      34.938  -7.051 -24.156  1.00 39.59           O  
ATOM   4566  CG  ASN C 172      31.703  -7.387 -26.172  1.00 39.59           C  
ATOM   4567  ND2 ASN C 172      30.828  -6.480 -26.594  1.00 39.59           N  
ATOM   4568  OD1 ASN C 172      32.125  -8.281 -26.906  1.00 39.59           O  
ATOM   4569  N   ASN C 173      34.406  -8.094 -22.250  1.00 37.28           N  
ATOM   4570  CA  ASN C 173      35.750  -7.633 -21.906  1.00 37.28           C  
ATOM   4571  C   ASN C 173      36.812  -8.555 -22.469  1.00 37.28           C  
ATOM   4572  CB  ASN C 173      35.906  -7.504 -20.391  1.00 37.28           C  
ATOM   4573  O   ASN C 173      37.062  -9.648 -21.938  1.00 37.28           O  
ATOM   4574  CG  ASN C 173      36.375  -6.121 -19.969  1.00 37.28           C  
ATOM   4575  ND2 ASN C 173      36.500  -5.914 -18.656  1.00 37.28           N  
ATOM   4576  OD1 ASN C 173      36.594  -5.250 -20.797  1.00 37.28           O  
ATOM   4577  N   GLY C 174      36.812  -8.688 -23.750  1.00 31.56           N  
ATOM   4578  CA  GLY C 174      37.875  -9.344 -24.500  1.00 31.56           C  
ATOM   4579  C   GLY C 174      39.250  -9.109 -23.938  1.00 31.56           C  
ATOM   4580  O   GLY C 174      39.500  -8.125 -23.234  1.00 31.56           O  
ATOM   4581  N   GLY C 175      40.094 -10.188 -23.797  1.00 31.66           N  
ATOM   4582  CA  GLY C 175      41.469 -10.594 -23.656  1.00 31.66           C  
ATOM   4583  C   GLY C 175      42.438  -9.617 -24.281  1.00 31.66           C  
ATOM   4584  O   GLY C 175      42.531  -9.539 -25.516  1.00 31.66           O  
ATOM   4585  N   GLU C 176      42.469  -8.297 -23.859  1.00 30.88           N  
ATOM   4586  CA  GLU C 176      43.688  -7.633 -24.328  1.00 30.88           C  
ATOM   4587  C   GLU C 176      44.938  -8.469 -24.016  1.00 30.88           C  
ATOM   4588  CB  GLU C 176      43.812  -6.246 -23.703  1.00 30.88           C  
ATOM   4589  O   GLU C 176      45.156  -8.836 -22.875  1.00 30.88           O  
ATOM   4590  CG  GLU C 176      43.312  -5.117 -24.578  1.00 30.88           C  
ATOM   4591  CD  GLU C 176      43.250  -3.773 -23.859  1.00 30.88           C  
ATOM   4592  OE1 GLU C 176      43.094  -2.732 -24.547  1.00 30.88           O  
ATOM   4593  OE2 GLU C 176      43.375  -3.760 -22.625  1.00 30.88           O  
ATOM   4594  N   LYS C 177      45.312  -9.352 -24.938  1.00 28.92           N  
ATOM   4595  CA  LYS C 177      46.594 -10.055 -25.078  1.00 28.92           C  
ATOM   4596  C   LYS C 177      47.781  -9.117 -24.781  1.00 28.92           C  
ATOM   4597  CB  LYS C 177      46.750 -10.656 -26.469  1.00 28.92           C  
ATOM   4598  O   LYS C 177      47.938  -8.102 -25.453  1.00 28.92           O  
ATOM   4599  CG  LYS C 177      46.125 -12.039 -26.609  1.00 28.92           C  
ATOM   4600  CD  LYS C 177      46.469 -12.664 -27.969  1.00 28.92           C  
ATOM   4601  CE  LYS C 177      45.812 -14.031 -28.125  1.00 28.92           C  
ATOM   4602  NZ  LYS C 177      46.156 -14.656 -29.438  1.00 28.92           N  
ATOM   4603  N   ARG C 178      48.094  -8.891 -23.516  1.00 26.44           N  
ATOM   4604  CA  ARG C 178      49.375  -8.281 -23.203  1.00 26.44           C  
ATOM   4605  C   ARG C 178      50.500  -8.945 -23.984  1.00 26.44           C  
ATOM   4606  CB  ARG C 178      49.656  -8.383 -21.688  1.00 26.44           C  
ATOM   4607  O   ARG C 178      50.688 -10.156 -23.906  1.00 26.44           O  
ATOM   4608  CG  ARG C 178      49.094  -7.215 -20.891  1.00 26.44           C  
ATOM   4609  CD  ARG C 178      49.500  -7.293 -19.422  1.00 26.44           C  
ATOM   4610  NE  ARG C 178      49.125  -6.094 -18.688  1.00 26.44           N  
ATOM   4611  NH1 ARG C 178      50.156  -6.707 -16.719  1.00 26.44           N  
ATOM   4612  NH2 ARG C 178      49.031  -4.719 -16.859  1.00 26.44           N  
ATOM   4613  CZ  ARG C 178      49.438  -5.844 -17.422  1.00 26.44           C  
ATOM   4614  N   ALA C 179      50.906  -8.336 -25.141  1.00 26.98           N  
ATOM   4615  CA  ALA C 179      52.125  -8.609 -25.906  1.00 26.98           C  
ATOM   4616  C   ALA C 179      53.375  -8.508 -25.047  1.00 26.98           C  
ATOM   4617  CB  ALA C 179      52.219  -7.652 -27.094  1.00 26.98           C  
ATOM   4618  O   ALA C 179      53.625  -7.461 -24.453  1.00 26.98           O  
ATOM   4619  N   ASP C 180      53.719  -9.516 -24.328  1.00 22.42           N  
ATOM   4620  CA  ASP C 180      55.031  -9.703 -23.688  1.00 22.42           C  
ATOM   4621  C   ASP C 180      56.188  -9.406 -24.641  1.00 22.42           C  
ATOM   4622  CB  ASP C 180      55.156 -11.133 -23.141  1.00 22.42           C  
ATOM   4623  O   ASP C 180      56.250 -10.000 -25.719  1.00 22.42           O  
ATOM   4624  CG  ASP C 180      56.344 -11.312 -22.219  1.00 22.42           C  
ATOM   4625  OD1 ASP C 180      56.844 -10.305 -21.688  1.00 22.42           O  
ATOM   4626  OD2 ASP C 180      56.750 -12.477 -22.000  1.00 22.42           O  
ATOM   4627  N   SER C 181      56.688  -8.180 -24.703  1.00 25.06           N  
ATOM   4628  CA  SER C 181      57.906  -7.723 -25.406  1.00 25.06           C  
ATOM   4629  C   SER C 181      59.125  -8.500 -24.953  1.00 25.06           C  
ATOM   4630  CB  SER C 181      58.125  -6.227 -25.156  1.00 25.06           C  
ATOM   4631  O   SER C 181      59.656  -8.266 -23.859  1.00 25.06           O  
ATOM   4632  OG  SER C 181      58.156  -5.941 -23.766  1.00 25.06           O  
ATOM   4633  N   GLY C 182      59.250  -9.781 -25.109  1.00 19.19           N  
ATOM   4634  CA  GLY C 182      60.562 -10.359 -24.875  1.00 19.19           C  
ATOM   4635  C   GLY C 182      61.656  -9.703 -25.703  1.00 19.19           C  
ATOM   4636  O   GLY C 182      61.469  -9.398 -26.875  1.00 19.19           O  
ATOM   4637  N   GLU C 183      62.688  -9.141 -25.125  1.00 21.88           N  
ATOM   4638  CA  GLU C 183      63.938  -8.578 -25.609  1.00 21.88           C  
ATOM   4639  C   GLU C 183      64.812  -9.641 -26.266  1.00 21.88           C  
ATOM   4640  CB  GLU C 183      64.688  -7.902 -24.469  1.00 21.88           C  
ATOM   4641  O   GLU C 183      65.188 -10.617 -25.625  1.00 21.88           O  
ATOM   4642  CG  GLU C 183      64.312  -6.465 -24.203  1.00 21.88           C  
ATOM   4643  CD  GLU C 183      65.000  -5.844 -23.000  1.00 21.88           C  
ATOM   4644  OE1 GLU C 183      64.938  -4.605 -22.828  1.00 21.88           O  
ATOM   4645  OE2 GLU C 183      65.625  -6.602 -22.219  1.00 21.88           O  
ATOM   4646  N   GLU C 184      64.562  -9.859 -27.688  1.00 17.47           N  
ATOM   4647  CA  GLU C 184      65.625 -10.555 -28.375  1.00 17.47           C  
ATOM   4648  C   GLU C 184      66.938  -9.766 -28.281  1.00 17.47           C  
ATOM   4649  CB  GLU C 184      65.250 -10.789 -29.844  1.00 17.47           C  
ATOM   4650  O   GLU C 184      66.938  -8.539 -28.406  1.00 17.47           O  
ATOM   4651  CG  GLU C 184      64.500 -12.055 -30.094  1.00 17.47           C  
ATOM   4652  CD  GLU C 184      64.062 -12.258 -31.547  1.00 17.47           C  
ATOM   4653  OE1 GLU C 184      63.594 -13.352 -31.891  1.00 17.47           O  
ATOM   4654  OE2 GLU C 184      64.312 -11.312 -32.344  1.00 17.47           O  
ATOM   4655  N   GLU C 185      68.000 -10.438 -27.984  1.00 17.14           N  
ATOM   4656  CA  GLU C 185      69.438 -10.336 -27.984  1.00 17.14           C  
ATOM   4657  C   GLU C 185      70.000  -9.961 -29.359  1.00 17.14           C  
ATOM   4658  CB  GLU C 185      70.062 -11.648 -27.516  1.00 17.14           C  
ATOM   4659  O   GLU C 185      70.750  -9.000 -29.500  1.00 17.14           O  
ATOM   4660  CG  GLU C 185      70.812 -11.547 -26.172  1.00 17.14           C  
ATOM   4661  CD  GLU C 185      71.375 -12.867 -25.703  1.00 17.14           C  
ATOM   4662  OE1 GLU C 185      72.125 -12.875 -24.719  1.00 17.14           O  
ATOM   4663  OE2 GLU C 185      71.062 -13.906 -26.328  1.00 17.14           O  
ATOM   4664  N   ASN C 186      70.438 -10.914 -30.203  1.00 16.34           N  
ATOM   4665  CA  ASN C 186      71.812 -11.422 -30.500  1.00 16.34           C  
ATOM   4666  C   ASN C 186      72.188 -11.094 -31.922  1.00 16.34           C  
ATOM   4667  CB  ASN C 186      71.875 -12.930 -30.250  1.00 16.34           C  
ATOM   4668  O   ASN C 186      71.375 -10.930 -32.812  1.00 16.34           O  
ATOM   4669  CG  ASN C 186      73.188 -13.359 -29.625  1.00 16.34           C  
ATOM   4670  ND2 ASN C 186      73.250 -14.609 -29.188  1.00 16.34           N  
ATOM   4671  OD1 ASN C 186      74.125 -12.570 -29.531  1.00 16.34           O  
ATOM   4672  N   THR C 187      73.438 -11.281 -32.375  1.00 19.55           N  
ATOM   4673  CA  THR C 187      74.562 -10.844 -33.219  1.00 19.55           C  
ATOM   4674  C   THR C 187      74.312 -11.273 -34.656  1.00 19.55           C  
ATOM   4675  CB  THR C 187      75.875 -11.398 -32.688  1.00 19.55           C  
ATOM   4676  O   THR C 187      74.625 -10.523 -35.594  1.00 19.55           O  
ATOM   4677  CG2 THR C 187      76.438 -10.531 -31.578  1.00 19.55           C  
ATOM   4678  OG1 THR C 187      75.688 -12.727 -32.219  1.00 19.55           O  
ATOM   4679  N   LYS C 188      74.188 -12.508 -35.188  1.00 15.61           N  
ATOM   4680  CA  LYS C 188      75.312 -12.984 -35.969  1.00 15.61           C  
ATOM   4681  C   LYS C 188      75.125 -12.695 -37.469  1.00 15.61           C  
ATOM   4682  CB  LYS C 188      75.500 -14.484 -35.750  1.00 15.61           C  
ATOM   4683  O   LYS C 188      74.000 -12.414 -37.875  1.00 15.61           O  
ATOM   4684  CG  LYS C 188      76.438 -14.812 -34.594  1.00 15.61           C  
ATOM   4685  CD  LYS C 188      76.625 -16.312 -34.438  1.00 15.61           C  
ATOM   4686  CE  LYS C 188      77.500 -16.656 -33.250  1.00 15.61           C  
ATOM   4687  NZ  LYS C 188      77.688 -18.125 -33.062  1.00 15.61           N  
ATOM   4688  N   ASN C 189      75.250 -13.688 -38.344  1.00 15.99           N  
ATOM   4689  CA  ASN C 189      76.188 -13.852 -39.406  1.00 15.99           C  
ATOM   4690  C   ASN C 189      75.625 -13.531 -40.781  1.00 15.99           C  
ATOM   4691  CB  ASN C 189      76.750 -15.273 -39.406  1.00 15.99           C  
ATOM   4692  O   ASN C 189      74.375 -13.414 -40.906  1.00 15.99           O  
ATOM   4693  CG  ASN C 189      78.188 -15.328 -38.906  1.00 15.99           C  
ATOM   4694  ND2 ASN C 189      78.688 -16.531 -38.625  1.00 15.99           N  
ATOM   4695  OD1 ASN C 189      78.875 -14.305 -38.812  1.00 15.99           O  
ATOM   4696  N   GLY C 190      75.500 -14.477 -41.750  1.00 16.20           N  
ATOM   4697  CA  GLY C 190      76.188 -14.484 -43.031  1.00 16.20           C  
ATOM   4698  C   GLY C 190      75.375 -14.016 -44.188  1.00 16.20           C  
ATOM   4699  O   GLY C 190      75.500 -12.891 -44.656  1.00 16.20           O  
ATOM   4700  N   GLY C 191      75.000 -14.867 -45.156  1.00 15.56           N  
ATOM   4701  CA  GLY C 191      75.438 -14.852 -46.531  1.00 15.56           C  
ATOM   4702  C   GLY C 191      74.438 -14.297 -47.500  1.00 15.56           C  
ATOM   4703  O   GLY C 191      73.312 -14.062 -47.125  1.00 15.56           O  
ATOM   4704  N   GLU C 192      73.875 -15.055 -48.531  1.00 15.45           N  
ATOM   4705  CA  GLU C 192      74.250 -14.938 -49.906  1.00 15.45           C  
ATOM   4706  C   GLU C 192      73.125 -14.375 -50.750  1.00 15.45           C  
ATOM   4707  CB  GLU C 192      74.688 -16.297 -50.469  1.00 15.45           C  
ATOM   4708  O   GLU C 192      73.312 -13.414 -51.500  1.00 15.45           O  
ATOM   4709  CG  GLU C 192      76.188 -16.344 -50.875  1.00 15.45           C  
ATOM   4710  CD  GLU C 192      76.688 -17.766 -51.094  1.00 15.45           C  
ATOM   4711  OE1 GLU C 192      77.750 -17.938 -51.719  1.00 15.45           O  
ATOM   4712  OE2 GLU C 192      76.000 -18.719 -50.625  1.00 15.45           O  
ATOM   4713  N   LYS C 193      72.250 -15.203 -51.500  1.00 14.75           N  
ATOM   4714  CA  LYS C 193      72.438 -15.211 -52.969  1.00 14.75           C  
ATOM   4715  C   LYS C 193      71.312 -14.406 -53.625  1.00 14.75           C  
ATOM   4716  CB  LYS C 193      72.438 -16.641 -53.500  1.00 14.75           C  
ATOM   4717  O   LYS C 193      70.312 -14.102 -53.000  1.00 14.75           O  
ATOM   4718  CG  LYS C 193      73.812 -17.234 -53.656  1.00 14.75           C  
ATOM   4719  CD  LYS C 193      73.812 -18.656 -54.188  1.00 14.75           C  
ATOM   4720  CE  LYS C 193      75.188 -19.250 -54.312  1.00 14.75           C  
ATOM   4721  NZ  LYS C 193      75.125 -20.641 -54.875  1.00 14.75           N  
ATOM   4722  N   GLY C 194      70.688 -15.008 -54.688  1.00 14.97           N  
ATOM   4723  CA  GLY C 194      70.688 -14.719 -56.125  1.00 14.97           C  
ATOM   4724  C   GLY C 194      69.375 -14.156 -56.656  1.00 14.97           C  
ATOM   4725  O   GLY C 194      69.375 -13.125 -57.312  1.00 14.97           O  
ATOM   4726  N   ALA C 195      68.312 -15.000 -57.094  1.00 14.63           N  
ATOM   4727  CA  ALA C 195      68.125 -15.023 -58.531  1.00 14.63           C  
ATOM   4728  C   ALA C 195      67.000 -14.094 -58.969  1.00 14.63           C  
ATOM   4729  CB  ALA C 195      67.875 -16.438 -59.031  1.00 14.63           C  
ATOM   4730  O   ALA C 195      66.188 -13.695 -58.156  1.00 14.63           O  
ATOM   4731  N   ASP C 196      66.250 -14.609 -60.000  1.00 14.60           N  
ATOM   4732  CA  ASP C 196      66.125 -14.141 -61.375  1.00 14.60           C  
ATOM   4733  C   ASP C 196      64.750 -13.477 -61.594  1.00 14.60           C  
ATOM   4734  CB  ASP C 196      66.250 -15.297 -62.375  1.00 14.60           C  
ATOM   4735  O   ASP C 196      64.688 -12.289 -61.906  1.00 14.60           O  
ATOM   4736  CG  ASP C 196      66.375 -14.836 -63.812  1.00 14.60           C  
ATOM   4737  OD1 ASP C 196      66.750 -13.672 -64.062  1.00 14.60           O  
ATOM   4738  OD2 ASP C 196      66.062 -15.648 -64.688  1.00 14.60           O  
ATOM   4739  N   SER C 197      63.688 -14.273 -62.125  1.00 14.05           N  
ATOM   4740  CA  SER C 197      63.375 -14.008 -63.500  1.00 14.05           C  
ATOM   4741  C   SER C 197      62.156 -13.102 -63.625  1.00 14.05           C  
ATOM   4742  CB  SER C 197      63.094 -15.320 -64.250  1.00 14.05           C  
ATOM   4743  O   SER C 197      61.406 -12.906 -62.625  1.00 14.05           O  
ATOM   4744  OG  SER C 197      62.062 -16.047 -63.656  1.00 14.05           O  
ATOM   4745  N   GLY C 198      61.250 -13.586 -64.500  1.00 14.34           N  
ATOM   4746  CA  GLY C 198      60.938 -13.031 -65.812  1.00 14.34           C  
ATOM   4747  C   GLY C 198      59.656 -12.180 -65.812  1.00 14.34           C  
ATOM   4748  O   GLY C 198      59.750 -10.953 -65.688  1.00 14.34           O  
ATOM   4749  N   GLU C 199      58.656 -12.742 -66.562  1.00 13.93           N  
ATOM   4750  CA  GLU C 199      58.312 -12.188 -67.875  1.00 13.93           C  
ATOM   4751  C   GLU C 199      57.062 -11.320 -67.750  1.00 13.93           C  
ATOM   4752  CB  GLU C 199      58.094 -13.312 -68.875  1.00 13.93           C  
ATOM   4753  O   GLU C 199      57.062 -10.141 -68.125  1.00 13.93           O  
ATOM   4754  CG  GLU C 199      59.375 -13.805 -69.562  1.00 13.93           C  
ATOM   4755  CD  GLU C 199      59.125 -14.938 -70.500  1.00 13.93           C  
ATOM   4756  OE1 GLU C 199      60.000 -15.188 -71.375  1.00 13.93           O  
ATOM   4757  OE2 GLU C 199      58.062 -15.586 -70.438  1.00 13.93           O  
ATOM   4758  N   GLU C 200      56.000 -11.914 -68.375  1.00 13.98           N  
ATOM   4759  CA  GLU C 200      55.531 -11.359 -69.688  1.00 13.98           C  
ATOM   4760  C   GLU C 200      54.375 -10.422 -69.438  1.00 13.98           C  
ATOM   4761  CB  GLU C 200      55.156 -12.484 -70.625  1.00 13.98           C  
ATOM   4762  O   GLU C 200      53.719 -10.430 -68.375  1.00 13.98           O  
ATOM   4763  CG  GLU C 200      56.344 -13.062 -71.438  1.00 13.98           C  
ATOM   4764  CD  GLU C 200      55.938 -14.172 -72.375  1.00 13.98           C  
ATOM   4765  OE1 GLU C 200      56.812 -14.617 -73.188  1.00 13.98           O  
ATOM   4766  OE2 GLU C 200      54.781 -14.594 -72.312  1.00 13.98           O  
ATOM   4767  N   LYS C 201      53.344 -10.750 -70.312  1.00 14.00           N  
ATOM   4768  CA  LYS C 201      52.969  -9.961 -71.438  1.00 14.00           C  
ATOM   4769  C   LYS C 201      51.688  -9.156 -71.188  1.00 14.00           C  
ATOM   4770  CB  LYS C 201      52.750 -10.875 -72.688  1.00 14.00           C  
ATOM   4771  O   LYS C 201      51.656  -7.941 -71.375  1.00 14.00           O  
ATOM   4772  CG  LYS C 201      54.000 -11.133 -73.500  1.00 14.00           C  
ATOM   4773  CD  LYS C 201      53.719 -12.023 -74.688  1.00 14.00           C  
ATOM   4774  CE  LYS C 201      54.969 -12.336 -75.500  1.00 14.00           C  
ATOM   4775  NZ  LYS C 201      54.688 -13.203 -76.688  1.00 14.00           N  
ATOM   4776  N   GLU C 202      50.656  -9.688 -71.812  1.00 13.67           N  
ATOM   4777  CA  GLU C 202      50.062  -8.977 -72.938  1.00 13.67           C  
ATOM   4778  C   GLU C 202      48.875  -8.117 -72.500  1.00 13.67           C  
ATOM   4779  CB  GLU C 202      49.594  -9.961 -74.062  1.00 13.67           C  
ATOM   4780  O   GLU C 202      48.281  -8.367 -71.438  1.00 13.67           O  
ATOM   4781  CG  GLU C 202      50.688 -10.266 -75.062  1.00 13.67           C  
ATOM   4782  CD  GLU C 202      50.188 -11.195 -76.188  1.00 13.67           C  
ATOM   4783  OE1 GLU C 202      50.906 -11.367 -77.188  1.00 13.67           O  
ATOM   4784  OE2 GLU C 202      49.094 -11.758 -76.000  1.00 13.67           O  
ATOM   4785  N   GLU C 203      48.094  -7.918 -73.438  1.00 14.35           N  
ATOM   4786  CA  GLU C 203      47.656  -6.676 -74.062  1.00 14.35           C  
ATOM   4787  C   GLU C 203      46.312  -6.219 -73.562  1.00 14.35           C  
ATOM   4788  CB  GLU C 203      47.594  -6.840 -75.625  1.00 14.35           C  
ATOM   4789  O   GLU C 203      45.594  -6.988 -72.875  1.00 14.35           O  
ATOM   4790  CG  GLU C 203      48.875  -6.441 -76.312  1.00 14.35           C  
ATOM   4791  CD  GLU C 203      48.781  -6.598 -77.812  1.00 14.35           C  
ATOM   4792  OE1 GLU C 203      49.688  -6.082 -78.562  1.00 14.35           O  
ATOM   4793  OE2 GLU C 203      47.844  -7.234 -78.312  1.00 14.35           O  
ATOM   4794  N   GLY C 204      45.469  -5.918 -74.500  1.00 14.82           N  
ATOM   4795  CA  GLY C 204      44.938  -4.629 -74.938  1.00 14.82           C  
ATOM   4796  C   GLY C 204      43.531  -4.383 -74.438  1.00 14.82           C  
ATOM   4797  O   GLY C 204      43.250  -3.336 -73.875  1.00 14.82           O  
ATOM   4798  N   ILE C 205      42.531  -4.746 -75.188  1.00 14.69           N  
ATOM   4799  CA  ILE C 205      41.812  -3.707 -75.938  1.00 14.69           C  
ATOM   4800  C   ILE C 205      40.594  -3.270 -75.125  1.00 14.69           C  
ATOM   4801  CB  ILE C 205      41.406  -4.191 -77.375  1.00 14.69           C  
ATOM   4802  O   ILE C 205      40.094  -4.008 -74.312  1.00 14.69           O  
ATOM   4803  CG1 ILE C 205      42.656  -4.504 -78.188  1.00 14.69           C  
ATOM   4804  CG2 ILE C 205      40.531  -3.145 -78.062  1.00 14.69           C  
ATOM   4805  CD1 ILE C 205      42.406  -5.520 -79.312  1.00 14.69           C  
ATOM   4806  N   ASN C 206      39.594  -2.879 -75.875  1.00 14.84           N  
ATOM   4807  CA  ASN C 206      38.906  -1.623 -76.125  1.00 14.84           C  
ATOM   4808  C   ASN C 206      37.562  -1.599 -75.375  1.00 14.84           C  
ATOM   4809  CB  ASN C 206      38.656  -1.380 -77.625  1.00 14.84           C  
ATOM   4810  O   ASN C 206      37.000  -2.650 -75.000  1.00 14.84           O  
ATOM   4811  CG  ASN C 206      39.531  -0.253 -78.125  1.00 14.84           C  
ATOM   4812  ND2 ASN C 206      39.656  -0.191 -79.438  1.00 14.84           N  
ATOM   4813  OD1 ASN C 206      40.062   0.554 -77.375  1.00 14.84           O  
ATOM   4814  N   ARG C 207      36.594  -0.918 -75.875  1.00 14.82           N  
ATOM   4815  CA  ARG C 207      35.844   0.309 -75.562  1.00 14.82           C  
ATOM   4816  C   ARG C 207      34.469  -0.001 -75.062  1.00 14.82           C  
ATOM   4817  CB  ARG C 207      35.750   1.190 -76.812  1.00 14.82           C  
ATOM   4818  O   ARG C 207      34.062   0.535 -74.000  1.00 14.82           O  
ATOM   4819  CG  ARG C 207      36.594   2.445 -76.750  1.00 14.82           C  
ATOM   4820  CD  ARG C 207      36.438   3.295 -78.000  1.00 14.82           C  
ATOM   4821  NE  ARG C 207      37.219   4.527 -77.938  1.00 14.82           N  
ATOM   4822  NH1 ARG C 207      36.500   5.367 -79.938  1.00 14.82           N  
ATOM   4823  NH2 ARG C 207      37.969   6.566 -78.688  1.00 14.82           N  
ATOM   4824  CZ  ARG C 207      37.219   5.484 -78.875  1.00 14.82           C  
ATOM   4825  N   GLU C 208      33.312   0.192 -75.812  1.00 14.77           N  
ATOM   4826  CA  GLU C 208      32.438   1.345 -75.688  1.00 14.77           C  
ATOM   4827  C   GLU C 208      31.203   0.983 -74.812  1.00 14.77           C  
ATOM   4828  CB  GLU C 208      32.000   1.905 -77.000  1.00 14.77           C  
ATOM   4829  O   GLU C 208      31.047  -0.162 -74.438  1.00 14.77           O  
ATOM   4830  CG  GLU C 208      33.000   2.895 -77.625  1.00 14.77           C  
ATOM   4831  CD  GLU C 208      32.594   3.377 -79.000  1.00 14.77           C  
ATOM   4832  OE1 GLU C 208      33.219   4.355 -79.500  1.00 14.77           O  
ATOM   4833  OE2 GLU C 208      31.688   2.771 -79.625  1.00 14.77           O  
ATOM   4834  N   ASP C 209      29.938   1.244 -75.375  1.00 15.01           N  
ATOM   4835  CA  ASP C 209      28.969   2.283 -75.062  1.00 15.01           C  
ATOM   4836  C   ASP C 209      27.844   1.721 -74.188  1.00 15.01           C  
ATOM   4837  CB  ASP C 209      28.406   2.930 -76.312  1.00 15.01           C  
ATOM   4838  O   ASP C 209      27.656   0.504 -74.125  1.00 15.01           O  
ATOM   4839  CG  ASP C 209      28.312   4.441 -76.188  1.00 15.01           C  
ATOM   4840  OD1 ASP C 209      28.625   5.008 -75.125  1.00 15.01           O  
ATOM   4841  OD2 ASP C 209      27.922   5.074 -77.188  1.00 15.01           O  
ATOM   4842  N   LYS C 210      26.500   2.021 -74.500  1.00 14.94           N  
ATOM   4843  CA  LYS C 210      25.500   2.920 -73.938  1.00 14.94           C  
ATOM   4844  C   LYS C 210      24.469   2.145 -73.125  1.00 14.94           C  
ATOM   4845  CB  LYS C 210      24.828   3.730 -75.062  1.00 14.94           C  
ATOM   4846  O   LYS C 210      24.172   2.492 -72.000  1.00 14.94           O  
ATOM   4847  CG  LYS C 210      25.484   5.066 -75.312  1.00 14.94           C  
ATOM   4848  CD  LYS C 210      24.719   5.859 -76.375  1.00 14.94           C  
ATOM   4849  CE  LYS C 210      25.391   7.191 -76.688  1.00 14.94           C  
ATOM   4850  NZ  LYS C 210      24.672   7.953 -77.750  1.00 14.94           N  
ATOM   4851  N   THR C 211      23.312   1.854 -73.625  1.00 15.70           N  
ATOM   4852  CA  THR C 211      22.047   2.520 -73.312  1.00 15.70           C  
ATOM   4853  C   THR C 211      21.266   1.738 -72.250  1.00 15.70           C  
ATOM   4854  CB  THR C 211      21.188   2.689 -74.625  1.00 15.70           C  
ATOM   4855  O   THR C 211      21.469   0.532 -72.125  1.00 15.70           O  
ATOM   4856  CG2 THR C 211      21.609   3.928 -75.375  1.00 15.70           C  
ATOM   4857  OG1 THR C 211      21.328   1.533 -75.438  1.00 15.70           O  
ATOM   4858  N   ASP C 212      20.047   2.076 -72.062  1.00 14.69           N  
ATOM   4859  CA  ASP C 212      19.188   2.449 -71.000  1.00 14.69           C  
ATOM   4860  C   ASP C 212      18.469   1.228 -70.438  1.00 14.69           C  
ATOM   4861  CB  ASP C 212      18.172   3.500 -71.438  1.00 14.69           C  
ATOM   4862  O   ASP C 212      18.828   0.734 -69.312  1.00 14.69           O  
ATOM   4863  CG  ASP C 212      17.688   4.387 -70.312  1.00 14.69           C  
ATOM   4864  OD1 ASP C 212      18.266   4.316 -69.188  1.00 14.69           O  
ATOM   4865  OD2 ASP C 212      16.734   5.160 -70.500  1.00 14.69           O  
ATOM   4866  N   LYS C 213      17.234   1.294 -70.375  1.00 14.69           N  
ATOM   4867  CA  LYS C 213      16.328   1.438 -69.250  1.00 14.69           C  
ATOM   4868  C   LYS C 213      15.805   0.080 -68.812  1.00 14.69           C  
ATOM   4869  CB  LYS C 213      15.148   2.346 -69.625  1.00 14.69           C  
ATOM   4870  O   LYS C 213      15.953  -0.921 -69.500  1.00 14.69           O  
ATOM   4871  CG  LYS C 213      15.406   3.824 -69.375  1.00 14.69           C  
ATOM   4872  CD  LYS C 213      14.188   4.668 -69.688  1.00 14.69           C  
ATOM   4873  CE  LYS C 213      14.430   6.145 -69.438  1.00 14.69           C  
ATOM   4874  NZ  LYS C 213      13.250   6.984 -69.812  1.00 14.69           N  
ATOM   4875  N   GLY C 214      14.578   0.094 -68.500  1.00 14.95           N  
ATOM   4876  CA  GLY C 214      13.781  -0.185 -67.312  1.00 14.95           C  
ATOM   4877  C   GLY C 214      13.344  -1.635 -67.188  1.00 14.95           C  
ATOM   4878  O   GLY C 214      13.391  -2.371 -68.188  1.00 14.95           O  
ATOM   4879  N   GLY C 215      12.820  -1.743 -66.062  1.00 13.80           N  
ATOM   4880  CA  GLY C 215      12.641  -2.850 -65.125  1.00 13.80           C  
ATOM   4881  C   GLY C 215      11.656  -3.887 -65.625  1.00 13.80           C  
ATOM   4882  O   GLY C 215      10.922  -3.646 -66.625  1.00 13.80           O  
ATOM   4883  N   GLU C 216      10.906  -4.281 -64.688  1.00 14.03           N  
ATOM   4884  CA  GLU C 216      10.789  -5.605 -64.062  1.00 14.03           C  
ATOM   4885  C   GLU C 216       9.633  -6.391 -64.688  1.00 14.03           C  
ATOM   4886  CB  GLU C 216      10.586  -5.488 -62.562  1.00 14.03           C  
ATOM   4887  O   GLU C 216       8.523  -5.875 -64.812  1.00 14.03           O  
ATOM   4888  CG  GLU C 216      11.805  -5.898 -61.750  1.00 14.03           C  
ATOM   4889  CD  GLU C 216      11.664  -5.609 -60.250  1.00 14.03           C  
ATOM   4890  OE1 GLU C 216      12.414  -6.195 -59.438  1.00 14.03           O  
ATOM   4891  OE2 GLU C 216      10.789  -4.785 -59.906  1.00 14.03           O  
ATOM   4892  N   LYS C 217      10.242  -7.484 -65.188  1.00 14.30           N  
ATOM   4893  CA  LYS C 217       9.672  -8.594 -65.938  1.00 14.30           C  
ATOM   4894  C   LYS C 217       8.508  -9.227 -65.188  1.00 14.30           C  
ATOM   4895  CB  LYS C 217      10.734  -9.641 -66.250  1.00 14.30           C  
ATOM   4896  O   LYS C 217       7.410  -9.375 -65.688  1.00 14.30           O  
ATOM   4897  CG  LYS C 217      11.469  -9.414 -67.562  1.00 14.30           C  
ATOM   4898  CD  LYS C 217      12.484 -10.523 -67.812  1.00 14.30           C  
ATOM   4899  CE  LYS C 217      13.211 -10.297 -69.125  1.00 14.30           C  
ATOM   4900  NZ  LYS C 217      14.211 -11.375 -69.375  1.00 14.30           N  
ATOM   4901  N   GLY C 218       8.812 -10.352 -64.688  1.00 14.27           N  
ATOM   4902  CA  GLY C 218       8.398 -11.633 -65.250  1.00 14.27           C  
ATOM   4903  C   GLY C 218       7.141 -12.180 -64.562  1.00 14.27           C  
ATOM   4904  O   GLY C 218       6.695 -11.680 -63.562  1.00 14.27           O  
ATOM   4905  N   LYS C 219       7.188 -13.461 -64.375  1.00 13.53           N  
ATOM   4906  CA  LYS C 219       6.586 -14.672 -64.875  1.00 13.53           C  
ATOM   4907  C   LYS C 219       5.543 -15.250 -63.938  1.00 13.53           C  
ATOM   4908  CB  LYS C 219       7.660 -15.727 -65.188  1.00 13.53           C  
ATOM   4909  O   LYS C 219       4.445 -15.617 -64.375  1.00 13.53           O  
ATOM   4910  CG  LYS C 219       8.188 -15.688 -66.625  1.00 13.53           C  
ATOM   4911  CD  LYS C 219       9.219 -16.781 -66.875  1.00 13.53           C  
ATOM   4912  CE  LYS C 219       9.750 -16.750 -68.312  1.00 13.53           C  
ATOM   4913  NZ  LYS C 219      10.750 -17.812 -68.562  1.00 13.53           N  
ATOM   4914  N   GLU C 220       5.965 -15.883 -62.812  1.00 14.65           N  
ATOM   4915  CA  GLU C 220       5.754 -17.312 -62.969  1.00 14.65           C  
ATOM   4916  C   GLU C 220       4.348 -17.719 -62.531  1.00 14.65           C  
ATOM   4917  CB  GLU C 220       6.801 -18.094 -62.188  1.00 14.65           C  
ATOM   4918  O   GLU C 220       3.736 -17.047 -61.688  1.00 14.65           O  
ATOM   4919  CG  GLU C 220       8.023 -18.484 -63.000  1.00 14.65           C  
ATOM   4920  CD  GLU C 220       9.117 -19.141 -62.156  1.00 14.65           C  
ATOM   4921  OE1 GLU C 220      10.070 -19.703 -62.719  1.00 14.65           O  
ATOM   4922  OE2 GLU C 220       9.016 -19.094 -60.906  1.00 14.65           O  
ATOM   4923  N   ALA C 221       4.328 -19.031 -62.562  1.00 13.49           N  
ATOM   4924  CA  ALA C 221       3.605 -20.219 -62.969  1.00 13.49           C  
ATOM   4925  C   ALA C 221       2.715 -20.766 -61.875  1.00 13.49           C  
ATOM   4926  CB  ALA C 221       4.586 -21.297 -63.438  1.00 13.49           C  
ATOM   4927  O   ALA C 221       1.783 -21.531 -62.125  1.00 13.49           O  
ATOM   4928  N   ASP C 222       3.129 -20.625 -60.594  1.00 14.38           N  
ATOM   4929  CA  ASP C 222       3.023 -22.031 -60.219  1.00 14.38           C  
ATOM   4930  C   ASP C 222       1.567 -22.484 -60.188  1.00 14.38           C  
ATOM   4931  CB  ASP C 222       3.652 -22.266 -58.844  1.00 14.38           C  
ATOM   4932  O   ASP C 222       0.677 -21.734 -59.781  1.00 14.38           O  
ATOM   4933  CG  ASP C 222       5.156 -22.453 -58.875  1.00 14.38           C  
ATOM   4934  OD1 ASP C 222       5.668 -22.938 -59.906  1.00 14.38           O  
ATOM   4935  OD2 ASP C 222       5.840 -22.109 -57.906  1.00 14.38           O  
ATOM   4936  N   LYS C 223       1.535 -23.812 -60.531  1.00 13.72           N  
ATOM   4937  CA  LYS C 223       0.738 -24.969 -60.938  1.00 13.72           C
[truncated: 6,886 more chars]
