# Supplementary material for: Chp1 is a dedicated chaperone at the ribosome that safeguards eEF1A biogenesis
Source: Nat Commun. 2024 Feb 15;15:1382. doi: 10.1038/s41467-024-45645-w (PMC10869706; doi:10.1038/s41467-024-45645-w)
Supplement: Supplementary file 5 — Supplementary Data 2 [file 41467_2024_45645_MOESM5_ESM.zip › Supplmentary Data 2/NAC_PBDC1/NAC_PBDC1_c664a_unrelaxed_rank_003_alphafold2_multimer_v3_model_1_seed_000.pdb]

MODEL     1                                                                     
ATOM      1  N   MET A   1     -36.375  24.578 -74.562  1.00 19.06           N  
ATOM      2  CA  MET A   1     -35.938  25.734 -75.375  1.00 19.06           C  
ATOM      3  C   MET A   1     -34.906  26.547 -74.625  1.00 19.06           C  
ATOM      4  CB  MET A   1     -37.125  26.625 -75.688  1.00 19.06           C  
ATOM      5  O   MET A   1     -33.781  26.750 -75.062  1.00 19.06           O  
ATOM      6  CG  MET A   1     -37.812  26.250 -77.000  1.00 19.06           C  
ATOM      7  SD  MET A   1     -38.719  27.641 -77.750  1.00 19.06           S  
ATOM      8  CE  MET A   1     -39.156  26.938 -79.375  1.00 19.06           C  
ATOM      9  N   PRO A   2     -35.250  27.891 -74.125  1.00 19.06           N  
ATOM     10  CA  PRO A   2     -34.500  29.141 -74.250  1.00 19.06           C  
ATOM     11  C   PRO A   2     -33.344  29.250 -73.250  1.00 19.06           C  
ATOM     12  CB  PRO A   2     -35.531  30.219 -74.000  1.00 19.06           C  
ATOM     13  O   PRO A   2     -33.406  28.578 -72.188  1.00 19.06           O  
ATOM     14  CG  PRO A   2     -36.562  29.578 -73.125  1.00 19.06           C  
ATOM     15  CD  PRO A   2     -36.312  28.094 -73.125  1.00 19.06           C  
ATOM     16  N   GLY A   3     -32.375  30.438 -73.375  1.00 17.33           N  
ATOM     17  CA  GLY A   3     -31.000  30.906 -73.500  1.00 17.33           C  
ATOM     18  C   GLY A   3     -30.469  31.562 -72.188  1.00 17.33           C  
ATOM     19  O   GLY A   3     -29.375  31.219 -71.750  1.00 17.33           O  
ATOM     20  N   GLU A   4     -30.828  32.875 -71.812  1.00 17.50           N  
ATOM     21  CA  GLU A   4     -30.062  34.125 -71.875  1.00 17.50           C  
ATOM     22  C   GLU A   4     -29.266  34.344 -70.562  1.00 17.50           C  
ATOM     23  CB  GLU A   4     -31.000  35.312 -72.125  1.00 17.50           C  
ATOM     24  O   GLU A   4     -29.781  34.188 -69.500  1.00 17.50           O  
ATOM     25  CG  GLU A   4     -30.609  36.188 -73.312  1.00 17.50           C  
ATOM     26  CD  GLU A   4     -31.562  37.312 -73.562  1.00 17.50           C  
ATOM     27  OE1 GLU A   4     -31.141  38.500 -73.500  1.00 17.50           O  
ATOM     28  OE2 GLU A   4     -32.750  37.031 -73.812  1.00 17.50           O  
ATOM     29  N   ALA A   5     -27.859  35.000 -70.500  1.00 20.41           N  
ATOM     30  CA  ALA A   5     -26.484  35.250 -70.062  1.00 20.41           C  
ATOM     31  C   ALA A   5     -26.422  36.438 -69.125  1.00 20.41           C  
ATOM     32  CB  ALA A   5     -25.578  35.469 -71.250  1.00 20.41           C  
ATOM     33  O   ALA A   5     -25.719  36.375 -68.062  1.00 20.41           O  
ATOM     34  N   THR A   6     -26.844  37.688 -69.500  1.00 16.31           N  
ATOM     35  CA  THR A   6     -25.938  38.812 -69.750  1.00 16.31           C  
ATOM     36  C   THR A   6     -25.469  39.406 -68.438  1.00 16.31           C  
ATOM     37  CB  THR A   6     -26.594  39.875 -70.625  1.00 16.31           C  
ATOM     38  O   THR A   6     -24.266  39.562 -68.188  1.00 16.31           O  
ATOM     39  CG2 THR A   6     -26.531  39.531 -72.062  1.00 16.31           C  
ATOM     40  OG1 THR A   6     -27.969  40.031 -70.188  1.00 16.31           O  
ATOM     41  N   GLU A   7     -25.750  40.875 -68.062  1.00 15.47           N  
ATOM     42  CA  GLU A   7     -25.000  42.094 -68.312  1.00 15.47           C  
ATOM     43  C   GLU A   7     -24.328  42.594 -67.000  1.00 15.47           C  
ATOM     44  CB  GLU A   7     -25.906  43.188 -68.875  1.00 15.47           C  
ATOM     45  O   GLU A   7     -24.719  42.188 -65.938  1.00 15.47           O  
ATOM     46  CG  GLU A   7     -25.250  44.062 -69.938  1.00 15.47           C  
ATOM     47  CD  GLU A   7     -26.203  45.062 -70.562  1.00 15.47           C  
ATOM     48  OE1 GLU A   7     -25.734  46.062 -71.188  1.00 15.47           O  
ATOM     49  OE2 GLU A   7     -27.438  44.875 -70.438  1.00 15.47           O  
ATOM     50  N   THR A   8     -24.500  44.062 -66.625  1.00 16.53           N  
ATOM     51  CA  THR A   8     -23.766  45.312 -66.688  1.00 16.53           C  
ATOM     52  C   THR A   8     -23.109  45.688 -65.375  1.00 16.53           C  
ATOM     53  CB  THR A   8     -24.672  46.469 -67.188  1.00 16.53           C  
ATOM     54  O   THR A   8     -23.531  45.188 -64.312  1.00 16.53           O  
ATOM     55  CG2 THR A   8     -24.562  46.688 -68.688  1.00 16.53           C  
ATOM     56  OG1 THR A   8     -26.031  46.156 -66.875  1.00 16.53           O  
ATOM     57  N   VAL A   9     -22.750  47.188 -65.125  1.00 16.53           N  
ATOM     58  CA  VAL A   9     -21.641  48.156 -65.125  1.00 16.53           C  
ATOM     59  C   VAL A   9     -21.344  48.656 -63.719  1.00 16.53           C  
ATOM     60  CB  VAL A   9     -21.953  49.312 -66.062  1.00 16.53           C  
ATOM     61  O   VAL A   9     -20.188  48.656 -63.281  1.00 16.53           O  
ATOM     62  CG1 VAL A   9     -20.891  49.438 -67.188  1.00 16.53           C  
ATOM     63  CG2 VAL A   9     -23.344  49.188 -66.688  1.00 16.53           C  
ATOM     64  N   PRO A  10     -22.141  49.625 -62.906  1.00 16.06           N  
ATOM     65  CA  PRO A  10     -21.672  51.031 -62.812  1.00 16.06           C  
ATOM     66  C   PRO A  10     -20.734  51.250 -61.656  1.00 16.06           C  
ATOM     67  CB  PRO A  10     -22.969  51.812 -62.625  1.00 16.06           C  
ATOM     68  O   PRO A  10     -20.812  50.531 -60.625  1.00 16.06           O  
ATOM     69  CG  PRO A  10     -23.969  50.812 -62.125  1.00 16.06           C  
ATOM     70  CD  PRO A  10     -23.375  49.438 -62.250  1.00 16.06           C  
ATOM     71  N   ALA A  11     -19.719  52.375 -61.625  1.00 16.33           N  
ATOM     72  CA  ALA A  11     -18.422  53.000 -61.344  1.00 16.33           C  
ATOM     73  C   ALA A  11     -18.453  53.750 -60.031  1.00 16.33           C  
ATOM     74  CB  ALA A  11     -18.031  53.906 -62.500  1.00 16.33           C  
ATOM     75  O   ALA A  11     -17.438  53.875 -59.344  1.00 16.33           O  
ATOM     76  N   THR A  12     -19.422  54.625 -59.625  1.00 15.64           N  
ATOM     77  CA  THR A  12     -19.062  56.031 -59.531  1.00 15.64           C  
ATOM     78  C   THR A  12     -18.172  56.281 -58.312  1.00 15.64           C  
ATOM     79  CB  THR A  12     -20.328  56.938 -59.406  1.00 15.64           C  
ATOM     80  O   THR A  12     -18.312  55.594 -57.281  1.00 15.64           O  
ATOM     81  CG2 THR A  12     -20.516  57.750 -60.656  1.00 15.64           C  
ATOM     82  OG1 THR A  12     -21.469  56.094 -59.219  1.00 15.64           O  
ATOM     83  N   GLU A  13     -17.391  57.594 -58.156  1.00 14.86           N  
ATOM     84  CA  GLU A  13     -16.172  58.375 -58.031  1.00 14.86           C  
ATOM     85  C   GLU A  13     -16.047  58.938 -56.625  1.00 14.86           C  
ATOM     86  CB  GLU A  13     -16.141  59.531 -59.062  1.00 14.86           C  
ATOM     87  O   GLU A  13     -14.969  58.938 -56.031  1.00 14.86           O  
ATOM     88  CG  GLU A  13     -14.945  59.469 -60.000  1.00 14.86           C  
ATOM     89  CD  GLU A  13     -14.992  60.531 -61.062  1.00 14.86           C  
ATOM     90  OE1 GLU A  13     -13.922  60.875 -61.625  1.00 14.86           O  
ATOM     91  OE2 GLU A  13     -16.094  61.031 -61.375  1.00 14.86           O  
ATOM     92  N   GLN A  14     -16.891  60.000 -56.031  1.00 14.97           N  
ATOM     93  CA  GLN A  14     -16.375  61.375 -55.906  1.00 14.97           C  
ATOM     94  C   GLN A  14     -15.484  61.500 -54.688  1.00 14.97           C  
ATOM     95  CB  GLN A  14     -17.531  62.375 -55.844  1.00 14.97           C  
ATOM     96  O   GLN A  14     -15.586  60.719 -53.750  1.00 14.97           O  
ATOM     97  CG  GLN A  14     -18.141  62.719 -57.188  1.00 14.97           C  
ATOM     98  CD  GLN A  14     -19.125  63.875 -57.125  1.00 14.97           C  
ATOM     99  NE2 GLN A  14     -19.578  64.312 -58.281  1.00 14.97           N  
ATOM    100  OE1 GLN A  14     -19.453  64.312 -56.031  1.00 14.97           O  
ATOM    101  N   GLU A  15     -14.930  62.906 -54.438  1.00 15.36           N  
ATOM    102  CA  GLU A  15     -13.789  63.781 -54.250  1.00 15.36           C  
ATOM    103  C   GLU A  15     -13.547  64.062 -52.750  1.00 15.36           C  
ATOM    104  CB  GLU A  15     -14.000  65.125 -54.969  1.00 15.36           C  
ATOM    105  O   GLU A  15     -14.438  63.812 -51.938  1.00 15.36           O  
ATOM    106  CG  GLU A  15     -12.734  65.688 -55.625  1.00 15.36           C  
ATOM    107  CD  GLU A  15     -13.000  66.812 -56.531  1.00 15.36           C  
ATOM    108  OE1 GLU A  15     -12.039  67.562 -56.938  1.00 15.36           O  
ATOM    109  OE2 GLU A  15     -14.180  67.062 -56.906  1.00 15.36           O  
ATOM    110  N   LEU A  16     -12.891  65.375 -52.375  1.00 15.08           N  
ATOM    111  CA  LEU A  16     -11.625  66.000 -51.938  1.00 15.08           C  
ATOM    112  C   LEU A  16     -11.727  66.500 -50.500  1.00 15.08           C  
ATOM    113  CB  LEU A  16     -11.195  67.125 -52.875  1.00 15.08           C  
ATOM    114  O   LEU A  16     -10.828  66.250 -49.688  1.00 15.08           O  
ATOM    115  CG  LEU A  16     -10.242  66.750 -54.000  1.00 15.08           C  
ATOM    116  CD1 LEU A  16     -10.844  67.125 -55.375  1.00 15.08           C  
ATOM    117  CD2 LEU A  16      -8.891  67.438 -53.812  1.00 15.08           C  
ATOM    118  N   PRO A  17     -12.617  67.625 -50.062  1.00 16.30           N  
ATOM    119  CA  PRO A  17     -12.000  68.938 -49.781  1.00 16.30           C  
ATOM    120  C   PRO A  17     -11.359  69.000 -48.406  1.00 16.30           C  
ATOM    121  CB  PRO A  17     -13.172  69.938 -49.906  1.00 16.30           C  
ATOM    122  O   PRO A  17     -11.703  68.188 -47.531  1.00 16.30           O  
ATOM    123  CG  PRO A  17     -14.391  69.062 -49.688  1.00 16.30           C  
ATOM    124  CD  PRO A  17     -13.984  67.625 -49.750  1.00 16.30           C  
ATOM    125  N   GLN A  18     -10.789  70.312 -48.031  1.00 14.94           N  
ATOM    126  CA  GLN A  18      -9.648  71.125 -47.562  1.00 14.94           C  
ATOM    127  C   GLN A  18      -9.742  71.375 -46.062  1.00 14.94           C  
ATOM    128  CB  GLN A  18      -9.562  72.438 -48.312  1.00 14.94           C  
ATOM    129  O   GLN A  18     -10.773  71.125 -45.438  1.00 14.94           O  
ATOM    130  CG  GLN A  18      -9.055  72.312 -49.750  1.00 14.94           C  
ATOM    131  CD  GLN A  18      -8.617  73.625 -50.344  1.00 14.94           C  
ATOM    132  NE2 GLN A  18      -7.984  73.562 -51.500  1.00 14.94           N  
ATOM    133  OE1 GLN A  18      -8.852  74.688 -49.750  1.00 14.94           O  
ATOM    134  N   PRO A  19      -9.461  72.812 -45.625  1.00 15.65           N  
ATOM    135  CA  PRO A  19      -8.336  73.500 -45.000  1.00 15.65           C  
ATOM    136  C   PRO A  19      -8.570  73.750 -43.500  1.00 15.65           C  
ATOM    137  CB  PRO A  19      -8.242  74.812 -45.750  1.00 15.65           C  
ATOM    138  O   PRO A  19      -7.762  73.312 -42.656  1.00 15.65           O  
ATOM    139  CG  PRO A  19      -9.625  75.062 -46.250  1.00 15.65           C  
ATOM    140  CD  PRO A  19     -10.406  73.812 -46.156  1.00 15.65           C  
ATOM    141  N   GLN A  20      -9.172  75.125 -43.062  1.00 13.55           N  
ATOM    142  CA  GLN A  20      -8.547  76.375 -42.625  1.00 13.55           C  
ATOM    143  C   GLN A  20      -8.797  76.625 -41.125  1.00 13.55           C  
ATOM    144  CB  GLN A  20      -9.062  77.562 -43.438  1.00 13.55           C  
ATOM    145  O   GLN A  20      -8.305  77.625 -40.562  1.00 13.55           O  
ATOM    146  CG  GLN A  20      -8.320  77.750 -44.750  1.00 13.55           C  
ATOM    147  CD  GLN A  20      -8.930  78.875 -45.594  1.00 13.55           C  
ATOM    148  NE2 GLN A  20      -8.188  79.312 -46.594  1.00 13.55           N  
ATOM    149  OE1 GLN A  20     -10.062  79.312 -45.344  1.00 13.55           O  
ATOM    150  N   ALA A  21      -9.516  76.125 -40.375  1.00 15.55           N  
ATOM    151  CA  ALA A  21     -10.219  77.125 -39.594  1.00 15.55           C  
ATOM    152  C   ALA A  21      -9.305  77.750 -38.531  1.00 15.55           C  
ATOM    153  CB  ALA A  21     -11.445  76.500 -38.906  1.00 15.55           C  
ATOM    154  O   ALA A  21      -8.461  77.000 -37.938  1.00 15.55           O  
ATOM    155  N   GLU A  22      -9.539  79.000 -38.250  1.00 14.65           N  
ATOM    156  CA  GLU A  22      -9.133  80.375 -37.906  1.00 14.65           C  
ATOM    157  C   GLU A  22      -8.742  80.438 -36.438  1.00 14.65           C  
ATOM    158  CB  GLU A  22     -10.258  81.375 -38.219  1.00 14.65           C  
ATOM    159  O   GLU A  22      -9.094  79.562 -35.625  1.00 14.65           O  
ATOM    160  CG  GLU A  22     -10.125  82.000 -39.562  1.00 14.65           C  
ATOM    161  CD  GLU A  22     -10.984  83.250 -39.719  1.00 14.65           C  
ATOM    162  OE1 GLU A  22     -10.750  84.062 -40.656  1.00 14.65           O  
ATOM    163  OE2 GLU A  22     -11.891  83.438 -38.875  1.00 14.65           O  
ATOM    164  N   THR A  23      -8.914  81.750 -35.875  1.00 15.08           N  
ATOM    165  CA  THR A  23      -8.188  82.938 -35.406  1.00 15.08           C  
ATOM    166  C   THR A  23      -8.148  82.938 -33.875  1.00 15.08           C  
ATOM    167  CB  THR A  23      -8.828  84.250 -35.938  1.00 15.08           C  
ATOM    168  O   THR A  23      -8.844  82.188 -33.219  1.00 15.08           O  
ATOM    169  CG2 THR A  23      -8.711  84.312 -37.469  1.00 15.08           C  
ATOM    170  OG1 THR A  23     -10.211  84.250 -35.562  1.00 15.08           O  
ATOM    171  N   GLY A  24      -8.312  84.250 -33.312  1.00 14.24           N  
ATOM    172  CA  GLY A  24      -7.438  85.188 -32.719  1.00 14.24           C  
ATOM    173  C   GLY A  24      -7.500  85.250 -31.219  1.00 14.24           C  
ATOM    174  O   GLY A  24      -6.691  84.562 -30.547  1.00 14.24           O  
ATOM    175  N   SER A  25      -8.250  86.312 -30.609  1.00 14.66           N  
ATOM    176  CA  SER A  25      -7.633  87.500 -29.969  1.00 14.66           C  
ATOM    177  C   SER A  25      -7.703  87.375 -28.453  1.00 14.66           C  
ATOM    178  CB  SER A  25      -8.305  88.812 -30.422  1.00 14.66           C  
ATOM    179  O   SER A  25      -6.766  87.750 -27.750  1.00 14.66           O  
ATOM    180  OG  SER A  25      -7.738  89.875 -29.781  1.00 14.66           O  
ATOM    181  N   GLY A  26      -8.867  87.125 -27.859  1.00 14.79           N  
ATOM    182  CA  GLY A  26      -9.281  88.188 -26.969  1.00 14.79           C  
ATOM    183  C   GLY A  26      -8.414  88.312 -25.719  1.00 14.79           C  
ATOM    184  O   GLY A  26      -7.746  87.312 -25.344  1.00 14.79           O  
ATOM    185  N   THR A  27      -8.562  89.438 -25.094  1.00 16.08           N  
ATOM    186  CA  THR A  27      -7.906  90.500 -24.391  1.00 16.08           C  
ATOM    187  C   THR A  27      -7.582  90.125 -22.953  1.00 16.08           C  
ATOM    188  CB  THR A  27      -8.781  91.812 -24.375  1.00 16.08           C  
ATOM    189  O   THR A  27      -8.102  89.125 -22.453  1.00 16.08           O  
ATOM    190  CG2 THR A  27      -8.852  92.438 -25.766  1.00 16.08           C  
ATOM    191  OG1 THR A  27     -10.102  91.438 -23.953  1.00 16.08           O  
ATOM    192  N   GLU A  28      -7.734  91.125 -22.047  1.00 15.23           N  
ATOM    193  CA  GLU A  28      -6.812  92.000 -21.281  1.00 15.23           C  
ATOM    194  C   GLU A  28      -6.789  91.562 -19.812  1.00 15.23           C  
ATOM    195  CB  GLU A  28      -7.191  93.438 -21.406  1.00 15.23           C  
ATOM    196  O   GLU A  28      -5.715  91.375 -19.234  1.00 15.23           O  
ATOM    197  CG  GLU A  28      -6.582  94.125 -22.625  1.00 15.23           C  
ATOM    198  CD  GLU A  28      -6.688  95.688 -22.562  1.00 15.23           C  
ATOM    199  OE1 GLU A  28      -5.973  96.375 -23.328  1.00 15.23           O  
ATOM    200  OE2 GLU A  28      -7.488  96.188 -21.750  1.00 15.23           O  
ATOM    201  N   SER A  29      -8.016  91.750 -19.047  1.00 16.03           N  
ATOM    202  CA  SER A  29      -7.883  92.812 -18.062  1.00 16.03           C  
ATOM    203  C   SER A  29      -7.117  92.312 -16.828  1.00 16.03           C  
ATOM    204  CB  SER A  29      -9.258  93.312 -17.641  1.00 16.03           C  
ATOM    205  O   SER A  29      -6.977  91.125 -16.625  1.00 16.03           O  
ATOM    206  OG  SER A  29      -9.852  94.125 -18.672  1.00 16.03           O  
ATOM    207  N   ASP A  30      -7.406  93.062 -15.711  1.00 15.27           N  
ATOM    208  CA  ASP A  30      -6.699  94.000 -14.797  1.00 15.27           C  
ATOM    209  C   ASP A  30      -6.285  93.250 -13.523  1.00 15.27           C  
ATOM    210  CB  ASP A  30      -7.570  95.188 -14.453  1.00 15.27           C  
ATOM    211  O   ASP A  30      -5.113  93.250 -13.133  1.00 15.27           O  
ATOM    212  CG  ASP A  30      -7.234  96.438 -15.281  1.00 15.27           C  
ATOM    213  OD1 ASP A  30      -6.070  96.562 -15.711  1.00 15.27           O  
ATOM    214  OD2 ASP A  30      -8.141  97.250 -15.500  1.00 15.27           O  
ATOM    215  N   SER A  31      -7.270  93.188 -12.430  1.00 17.20           N  
ATOM    216  CA  SER A  31      -7.043  94.000 -11.203  1.00 17.20           C  
ATOM    217  C   SER A  31      -6.191  93.188 -10.211  1.00 17.20           C  
ATOM    218  CB  SER A  31      -8.375  94.375 -10.547  1.00 17.20           C  
ATOM    219  O   SER A  31      -6.270  91.938 -10.164  1.00 17.20           O  
ATOM    220  OG  SER A  31      -9.141  95.188 -11.422  1.00 17.20           O  
ATOM    221  N   ASP A  32      -5.320  93.875  -9.484  1.00 16.56           N  
ATOM    222  CA  ASP A  32      -4.035  93.938  -8.797  1.00 16.56           C  
ATOM    223  C   ASP A  32      -4.121  93.375  -7.395  1.00 16.56           C  
ATOM    224  CB  ASP A  32      -3.555  95.438  -8.719  1.00 16.56           C  
ATOM    225  O   ASP A  32      -3.621  93.938  -6.430  1.00 16.56           O  
ATOM    226  CG  ASP A  32      -2.117  95.562  -9.172  1.00 16.56           C  
ATOM    227  OD1 ASP A  32      -1.378  94.562  -9.258  1.00 16.56           O  
ATOM    228  OD2 ASP A  32      -1.721  96.750  -9.445  1.00 16.56           O  
ATOM    229  N   GLU A  33      -5.219  92.688  -7.121  1.00 17.31           N  
ATOM    230  CA  GLU A  33      -5.539  92.625  -5.699  1.00 17.31           C  
ATOM    231  C   GLU A  33      -4.324  92.188  -4.875  1.00 17.31           C  
ATOM    232  CB  GLU A  33      -6.703  91.625  -5.445  1.00 17.31           C  
ATOM    233  O   GLU A  33      -3.609  91.250  -5.242  1.00 17.31           O  
ATOM    234  CG  GLU A  33      -7.715  92.125  -4.430  1.00 17.31           C  
ATOM    235  CD  GLU A  33      -8.891  91.188  -4.238  1.00 17.31           C  
ATOM    236  OE1 GLU A  33      -9.711  91.438  -3.318  1.00 17.31           O  
ATOM    237  OE2 GLU A  33      -9.000  90.250  -5.008  1.00 17.31           O  
ATOM    238  N   SER A  34      -4.273  92.812  -3.596  1.00 17.59           N  
ATOM    239  CA  SER A  34      -3.398  93.375  -2.561  1.00 17.59           C  
ATOM    240  C   SER A  34      -2.689  92.250  -1.800  1.00 17.59           C  
ATOM    241  CB  SER A  34      -4.191  94.188  -1.586  1.00 17.59           C  
ATOM    242  O   SER A  34      -3.271  91.188  -1.553  1.00 17.59           O  
ATOM    243  OG  SER A  34      -4.562  95.438  -2.191  1.00 17.59           O  
ATOM    244  N   VAL A  35      -1.387  92.312  -1.502  1.00 18.39           N  
ATOM    245  CA  VAL A  35      -0.109  91.688  -1.247  1.00 18.39           C  
ATOM    246  C   VAL A  35      -0.024  91.250   0.220  1.00 18.39           C  
ATOM    247  CB  VAL A  35       1.081  92.562  -1.611  1.00 18.39           C  
ATOM    248  O   VAL A  35       0.723  90.312   0.569  1.00 18.39           O  
ATOM    249  CG1 VAL A  35       2.408  91.812  -1.403  1.00 18.39           C  
ATOM    250  CG2 VAL A  35       0.956  93.062  -3.053  1.00 18.39           C  
ATOM    251  N   PRO A  36      -0.857  91.812   1.251  1.00 19.09           N  
ATOM    252  CA  PRO A  36       0.046  92.250   2.316  1.00 19.09           C  
ATOM    253  C   PRO A  36       0.794  91.125   2.977  1.00 19.09           C  
ATOM    254  CB  PRO A  36      -0.893  92.938   3.312  1.00 19.09           C  
ATOM    255  O   PRO A  36       0.289  90.000   3.016  1.00 19.09           O  
ATOM    256  CG  PRO A  36      -2.248  92.438   2.994  1.00 19.09           C  
ATOM    257  CD  PRO A  36      -2.162  91.625   1.713  1.00 19.09           C  
ATOM    258  N   GLU A  37       2.125  91.188   3.338  1.00 18.56           N  
ATOM    259  CA  GLU A  37       3.379  90.562   3.691  1.00 18.56           C  
ATOM    260  C   GLU A  37       3.379  90.125   5.152  1.00 18.56           C  
ATOM    261  CB  GLU A  37       4.570  91.500   3.418  1.00 18.56           C  
ATOM    262  O   GLU A  37       4.211  89.312   5.562  1.00 18.56           O  
ATOM    263  CG  GLU A  37       5.328  91.125   2.145  1.00 18.56           C  
ATOM    264  CD  GLU A  37       6.520  92.062   1.897  1.00 18.56           C  
ATOM    265  OE1 GLU A  37       7.324  91.750   0.981  1.00 18.56           O  
ATOM    266  OE2 GLU A  37       6.652  93.062   2.627  1.00 18.56           O  
ATOM    267  N   LEU A  38       2.645  90.875   6.094  1.00 17.44           N  
ATOM    268  CA  LEU A  38       3.344  91.312   7.297  1.00 17.44           C  
ATOM    269  C   LEU A  38       3.797  90.062   8.125  1.00 17.44           C  
ATOM    270  CB  LEU A  38       2.445  92.188   8.141  1.00 17.44           C  
ATOM    271  O   LEU A  38       3.260  89.000   7.977  1.00 17.44           O  
ATOM    272  CG  LEU A  38       2.404  93.688   7.746  1.00 17.44           C  
ATOM    273  CD1 LEU A  38       1.216  94.375   8.406  1.00 17.44           C  
ATOM    274  CD2 LEU A  38       3.709  94.375   8.117  1.00 17.44           C  
ATOM    275  N   GLU A  39       4.332  90.312   9.555  1.00 18.38           N  
ATOM    276  CA  GLU A  39       5.477  90.312  10.461  1.00 18.38           C  
ATOM    277  C   GLU A  39       5.430  89.062  11.367  1.00 18.38           C  
ATOM    278  CB  GLU A  39       5.523  91.562  11.305  1.00 18.38           C  
ATOM    279  O   GLU A  39       4.426  88.375  11.406  1.00 18.38           O  
ATOM    280  CG  GLU A  39       6.332  92.688  10.672  1.00 18.38           C  
ATOM    281  CD  GLU A  39       6.410  93.938  11.539  1.00 18.38           C  
ATOM    282  OE1 GLU A  39       7.215  94.812  11.227  1.00 18.38           O  
ATOM    283  OE2 GLU A  39       5.656  94.000  12.539  1.00 18.38           O  
ATOM    284  N   GLU A  40       5.781  89.250  12.852  1.00 19.00           N  
ATOM    285  CA  GLU A  40       6.863  88.938  13.781  1.00 19.00           C  
ATOM    286  C   GLU A  40       6.508  87.750  14.656  1.00 19.00           C  
ATOM    287  CB  GLU A  40       7.195  90.125  14.648  1.00 19.00           C  
ATOM    288  O   GLU A  40       7.285  86.812  14.766  1.00 19.00           O  
ATOM    289  CG  GLU A  40       8.211  91.125  14.023  1.00 19.00           C  
ATOM    290  CD  GLU A  40       8.625  92.250  14.953  1.00 19.00           C  
ATOM    291  OE1 GLU A  40       9.594  92.938  14.625  1.00 19.00           O  
ATOM    292  OE2 GLU A  40       7.984  92.375  16.016  1.00 19.00           O  
ATOM    293  N   GLN A  41       5.734  87.938  15.891  1.00 17.30           N  
ATOM    294  CA  GLN A  41       6.129  87.875  17.297  1.00 17.30           C  
ATOM    295  C   GLN A  41       6.039  86.438  17.812  1.00 17.30           C  
ATOM    296  CB  GLN A  41       5.258  88.750  18.156  1.00 17.30           C  
ATOM    297  O   GLN A  41       5.207  85.625  17.344  1.00 17.30           O  
ATOM    298  CG  GLN A  41       5.695  90.250  18.125  1.00 17.30           C  
ATOM    299  CD  GLN A  41       4.789  91.125  18.938  1.00 17.30           C  
ATOM    300  NE2 GLN A  41       5.176  92.375  19.078  1.00 17.30           N  
ATOM    301  OE1 GLN A  41       3.746  90.688  19.438  1.00 17.30           O  
ATOM    302  N   ASP A  42       6.996  86.000  18.922  1.00 18.83           N  
ATOM    303  CA  ASP A  42       7.844  85.000  19.562  1.00 18.83           C  
ATOM    304  C   ASP A  42       7.020  84.062  20.438  1.00 18.83           C  
ATOM    305  CB  ASP A  42       8.930  85.688  20.406  1.00 18.83           C  
ATOM    306  O   ASP A  42       7.395  82.875  20.656  1.00 18.83           O  
ATOM    307  CG  ASP A  42      10.094  84.750  20.719  1.00 18.83           C  
ATOM    308  OD1 ASP A  42      10.391  83.812  19.922  1.00 18.83           O  
ATOM    309  OD2 ASP A  42      10.727  84.938  21.781  1.00 18.83           O  
ATOM    310  N   SER A  43       6.039  84.562  21.250  1.00 19.25           N  
ATOM    311  CA  SER A  43       5.973  84.250  22.688  1.00 19.25           C  
ATOM    312  C   SER A  43       5.527  82.812  22.922  1.00 19.25           C  
ATOM    313  CB  SER A  43       5.020  85.250  23.391  1.00 19.25           C  
ATOM    314  O   SER A  43       5.660  82.312  24.047  1.00 19.25           O  
ATOM    315  OG  SER A  43       5.387  86.562  23.125  1.00 19.25           O  
ATOM    316  N   THR A  44       4.484  82.438  22.281  1.00 19.19           N  
ATOM    317  CA  THR A  44       3.525  81.750  23.125  1.00 19.19           C  
ATOM    318  C   THR A  44       4.090  80.375  23.578  1.00 19.19           C  
ATOM    319  CB  THR A  44       2.195  81.500  22.375  1.00 19.19           C  
ATOM    320  O   THR A  44       4.504  79.562  22.750  1.00 19.19           O  
ATOM    321  CG2 THR A  44       1.271  82.750  22.531  1.00 19.19           C  
ATOM    322  OG1 THR A  44       2.463  81.312  20.984  1.00 19.19           O  
ATOM    323  N   GLN A  45       4.387  80.188  24.953  1.00 19.39           N  
ATOM    324  CA  GLN A  45       5.035  79.500  26.062  1.00 19.39           C  
ATOM    325  C   GLN A  45       4.648  78.000  26.078  1.00 19.39           C  
ATOM    326  CB  GLN A  45       4.672  80.125  27.391  1.00 19.39           C  
ATOM    327  O   GLN A  45       5.516  77.125  26.125  1.00 19.39           O  
ATOM    328  CG  GLN A  45       5.645  81.188  27.828  1.00 19.39           C  
ATOM    329  CD  GLN A  45       5.262  81.875  29.156  1.00 19.39           C  
ATOM    330  NE2 GLN A  45       6.145  82.688  29.688  1.00 19.39           N  
ATOM    331  OE1 GLN A  45       4.180  81.562  29.688  1.00 19.39           O  
ATOM    332  N   ALA A  46       3.646  77.688  26.969  1.00 20.80           N  
ATOM    333  CA  ALA A  46       3.594  76.812  28.141  1.00 20.80           C  
ATOM    334  C   ALA A  46       3.355  75.312  27.750  1.00 20.80           C  
ATOM    335  CB  ALA A  46       2.504  77.250  29.109  1.00 20.80           C  
ATOM    336  O   ALA A  46       3.914  74.438  28.344  1.00 20.80           O  
ATOM    337  N   THR A  47       2.281  75.125  27.016  1.00 20.64           N  
ATOM    338  CA  THR A  47       1.424  74.062  27.438  1.00 20.64           C  
ATOM    339  C   THR A  47       2.029  72.688  27.047  1.00 20.64           C  
ATOM    340  CB  THR A  47       0.012  74.188  26.844  1.00 20.64           C  
ATOM    341  O   THR A  47       1.352  71.688  27.094  1.00 20.64           O  
ATOM    342  CG2 THR A  47      -0.921  74.938  27.781  1.00 20.64           C  
ATOM    343  OG1 THR A  47       0.092  74.875  25.594  1.00 20.64           O  
ATOM    344  N   THR A  48       3.322  72.688  26.688  1.00 21.75           N  
ATOM    345  CA  THR A  48       3.703  71.500  25.938  1.00 21.75           C  
ATOM    346  C   THR A  48       3.811  70.312  26.859  1.00 21.75           C  
ATOM    347  CB  THR A  48       5.043  71.688  25.203  1.00 21.75           C  
ATOM    348  O   THR A  48       4.273  69.250  26.453  1.00 21.75           O  
ATOM    349  CG2 THR A  48       5.020  71.062  23.828  1.00 21.75           C  
ATOM    350  OG1 THR A  48       5.281  73.125  25.047  1.00 21.75           O  
ATOM    351  N   GLN A  49       3.732  70.562  28.203  1.00 20.27           N  
ATOM    352  CA  GLN A  49       4.500  69.625  29.016  1.00 20.27           C  
ATOM    353  C   GLN A  49       3.965  68.188  28.844  1.00 20.27           C  
ATOM    354  CB  GLN A  49       4.473  70.000  30.484  1.00 20.27           C  
ATOM    355  O   GLN A  49       4.684  67.188  29.062  1.00 20.27           O  
ATOM    356  CG  GLN A  49       5.586  70.938  30.891  1.00 20.27           C  
ATOM    357  CD  GLN A  49       5.562  71.312  32.375  1.00 20.27           C  
ATOM    358  NE2 GLN A  49       6.473  72.188  32.781  1.00 20.27           N  
ATOM    359  OE1 GLN A  49       4.730  70.812  33.125  1.00 20.27           O  
ATOM    360  N   GLN A  50       2.656  68.062  29.031  1.00 20.41           N  
ATOM    361  CA  GLN A  50       2.098  66.875  29.656  1.00 20.41           C  
ATOM    362  C   GLN A  50       2.320  65.625  28.781  1.00 20.41           C  
ATOM    363  CB  GLN A  50       0.605  67.062  29.938  1.00 20.41           C  
ATOM    364  O   GLN A  50       1.923  64.562  29.141  1.00 20.41           O  
ATOM    365  CG  GLN A  50       0.179  66.625  31.328  1.00 20.41           C  
ATOM    366  CD  GLN A  50      -1.177  67.188  31.719  1.00 20.41           C  
ATOM    367  NE2 GLN A  50      -1.679  66.750  32.875  1.00 20.41           N  
ATOM    368  OE1 GLN A  50      -1.767  68.000  31.000  1.00 20.41           O  
ATOM    369  N   ALA A  51       2.510  65.812  27.500  1.00 22.36           N  
ATOM    370  CA  ALA A  51       2.258  64.688  26.625  1.00 22.36           C  
ATOM    371  C   ALA A  51       3.320  63.594  26.812  1.00 22.36           C  
ATOM    372  CB  ALA A  51       2.207  65.125  25.172  1.00 22.36           C  
ATOM    373  O   ALA A  51       3.363  62.625  26.062  1.00 22.36           O  
ATOM    374  N   GLN A  52       4.375  63.875  27.500  1.00 22.94           N  
ATOM    375  CA  GLN A  52       5.555  63.031  27.297  1.00 22.94           C  
ATOM    376  C   GLN A  52       5.336  61.625  27.844  1.00 22.94           C  
ATOM    377  CB  GLN A  52       6.781  63.656  27.953  1.00 22.94           C  
ATOM    378  O   GLN A  52       6.109  60.719  27.547  1.00 22.94           O  
ATOM    379  CG  GLN A  52       7.566  64.562  27.031  1.00 22.94           C  
ATOM    380  CD  GLN A  52       8.781  65.188  27.703  1.00 22.94           C  
ATOM    381  NE2 GLN A  52       9.594  65.938  26.938  1.00 22.94           N  
ATOM    382  OE1 GLN A  52       8.984  65.000  28.906  1.00 22.94           O  
ATOM    383  N   LEU A  53       4.777  61.500  29.047  1.00 23.12           N  
ATOM    384  CA  LEU A  53       5.133  60.406  29.922  1.00 23.12           C  
ATOM    385  C   LEU A  53       4.645  59.062  29.359  1.00 23.12           C  
ATOM    386  CB  LEU A  53       4.543  60.625  31.328  1.00 23.12           C  
ATOM    387  O   LEU A  53       5.043  58.000  29.844  1.00 23.12           O  
ATOM    388  CG  LEU A  53       5.457  61.312  32.344  1.00 23.12           C  
ATOM    389  CD1 LEU A  53       4.645  62.219  33.250  1.00 23.12           C  
ATOM    390  CD2 LEU A  53       6.227  60.281  33.156  1.00 23.12           C  
ATOM    391  N   ALA A  54       3.449  58.906  28.781  1.00 23.33           N  
ATOM    392  CA  ALA A  54       2.754  57.656  28.547  1.00 23.33           C  
ATOM    393  C   ALA A  54       3.559  56.750  27.609  1.00 23.33           C  
ATOM    394  CB  ALA A  54       1.367  57.906  27.953  1.00 23.33           C  
ATOM    395  O   ALA A  54       3.084  55.688  27.203  1.00 23.33           O  
ATOM    396  N   ALA A  55       4.594  57.094  26.922  1.00 25.14           N  
ATOM    397  CA  ALA A  55       5.379  56.406  25.906  1.00 25.14           C  
ATOM    398  C   ALA A  55       6.160  55.250  26.516  1.00 25.14           C  
ATOM    399  CB  ALA A  55       6.328  57.375  25.219  1.00 25.14           C  
ATOM    400  O   ALA A  55       6.820  54.500  25.781  1.00 25.14           O  
ATOM    401  N   ALA A  56       6.613  55.344  27.688  1.00 23.84           N  
ATOM    402  CA  ALA A  56       7.754  54.531  28.078  1.00 23.84           C  
ATOM    403  C   ALA A  56       7.375  53.031  28.125  1.00 23.84           C  
ATOM    404  CB  ALA A  56       8.297  54.969  29.422  1.00 23.84           C  
ATOM    405  O   ALA A  56       8.172  52.188  27.766  1.00 23.84           O  
ATOM    406  N   ALA A  57       6.473  52.656  29.000  1.00 26.55           N  
ATOM    407  CA  ALA A  57       6.477  51.344  29.656  1.00 26.55           C  
ATOM    408  C   ALA A  57       6.082  50.250  28.688  1.00 26.55           C  
ATOM    409  CB  ALA A  57       5.535  51.344  30.859  1.00 26.55           C  
ATOM    410  O   ALA A  57       5.094  49.531  28.906  1.00 26.55           O  
ATOM    411  N   GLU A  58       6.031  50.406  27.438  1.00 26.44           N  
ATOM    412  CA  GLU A  58       5.562  49.469  26.438  1.00 26.44           C  
ATOM    413  C   GLU A  58       6.266  48.125  26.578  1.00 26.44           C  
ATOM    414  CB  GLU A  58       5.777  50.031  25.031  1.00 26.44           C  
ATOM    415  O   GLU A  58       7.469  48.000  26.312  1.00 26.44           O  
ATOM    416  CG  GLU A  58       4.770  51.094  24.641  1.00 26.44           C  
ATOM    417  CD  GLU A  58       4.777  51.406  23.141  1.00 26.44           C  
ATOM    418  OE1 GLU A  58       3.785  51.969  22.641  1.00 26.44           O  
ATOM    419  OE2 GLU A  58       5.785  51.062  22.484  1.00 26.44           O  
ATOM    420  N   ILE A  59       6.035  47.375  27.562  1.00 27.77           N  
ATOM    421  CA  ILE A  59       6.582  46.031  27.844  1.00 27.77           C  
ATOM    422  C   ILE A  59       6.746  45.250  26.547  1.00 27.77           C  
ATOM    423  CB  ILE A  59       5.688  45.250  28.828  1.00 27.77           C  
ATOM    424  O   ILE A  59       5.785  45.094  25.781  1.00 27.77           O  
ATOM    425  CG1 ILE A  59       5.535  46.031  30.141  1.00 27.77           C  
ATOM    426  CG2 ILE A  59       6.258  43.844  29.078  1.00 27.77           C  
ATOM    427  CD1 ILE A  59       4.371  45.562  31.000  1.00 27.77           C  
ATOM    428  N   ASP A  60       7.895  45.250  25.969  1.00 26.98           N  
ATOM    429  CA  ASP A  60       8.469  44.562  24.812  1.00 26.98           C  
ATOM    430  C   ASP A  60       8.047  43.094  24.766  1.00 26.98           C  
ATOM    431  CB  ASP A  60      10.000  44.688  24.844  1.00 26.98           C  
ATOM    432  O   ASP A  60       8.555  42.281  25.531  1.00 26.98           O  
ATOM    433  CG  ASP A  60      10.578  45.156  23.516  1.00 26.98           C  
ATOM    434  OD1 ASP A  60      10.312  44.500  22.469  1.00 26.98           O  
ATOM    435  OD2 ASP A  60      11.312  46.156  23.531  1.00 26.98           O  
ATOM    436  N   GLU A  61       6.805  42.750  24.859  1.00 30.42           N  
ATOM    437  CA  GLU A  61       6.293  41.406  24.625  1.00 30.42           C  
ATOM    438  C   GLU A  61       7.141  40.656  23.594  1.00 30.42           C  
ATOM    439  CB  GLU A  61       4.832  41.469  24.156  1.00 30.42           C  
ATOM    440  O   GLU A  61       7.410  41.188  22.516  1.00 30.42           O  
ATOM    441  CG  GLU A  61       3.824  41.312  25.281  1.00 30.42           C  
ATOM    442  CD  GLU A  61       2.391  41.188  24.797  1.00 30.42           C  
ATOM    443  OE1 GLU A  61       1.494  40.875  25.609  1.00 30.42           O  
ATOM    444  OE2 GLU A  61       2.162  41.406  23.594  1.00 30.42           O  
ATOM    445  N   GLU A  62       8.016  39.875  24.031  1.00 32.00           N  
ATOM    446  CA  GLU A  62       9.016  39.125  23.281  1.00 32.00           C  
ATOM    447  C   GLU A  62       8.477  38.719  21.906  1.00 32.00           C  
ATOM    448  CB  GLU A  62       9.484  37.906  24.062  1.00 32.00           C  
ATOM    449  O   GLU A  62       7.418  38.094  21.812  1.00 32.00           O  
ATOM    450  CG  GLU A  62      10.930  38.000  24.531  1.00 32.00           C  
ATOM    451  CD  GLU A  62      11.406  36.719  25.234  1.00 32.00           C  
ATOM    452  OE1 GLU A  62      12.633  36.562  25.422  1.00 32.00           O  
ATOM    453  OE2 GLU A  62      10.555  35.875  25.578  1.00 32.00           O  
ATOM    454  N   PRO A  63       8.547  39.531  20.922  1.00 32.97           N  
ATOM    455  CA  PRO A  63       8.047  39.281  19.562  1.00 32.97           C  
ATOM    456  C   PRO A  63       8.078  37.781  19.188  1.00 32.97           C  
ATOM    457  CB  PRO A  63       9.000  40.094  18.672  1.00 32.97           C  
ATOM    458  O   PRO A  63       9.117  37.156  19.312  1.00 32.97           O  
ATOM    459  CG  PRO A  63      10.172  40.375  19.562  1.00 32.97           C  
ATOM    460  CD  PRO A  63       9.820  40.000  20.969  1.00 32.97           C  
ATOM    461  N   VAL A  64       7.230  37.062  19.703  1.00 33.84           N  
ATOM    462  CA  VAL A  64       7.051  35.719  19.172  1.00 33.84           C  
ATOM    463  C   VAL A  64       7.586  35.625  17.750  1.00 33.84           C  
ATOM    464  CB  VAL A  64       5.566  35.281  19.219  1.00 33.84           C  
ATOM    465  O   VAL A  64       7.188  36.438  16.891  1.00 33.84           O  
ATOM    466  CG1 VAL A  64       5.402  33.875  18.656  1.00 33.84           C  
ATOM    467  CG2 VAL A  64       5.023  35.344  20.641  1.00 33.84           C  
ATOM    468  N   SER A  65       8.828  35.375  17.688  1.00 33.00           N  
ATOM    469  CA  SER A  65       9.656  35.219  16.484  1.00 33.00           C  
ATOM    470  C   SER A  65       8.805  34.875  15.273  1.00 33.00           C  
ATOM    471  CB  SER A  65      10.727  34.156  16.703  1.00 33.00           C  
ATOM    472  O   SER A  65       8.273  33.750  15.188  1.00 33.00           O  
ATOM    473  OG  SER A  65      11.633  34.562  17.719  1.00 33.00           O  
ATOM    474  N   LYS A  66       7.844  35.656  15.008  1.00 38.84           N  
ATOM    475  CA  LYS A  66       7.426  35.500  13.617  1.00 38.84           C  
ATOM    476  C   LYS A  66       8.602  35.125  12.727  1.00 38.84           C  
ATOM    477  CB  LYS A  66       6.789  36.812  13.102  1.00 38.84           C  
ATOM    478  O   LYS A  66       9.523  35.906  12.523  1.00 38.84           O  
ATOM    479  CG  LYS A  66       5.301  36.906  13.383  1.00 38.84           C  
ATOM    480  CD  LYS A  66       4.711  38.188  12.789  1.00 38.84           C  
ATOM    481  CE  LYS A  66       3.215  38.281  13.062  1.00 38.84           C  
ATOM    482  NZ  LYS A  66       2.643  39.562  12.516  1.00 38.84           N  
ATOM    483  N   ALA A  67       9.141  34.094  12.961  1.00 43.41           N  
ATOM    484  CA  ALA A  67      10.281  33.594  12.188  1.00 43.41           C  
ATOM    485  C   ALA A  67      10.312  34.219  10.797  1.00 43.41           C  
ATOM    486  CB  ALA A  67      10.250  32.062  12.094  1.00 43.41           C  
ATOM    487  O   ALA A  67       9.266  34.406  10.172  1.00 43.41           O  
ATOM    488  N   LYS A  68      11.234  35.094  10.578  1.00 52.53           N  
ATOM    489  CA  LYS A  68      11.625  35.688   9.297  1.00 52.53           C  
ATOM    490  C   LYS A  68      11.258  34.750   8.141  1.00 52.53           C  
ATOM    491  CB  LYS A  68      13.117  36.000   9.273  1.00 52.53           C  
ATOM    492  O   LYS A  68      11.641  33.594   8.133  1.00 52.53           O  
ATOM    493  CG  LYS A  68      13.477  37.375   9.750  1.00 52.53           C  
ATOM    494  CD  LYS A  68      14.969  37.656   9.617  1.00 52.53           C  
ATOM    495  CE  LYS A  68      15.328  39.062  10.102  1.00 52.53           C  
ATOM    496  NZ  LYS A  68      16.797  39.344   9.969  1.00 52.53           N  
ATOM    497  N   GLN A  69      10.148  35.062   7.652  1.00 66.62           N  
ATOM    498  CA  GLN A  69       9.789  34.344   6.434  1.00 66.62           C  
ATOM    499  C   GLN A  69      10.977  34.250   5.484  1.00 66.62           C  
ATOM    500  CB  GLN A  69       8.609  35.031   5.734  1.00 66.62           C  
ATOM    501  O   GLN A  69      11.672  35.250   5.250  1.00 66.62           O  
ATOM    502  CG  GLN A  69       7.309  35.000   6.523  1.00 66.62           C  
ATOM    503  CD  GLN A  69       6.176  35.719   5.840  1.00 66.62           C  
ATOM    504  NE2 GLN A  69       4.988  35.688   6.434  1.00 66.62           N  
ATOM    505  OE1 GLN A  69       6.367  36.344   4.785  1.00 66.62           O  
ATOM    506  N   SER A  70      11.445  33.219   5.402  1.00 72.94           N  
ATOM    507  CA  SER A  70      12.477  32.969   4.402  1.00 72.94           C  
ATOM    508  C   SER A  70      12.078  33.562   3.049  1.00 72.94           C  
ATOM    509  CB  SER A  70      12.773  31.484   4.262  1.00 72.94           C  
ATOM    510  O   SER A  70      10.898  33.844   2.811  1.00 72.94           O  
ATOM    511  OG  SER A  70      11.867  30.875   3.357  1.00 72.94           O  
ATOM    512  N   ARG A  71      13.008  34.031   2.332  1.00 73.69           N  
ATOM    513  CA  ARG A  71      12.766  34.500   0.980  1.00 73.69           C  
ATOM    514  C   ARG A  71      11.812  33.594   0.225  1.00 73.69           C  
ATOM    515  CB  ARG A  71      14.078  34.656   0.213  1.00 73.69           C  
ATOM    516  O   ARG A  71      10.914  34.062  -0.474  1.00 73.69           O  
ATOM    517  CG  ARG A  71      13.953  35.375  -1.113  1.00 73.69           C  
ATOM    518  CD  ARG A  71      15.289  35.500  -1.824  1.00 73.69           C  
ATOM    519  NE  ARG A  71      15.156  36.156  -3.119  1.00 73.69           N  
ATOM    520  NH1 ARG A  71      17.391  35.969  -3.682  1.00 73.69           N  
ATOM    521  NH2 ARG A  71      15.922  37.000  -5.121  1.00 73.69           N  
ATOM    522  CZ  ARG A  71      16.156  36.375  -3.971  1.00 73.69           C  
ATOM    523  N   SER A  72      12.047  32.344   0.455  1.00 79.56           N  
ATOM    524  CA  SER A  72      11.211  31.344  -0.234  1.00 79.56           C  
ATOM    525  C   SER A  72       9.781  31.359   0.301  1.00 79.56           C  
ATOM    526  CB  SER A  72      11.805  29.953  -0.090  1.00 79.56           C  
ATOM    527  O   SER A  72       8.828  31.203  -0.463  1.00 79.56           O  
ATOM    528  OG  SER A  72      13.133  29.906  -0.583  1.00 79.56           O  
ATOM    529  N   GLU A  73       9.664  31.531   1.538  1.00 85.06           N  
ATOM    530  CA  GLU A  73       8.328  31.641   2.109  1.00 85.06           C  
ATOM    531  C   GLU A  73       7.598  32.875   1.603  1.00 85.06           C  
ATOM    532  CB  GLU A  73       8.391  31.656   3.639  1.00 85.06           C  
ATOM    533  O   GLU A  73       6.410  32.812   1.284  1.00 85.06           O  
ATOM    534  CG  GLU A  73       7.035  31.578   4.316  1.00 85.06           C  
ATOM    535  CD  GLU A  73       7.117  31.547   5.832  1.00 85.06           C  
ATOM    536  OE1 GLU A  73       6.082  31.766   6.504  1.00 85.06           O  
ATOM    537  OE2 GLU A  73       8.234  31.312   6.359  1.00 85.06           O  
ATOM    538  N   LYS A  74       8.289  33.969   1.495  1.00 83.00           N  
ATOM    539  CA  LYS A  74       7.711  35.219   0.976  1.00 83.00           C  
ATOM    540  C   LYS A  74       7.219  35.031  -0.457  1.00 83.00           C  
ATOM    541  CB  LYS A  74       8.727  36.344   1.039  1.00 83.00           C  
ATOM    542  O   LYS A  74       6.141  35.500  -0.813  1.00 83.00           O  
ATOM    543  CG  LYS A  74       8.898  36.969   2.426  1.00 83.00           C  
ATOM    544  CD  LYS A  74       9.875  38.125   2.410  1.00 83.00           C  
ATOM    545  CE  LYS A  74      10.094  38.688   3.809  1.00 83.00           C  
ATOM    546  NZ  LYS A  74      11.094  39.812   3.807  1.00 83.00           N  
ATOM    547  N   LYS A  75       8.055  34.312  -1.216  1.00 78.62           N  
ATOM    548  CA  LYS A  75       7.676  34.031  -2.598  1.00 78.62           C  
ATOM    549  C   LYS A  75       6.410  33.188  -2.656  1.00 78.62           C  
ATOM    550  CB  LYS A  75       8.812  33.344  -3.340  1.00 78.62           C  
ATOM    551  O   LYS A  75       5.535  33.406  -3.488  1.00 78.62           O  
ATOM    552  CG  LYS A  75       8.656  33.344  -4.852  1.00 78.62           C  
ATOM    553  CD  LYS A  75       9.836  32.656  -5.535  1.00 78.62           C  
ATOM    554  CE  LYS A  75       9.641  32.562  -7.043  1.00 78.62           C  
ATOM    555  NZ  LYS A  75      10.758  31.828  -7.707  1.00 78.62           N  
ATOM    556  N   ALA A  76       6.379  32.312  -1.813  1.00 87.44           N  
ATOM    557  CA  ALA A  76       5.219  31.422  -1.775  1.00 87.44           C  
ATOM    558  C   ALA A  76       3.961  32.188  -1.363  1.00 87.44           C  
ATOM    559  CB  ALA A  76       5.469  30.250  -0.820  1.00 87.44           C  
ATOM    560  O   ALA A  76       2.900  32.000  -1.971  1.00 87.44           O  
ATOM    561  N   ARG A  77       4.023  33.000  -0.373  1.00 85.62           N  
ATOM    562  CA  ARG A  77       2.898  33.781   0.110  1.00 85.62           C  
ATOM    563  C   ARG A  77       2.395  34.750  -0.971  1.00 85.62           C  
ATOM    564  CB  ARG A  77       3.291  34.562   1.360  1.00 85.62           C  
ATOM    565  O   ARG A  77       1.185  34.906  -1.141  1.00 85.62           O  
ATOM    566  CG  ARG A  77       3.475  33.719   2.600  1.00 85.62           C  
ATOM    567  CD  ARG A  77       3.830  34.562   3.820  1.00 85.62           C  
ATOM    568  NE  ARG A  77       3.992  33.719   5.012  1.00 85.62           N  
ATOM    569  NH1 ARG A  77       2.670  35.062   6.367  1.00 85.62           N  
ATOM    570  NH2 ARG A  77       3.654  33.156   7.211  1.00 85.62           N  
ATOM    571  CZ  ARG A  77       3.439  33.969   6.195  1.00 85.62           C  
ATOM    572  N   LYS A  78       3.266  35.344  -1.654  1.00 82.12           N  
ATOM    573  CA  LYS A  78       2.893  36.281  -2.721  1.00 82.12           C  
ATOM    574  C   LYS A  78       2.176  35.531  -3.854  1.00 82.12           C  
ATOM    575  CB  LYS A  78       4.125  37.000  -3.262  1.00 82.12           C  
ATOM    576  O   LYS A  78       1.190  36.062  -4.398  1.00 82.12           O  
ATOM    577  CG  LYS A  78       3.809  38.281  -4.035  1.00 82.12           C  
ATOM    578  CD  LYS A  78       5.078  39.000  -4.453  1.00 82.12           C  
ATOM    579  CE  LYS A  78       4.766  40.219  -5.293  1.00 82.12           C  
ATOM    580  NZ  LYS A  78       6.004  40.969  -5.664  1.00 82.12           N  
ATOM    581  N   ALA A  79       2.688  34.406  -4.180  1.00 83.06           N  
ATOM    582  CA  ALA A  79       2.090  33.625  -5.250  1.00 83.06           C  
ATOM    583  C   ALA A  79       0.678  33.156  -4.879  1.00 83.06           C  
ATOM    584  CB  ALA A  79       2.963  32.406  -5.570  1.00 83.06           C  
ATOM    585  O   ALA A  79      -0.212  33.125  -5.734  1.00 83.06           O  
ATOM    586  N   MET A  80       0.471  32.969  -3.611  1.00 81.94           N  
ATOM    587  CA  MET A  80      -0.818  32.438  -3.172  1.00 81.94           C  
ATOM    588  C   MET A  80      -1.817  33.562  -2.947  1.00 81.94           C  
ATOM    589  CB  MET A  80      -0.658  31.625  -1.890  1.00 81.94           C  
ATOM    590  O   MET A  80      -3.025  33.375  -3.088  1.00 81.94           O  
ATOM    591  CG  MET A  80       0.118  30.328  -2.080  1.00 81.94           C  
ATOM    592  SD  MET A  80      -0.708  29.188  -3.248  1.00 81.94           S  
ATOM    593  CE  MET A  80       0.684  28.094  -3.664  1.00 81.94           C  
ATOM    594  N   SER A  81      -1.301  34.656  -2.607  1.00 80.31           N  
ATOM    595  CA  SER A  81      -2.182  35.812  -2.363  1.00 80.31           C  
ATOM    596  C   SER A  81      -2.941  36.188  -3.627  1.00 80.31           C  
ATOM    597  CB  SER A  81      -1.380  37.000  -1.848  1.00 80.31           C  
ATOM    598  O   SER A  81      -4.055  36.719  -3.549  1.00 80.31           O  
ATOM    599  OG  SER A  81      -0.274  37.250  -2.693  1.00 80.31           O  
ATOM    600  N   LYS A  82      -2.430  35.812  -4.789  1.00 77.69           N  
ATOM    601  CA  LYS A  82      -3.035  36.188  -6.062  1.00 77.69           C  
ATOM    602  C   LYS A  82      -4.145  35.219  -6.461  1.00 77.69           C  
ATOM    603  CB  LYS A  82      -1.977  36.281  -7.164  1.00 77.69           C  
ATOM    604  O   LYS A  82      -4.879  35.469  -7.414  1.00 77.69           O  
ATOM    605  CG  LYS A  82      -0.958  37.375  -6.973  1.00 77.69           C  
ATOM    606  CD  LYS A  82       0.011  37.469  -8.148  1.00 77.69           C  
ATOM    607  CE  LYS A  82       1.036  38.562  -7.953  1.00 77.69           C  
ATOM    608  NZ  LYS A  82       1.994  38.656  -9.102  1.00 77.69           N  
ATOM    609  N   LEU A  83      -4.281  34.250  -5.762  1.00 82.75           N  
ATOM    610  CA  LEU A  83      -5.195  33.188  -6.176  1.00 82.75           C  
ATOM    611  C   LEU A  83      -6.543  33.312  -5.477  1.00 82.75           C  
ATOM    612  CB  LEU A  83      -4.590  31.812  -5.875  1.00 82.75           C  
ATOM    613  O   LEU A  83      -7.449  32.531  -5.707  1.00 82.75           O  
ATOM    614  CG  LEU A  83      -3.354  31.422  -6.688  1.00 82.75           C  
ATOM    615  CD1 LEU A  83      -2.574  30.328  -5.973  1.00 82.75           C  
ATOM    616  CD2 LEU A  83      -3.752  30.984  -8.094  1.00 82.75           C  
ATOM    617  N   GLY A  84      -6.812  34.344  -4.730  1.00 80.69           N  
ATOM    618  CA  GLY A  84      -8.094  34.562  -4.078  1.00 80.69           C  
ATOM    619  C   GLY A  84      -8.406  33.562  -2.994  1.00 80.69           C  
ATOM    620  O   GLY A  84      -9.555  33.125  -2.848  1.00 80.69           O  
ATOM    621  N   LEU A  85      -7.453  33.094  -2.355  1.00 87.00           N  
ATOM    622  CA  LEU A  85      -7.664  32.156  -1.251  1.00 87.00           C  
ATOM    623  C   LEU A  85      -8.273  32.875  -0.047  1.00 87.00           C  
ATOM    624  CB  LEU A  85      -6.348  31.500  -0.854  1.00 87.00           C  
ATOM    625  O   LEU A  85      -8.094  34.094   0.116  1.00 87.00           O  
ATOM    626  CG  LEU A  85      -5.609  30.750  -1.959  1.00 87.00           C  
ATOM    627  CD1 LEU A  85      -4.199  30.375  -1.504  1.00 87.00           C  
ATOM    628  CD2 LEU A  85      -6.387  29.500  -2.359  1.00 87.00           C  
ATOM    629  N   ARG A  86      -9.125  32.094   0.675  1.00 88.44           N  
ATOM    630  CA  ARG A  86      -9.719  32.656   1.887  1.00 88.44           C  
ATOM    631  C   ARG A  86      -8.922  32.250   3.123  1.00 88.44           C  
ATOM    632  CB  ARG A  86     -11.172  32.188   2.031  1.00 88.44           C  
ATOM    633  O   ARG A  86      -8.570  31.094   3.297  1.00 88.44           O  
ATOM    634  CG  ARG A  86     -12.031  33.062   2.908  1.00 88.44           C  
ATOM    635  CD  ARG A  86     -13.484  32.656   2.900  1.00 88.44           C  
ATOM    636  NE  ARG A  86     -14.289  33.438   3.822  1.00 88.44           N  
ATOM    637  NH1 ARG A  86     -16.312  32.500   3.213  1.00 88.44           N  
ATOM    638  NH2 ARG A  86     -16.234  34.125   4.820  1.00 88.44           N  
ATOM    639  CZ  ARG A  86     -15.609  33.344   3.949  1.00 88.44           C  
ATOM    640  N   GLN A  87      -8.594  33.250   3.865  1.00 90.69           N  
ATOM    641  CA  GLN A  87      -7.855  32.969   5.098  1.00 90.69           C  
ATOM    642  C   GLN A  87      -8.734  32.281   6.133  1.00 90.69           C  
ATOM    643  CB  GLN A  87      -7.289  34.281   5.668  1.00 90.69           C  
ATOM    644  O   GLN A  87      -9.891  32.656   6.324  1.00 90.69           O  
ATOM    645  CG  GLN A  87      -6.320  34.094   6.824  1.00 90.69           C  
ATOM    646  CD  GLN A  87      -5.750  35.375   7.348  1.00 90.69           C  
ATOM    647  NE2 GLN A  87      -4.906  35.281   8.367  1.00 90.69           N  
ATOM    648  OE1 GLN A  87      -6.062  36.469   6.836  1.00 90.69           O  
ATOM    649  N   VAL A  88      -8.227  31.203   6.594  1.00 92.00           N  
ATOM    650  CA  VAL A  88      -8.859  30.562   7.742  1.00 92.00           C  
ATOM    651  C   VAL A  88      -8.273  31.125   9.031  1.00 92.00           C  
ATOM    652  CB  VAL A  88      -8.688  29.031   7.703  1.00 92.00           C  
ATOM    653  O   VAL A  88      -7.156  30.766   9.422  1.00 92.00           O  
ATOM    654  CG1 VAL A  88      -9.430  28.375   8.859  1.00 92.00           C  
ATOM    655  CG2 VAL A  88      -9.172  28.469   6.367  1.00 92.00           C  
ATOM    656  N   THR A  89      -9.078  31.969   9.656  1.00 87.62           N  
ATOM    657  CA  THR A  89      -8.594  32.688  10.836  1.00 87.62           C  
ATOM    658  C   THR A  89      -8.750  31.828  12.086  1.00 87.62           C  
ATOM    659  CB  THR A  89      -9.336  34.031  11.023  1.00 87.62           C  
ATOM    660  O   THR A  89      -9.570  30.906  12.117  1.00 87.62           O  
ATOM    661  CG2 THR A  89      -9.117  34.938   9.836  1.00 87.62           C  
ATOM    662  OG1 THR A  89     -10.742  33.750  11.164  1.00 87.62           O  
ATOM    663  N   GLY A  90      -7.906  32.062  13.086  1.00 86.25           N  
ATOM    664  CA  GLY A  90      -8.047  31.469  14.406  1.00 86.25           C  
ATOM    665  C   GLY A  90      -7.262  30.188  14.570  1.00 86.25           C  
ATOM    666  O   GLY A  90      -7.324  29.547  15.617  1.00 86.25           O  
ATOM    667  N   VAL A  91      -6.488  29.781  13.453  1.00 91.75           N  
ATOM    668  CA  VAL A  91      -5.691  28.578  13.586  1.00 91.75           C  
ATOM    669  C   VAL A  91      -4.395  28.875  14.328  1.00 91.75           C  
ATOM    670  CB  VAL A  91      -5.383  27.938  12.211  1.00 91.75           C  
ATOM    671  O   VAL A  91      -3.641  29.766  13.930  1.00 91.75           O  
ATOM    672  CG1 VAL A  91      -4.520  26.688  12.367  1.00 91.75           C  
ATOM    673  CG2 VAL A  91      -6.676  27.625  11.469  1.00 91.75           C  
ATOM    674  N   THR A  92      -4.137  28.141  15.461  1.00 89.50           N  
ATOM    675  CA  THR A  92      -2.969  28.422  16.297  1.00 89.50           C  
ATOM    676  C   THR A  92      -1.897  27.359  16.094  1.00 89.50           C  
ATOM    677  CB  THR A  92      -3.352  28.500  17.781  1.00 89.50           C  
ATOM    678  O   THR A  92      -0.721  27.594  16.375  1.00 89.50           O  
ATOM    679  CG2 THR A  92      -4.258  29.688  18.062  1.00 89.50           C  
ATOM    680  OG1 THR A  92      -4.035  27.297  18.156  1.00 89.50           O  
ATOM    681  N   ARG A  93      -2.346  26.188  15.695  1.00 92.56           N  
ATOM    682  CA  ARG A  93      -1.427  25.062  15.594  1.00 92.56           C  
ATOM    683  C   ARG A  93      -1.911  24.047  14.562  1.00 92.56           C  
ATOM    684  CB  ARG A  93      -1.260  24.375  16.953  1.00 92.56           C  
ATOM    685  O   ARG A  93      -3.107  23.766  14.477  1.00 92.56           O  
ATOM    686  CG  ARG A  93      -0.193  23.297  16.984  1.00 92.56           C  
ATOM    687  CD  ARG A  93      -0.055  22.672  18.359  1.00 92.56           C  
ATOM    688  NE  ARG A  93       1.024  21.688  18.406  1.00 92.56           N  
ATOM    689  NH1 ARG A  93       2.455  23.000  19.656  1.00 92.56           N  
ATOM    690  NH2 ARG A  93       3.104  20.906  18.984  1.00 92.56           N  
ATOM    691  CZ  ARG A  93       2.191  21.859  19.016  1.00 92.56           C  
ATOM    692  N   VAL A  94      -0.971  23.609  13.711  1.00 94.12           N  
ATOM    693  CA  VAL A  94      -1.269  22.531  12.758  1.00 94.12           C  
ATOM    694  C   VAL A  94      -0.339  21.344  13.008  1.00 94.12           C  
ATOM    695  CB  VAL A  94      -1.136  23.016  11.297  1.00 94.12           C  
ATOM    696  O   VAL A  94       0.871  21.531  13.172  1.00 94.12           O  
ATOM    697  CG1 VAL A  94      -1.251  21.844  10.328  1.00 94.12           C  
ATOM    698  CG2 VAL A  94      -2.193  24.078  10.992  1.00 94.12           C  
ATOM    699  N   THR A  95      -0.911  20.141  13.172  1.00 93.00           N  
ATOM    700  CA  THR A  95      -0.123  18.922  13.336  1.00 93.00           C  
ATOM    701  C   THR A  95      -0.382  17.953  12.188  1.00 93.00           C  
ATOM    702  CB  THR A  95      -0.434  18.234  14.680  1.00 93.00           C  
ATOM    703  O   THR A  95      -1.524  17.781  11.758  1.00 93.00           O  
ATOM    704  CG2 THR A  95      -0.102  19.156  15.852  1.00 93.00           C  
ATOM    705  OG1 THR A  95      -1.827  17.906  14.727  1.00 93.00           O  
ATOM    706  N   ILE A  96       0.633  17.469  11.617  1.00 92.75           N  
ATOM    707  CA  ILE A  96       0.593  16.469  10.562  1.00 92.75           C  
ATOM    708  C   ILE A  96       1.249  15.180  11.047  1.00 92.75           C  
ATOM    709  CB  ILE A  96       1.290  16.969   9.273  1.00 92.75           C  
ATOM    710  O   ILE A  96       2.459  15.148  11.289  1.00 92.75           O  
ATOM    711  CG1 ILE A  96       0.653  18.281   8.805  1.00 92.75           C  
ATOM    712  CG2 ILE A  96       1.231  15.906   8.180  1.00 92.75           C  
ATOM    713  CD1 ILE A  96       1.453  19.016   7.727  1.00 92.75           C  
ATOM    714  N   ARG A  97       0.513  14.180  11.234  1.00 90.12           N  
ATOM    715  CA  ARG A  97       1.031  12.906  11.727  1.00 90.12           C  
ATOM    716  C   ARG A  97       1.392  11.977  10.570  1.00 90.12           C  
ATOM    717  CB  ARG A  97       0.012  12.227  12.641  1.00 90.12           C  
ATOM    718  O   ARG A  97       0.535  11.625   9.758  1.00 90.12           O  
ATOM    719  CG  ARG A  97       0.562  11.023  13.391  1.00 90.12           C  
ATOM    720  CD  ARG A  97      -0.461  10.445  14.359  1.00 90.12           C  
ATOM    721  NE  ARG A  97      -1.467   9.648  13.664  1.00 90.12           N  
ATOM    722  NH1 ARG A  97      -2.607   9.047  15.586  1.00 90.12           N  
ATOM    723  NH2 ARG A  97      -3.322   8.297  13.531  1.00 90.12           N  
ATOM    724  CZ  ARG A  97      -2.463   9.000  14.266  1.00 90.12           C  
ATOM    725  N   LYS A  98       2.682  11.711  10.602  1.00 85.06           N  
ATOM    726  CA  LYS A  98       3.213  10.773   9.617  1.00 85.06           C  
ATOM    727  C   LYS A  98       3.639   9.469  10.289  1.00 85.06           C  
ATOM    728  CB  LYS A  98       4.395  11.383   8.867  1.00 85.06           C  
ATOM    729  O   LYS A  98       4.391   9.477  11.266  1.00 85.06           O  
ATOM    730  CG  LYS A  98       4.988  10.477   7.801  1.00 85.06           C  
ATOM    731  CD  LYS A  98       6.234  11.094   7.172  1.00 85.06           C  
ATOM    732  CE  LYS A  98       6.891  10.141   6.184  1.00 85.06           C  
ATOM    733  NZ  LYS A  98       8.250  10.602   5.789  1.00 85.06           N  
ATOM    734  N   SER A  99       3.342   8.359   9.805  1.00 77.56           N  
ATOM    735  CA  SER A  99       3.811   7.039  10.203  1.00 77.56           C  
ATOM    736  C   SER A  99       3.664   6.832  11.711  1.00 77.56           C  
ATOM    737  CB  SER A  99       5.270   6.840   9.797  1.00 77.56           C  
ATOM    738  O   SER A  99       4.582   6.336  12.367  1.00 77.56           O  
ATOM    739  OG  SER A  99       5.438   7.055   8.406  1.00 77.56           O  
ATOM    740  N   LYS A 100       2.705   7.098  12.312  1.00 69.94           N  
ATOM    741  CA  LYS A 100       2.271   6.922  13.695  1.00 69.94           C  
ATOM    742  C   LYS A 100       3.199   7.656  14.656  1.00 69.94           C  
ATOM    743  CB  LYS A 100       2.211   5.438  14.047  1.00 69.94           C  
ATOM    744  O   LYS A 100       2.742   8.234  15.648  1.00 69.94           O  
ATOM    745  CG  LYS A 100       0.946   4.738  13.578  1.00 69.94           C  
ATOM    746  CD  LYS A 100       0.901   3.287  14.039  1.00 69.94           C  
ATOM    747  CE  LYS A 100      -0.348   2.576  13.539  1.00 69.94           C  
ATOM    748  NZ  LYS A 100      -0.378   1.145  13.961  1.00 69.94           N  
ATOM    749  N   ASN A 101       4.527   7.672  14.258  1.00 75.62           N  
ATOM    750  CA  ASN A 101       5.434   8.188  15.281  1.00 75.62           C  
ATOM    751  C   ASN A 101       6.035   9.531  14.859  1.00 75.62           C  
ATOM    752  CB  ASN A 101       6.547   7.180  15.570  1.00 75.62           C  
ATOM    753  O   ASN A 101       6.789  10.141  15.625  1.00 75.62           O  
ATOM    754  CG  ASN A 101       6.047   5.973  16.344  1.00 75.62           C  
ATOM    755  ND2 ASN A 101       6.902   4.965  16.484  1.00 75.62           N  
ATOM    756  OD1 ASN A 101       4.906   5.945  16.812  1.00 75.62           O  
ATOM    757  N   ILE A 102       5.742   9.969  13.727  1.00 85.19           N  
ATOM    758  CA  ILE A 102       6.336  11.227  13.281  1.00 85.19           C  
ATOM    759  C   ILE A 102       5.262  12.305  13.203  1.00 85.19           C  
ATOM    760  CB  ILE A 102       7.043  11.070  11.914  1.00 85.19           C  
ATOM    761  O   ILE A 102       4.223  12.109  12.562  1.00 85.19           O  
ATOM    762  CG1 ILE A 102       8.148  10.016  12.008  1.00 85.19           C  
ATOM    763  CG2 ILE A 102       7.605  12.414  11.445  1.00 85.19           C  
ATOM    764  CD1 ILE A 102       8.766   9.648  10.664  1.00 85.19           C  
ATOM    765  N   LEU A 103       5.535  13.328  13.914  1.00 88.81           N  
ATOM    766  CA  LEU A 103       4.590  14.445  13.969  1.00 88.81           C  
ATOM    767  C   LEU A 103       5.242  15.734  13.492  1.00 88.81           C  
ATOM    768  CB  LEU A 103       4.059  14.617  15.391  1.00 88.81           C  
ATOM    769  O   LEU A 103       6.262  16.156  14.039  1.00 88.81           O  
ATOM    770  CG  LEU A 103       2.910  15.617  15.570  1.00 88.81           C  
ATOM    771  CD1 LEU A 103       1.629  15.062  14.953  1.00 88.81           C  
ATOM    772  CD2 LEU A 103       2.703  15.938  17.047  1.00 88.81           C  
ATOM    773  N   PHE A 104       4.672  16.328  12.391  1.00 90.44           N  
ATOM    774  CA  PHE A 104       5.043  17.688  12.016  1.00 90.44           C  
ATOM    775  C   PHE A 104       4.172  18.719  12.734  1.00 90.44           C  
ATOM    776  CB  PHE A 104       4.922  17.875  10.500  1.00 90.44           C  
ATOM    777  O   PHE A 104       2.945  18.609  12.727  1.00 90.44           O  
ATOM    778  CG  PHE A 104       5.855  17.000   9.703  1.00 90.44           C  
ATOM    779  CD1 PHE A 104       7.133  17.453   9.375  1.00 90.44           C  
ATOM    780  CD2 PHE A 104       5.461  15.742   9.281  1.00 90.44           C  
ATOM    781  CE1 PHE A 104       8.000  16.641   8.641  1.00 90.44           C  
ATOM    782  CE2 PHE A 104       6.320  14.938   8.547  1.00 90.44           C  
ATOM    783  CZ  PHE A 104       7.590  15.391   8.227  1.00 90.44           C  
ATOM    784  N   VAL A 105       4.844  19.609  13.406  1.00 91.25           N  
ATOM    785  CA  VAL A 105       4.125  20.625  14.180  1.00 91.25           C  
ATOM    786  C   VAL A 105       4.426  22.000  13.609  1.00 91.25           C  
ATOM    787  CB  VAL A 105       4.496  20.562  15.672  1.00 91.25           C  
ATOM    788  O   VAL A 105       5.590  22.391  13.500  1.00 91.25           O  
ATOM    789  CG1 VAL A 105       3.752  21.641  16.453  1.00 91.25           C  
ATOM    790  CG2 VAL A 105       4.191  19.188  16.250  1.00 91.25           C  
ATOM    791  N   ILE A 106       3.393  22.641  13.164  1.00 92.25           N  
ATOM    792  CA  ILE A 106       3.496  24.031  12.711  1.00 92.25           C  
ATOM    793  C   ILE A 106       2.812  24.953  13.711  1.00 92.25           C  
ATOM    794  CB  ILE A 106       2.877  24.203  11.305  1.00 92.25           C  
ATOM    795  O   ILE A 106       1.589  24.922  13.867  1.00 92.25           O  
ATOM    796  CG1 ILE A 106       3.469  23.188  10.328  1.00 92.25           C  
ATOM    797  CG2 ILE A 106       3.088  25.641  10.797  1.00 92.25           C  
ATOM    798  CD1 ILE A 106       2.723  23.094   9.000  1.00 92.25           C  
ATOM    799  N   THR A 107       3.592  25.734  14.398  1.00 90.31           N  
ATOM    800  CA  THR A 107       3.068  26.656  15.398  1.00 90.31           C  
ATOM    801  C   THR A 107       2.729  28.000  14.773  1.00 90.31           C  
ATOM    802  CB  THR A 107       4.070  26.859  16.547  1.00 90.31           C  
ATOM    803  O   THR A 107       3.473  28.500  13.930  1.00 90.31           O  
ATOM    804  CG2 THR A 107       4.172  25.609  17.422  1.00 90.31           C  
ATOM    805  OG1 THR A 107       5.363  27.156  16.000  1.00 90.31           O  
ATOM    806  N   LYS A 108       1.533  28.625  15.188  1.00 88.25           N  
ATOM    807  CA  LYS A 108       1.038  29.922  14.727  1.00 88.25           C  
ATOM    808  C   LYS A 108       1.088  30.016  13.203  1.00 88.25           C  
ATOM    809  CB  LYS A 108       1.848  31.047  15.352  1.00 88.25           C  
ATOM    810  O   LYS A 108       1.699  30.922  12.656  1.00 88.25           O  
ATOM    811  CG  LYS A 108       1.698  31.172  16.859  1.00 88.25           C  
ATOM    812  CD  LYS A 108       2.490  32.344  17.406  1.00 88.25           C  
ATOM    813  CE  LYS A 108       2.383  32.438  18.938  1.00 88.25           C  
ATOM    814  NZ  LYS A 108       3.215  33.531  19.484  1.00 88.25           N  
ATOM    815  N   PRO A 109       0.435  29.031  12.492  1.00 92.50           N  
ATOM    816  CA  PRO A 109       0.448  29.016  11.031  1.00 92.50           C  
ATOM    817  C   PRO A 109      -0.518  30.016  10.414  1.00 92.50           C  
ATOM    818  CB  PRO A 109       0.026  27.578  10.695  1.00 92.50           C  
ATOM    819  O   PRO A 109      -1.410  30.531  11.102  1.00 92.50           O  
ATOM    820  CG  PRO A 109      -0.910  27.188  11.797  1.00 92.50           C  
ATOM    821  CD  PRO A 109      -0.464  27.859  13.062  1.00 92.50           C  
ATOM    822  N   ASP A 110      -0.244  30.469   9.172  1.00 93.38           N  
ATOM    823  CA  ASP A 110      -1.219  31.141   8.320  1.00 93.38           C  
ATOM    824  C   ASP A 110      -1.907  30.156   7.379  1.00 93.38           C  
ATOM    825  CB  ASP A 110      -0.547  32.250   7.516  1.00 93.38           C  
ATOM    826  O   ASP A 110      -1.255  29.531   6.539  1.00 93.38           O  
ATOM    827  CG  ASP A 110      -0.094  33.406   8.383  1.00 93.38           C  
ATOM    828  OD1 ASP A 110      -0.754  33.719   9.398  1.00 93.38           O  
ATOM    829  OD2 ASP A 110       0.929  34.062   8.031  1.00 93.38           O  
ATOM    830  N   VAL A 111      -3.102  29.984   7.602  1.00 94.38           N  
ATOM    831  CA  VAL A 111      -3.824  28.969   6.855  1.00 94.38           C  
ATOM    832  C   VAL A 111      -4.812  29.625   5.898  1.00 94.38           C  
ATOM    833  CB  VAL A 111      -4.562  27.984   7.801  1.00 94.38           C  
ATOM    834  O   VAL A 111      -5.516  30.562   6.270  1.00 94.38           O  
ATOM    835  CG1 VAL A 111      -5.289  26.906   7.004  1.00 94.38           C  
ATOM    836  CG2 VAL A 111      -3.582  27.359   8.789  1.00 94.38           C  
ATOM    837  N   TYR A 112      -4.805  29.156   4.641  1.00 93.19           N  
ATOM    838  CA  TYR A 112      -5.734  29.609   3.613  1.00 93.19           C  
ATOM    839  C   TYR A 112      -6.496  28.438   3.012  1.00 93.19           C  
ATOM    840  CB  TYR A 112      -4.988  30.375   2.510  1.00 93.19           C  
ATOM    841  O   TYR A 112      -5.988  27.312   2.979  1.00 93.19           O  
ATOM    842  CG  TYR A 112      -4.320  31.641   2.988  1.00 93.19           C  
ATOM    843  CD1 TYR A 112      -4.969  32.875   2.893  1.00 93.19           C  
ATOM    844  CD2 TYR A 112      -3.045  31.609   3.537  1.00 93.19           C  
ATOM    845  CE1 TYR A 112      -4.355  34.031   3.332  1.00 93.19           C  
ATOM    846  CE2 TYR A 112      -2.424  32.781   3.979  1.00 93.19           C  
ATOM    847  OH  TYR A 112      -2.477  35.125   4.309  1.00 93.19           O  
ATOM    848  CZ  TYR A 112      -3.086  33.969   3.873  1.00 93.19           C  
ATOM    849  N   LYS A 113      -7.664  28.594   2.664  1.00 91.38           N  
ATOM    850  CA  LYS A 113      -8.484  27.594   1.998  1.00 91.38           C  
ATOM    851  C   LYS A 113      -8.922  28.062   0.614  1.00 91.38           C  
ATOM    852  CB  LYS A 113      -9.711  27.250   2.846  1.00 91.38           C  
ATOM    853  O   LYS A 113      -9.289  29.234   0.439  1.00 91.38           O  
ATOM    854  CG  LYS A 113     -10.586  26.156   2.264  1.00 91.38           C  
ATOM    855  CD  LYS A 113     -11.836  25.922   3.104  1.00 91.38           C  
ATOM    856  CE  LYS A 113     -12.734  24.859   2.486  1.00 91.38           C  
ATOM    857  NZ  LYS A 113     -14.008  24.703   3.256  1.00 91.38           N  
ATOM    858  N   SER A 114      -8.812  27.203  -0.363  1.00 85.94           N  
ATOM    859  CA  SER A 114      -9.359  27.484  -1.685  1.00 85.94           C  
ATOM    860  C   SER A 114     -10.883  27.406  -1.677  1.00 85.94           C  
ATOM    861  CB  SER A 114      -8.797  26.500  -2.717  1.00 85.94           C  
ATOM    862  O   SER A 114     -11.461  26.406  -1.243  1.00 85.94           O  
ATOM    863  OG  SER A 114      -9.469  26.641  -3.959  1.00 85.94           O  
ATOM    864  N   PRO A 115     -11.516  28.500  -2.102  1.00 80.38           N  
ATOM    865  CA  PRO A 115     -12.977  28.469  -2.121  1.00 80.38           C  
ATOM    866  C   PRO A 115     -13.547  27.453  -3.111  1.00 80.38           C  
ATOM    867  CB  PRO A 115     -13.344  29.906  -2.535  1.00 80.38           C  
ATOM    868  O   PRO A 115     -14.664  26.984  -2.938  1.00 80.38           O  
ATOM    869  CG  PRO A 115     -12.047  30.531  -2.947  1.00 80.38           C  
ATOM    870  CD  PRO A 115     -10.930  29.594  -2.559  1.00 80.38           C  
ATOM    871  N   ALA A 116     -12.711  27.234  -4.090  1.00 74.25           N  
ATOM    872  CA  ALA A 116     -13.195  26.391  -5.176  1.00 74.25           C  
ATOM    873  C   ALA A 116     -12.898  24.922  -4.898  1.00 74.25           C  
ATOM    874  CB  ALA A 116     -12.570  26.812  -6.504  1.00 74.25           C  
ATOM    875  O   ALA A 116     -13.406  24.031  -5.590  1.00 74.25           O  
ATOM    876  N   SER A 117     -12.062  24.719  -3.879  1.00 77.69           N  
ATOM    877  CA  SER A 117     -11.648  23.344  -3.631  1.00 77.69           C  
ATOM    878  C   SER A 117     -11.484  23.078  -2.137  1.00 77.69           C  
ATOM    879  CB  SER A 117     -10.336  23.031  -4.359  1.00 77.69           C  
ATOM    880  O   SER A 117     -11.523  24.000  -1.328  1.00 77.69           O  
ATOM    881  OG  SER A 117      -9.234  23.625  -3.686  1.00 77.69           O  
ATOM    882  N   ASP A 118     -11.422  21.781  -1.813  1.00 83.19           N  
ATOM    883  CA  ASP A 118     -11.164  21.375  -0.438  1.00 83.19           C  
ATOM    884  C   ASP A 118      -9.664  21.344  -0.154  1.00 83.19           C  
ATOM    885  CB  ASP A 118     -11.781  20.016  -0.157  1.00 83.19           C  
ATOM    886  O   ASP A 118      -9.172  20.422   0.498  1.00 83.19           O  
ATOM    887  CG  ASP A 118     -13.305  20.031  -0.173  1.00 83.19           C  
ATOM    888  OD1 ASP A 118     -13.898  21.078   0.145  1.00 83.19           O  
ATOM    889  OD2 ASP A 118     -13.906  18.984  -0.504  1.00 83.19           O  
ATOM    890  N   THR A 119      -8.984  22.266  -0.688  1.00 89.06           N  
ATOM    891  CA  THR A 119      -7.539  22.375  -0.516  1.00 89.06           C  
ATOM    892  C   THR A 119      -7.191  23.516   0.437  1.00 89.06           C  
ATOM    893  CB  THR A 119      -6.832  22.594  -1.865  1.00 89.06           C  
ATOM    894  O   THR A 119      -7.695  24.625   0.288  1.00 89.06           O  
ATOM    895  CG2 THR A 119      -5.316  22.578  -1.698  1.00 89.06           C  
ATOM    896  OG1 THR A 119      -7.207  21.547  -2.771  1.00 89.06           O  
ATOM    897  N   TYR A 120      -6.379  23.203   1.483  1.00 93.19           N  
ATOM    898  CA  TYR A 120      -5.859  24.188   2.434  1.00 93.19           C  
ATOM    899  C   TYR A 120      -4.371  24.422   2.215  1.00 93.19           C  
ATOM    900  CB  TYR A 120      -6.109  23.719   3.873  1.00 93.19           C  
ATOM    901  O   TYR A 120      -3.621  23.484   1.935  1.00 93.19           O  
ATOM    902  CG  TYR A 120      -7.562  23.766   4.281  1.00 93.19           C  
ATOM    903  CD1 TYR A 120      -8.031  24.750   5.145  1.00 93.19           C  
ATOM    904  CD2 TYR A 120      -8.469  22.812   3.812  1.00 93.19           C  
ATOM    905  CE1 TYR A 120      -9.367  24.797   5.523  1.00 93.19           C  
ATOM    906  CE2 TYR A 120      -9.805  22.859   4.188  1.00 93.19           C  
ATOM    907  OH  TYR A 120     -11.570  23.891   5.418  1.00 93.19           O  
ATOM    908  CZ  TYR A 120     -10.242  23.844   5.043  1.00 93.19           C  
ATOM    909  N   ILE A 121      -3.908  25.578   2.273  1.00 93.56           N  
ATOM    910  CA  ILE A 121      -2.498  25.953   2.227  1.00 93.56           C  
ATOM    911  C   ILE A 121      -2.057  26.469   3.596  1.00 93.56           C  
ATOM    912  CB  ILE A 121      -2.230  27.016   1.141  1.00 93.56           C  
ATOM    913  O   ILE A 121      -2.678  27.375   4.156  1.00 93.56           O  
ATOM    914  CG1 ILE A 121      -2.666  26.500  -0.234  1.00 93.56           C  
ATOM    915  CG2 ILE A 121      -0.752  27.422   1.131  1.00 93.56           C  
ATOM    916  CD1 ILE A 121      -2.779  27.594  -1.297  1.00 93.56           C  
ATOM    917  N   VAL A 122      -1.020  25.844   4.145  1.00 94.12           N  
ATOM    918  CA  VAL A 122      -0.503  26.203   5.461  1.00 94.12           C  
ATOM    919  C   VAL A 122       0.908  26.766   5.328  1.00 94.12           C  
ATOM    920  CB  VAL A 122      -0.502  24.984   6.418  1.00 94.12           C  
ATOM    921  O   VAL A 122       1.793  26.125   4.762  1.00 94.12           O  
ATOM    922  CG1 VAL A 122       0.035  25.375   7.793  1.00 94.12           C  
ATOM    923  CG2 VAL A 122      -1.908  24.406   6.539  1.00 94.12           C  
ATOM    924  N   PHE A 123       1.086  28.078   5.812  1.00 93.38           N  
ATOM    925  CA  PHE A 123       2.410  28.672   5.895  1.00 93.38           C  
ATOM    926  C   PHE A 123       2.928  28.656   7.328  1.00 93.38           C  
ATOM    927  CB  PHE A 123       2.377  30.109   5.371  1.00 93.38           C  
ATOM    928  O   PHE A 123       2.213  29.031   8.258  1.00 93.38           O  
ATOM    929  CG  PHE A 123       2.121  30.219   3.893  1.00 93.38           C  
ATOM    930  CD1 PHE A 123       3.086  29.812   2.977  1.00 93.38           C  
ATOM    931  CD2 PHE A 123       0.915  30.719   3.416  1.00 93.38           C  
ATOM    932  CE1 PHE A 123       2.852  29.906   1.606  1.00 93.38           C  
ATOM    933  CE2 PHE A 123       0.674  30.812   2.049  1.00 93.38           C  
ATOM    934  CZ  PHE A 123       1.644  30.406   1.146  1.00 93.38           C  
ATOM    935  N   GLY A 124       4.109  28.109   7.469  1.00 92.25           N  
ATOM    936  CA  GLY A 124       4.734  28.109   8.781  1.00 92.25           C  
ATOM    937  C   GLY A 124       5.902  27.141   8.883  1.00 92.25           C  
ATOM    938  O   GLY A 124       6.008  26.203   8.102  1.00 92.25           O  
ATOM    939  N   GLU A 125       6.777  27.422   9.812  1.00 86.88           N  
ATOM    940  CA  GLU A 125       7.918  26.547  10.086  1.00 86.88           C  
ATOM    941  C   GLU A 125       7.477  25.266  10.797  1.00 86.88           C  
ATOM    942  CB  GLU A 125       8.969  27.281  10.930  1.00 86.88           C  
ATOM    943  O   GLU A 125       6.746  25.328  11.781  1.00 86.88           O  
ATOM    944  CG  GLU A 125      10.305  26.547  11.008  1.00 86.88           C  
ATOM    945  CD  GLU A 125      11.367  27.328  11.758  1.00 86.88           C  
ATOM    946  OE1 GLU A 125      12.500  26.828  11.922  1.00 86.88           O  
ATOM    947  OE2 GLU A 125      11.062  28.469  12.195  1.00 86.88           O  
ATOM    948  N   ALA A 126       7.895  24.219  10.141  1.00 88.88           N  
ATOM    949  CA  ALA A 126       7.500  22.922  10.703  1.00 88.88           C  
ATOM    950  C   ALA A 126       8.625  22.328  11.547  1.00 88.88           C  
ATOM    951  CB  ALA A 126       7.105  21.969   9.586  1.00 88.88           C  
ATOM    952  O   ALA A 126       9.789  22.375  11.156  1.00 88.88           O  
ATOM    953  N   LYS A 127       8.242  21.938  12.797  1.00 85.25           N  
ATOM    954  CA  LYS A 127       9.117  21.141  13.641  1.00 85.25           C  
ATOM    955  C   LYS A 127       8.734  19.656  13.602  1.00 85.25           C  
ATOM    956  CB  LYS A 127       9.086  21.641  15.086  1.00 85.25           C  
ATOM    957  O   LYS A 127       7.547  19.328  13.570  1.00 85.25           O  
ATOM    958  CG  LYS A 127       9.672  23.047  15.266  1.00 85.25           C  
ATOM    959  CD  LYS A 127       9.641  23.469  16.719  1.00 85.25           C  
ATOM    960  CE  LYS A 127      10.180  24.891  16.906  1.00 85.25           C  
ATOM    961  NZ  LYS A 127      10.117  25.328  18.328  1.00 85.25           N  
ATOM    962  N   ILE A 128       9.719  18.891  13.477  1.00 86.50           N  
ATOM    963  CA  ILE A 128       9.461  17.453  13.453  1.00 86.50           C  
ATOM    964  C   ILE A 128       9.633  16.875  14.859  1.00 86.50           C  
ATOM    965  CB  ILE A 128      10.398  16.719  12.461  1.00 86.50           C  
ATOM    966  O   ILE A 128      10.664  17.078  15.500  1.00 86.50           O  
ATOM    967  CG1 ILE A 128      10.219  17.281  11.047  1.00 86.50           C  
ATOM    968  CG2 ILE A 128      10.148  15.211  12.492  1.00 86.50           C  
ATOM    969  CD1 ILE A 128      11.203  16.734  10.031  1.00 86.50           C  
ATOM    970  N   GLU A 129       8.625  16.281  15.328  1.00 80.44           N  
ATOM    971  CA  GLU A 129       8.648  15.641  16.625  1.00 80.44           C  
ATOM    972  C   GLU A 129       8.438  14.133  16.500  1.00 80.44           C  
ATOM    973  CB  GLU A 129       7.590  16.234  17.562  1.00 80.44           C  
ATOM    974  O   GLU A 129       7.625  13.680  15.703  1.00 80.44           O  
ATOM    975  CG  GLU A 129       7.812  17.719  17.875  1.00 80.44           C  
ATOM    976  CD  GLU A 129       6.785  18.281  18.828  1.00 80.44           C  
ATOM    977  OE1 GLU A 129       6.855  19.500  19.156  1.00 80.44           O  
ATOM    978  OE2 GLU A 129       5.902  17.516  19.281  1.00 80.44           O  
ATOM    979  N   ASP A 130       9.281  13.414  17.156  1.00 75.75           N  
ATOM    980  CA  ASP A 130       9.094  11.969  17.234  1.00 75.75           C  
ATOM    981  C   ASP A 130       8.266  11.602  18.469  1.00 75.75           C  
ATOM    982  CB  ASP A 130      10.453  11.258  17.281  1.00 75.75           C  
ATOM    983  O   ASP A 130       8.703  11.797  19.594  1.00 75.75           O  
ATOM    984  CG  ASP A 130      10.344   9.766  17.062  1.00 75.75           C  
ATOM    985  OD1 ASP A 130       9.219   9.219  17.109  1.00 75.75           O  
ATOM    986  OD2 ASP A 130      11.391   9.125  16.812  1.00 75.75           O  
ATOM    987  N   LEU A 131       7.109  11.156  18.203  1.00 70.12           N  
ATOM    988  CA  LEU A 131       6.168  10.859  19.281  1.00 70.12           C  
ATOM    989  C   LEU A 131       6.703   9.750  20.172  1.00 70.12           C  
ATOM    990  CB  LEU A 131       4.805  10.469  18.703  1.00 70.12           C  
ATOM    991  O   LEU A 131       6.320   9.656  21.344  1.00 70.12           O  
ATOM    992  CG  LEU A 131       3.893  11.609  18.266  1.00 70.12           C  
ATOM    993  CD1 LEU A 131       2.961  11.156  17.156  1.00 70.12           C  
ATOM    994  CD2 LEU A 131       3.094  12.141  19.453  1.00 70.12           C  
ATOM    995  N   SER A 132       7.617   9.008  19.703  1.00 64.88           N  
ATOM    996  CA  SER A 132       8.234   7.980  20.531  1.00 64.88           C  
ATOM    997  C   SER A 132       9.188   8.602  21.547  1.00 64.88           C  
ATOM    998  CB  SER A 132       8.992   6.973  19.672  1.00 64.88           C  
ATOM    999  O   SER A 132       9.242   8.156  22.703  1.00 64.88           O  
ATOM   1000  OG  SER A 132      10.055   7.605  18.969  1.00 64.88           O  
ATOM   1001  N   GLN A 133       9.805   9.664  21.203  1.00 56.00           N  
ATOM   1002  CA  GLN A 133      10.719  10.352  22.109  1.00 56.00           C  
ATOM   1003  C   GLN A 133       9.961  11.203  23.125  1.00 56.00           C  
ATOM   1004  CB  GLN A 133      11.703  11.227  21.328  1.00 56.00           C  
ATOM   1005  O   GLN A 133      10.359  11.297  24.281  1.00 56.00           O  
ATOM   1006  CG  GLN A 133      12.953  10.492  20.859  1.00 56.00           C  
ATOM   1007  CD  GLN A 133      13.945  11.398  20.172  1.00 56.00           C  
ATOM   1008  NE2 GLN A 133      14.812  10.812  19.344  1.00 56.00           N  
ATOM   1009  OE1 GLN A 133      13.938  12.617  20.359  1.00 56.00           O  
ATOM   1010  N   GLN A 134       8.938  11.789  22.719  1.00 55.41           N  
ATOM   1011  CA  GLN A 134       8.148  12.594  23.641  1.00 55.41           C  
ATOM   1012  C   GLN A 134       7.531  11.727  24.734  1.00 55.41           C  
ATOM   1013  CB  GLN A 134       7.051  13.352  22.891  1.00 55.41           C  
ATOM   1014  O   GLN A 134       7.445  12.141  25.891  1.00 55.41           O  
ATOM   1015  CG  GLN A 134       7.289  14.852  22.812  1.00 55.41           C  
ATOM   1016  CD  GLN A 134       6.188  15.586  22.062  1.00 55.41           C  
ATOM   1017  NE2 GLN A 134       6.270  16.906  22.031  1.00 55.41           N  
ATOM   1018  OE1 GLN A 134       5.270  14.961  21.531  1.00 55.41           O  
ATOM   1019  N   ALA A 135       7.168  10.578  24.250  1.00 52.88           N  
ATOM   1020  CA  ALA A 135       6.637   9.680  25.266  1.00 52.88           C  
ATOM   1021  C   ALA A 135       7.719   9.289  26.281  1.00 52.88           C  
ATOM   1022  CB  ALA A 135       6.051   8.430  24.625  1.00 52.88           C  
ATOM   1023  O   ALA A 135       7.441   9.172  27.484  1.00 52.88           O  
ATOM   1024  N   GLN A 136       8.844   9.180  25.781  1.00 50.28           N  
ATOM   1025  CA  GLN A 136       9.930   8.852  26.688  1.00 50.28           C  
ATOM   1026  C   GLN A 136      10.266  10.039  27.594  1.00 50.28           C  
ATOM   1027  CB  GLN A 136      11.172   8.430  25.906  1.00 50.28           C  
ATOM   1028  O   GLN A 136      10.539   9.859  28.781  1.00 50.28           O  
ATOM   1029  CG  GLN A 136      11.180   6.953  25.516  1.00 50.28           C  
ATOM   1030  CD  GLN A 136      12.406   6.562  24.719  1.00 50.28           C  
ATOM   1031  NE2 GLN A 136      12.492   5.289  24.344  1.00 50.28           N  
ATOM   1032  OE1 GLN A 136      13.258   7.402  24.406  1.00 50.28           O  
ATOM   1033  N   LEU A 137      10.266  11.070  27.016  1.00 46.75           N  
ATOM   1034  CA  LEU A 137      10.586  12.234  27.828  1.00 46.75           C  
ATOM   1035  C   LEU A 137       9.477  12.523  28.844  1.00 46.75           C  
ATOM   1036  CB  LEU A 137      10.820  13.461  26.953  1.00 46.75           C  
ATOM   1037  O   LEU A 137       9.750  12.859  29.984  1.00 46.75           O  
ATOM   1038  CG  LEU A 137      12.227  13.633  26.375  1.00 46.75           C  
ATOM   1039  CD1 LEU A 137      12.203  14.539  25.156  1.00 46.75           C  
ATOM   1040  CD2 LEU A 137      13.172  14.195  27.438  1.00 46.75           C  
ATOM   1041  N   ALA A 138       8.391  12.398  28.312  1.00 46.50           N  
ATOM   1042  CA  ALA A 138       7.309  12.594  29.281  1.00 46.50           C  
ATOM   1043  C   ALA A 138       7.336  11.516  30.359  1.00 46.50           C  
ATOM   1044  CB  ALA A 138       5.957  12.586  28.562  1.00 46.50           C  
ATOM   1045  O   ALA A 138       7.078  11.805  31.531  1.00 46.50           O  
ATOM   1046  N   ALA A 139       7.746  10.383  29.969  1.00 41.16           N  
ATOM   1047  CA  ALA A 139       7.910   9.336  30.969  1.00 41.16           C  
ATOM   1048  C   ALA A 139       9.117   9.625  31.859  1.00 41.16           C  
ATOM   1049  CB  ALA A 139       8.055   7.973  30.312  1.00 41.16           C  
ATOM   1050  O   ALA A 139       9.094   9.328  33.062  1.00 41.16           O  
ATOM   1051  N   ALA A 140      10.070  10.195  31.250  1.00 39.94           N  
ATOM   1052  CA  ALA A 140      11.227  10.516  32.062  1.00 39.94           C  
ATOM   1053  C   ALA A 140      10.906  11.633  33.062  1.00 39.94           C  
ATOM   1054  CB  ALA A 140      12.414  10.914  31.188  1.00 39.94           C  
ATOM   1055  O   ALA A 140      11.398  11.625  34.188  1.00 39.94           O  
ATOM   1056  N   GLU A 141      10.133  12.531  32.562  1.00 42.50           N  
ATOM   1057  CA  GLU A 141       9.766  13.578  33.531  1.00 42.50           C  
ATOM   1058  C   GLU A 141       8.930  13.016  34.656  1.00 42.50           C  
ATOM   1059  CB  GLU A 141       9.016  14.711  32.812  1.00 42.50           C  
ATOM   1060  O   GLU A 141       9.039  13.461  35.812  1.00 42.50           O  
ATOM   1061  CG  GLU A 141       9.898  15.867  32.375  1.00 42.50           C  
ATOM   1062  CD  GLU A 141       9.133  17.016  31.750  1.00 42.50           C  
ATOM   1063  OE1 GLU A 141       9.742  18.062  31.438  1.00 42.50           O  
ATOM   1064  OE2 GLU A 141       7.902  16.859  31.562  1.00 42.50           O  
ATOM   1065  N   LYS A 142       8.195  11.984  34.344  1.00 38.41           N  
ATOM   1066  CA  LYS A 142       7.480  11.375  35.438  1.00 38.41           C  
ATOM   1067  C   LYS A 142       8.438  10.609  36.375  1.00 38.41           C  
ATOM   1068  CB  LYS A 142       6.387  10.438  34.938  1.00 38.41           C  
ATOM   1069  O   LYS A 142       8.156  10.430  37.562  1.00 38.41           O  
ATOM   1070  CG  LYS A 142       5.051  11.117  34.688  1.00 38.41           C  
ATOM   1071  CD  LYS A 142       3.982  10.117  34.250  1.00 38.41           C  
ATOM   1072  CE  LYS A 142       2.652  10.812  33.969  1.00 38.41           C  
ATOM   1073  NZ  LYS A 142       1.627   9.852  33.469  1.00 38.41           N  
ATOM   1074  N   PHE A 143       9.508  10.133  35.781  1.00 36.03           N  
ATOM   1075  CA  PHE A 143      10.430   9.391  36.625  1.00 36.03           C  
ATOM   1076  C   PHE A 143      11.219  10.328  37.500  1.00 36.03           C  
ATOM   1077  CB  PHE A 143      11.391   8.555  35.750  1.00 36.03           C  
ATOM   1078  O   PHE A 143      11.680   9.930  38.594  1.00 36.03           O  
ATOM   1079  CG  PHE A 143      11.875   7.301  36.438  1.00 36.03           C  
ATOM   1080  CD1 PHE A 143      13.117   7.270  37.062  1.00 36.03           C  
ATOM   1081  CD2 PHE A 143      11.094   6.152  36.438  1.00 36.03           C  
ATOM   1082  CE1 PHE A 143      13.570   6.113  37.688  1.00 36.03           C  
ATOM   1083  CE2 PHE A 143      11.539   4.992  37.062  1.00 36.03           C  
ATOM   1084  CZ  PHE A 143      12.773   4.973  37.688  1.00 36.03           C  
ATOM   1085  N   LYS A 144      11.555  11.562  37.094  1.00 37.03           N  
ATOM   1086  CA  LYS A 144      12.336  12.383  38.000  1.00 37.03           C  
ATOM   1087  C   LYS A 144      11.562  12.664  39.281  1.00 37.03           C  
ATOM   1088  CB  LYS A 144      12.742  13.703  37.344  1.00 37.03           C  
ATOM   1089  O   LYS A 144      12.156  13.031  40.312  1.00 37.03           O  
ATOM   1090  CG  LYS A 144      14.172  13.719  36.812  1.00 37.03           C  
ATOM   1091  CD  LYS A 144      14.516  15.062  36.188  1.00 37.03           C  
ATOM   1092  CE  LYS A 144      15.922  15.062  35.625  1.00 37.03           C  
ATOM   1093  NZ  LYS A 144      16.219  16.328  34.875  1.00 37.03           N  
ATOM   1094  N   VAL A 145      10.320  12.750  39.312  1.00 38.03           N  
ATOM   1095  CA  VAL A 145       9.828  13.141  40.625  1.00 38.03           C  
ATOM   1096  C   VAL A 145      10.000  11.992  41.594  1.00 38.03           C  
ATOM   1097  CB  VAL A 145       8.344  13.570  40.562  1.00 38.03           C  
ATOM   1098  O   VAL A 145       9.945  12.188  42.812  1.00 38.03           O  
ATOM   1099  CG1 VAL A 145       7.832  13.938  41.938  1.00 38.03           C  
ATOM   1100  CG2 VAL A 145       8.172  14.750  39.594  1.00 38.03           C  
ATOM   1101  N   GLN A 146      10.039  10.703  41.250  1.00 35.09           N  
ATOM   1102  CA  GLN A 146      10.086   9.781  42.375  1.00 35.09           C  
ATOM   1103  C   GLN A 146      11.523   9.539  42.812  1.00 35.09           C  
ATOM   1104  CB  GLN A 146       9.414   8.453  42.031  1.00 35.09           C  
ATOM   1105  O   GLN A 146      12.188   8.633  42.312  1.00 35.09           O  
ATOM   1106  CG  GLN A 146       8.500   7.918  43.094  1.00 35.09           C  
ATOM   1107  CD  GLN A 146       7.453   6.957  42.562  1.00 35.09           C  
ATOM   1108  NE2 GLN A 146       6.684   6.355  43.469  1.00 35.09           N  
ATOM   1109  OE1 GLN A 146       7.336   6.766  41.344  1.00 35.09           O  
ATOM   1110  N   GLY A 147      12.453  10.445  42.906  1.00 30.44           N  
ATOM   1111  CA  GLY A 147      13.812  10.281  43.406  1.00 30.44           C  
ATOM   1112  C   GLY A 147      13.891   9.508  44.719  1.00 30.44           C  
ATOM   1113  O   GLY A 147      14.977   9.312  45.250  1.00 30.44           O  
ATOM   1114  N   GLU A 148      13.086   9.734  45.688  1.00 30.20           N  
ATOM   1115  CA  GLU A 148      13.727   9.383  46.969  1.00 30.20           C  
ATOM   1116  C   GLU A 148      14.203   7.938  46.938  1.00 30.20           C  
ATOM   1117  CB  GLU A 148      12.781   9.617  48.125  1.00 30.20           C  
ATOM   1118  O   GLU A 148      15.336   7.645  47.344  1.00 30.20           O  
ATOM   1119  CG  GLU A 148      13.430  10.320  49.312  1.00 30.20           C  
ATOM   1120  CD  GLU A 148      12.422  10.875  50.312  1.00 30.20           C  
ATOM   1121  OE1 GLU A 148      12.820  11.234  51.438  1.00 30.20           O  
ATOM   1122  OE2 GLU A 148      11.219  10.945  49.969  1.00 30.20           O  
ATOM   1123  N   ALA A 149      13.500   6.930  47.562  1.00 26.19           N  
ATOM   1124  CA  ALA A 149      14.031   5.832  48.344  1.00 26.19           C  
ATOM   1125  C   ALA A 149      14.688   4.773  47.469  1.00 26.19           C  
ATOM   1126  CB  ALA A 149      12.930   5.203  49.188  1.00 26.19           C  
ATOM   1127  O   ALA A 149      15.352   3.863  47.969  1.00 26.19           O  
ATOM   1128  N   VAL A 150      14.188   4.328  46.219  1.00 25.83           N  
ATOM   1129  CA  VAL A 150      14.391   2.904  45.969  1.00 25.83           C  
ATOM   1130  C   VAL A 150      15.867   2.635  45.688  1.00 25.83           C  
ATOM   1131  CB  VAL A 150      13.523   2.396  44.812  1.00 25.83           C  
ATOM   1132  O   VAL A 150      16.547   3.453  45.062  1.00 25.83           O  
ATOM   1133  CG1 VAL A 150      12.273   1.694  45.344  1.00 25.83           C  
ATOM   1134  CG2 VAL A 150      13.148   3.553  43.875  1.00 25.83           C  
ATOM   1135  N   SER A 151      16.656   1.899  46.531  1.00 25.06           N  
ATOM   1136  CA  SER A 151      17.953   1.282  46.719  1.00 25.06           C  
ATOM   1137  C   SER A 151      18.578   0.855  45.406  1.00 25.06           C  
ATOM   1138  CB  SER A 151      17.844   0.074  47.656  1.00 25.06           C  
ATOM   1139  O   SER A 151      17.922   0.893  44.344  1.00 25.06           O  
ATOM   1140  OG  SER A 151      17.094   0.400  48.812  1.00 25.06           O  
ATOM   1141  N   ASN A 152      19.344  -0.339  45.375  1.00 23.09           N  
ATOM   1142  CA  ASN A 152      20.531  -0.977  44.812  1.00 23.09           C  
ATOM   1143  C   ASN A 152      20.312  -1.394  43.375  1.00 23.09           C  
ATOM   1144  CB  ASN A 152      20.938  -2.186  45.656  1.00 23.09           C  
ATOM   1145  O   ASN A 152      21.047  -2.230  42.844  1.00 23.09           O  
ATOM   1146  CG  ASN A 152      22.078  -1.876  46.625  1.00 23.09           C  
ATOM   1147  ND2 ASN A 152      22.359  -2.805  47.531  1.00 23.09           N  
ATOM   1148  OD1 ASN A 152      22.688  -0.811  46.531  1.00 23.09           O  
ATOM   1149  N   ILE A 153      19.203  -1.156  42.688  1.00 23.47           N  
ATOM   1150  CA  ILE A 153      19.062  -2.035  41.531  1.00 23.47           C  
ATOM   1151  C   ILE A 153      20.156  -1.728  40.500  1.00 23.47           C  
ATOM   1152  CB  ILE A 153      17.672  -1.890  40.875  1.00 23.47           C  
ATOM   1153  O   ILE A 153      20.422  -0.562  40.188  1.00 23.47           O  
ATOM   1154  CG1 ILE A 153      16.562  -2.135  41.906  1.00 23.47           C  
ATOM   1155  CG2 ILE A 153      17.531  -2.846  39.688  1.00 23.47           C  
ATOM   1156  CD1 ILE A 153      15.203  -1.581  41.500  1.00 23.47           C  
ATOM   1157  N   GLN A 154      21.125  -2.617  40.344  1.00 22.81           N  
ATOM   1158  CA  GLN A 154      22.266  -2.799  39.469  1.00 22.81           C  
ATOM   1159  C   GLN A 154      21.969  -2.289  38.062  1.00 22.81           C  
ATOM   1160  CB  GLN A 154      22.672  -4.273  39.406  1.00 22.81           C  
ATOM   1161  O   GLN A 154      20.922  -2.598  37.500  1.00 22.81           O  
ATOM   1162  CG  GLN A 154      23.891  -4.605  40.281  1.00 22.81           C  
ATOM   1163  CD  GLN A 154      24.016  -6.094  40.562  1.00 22.81           C  
ATOM   1164  NE2 GLN A 154      25.172  -6.504  41.062  1.00 22.81           N  
ATOM   1165  OE1 GLN A 154      23.078  -6.867  40.312  1.00 22.81           O  
ATOM   1166  N   GLU A 155      22.578  -1.274  37.562  1.00 24.34           N  
ATOM   1167  CA  GLU A 155      22.625  -0.272  36.500  1.00 24.34           C  
ATOM   1168  C   GLU A 155      22.734  -0.925  35.125  1.00 24.34           C  
ATOM   1169  CB  GLU A 155      23.797   0.687  36.719  1.00 24.34           C  
ATOM   1170  O   GLU A 155      23.141  -0.287  34.156  1.00 24.34           O  
ATOM   1171  CG  GLU A 155      23.578   2.070  36.125  1.00 24.34           C  
ATOM   1172  CD  GLU A 155      24.750   3.020  36.375  1.00 24.34           C  
ATOM   1173  OE1 GLU A 155      24.797   4.098  35.750  1.00 24.34           O  
ATOM   1174  OE2 GLU A 155      25.625   2.682  37.219  1.00 24.34           O  
ATOM   1175  N   ASN A 156      22.609  -2.301  35.031  1.00 22.08           N  
ATOM   1176  CA  ASN A 156      22.969  -2.799  33.688  1.00 22.08           C  
ATOM   1177  C   ASN A 156      22.219  -2.059  32.594  1.00 22.08           C  
ATOM   1178  CB  ASN A 156      22.719  -4.305  33.594  1.00 22.08           C  
ATOM   1179  O   ASN A 156      20.984  -2.076  32.562  1.00 22.08           O  
ATOM   1180  CG  ASN A 156      23.844  -5.047  32.906  1.00 22.08           C  
ATOM   1181  ND2 ASN A 156      23.766  -6.375  32.938  1.00 22.08           N  
ATOM   1182  OD1 ASN A 156      24.750  -4.438  32.344  1.00 22.08           O  
ATOM   1183  N   THR A 157      22.688  -0.996  32.062  1.00 25.47           N  
ATOM   1184  CA  THR A 157      22.344   0.050  31.125  1.00 25.47           C  
ATOM   1185  C   THR A 157      21.828  -0.557  29.812  1.00 25.47           C  
ATOM   1186  CB  THR A 157      23.562   0.950  30.828  1.00 25.47           C  
ATOM   1187  O   THR A 157      22.609  -0.854  28.906  1.00 25.47           O  
ATOM   1188  CG2 THR A 157      23.125   2.242  30.141  1.00 25.47           C  
ATOM   1189  OG1 THR A 157      24.219   1.271  32.062  1.00 25.47           O  
ATOM   1190  N   GLN A 158      21.266  -1.789  29.781  1.00 24.17           N  
ATOM   1191  CA  GLN A 158      20.812  -2.352  28.516  1.00 24.17           C  
ATOM   1192  C   GLN A 158      19.922  -1.370  27.750  1.00 24.17           C  
ATOM   1193  CB  GLN A 158      20.078  -3.668  28.734  1.00 24.17           C  
ATOM   1194  O   GLN A 158      19.109  -0.680  28.359  1.00 24.17           O  
ATOM   1195  CG  GLN A 158      20.969  -4.809  29.203  1.00 24.17           C  
ATOM   1196  CD  GLN A 158      20.281  -6.160  29.109  1.00 24.17           C  
ATOM   1197  NE2 GLN A 158      21.000  -7.211  29.516  1.00 24.17           N  
ATOM   1198  OE1 GLN A 158      19.125  -6.262  28.703  1.00 24.17           O  
ATOM   1199  N   THR A 159      20.531  -0.750  26.766  1.00 26.12           N  
ATOM   1200  CA  THR A 159      19.969   0.250  25.859  1.00 26.12           C  
ATOM   1201  C   THR A 159      18.484  -0.017  25.609  1.00 26.12           C  
ATOM   1202  CB  THR A 159      20.719   0.275  24.516  1.00 26.12           C  
ATOM   1203  O   THR A 159      18.109  -1.134  25.250  1.00 26.12           O  
ATOM   1204  CG2 THR A 159      21.828   1.318  24.531  1.00 26.12           C  
ATOM   1205  OG1 THR A 159      21.297  -1.016  24.266  1.00 26.12           O  
ATOM   1206  N   PRO A 160      17.625   0.706  26.234  1.00 28.97           N  
ATOM   1207  CA  PRO A 160      16.188   0.487  26.141  1.00 28.97           C  
ATOM   1208  C   PRO A 160      15.672   0.435  24.703  1.00 28.97           C  
ATOM   1209  CB  PRO A 160      15.602   1.693  26.891  1.00 28.97           C  
ATOM   1210  O   PRO A 160      15.812   1.410  23.969  1.00 28.97           O  
ATOM   1211  CG  PRO A 160      16.766   2.604  27.109  1.00 28.97           C  
ATOM   1212  CD  PRO A 160      18.000   1.922  26.609  1.00 28.97           C  
ATOM   1213  N   THR A 161      16.172  -0.533  23.828  1.00 27.61           N  
ATOM   1214  CA  THR A 161      15.523  -0.809  22.562  1.00 27.61           C  
ATOM   1215  C   THR A 161      14.039  -0.460  22.625  1.00 27.61           C  
ATOM   1216  CB  THR A 161      15.695  -2.285  22.156  1.00 27.61           C  
ATOM   1217  O   THR A 161      13.312  -0.967  23.469  1.00 27.61           O  
ATOM   1218  CG2 THR A 161      15.758  -2.436  20.641  1.00 27.61           C  
ATOM   1219  OG1 THR A 161      16.906  -2.797  22.719  1.00 27.61           O  
ATOM   1220  N   VAL A 162      13.789   0.801  22.438  1.00 28.92           N  
ATOM   1221  CA  VAL A 162      12.422   1.312  22.422  1.00 28.92           C  
ATOM   1222  C   VAL A 162      11.469   0.218  21.938  1.00 28.92           C  
ATOM   1223  CB  VAL A 162      12.297   2.559  21.516  1.00 28.92           C  
ATOM   1224  O   VAL A 162      11.555  -0.225  20.781  1.00 28.92           O  
ATOM   1225  CG1 VAL A 162      10.859   3.061  21.469  1.00 28.92           C  
ATOM   1226  CG2 VAL A 162      13.234   3.662  22.000  1.00 28.92           C  
ATOM   1227  N   GLN A 163      11.367  -0.837  22.578  1.00 27.64           N  
ATOM   1228  CA  GLN A 163      10.406  -1.929  22.516  1.00 27.64           C  
ATOM   1229  C   GLN A 163       9.008  -1.407  22.188  1.00 27.64           C  
ATOM   1230  CB  GLN A 163      10.383  -2.713  23.828  1.00 27.64           C  
ATOM   1231  O   GLN A 163       8.461  -0.578  22.922  1.00 27.64           O  
ATOM   1232  CG  GLN A 163      11.422  -3.824  23.891  1.00 27.64           C  
ATOM   1233  CD  GLN A 163      11.531  -4.441  25.281  1.00 27.64           C  
ATOM   1234  NE2 GLN A 163      12.281  -5.531  25.375  1.00 27.64           N  
ATOM   1235  OE1 GLN A 163      10.938  -3.947  26.234  1.00 27.64           O  
ATOM   1236  N   GLU A 164       8.727  -0.957  20.891  1.00 32.69           N  
ATOM   1237  CA  GLU A 164       7.328  -0.724  20.547  1.00 32.69           C  
ATOM   1238  C   GLU A 164       6.391  -1.405  21.531  1.00 32.69           C  
ATOM   1239  CB  GLU A 164       7.043  -1.216  19.125  1.00 32.69           C  
ATOM   1240  O   GLU A 164       6.625  -2.549  21.938  1.00 32.69           O  
ATOM   1241  CG  GLU A 164       7.270  -0.162  18.047  1.00 32.69           C  
ATOM   1242  CD  GLU A 164       6.844  -0.616  16.672  1.00 32.69           C  
ATOM   1243  OE1 GLU A 164       6.844   0.214  15.727  1.00 32.69           O  
ATOM   1244  OE2 GLU A 164       6.500  -1.810  16.516  1.00 32.69           O  
ATOM   1245  N   GLU A 165       6.062  -0.728  22.531  1.00 32.94           N  
ATOM   1246  CA  GLU A 165       5.121  -1.152  23.562  1.00 32.94           C  
ATOM   1247  C   GLU A 165       4.191  -2.248  23.031  1.00 32.94           C  
ATOM   1248  CB  GLU A 165       4.297   0.038  24.062  1.00 32.94           C  
ATOM   1249  O   GLU A 165       3.498  -2.061  22.031  1.00 32.94           O  
ATOM   1250  CG  GLU A 165       4.992   0.856  25.141  1.00 32.94           C  
ATOM   1251  CD  GLU A 165       4.102   1.921  25.750  1.00 32.94           C  
ATOM   1252  OE1 GLU A 165       4.512   2.553  26.750  1.00 32.94           O  
ATOM   1253  OE2 GLU A 165       2.980   2.125  25.234  1.00 32.94           O  
ATOM   1254  N   SER A 166       4.672  -3.389  22.891  1.00 35.34           N  
ATOM   1255  CA  SER A 166       3.840  -4.586  22.797  1.00 35.34           C  
ATOM   1256  C   SER A 166       2.561  -4.430  23.609  1.00 35.34           C  
ATOM   1257  CB  SER A 166       4.613  -5.812  23.281  1.00 35.34           C  
ATOM   1258  O   SER A 166       2.598  -4.441  24.844  1.00 35.34           O  
ATOM   1259  OG  SER A 166       5.211  -5.566  24.547  1.00 35.34           O  
ATOM   1260  N   GLU A 167       1.856  -3.322  23.594  1.00 37.31           N  
ATOM   1261  CA  GLU A 167       0.574  -3.506  24.266  1.00 37.31           C  
ATOM   1262  C   GLU A 167       0.220  -4.984  24.391  1.00 37.31           C  
ATOM   1263  CB  GLU A 167      -0.536  -2.758  23.531  1.00 37.31           C  
ATOM   1264  O   GLU A 167      -0.013  -5.656  23.375  1.00 37.31           O  
ATOM   1265  CG  GLU A 167      -0.481  -1.246  23.703  1.00 37.31           C  
ATOM   1266  CD  GLU A 167      -1.798  -0.558  23.375  1.00 37.31           C  
ATOM   1267  OE1 GLU A 167      -1.923   0.663  23.625  1.00 37.31           O  
ATOM   1268  OE2 GLU A 167      -2.711  -1.243  22.859  1.00 37.31           O  
ATOM   1269  N   GLU A 168       0.906  -5.738  25.062  1.00 42.66           N  
ATOM   1270  CA  GLU A 168       0.612  -7.098  25.500  1.00 42.66           C  
ATOM   1271  C   GLU A 168      -0.891  -7.312  25.656  1.00 42.66           C  
ATOM   1272  CB  GLU A 168       1.321  -7.391  26.828  1.00 42.66           C  
ATOM   1273  O   GLU A 168      -1.392  -7.473  26.766  1.00 42.66           O  
ATOM   1274  CG  GLU A 168       2.801  -7.711  26.672  1.00 42.66           C  
ATOM   1275  CD  GLU A 168       3.453  -8.172  27.969  1.00 42.66           C  
ATOM   1276  OE1 GLU A 168       4.645  -8.555  27.953  1.00 42.66           O  
ATOM   1277  OE2 GLU A 168       2.766  -8.148  29.016  1.00 42.66           O  
ATOM   1278  N   GLU A 169      -1.635  -6.336  25.219  1.00 48.16           N  
ATOM   1279  CA  GLU A 169      -3.027  -6.762  25.328  1.00 48.16           C  
ATOM   1280  C   GLU A 169      -3.209  -8.188  24.812  1.00 48.16           C  
ATOM   1281  CB  GLU A 169      -3.941  -5.805  24.562  1.00 48.16           C  
ATOM   1282  O   GLU A 169      -2.584  -8.578  23.828  1.00 48.16           O  
ATOM   1283  CG  GLU A 169      -4.977  -5.109  25.438  1.00 48.16           C  
ATOM   1284  CD  GLU A 169      -5.848  -4.129  24.656  1.00 48.16           C  
ATOM   1285  OE1 GLU A 169      -6.785  -3.551  25.266  1.00 48.16           O  
ATOM   1286  OE2 GLU A 169      -5.590  -3.936  23.453  1.00 48.16           O  
ATOM   1287  N   GLU A 170      -3.318  -9.078  25.703  1.00 61.84           N  
ATOM   1288  CA  GLU A 170      -3.725 -10.438  25.359  1.00 61.84           C  
ATOM   1289  C   GLU A 170      -4.574 -10.461  24.094  1.00 61.84           C  
ATOM   1290  CB  GLU A 170      -4.492 -11.078  26.531  1.00 61.84           C  
ATOM   1291  O   GLU A 170      -5.660  -9.875  24.062  1.00 61.84           O  
ATOM   1292  CG  GLU A 170      -3.602 -11.742  27.562  1.00 61.84           C  
ATOM   1293  CD  GLU A 170      -4.379 -12.445  28.672  1.00 61.84           C  
ATOM   1294  OE1 GLU A 170      -3.752 -13.062  29.562  1.00 61.84           O  
ATOM   1295  OE2 GLU A 170      -5.629 -12.367  28.641  1.00 61.84           O  
ATOM   1296  N   VAL A 171      -3.895 -10.359  23.031  1.00 73.56           N  
ATOM   1297  CA  VAL A 171      -4.637 -10.367  21.781  1.00 73.56           C  
ATOM   1298  C   VAL A 171      -5.148 -11.773  21.500  1.00 73.56           C  
ATOM   1299  CB  VAL A 171      -3.770  -9.867  20.609  1.00 73.56           C  
ATOM   1300  O   VAL A 171      -4.484 -12.766  21.812  1.00 73.56           O  
ATOM   1301  CG1 VAL A 171      -4.570  -9.875  19.297  1.00 73.56           C  
ATOM   1302  CG2 VAL A 171      -3.230  -8.469  20.891  1.00 73.56           C  
ATOM   1303  N   ASP A 172      -6.344 -11.828  21.375  1.00 83.19           N  
ATOM   1304  CA  ASP A 172      -6.992 -13.070  20.969  1.00 83.19           C  
ATOM   1305  C   ASP A 172      -6.383 -13.617  19.688  1.00 83.19           C  
ATOM   1306  CB  ASP A 172      -8.500 -12.859  20.797  1.00 83.19           C  
ATOM   1307  O   ASP A 172      -6.512 -13.008  18.625  1.00 83.19           O  
ATOM   1308  CG  ASP A 172      -9.234 -14.133  20.422  1.00 83.19           C  
ATOM   1309  OD1 ASP A 172      -8.695 -15.234  20.656  1.00 83.19           O  
ATOM   1310  OD2 ASP A 172     -10.367 -14.031  19.906  1.00 83.19           O  
ATOM   1311  N   GLU A 173      -5.664 -14.578  19.859  1.00 86.75           N  
ATOM   1312  CA  GLU A 173      -4.992 -15.195  18.719  1.00 86.75           C  
ATOM   1313  C   GLU A 173      -5.883 -16.234  18.047  1.00 86.75           C  
ATOM   1314  CB  GLU A 173      -3.672 -15.836  19.156  1.00 86.75           C  
ATOM   1315  O   GLU A 173      -5.410 -17.047  17.250  1.00 86.75           O  
ATOM   1316  CG  GLU A 173      -2.674 -14.852  19.734  1.00 86.75           C  
ATOM   1317  CD  GLU A 173      -1.349 -15.492  20.125  1.00 86.75           C  
ATOM   1318  OE1 GLU A 173      -0.477 -14.797  20.688  1.00 86.75           O  
ATOM   1319  OE2 GLU A 173      -1.179 -16.703  19.844  1.00 86.75           O  
ATOM   1320  N   THR A 174      -7.113 -16.031  18.359  1.00 87.81           N  
ATOM   1321  CA  THR A 174      -8.000 -17.047  17.781  1.00 87.81           C  
ATOM   1322  C   THR A 174      -8.148 -16.844  16.281  1.00 87.81           C  
ATOM   1323  CB  THR A 174      -9.391 -17.000  18.453  1.00 87.81           C  
ATOM   1324  O   THR A 174      -8.391 -15.734  15.812  1.00 87.81           O  
ATOM   1325  CG2 THR A 174     -10.125 -18.328  18.266  1.00 87.81           C  
ATOM   1326  OG1 THR A 174      -9.234 -16.750  19.859  1.00 87.81           O  
ATOM   1327  N   GLY A 175      -7.836 -17.797  15.555  1.00 87.75           N  
ATOM   1328  CA  GLY A 175      -8.047 -17.766  14.109  1.00 87.75           C  
ATOM   1329  C   GLY A 175      -6.789 -17.438  13.328  1.00 87.75           C  
ATOM   1330  O   GLY A 175      -6.828 -17.312  12.109  1.00 87.75           O  
ATOM   1331  N   VAL A 176      -5.727 -17.203  14.102  1.00 92.62           N  
ATOM   1332  CA  VAL A 176      -4.469 -16.891  13.430  1.00 92.62           C  
ATOM   1333  C   VAL A 176      -3.453 -18.000  13.703  1.00 92.62           C  
ATOM   1334  CB  VAL A 176      -3.904 -15.523  13.867  1.00 92.62           C  
ATOM   1335  O   VAL A 176      -3.305 -18.438  14.844  1.00 92.62           O  
ATOM   1336  CG1 VAL A 176      -2.656 -15.172  13.062  1.00 92.62           C  
ATOM   1337  CG2 VAL A 176      -4.965 -14.438  13.727  1.00 92.62           C  
ATOM   1338  N   GLU A 177      -2.883 -18.469  12.703  1.00 92.31           N  
ATOM   1339  CA  GLU A 177      -1.894 -19.531  12.844  1.00 92.31           C  
ATOM   1340  C   GLU A 177      -0.595 -19.016  13.445  1.00 92.31           C  
ATOM   1341  CB  GLU A 177      -1.615 -20.188  11.484  1.00 92.31           C  
ATOM   1342  O   GLU A 177      -0.127 -17.922  13.078  1.00 92.31           O  
ATOM   1343  CG  GLU A 177      -2.691 -21.172  11.047  1.00 92.31           C  
ATOM   1344  CD  GLU A 177      -2.348 -21.906   9.758  1.00 92.31           C  
ATOM   1345  OE1 GLU A 177      -3.182 -22.703   9.266  1.00 92.31           O  
ATOM   1346  OE2 GLU A 177      -1.234 -21.672   9.234  1.00 92.31           O  
ATOM   1347  N   VAL A 178      -0.025 -19.828  14.273  1.00 91.88           N  
ATOM   1348  CA  VAL A 178       1.185 -19.438  14.992  1.00 91.88           C  
ATOM   1349  C   VAL A 178       2.330 -19.234  14.000  1.00 91.88           C  
ATOM   1350  CB  VAL A 178       1.578 -20.484  16.047  1.00 91.88           C  
ATOM   1351  O   VAL A 178       3.127 -18.297  14.141  1.00 91.88           O  
ATOM   1352  CG1 VAL A 178       2.920 -20.125  16.688  1.00 91.88           C  
ATOM   1353  CG2 VAL A 178       0.489 -20.594  17.109  1.00 91.88           C  
ATOM   1354  N   LYS A 179       2.404 -20.047  13.078  1.00 90.69           N  
ATOM   1355  CA  LYS A 179       3.471 -19.953  12.086  1.00 90.69           C  
ATOM   1356  C   LYS A 179       3.412 -18.625  11.336  1.00 90.69           C  
ATOM   1357  CB  LYS A 179       3.381 -21.125  11.094  1.00 90.69           C  
ATOM   1358  O   LYS A 179       4.449 -18.031  11.031  1.00 90.69           O  
ATOM   1359  CG  LYS A 179       3.832 -22.453  11.664  1.00 90.69           C  
ATOM   1360  CD  LYS A 179       3.818 -23.547  10.602  1.00 90.69           C  
ATOM   1361  CE  LYS A 179       4.250 -24.891  11.180  1.00 90.69           C  
ATOM   1362  NZ  LYS A 179       4.195 -25.969  10.148  1.00 90.69           N  
ATOM   1363  N   ASP A 180       2.227 -18.156  11.102  1.00 94.06           N  
ATOM   1364  CA  ASP A 180       2.053 -16.891  10.414  1.00 94.06           C  
ATOM   1365  C   ASP A 180       2.482 -15.719  11.297  1.00 94.06           C  
ATOM   1366  CB  ASP A 180       0.596 -16.703   9.977  1.00 94.06           C  
ATOM   1367  O   ASP A 180       3.094 -14.758  10.820  1.00 94.06           O  
ATOM   1368  CG  ASP A 180       0.173 -17.688   8.906  1.00 94.06           C  
ATOM   1369  OD1 ASP A 180       1.051 -18.312   8.273  1.00 94.06           O  
ATOM   1370  OD2 ASP A 180      -1.049 -17.844   8.688  1.00 94.06           O  
ATOM   1371  N   ILE A 181       2.207 -15.859  12.570  1.00 94.31           N  
ATOM   1372  CA  ILE A 181       2.588 -14.820  13.516  1.00 94.31           C  
ATOM   1373  C   ILE A 181       4.109 -14.695  13.555  1.00 94.31           C  
ATOM   1374  CB  ILE A 181       2.029 -15.102  14.922  1.00 94.31           C  
ATOM   1375  O   ILE A 181       4.652 -13.586  13.477  1.00 94.31           O  
ATOM   1376  CG1 ILE A 181       0.497 -15.133  14.898  1.00 94.31           C  
ATOM   1377  CG2 ILE A 181       2.539 -14.062  15.930  1.00 94.31           C  
ATOM   1378  CD1 ILE A 181      -0.135 -15.625  16.188  1.00 94.31           C  
ATOM   1379  N   GLU A 182       4.715 -15.805  13.625  1.00 92.62           N  
ATOM   1380  CA  GLU A 182       6.176 -15.820  13.688  1.00 92.62           C  
ATOM   1381  C   GLU A 182       6.789 -15.250  12.414  1.00 92.62           C  
ATOM   1382  CB  GLU A 182       6.688 -17.234  13.930  1.00 92.62           C  
ATOM   1383  O   GLU A 182       7.793 -14.539  12.461  1.00 92.62           O  
ATOM   1384  CG  GLU A 182       6.359 -17.781  15.312  1.00 92.62           C  
ATOM   1385  CD  GLU A 182       6.777 -19.234  15.508  1.00 92.62           C  
ATOM   1386  OE1 GLU A 182       6.641 -19.766  16.625  1.00 92.62           O  
ATOM   1387  OE2 GLU A 182       7.246 -19.844  14.516  1.00 92.62           O  
ATOM   1388  N   LEU A 183       6.199 -15.555  11.398  1.00 93.88           N  
ATOM   1389  CA  LEU A 183       6.680 -15.062  10.117  1.00 93.88           C  
ATOM   1390  C   LEU A 183       6.562 -13.547  10.039  1.00 93.88           C  
ATOM   1391  CB  LEU A 183       5.895 -15.703   8.969  1.00 93.88           C  
ATOM   1392  O   LEU A 183       7.512 -12.859   9.641  1.00 93.88           O  
ATOM   1393  CG  LEU A 183       6.324 -15.320   7.551  1.00 93.88           C  
ATOM   1394  CD1 LEU A 183       7.762 -15.766   7.297  1.00 93.88           C  
ATOM   1395  CD2 LEU A 183       5.383 -15.938   6.520  1.00 93.88           C  
ATOM   1396  N   VAL A 184       5.410 -13.062  10.367  1.00 94.69           N  
ATOM   1397  CA  VAL A 184       5.176 -11.625  10.328  1.00 94.69           C  
ATOM   1398  C   VAL A 184       6.121 -10.922  11.305  1.00 94.69           C  
ATOM   1399  CB  VAL A 184       3.709 -11.281  10.664  1.00 94.69           C  
ATOM   1400  O   VAL A 184       6.688  -9.875  10.984  1.00 94.69           O  
ATOM   1401  CG1 VAL A 184       3.531  -9.766  10.805  1.00 94.69           C  
ATOM   1402  CG2 VAL A 184       2.773 -11.828   9.594  1.00 94.69           C  
ATOM   1403  N   MET A 185       6.340 -11.547  12.430  1.00 92.44           N  
ATOM   1404  CA  MET A 185       7.266 -10.992  13.414  1.00 92.44           C  
ATOM   1405  C   MET A 185       8.680 -10.906  12.852  1.00 92.44           C  
ATOM   1406  CB  MET A 185       7.262 -11.820  14.695  1.00 92.44           C  
ATOM   1407  O   MET A 185       9.367  -9.898  13.023  1.00 92.44           O  
ATOM   1408  CG  MET A 185       6.000 -11.664  15.531  1.00 92.44           C  
ATOM   1409  SD  MET A 185       6.020 -12.695  17.047  1.00 92.44           S  
ATOM   1410  CE  MET A 185       7.426 -11.953  17.922  1.00 92.44           C  
ATOM   1411  N   SER A 186       9.039 -11.930  12.203  1.00 90.62           N  
ATOM   1412  CA  SER A 186      10.391 -12.023  11.664  1.00 90.62           C  
ATOM   1413  C   SER A 186      10.594 -11.039  10.516  1.00 90.62           C  
ATOM   1414  CB  SER A 186      10.688 -13.445  11.195  1.00 90.62           C  
ATOM   1415  O   SER A 186      11.656 -10.430  10.398  1.00 90.62           O  
ATOM   1416  OG  SER A 186      10.047 -13.703   9.961  1.00 90.62           O  
ATOM   1417  N   GLN A 187       9.609 -10.836   9.719  1.00 91.38           N  
ATOM   1418  CA  GLN A 187       9.742 -10.031   8.508  1.00 91.38           C  
ATOM   1419  C   GLN A 187       9.594  -8.547   8.812  1.00 91.38           C  
ATOM   1420  CB  GLN A 187       8.711 -10.461   7.457  1.00 91.38           C  
ATOM   1421  O   GLN A 187      10.273  -7.711   8.203  1.00 91.38           O  
ATOM   1422  CG  GLN A 187       8.961 -11.844   6.875  1.00 91.38           C  
ATOM   1423  CD  GLN A 187      10.312 -11.953   6.191  1.00 91.38           C  
ATOM   1424  NE2 GLN A 187      10.953 -13.117   6.320  1.00 91.38           N  
ATOM   1425  OE1 GLN A 187      10.781 -11.008   5.547  1.00 91.38           O  
ATOM   1426  N   ALA A 188       8.672  -8.289   9.711  1.00 92.75           N  
ATOM   1427  CA  ALA A 188       8.391  -6.887  10.000  1.00 92.75           C  
ATOM   1428  C   ALA A 188       9.117  -6.430  11.258  1.00 92.75           C  
ATOM   1429  CB  ALA A 188       6.883  -6.668  10.156  1.00 92.75           C  
ATOM   1430  O   ALA A 188       9.133  -5.238  11.586  1.00 92.75           O  
ATOM   1431  N   ASN A 189       9.789  -7.285  11.961  1.00 89.38           N  
ATOM   1432  CA  ASN A 189      10.492  -6.988  13.203  1.00 89.38           C  
ATOM   1433  C   ASN A 189       9.586  -6.266  14.203  1.00 89.38           C  
ATOM   1434  CB  ASN A 189      11.750  -6.160  12.930  1.00 89.38           C  
ATOM   1435  O   ASN A 189       9.922  -5.168  14.664  1.00 89.38           O  
ATOM   1436  CG  ASN A 189      12.797  -6.312  14.008  1.00 89.38           C  
ATOM   1437  ND2 ASN A 189      13.734  -5.371  14.062  1.00 89.38           N  
ATOM   1438  OD1 ASN A 189      12.773  -7.266  14.789  1.00 89.38           O  
ATOM   1439  N   VAL A 190       8.422  -6.883  14.469  1.00 91.94           N  
ATOM   1440  CA  VAL A 190       7.438  -6.293  15.367  1.00 91.94           C  
ATOM   1441  C   VAL A 190       7.078  -7.293  16.469  1.00 91.94           C  
ATOM   1442  CB  VAL A 190       6.168  -5.855  14.609  1.00 91.94           C  
ATOM   1443  O   VAL A 190       7.473  -8.461  16.406  1.00 91.94           O  
ATOM   1444  CG1 VAL A 190       6.484  -4.727  13.625  1.00 91.94           C  
ATOM   1445  CG2 VAL A 190       5.547  -7.047  13.875  1.00 91.94           C  
ATOM   1446  N   SER A 191       6.336  -6.770  17.438  1.00 89.94           N  
ATOM   1447  CA  SER A 191       5.906  -7.613  18.547  1.00 89.94           C  
ATOM   1448  C   SER A 191       4.797  -8.570  18.125  1.00 89.94           C  
ATOM   1449  CB  SER A 191       5.422  -6.754  19.719  1.00 89.94           C  
ATOM   1450  O   SER A 191       4.164  -8.367  17.078  1.00 89.94           O  
ATOM   1451  OG  SER A 191       4.219  -6.086  19.391  1.00 89.94           O  
ATOM   1452  N   ARG A 192       4.613  -9.547  18.906  1.00 91.94           N  
ATOM   1453  CA  ARG A 192       3.609 -10.578  18.641  1.00 91.94           C  
ATOM   1454  C   ARG A 192       2.209  -9.977  18.578  1.00 91.94           C  
ATOM   1455  CB  ARG A 192       3.666 -11.664  19.719  1.00 91.94           C  
ATOM   1456  O   ARG A 192       1.412 -10.328  17.719  1.00 91.94           O  
ATOM   1457  CG  ARG A 192       2.795 -12.875  19.422  1.00 91.94           C  
ATOM   1458  CD  ARG A 192       2.941 -13.953  20.484  1.00 91.94           C  
ATOM   1459  NE  ARG A 192       2.328 -15.211  20.062  1.00 91.94           N  
ATOM   1460  NH1 ARG A 192       3.053 -16.422  21.891  1.00 91.94           N  
ATOM   1461  NH2 ARG A 192       1.801 -17.438  20.266  1.00 91.94           N  
ATOM   1462  CZ  ARG A 192       2.395 -16.359  20.750  1.00 91.94           C  
ATOM   1463  N   ALA A 193       1.898  -9.141  19.438  1.00 91.19           N  
ATOM   1464  CA  ALA A 193       0.583  -8.508  19.500  1.00 91.19           C  
ATOM   1465  C   ALA A 193       0.314  -7.699  18.234  1.00 91.19           C  
ATOM   1466  CB  ALA A 193       0.471  -7.621  20.734  1.00 91.19           C  
ATOM   1467  O   ALA A 193      -0.782  -7.758  17.672  1.00 91.19           O  
ATOM   1468  N   LYS A 194       1.284  -6.996  17.797  1.00 91.50           N  
ATOM   1469  CA  LYS A 194       1.148  -6.203  16.578  1.00 91.50           C  
ATOM   1470  C   LYS A 194       0.987  -7.102  15.359  1.00 91.50           C  
ATOM   1471  CB  LYS A 194       2.357  -5.285  16.406  1.00 91.50           C  
ATOM   1472  O   LYS A 194       0.197  -6.801  14.461  1.00 91.50           O  
ATOM   1473  CG  LYS A 194       2.334  -4.051  17.297  1.00 91.50           C  
ATOM   1474  CD  LYS A 194       3.488  -3.109  16.969  1.00 91.50           C  
ATOM   1475  CE  LYS A 194       3.494  -1.898  17.891  1.00 91.50           C  
ATOM   1476  NZ  LYS A 194       4.668  -1.012  17.641  1.00 91.50           N  
ATOM   1477  N   ALA A 195       1.754  -8.133  15.406  1.00 94.81           N  
ATOM   1478  CA  ALA A 195       1.657  -9.086  14.305  1.00 94.81           C  
ATOM   1479  C   ALA A 195       0.258  -9.695  14.227  1.00 94.81           C  
ATOM   1480  CB  ALA A 195       2.699 -10.195  14.469  1.00 94.81           C  
ATOM   1481  O   ALA A 195      -0.318  -9.797  13.141  1.00 94.81           O  
ATOM   1482  N   VAL A 196      -0.325 -10.000  15.336  1.00 94.00           N  
ATOM   1483  CA  VAL A 196      -1.649 -10.609  15.391  1.00 94.00           C  
ATOM   1484  C   VAL A 196      -2.699  -9.609  14.914  1.00 94.00           C  
ATOM   1485  CB  VAL A 196      -1.991 -11.102  16.812  1.00 94.00           C  
ATOM   1486  O   VAL A 196      -3.600  -9.961  14.148  1.00 94.00           O  
ATOM   1487  CG1 VAL A 196      -3.459 -11.516  16.906  1.00 94.00           C  
ATOM   1488  CG2 VAL A 196      -1.079 -12.266  17.203  1.00 94.00           C  
ATOM   1489  N   ARG A 197      -2.570  -8.461  15.297  1.00 91.56           N  
ATOM   1490  CA  ARG A 197      -3.520  -7.426  14.898  1.00 91.56           C  
ATOM   1491  C   ARG A 197      -3.463  -7.180  13.398  1.00 91.56           C  
ATOM   1492  CB  ARG A 197      -3.240  -6.125  15.656  1.00 91.56           C  
ATOM   1493  O   ARG A 197      -4.500  -7.039  12.750  1.00 91.56           O  
ATOM   1494  CG  ARG A 197      -4.402  -5.148  15.648  1.00 91.56           C  
ATOM   1495  CD  ARG A 197      -4.090  -3.891  16.453  1.00 91.56           C  
ATOM   1496  NE  ARG A 197      -4.375  -4.070  17.875  1.00 91.56           N  
ATOM   1497  NH1 ARG A 197      -2.582  -2.812  18.609  1.00 91.56           N  
ATOM   1498  NH2 ARG A 197      -4.004  -3.783  20.125  1.00 91.56           N  
ATOM   1499  CZ  ARG A 197      -3.654  -3.555  18.859  1.00 91.56           C  
ATOM   1500  N   ALA A 198      -2.266  -7.109  12.945  1.00 93.75           N  
ATOM   1501  CA  ALA A 198      -2.102  -6.883  11.516  1.00 93.75           C  
ATOM   1502  C   ALA A 198      -2.697  -8.031  10.703  1.00 93.75           C  
ATOM   1503  CB  ALA A 198      -0.625  -6.707  11.164  1.00 93.75           C  
ATOM   1504  O   ALA A 198      -3.359  -7.809   9.688  1.00 93.75           O  
ATOM   1505  N   LEU A 199      -2.459  -9.234  11.172  1.00 95.12           N  
ATOM   1506  CA  LEU A 199      -2.992 -10.414  10.492  1.00 95.12           C  
ATOM   1507  C   LEU A 199      -4.516 -10.422  10.539  1.00 95.12           C  
ATOM   1508  CB  LEU A 199      -2.443 -11.695  11.133  1.00 95.12           C  
ATOM   1509  O   LEU A 199      -5.168 -10.703   9.531  1.00 95.12           O  
ATOM   1510  CG  LEU A 199      -1.013 -12.078  10.758  1.00 95.12           C  
ATOM   1511  CD1 LEU A 199      -0.487 -13.156  11.703  1.00 95.12           C  
ATOM   1512  CD2 LEU A 199      -0.949 -12.555   9.305  1.00 95.12           C  
ATOM   1513  N   LYS A 200      -5.066 -10.062  11.594  1.00 91.62           N  
ATOM   1514  CA  LYS A 200      -6.520 -10.039  11.742  1.00 91.62           C  
ATOM   1515  C   LYS A 200      -7.133  -8.891  10.938  1.00 91.62           C  
ATOM   1516  CB  LYS A 200      -6.906  -9.914  13.219  1.00 91.62           C  
ATOM   1517  O   LYS A 200      -8.195  -9.055  10.336  1.00 91.62           O  
ATOM   1518  CG  LYS A 200      -6.699 -11.188  14.023  1.00 91.62           C  
ATOM   1519  CD  LYS A 200      -7.273 -11.062  15.422  1.00 91.62           C  
ATOM   1520  CE  LYS A 200      -7.125 -12.359  16.203  1.00 91.62           C  
ATOM   1521  NZ  LYS A 200      -7.688 -12.242  17.594  1.00 91.62           N  
ATOM   1522  N   ASN A 201      -6.457  -7.805  10.969  1.00 90.81           N  
ATOM   1523  CA  ASN A 201      -6.930  -6.652  10.203  1.00 90.81           C  
ATOM   1524  C   ASN A 201      -6.949  -6.945   8.703  1.00 90.81           C  
ATOM   1525  CB  ASN A 201      -6.066  -5.426  10.492  1.00 90.81           C  
ATOM   1526  O   ASN A 201      -7.719  -6.336   7.961  1.00 90.81           O  
ATOM   1527  CG  ASN A 201      -6.340  -4.828  11.859  1.00 90.81           C  
ATOM   1528  ND2 ASN A 201      -5.465  -3.938  12.305  1.00 90.81           N  
ATOM   1529  OD1 ASN A 201      -7.332  -5.164  12.508  1.00 90.81           O  
ATOM   1530  N   ASN A 202      -6.113  -7.832   8.297  1.00 91.88           N  
ATOM   1531  CA  ASN A 202      -5.984  -8.109   6.871  1.00 91.88           C  
ATOM   1532  C   ASN A 202      -6.473  -9.516   6.527  1.00 91.88           C  
ATOM   1533  CB  ASN A 202      -4.535  -7.926   6.414  1.00 91.88           C  
ATOM   1534  O   ASN A 202      -5.977 -10.141   5.590  1.00 91.88           O  
ATOM   1535  CG  ASN A 202      -4.078  -6.484   6.496  1.00 91.88           C  
ATOM   1536  ND2 ASN A 202      -3.244  -6.184   7.488  1.00 91.88           N  
ATOM   1537  OD1 ASN A 202      -4.469  -5.648   5.680  1.00 91.88           O  
ATOM   1538  N   SER A 203      -7.316 -10.039   7.281  1.00 90.94           N  
ATOM   1539  CA  SER A 203      -7.949 -11.328   7.055  1.00 90.94           C  
ATOM   1540  C   SER A 203      -6.910 -12.422   6.820  1.00 90.94           C  
ATOM   1541  CB  SER A 203      -8.898 -11.258   5.859  1.00 90.94           C  
ATOM   1542  O   SER A 203      -7.086 -13.273   5.949  1.00 90.94           O  
ATOM   1543  OG  SER A 203      -9.883 -10.250   6.055  1.00 90.94           O  
ATOM   1544  N   ASN A 204      -5.781 -12.344   7.500  1.00 92.25           N  
ATOM   1545  CA  ASN A 204      -4.707 -13.328   7.484  1.00 92.25           C  
ATOM   1546  C   ASN A 204      -3.992 -13.359   6.137  1.00 92.25           C  
ATOM   1547  CB  ASN A 204      -5.250 -14.719   7.832  1.00 92.25           C  
ATOM   1548  O   ASN A 204      -3.465 -14.398   5.734  1.00 92.25           O  
ATOM   1549  CG  ASN A 204      -5.656 -14.836   9.289  1.00 92.25           C  
ATOM   1550  ND2 ASN A 204      -6.277 -15.961   9.641  1.00 92.25           N  
ATOM   1551  OD1 ASN A 204      -5.414 -13.930  10.086  1.00 92.25           O  
ATOM   1552  N   ASP A 205      -4.113 -12.188   5.402  1.00 93.75           N  
ATOM   1553  CA  ASP A 205      -3.248 -11.969   4.250  1.00 93.75           C  
ATOM   1554  C   ASP A 205      -1.844 -11.555   4.684  1.00 93.75           C  
ATOM   1555  CB  ASP A 205      -3.844 -10.906   3.322  1.00 93.75           C  
ATOM   1556  O   ASP A 205      -1.640 -10.430   5.156  1.00 93.75           O  
ATOM   1557  CG  ASP A 205      -3.053 -10.727   2.039  1.00 93.75           C  
ATOM   1558  OD1 ASP A 205      -1.809 -10.828   2.068  1.00 93.75           O  
ATOM   1559  OD2 ASP A 205      -3.682 -10.477   0.987  1.00 93.75           O  
ATOM   1560  N   ILE A 206      -0.943 -12.414   4.484  1.00 94.94           N  
ATOM   1561  CA  ILE A 206       0.381 -12.250   5.074  1.00 94.94           C  
ATOM   1562  C   ILE A 206       1.082 -11.047   4.445  1.00 94.94           C  
ATOM   1563  CB  ILE A 206       1.238 -13.523   4.891  1.00 94.94           C  
ATOM   1564  O   ILE A 206       1.725 -10.266   5.148  1.00 94.94           O  
ATOM   1565  CG1 ILE A 206       0.777 -14.617   5.859  1.00 94.94           C  
ATOM   1566  CG2 ILE A 206       2.723 -13.211   5.090  1.00 94.94           C  
ATOM   1567  CD1 ILE A 206       1.463 -15.961   5.648  1.00 94.94           C  
ATOM   1568  N   VAL A 207       0.943 -10.852   3.164  1.00 95.19           N  
ATOM   1569  CA  VAL A 207       1.647  -9.781   2.469  1.00 95.19           C  
ATOM   1570  C   VAL A 207       1.074  -8.430   2.891  1.00 95.19           C  
ATOM   1571  CB  VAL A 207       1.557  -9.945   0.936  1.00 95.19           C  
ATOM   1572  O   VAL A 207       1.820  -7.520   3.258  1.00 95.19           O  
ATOM   1573  CG1 VAL A 207       2.238  -8.773   0.228  1.00 95.19           C  
ATOM   1574  CG2 VAL A 207       2.180 -11.273   0.503  1.00 95.19           C  
ATOM   1575  N   ASN A 208      -0.242  -8.336   2.883  1.00 94.12           N  
ATOM   1576  CA  ASN A 208      -0.880  -7.094   3.303  1.00 94.12           C  
ATOM   1577  C   ASN A 208      -0.611  -6.797   4.773  1.00 94.12           C  
ATOM   1578  CB  ASN A 208      -2.387  -7.148   3.039  1.00 94.12           C  
ATOM   1579  O   ASN A 208      -0.460  -5.637   5.160  1.00 94.12           O  
ATOM   1580  CG  ASN A 208      -2.730  -6.953   1.575  1.00 94.12           C  
ATOM   1581  ND2 ASN A 208      -3.932  -7.371   1.188  1.00 94.12           N  
ATOM   1582  OD1 ASN A 208      -1.924  -6.438   0.798  1.00 94.12           O  
ATOM   1583  N   ALA A 209      -0.525  -7.848   5.555  1.00 95.12           N  
ATOM   1584  CA  ALA A 209      -0.222  -7.660   6.973  1.00 95.12           C  
ATOM   1585  C   ALA A 209       1.177  -7.078   7.160  1.00 95.12           C  
ATOM   1586  CB  ALA A 209      -0.351  -8.984   7.723  1.00 95.12           C  
ATOM   1587  O   ALA A 209       1.365  -6.137   7.934  1.00 95.12           O  
ATOM   1588  N   ILE A 210       2.072  -7.594   6.422  1.00 94.69           N  
ATOM   1589  CA  ILE A 210       3.447  -7.113   6.504  1.00 94.69           C  
ATOM   1590  C   ILE A 210       3.531  -5.691   5.961  1.00 94.69           C  
ATOM   1591  CB  ILE A 210       4.418  -8.039   5.738  1.00 94.69           C  
ATOM   1592  O   ILE A 210       4.223  -4.840   6.527  1.00 94.69           O  
ATOM   1593  CG1 ILE A 210       4.492  -9.414   6.410  1.00 94.69           C  
ATOM   1594  CG2 ILE A 210       5.805  -7.402   5.637  1.00 94.69           C  
ATOM   1595  CD1 ILE A 210       5.199 -10.477   5.582  1.00 94.69           C  
ATOM   1596  N   MET A 211       2.826  -5.473   4.934  1.00 92.19           N  
ATOM   1597  CA  MET A 211       2.795  -4.141   4.336  1.00 92.19           C  
ATOM   1598  C   MET A 211       2.273  -3.111   5.332  1.00 92.19           C  
ATOM   1599  CB  MET A 211       1.928  -4.137   3.076  1.00 92.19           C  
ATOM   1600  O   MET A 211       2.795  -1.997   5.410  1.00 92.19           O  
ATOM   1601  CG  MET A 211       2.645  -4.648   1.838  1.00 92.19           C  
ATOM   1602  SD  MET A 211       1.596  -4.562   0.334  1.00 92.19           S  
ATOM   1603  CE  MET A 211       1.304  -2.775   0.247  1.00 92.19           C  
ATOM   1604  N   GLU A 212       1.295  -3.518   5.996  1.00 90.56           N  
ATOM   1605  CA  GLU A 212       0.701  -2.619   6.984  1.00 90.56           C  
ATOM   1606  C   GLU A 212       1.701  -2.264   8.078  1.00 90.56           C  
ATOM   1607  CB  GLU A 212      -0.552  -3.250   7.598  1.00 90.56           C  
ATOM   1608  O   GLU A 212       1.688  -1.146   8.602  1.00 90.56           O  
ATOM   1609  CG  GLU A 212      -1.220  -2.383   8.656  1.00 90.56           C  
ATOM   1610  CD  GLU A 212      -2.406  -3.059   9.320  1.00 90.56           C  
ATOM   1611  OE1 GLU A 212      -2.781  -2.654  10.445  1.00 90.56           O  
ATOM   1612  OE2 GLU A 212      -2.965  -4.000   8.719  1.00 90.56           O  
ATOM   1613  N   LEU A 213       2.547  -3.174   8.328  1.00 89.50           N  
ATOM   1614  CA  LEU A 213       3.482  -3.014   9.438  1.00 89.50           C  
ATOM   1615  C   LEU A 213       4.766  -2.330   8.977  1.00 89.50           C  
ATOM   1616  CB  LEU A 213       3.812  -4.375  10.062  1.00 89.50           C  
ATOM   1617  O   LEU A 213       5.484  -1.739   9.781  1.00 89.50           O  
ATOM   1618  CG  LEU A 213       2.672  -5.078  10.797  1.00 89.50           C  
ATOM   1619  CD1 LEU A 213       3.055  -6.520  11.109  1.00 89.50           C  
ATOM   1620  CD2 LEU A 213       2.312  -4.324  12.078  1.00 89.50           C  
ATOM   1621  N   THR A 214       5.051  -2.387   7.723  1.00 86.44           N  
ATOM   1622  CA  THR A 214       6.355  -1.920   7.266  1.00 86.44           C  
ATOM   1623  C   THR A 214       6.207  -0.667   6.406  1.00 86.44           C  
ATOM   1624  CB  THR A 214       7.090  -3.012   6.465  1.00 86.44           C  
ATOM   1625  O   THR A 214       7.191   0.024   6.137  1.00 86.44           O  
ATOM   1626  CG2 THR A 214       7.359  -4.238   7.328  1.00 86.44           C  
ATOM   1627  OG1 THR A 214       6.281  -3.398   5.344  1.00 86.44           O  
ATOM   1628  N   MET A 215       5.000  -0.430   5.844  1.00 72.06           N  
ATOM   1629  CA  MET A 215       4.812   0.699   4.934  1.00 72.06           C  
ATOM   1630  C   MET A 215       3.689   1.607   5.418  1.00 72.06           C  
ATOM   1631  CB  MET A 215       4.516   0.206   3.518  1.00 72.06           C  
ATOM   1632  O   MET A 215       2.766   1.152   6.098  1.00 72.06           O  
ATOM   1633  CG  MET A 215       5.602  -0.684   2.938  1.00 72.06           C  
ATOM   1634  SD  MET A 215       5.930  -0.330   1.166  1.00 72.06           S  
ATOM   1635  CE  MET A 215       7.145  -1.626   0.799  1.00 72.06           C  
TER    1636      MET A 215                                                      
ATOM   1637  N   MET B   1      -2.125  54.281 -56.531  1.00 17.67           N  
ATOM   1638  CA  MET B   1      -1.570  54.219 -57.875  1.00 17.67           C  
ATOM   1639  C   MET B   1      -0.378  53.250 -57.906  1.00 17.67           C  
ATOM   1640  CB  MET B   1      -1.151  55.594 -58.344  1.00 17.67           C  
ATOM   1641  O   MET B   1      -0.417  52.250 -58.625  1.00 17.67           O  
ATOM   1642  CG  MET B   1      -2.225  56.312 -59.125  1.00 17.67           C  
ATOM   1643  SD  MET B   1      -1.688  58.000 -59.688  1.00 17.67           S  
ATOM   1644  CE  MET B   1      -2.918  58.312 -60.969  1.00 17.67           C  
ATOM   1645  N   ARG B   2       0.896  53.781 -58.031  1.00 15.38           N  
ATOM   1646  CA  ARG B   2       1.759  53.562 -59.188  1.00 15.38           C  
ATOM   1647  C   ARG B   2       2.639  52.344 -59.000  1.00 15.38           C  
ATOM   1648  CB  ARG B   2       2.631  54.812 -59.438  1.00 15.38           C  
ATOM   1649  O   ARG B   2       2.668  51.469 -59.875  1.00 15.38           O  
ATOM   1650  CG  ARG B   2       2.119  55.719 -60.531  1.00 15.38           C  
ATOM   1651  CD  ARG B   2       3.039  56.906 -60.750  1.00 15.38           C  
ATOM   1652  NE  ARG B   2       2.639  57.688 -61.938  1.00 15.38           N  
ATOM   1653  NH1 ARG B   2       4.594  58.906 -62.031  1.00 15.38           N  
ATOM   1654  NH2 ARG B   2       2.924  59.281 -63.562  1.00 15.38           N  
ATOM   1655  CZ  ARG B   2       3.387  58.625 -62.500  1.00 15.38           C  
ATOM   1656  N   ARG B   3       3.982  52.594 -58.906  1.00 15.45           N  
ATOM   1657  CA  ARG B   3       4.969  52.375 -59.969  1.00 15.45           C  
ATOM   1658  C   ARG B   3       5.668  51.031 -59.812  1.00 15.45           C  
ATOM   1659  CB  ARG B   3       6.000  53.500 -59.969  1.00 15.45           C  
ATOM   1660  O   ARG B   3       5.629  50.438 -58.719  1.00 15.45           O  
ATOM   1661  CG  ARG B   3       5.875  54.438 -61.156  1.00 15.45           C  
ATOM   1662  CD  ARG B   3       6.906  55.562 -61.094  1.00 15.45           C  
ATOM   1663  NE  ARG B   3       7.012  56.281 -62.375  1.00 15.45           N  
ATOM   1664  NH1 ARG B   3       8.969  57.375 -61.812  1.00 15.45           N  
ATOM   1665  NH2 ARG B   3       7.984  57.719 -63.875  1.00 15.45           N  
ATOM   1666  CZ  ARG B   3       7.988  57.125 -62.688  1.00 15.45           C  
ATOM   1667  N   THR B   4       7.047  50.938 -60.031  1.00 14.86           N  
ATOM   1668  CA  THR B   4       7.969  50.562 -61.094  1.00 14.86           C  
ATOM   1669  C   THR B   4       8.867  49.406 -60.625  1.00 14.86           C  
ATOM   1670  CB  THR B   4       8.836  51.750 -61.562  1.00 14.86           C  
ATOM   1671  O   THR B   4       8.984  48.375 -61.312  1.00 14.86           O  
ATOM   1672  CG2 THR B   4       8.023  52.719 -62.406  1.00 14.86           C  
ATOM   1673  OG1 THR B   4       9.344  52.438 -60.406  1.00 14.86           O  
ATOM   1674  N   GLY B   5      10.031  49.594 -59.938  1.00 14.19           N  
ATOM   1675  CA  GLY B   5      11.281  49.469 -60.656  1.00 14.19           C  
ATOM   1676  C   GLY B   5      11.836  48.062 -60.656  1.00 14.19           C  
ATOM   1677  O   GLY B   5      11.414  47.219 -59.875  1.00 14.19           O  
ATOM   1678  N   ALA B   6      13.266  47.969 -60.688  1.00 15.57           N  
ATOM   1679  CA  ALA B   6      14.281  47.469 -61.656  1.00 15.57           C  
ATOM   1680  C   ALA B   6      14.789  46.094 -61.250  1.00 15.57           C  
ATOM   1681  CB  ALA B   6      15.438  48.469 -61.719  1.00 15.57           C  
ATOM   1682  O   ALA B   6      14.672  45.688 -60.094  1.00 15.57           O  
ATOM   1683  N   PRO B   7      16.047  45.562 -61.844  1.00 16.11           N  
ATOM   1684  CA  PRO B   7      16.531  44.562 -62.812  1.00 16.11           C  
ATOM   1685  C   PRO B   7      17.484  43.531 -62.156  1.00 16.11           C  
ATOM   1686  CB  PRO B   7      17.266  45.375 -63.875  1.00 16.11           C  
ATOM   1687  O   PRO B   7      17.297  42.344 -62.312  1.00 16.11           O  
ATOM   1688  CG  PRO B   7      17.828  46.531 -63.125  1.00 16.11           C  
ATOM   1689  CD  PRO B   7      17.156  46.625 -61.781  1.00 16.11           C  
ATOM   1690  N   ALA B   8      18.750  43.906 -61.688  1.00 14.27           N  
ATOM   1691  CA  ALA B   8      19.953  43.594 -62.438  1.00 14.27           C  
ATOM   1692  C   ALA B   8      20.453  42.188 -62.125  1.00 14.27           C  
ATOM   1693  CB  ALA B   8      21.062  44.625 -62.156  1.00 14.27           C  
ATOM   1694  O   ALA B   8      20.109  41.625 -61.094  1.00 14.27           O  
ATOM   1695  N   GLN B   9      21.844  41.812 -62.375  1.00 13.73           N  
ATOM   1696  CA  GLN B   9      22.641  41.062 -63.344  1.00 13.73           C  
ATOM   1697  C   GLN B   9      23.312  39.844 -62.688  1.00 13.73           C  
ATOM   1698  CB  GLN B   9      23.688  41.938 -64.000  1.00 13.73           C  
ATOM   1699  O   GLN B   9      23.062  38.688 -63.062  1.00 13.73           O  
ATOM   1700  CG  GLN B   9      23.250  42.531 -65.312  1.00 13.73           C  
ATOM   1701  CD  GLN B   9      24.312  43.406 -65.938  1.00 13.73           C  
ATOM   1702  NE2 GLN B   9      24.000  44.000 -67.125  1.00 13.73           N  
ATOM   1703  OE1 GLN B   9      25.406  43.594 -65.438  1.00 13.73           O  
ATOM   1704  N   ALA B  10      24.812  39.781 -62.625  1.00 13.66           N  
ATOM   1705  CA  ALA B  10      25.719  39.094 -63.531  1.00 13.66           C  
ATOM   1706  C   ALA B  10      26.281  37.812 -62.906  1.00 13.66           C  
ATOM   1707  CB  ALA B  10      26.859  40.031 -63.938  1.00 13.66           C  
ATOM   1708  O   ALA B  10      26.172  36.719 -63.500  1.00 13.66           O  
ATOM   1709  N   ASP B  11      27.578  37.781 -62.312  1.00 13.59           N  
ATOM   1710  CA  ASP B  11      28.766  37.250 -63.000  1.00 13.59           C  
ATOM   1711  C   ASP B  11      29.094  35.844 -62.531  1.00 13.59           C  
ATOM   1712  CB  ASP B  11      29.969  38.188 -62.750  1.00 13.59           C  
ATOM   1713  O   ASP B  11      28.656  35.406 -61.469  1.00 13.59           O  
ATOM   1714  CG  ASP B  11      30.594  38.688 -64.062  1.00 13.59           C  
ATOM   1715  OD1 ASP B  11      30.281  38.125 -65.125  1.00 13.59           O  
ATOM   1716  OD2 ASP B  11      31.406  39.625 -63.969  1.00 13.59           O  
ATOM   1717  N   SER B  12      30.391  35.188 -62.906  1.00 14.52           N  
ATOM   1718  CA  SER B  12      31.000  34.156 -63.719  1.00 14.52           C  
ATOM   1719  C   SER B  12      31.688  33.094 -62.875  1.00 14.52           C  
ATOM   1720  CB  SER B  12      32.031  34.781 -64.688  1.00 14.52           C  
ATOM   1721  O   SER B  12      31.484  31.891 -63.094  1.00 14.52           O  
ATOM   1722  OG  SER B  12      32.000  36.188 -64.562  1.00 14.52           O  
ATOM   1723  N   ARG B  13      32.750  33.281 -62.031  1.00 13.76           N  
ATOM   1724  CA  ARG B  13      34.031  32.781 -62.469  1.00 13.76           C  
ATOM   1725  C   ARG B  13      34.188  31.312 -62.094  1.00 13.76           C  
ATOM   1726  CB  ARG B  13      35.188  33.594 -61.938  1.00 13.76           C  
ATOM   1727  O   ARG B  13      33.438  30.781 -61.281  1.00 13.76           O  
ATOM   1728  CG  ARG B  13      35.469  34.875 -62.719  1.00 13.76           C  
ATOM   1729  CD  ARG B  13      36.656  35.625 -62.125  1.00 13.76           C  
ATOM   1730  NE  ARG B  13      36.938  36.844 -62.875  1.00 13.76           N  
ATOM   1731  NH1 ARG B  13      38.688  37.531 -61.562  1.00 13.76           N  
ATOM   1732  NH2 ARG B  13      38.062  38.812 -63.344  1.00 13.76           N  
ATOM   1733  CZ  ARG B  13      37.875  37.719 -62.594  1.00 13.76           C  
ATOM   1734  N   GLY B  14      35.500  30.875 -61.469  1.00 14.19           N  
ATOM   1735  CA  GLY B  14      36.625  30.078 -61.938  1.00 14.19           C  
ATOM   1736  C   GLY B  14      36.656  28.688 -61.375  1.00 14.19           C  
ATOM   1737  O   GLY B  14      36.031  28.422 -60.312  1.00 14.19           O  
ATOM   1738  N   ARG B  15      37.406  27.609 -61.906  1.00 14.91           N  
ATOM   1739  CA  ARG B  15      37.469  26.250 -62.438  1.00 14.91           C  
ATOM   1740  C   ARG B  15      38.219  25.328 -61.469  1.00 14.91           C  
ATOM   1741  CB  ARG B  15      38.156  26.234 -63.812  1.00 14.91           C  
ATOM   1742  O   ARG B  15      38.094  24.109 -61.531  1.00 14.91           O  
ATOM   1743  CG  ARG B  15      37.219  25.891 -64.938  1.00 14.91           C  
ATOM   1744  CD  ARG B  15      37.938  25.891 -66.312  1.00 14.91           C  
ATOM   1745  NE  ARG B  15      37.062  25.516 -67.375  1.00 14.91           N  
ATOM   1746  NH1 ARG B  15      38.750  25.344 -68.938  1.00 14.91           N  
ATOM   1747  NH2 ARG B  15      36.562  24.922 -69.562  1.00 14.91           N  
ATOM   1748  CZ  ARG B  15      37.469  25.266 -68.625  1.00 14.91           C  
ATOM   1749  N   GLY B  16      39.000  25.766 -60.469  1.00 14.32           N  
ATOM   1750  CA  GLY B  16      40.281  25.047 -60.562  1.00 14.32           C  
ATOM   1751  C   GLY B  16      40.188  23.594 -60.156  1.00 14.32           C  
ATOM   1752  O   GLY B  16      39.281  23.219 -59.406  1.00 14.32           O  
ATOM   1753  N   ARG B  17      41.094  22.672 -60.531  1.00 14.80           N  
ATOM   1754  CA  ARG B  17      41.281  21.312 -61.062  1.00 14.80           C  
ATOM   1755  C   ARG B  17      41.562  20.328 -59.938  1.00 14.80           C  
ATOM   1756  CB  ARG B  17      42.438  21.312 -62.094  1.00 14.80           C  
ATOM   1757  O   ARG B  17      40.875  19.312 -59.812  1.00 14.80           O  
ATOM   1758  CG  ARG B  17      41.969  21.062 -63.500  1.00 14.80           C  
ATOM   1759  CD  ARG B  17      43.156  21.062 -64.500  1.00 14.80           C  
ATOM   1760  NE  ARG B  17      42.719  20.766 -65.875  1.00 14.80           N  
ATOM   1761  NH1 ARG B  17      44.875  20.750 -66.750  1.00 14.80           N  
ATOM   1762  NH2 ARG B  17      43.062  20.344 -68.062  1.00 14.80           N  
ATOM   1763  CZ  ARG B  17      43.562  20.609 -66.875  1.00 14.80           C  
ATOM   1764  N   ALA B  18      42.875  20.141 -59.469  1.00 14.60           N  
ATOM   1765  CA  ALA B  18      43.625  18.984 -59.938  1.00 14.60           C  
ATOM   1766  C   ALA B  18      43.500  17.812 -58.969  1.00 14.60           C  
ATOM   1767  CB  ALA B  18      45.094  19.344 -60.156  1.00 14.60           C  
ATOM   1768  O   ALA B  18      42.812  16.828 -59.250  1.00 14.60           O  
ATOM   1769  N   ARG B  19      44.688  17.406 -58.156  1.00 14.83           N  
ATOM   1770  CA  ARG B  19      45.594  16.266 -58.344  1.00 14.83           C  
ATOM   1771  C   ARG B  19      45.250  15.148 -57.375  1.00 14.83           C  
ATOM   1772  CB  ARG B  19      47.031  16.688 -58.188  1.00 14.83           C  
ATOM   1773  O   ARG B  19      44.625  15.383 -56.344  1.00 14.83           O  
ATOM   1774  CG  ARG B  19      47.844  16.625 -59.469  1.00 14.83           C  
ATOM   1775  CD  ARG B  19      49.281  17.047 -59.250  1.00 14.83           C  
ATOM   1776  NE  ARG B  19      50.094  16.891 -60.469  1.00 14.83           N  
ATOM   1777  NH1 ARG B  19      52.125  16.984 -59.375  1.00 14.83           N  
ATOM   1778  NH2 ARG B  19      52.031  16.719 -61.656  1.00 14.83           N  
ATOM   1779  CZ  ARG B  19      51.406  16.859 -60.500  1.00 14.83           C  
ATOM   1780  N   GLY B  20      45.938  13.844 -57.375  1.00 15.41           N  
ATOM   1781  CA  GLY B  20      45.781  12.406 -57.500  1.00 15.41           C  
ATOM   1782  C   GLY B  20      46.031  11.648 -56.219  1.00 15.41           C  
ATOM   1783  O   GLY B  20      45.344  10.680 -55.906  1.00 15.41           O  
ATOM   1784  N   GLY B  21      46.906  12.000 -55.219  1.00 15.83           N  
ATOM   1785  CA  GLY B  21      47.906  10.984 -54.875  1.00 15.83           C  
ATOM   1786  C   GLY B  21      47.375   9.891 -53.969  1.00 15.83           C  
ATOM   1787  O   GLY B  21      46.375  10.086 -53.281  1.00 15.83           O  
ATOM   1788  N   CYS B  22      47.969   8.547 -53.938  1.00 17.38           N  
ATOM   1789  CA  CYS B  22      47.688   7.117 -53.844  1.00 17.38           C  
ATOM   1790  C   CYS B  22      47.844   6.613 -52.406  1.00 17.38           C  
ATOM   1791  CB  CYS B  22      48.625   6.332 -54.781  1.00 17.38           C  
ATOM   1792  O   CYS B  22      47.438   5.500 -52.094  1.00 17.38           O  
ATOM   1793  SG  CYS B  22      47.844   4.902 -55.531  1.00 17.38           S  
ATOM   1794  N   PRO B  23      48.156   7.355 -51.375  1.00 16.75           N  
ATOM   1795  CA  PRO B  23      49.094   6.598 -50.531  1.00 16.75           C  
ATOM   1796  C   PRO B  23      48.406   5.395 -49.844  1.00 16.75           C  
ATOM   1797  CB  PRO B  23      49.531   7.621 -49.469  1.00 16.75           C  
ATOM   1798  O   PRO B  23      47.188   5.340 -49.781  1.00 16.75           O  
ATOM   1799  CG  PRO B  23      48.344   8.539 -49.312  1.00 16.75           C  
ATOM   1800  CD  PRO B  23      47.469   8.359 -50.500  1.00 16.75           C  
ATOM   1801  N   GLY B  24      49.281   4.426 -49.219  1.00 17.45           N  
ATOM   1802  CA  GLY B  24      49.562   3.039 -48.875  1.00 17.45           C  
ATOM   1803  C   GLY B  24      48.906   2.602 -47.594  1.00 17.45           C  
ATOM   1804  O   GLY B  24      48.625   3.432 -46.719  1.00 17.45           O  
ATOM   1805  N   GLY B  25      48.281   1.288 -47.438  1.00 16.61           N  
ATOM   1806  CA  GLY B  25      47.219   0.543 -46.781  1.00 16.61           C  
ATOM   1807  C   GLY B  25      47.656  -0.084 -45.469  1.00 16.61           C  
ATOM   1808  O   GLY B  25      46.906  -0.872 -44.875  1.00 16.61           O  
ATOM   1809  N   GLU B  26      48.625   0.500 -44.688  1.00 17.50           N  
ATOM   1810  CA  GLU B  26      49.219  -0.510 -43.812  1.00 17.50           C  
ATOM   1811  C   GLU B  26      48.219  -1.035 -42.812  1.00 17.50           C  
ATOM   1812  CB  GLU B  26      50.438   0.058 -43.094  1.00 17.50           C  
ATOM   1813  O   GLU B  26      47.375  -0.280 -42.312  1.00 17.50           O  
ATOM   1814  CG  GLU B  26      51.750  -0.072 -43.875  1.00 17.50           C  
ATOM   1815  CD  GLU B  26      52.938   0.458 -43.125  1.00 17.50           C  
ATOM   1816  OE1 GLU B  26      54.031  -0.126 -43.250  1.00 17.50           O  
ATOM   1817  OE2 GLU B  26      52.781   1.465 -42.406  1.00 17.50           O  
ATOM   1818  N   ALA B  27      48.156  -2.447 -42.594  1.00 19.69           N  
ATOM   1819  CA  ALA B  27      47.344  -3.549 -42.094  1.00 19.69           C  
ATOM   1820  C   ALA B  27      47.406  -3.633 -40.562  1.00 19.69           C  
ATOM   1821  CB  ALA B  27      47.812  -4.871 -42.719  1.00 19.69           C  
ATOM   1822  O   ALA B  27      46.844  -4.551 -39.969  1.00 19.69           O  
ATOM   1823  N   THR B  28      47.438  -2.551 -39.812  1.00 19.22           N  
ATOM   1824  CA  THR B  28      47.906  -2.832 -38.469  1.00 19.22           C  
ATOM   1825  C   THR B  28      46.969  -3.799 -37.750  1.00 19.22           C  
ATOM   1826  CB  THR B  28      48.031  -1.540 -37.625  1.00 19.22           C  
ATOM   1827  O   THR B  28      45.750  -3.764 -37.969  1.00 19.22           O  
ATOM   1828  CG2 THR B  28      49.156  -0.644 -38.188  1.00 19.22           C  
ATOM   1829  OG1 THR B  28      46.812  -0.827 -37.656  1.00 19.22           O  
ATOM   1830  N   LEU B  29      47.531  -4.922 -37.156  1.00 19.73           N  
ATOM   1831  CA  LEU B  29      47.219  -6.199 -36.531  1.00 19.73           C  
ATOM   1832  C   LEU B  29      46.469  -5.992 -35.219  1.00 19.73           C  
ATOM   1833  CB  LEU B  29      48.500  -6.984 -36.250  1.00 19.73           C  
ATOM   1834  O   LEU B  29      46.938  -5.301 -34.312  1.00 19.73           O  
ATOM   1835  CG  LEU B  29      49.000  -7.902 -37.375  1.00 19.73           C  
ATOM   1836  CD1 LEU B  29      50.500  -7.969 -37.406  1.00 19.73           C  
ATOM   1837  CD2 LEU B  29      48.406  -9.297 -37.219  1.00 19.73           C  
ATOM   1838  N   SER B  30      45.094  -5.984 -35.250  1.00 19.45           N  
ATOM   1839  CA  SER B  30      44.125  -5.641 -34.188  1.00 19.45           C  
ATOM   1840  C   SER B  30      44.156  -6.668 -33.062  1.00 19.45           C  
ATOM   1841  CB  SER B  30      42.719  -5.531 -34.781  1.00 19.45           C  
ATOM   1842  O   SER B  30      44.062  -7.871 -33.312  1.00 19.45           O  
ATOM   1843  OG  SER B  30      42.719  -4.703 -35.938  1.00 19.45           O  
ATOM   1844  N   GLN B  31      44.969  -6.344 -32.062  1.00 21.38           N  
ATOM   1845  CA  GLN B  31      45.188  -7.188 -30.906  1.00 21.38           C  
ATOM   1846  C   GLN B  31      43.875  -7.613 -30.266  1.00 21.38           C  
ATOM   1847  CB  GLN B  31      46.031  -6.457 -29.859  1.00 21.38           C  
ATOM   1848  O   GLN B  31      42.875  -6.867 -30.297  1.00 21.38           O  
ATOM   1849  CG  GLN B  31      47.531  -6.367 -30.250  1.00 21.38           C  
ATOM   1850  CD  GLN B  31      48.375  -5.812 -29.125  1.00 21.38           C  
ATOM   1851  NE2 GLN B  31      49.688  -5.812 -29.344  1.00 21.38           N  
ATOM   1852  OE1 GLN B  31      47.875  -5.391 -28.094  1.00 21.38           O  
ATOM   1853  N   PRO B  32      43.719  -9.000 -30.000  1.00 23.88           N  
ATOM   1854  CA  PRO B  32      42.500  -9.711 -29.625  1.00 23.88           C  
ATOM   1855  C   PRO B  32      41.938  -9.258 -28.281  1.00 23.88           C  
ATOM   1856  CB  PRO B  32      42.938 -11.172 -29.547  1.00 23.88           C  
ATOM   1857  O   PRO B  32      42.688  -8.859 -27.391  1.00 23.88           O  
ATOM   1858  CG  PRO B  32      44.438 -11.109 -29.359  1.00 23.88           C  
ATOM   1859  CD  PRO B  32      44.906  -9.719 -29.688  1.00 23.88           C  
ATOM   1860  N   PRO B  33      40.781  -8.617 -28.188  1.00 23.52           N  
ATOM   1861  CA  PRO B  33      40.281  -7.992 -26.969  1.00 23.52           C  
ATOM   1862  C   PRO B  33      40.125  -8.984 -25.812  1.00 23.52           C  
ATOM   1863  CB  PRO B  33      38.906  -7.434 -27.391  1.00 23.52           C  
ATOM   1864  O   PRO B  33      39.938 -10.180 -26.047  1.00 23.52           O  
ATOM   1865  CG  PRO B  33      38.469  -8.305 -28.516  1.00 23.52           C  
ATOM   1866  CD  PRO B  33      39.688  -9.070 -29.016  1.00 23.52           C  
ATOM   1867  N   PRO B  34      40.719  -8.711 -24.703  1.00 23.30           N  
ATOM   1868  CA  PRO B  34      40.781  -9.570 -23.516  1.00 23.30           C  
ATOM   1869  C   PRO B  34      39.375 -10.039 -23.078  1.00 23.30           C  
ATOM   1870  CB  PRO B  34      41.406  -8.664 -22.453  1.00 23.30           C  
ATOM   1871  O   PRO B  34      38.375  -9.383 -23.375  1.00 23.30           O  
ATOM   1872  CG  PRO B  34      41.125  -7.273 -22.922  1.00 23.30           C  
ATOM   1873  CD  PRO B  34      40.688  -7.328 -24.344  1.00 23.30           C  
ATOM   1874  N   ARG B  35      39.219 -11.352 -22.828  1.00 22.19           N  
ATOM   1875  CA  ARG B  35      38.094 -12.172 -22.422  1.00 22.19           C  
ATOM   1876  C   ARG B  35      37.469 -11.672 -21.125  1.00 22.19           C  
ATOM   1877  CB  ARG B  35      38.500 -13.641 -22.281  1.00 22.19           C  
ATOM   1878  O   ARG B  35      38.094 -11.750 -20.062  1.00 22.19           O  
ATOM   1879  CG  ARG B  35      38.500 -14.414 -23.578  1.00 22.19           C  
ATOM   1880  CD  ARG B  35      38.906 -15.867 -23.375  1.00 22.19           C  
ATOM   1881  NE  ARG B  35      38.781 -16.641 -24.594  1.00 22.19           N  
ATOM   1882  NH1 ARG B  35      39.562 -18.625 -23.672  1.00 22.19           N  
ATOM   1883  NH2 ARG B  35      38.938 -18.547 -25.891  1.00 22.19           N  
ATOM   1884  CZ  ARG B  35      39.094 -17.938 -24.719  1.00 22.19           C  
ATOM   1885  N   GLY B  36      36.969 -10.500 -21.047  1.00 22.81           N  
ATOM   1886  CA  GLY B  36      36.500  -9.898 -19.812  1.00 22.81           C  
ATOM   1887  C   GLY B  36      35.500 -10.773 -19.078  1.00 22.81           C  
ATOM   1888  O   GLY B  36      34.719 -11.500 -19.703  1.00 22.81           O  
ATOM   1889  N   GLY B  37      35.844 -11.273 -17.906  1.00 21.81           N  
ATOM   1890  CA  GLY B  37      35.219 -12.102 -16.875  1.00 21.81           C  
ATOM   1891  C   GLY B  37      33.812 -11.648 -16.516  1.00 21.81           C  
ATOM   1892  O   GLY B  37      33.562 -10.453 -16.406  1.00 21.81           O  
ATOM   1893  N   THR B  38      32.844 -12.352 -17.031  1.00 24.62           N  
ATOM   1894  CA  THR B  38      31.422 -12.180 -16.859  1.00 24.62           C  
ATOM   1895  C   THR B  38      31.047 -12.125 -15.383  1.00 24.62           C  
ATOM   1896  CB  THR B  38      30.641 -13.320 -17.547  1.00 24.62           C  
ATOM   1897  O   THR B  38      31.219 -13.117 -14.664  1.00 24.62           O  
ATOM   1898  CG2 THR B  38      30.797 -13.258 -19.062  1.00 24.62           C  
ATOM   1899  OG1 THR B  38      31.125 -14.578 -17.078  1.00 24.62           O  
ATOM   1900  N   ARG B  39      31.516 -11.078 -14.703  1.00 25.42           N  
ATOM   1901  CA  ARG B  39      31.141 -10.844 -13.312  1.00 25.42           C  
ATOM   1902  C   ARG B  39      29.656 -11.117 -13.086  1.00 25.42           C  
ATOM   1903  CB  ARG B  39      31.484  -9.406 -12.906  1.00 25.42           C  
ATOM   1904  O   ARG B  39      28.828 -10.766 -13.922  1.00 25.42           O  
ATOM   1905  CG  ARG B  39      32.250  -9.297 -11.602  1.00 25.42           C  
ATOM   1906  CD  ARG B  39      32.594  -7.855 -11.266  1.00 25.42           C  
ATOM   1907  NE  ARG B  39      33.562  -7.770 -10.180  1.00 25.42           N  
ATOM   1908  NH1 ARG B  39      33.344  -5.488  -9.891  1.00 25.42           N  
ATOM   1909  NH2 ARG B  39      34.781  -6.684  -8.562  1.00 25.42           N  
ATOM   1910  CZ  ARG B  39      33.906  -6.648  -9.547  1.00 25.42           C  
ATOM   1911  N   GLY B  40      29.391 -12.148 -12.367  1.00 25.64           N  
ATOM   1912  CA  GLY B  40      28.125 -12.711 -11.938  1.00 25.64           C  
ATOM   1913  C   GLY B  40      27.141 -11.664 -11.430  1.00 25.64           C  
ATOM   1914  O   GLY B  40      27.500 -10.820 -10.609  1.00 25.64           O  
ATOM   1915  N   GLN B  41      26.391 -11.109 -12.312  1.00 27.86           N  
ATOM   1916  CA  GLN B  41      25.359 -10.109 -12.086  1.00 27.86           C  
ATOM   1917  C   GLN B  41      24.484 -10.477 -10.891  1.00 27.86           C  
ATOM   1918  CB  GLN B  41      24.484  -9.945 -13.336  1.00 27.86           C  
ATOM   1919  O   GLN B  41      23.891 -11.555 -10.852  1.00 27.86           O  
ATOM   1920  CG  GLN B  41      25.031  -8.945 -14.344  1.00 27.86           C  
ATOM   1921  CD  GLN B  41      24.156  -8.820 -15.578  1.00 27.86           C  
ATOM   1922  NE2 GLN B  41      24.500  -7.879 -16.453  1.00 27.86           N  
ATOM   1923  OE1 GLN B  41      23.188  -9.562 -15.750  1.00 27.86           O  
ATOM   1924  N   GLU B  42      24.922 -10.227  -9.719  1.00 29.88           N  
ATOM   1925  CA  GLU B  42      24.141 -10.258  -8.492  1.00 29.88           C  
ATOM   1926  C   GLU B  42      22.688  -9.875  -8.750  1.00 29.88           C  
ATOM   1927  CB  GLU B  42      24.750  -9.328  -7.438  1.00 29.88           C  
ATOM   1928  O   GLU B  42      22.406  -8.875  -9.414  1.00 29.88           O  
ATOM   1929  CG  GLU B  42      25.781 -10.000  -6.555  1.00 29.88           C  
ATOM   1930  CD  GLU B  42      26.297  -9.102  -5.438  1.00 29.88           C  
ATOM   1931  OE1 GLU B  42      26.922  -9.609  -4.488  1.00 29.88           O  
ATOM   1932  OE2 GLU B  42      26.047  -7.875  -5.512  1.00 29.88           O  
ATOM   1933  N   PRO B  43      21.891 -10.773  -8.875  1.00 33.44           N  
ATOM   1934  CA  PRO B  43      20.531 -10.336  -9.180  1.00 33.44           C  
ATOM   1935  C   PRO B  43      20.062  -9.164  -8.312  1.00 33.44           C  
ATOM   1936  CB  PRO B  43      19.688 -11.586  -8.914  1.00 33.44           C  
ATOM   1937  O   PRO B  43      19.938  -9.320  -7.090  1.00 33.44           O  
ATOM   1938  CG  PRO B  43      20.531 -12.430  -8.023  1.00 33.44           C  
ATOM   1939  CD  PRO B  43      21.922 -11.867  -8.008  1.00 33.44           C  
ATOM   1940  N   GLN B  44      20.750  -8.047  -8.266  1.00 29.47           N  
ATOM   1941  CA  GLN B  44      20.438  -6.766  -7.645  1.00 29.47           C  
ATOM   1942  C   GLN B  44      18.953  -6.445  -7.754  1.00 29.47           C  
ATOM   1943  CB  GLN B  44      21.266  -5.645  -8.281  1.00 29.47           C  
ATOM   1944  O   GLN B  44      18.406  -6.359  -8.859  1.00 29.47           O  
ATOM   1945  CG  GLN B  44      22.641  -5.473  -7.660  1.00 29.47           C  
ATOM   1946  CD  GLN B  44      23.328  -4.195  -8.102  1.00 29.47           C  
ATOM   1947  NE2 GLN B  44      24.188  -3.658  -7.250  1.00 29.47           N  
ATOM   1948  OE1 GLN B  44      23.078  -3.693  -9.211  1.00 29.47           O  
ATOM   1949  N   MET B  45      18.094  -6.992  -6.918  1.00 32.25           N  
ATOM   1950  CA  MET B  45      16.891  -6.168  -6.758  1.00 32.25           C  
ATOM   1951  C   MET B  45      17.234  -4.688  -6.887  1.00 32.25           C  
ATOM   1952  CB  MET B  45      16.234  -6.438  -5.406  1.00 32.25           C  
ATOM   1953  O   MET B  45      17.312  -3.977  -5.883  1.00 32.25           O  
ATOM   1954  CG  MET B  45      15.086  -7.441  -5.473  1.00 32.25           C  
ATOM   1955  SD  MET B  45      13.945  -7.305  -4.039  1.00 32.25           S  
ATOM   1956  CE  MET B  45      14.336  -8.844  -3.170  1.00 32.25           C  
ATOM   1957  N   LYS B  46      18.484  -4.219  -7.336  1.00 32.34           N  
ATOM   1958  CA  LYS B  46      18.797  -2.816  -7.602  1.00 32.34           C  
ATOM   1959  C   LYS B  46      17.531  -2.018  -7.910  1.00 32.34           C  
ATOM   1960  CB  LYS B  46      19.781  -2.701  -8.758  1.00 32.34           C  
ATOM   1961  O   LYS B  46      16.500  -2.588  -8.273  1.00 32.34           O  
ATOM   1962  CG  LYS B  46      21.250  -2.639  -8.328  1.00 32.34           C  
ATOM   1963  CD  LYS B  46      22.172  -2.479  -9.516  1.00 32.34           C  
ATOM   1964  CE  LYS B  46      23.641  -2.404  -9.086  1.00 32.34           C  
ATOM   1965  NZ  LYS B  46      24.562  -2.316 -10.250  1.00 32.34           N  
ATOM   1966  N   GLU B  47      17.672  -0.637  -8.258  1.00 33.66           N  
ATOM   1967  CA  GLU B  47      16.938   0.607  -8.484  1.00 33.66           C  
ATOM   1968  C   GLU B  47      15.773   0.395  -9.445  1.00 33.66           C  
ATOM   1969  CB  GLU B  47      17.875   1.687  -9.031  1.00 33.66           C  
ATOM   1970  O   GLU B  47      15.242   1.354 -10.008  1.00 33.66           O  
ATOM   1971  CG  GLU B  47      18.172   2.812  -8.047  1.00 33.66           C  
ATOM   1972  CD  GLU B  47      19.062   3.896  -8.617  1.00 33.66           C  
ATOM   1973  OE1 GLU B  47      19.203   4.969  -7.988  1.00 33.66           O  
ATOM   1974  OE2 GLU B  47      19.641   3.672  -9.711  1.00 33.66           O  
ATOM   1975  N   THR B  48      15.688  -0.660 -10.039  1.00 35.84           N  
ATOM   1976  CA  THR B  48      14.625  -0.468 -11.016  1.00 35.84           C  
ATOM   1977  C   THR B  48      13.297  -0.194 -10.320  1.00 35.84           C  
ATOM   1978  CB  THR B  48      14.477  -1.696 -11.938  1.00 35.84           C  
ATOM   1979  O   THR B  48      12.594  -1.125  -9.914  1.00 35.84           O  
ATOM   1980  CG2 THR B  48      15.070  -1.423 -13.312  1.00 35.84           C  
ATOM   1981  OG1 THR B  48      15.164  -2.809 -11.352  1.00 35.84           O  
ATOM   1982  N   ILE B  49      13.352   0.538  -9.273  1.00 37.09           N  
ATOM   1983  CA  ILE B  49      12.219   1.302  -8.766  1.00 37.09           C  
ATOM   1984  C   ILE B  49      11.242   1.597  -9.898  1.00 37.09           C  
ATOM   1985  CB  ILE B  49      12.680   2.619  -8.094  1.00 37.09           C  
ATOM   1986  O   ILE B  49      11.602   2.262 -10.875  1.00 37.09           O  
ATOM   1987  CG1 ILE B  49      13.609   2.322  -6.910  1.00 37.09           C  
ATOM   1988  CG2 ILE B  49      11.477   3.451  -7.656  1.00 37.09           C  
ATOM   1989  CD1 ILE B  49      14.367   3.539  -6.398  1.00 37.09           C  
ATOM   1990  N   MET B  50      10.477   0.663 -10.203  1.00 42.09           N  
ATOM   1991  CA  MET B  50       9.438   0.950 -11.195  1.00 42.09           C  
ATOM   1992  C   MET B  50       9.086   2.434 -11.195  1.00 42.09           C  
ATOM   1993  CB  MET B  50       8.188   0.114 -10.922  1.00 42.09           C  
ATOM   1994  O   MET B  50       8.641   2.973 -10.180  1.00 42.09           O  
ATOM   1995  CG  MET B  50       7.836  -0.850 -12.039  1.00 42.09           C  
ATOM   1996  SD  MET B  50       6.363  -1.875 -11.656  1.00 42.09           S  
ATOM   1997  CE  MET B  50       6.410  -3.041 -13.047  1.00 42.09           C  
ATOM   1998  N   ASN B  51       9.898   3.289 -11.820  1.00 43.50           N  
ATOM   1999  CA  ASN B  51       9.648   4.707 -12.070  1.00 43.50           C  
ATOM   2000  C   ASN B  51       8.156   4.996 -12.188  1.00 43.50           C  
ATOM   2001  CB  ASN B  51      10.383   5.168 -13.328  1.00 43.50           C  
ATOM   2002  O   ASN B  51       7.371   4.113 -12.539  1.00 43.50           O  
ATOM   2003  CG  ASN B  51      11.734   5.777 -13.023  1.00 43.50           C  
ATOM   2004  ND2 ASN B  51      12.609   5.801 -14.023  1.00 43.50           N  
ATOM   2005  OD1 ASN B  51      11.992   6.223 -11.906  1.00 43.50           O  
ATOM   2006  N   GLN B  52       7.762   5.961 -11.523  1.00 45.69           N  
ATOM   2007  CA  GLN B  52       6.422   6.523 -11.641  1.00 45.69           C  
ATOM   2008  C   GLN B  52       5.891   6.395 -13.062  1.00 45.69           C  
ATOM   2009  CB  GLN B  52       6.414   7.992 -11.203  1.00 45.69           C  
ATOM   2010  O   GLN B  52       4.703   6.129 -13.266  1.00 45.69           O  
ATOM   2011  CG  GLN B  52       5.133   8.414 -10.500  1.00 45.69           C  
ATOM   2012  CD  GLN B  52       5.203   9.828  -9.953  1.00 45.69           C  
ATOM   2013  NE2 GLN B  52       4.098  10.305  -9.391  1.00 45.69           N  
ATOM   2014  OE1 GLN B  52       6.246  10.492 -10.039  1.00 45.69           O  
ATOM   2015  N   GLU B  53       6.820   6.602 -13.930  1.00 49.69           N  
ATOM   2016  CA  GLU B  53       6.398   6.516 -15.328  1.00 49.69           C  
ATOM   2017  C   GLU B  53       6.074   5.078 -15.719  1.00 49.69           C  
ATOM   2018  CB  GLU B  53       7.477   7.086 -16.250  1.00 49.69           C  
ATOM   2019  O   GLU B  53       5.086   4.820 -16.406  1.00 49.69           O  
ATOM   2020  CG  GLU B  53       7.293   8.562 -16.578  1.00 49.69           C  
ATOM   2021  CD  GLU B  53       8.391   9.117 -17.469  1.00 49.69           C  
ATOM   2022  OE1 GLU B  53       8.305  10.305 -17.859  1.00 49.69           O  
ATOM   2023  OE2 GLU B  53       9.344   8.367 -17.766  1.00 49.69           O  
ATOM   2024  N   LYS B  54       6.918   4.258 -15.219  1.00 50.50           N  
ATOM   2025  CA  LYS B  54       6.688   2.857 -15.578  1.00 50.50           C  
ATOM   2026  C   LYS B  54       5.453   2.307 -14.859  1.00 50.50           C  
ATOM   2027  CB  LYS B  54       7.910   2.010 -15.234  1.00 50.50           C  
ATOM   2028  O   LYS B  54       4.688   1.539 -15.445  1.00 50.50           O  
ATOM   2029  CG  LYS B  54       9.023   2.082 -16.266  1.00 50.50           C  
ATOM   2030  CD  LYS B  54      10.164   1.129 -15.938  1.00 50.50           C  
ATOM   2031  CE  LYS B  54      11.281   1.210 -16.969  1.00 50.50           C  
ATOM   2032  NZ  LYS B  54      12.422   0.316 -16.609  1.00 50.50           N  
ATOM   2033  N   LEU B  55       5.309   2.773 -13.648  1.00 51.78           N  
ATOM   2034  CA  LEU B  55       4.082   2.434 -12.945  1.00 51.78           C  
ATOM   2035  C   LEU B  55       2.861   2.975 -13.680  1.00 51.78           C  
ATOM   2036  CB  LEU B  55       4.113   2.984 -11.516  1.00 51.78           C  
ATOM   2037  O   LEU B  55       1.837   2.295 -13.773  1.00 51.78           O  
ATOM   2038  CG  LEU B  55       3.512   2.090 -10.430  1.00 51.78           C  
ATOM   2039  CD1 LEU B  55       4.617   1.478  -9.570  1.00 51.78           C  
ATOM   2040  CD2 LEU B  55       2.535   2.883  -9.562  1.00 51.78           C  
ATOM   2041  N   ALA B  56       2.996   4.184 -14.164  1.00 52.44           N  
ATOM   2042  CA  ALA B  56       1.923   4.777 -14.961  1.00 52.44           C  
ATOM   2043  C   ALA B  56       1.649   3.953 -16.219  1.00 52.44           C  
ATOM   2044  CB  ALA B  56       2.273   6.215 -15.336  1.00 52.44           C  
ATOM   2045  O   ALA B  56       0.493   3.754 -16.594  1.00 52.44           O  
ATOM   2046  N   LYS B  57       2.707   3.455 -16.797  1.00 51.97           N  
ATOM   2047  CA  LYS B  57       2.520   2.627 -17.984  1.00 51.97           C  
ATOM   2048  C   LYS B  57       1.915   1.273 -17.625  1.00 51.97           C  
ATOM   2049  CB  LYS B  57       3.848   2.428 -18.719  1.00 51.97           C  
ATOM   2050  O   LYS B  57       1.090   0.736 -18.359  1.00 51.97           O  
ATOM   2051  CG  LYS B  57       4.086   3.418 -19.844  1.00 51.97           C  
ATOM   2052  CD  LYS B  57       5.406   3.148 -20.562  1.00 51.97           C  
ATOM   2053  CE  LYS B  57       5.688   4.188 -21.641  1.00 51.97           C  
ATOM   2054  NZ  LYS B  57       7.016   3.977 -22.281  1.00 51.97           N  
ATOM   2055  N   LEU B  58       2.432   0.776 -16.562  1.00 51.44           N  
ATOM   2056  CA  LEU B  58       1.856  -0.490 -16.125  1.00 51.44           C  
ATOM   2057  C   LEU B  58       0.388  -0.318 -15.750  1.00 51.44           C  
ATOM   2058  CB  LEU B  58       2.639  -1.049 -14.938  1.00 51.44           C  
ATOM   2059  O   LEU B  58      -0.435  -1.191 -16.031  1.00 51.44           O  
ATOM   2060  CG  LEU B  58       3.662  -2.141 -15.250  1.00 51.44           C  
ATOM   2061  CD1 LEU B  58       4.848  -2.047 -14.289  1.00 51.44           C  
ATOM   2062  CD2 LEU B  58       3.014  -3.520 -15.172  1.00 51.44           C  
ATOM   2063  N   GLN B  59       0.111   0.725 -15.023  1.00 49.78           N  
ATOM   2064  CA  GLN B  59      -1.282   1.042 -14.734  1.00 49.78           C  
ATOM   2065  C   GLN B  59      -2.113   1.103 -16.016  1.00 49.78           C  
ATOM   2066  CB  GLN B  59      -1.384   2.367 -13.977  1.00 49.78           C  
ATOM   2067  O   GLN B  59      -3.271   0.681 -16.016  1.00 49.78           O  
ATOM   2068  CG  GLN B  59      -2.662   2.514 -13.156  1.00 49.78           C  
ATOM   2069  CD  GLN B  59      -2.736   3.836 -12.422  1.00 49.78           C  
ATOM   2070  NE2 GLN B  59      -3.844   4.059 -11.719  1.00 49.78           N  
ATOM   2071  OE1 GLN B  59      -1.810   4.648 -12.477  1.00 49.78           O  
ATOM   2072  N   ALA B  60      -1.544   1.724 -16.922  1.00 49.38           N  
ATOM   2073  CA  ALA B  60      -2.264   1.857 -18.188  1.00 49.38           C  
ATOM   2074  C   ALA B  60      -2.553   0.490 -18.812  1.00 49.38           C  
ATOM   2075  CB  ALA B  60      -1.465   2.717 -19.172  1.00 49.38           C  
ATOM   2076  O   ALA B  60      -3.551   0.317 -19.516  1.00 49.38           O  
ATOM   2077  N   GLN B  61      -1.688  -0.430 -18.578  1.00 43.62           N  
ATOM   2078  CA  GLN B  61      -1.894  -1.753 -19.156  1.00 43.62           C  
ATOM   2079  C   GLN B  61      -2.896  -2.561 -18.344  1.00 43.62           C  
ATOM   2080  CB  GLN B  61      -0.567  -2.508 -19.266  1.00 43.62           C  
ATOM   2081  O   GLN B  61      -3.568  -3.447 -18.875  1.00 43.62           O  
ATOM   2082  CG  GLN B  61       0.176  -2.273 -20.562  1.00 43.62           C  
ATOM   2083  CD  GLN B  61       1.470  -3.062 -20.656  1.00 43.62           C  
ATOM   2084  NE2 GLN B  61       2.076  -3.074 -21.844  1.00 43.62           N  
ATOM   2085  OE1 GLN B  61       1.920  -3.654 -19.672  1.00 43.62           O  
ATOM   2086  N   VAL B  62      -2.756  -2.561 -17.125  1.00 43.06           N  
ATOM   2087  CA  VAL B  62      -3.539  -3.453 -16.266  1.00 43.06           C  
ATOM   2088  C   VAL B  62      -4.980  -2.957 -16.188  1.00 43.06           C  
ATOM   2089  CB  VAL B  62      -2.938  -3.568 -14.852  1.00 43.06           C  
ATOM   2090  O   VAL B  62      -5.781  -3.471 -15.406  1.00 43.06           O  
ATOM   2091  CG1 VAL B  62      -3.807  -4.461 -13.969  1.00 43.06           C  
ATOM   2092  CG2 VAL B  62      -1.511  -4.109 -14.922  1.00 43.06           C  
ATOM   2093  N   ARG B  63      -5.340  -1.869 -16.797  1.00 38.12           N  
ATOM   2094  CA  ARG B  63      -6.785  -1.677 -16.781  1.00 38.12           C  
ATOM   2095  C   ARG B  63      -7.516  -2.982 -17.078  1.00 38.12           C  
ATOM   2096  CB  ARG B  63      -7.195  -0.603 -17.781  1.00 38.12           C  
ATOM   2097  O   ARG B  63      -7.543  -3.436 -18.219  1.00 38.12           O  
ATOM   2098  CG  ARG B  63      -8.055   0.504 -17.203  1.00 38.12           C  
ATOM   2099  CD  ARG B  63      -8.445   1.538 -18.250  1.00 38.12           C  
ATOM   2100  NE  ARG B  63      -9.469   2.449 -17.750  1.00 38.12           N  
ATOM   2101  NH1 ARG B  63      -9.625   3.670 -19.703  1.00 38.12           N  
ATOM   2102  NH2 ARG B  63     -10.938   4.207 -17.906  1.00 38.12           N  
ATOM   2103  CZ  ARG B  63     -10.008   3.439 -18.453  1.00 38.12           C  
ATOM   2104  N   ILE B  64      -7.262  -3.934 -16.219  1.00 37.41           N  
ATOM   2105  CA  ILE B  64      -8.234  -5.004 -16.422  1.00 37.41           C  
ATOM   2106  C   ILE B  64      -9.609  -4.406 -16.688  1.00 37.41           C  
ATOM   2107  CB  ILE B  64      -8.289  -5.949 -15.195  1.00 37.41           C  
ATOM   2108  O   ILE B  64     -10.203  -3.773 -15.812  1.00 37.41           O  
ATOM   2109  CG1 ILE B  64      -6.902  -6.520 -14.891  1.00 37.41           C  
ATOM   2110  CG2 ILE B  64      -9.305  -7.070 -15.430  1.00 37.41           C  
ATOM   2111  CD1 ILE B  64      -6.797  -7.215 -13.547  1.00 37.41           C  
ATOM   2112  N   GLY B  65      -9.844  -3.938 -17.688  1.00 32.62           N  
ATOM   2113  CA  GLY B  65     -11.047  -3.346 -18.234  1.00 32.62           C  
ATOM   2114  C   GLY B  65     -12.281  -4.219 -18.062  1.00 32.62           C  
ATOM   2115  O   GLY B  65     -13.281  -4.043 -18.750  1.00 32.62           O  
ATOM   2116  N   GLY B  66     -12.281  -5.469 -17.562  1.00 32.69           N  
ATOM   2117  CA  GLY B  66     -13.711  -5.715 -17.672  1.00 32.69           C  
ATOM   2118  C   GLY B  66     -14.555  -4.613 -17.047  1.00 32.69           C  
ATOM   2119  O   GLY B  66     -14.023  -3.732 -16.375  1.00 32.69           O  
ATOM   2120  N   LYS B  67     -16.062  -4.668 -17.219  1.00 31.17           N  
ATOM   2121  CA  LYS B  67     -17.031  -3.873 -16.469  1.00 31.17           C  
ATOM   2122  C   LYS B  67     -16.672  -3.840 -14.977  1.00 31.17           C  
ATOM   2123  CB  LYS B  67     -18.438  -4.426 -16.656  1.00 31.17           C  
ATOM   2124  O   LYS B  67     -17.062  -4.734 -14.227  1.00 31.17           O  
ATOM   2125  CG  LYS B  67     -19.156  -3.861 -17.875  1.00 31.17           C  
ATOM   2126  CD  LYS B  67     -20.594  -4.383 -17.969  1.00 31.17           C  
ATOM   2127  CE  LYS B  67     -21.312  -3.846 -19.188  1.00 31.17           C  
ATOM   2128  NZ  LYS B  67     -22.719  -4.320 -19.266  1.00 31.17           N  
ATOM   2129  N   GLY B  68     -15.617  -4.090 -14.422  1.00 31.64           N  
ATOM   2130  CA  GLY B  68     -15.008  -4.152 -13.102  1.00 31.64           C  
ATOM   2131  C   GLY B  68     -15.641  -3.193 -12.109  1.00 31.64           C  
ATOM   2132  O   GLY B  68     -16.328  -2.250 -12.500  1.00 31.64           O  
ATOM   2133  N   THR B  69     -15.609  -3.662 -10.773  1.00 31.67           N  
ATOM   2134  CA  THR B  69     -16.359  -2.871  -9.805  1.00 31.67           C  
ATOM   2135  C   THR B  69     -16.172  -1.379 -10.055  1.00 31.67           C  
ATOM   2136  CB  THR B  69     -15.938  -3.209  -8.359  1.00 31.67           C  
ATOM   2137  O   THR B  69     -15.172  -0.971 -10.656  1.00 31.67           O  
ATOM   2138  CG2 THR B  69     -16.328  -4.637  -7.992  1.00 31.67           C  
ATOM   2139  OG1 THR B  69     -14.516  -3.072  -8.242  1.00 31.67           O  
ATOM   2140  N   ALA B  70     -17.297  -0.687  -9.820  1.00 28.23           N  
ATOM   2141  CA  ALA B  70     -17.547   0.748  -9.945  1.00 28.23           C  
ATOM   2142  C   ALA B  70     -16.297   1.551  -9.594  1.00 28.23           C  
ATOM   2143  CB  ALA B  70     -18.703   1.166  -9.055  1.00 28.23           C  
ATOM   2144  O   ALA B  70     -15.773   1.449  -8.484  1.00 28.23           O  
ATOM   2145  N   ARG B  71     -15.383   1.569 -10.422  1.00 32.38           N  
ATOM   2146  CA  ARG B  71     -14.391   2.641 -10.469  1.00 32.38           C  
ATOM   2147  C   ARG B  71     -14.867   3.854  -9.672  1.00 32.38           C  
ATOM   2148  CB  ARG B  71     -14.102   3.045 -11.914  1.00 32.38           C  
ATOM   2149  O   ARG B  71     -15.945   4.387  -9.930  1.00 32.38           O  
ATOM   2150  CG  ARG B  71     -12.688   3.561 -12.133  1.00 32.38           C  
ATOM   2151  CD  ARG B  71     -12.438   3.928 -13.586  1.00 32.38           C  
ATOM   2152  NE  ARG B  71     -11.086   4.445 -13.789  1.00 32.38           N  
ATOM   2153  NH1 ARG B  71     -11.461   5.148 -15.961  1.00 32.38           N  
ATOM   2154  NH2 ARG B  71      -9.406   5.445 -14.992  1.00 32.38           N  
ATOM   2155  CZ  ARG B  71     -10.656   5.012 -14.914  1.00 32.38           C  
ATOM   2156  N   ARG B  72     -14.695   3.666  -8.438  1.00 30.86           N  
ATOM   2157  CA  ARG B  72     -15.109   4.895  -7.777  1.00 30.86           C  
ATOM   2158  C   ARG B  72     -14.844   6.109  -8.656  1.00 30.86           C  
ATOM   2159  CB  ARG B  72     -14.391   5.055  -6.434  1.00 30.86           C  
ATOM   2160  O   ARG B  72     -13.695   6.477  -8.891  1.00 30.86           O  
ATOM   2161  CG  ARG B  72     -15.219   5.762  -5.371  1.00 30.86           C  
ATOM   2162  CD  ARG B  72     -14.469   5.867  -4.051  1.00 30.86           C  
ATOM   2163  NE  ARG B  72     -15.305   6.438  -3.000  1.00 30.86           N  
ATOM   2164  NH1 ARG B  72     -13.695   6.281  -1.350  1.00 30.86           N  
ATOM   2165  NH2 ARG B  72     -15.758   7.148  -0.864  1.00 30.86           N  
ATOM   2166  CZ  ARG B  72     -14.914   6.621  -1.740  1.00 30.86           C  
ATOM   2167  N   LYS B  73     -15.625   5.938  -9.766  1.00 29.59           N  
ATOM   2168  CA  LYS B  73     -15.727   7.168 -10.547  1.00 29.59           C  
ATOM   2169  C   LYS B  73     -15.703   8.398  -9.641  1.00 29.59           C  
ATOM   2170  CB  LYS B  73     -17.000   7.164 -11.391  1.00 29.59           C  
ATOM   2171  O   LYS B  73     -16.625   8.617  -8.859  1.00 29.59           O  
ATOM   2172  CG  LYS B  73     -16.906   6.316 -12.648  1.00 29.59           C  
ATOM   2173  CD  LYS B  73     -18.156   6.441 -13.500  1.00 29.59           C  
ATOM   2174  CE  LYS B  73     -18.062   5.613 -14.773  1.00 29.59           C  
ATOM   2175  NZ  LYS B  73     -19.281   5.742 -15.617  1.00 29.59           N  
ATOM   2176  N   LYS B  74     -14.789   8.383  -8.727  1.00 29.16           N  
ATOM   2177  CA  LYS B  74     -14.922   9.742  -8.211  1.00 29.16           C  
ATOM   2178  C   LYS B  74     -15.109  10.742  -9.352  1.00 29.16           C  
ATOM   2179  CB  LYS B  74     -13.695  10.125  -7.379  1.00 29.16           C  
ATOM   2180  O   LYS B  74     -14.398  10.695 -10.352  1.00 29.16           O  
ATOM   2181  CG  LYS B  74     -14.008  10.406  -5.914  1.00 29.16           C  
ATOM   2182  CD  LYS B  74     -12.758  10.820  -5.148  1.00 29.16           C  
ATOM   2183  CE  LYS B  74     -13.078  11.148  -3.695  1.00 29.16           C  
ATOM   2184  NZ  LYS B  74     -11.859  11.562  -2.941  1.00 29.16           N  
ATOM   2185  N   LYS B  75     -16.359  10.859  -9.641  1.00 28.00           N  
ATOM   2186  CA  LYS B  75     -16.578  12.141 -10.312  1.00 28.00           C  
ATOM   2187  C   LYS B  75     -15.461  13.125  -9.992  1.00 28.00           C  
ATOM   2188  CB  LYS B  75     -17.922  12.734  -9.898  1.00 28.00           C  
ATOM   2189  O   LYS B  75     -15.344  13.602  -8.859  1.00 28.00           O  
ATOM   2190  CG  LYS B  75     -18.422  13.844 -10.820  1.00 28.00           C  
ATOM   2191  CD  LYS B  75     -19.766  14.391 -10.367  1.00 28.00           C  
ATOM   2192  CE  LYS B  75     -20.219  15.562 -11.227  1.00 28.00           C  
ATOM   2193  NZ  LYS B  75     -21.500  16.156 -10.727  1.00 28.00           N  
ATOM   2194  N   VAL B  76     -14.320  12.609 -10.359  1.00 30.44           N  
ATOM   2195  CA  VAL B  76     -13.547  13.844 -10.227  1.00 30.44           C  
ATOM   2196  C   VAL B  76     -14.336  15.016 -10.797  1.00 30.44           C  
ATOM   2197  CB  VAL B  76     -12.172  13.727 -10.930  1.00 30.44           C  
ATOM   2198  O   VAL B  76     -14.531  15.109 -12.016  1.00 30.44           O  
ATOM   2199  CG1 VAL B  76     -11.414  15.055 -10.844  1.00 30.44           C  
ATOM   2200  CG2 VAL B  76     -11.352  12.602 -10.320  1.00 30.44           C  
ATOM   2201  N   VAL B  77     -15.570  14.977 -10.383  1.00 28.05           N  
ATOM   2202  CA  VAL B  77     -15.945  16.359 -10.672  1.00 28.05           C  
ATOM   2203  C   VAL B  77     -14.703  17.250 -10.680  1.00 28.05           C  
ATOM   2204  CB  VAL B  77     -16.984  16.891  -9.648  1.00 28.05           C  
ATOM   2205  O   VAL B  77     -14.070  17.438  -9.641  1.00 28.05           O  
ATOM   2206  CG1 VAL B  77     -17.406  18.312 -10.000  1.00 28.05           C  
ATOM   2207  CG2 VAL B  77     -18.203  15.969  -9.594  1.00 28.05           C  
ATOM   2208  N   HIS B  78     -13.906  16.797 -11.570  1.00 29.09           N  
ATOM   2209  CA  HIS B  78     -13.031  17.953 -11.812  1.00 29.09           C  
ATOM   2210  C   HIS B  78     -13.781  19.266 -11.617  1.00 29.09           C  
ATOM   2211  CB  HIS B  78     -12.453  17.875 -13.227  1.00 29.09           C  
ATOM   2212  O   HIS B  78     -14.641  19.625 -12.430  1.00 29.09           O  
ATOM   2213  CG  HIS B  78     -11.234  17.016 -13.336  1.00 29.09           C  
ATOM   2214  CD2 HIS B  78     -11.070  15.750 -13.781  1.00 29.09           C  
ATOM   2215  ND1 HIS B  78      -9.977  17.453 -12.953  1.00 29.09           N  
ATOM   2216  CE1 HIS B  78      -9.102  16.484 -13.156  1.00 29.09           C  
ATOM   2217  NE2 HIS B  78      -9.742  15.445 -13.656  1.00 29.09           N  
ATOM   2218  N   ARG B  79     -14.531  19.328 -10.609  1.00 30.12           N  
ATOM   2219  CA  ARG B  79     -14.828  20.766 -10.578  1.00 30.12           C  
ATOM   2220  C   ARG B  79     -13.867  21.531 -11.477  1.00 30.12           C  
ATOM   2221  CB  ARG B  79     -14.758  21.297  -9.148  1.00 30.12           C  
ATOM   2222  O   ARG B  79     -12.656  21.312 -11.445  1.00 30.12           O  
ATOM   2223  CG  ARG B  79     -16.109  21.422  -8.477  1.00 30.12           C  
ATOM   2224  CD  ARG B  79     -16.000  22.062  -7.094  1.00 30.12           C  
ATOM   2225  NE  ARG B  79     -17.312  22.188  -6.453  1.00 30.12           N  
ATOM   2226  NH1 ARG B  79     -16.469  22.984  -4.453  1.00 30.12           N  
ATOM   2227  NH2 ARG B  79     -18.734  22.719  -4.727  1.00 30.12           N  
ATOM   2228  CZ  ARG B  79     -17.500  22.625  -5.211  1.00 30.12           C  
ATOM   2229  N   THR B  80     -14.148  21.516 -12.758  1.00 31.23           N  
ATOM   2230  CA  THR B  80     -13.422  22.500 -13.555  1.00 31.23           C  
ATOM   2231  C   THR B  80     -12.531  23.359 -12.664  1.00 31.23           C  
ATOM   2232  CB  THR B  80     -14.383  23.391 -14.352  1.00 31.23           C  
ATOM   2233  O   THR B  80     -13.031  24.078 -11.789  1.00 31.23           O  
ATOM   2234  CG2 THR B  80     -13.930  23.531 -15.797  1.00 31.23           C  
ATOM   2235  OG1 THR B  80     -15.695  22.812 -14.336  1.00 31.23           O  
ATOM   2236  N   ALA B  81     -11.484  22.750 -12.133  1.00 35.84           N  
ATOM   2237  CA  ALA B  81     -10.500  23.703 -11.617  1.00 35.84           C  
ATOM   2238  C   ALA B  81     -10.773  25.109 -12.141  1.00 35.84           C  
ATOM   2239  CB  ALA B  81      -9.086  23.266 -11.992  1.00 35.84           C  
ATOM   2240  O   ALA B  81     -10.758  25.344 -13.352  1.00 35.84           O  
ATOM   2241  N   THR B  82     -11.742  25.484 -11.664  1.00 42.69           N  
ATOM   2242  CA  THR B  82     -11.844  26.891 -12.070  1.00 42.69           C  
ATOM   2243  C   THR B  82     -10.469  27.453 -12.422  1.00 42.69           C  
ATOM   2244  CB  THR B  82     -12.484  27.734 -10.961  1.00 42.69           C  
ATOM   2245  O   THR B  82      -9.445  26.891 -12.023  1.00 42.69           O  
ATOM   2246  CG2 THR B  82     -13.281  28.891 -11.555  1.00 42.69           C  
ATOM   2247  OG1 THR B  82     -13.359  26.922 -10.180  1.00 42.69           O  
ATOM   2248  N   ALA B  83     -10.422  28.062 -13.398  1.00 48.53           N  
ATOM   2249  CA  ALA B  83      -9.242  28.844 -13.773  1.00 48.53           C  
ATOM   2250  C   ALA B  83      -8.320  29.047 -12.578  1.00 48.53           C  
ATOM   2251  CB  ALA B  83      -9.656  30.188 -14.367  1.00 48.53           C  
ATOM   2252  O   ALA B  83      -7.098  29.000 -12.711  1.00 48.53           O  
ATOM   2253  N   ASP B  84      -8.992  28.875 -11.391  1.00 57.78           N  
ATOM   2254  CA  ASP B  84      -8.258  29.219 -10.180  1.00 57.78           C  
ATOM   2255  C   ASP B  84      -7.566  28.000  -9.578  1.00 57.78           C  
ATOM   2256  CB  ASP B  84      -9.203  29.859  -9.148  1.00 57.78           C  
ATOM   2257  O   ASP B  84      -6.457  28.109  -9.055  1.00 57.78           O  
ATOM   2258  CG  ASP B  84      -9.672  31.234  -9.547  1.00 57.78           C  
ATOM   2259  OD1 ASP B  84      -9.008  31.891 -10.375  1.00 57.78           O  
ATOM   2260  OD2 ASP B  84     -10.719  31.688  -9.023  1.00 57.78           O  
ATOM   2261  N   ASP B  85      -8.031  26.703  -9.820  1.00 62.97           N  
ATOM   2262  CA  ASP B  85      -7.414  25.516  -9.219  1.00 62.97           C  
ATOM   2263  C   ASP B  85      -6.180  25.094 -10.008  1.00 62.97           C  
ATOM   2264  CB  ASP B  85      -8.422  24.375  -9.148  1.00 62.97           C  
ATOM   2265  O   ASP B  85      -5.168  24.703  -9.422  1.00 62.97           O  
ATOM   2266  CG  ASP B  85      -8.383  23.641  -7.820  1.00 62.97           C  
ATOM   2267  OD1 ASP B  85      -7.504  23.938  -6.984  1.00 62.97           O  
ATOM   2268  OD2 ASP B  85      -9.234  22.750  -7.613  1.00 62.97           O  
ATOM   2269  N   LYS B  86      -6.328  25.234 -11.273  1.00 64.81           N  
ATOM   2270  CA  LYS B  86      -5.156  24.969 -12.102  1.00 64.81           C  
ATOM   2271  C   LYS B  86      -4.016  25.938 -11.766  1.00 64.81           C  
ATOM   2272  CB  LYS B  86      -5.512  25.094 -13.586  1.00 64.81           C  
ATOM   2273  O   LYS B  86      -2.854  25.531 -11.719  1.00 64.81           O  
ATOM   2274  CG  LYS B  86      -6.234  23.875 -14.141  1.00 64.81           C  
ATOM   2275  CD  LYS B  86      -6.426  23.984 -15.648  1.00 64.81           C  
ATOM   2276  CE  LYS B  86      -7.188  22.781 -16.203  1.00 64.81           C  
ATOM   2277  NZ  LYS B  86      -7.449  22.922 -17.672  1.00 64.81           N  
ATOM   2278  N   LYS B  87      -4.488  27.203 -11.586  1.00 71.88           N  
ATOM   2279  CA  LYS B  87      -3.492  28.203 -11.211  1.00 71.88           C  
ATOM   2280  C   LYS B  87      -2.836  27.859  -9.875  1.00 71.88           C  
ATOM   2281  CB  LYS B  87      -4.125  29.594 -11.133  1.00 71.88           C  
ATOM   2282  O   LYS B  87      -1.628  28.031  -9.711  1.00 71.88           O  
ATOM   2283  CG  LYS B  87      -4.359  30.250 -12.484  1.00 71.88           C  
ATOM   2284  CD  LYS B  87      -4.941  31.656 -12.344  1.00 71.88           C  
ATOM   2285  CE  LYS B  87      -5.238  32.281 -13.695  1.00 71.88           C  
ATOM   2286  NZ  LYS B  87      -5.887  33.625 -13.562  1.00 71.88           N  
ATOM   2287  N   LEU B  88      -3.686  27.266  -9.055  1.00 78.94           N  
ATOM   2288  CA  LEU B  88      -3.154  26.906  -7.746  1.00 78.94           C  
ATOM   2289  C   LEU B  88      -2.158  25.750  -7.859  1.00 78.94           C  
ATOM   2290  CB  LEU B  88      -4.289  26.516  -6.793  1.00 78.94           C  
ATOM   2291  O   LEU B  88      -1.070  25.812  -7.281  1.00 78.94           O  
ATOM   2292  CG  LEU B  88      -3.889  26.219  -5.348  1.00 78.94           C  
ATOM   2293  CD1 LEU B  88      -4.039  27.469  -4.488  1.00 78.94           C  
ATOM   2294  CD2 LEU B  88      -4.723  25.078  -4.785  1.00 78.94           C  
ATOM   2295  N   GLN B  89      -2.492  24.781  -8.609  1.00 78.81           N  
ATOM   2296  CA  GLN B  89      -1.613  23.641  -8.789  1.00 78.81           C  
ATOM   2297  C   GLN B  89      -0.321  24.031  -9.500  1.00 78.81           C  
ATOM   2298  CB  GLN B  89      -2.324  22.531  -9.578  1.00 78.81           C  
ATOM   2299  O   GLN B  89       0.754  23.531  -9.172  1.00 78.81           O  
ATOM   2300  CG  GLN B  89      -3.281  21.703  -8.742  1.00 78.81           C  
ATOM   2301  CD  GLN B  89      -3.342  20.250  -9.188  1.00 78.81           C  
ATOM   2302  NE2 GLN B  89      -4.039  19.422  -8.422  1.00 78.81           N  
ATOM   2303  OE1 GLN B  89      -2.768  19.875 -10.219  1.00 78.81           O  
ATOM   2304  N   PHE B  90      -0.470  24.969 -10.398  1.00 77.19           N  
ATOM   2305  CA  PHE B  90       0.700  25.484 -11.109  1.00 77.19           C  
ATOM   2306  C   PHE B  90       1.610  26.250 -10.164  1.00 77.19           C  
ATOM   2307  CB  PHE B  90       0.279  26.375 -12.281  1.00 77.19           C  
ATOM   2308  O   PHE B  90       2.834  26.109 -10.211  1.00 77.19           O  
ATOM   2309  CG  PHE B  90       1.380  26.625 -13.273  1.00 77.19           C  
ATOM   2310  CD1 PHE B  90       2.129  27.797 -13.211  1.00 77.19           C  
ATOM   2311  CD2 PHE B  90       1.666  25.703 -14.266  1.00 77.19           C  
ATOM   2312  CE1 PHE B  90       3.148  28.031 -14.133  1.00 77.19           C  
ATOM   2313  CE2 PHE B  90       2.684  25.938 -15.188  1.00 77.19           C  
ATOM   2314  CZ  PHE B  90       3.424  27.109 -15.117  1.00 77.19           C  
ATOM   2315  N   SER B  91       0.967  27.062  -9.352  1.00 79.69           N  
ATOM   2316  CA  SER B  91       1.743  27.844  -8.391  1.00 79.69           C  
ATOM   2317  C   SER B  91       2.451  26.938  -7.391  1.00 79.69           C  
ATOM   2318  CB  SER B  91       0.843  28.828  -7.645  1.00 79.69           C  
ATOM   2319  O   SER B  91       3.586  27.203  -6.992  1.00 79.69           O  
ATOM   2320  OG  SER B  91       0.294  29.781  -8.539  1.00 79.69           O  
ATOM   2321  N   LEU B  92       1.757  25.812  -7.055  1.00 82.62           N  
ATOM   2322  CA  LEU B  92       2.336  24.875  -6.102  1.00 82.62           C  
ATOM   2323  C   LEU B  92       3.504  24.125  -6.727  1.00 82.62           C  
ATOM   2324  CB  LEU B  92       1.274  23.891  -5.613  1.00 82.62           C  
ATOM   2325  O   LEU B  92       4.520  23.875  -6.070  1.00 82.62           O  
ATOM   2326  CG  LEU B  92       0.230  24.438  -4.645  1.00 82.62           C  
ATOM   2327  CD1 LEU B  92      -0.927  23.453  -4.496  1.00 82.62           C  
ATOM   2328  CD2 LEU B  92       0.863  24.734  -3.287  1.00 82.62           C  
ATOM   2329  N   LYS B  93       3.383  23.750  -7.934  1.00 79.31           N  
ATOM   2330  CA  LYS B  93       4.465  23.078  -8.641  1.00 79.31           C  
ATOM   2331  C   LYS B  93       5.691  23.969  -8.758  1.00 79.31           C  
ATOM   2332  CB  LYS B  93       4.004  22.625 -10.031  1.00 79.31           C  
ATOM   2333  O   LYS B  93       6.824  23.516  -8.648  1.00 79.31           O  
ATOM   2334  CG  LYS B  93       4.078  21.125 -10.258  1.00 79.31           C  
ATOM   2335  CD  LYS B  93       3.639  20.750 -11.664  1.00 79.31           C  
ATOM   2336  CE  LYS B  93       3.729  19.250 -11.898  1.00 79.31           C  
ATOM   2337  NZ  LYS B  93       3.277  18.875 -13.273  1.00 79.31           N  
ATOM   2338  N   LYS B  94       5.477  25.234  -8.930  1.00 76.94           N  
ATOM   2339  CA  LYS B  94       6.562  26.219  -9.055  1.00 76.94           C  
ATOM   2340  C   LYS B  94       7.305  26.375  -7.730  1.00 76.94           C  
ATOM   2341  CB  LYS B  94       6.023  27.562  -9.516  1.00 76.94           C  
ATOM   2342  O   LYS B  94       8.500  26.656  -7.715  1.00 76.94           O  
ATOM   2343  CG  LYS B  94       6.648  28.078 -10.805  1.00 76.94           C  
ATOM   2344  CD  LYS B  94       6.102  29.438 -11.195  1.00 76.94           C  
ATOM   2345  CE  LYS B  94       6.801  30.000 -12.430  1.00 76.94           C  
ATOM   2346  NZ  LYS B  94       6.266  31.328 -12.812  1.00 76.94           N  
ATOM   2347  N   LEU B  95       6.539  26.156  -6.672  1.00 78.69           N  
ATOM   2348  CA  LEU B  95       7.129  26.344  -5.352  1.00 78.69           C  
ATOM   2349  C   LEU B  95       7.918  25.109  -4.938  1.00 78.69           C  
ATOM   2350  CB  LEU B  95       6.047  26.641  -4.312  1.00 78.69           C  
ATOM   2351  O   LEU B  95       8.664  25.141  -3.951  1.00 78.69           O  
ATOM   2352  CG  LEU B  95       5.582  28.094  -4.219  1.00 78.69           C  
ATOM   2353  CD1 LEU B  95       4.188  28.172  -3.609  1.00 78.69           C  
ATOM   2354  CD2 LEU B  95       6.570  28.922  -3.398  1.00 78.69           C  
ATOM   2355  N   GLY B  96       7.887  24.031  -5.676  1.00 78.81           N  
ATOM   2356  CA  GLY B  96       8.633  22.828  -5.383  1.00 78.81           C  
ATOM   2357  C   GLY B  96       8.023  22.000  -4.262  1.00 78.81           C  
ATOM   2358  O   GLY B  96       8.742  21.484  -3.400  1.00 78.81           O  
ATOM   2359  N   VAL B  97       6.738  22.016  -4.223  1.00 80.94           N  
ATOM   2360  CA  VAL B  97       6.086  21.250  -3.168  1.00 80.94           C  
ATOM   2361  C   VAL B  97       6.133  19.766  -3.508  1.00 80.94           C  
ATOM   2362  CB  VAL B  97       4.625  21.703  -2.955  1.00 80.94           C  
ATOM   2363  O   VAL B  97       5.863  19.375  -4.645  1.00 80.94           O  
ATOM   2364  CG1 VAL B  97       3.984  20.938  -1.796  1.00 80.94           C  
ATOM   2365  CG2 VAL B  97       4.566  23.203  -2.703  1.00 80.94           C  
ATOM   2366  N   ASN B  98       6.645  18.953  -2.520  1.00 82.25           N  
ATOM   2367  CA  ASN B  98       6.734  17.516  -2.676  1.00 82.25           C  
ATOM   2368  C   ASN B  98       5.641  16.797  -1.895  1.00 82.25           C  
ATOM   2369  CB  ASN B  98       8.117  17.016  -2.240  1.00 82.25           C  
ATOM   2370  O   ASN B  98       5.219  17.250  -0.834  1.00 82.25           O  
ATOM   2371  CG  ASN B  98       9.227  17.516  -3.139  1.00 82.25           C  
ATOM   2372  ND2 ASN B  98      10.453  17.516  -2.621  1.00 82.25           N  
ATOM   2373  OD1 ASN B  98       8.992  17.906  -4.285  1.00 82.25           O  
ATOM   2374  N   ASN B  99       5.246  15.773  -2.521  1.00 85.12           N  
ATOM   2375  CA  ASN B  99       4.238  14.953  -1.857  1.00 85.12           C  
ATOM   2376  C   ASN B  99       4.820  14.211  -0.659  1.00 85.12           C  
ATOM   2377  CB  ASN B  99       3.615  13.969  -2.844  1.00 85.12           C  
ATOM   2378  O   ASN B  99       5.906  13.633  -0.749  1.00 85.12           O  
ATOM   2379  CG  ASN B  99       2.381  13.281  -2.285  1.00 85.12           C  
ATOM   2380  ND2 ASN B  99       2.090  12.086  -2.781  1.00 85.12           N  
ATOM   2381  OD1 ASN B  99       1.696  13.828  -1.415  1.00 85.12           O  
ATOM   2382  N   ILE B 100       4.121  14.398   0.464  1.00 83.38           N  
ATOM   2383  CA  ILE B 100       4.488  13.633   1.649  1.00 83.38           C  
ATOM   2384  C   ILE B 100       3.584  12.406   1.771  1.00 83.38           C  
ATOM   2385  CB  ILE B 100       4.398  14.492   2.930  1.00 83.38           C  
ATOM   2386  O   ILE B 100       2.373  12.539   1.962  1.00 83.38           O  
ATOM   2387  CG1 ILE B 100       5.238  15.766   2.775  1.00 83.38           C  
ATOM   2388  CG2 ILE B 100       4.840  13.688   4.152  1.00 83.38           C  
ATOM   2389  CD1 ILE B 100       5.117  16.734   3.947  1.00 83.38           C  
ATOM   2390  N   SER B 101       4.230  11.281   1.613  1.00 80.56           N  
ATOM   2391  CA  SER B 101       3.465  10.039   1.674  1.00 80.56           C  
ATOM   2392  C   SER B 101       3.332   9.539   3.109  1.00 80.56           C  
ATOM   2393  CB  SER B 101       4.121   8.961   0.809  1.00 80.56           C  
ATOM   2394  O   SER B 101       4.133   9.898   3.975  1.00 80.56           O  
ATOM   2395  OG  SER B 101       5.414   8.641   1.296  1.00 80.56           O  
ATOM   2396  N   GLY B 102       2.270   8.766   3.416  1.00 78.25           N  
ATOM   2397  CA  GLY B 102       2.094   8.117   4.703  1.00 78.25           C  
ATOM   2398  C   GLY B 102       1.482   9.023   5.754  1.00 78.25           C  
ATOM   2399  O   GLY B 102       1.808   8.914   6.941  1.00 78.25           O  
ATOM   2400  N   ILE B 103       0.741   9.992   5.277  1.00 89.38           N  
ATOM   2401  CA  ILE B 103       0.083  10.875   6.234  1.00 89.38           C  
ATOM   2402  C   ILE B 103      -1.188  10.203   6.758  1.00 89.38           C  
ATOM   2403  CB  ILE B 103      -0.251  12.242   5.605  1.00 89.38           C  
ATOM   2404  O   ILE B 103      -2.039   9.773   5.977  1.00 89.38           O  
ATOM   2405  CG1 ILE B 103       1.034  12.961   5.184  1.00 89.38           C  
ATOM   2406  CG2 ILE B 103      -1.062  13.102   6.582  1.00 89.38           C  
ATOM   2407  CD1 ILE B 103       0.917  14.484   5.168  1.00 89.38           C  
ATOM   2408  N   GLU B 104      -1.294  10.047   8.031  1.00 87.88           N  
ATOM   2409  CA  GLU B 104      -2.445   9.406   8.664  1.00 87.88           C  
ATOM   2410  C   GLU B 104      -3.529  10.430   9.000  1.00 87.88           C  
ATOM   2411  CB  GLU B 104      -2.021   8.656   9.922  1.00 87.88           C  
ATOM   2412  O   GLU B 104      -4.715  10.180   8.773  1.00 87.88           O  
ATOM   2413  CG  GLU B 104      -1.109   7.469   9.656  1.00 87.88           C  
ATOM   2414  CD  GLU B 104      -0.658   6.762  10.922  1.00 87.88           C  
ATOM   2415  OE1 GLU B 104       0.118   5.781  10.828  1.00 87.88           O  
ATOM   2416  OE2 GLU B 104      -1.084   7.188  12.023  1.00 87.88           O  
ATOM   2417  N   GLU B 105      -3.115  11.500   9.578  1.00 90.75           N  
ATOM   2418  CA  GLU B 105      -4.090  12.516   9.961  1.00 90.75           C  
ATOM   2419  C   GLU B 105      -3.447  13.898  10.008  1.00 90.75           C  
ATOM   2420  CB  GLU B 105      -4.719  12.180  11.312  1.00 90.75           C  
ATOM   2421  O   GLU B 105      -2.230  14.023  10.172  1.00 90.75           O  
ATOM   2422  CG  GLU B 105      -3.727  12.172  12.469  1.00 90.75           C  
ATOM   2423  CD  GLU B 105      -4.344  11.727  13.781  1.00 90.75           C  
ATOM   2424  OE1 GLU B 105      -3.658  11.797  14.828  1.00 90.75           O  
ATOM   2425  OE2 GLU B 105      -5.520  11.297  13.766  1.00 90.75           O  
ATOM   2426  N   VAL B 106      -4.234  14.914   9.750  1.00 94.56           N  
ATOM   2427  CA  VAL B 106      -3.877  16.312   9.922  1.00 94.56           C  
ATOM   2428  C   VAL B 106      -4.914  17.000  10.812  1.00 94.56           C  
ATOM   2429  CB  VAL B 106      -3.768  17.047   8.570  1.00 94.56           C  
ATOM   2430  O   VAL B 106      -6.117  16.812  10.641  1.00 94.56           O  
ATOM   2431  CG1 VAL B 106      -3.492  18.547   8.781  1.00 94.56           C  
ATOM   2432  CG2 VAL B 106      -2.674  16.422   7.711  1.00 94.56           C  
ATOM   2433  N   ASN B 107      -4.438  17.719  11.844  1.00 93.00           N  
ATOM   2434  CA  ASN B 107      -5.301  18.469  12.750  1.00 93.00           C  
ATOM   2435  C   ASN B 107      -4.930  19.953  12.781  1.00 93.00           C  
ATOM   2436  CB  ASN B 107      -5.246  17.875  14.164  1.00 93.00           C  
ATOM   2437  O   ASN B 107      -3.756  20.297  12.938  1.00 93.00           O  
ATOM   2438  CG  ASN B 107      -5.719  16.438  14.211  1.00 93.00           C  
ATOM   2439  ND2 ASN B 107      -4.996  15.602  14.953  1.00 93.00           N  
ATOM   2440  OD1 ASN B 107      -6.719  16.078  13.586  1.00 93.00           O  
ATOM   2441  N   MET B 108      -5.910  20.797  12.516  1.00 93.25           N  
ATOM   2442  CA  MET B 108      -5.746  22.234  12.680  1.00 93.25           C  
ATOM   2443  C   MET B 108      -6.480  22.734  13.914  1.00 93.25           C  
ATOM   2444  CB  MET B 108      -6.250  22.969  11.438  1.00 93.25           C  
ATOM   2445  O   MET B 108      -7.711  22.703  13.969  1.00 93.25           O  
ATOM   2446  CG  MET B 108      -5.598  22.516  10.141  1.00 93.25           C  
ATOM   2447  SD  MET B 108      -6.203  23.453   8.680  1.00 93.25           S  
ATOM   2448  CE  MET B 108      -5.414  22.500   7.352  1.00 93.25           C  
ATOM   2449  N   PHE B 109      -5.711  23.141  14.891  1.00 90.81           N  
ATOM   2450  CA  PHE B 109      -6.285  23.609  16.141  1.00 90.81           C  
ATOM   2451  C   PHE B 109      -6.613  25.094  16.062  1.00 90.81           C  
ATOM   2452  CB  PHE B 109      -5.324  23.344  17.312  1.00 90.81           C  
ATOM   2453  O   PHE B 109      -5.770  25.906  15.656  1.00 90.81           O  
ATOM   2454  CG  PHE B 109      -4.973  21.891  17.500  1.00 90.81           C  
ATOM   2455  CD1 PHE B 109      -5.797  21.047  18.234  1.00 90.81           C  
ATOM   2456  CD2 PHE B 109      -3.818  21.375  16.922  1.00 90.81           C  
ATOM   2457  CE1 PHE B 109      -5.477  19.703  18.406  1.00 90.81           C  
ATOM   2458  CE2 PHE B 109      -3.490  20.031  17.094  1.00 90.81           C  
ATOM   2459  CZ  PHE B 109      -4.316  19.203  17.828  1.00 90.81           C  
ATOM   2460  N   THR B 110      -7.816  25.391  16.422  1.00 88.62           N  
ATOM   2461  CA  THR B 110      -8.250  26.781  16.422  1.00 88.62           C  
ATOM   2462  C   THR B 110      -8.289  27.328  17.844  1.00 88.62           C  
ATOM   2463  CB  THR B 110      -9.633  26.938  15.773  1.00 88.62           C  
ATOM   2464  O   THR B 110      -8.312  26.562  18.812  1.00 88.62           O  
ATOM   2465  CG2 THR B 110      -9.672  26.281  14.398  1.00 88.62           C  
ATOM   2466  OG1 THR B 110     -10.625  26.328  16.609  1.00 88.62           O  
ATOM   2467  N   ASN B 111      -8.258  28.625  17.938  1.00 80.00           N  
ATOM   2468  CA  ASN B 111      -8.336  29.297  19.234  1.00 80.00           C  
ATOM   2469  C   ASN B 111      -9.727  29.172  19.844  1.00 80.00           C  
ATOM   2470  CB  ASN B 111      -7.957  30.766  19.094  1.00 80.00           C  
ATOM   2471  O   ASN B 111      -9.914  29.406  21.031  1.00 80.00           O  
ATOM   2472  CG  ASN B 111      -8.828  31.500  18.094  1.00 80.00           C  
ATOM   2473  ND2 ASN B 111      -8.664  32.812  18.016  1.00 80.00           N  
ATOM   2474  OD1 ASN B 111      -9.641  30.891  17.391  1.00 80.00           O  
ATOM   2475  N   GLN B 112     -10.742  28.750  19.062  1.00 76.25           N  
ATOM   2476  CA  GLN B 112     -12.125  28.656  19.531  1.00 76.25           C  
ATOM   2477  C   GLN B 112     -12.422  27.281  20.109  1.00 76.25           C  
ATOM   2478  CB  GLN B 112     -13.094  28.969  18.391  1.00 76.25           C  
ATOM   2479  O   GLN B 112     -13.562  26.984  20.453  1.00 76.25           O  
ATOM   2480  CG  GLN B 112     -12.953  30.375  17.828  1.00 76.25           C  
ATOM   2481  CD  GLN B 112     -13.898  30.641  16.656  1.00 76.25           C  
ATOM   2482  NE2 GLN B 112     -13.945  31.891  16.203  1.00 76.25           N  
ATOM   2483  OE1 GLN B 112     -14.570  29.719  16.172  1.00 76.25           O  
ATOM   2484  N   GLY B 113     -11.391  26.453  20.203  1.00 77.44           N  
ATOM   2485  CA  GLY B 113     -11.586  25.141  20.781  1.00 77.44           C  
ATOM   2486  C   GLY B 113     -12.102  24.125  19.797  1.00 77.44           C  
ATOM   2487  O   GLY B 113     -12.594  23.062  20.172  1.00 77.44           O  
ATOM   2488  N   THR B 114     -12.086  24.516  18.531  1.00 86.25           N  
ATOM   2489  CA  THR B 114     -12.500  23.594  17.484  1.00 86.25           C  
ATOM   2490  C   THR B 114     -11.281  23.078  16.719  1.00 86.25           C  
ATOM   2491  CB  THR B 114     -13.492  24.250  16.516  1.00 86.25           C  
ATOM   2492  O   THR B 114     -10.234  23.734  16.688  1.00 86.25           O  
ATOM   2493  CG2 THR B 114     -14.805  24.578  17.219  1.00 86.25           C  
ATOM   2494  OG1 THR B 114     -12.914  25.453  16.000  1.00 86.25           O  
ATOM   2495  N   VAL B 115     -11.391  21.828  16.281  1.00 91.56           N  
ATOM   2496  CA  VAL B 115     -10.320  21.203  15.516  1.00 91.56           C  
ATOM   2497  C   VAL B 115     -10.836  20.812  14.125  1.00 91.56           C  
ATOM   2498  CB  VAL B 115      -9.750  19.953  16.234  1.00 91.56           C  
ATOM   2499  O   VAL B 115     -11.906  20.219  14.000  1.00 91.56           O  
ATOM   2500  CG1 VAL B 115      -8.648  19.297  15.398  1.00 91.56           C  
ATOM   2501  CG2 VAL B 115      -9.227  20.328  17.609  1.00 91.56           C  
ATOM   2502  N   ILE B 116     -10.117  21.297  13.078  1.00 92.94           N  
ATOM   2503  CA  ILE B 116     -10.375  20.812  11.727  1.00 92.94           C  
ATOM   2504  C   ILE B 116      -9.562  19.547  11.461  1.00 92.94           C  
ATOM   2505  CB  ILE B 116     -10.055  21.891  10.672  1.00 92.94           C  
ATOM   2506  O   ILE B 116      -8.336  19.609  11.359  1.00 92.94           O  
ATOM   2507  CG1 ILE B 116     -10.828  23.188  10.961  1.00 92.94           C  
ATOM   2508  CG2 ILE B 116     -10.359  21.375   9.258  1.00 92.94           C  
ATOM   2509  CD1 ILE B 116     -10.445  24.359  10.070  1.00 92.94           C  
ATOM   2510  N   HIS B 117     -10.250  18.500  11.406  1.00 93.38           N  
ATOM   2511  CA  HIS B 117      -9.633  17.188  11.328  1.00 93.38           C  
ATOM   2512  C   HIS B 117      -9.727  16.625   9.914  1.00 93.38           C  
ATOM   2513  CB  HIS B 117     -10.289  16.219  12.320  1.00 93.38           C  
ATOM   2514  O   HIS B 117     -10.773  16.719   9.273  1.00 93.38           O  
ATOM   2515  CG  HIS B 117      -9.750  14.828  12.242  1.00 93.38           C  
ATOM   2516  CD2 HIS B 117     -10.273  13.703  11.711  1.00 93.38           C  
ATOM   2517  ND1 HIS B 117      -8.523  14.477  12.766  1.00 93.38           N  
ATOM   2518  CE1 HIS B 117      -8.320  13.188  12.555  1.00 93.38           C  
ATOM   2519  NE2 HIS B 117      -9.367  12.695  11.914  1.00 93.38           N  
ATOM   2520  N   PHE B 118      -8.500  16.203   9.414  1.00 92.50           N  
ATOM   2521  CA  PHE B 118      -8.422  15.500   8.141  1.00 92.50           C  
ATOM   2522  C   PHE B 118      -8.000  14.055   8.352  1.00 92.50           C  
ATOM   2523  CB  PHE B 118      -7.434  16.203   7.199  1.00 92.50           C  
ATOM   2524  O   PHE B 118      -6.984  13.781   9.000  1.00 92.50           O  
ATOM   2525  CG  PHE B 118      -7.809  17.625   6.871  1.00 92.50           C  
ATOM   2526  CD1 PHE B 118      -8.430  17.938   5.668  1.00 92.50           C  
ATOM   2527  CD2 PHE B 118      -7.543  18.641   7.770  1.00 92.50           C  
ATOM   2528  CE1 PHE B 118      -8.773  19.250   5.363  1.00 92.50           C  
ATOM   2529  CE2 PHE B 118      -7.887  19.969   7.473  1.00 92.50           C  
ATOM   2530  CZ  PHE B 118      -8.500  20.266   6.270  1.00 92.50           C  
ATOM   2531  N   ASN B 119      -8.797  13.180   7.836  1.00 90.50           N  
ATOM   2532  CA  ASN B 119      -8.438  11.773   7.879  1.00 90.50           C  
ATOM   2533  C   ASN B 119      -7.766  11.320   6.582  1.00 90.50           C  
ATOM   2534  CB  ASN B 119      -9.664  10.906   8.164  1.00 90.50           C  
ATOM   2535  O   ASN B 119      -8.359  11.422   5.508  1.00 90.50           O  
ATOM   2536  CG  ASN B 119      -9.312   9.594   8.844  1.00 90.50           C  
ATOM   2537  ND2 ASN B 119     -10.273   9.023   9.555  1.00 90.50           N  
ATOM   2538  OD1 ASN B 119      -8.188   9.102   8.719  1.00 90.50           O  
ATOM   2539  N   ASN B 120      -6.480  10.914   6.699  1.00 88.25           N  
ATOM   2540  CA  ASN B 120      -5.676  10.430   5.582  1.00 88.25           C  
ATOM   2541  C   ASN B 120      -5.723  11.383   4.398  1.00 88.25           C  
ATOM   2542  CB  ASN B 120      -6.141   9.031   5.156  1.00 88.25           C  
ATOM   2543  O   ASN B 120      -6.012  10.977   3.271  1.00 88.25           O  
ATOM   2544  CG  ASN B 120      -5.820   7.969   6.188  1.00 88.25           C  
ATOM   2545  ND2 ASN B 120      -6.469   6.816   6.070  1.00 88.25           N  
ATOM   2546  OD1 ASN B 120      -4.996   8.180   7.078  1.00 88.25           O  
ATOM   2547  N   PRO B 121      -5.359  12.680   4.652  1.00 89.56           N  
ATOM   2548  CA  PRO B 121      -5.363  13.648   3.555  1.00 89.56           C  
ATOM   2549  C   PRO B 121      -4.121  13.547   2.674  1.00 89.56           C  
ATOM   2550  CB  PRO B 121      -5.414  15.000   4.277  1.00 89.56           C  
ATOM   2551  O   PRO B 121      -3.156  12.867   3.035  1.00 89.56           O  
ATOM   2552  CG  PRO B 121      -4.668  14.781   5.551  1.00 89.56           C  
ATOM   2553  CD  PRO B 121      -4.895  13.359   5.996  1.00 89.56           C  
ATOM   2554  N   LYS B 122      -4.250  14.102   1.460  1.00 89.38           N  
ATOM   2555  CA  LYS B 122      -3.068  14.305   0.629  1.00 89.38           C  
ATOM   2556  C   LYS B 122      -2.311  15.562   1.061  1.00 89.38           C  
ATOM   2557  CB  LYS B 122      -3.461  14.414  -0.845  1.00 89.38           C  
ATOM   2558  O   LYS B 122      -2.881  16.656   1.113  1.00 89.38           O  
ATOM   2559  CG  LYS B 122      -2.275  14.445  -1.800  1.00 89.38           C  
ATOM   2560  CD  LYS B 122      -2.729  14.523  -3.252  1.00 89.38           C  
ATOM   2561  CE  LYS B 122      -1.547  14.656  -4.203  1.00 89.38           C  
ATOM   2562  NZ  LYS B 122      -1.987  14.750  -5.625  1.00 89.38           N  
ATOM   2563  N   VAL B 123      -1.092  15.352   1.453  1.00 92.00           N  
ATOM   2564  CA  VAL B 123      -0.295  16.484   1.928  1.00 92.00           C  
ATOM   2565  C   VAL B 123       0.929  16.656   1.033  1.00 92.00           C  
ATOM   2566  CB  VAL B 123       0.142  16.281   3.396  1.00 92.00           C  
ATOM   2567  O   VAL B 123       1.601  15.688   0.686  1.00 92.00           O  
ATOM   2568  CG1 VAL B 123       1.041  17.438   3.848  1.00 92.00           C  
ATOM   2569  CG2 VAL B 123      -1.080  16.172   4.305  1.00 92.00           C  
ATOM   2570  N   GLN B 124       1.143  17.859   0.606  1.00 90.06           N  
ATOM   2571  CA  GLN B 124       2.352  18.281  -0.099  1.00 90.06           C  
ATOM   2572  C   GLN B 124       3.068  19.391   0.647  1.00 90.06           C  
ATOM   2573  CB  GLN B 124       2.014  18.719  -1.522  1.00 90.06           C  
ATOM   2574  O   GLN B 124       2.428  20.219   1.296  1.00 90.06           O  
ATOM   2575  CG  GLN B 124       1.339  17.656  -2.363  1.00 90.06           C  
ATOM   2576  CD  GLN B 124       0.923  18.156  -3.732  1.00 90.06           C  
ATOM   2577  NE2 GLN B 124       0.944  17.266  -4.723  1.00 90.06           N  
ATOM   2578  OE1 GLN B 124       0.586  19.328  -3.902  1.00 90.06           O  
ATOM   2579  N   ALA B 125       4.367  19.234   0.629  1.00 88.50           N  
ATOM   2580  CA  ALA B 125       5.074  20.234   1.419  1.00 88.50           C  
ATOM   2581  C   ALA B 125       6.363  20.672   0.729  1.00 88.50           C  
ATOM   2582  CB  ALA B 125       5.375  19.703   2.816  1.00 88.50           C  
ATOM   2583  O   ALA B 125       6.930  19.922  -0.071  1.00 88.50           O  
ATOM   2584  N   SER B 126       6.660  21.938   0.920  1.00 85.31           N  
ATOM   2585  CA  SER B 126       7.988  22.500   0.685  1.00 85.31           C  
ATOM   2586  C   SER B 126       8.586  23.047   1.970  1.00 85.31           C  
ATOM   2587  CB  SER B 126       7.930  23.594  -0.380  1.00 85.31           C  
ATOM   2588  O   SER B 126       8.164  24.109   2.451  1.00 85.31           O  
ATOM   2589  OG  SER B 126       9.180  24.250  -0.497  1.00 85.31           O  
ATOM   2590  N   LEU B 127       9.594  22.297   2.498  1.00 78.62           N  
ATOM   2591  CA  LEU B 127      10.211  22.719   3.752  1.00 78.62           C  
ATOM   2592  C   LEU B 127      10.977  24.031   3.566  1.00 78.62           C  
ATOM   2593  CB  LEU B 127      11.141  21.641   4.285  1.00 78.62           C  
ATOM   2594  O   LEU B 127      11.000  24.875   4.465  1.00 78.62           O  
ATOM   2595  CG  LEU B 127      10.477  20.359   4.777  1.00 78.62           C  
ATOM   2596  CD1 LEU B 127      11.516  19.266   4.988  1.00 78.62           C  
ATOM   2597  CD2 LEU B 127       9.695  20.609   6.062  1.00 78.62           C  
ATOM   2598  N   ALA B 128      11.570  24.203   2.400  1.00 78.62           N  
ATOM   2599  CA  ALA B 128      12.320  25.422   2.133  1.00 78.62           C  
ATOM   2600  C   ALA B 128      11.391  26.625   2.080  1.00 78.62           C  
ATOM   2601  CB  ALA B 128      13.094  25.297   0.824  1.00 78.62           C  
ATOM   2602  O   ALA B 128      11.781  27.734   2.467  1.00 78.62           O  
ATOM   2603  N   ALA B 129      10.211  26.422   1.596  1.00 84.50           N  
ATOM   2604  CA  ALA B 129       9.258  27.531   1.481  1.00 84.50           C  
ATOM   2605  C   ALA B 129       8.289  27.547   2.660  1.00 84.50           C  
ATOM   2606  CB  ALA B 129       8.492  27.438   0.165  1.00 84.50           C  
ATOM   2607  O   ALA B 129       7.387  28.391   2.723  1.00 84.50           O  
ATOM   2608  N   ASN B 130       8.461  26.625   3.625  1.00 87.12           N  
ATOM   2609  CA  ASN B 130       7.555  26.531   4.762  1.00 87.12           C  
ATOM   2610  C   ASN B 130       6.098  26.516   4.320  1.00 87.12           C  
ATOM   2611  CB  ASN B 130       7.805  27.672   5.754  1.00 87.12           C  
ATOM   2612  O   ASN B 130       5.270  27.250   4.883  1.00 87.12           O  
ATOM   2613  CG  ASN B 130       9.156  27.562   6.434  1.00 87.12           C  
ATOM   2614  ND2 ASN B 130       9.656  28.688   6.930  1.00 87.12           N  
ATOM   2615  OD1 ASN B 130       9.750  26.484   6.508  1.00 87.12           O  
ATOM   2616  N   THR B 131       5.852  25.812   3.230  1.00 90.88           N  
ATOM   2617  CA  THR B 131       4.520  25.734   2.639  1.00 90.88           C  
ATOM   2618  C   THR B 131       4.023  24.297   2.625  1.00 90.88           C  
ATOM   2619  CB  THR B 131       4.508  26.297   1.206  1.00 90.88           C  
ATOM   2620  O   THR B 131       4.738  23.391   2.191  1.00 90.88           O  
ATOM   2621  CG2 THR B 131       3.088  26.375   0.654  1.00 90.88           C  
ATOM   2622  OG1 THR B 131       5.074  27.609   1.212  1.00 90.88           O  
ATOM   2623  N   PHE B 132       2.820  24.062   3.211  1.00 92.88           N  
ATOM   2624  CA  PHE B 132       2.146  22.766   3.219  1.00 92.88           C  
ATOM   2625  C   PHE B 132       0.776  22.875   2.561  1.00 92.88           C  
ATOM   2626  CB  PHE B 132       2.006  22.250   4.648  1.00 92.88           C  
ATOM   2627  O   PHE B 132       0.038  23.828   2.793  1.00 92.88           O  
ATOM   2628  CG  PHE B 132       3.322  22.016   5.344  1.00 92.88           C  
ATOM   2629  CD1 PHE B 132       3.859  20.734   5.438  1.00 92.88           C  
ATOM   2630  CD2 PHE B 132       4.020  23.078   5.902  1.00 92.88           C  
ATOM   2631  CE1 PHE B 132       5.078  20.516   6.082  1.00 92.88           C  
ATOM   2632  CE2 PHE B 132       5.234  22.875   6.547  1.00 92.88           C  
ATOM   2633  CZ  PHE B 132       5.762  21.594   6.637  1.00 92.88           C  
ATOM   2634  N   THR B 133       0.494  22.016   1.688  1.00 92.56           N  
ATOM   2635  CA  THR B 133      -0.829  21.922   1.079  1.00 92.56           C  
ATOM   2636  C   THR B 133      -1.562  20.672   1.545  1.00 92.56           C  
ATOM   2637  CB  THR B 133      -0.737  21.938  -0.458  1.00 92.56           C  
ATOM   2638  O   THR B 133      -1.008  19.578   1.503  1.00 92.56           O  
ATOM   2639  CG2 THR B 133      -0.166  23.250  -0.974  1.00 92.56           C  
ATOM   2640  OG1 THR B 133       0.112  20.859  -0.882  1.00 92.56           O  
ATOM   2641  N   ILE B 134      -2.734  20.844   2.051  1.00 92.88           N  
ATOM   2642  CA  ILE B 134      -3.561  19.750   2.553  1.00 92.88           C  
ATOM   2643  C   ILE B 134      -4.836  19.641   1.721  1.00 92.88           C  
ATOM   2644  CB  ILE B 134      -3.908  19.953   4.047  1.00 92.88           C  
ATOM   2645  O   ILE B 134      -5.605  20.609   1.625  1.00 92.88           O  
ATOM   2646  CG1 ILE B 134      -2.629  20.078   4.879  1.00 92.88           C  
ATOM   2647  CG2 ILE B 134      -4.770  18.781   4.555  1.00 92.88           C  
ATOM   2648  CD1 ILE B 134      -2.826  20.812   6.199  1.00 92.88           C  
ATOM   2649  N   THR B 135      -4.941  18.531   1.087  1.00 90.19           N  
ATOM   2650  CA  THR B 135      -6.129  18.297   0.281  1.00 90.19           C  
ATOM   2651  C   THR B 135      -6.922  17.109   0.831  1.00 90.19           C  
ATOM   2652  CB  THR B 135      -5.766  18.031  -1.191  1.00 90.19           C  
ATOM   2653  O   THR B 135      -6.379  16.016   0.993  1.00 90.19           O  
ATOM   2654  CG2 THR B 135      -6.984  18.156  -2.094  1.00 90.19           C  
ATOM   2655  OG1 THR B 135      -4.770  18.969  -1.606  1.00 90.19           O  
ATOM   2656  N   GLY B 136      -8.172  17.344   1.277  1.00 86.06           N  
ATOM   2657  CA  GLY B 136      -9.016  16.281   1.815  1.00 86.06           C  
ATOM   2658  C   GLY B 136     -10.273  16.812   2.477  1.00 86.06           C  
ATOM   2659  O   GLY B 136     -10.484  18.016   2.562  1.00 86.06           O  
ATOM   2660  N   HIS B 137     -11.148  15.766   2.834  1.00 85.25           N  
ATOM   2661  CA  HIS B 137     -12.375  16.109   3.557  1.00 85.25           C  
ATOM   2662  C   HIS B 137     -12.062  16.562   4.977  1.00 85.25           C  
ATOM   2663  CB  HIS B 137     -13.328  14.906   3.586  1.00 85.25           C  
ATOM   2664  O   HIS B 137     -11.375  15.867   5.723  1.00 85.25           O  
ATOM   2665  CG  HIS B 137     -14.672  15.227   4.156  1.00 85.25           C  
ATOM   2666  CD2 HIS B 137     -15.344  14.688   5.195  1.00 85.25           C  
ATOM   2667  ND1 HIS B 137     -15.484  16.219   3.643  1.00 85.25           N  
ATOM   2668  CE1 HIS B 137     -16.594  16.266   4.344  1.00 85.25           C  
ATOM   2669  NE2 HIS B 137     -16.547  15.352   5.293  1.00 85.25           N  
ATOM   2670  N   ALA B 138     -12.539  17.781   5.203  1.00 88.88           N  
ATOM   2671  CA  ALA B 138     -12.320  18.359   6.523  1.00 88.88           C  
ATOM   2672  C   ALA B 138     -13.547  18.203   7.410  1.00 88.88           C  
ATOM   2673  CB  ALA B 138     -11.945  19.844   6.406  1.00 88.88           C  
ATOM   2674  O   ALA B 138     -14.680  18.406   6.957  1.00 88.88           O  
ATOM   2675  N   GLU B 139     -13.328  17.719   8.633  1.00 89.50           N  
ATOM   2676  CA  GLU B 139     -14.375  17.672   9.648  1.00 89.50           C  
ATOM   2677  C   GLU B 139     -14.039  18.562  10.836  1.00 89.50           C  
ATOM   2678  CB  GLU B 139     -14.594  16.234  10.125  1.00 89.50           C  
ATOM   2679  O   GLU B 139     -12.938  18.484  11.391  1.00 89.50           O  
ATOM   2680  CG  GLU B 139     -15.312  15.344   9.109  1.00 89.50           C  
ATOM   2681  CD  GLU B 139     -15.523  13.922   9.594  1.00 89.50           C  
ATOM   2682  OE1 GLU B 139     -16.094  13.102   8.844  1.00 89.50           O  
ATOM   2683  OE2 GLU B 139     -15.109  13.625  10.742  1.00 89.50           O  
ATOM   2684  N   THR B 140     -14.961  19.438  11.047  1.00 88.12           N  
ATOM   2685  CA  THR B 140     -14.766  20.297  12.203  1.00 88.12           C  
ATOM   2686  C   THR B 140     -15.328  19.656  13.469  1.00 88.12           C  
ATOM   2687  CB  THR B 140     -15.422  21.688  11.992  1.00 88.12           C  
ATOM   2688  O   THR B 140     -16.516  19.312  13.516  1.00 88.12           O  
ATOM   2689  CG2 THR B 140     -15.086  22.641  13.133  1.00 88.12           C  
ATOM   2690  OG1 THR B 140     -14.953  22.250  10.766  1.00 88.12           O  
ATOM   2691  N   LYS B 141     -14.453  19.375  14.375  1.00 86.12           N  
ATOM   2692  CA  LYS B 141     -14.828  18.766  15.648  1.00 86.12           C  
ATOM   2693  C   LYS B 141     -14.406  19.641  16.828  1.00 86.12           C  
ATOM   2694  CB  LYS B 141     -14.203  17.375  15.781  1.00 86.12           C  
ATOM   2695  O   LYS B 141     -13.586  20.547  16.656  1.00 86.12           O  
ATOM   2696  CG  LYS B 141     -14.641  16.391  14.711  1.00 86.12           C  
ATOM   2697  CD  LYS B 141     -14.008  15.023  14.914  1.00 86.12           C  
ATOM   2698  CE  LYS B 141     -14.445  14.031  13.844  1.00 86.12           C  
ATOM   2699  NZ  LYS B 141     -13.773  12.711  14.000  1.00 86.12           N  
ATOM   2700  N   GLN B 142     -15.102  19.375  17.938  1.00 85.81           N  
ATOM   2701  CA  GLN B 142     -14.695  20.031  19.172  1.00 85.81           C  
ATOM   2702  C   GLN B 142     -13.477  19.359  19.781  1.00 85.81           C  
ATOM   2703  CB  GLN B 142     -15.852  20.047  20.172  1.00 85.81           C  
ATOM   2704  O   GLN B 142     -13.336  18.141  19.703  1.00 85.81           O  
ATOM   2705  CG  GLN B 142     -17.016  20.922  19.766  1.00 85.81           C  
ATOM   2706  CD  GLN B 142     -16.719  22.406  19.875  1.00 85.81           C  
ATOM   2707  NE2 GLN B 142     -17.641  23.250  19.406  1.00 85.81           N  
ATOM   2708  OE1 GLN B 142     -15.664  22.797  20.391  1.00 85.81           O  
ATOM   2709  N   LEU B 143     -12.594  20.125  20.172  1.00 82.12           N  
ATOM   2710  CA  LEU B 143     -11.375  19.625  20.812  1.00 82.12           C  
ATOM   2711  C   LEU B 143     -11.695  18.562  21.859  1.00 82.12           C  
ATOM   2712  CB  LEU B 143     -10.609  20.781  21.453  1.00 82.12           C  
ATOM   2713  O   LEU B 143     -10.961  17.594  22.000  1.00 82.12           O  
ATOM   2714  CG  LEU B 143      -9.164  20.484  21.875  1.00 82.12           C  
ATOM   2715  CD1 LEU B 143      -8.250  20.500  20.656  1.00 82.12           C  
ATOM   2716  CD2 LEU B 143      -8.695  21.500  22.906  1.00 82.12           C  
ATOM   2717  N   THR B 144     -12.797  18.672  22.641  1.00 76.56           N  
ATOM   2718  CA  THR B 144     -13.195  17.766  23.719  1.00 76.56           C  
ATOM   2719  C   THR B 144     -13.586  16.406  23.156  1.00 76.56           C  
ATOM   2720  CB  THR B 144     -14.375  18.344  24.516  1.00 76.56           C  
ATOM   2721  O   THR B 144     -13.469  15.383  23.859  1.00 76.56           O  
ATOM   2722  CG2 THR B 144     -13.938  19.578  25.312  1.00 76.56           C  
ATOM   2723  OG1 THR B 144     -15.422  18.719  23.625  1.00 76.56           O  
ATOM   2724  N   GLU B 145     -14.023  16.391  21.922  1.00 79.81           N  
ATOM   2725  CA  GLU B 145     -14.461  15.141  21.297  1.00 79.81           C  
ATOM   2726  C   GLU B 145     -13.273  14.297  20.844  1.00 79.81           C  
ATOM   2727  CB  GLU B 145     -15.391  15.422  20.125  1.00 79.81           C  
ATOM   2728  O   GLU B 145     -13.398  13.086  20.672  1.00 79.81           O  
ATOM   2729  CG  GLU B 145     -16.797  15.828  20.531  1.00 79.81           C  
ATOM   2730  CD  GLU B 145     -17.703  16.156  19.344  1.00 79.81           C  
ATOM   2731  OE1 GLU B 145     -18.844  16.609  19.562  1.00 79.81           O  
ATOM   2732  OE2 GLU B 145     -17.250  15.977  18.188  1.00 79.81           O  
ATOM   2733  N   MET B 146     -12.266  14.977  20.719  1.00 79.31           N  
ATOM   2734  CA  MET B 146     -11.102  14.281  20.188  1.00 79.31           C  
ATOM   2735  C   MET B 146     -10.133  13.898  21.297  1.00 79.31           C  
ATOM   2736  CB  MET B 146     -10.391  15.156  19.141  1.00 79.31           C  
ATOM   2737  O   MET B 146      -9.117  13.242  21.047  1.00 79.31           O  
ATOM   2738  CG  MET B 146     -11.211  15.422  17.891  1.00 79.31           C  
ATOM   2739  SD  MET B 146     -10.359  14.883  16.359  1.00 79.31           S  
ATOM   2740  CE  MET B 146      -8.633  15.180  16.844  1.00 79.31           C  
ATOM   2741  N   LEU B 147     -10.375  14.273  22.406  1.00 77.75           N  
ATOM   2742  CA  LEU B 147      -9.578  13.883  23.562  1.00 77.75           C  
ATOM   2743  C   LEU B 147      -9.852  12.438  23.938  1.00 77.75           C  
ATOM   2744  CB  LEU B 147      -9.859  14.805  24.750  1.00 77.75           C  
ATOM   2745  O   LEU B 147     -10.961  11.930  23.750  1.00 77.75           O  
ATOM   2746  CG  LEU B 147      -9.383  16.250  24.609  1.00 77.75           C  
ATOM   2747  CD1 LEU B 147     -10.000  17.125  25.703  1.00 77.75           C  
ATOM   2748  CD2 LEU B 147      -7.855  16.312  24.672  1.00 77.75           C  
ATOM   2749  N   PRO B 148      -8.742  11.680  24.297  1.00 73.50           N  
ATOM   2750  CA  PRO B 148      -7.391  12.070  24.703  1.00 73.50           C  
ATOM   2751  C   PRO B 148      -6.363  11.883  23.578  1.00 73.50           C  
ATOM   2752  CB  PRO B 148      -7.090  11.148  25.875  1.00 73.50           C  
ATOM   2753  O   PRO B 148      -5.219  12.312  23.719  1.00 73.50           O  
ATOM   2754  CG  PRO B 148      -8.000   9.977  25.688  1.00 73.50           C  
ATOM   2755  CD  PRO B 148      -9.125  10.391  24.781  1.00 73.50           C  
ATOM   2756  N   SER B 149      -6.805  11.383  22.453  1.00 73.06           N  
ATOM   2757  CA  SER B 149      -5.852  11.000  21.422  1.00 73.06           C  
ATOM   2758  C   SER B 149      -5.109  12.211  20.859  1.00 73.06           C  
ATOM   2759  CB  SER B 149      -6.570  10.273  20.281  1.00 73.06           C  
ATOM   2760  O   SER B 149      -3.967  12.086  20.406  1.00 73.06           O  
ATOM   2761  OG  SER B 149      -7.703  11.008  19.844  1.00 73.06           O  
ATOM   2762  N   ILE B 150      -5.637  13.320  20.938  1.00 78.56           N  
ATOM   2763  CA  ILE B 150      -5.078  14.516  20.312  1.00 78.56           C  
ATOM   2764  C   ILE B 150      -4.203  15.266  21.312  1.00 78.56           C  
ATOM   2765  CB  ILE B 150      -6.191  15.445  19.781  1.00 78.56           C  
ATOM   2766  O   ILE B 150      -3.488  16.203  20.938  1.00 78.56           O  
ATOM   2767  CG1 ILE B 150      -5.672  16.281  18.609  1.00 78.56           C  
ATOM   2768  CG2 ILE B 150      -6.730  16.344  20.891  1.00 78.56           C  
ATOM   2769  CD1 ILE B 150      -6.055  15.742  17.234  1.00 78.56           C  
ATOM   2770  N   LEU B 151      -4.160  14.812  22.578  1.00 77.19           N  
ATOM   2771  CA  LEU B 151      -3.443  15.523  23.641  1.00 77.19           C  
ATOM   2772  C   LEU B 151      -1.955  15.609  23.312  1.00 77.19           C  
ATOM   2773  CB  LEU B 151      -3.650  14.828  24.984  1.00 77.19           C  
ATOM   2774  O   LEU B 151      -1.311  16.625  23.609  1.00 77.19           O  
ATOM   2775  CG  LEU B 151      -4.305  15.664  26.078  1.00 77.19           C  
ATOM   2776  CD1 LEU B 151      -5.531  14.945  26.641  1.00 77.19           C  
ATOM   2777  CD2 LEU B 151      -3.305  15.961  27.203  1.00 77.19           C  
ATOM   2778  N   ASN B 152      -1.465  14.523  22.812  1.00 74.00           N  
ATOM   2779  CA  ASN B 152      -0.043  14.500  22.484  1.00 74.00           C  
ATOM   2780  C   ASN B 152       0.289  15.469  21.359  1.00 74.00           C  
ATOM   2781  CB  ASN B 152       0.400  13.086  22.109  1.00 74.00           C  
ATOM   2782  O   ASN B 152       1.461  15.750  21.094  1.00 74.00           O  
ATOM   2783  CG  ASN B 152       0.354  12.133  23.297  1.00 74.00           C  
ATOM   2784  ND2 ASN B 152       0.511  10.844  23.016  1.00 74.00           N  
ATOM   2785  OD1 ASN B 152       0.177  12.547  24.438  1.00 74.00           O  
ATOM   2786  N   GLN B 153      -0.695  15.961  20.688  1.00 77.75           N  
ATOM   2787  CA  GLN B 153      -0.468  16.844  19.547  1.00 77.75           C  
ATOM   2788  C   GLN B 153      -0.706  18.297  19.938  1.00 77.75           C  
ATOM   2789  CB  GLN B 153      -1.369  16.453  18.375  1.00 77.75           C  
ATOM   2790  O   GLN B 153      -0.384  19.203  19.156  1.00 77.75           O  
ATOM   2791  CG  GLN B 153      -1.157  15.023  17.891  1.00 77.75           C  
ATOM   2792  CD  GLN B 153      -1.960  14.703  16.641  1.00 77.75           C  
ATOM   2793  NE2 GLN B 153      -2.391  13.453  16.516  1.00 77.75           N  
ATOM   2794  OE1 GLN B 153      -2.191  15.578  15.797  1.00 77.75           O  
ATOM   2795  N   LEU B 154      -1.202  18.438  21.109  1.00 78.62           N  
ATOM   2796  CA  LEU B 154      -1.557  19.781  21.562  1.00 78.62           C  
ATOM   2797  C   LEU B 154      -0.324  20.547  22.047  1.00 78.62           C  
ATOM   2798  CB  LEU B 154      -2.607  19.734  22.672  1.00 78.62           C  
ATOM   2799  O   LEU B 154       0.606  19.938  22.578  1.00 78.62           O  
ATOM   2800  CG  LEU B 154      -3.988  19.203  22.266  1.00 78.62           C  
ATOM   2801  CD1 LEU B 154      -4.797  18.844  23.500  1.00 78.62           C  
ATOM   2802  CD2 LEU B 154      -4.730  20.234  21.422  1.00 78.62           C  
ATOM   2803  N   GLY B 155      -0.162  21.719  21.578  1.00 72.25           N  
ATOM   2804  CA  GLY B 155       0.869  22.594  22.109  1.00 72.25           C  
ATOM   2805  C   GLY B 155       0.421  23.375  23.328  1.00 72.25           C  
ATOM   2806  O   GLY B 155      -0.695  23.188  23.828  1.00 72.25           O  
ATOM   2807  N   ALA B 156       1.344  24.109  23.953  1.00 65.94           N  
ATOM   2808  CA  ALA B 156       1.107  24.922  25.141  1.00 65.94           C  
ATOM   2809  C   ALA B 156      -0.082  25.844  24.953  1.00 65.94           C  
ATOM   2810  CB  ALA B 156       2.357  25.719  25.500  1.00 65.94           C  
ATOM   2811  O   ALA B 156      -0.913  26.000  25.844  1.00 65.94           O  
ATOM   2812  N   ASP B 157      -0.258  26.328  23.766  1.00 63.12           N  
ATOM   2813  CA  ASP B 157      -1.319  27.297  23.500  1.00 63.12           C  
ATOM   2814  C   ASP B 157      -2.686  26.625  23.453  1.00 63.12           C  
ATOM   2815  CB  ASP B 157      -1.061  28.031  22.172  1.00 63.12           C  
ATOM   2816  O   ASP B 157      -3.662  27.141  24.000  1.00 63.12           O  
ATOM   2817  CG  ASP B 157       0.118  28.984  22.250  1.00 63.12           C  
ATOM   2818  OD1 ASP B 157       0.466  29.438  23.359  1.00 63.12           O  
ATOM   2819  OD2 ASP B 157       0.701  29.281  21.188  1.00 63.12           O  
ATOM   2820  N   SER B 158      -2.635  25.484  22.844  1.00 69.81           N  
ATOM   2821  CA  SER B 158      -3.895  24.750  22.750  1.00 69.81           C  
ATOM   2822  C   SER B 158      -4.336  24.219  24.109  1.00 69.81           C  
ATOM   2823  CB  SER B 158      -3.770  23.594  21.766  1.00 69.81           C  
ATOM   2824  O   SER B 158      -5.531  24.109  24.375  1.00 69.81           O  
ATOM   2825  OG  SER B 158      -3.334  24.062  20.500  1.00 69.81           O  
ATOM   2826  N   LEU B 159      -3.445  23.953  24.906  1.00 69.75           N  
ATOM   2827  CA  LEU B 159      -3.746  23.531  26.266  1.00 69.75           C  
ATOM   2828  C   LEU B 159      -4.355  24.672  27.078  1.00 69.75           C  
ATOM   2829  CB  LEU B 159      -2.482  23.016  26.953  1.00 69.75           C  
ATOM   2830  O   LEU B 159      -5.254  24.453  27.891  1.00 69.75           O  
ATOM   2831  CG  LEU B 159      -2.291  21.500  26.984  1.00 69.75           C  
ATOM   2832  CD1 LEU B 159      -0.807  21.156  26.969  1.00 69.75           C  
ATOM   2833  CD2 LEU B 159      -2.979  20.891  28.203  1.00 69.75           C  
ATOM   2834  N   THR B 160      -3.867  25.797  26.812  1.00 65.88           N  
ATOM   2835  CA  THR B 160      -4.422  26.969  27.484  1.00 65.88           C  
ATOM   2836  C   THR B 160      -5.875  27.203  27.062  1.00 65.88           C  
ATOM   2837  CB  THR B 160      -3.598  28.234  27.172  1.00 65.88           C  
ATOM   2838  O   THR B 160      -6.719  27.531  27.906  1.00 65.88           O  
ATOM   2839  CG2 THR B 160      -3.842  29.328  28.219  1.00 65.88           C  
ATOM   2840  OG1 THR B 160      -2.205  27.906  27.172  1.00 65.88           O  
ATOM   2841  N   SER B 161      -6.062  26.922  25.781  1.00 66.88           N  
ATOM   2842  CA  SER B 161      -7.438  27.062  25.312  1.00 66.88           C  
ATOM   2843  C   SER B 161      -8.344  26.016  25.953  1.00 66.88           C  
ATOM   2844  CB  SER B 161      -7.500  26.938  23.781  1.00 66.88           C  
ATOM   2845  O   SER B 161      -9.492  26.312  26.281  1.00 66.88           O  
ATOM   2846  OG  SER B 161      -7.055  28.141  23.172  1.00 66.88           O  
ATOM   2847  N   LEU B 162      -7.797  24.906  26.031  1.00 69.88           N  
ATOM   2848  CA  LEU B 162      -8.531  23.844  26.719  1.00 69.88           C  
ATOM   2849  C   LEU B 162      -8.742  24.203  28.188  1.00 69.88           C  
ATOM   2850  CB  LEU B 162      -7.777  22.516  26.609  1.00 69.88           C  
ATOM   2851  O   LEU B 162      -9.820  23.969  28.734  1.00 69.88           O  
ATOM   2852  CG  LEU B 162      -8.336  21.500  25.609  1.00 69.88           C  
ATOM   2853  CD1 LEU B 162      -7.215  20.625  25.062  1.00 69.88           C  
ATOM   2854  CD2 LEU B 162      -9.422  20.656  26.250  1.00 69.88           C  
ATOM   2855  N   ARG B 163      -7.824  24.719  28.781  1.00 66.19           N  
ATOM   2856  CA  ARG B 163      -7.949  25.188  30.156  1.00 66.19           C  
ATOM   2857  C   ARG B 163      -9.000  26.281  30.250  1.00 66.19           C  
ATOM   2858  CB  ARG B 163      -6.605  25.688  30.672  1.00 66.19           C  
ATOM   2859  O   ARG B 163      -9.805  26.297  31.188  1.00 66.19           O  
ATOM   2860  CG  ARG B 163      -5.996  24.812  31.766  1.00 66.19           C  
ATOM   2861  CD  ARG B 163      -4.789  25.484  32.406  1.00 66.19           C  
ATOM   2862  NE  ARG B 163      -4.215  24.641  33.469  1.00 66.19           N  
ATOM   2863  NH1 ARG B 163      -2.488  26.094  33.969  1.00 66.19           N  
ATOM   2864  NH2 ARG B 163      -2.695  24.125  35.094  1.00 66.19           N  
ATOM   2865  CZ  ARG B 163      -3.135  24.953  34.156  1.00 66.19           C  
ATOM   2866  N   ARG B 164      -8.930  27.156  29.328  1.00 62.28           N  
ATOM   2867  CA  ARG B 164      -9.891  28.250  29.328  1.00 62.28           C  
ATOM   2868  C   ARG B 164     -11.312  27.734  29.125  1.00 62.28           C  
ATOM   2869  CB  ARG B 164      -9.547  29.266  28.234  1.00 62.28           C  
ATOM   2870  O   ARG B 164     -12.250  28.219  29.750  1.00 62.28           O  
ATOM   2871  CG  ARG B 164      -8.602  30.375  28.703  1.00 62.28           C  
ATOM   2872  CD  ARG B 164      -8.398  31.422  27.625  1.00 62.28           C  
ATOM   2873  NE  ARG B 164      -7.375  32.406  28.016  1.00 62.28           N  
ATOM   2874  NH1 ARG B 164      -7.250  33.406  25.938  1.00 62.28           N  
ATOM   2875  NH2 ARG B 164      -5.930  34.156  27.656  1.00 62.28           N  
ATOM   2876  CZ  ARG B 164      -6.855  33.312  27.203  1.00 62.28           C  
ATOM   2877  N   LEU B 165     -11.352  26.844  28.203  1.00 62.72           N  
ATOM   2878  CA  LEU B 165     -12.664  26.266  27.969  1.00 62.72           C  
ATOM   2879  C   LEU B 165     -13.141  25.500  29.203  1.00 62.72           C  
ATOM   2880  CB  LEU B 165     -12.641  25.328  26.750  1.00 62.72           C  
ATOM   2881  O   LEU B 165     -14.320  25.547  29.547  1.00 62.72           O  
ATOM   2882  CG  LEU B 165     -13.016  25.953  25.406  1.00 62.72           C  
ATOM   2883  CD1 LEU B 165     -12.328  25.219  24.266  1.00 62.72           C  
ATOM   2884  CD2 LEU B 165     -14.531  25.938  25.219  1.00 62.72           C  
ATOM   2885  N   ALA B 166     -12.242  24.828  29.766  1.00 60.34           N  
ATOM   2886  CA  ALA B 166     -12.555  24.141  31.016  1.00 60.34           C  
ATOM   2887  C   ALA B 166     -12.891  25.141  32.125  1.00 60.34           C  
ATOM   2888  CB  ALA B 166     -11.383  23.250  31.438  1.00 60.34           C  
ATOM   2889  O   ALA B 166     -13.766  24.875  32.969  1.00 60.34           O  
ATOM   2890  N   GLU B 167     -12.133  26.188  32.094  1.00 53.84           N  
ATOM   2891  CA  GLU B 167     -12.398  27.234  33.062  1.00 53.84           C  
ATOM   2892  C   GLU B 167     -13.703  27.953  32.781  1.00 53.84           C  
ATOM   2893  CB  GLU B 167     -11.242  28.234  33.125  1.00 53.84           C  
ATOM   2894  O   GLU B 167     -14.406  28.391  33.688  1.00 53.84           O  
ATOM   2895  CG  GLU B 167     -10.984  28.797  34.531  1.00 53.84           C  
ATOM   2896  CD  GLU B 167      -9.758  29.703  34.594  1.00 53.84           C  
ATOM   2897  OE1 GLU B 167      -9.492  30.281  35.656  1.00 53.84           O  
ATOM   2898  OE2 GLU B 167      -9.062  29.812  33.562  1.00 53.84           O  
ATOM   2899  N   ALA B 168     -13.867  28.250  31.406  1.00 49.06           N  
ATOM   2900  CA  ALA B 168     -15.109  28.938  31.062  1.00 49.06           C  
ATOM   2901  C   ALA B 168     -16.312  28.031  31.266  1.00 49.06           C  
ATOM   2902  CB  ALA B 168     -15.062  29.422  29.609  1.00 49.06           C  
ATOM   2903  O   ALA B 168     -17.453  28.484  31.203  1.00 49.06           O  
ATOM   2904  N   LEU B 169     -16.031  26.844  31.125  1.00 43.69           N  
ATOM   2905  CA  LEU B 169     -17.141  26.000  31.562  1.00 43.69           C  
ATOM   2906  C   LEU B 169     -17.578  26.344  32.969  1.00 43.69           C  
ATOM   2907  CB  LEU B 169     -16.766  24.516  31.469  1.00 43.69           C  
ATOM   2908  O   LEU B 169     -16.734  26.531  33.844  1.00 43.69           O  
ATOM   2909  CG  LEU B 169     -17.266  23.750  30.250  1.00 43.69           C  
ATOM   2910  CD1 LEU B 169     -16.125  22.953  29.625  1.00 43.69           C  
ATOM   2911  CD2 LEU B 169     -18.422  22.844  30.609  1.00 43.69           C  
ATOM   2912  N   PRO B 170     -18.562  27.078  33.094  1.00 42.50           N  
ATOM   2913  CA  PRO B 170     -18.984  27.406  34.469  1.00 42.50           C  
ATOM   2914  C   PRO B 170     -18.531  26.406  35.500  1.00 42.50           C  
ATOM   2915  CB  PRO B 170     -20.516  27.422  34.344  1.00 42.50           C  
ATOM   2916  O   PRO B 170     -18.391  25.219  35.188  1.00 42.50           O  
ATOM   2917  CG  PRO B 170     -20.812  26.750  33.031  1.00 42.50           C  
ATOM   2918  CD  PRO B 170     -19.500  26.531  32.312  1.00 42.50           C  
ATOM   2919  N   LYS B 171     -17.578  26.859  36.344  1.00 37.03           N  
ATOM   2920  CA  LYS B 171     -17.438  26.172  37.594  1.00 37.03           C  
ATOM   2921  C   LYS B 171     -18.766  25.547  38.031  1.00 37.03           C  
ATOM   2922  CB  LYS B 171     -16.938  27.141  38.688  1.00 37.03           C  
ATOM   2923  O   LYS B 171     -19.625  26.234  38.594  1.00 37.03           O  
ATOM   2924  CG  LYS B 171     -15.430  27.359  38.656  1.00 37.03           C  
ATOM   2925  CD  LYS B 171     -14.977  28.234  39.812  1.00 37.03           C  
ATOM   2926  CE  LYS B 171     -13.469  28.453  39.812  1.00 37.03           C  
ATOM   2927  NZ  LYS B 171     -13.023  29.344  40.906  1.00 37.03           N  
ATOM   2928  N   GLN B 172     -19.547  24.938  37.344  1.00 30.39           N  
ATOM   2929  CA  GLN B 172     -20.516  24.312  38.250  1.00 30.39           C  
ATOM   2930  C   GLN B 172     -19.859  23.812  39.531  1.00 30.39           C  
ATOM   2931  CB  GLN B 172     -21.219  23.156  37.531  1.00 30.39           C  
ATOM   2932  O   GLN B 172     -18.797  23.188  39.469  1.00 30.39           O  
ATOM   2933  CG  GLN B 172     -22.422  23.578  36.688  1.00 30.39           C  
ATOM   2934  CD  GLN B 172     -23.203  22.406  36.125  1.00 30.39           C  
ATOM   2935  NE2 GLN B 172     -24.453  22.641  35.781  1.00 30.39           N  
ATOM   2936  OE1 GLN B 172     -22.672  21.297  36.031  1.00 30.39           O  
ATOM   2937  N   SER B 173     -19.984  24.562  40.594  1.00 30.22           N  
ATOM   2938  CA  SER B 173     -19.859  24.328  42.031  1.00 30.22           C  
ATOM   2939  C   SER B 173     -19.859  22.844  42.344  1.00 30.22           C  
ATOM   2940  CB  SER B 173     -20.984  25.031  42.781  1.00 30.22           C  
ATOM   2941  O   SER B 173     -20.922  22.203  42.344  1.00 30.22           O  
ATOM   2942  OG  SER B 173     -21.828  25.734  41.906  1.00 30.22           O  
ATOM   2943  N   VAL B 174     -18.984  22.078  41.844  1.00 31.00           N  
ATOM   2944  CA  VAL B 174     -18.859  20.891  42.688  1.00 31.00           C  
ATOM   2945  C   VAL B 174     -18.625  21.312  44.125  1.00 31.00           C  
ATOM   2946  CB  VAL B 174     -17.719  19.953  42.188  1.00 31.00           C  
ATOM   2947  O   VAL B 174     -17.469  21.375  44.594  1.00 31.00           O  
ATOM   2948  CG1 VAL B 174     -17.828  18.594  42.875  1.00 31.00           C  
ATOM   2949  CG2 VAL B 174     -17.766  19.812  40.688  1.00 31.00           C  
ATOM   2950  N   ASP B 175     -19.062  22.469  44.562  1.00 27.31           N  
ATOM   2951  CA  ASP B 175     -19.188  22.500  46.000  1.00 27.31           C  
ATOM   2952  C   ASP B 175     -19.828  21.219  46.531  1.00 27.31           C  
ATOM   2953  CB  ASP B 175     -20.000  23.703  46.438  1.00 27.31           C  
ATOM   2954  O   ASP B 175     -20.219  21.141  47.688  1.00 27.31           O  
ATOM   2955  CG  ASP B 175     -19.312  24.531  47.531  1.00 27.31           C  
ATOM   2956  OD1 ASP B 175     -18.406  24.000  48.219  1.00 27.31           O  
ATOM   2957  OD2 ASP B 175     -19.672  25.719  47.688  1.00 27.31           O  
ATOM   2958  N   GLY B 176     -20.766  20.531  45.750  1.00 26.16           N  
ATOM   2959  CA  GLY B 176     -21.344  19.531  46.656  1.00 26.16           C  
ATOM   2960  C   GLY B 176     -20.297  18.594  47.250  1.00 26.16           C  
ATOM   2961  O   GLY B 176     -19.516  18.000  46.500  1.00 26.16           O  
ATOM   2962  N   LYS B 177     -19.656  18.922  48.375  1.00 25.36           N  
ATOM   2963  CA  LYS B 177     -19.172  18.000  49.406  1.00 25.36           C  
ATOM   2964  C   LYS B 177     -19.953  16.688  49.406  1.00 25.36           C  
ATOM   2965  CB  LYS B 177     -19.281  18.656  50.812  1.00 25.36           C  
ATOM   2966  O   LYS B 177     -20.719  16.406  50.312  1.00 25.36           O  
ATOM   2967  CG  LYS B 177     -18.031  18.484  51.656  1.00 25.36           C  
ATOM   2968  CD  LYS B 177     -18.156  19.250  52.969  1.00 25.36           C  
ATOM   2969  CE  LYS B 177     -16.969  18.984  53.875  1.00 25.36           C  
ATOM   2970  NZ  LYS B 177     -17.125  19.641  55.219  1.00 25.36           N  
ATOM   2971  N   ALA B 178     -20.703  16.234  48.438  1.00 24.31           N  
ATOM   2972  CA  ALA B 178     -21.359  15.047  48.969  1.00 24.31           C  
ATOM   2973  C   ALA B 178     -20.344  14.109  49.625  1.00 24.31           C  
ATOM   2974  CB  ALA B 178     -22.125  14.312  47.875  1.00 24.31           C  
ATOM   2975  O   ALA B 178     -19.250  13.914  49.094  1.00 24.31           O  
ATOM   2976  N   PRO B 179     -20.469  13.961  50.906  1.00 26.16           N  
ATOM   2977  CA  PRO B 179     -19.938  12.938  51.812  1.00 26.16           C  
ATOM   2978  C   PRO B 179     -19.844  11.562  51.156  1.00 26.16           C  
ATOM   2979  CB  PRO B 179     -20.953  12.914  52.969  1.00 26.16           C  
ATOM   2980  O   PRO B 179     -20.781  11.125  50.500  1.00 26.16           O  
ATOM   2981  CG  PRO B 179     -22.141  13.656  52.438  1.00 26.16           C  
ATOM   2982  CD  PRO B 179     -21.781  14.250  51.125  1.00 26.16           C  
ATOM   2983  N   LEU B 180     -18.797  11.328  50.406  1.00 23.56           N  
ATOM   2984  CA  LEU B 180     -18.531   9.906  50.250  1.00 23.56           C  
ATOM   2985  C   LEU B 180     -18.953   9.117  51.469  1.00 23.56           C  
ATOM   2986  CB  LEU B 180     -17.047   9.664  49.938  1.00 23.56           C  
ATOM   2987  O   LEU B 180     -18.219   9.102  52.469  1.00 23.56           O  
ATOM   2988  CG  LEU B 180     -16.625   9.875  48.469  1.00 23.56           C  
ATOM   2989  CD1 LEU B 180     -15.180  10.375  48.438  1.00 23.56           C  
ATOM   2990  CD2 LEU B 180     -16.781   8.586  47.688  1.00 23.56           C  
ATOM   2991  N   ALA B 181     -20.266   9.438  51.969  1.00 21.84           N  
ATOM   2992  CA  ALA B 181     -20.812   8.531  52.969  1.00 21.84           C  
ATOM   2993  C   ALA B 181     -20.453   7.082  52.656  1.00 21.84           C  
ATOM   2994  CB  ALA B 181     -22.328   8.695  53.031  1.00 21.84           C  
ATOM   2995  O   ALA B 181     -20.391   6.688  51.500  1.00 21.84           O  
ATOM   2996  N   THR B 182     -19.750   6.418  53.594  1.00 25.03           N  
ATOM   2997  CA  THR B 182     -19.438   5.039  53.969  1.00 25.03           C  
ATOM   2998  C   THR B 182     -20.656   4.141  53.781  1.00 25.03           C  
ATOM   2999  CB  THR B 182     -18.953   4.945  55.438  1.00 25.03           C  
ATOM   3000  O   THR B 182     -20.688   3.014  54.281  1.00 25.03           O  
ATOM   3001  CG2 THR B 182     -17.562   5.531  55.594  1.00 25.03           C  
ATOM   3002  OG1 THR B 182     -19.859   5.672  56.281  1.00 25.03           O  
ATOM   3003  N   GLY B 183     -21.625   4.570  52.781  1.00 21.36           N  
ATOM   3004  CA  GLY B 183     -22.906   3.898  52.812  1.00 21.36           C  
ATOM   3005  C   GLY B 183     -22.797   2.396  53.000  1.00 21.36           C  
ATOM   3006  O   GLY B 183     -21.781   1.796  52.625  1.00 21.36           O  
ATOM   3007  N   GLU B 184     -23.469   1.813  54.094  1.00 23.06           N  
ATOM   3008  CA  GLU B 184     -23.891   0.506  54.594  1.00 23.06           C  
ATOM   3009  C   GLU B 184     -24.328  -0.395  53.438  1.00 23.06           C  
ATOM   3010  CB  GLU B 184     -25.047   0.658  55.594  1.00 23.06           C  
ATOM   3011  O   GLU B 184     -24.609   0.088  52.344  1.00 23.06           O  
ATOM   3012  CG  GLU B 184     -24.578   1.007  57.000  1.00 23.06           C  
ATOM   3013  CD  GLU B 184     -25.734   1.146  57.969  1.00 23.06           C  
ATOM   3014  OE1 GLU B 184     -25.484   1.061  59.219  1.00 23.06           O  
ATOM   3015  OE2 GLU B 184     -26.875   1.344  57.531  1.00 23.06           O  
ATOM   3016  N   ASP B 185     -24.438  -1.718  53.656  1.00 24.27           N  
ATOM   3017  CA  ASP B 185     -24.656  -3.047  53.094  1.00 24.27           C  
ATOM   3018  C   ASP B 185     -25.969  -3.111  52.344  1.00 24.27           C  
ATOM   3019  CB  ASP B 185     -24.625  -4.109  54.188  1.00 24.27           C  
ATOM   3020  O   ASP B 185     -26.484  -4.199  52.062  1.00 24.27           O  
ATOM   3021  CG  ASP B 185     -23.234  -4.668  54.469  1.00 24.27           C  
ATOM   3022  OD1 ASP B 185     -22.453  -4.801  53.500  1.00 24.27           O  
ATOM   3023  OD2 ASP B 185     -22.938  -4.984  55.625  1.00 24.27           O  
ATOM   3024  N   ASP B 186     -26.688  -1.917  52.094  1.00 22.66           N  
ATOM   3025  CA  ASP B 186     -28.125  -2.098  51.969  1.00 22.66           C  
ATOM   3026  C   ASP B 186     -28.469  -3.029  50.812  1.00 22.66           C  
ATOM   3027  CB  ASP B 186     -28.828  -0.748  51.781  1.00 22.66           C  
ATOM   3028  O   ASP B 186     -27.828  -2.979  49.781  1.00 22.66           O  
ATOM   3029  CG  ASP B 186     -29.266  -0.117  53.094  1.00 22.66           C  
ATOM   3030  OD1 ASP B 186     -29.578  -0.856  54.062  1.00 22.66           O  
ATOM   3031  OD2 ASP B 186     -29.281   1.130  53.188  1.00 22.66           O  
ATOM   3032  N   ASP B 187     -29.281  -4.129  51.125  1.00 24.53           N  
ATOM   3033  CA  ASP B 187     -30.047  -5.258  50.594  1.00 24.53           C  
ATOM   3034  C   ASP B 187     -30.891  -4.832  49.406  1.00 24.53           C  
ATOM   3035  CB  ASP B 187     -30.922  -5.887  51.688  1.00 24.53           C  
ATOM   3036  O   ASP B 187     -31.703  -3.902  49.500  1.00 24.53           O  
ATOM   3037  CG  ASP B 187     -30.312  -7.145  52.281  1.00 24.53           C  
ATOM   3038  OD1 ASP B 187     -29.594  -7.871  51.562  1.00 24.53           O  
ATOM   3039  OD2 ASP B 187     -30.578  -7.414  53.469  1.00 24.53           O  
ATOM   3040  N   ASP B 188     -30.250  -4.816  48.250  1.00 23.84           N  
ATOM   3041  CA  ASP B 188     -30.766  -4.598  46.875  1.00 23.84           C  
ATOM   3042  C   ASP B 188     -32.156  -5.168  46.750  1.00 23.84           C  
ATOM   3043  CB  ASP B 188     -29.828  -5.219  45.844  1.00 23.84           C  
ATOM   3044  O   ASP B 188     -32.344  -6.379  46.562  1.00 23.84           O  
ATOM   3045  CG  ASP B 188     -28.797  -4.238  45.312  1.00 23.84           C  
ATOM   3046  OD1 ASP B 188     -29.078  -3.021  45.281  1.00 23.84           O  
ATOM   3047  OD2 ASP B 188     -27.703  -4.688  44.906  1.00 23.84           O  
ATOM   3048  N   GLU B 189     -33.156  -4.703  47.625  1.00 25.28           N  
ATOM   3049  CA  GLU B 189     -34.594  -5.016  47.469  1.00 25.28           C  
ATOM   3050  C   GLU B 189     -35.062  -4.852  46.031  1.00 25.28           C  
ATOM   3051  CB  GLU B 189     -35.406  -4.125  48.406  1.00 25.28           C  
ATOM   3052  O   GLU B 189     -34.812  -3.812  45.406  1.00 25.28           O  
ATOM   3053  CG  GLU B 189     -35.625  -4.715  49.781  1.00 25.28           C  
ATOM   3054  CD  GLU B 189     -36.500  -3.848  50.688  1.00 25.28           C  
ATOM   3055  OE1 GLU B 189     -36.844  -4.273  51.812  1.00 25.28           O  
ATOM   3056  OE2 GLU B 189     -36.875  -2.732  50.250  1.00 25.28           O  
ATOM   3057  N   VAL B 190     -35.219  -6.008  45.375  1.00 29.22           N  
ATOM   3058  CA  VAL B 190     -35.875  -6.410  44.125  1.00 29.22           C  
ATOM   3059  C   VAL B 190     -37.188  -5.695  43.969  1.00 29.22           C  
ATOM   3060  CB  VAL B 190     -36.062  -7.941  44.062  1.00 29.22           C  
ATOM   3061  O   VAL B 190     -38.031  -5.742  44.875  1.00 29.22           O  
ATOM   3062  CG1 VAL B 190     -36.656  -8.344  42.719  1.00 29.22           C  
ATOM   3063  CG2 VAL B 190     -34.719  -8.664  44.312  1.00 29.22           C  
ATOM   3064  N   PRO B 191     -37.219  -4.578  43.281  1.00 27.11           N  
ATOM   3065  CA  PRO B 191     -38.562  -3.945  43.188  1.00 27.11           C  
ATOM   3066  C   PRO B 191     -39.656  -4.949  42.938  1.00 27.11           C  
ATOM   3067  CB  PRO B 191     -38.406  -2.986  42.000  1.00 27.11           C  
ATOM   3068  O   PRO B 191     -39.469  -5.910  42.188  1.00 27.11           O  
ATOM   3069  CG  PRO B 191     -37.094  -3.361  41.375  1.00 27.11           C  
ATOM   3070  CD  PRO B 191     -36.438  -4.426  42.219  1.00 27.11           C  
ATOM   3071  N   ASP B 192     -40.594  -5.191  43.844  1.00 26.39           N  
ATOM   3072  CA  ASP B 192     -41.781  -6.035  43.938  1.00 26.39           C  
ATOM   3073  C   ASP B 192     -42.750  -5.746  42.781  1.00 26.39           C  
ATOM   3074  CB  ASP B 192     -42.469  -5.844  45.281  1.00 26.39           C  
ATOM   3075  O   ASP B 192     -43.344  -4.672  42.750  1.00 26.39           O  
ATOM   3076  CG  ASP B 192     -42.000  -6.809  46.344  1.00 26.39           C  
ATOM   3077  OD1 ASP B 192     -41.531  -7.918  46.000  1.00 26.39           O  
ATOM   3078  OD2 ASP B 192     -42.062  -6.465  47.531  1.00 26.39           O  
ATOM   3079  N   LEU B 193     -42.375  -5.902  41.531  1.00 25.67           N  
ATOM   3080  CA  LEU B 193     -43.375  -5.848  40.469  1.00 25.67           C  
ATOM   3081  C   LEU B 193     -44.656  -6.582  40.875  1.00 25.67           C  
ATOM   3082  CB  LEU B 193     -42.812  -6.457  39.188  1.00 25.67           C  
ATOM   3083  O   LEU B 193     -44.688  -7.816  40.844  1.00 25.67           O  
ATOM   3084  CG  LEU B 193     -42.375  -5.465  38.125  1.00 25.67           C  
ATOM   3085  CD1 LEU B 193     -40.906  -5.676  37.750  1.00 25.67           C  
ATOM   3086  CD2 LEU B 193     -43.250  -5.605  36.875  1.00 25.67           C  
ATOM   3087  N   VAL B 194     -45.344  -6.277  41.969  1.00 23.47           N  
ATOM   3088  CA  VAL B 194     -46.594  -6.750  42.562  1.00 23.47           C  
ATOM   3089  C   VAL B 194     -47.750  -6.547  41.594  1.00 23.47           C  
ATOM   3090  CB  VAL B 194     -46.875  -6.031  43.906  1.00 23.47           C  
ATOM   3091  O   VAL B 194     -48.750  -7.262  41.625  1.00 23.47           O  
ATOM   3092  CG1 VAL B 194     -47.969  -6.777  44.688  1.00 23.47           C  
ATOM   3093  CG2 VAL B 194     -45.625  -5.891  44.719  1.00 23.47           C  
ATOM   3094  N   GLU B 195     -47.969  -5.453  40.781  1.00 24.27           N  
ATOM   3095  CA  GLU B 195     -49.375  -4.969  40.781  1.00 24.27           C  
ATOM   3096  C   GLU B 195     -50.281  -5.914  40.000  1.00 24.27           C  
ATOM   3097  CB  GLU B 195     -49.438  -3.561  40.188  1.00 24.27           C  
ATOM   3098  O   GLU B 195     -49.812  -6.590  39.062  1.00 24.27           O  
ATOM   3099  CG  GLU B 195     -49.000  -2.465  41.156  1.00 24.27           C  
ATOM   3100  CD  GLU B 195     -49.188  -1.064  40.562  1.00 24.27           C  
ATOM   3101  OE1 GLU B 195     -49.156  -0.084  41.344  1.00 24.27           O  
ATOM   3102  OE2 GLU B 195     -49.344  -0.948  39.344  1.00 24.27           O  
ATOM   3103  N   ASN B 196     -51.656  -6.133  40.469  1.00 25.06           N  
ATOM   3104  CA  ASN B 196     -52.812  -6.980  40.312  1.00 25.06           C  
ATOM   3105  C   ASN B 196     -53.562  -6.672  39.000  1.00 25.06           C  
ATOM   3106  CB  ASN B 196     -53.750  -6.828  41.500  1.00 25.06           C  
ATOM   3107  O   ASN B 196     -54.219  -5.641  38.906  1.00 25.06           O  
ATOM   3108  CG  ASN B 196     -54.312  -8.156  41.969  1.00 25.06           C  
ATOM   3109  ND2 ASN B 196     -54.938  -8.156  43.156  1.00 25.06           N  
ATOM   3110  OD1 ASN B 196     -54.219  -9.172  41.281  1.00 25.06           O  
ATOM   3111  N   PHE B 197     -53.062  -6.500  37.781  1.00 27.00           N  
ATOM   3112  CA  PHE B 197     -53.938  -6.309  36.625  1.00 27.00           C  
ATOM   3113  C   PHE B 197     -55.156  -7.219  36.688  1.00 27.00           C  
ATOM   3114  CB  PHE B 197     -53.156  -6.570  35.344  1.00 27.00           C  
ATOM   3115  O   PHE B 197     -55.062  -8.398  36.344  1.00 27.00           O  
ATOM   3116  CG  PHE B 197     -53.594  -5.738  34.188  1.00 27.00           C  
ATOM   3117  CD1 PHE B 197     -54.469  -6.262  33.219  1.00 27.00           C  
ATOM   3118  CD2 PHE B 197     -53.156  -4.430  34.031  1.00 27.00           C  
ATOM   3119  CE1 PHE B 197     -54.906  -5.492  32.156  1.00 27.00           C  
ATOM   3120  CE2 PHE B 197     -53.562  -3.656  32.938  1.00 27.00           C  
ATOM   3121  CZ  PHE B 197     -54.438  -4.191  32.000  1.00 27.00           C  
ATOM   3122  N   ASP B 198     -56.000  -7.262  37.781  1.00 22.88           N  
ATOM   3123  CA  ASP B 198     -57.406  -7.645  37.906  1.00 22.88           C  
ATOM   3124  C   ASP B 198     -58.250  -6.895  36.875  1.00 22.88           C  
ATOM   3125  CB  ASP B 198     -57.906  -7.387  39.312  1.00 22.88           C  
ATOM   3126  O   ASP B 198     -59.062  -7.504  36.156  1.00 22.88           O  
ATOM   3127  CG  ASP B 198     -57.812  -8.609  40.219  1.00 22.88           C  
ATOM   3128  OD1 ASP B 198     -57.906  -9.742  39.688  1.00 22.88           O  
ATOM   3129  OD2 ASP B 198     -57.688  -8.430  41.438  1.00 22.88           O  
ATOM   3130  N   GLU B 199     -58.750  -5.555  37.000  1.00 23.38           N  
ATOM   3131  CA  GLU B 199     -60.188  -5.301  36.906  1.00 23.38           C  
ATOM   3132  C   GLU B 199     -60.625  -5.164  35.469  1.00 23.38           C  
ATOM   3133  CB  GLU B 199     -60.562  -4.039  37.688  1.00 23.38           C  
ATOM   3134  O   GLU B 199     -61.781  -5.477  35.125  1.00 23.38           O  
ATOM   3135  CG  GLU B 199     -61.781  -4.203  38.562  1.00 23.38           C  
ATOM   3136  CD  GLU B 199     -62.000  -3.037  39.531  1.00 23.38           C  
ATOM   3137  OE1 GLU B 199     -63.094  -2.967  40.156  1.00 23.38           O  
ATOM   3138  OE2 GLU B 199     -61.094  -2.186  39.625  1.00 23.38           O  
ATOM   3139  N   ALA B 200     -60.125  -4.340  34.500  1.00 25.98           N  
ATOM   3140  CA  ALA B 200     -61.094  -3.504  33.812  1.00 25.98           C  
ATOM   3141  C   ALA B 200     -61.938  -4.324  32.812  1.00 25.98           C  
ATOM   3142  CB  ALA B 200     -60.406  -2.357  33.062  1.00 25.98           C  
ATOM   3143  O   ALA B 200     -62.719  -3.773  32.031  1.00 25.98           O  
ATOM   3144  N   SER B 201     -61.719  -5.562  32.500  1.00 23.19           N  
ATOM   3145  CA  SER B 201     -62.656  -5.961  31.453  1.00 23.19           C  
ATOM   3146  C   SER B 201     -64.125  -5.797  31.922  1.00 23.19           C  
ATOM   3147  CB  SER B 201     -62.406  -7.414  31.031  1.00 23.19           C  
ATOM   3148  O   SER B 201     -64.688  -6.738  32.438  1.00 23.19           O  
ATOM   3149  OG  SER B 201     -61.156  -7.547  30.391  1.00 23.19           O  
ATOM   3150  N   LYS B 202     -64.312  -4.637  32.625  1.00 21.55           N  
ATOM   3151  CA  LYS B 202     -65.750  -4.355  32.844  1.00 21.55           C  
ATOM   3152  C   LYS B 202     -66.438  -3.961  31.547  1.00 21.55           C  
ATOM   3153  CB  LYS B 202     -65.938  -3.252  33.875  1.00 21.55           C  
ATOM   3154  O   LYS B 202     -66.375  -2.797  31.141  1.00 21.55           O  
ATOM   3155  CG  LYS B 202     -66.188  -3.766  35.281  1.00 21.55           C  
ATOM   3156  CD  LYS B 202     -66.438  -2.619  36.281  1.00 21.55           C  
ATOM   3157  CE  LYS B 202     -66.688  -3.131  37.688  1.00 21.55           C  
ATOM   3158  NZ  LYS B 202     -66.875  -2.012  38.656  1.00 21.55           N  
ATOM   3159  N   ASN B 203     -66.188  -4.672  30.422  1.00 21.91           N  
ATOM   3160  CA  ASN B 203     -67.188  -4.242  29.438  1.00 21.91           C  
ATOM   3161  C   ASN B 203     -68.562  -4.059  30.094  1.00 21.91           C  
ATOM   3162  CB  ASN B 203     -67.250  -5.242  28.297  1.00 21.91           C  
ATOM   3163  O   ASN B 203     -68.812  -4.602  31.172  1.00 21.91           O  
ATOM   3164  CG  ASN B 203     -66.688  -4.699  27.000  1.00 21.91           C  
ATOM   3165  ND2 ASN B 203     -66.562  -5.562  26.000  1.00 21.91           N  
ATOM   3166  OD1 ASN B 203     -66.375  -3.516  26.906  1.00 21.91           O  
ATOM   3167  N   GLU B 204     -69.625  -3.500  29.453  1.00 19.92           N  
ATOM   3168  CA  GLU B 204     -71.000  -3.141  29.453  1.00 19.92           C  
ATOM   3169  C   GLU B 204     -71.875  -4.262  30.031  1.00 19.92           C  
ATOM   3170  CB  GLU B 204     -71.500  -2.801  28.031  1.00 19.92           C  
ATOM   3171  O   GLU B 204     -71.438  -5.398  30.156  1.00 19.92           O  
ATOM   3172  CG  GLU B 204     -71.438  -1.314  27.703  1.00 19.92           C  
ATOM   3173  CD  GLU B 204     -71.938  -0.985  26.312  1.00 19.92           C  
ATOM   3174  OE1 GLU B 204     -72.375   0.180  26.078  1.00 19.92           O  
ATOM   3175  OE2 GLU B 204     -72.000  -1.899  25.469  1.00 19.92           O  
ATOM   3176  N   ALA B 205     -73.500  -4.324  29.641  1.00 20.53           N  
ATOM   3177  CA  ALA B 205     -74.875  -4.086  29.969  1.00 20.53           C  
ATOM   3178  C   ALA B 205     -75.562  -5.379  30.391  1.00 20.53           C  
ATOM   3179  CB  ALA B 205     -75.625  -3.471  28.766  1.00 20.53           C  
ATOM   3180  O   ALA B 205     -75.062  -6.473  30.141  1.00 20.53           O  
ATOM   3181  N   ASN B 206     -76.812  -4.797  30.469  1.00 18.78           N  
ATOM   3182  CA  ASN B 206     -78.062  -4.676  29.750  1.00 18.78           C  
ATOM   3183  C   ASN B 206     -77.875  -4.840  28.250  1.00 18.78           C  
ATOM   3184  CB  ASN B 206     -78.750  -3.332  30.062  1.00 18.78           C  
ATOM   3185  O   ASN B 206     -76.875  -4.336  27.688  1.00 18.78           O  
ATOM   3186  CG  ASN B 206     -80.188  -3.480  30.484  1.00 18.78           C  
ATOM   3187  ND2 ASN B 206     -80.875  -2.355  30.688  1.00 18.78           N  
ATOM   3188  OD1 ASN B 206     -80.688  -4.598  30.625  1.00 18.78           O  
TER    3189      ASN B 206                                                      
ATOM   3190  N   MET C   1     -59.406  17.859  -4.574  1.00 20.36           N  
ATOM   3191  CA  MET C   1     -58.406  17.984  -5.645  1.00 20.36           C  
ATOM   3192  C   MET C   1     -57.188  18.781  -5.168  1.00 20.36           C  
ATOM   3193  CB  MET C   1     -59.031  18.672  -6.867  1.00 20.36           C  
ATOM   3194  O   MET C   1     -57.156  20.000  -5.297  1.00 20.36           O  
ATOM   3195  CG  MET C   1     -59.625  17.688  -7.875  1.00 20.36           C  
ATOM   3196  SD  MET C   1     -60.125  18.516  -9.438  1.00 20.36           S  
ATOM   3197  CE  MET C   1     -60.625  17.062 -10.406  1.00 20.36           C  
ATOM   3198  N   ALA C   2     -56.781  18.484  -4.020  1.00 25.55           N  
ATOM   3199  CA  ALA C   2     -55.781  19.172  -3.193  1.00 25.55           C  
ATOM   3200  C   ALA C   2     -54.438  19.203  -3.879  1.00 25.55           C  
ATOM   3201  CB  ALA C   2     -55.688  18.500  -1.827  1.00 25.55           C  
ATOM   3202  O   ALA C   2     -53.969  18.188  -4.406  1.00 25.55           O  
ATOM   3203  N   ALA C   3     -54.125  20.438  -4.406  1.00 26.69           N  
ATOM   3204  CA  ALA C   3     -52.938  20.859  -5.156  1.00 26.69           C  
ATOM   3205  C   ALA C   3     -51.656  20.484  -4.426  1.00 26.69           C  
ATOM   3206  CB  ALA C   3     -52.969  22.375  -5.387  1.00 26.69           C  
ATOM   3207  O   ALA C   3     -51.406  20.922  -3.299  1.00 26.69           O  
ATOM   3208  N   THR C   4     -51.375  19.234  -4.461  1.00 27.44           N  
ATOM   3209  CA  THR C   4     -50.188  18.562  -3.922  1.00 27.44           C  
ATOM   3210  C   THR C   4     -48.938  19.328  -4.301  1.00 27.44           C  
ATOM   3211  CB  THR C   4     -50.094  17.125  -4.426  1.00 27.44           C  
ATOM   3212  O   THR C   4     -48.625  19.469  -5.484  1.00 27.44           O  
ATOM   3213  CG2 THR C   4     -51.188  16.250  -3.791  1.00 27.44           C  
ATOM   3214  OG1 THR C   4     -50.281  17.094  -5.848  1.00 27.44           O  
ATOM   3215  N   SER C   5     -48.781  20.500  -3.617  1.00 28.06           N  
ATOM   3216  CA  SER C   5     -47.625  21.391  -3.787  1.00 28.06           C  
ATOM   3217  C   SER C   5     -46.312  20.625  -3.807  1.00 28.06           C  
ATOM   3218  CB  SER C   5     -47.594  22.438  -2.670  1.00 28.06           C  
ATOM   3219  O   SER C   5     -46.000  19.922  -2.850  1.00 28.06           O  
ATOM   3220  OG  SER C   5     -47.406  21.828  -1.408  1.00 28.06           O  
ATOM   3221  N   GLY C   6     -46.125  20.047  -4.957  1.00 26.47           N  
ATOM   3222  CA  GLY C   6     -44.938  19.297  -5.328  1.00 26.47           C  
ATOM   3223  C   GLY C   6     -43.656  20.000  -4.949  1.00 26.47           C  
ATOM   3224  O   GLY C   6     -43.375  21.094  -5.426  1.00 26.47           O  
ATOM   3225  N   THR C   7     -43.469  20.078  -3.631  1.00 29.38           N  
ATOM   3226  CA  THR C   7     -42.281  20.703  -3.070  1.00 29.38           C  
ATOM   3227  C   THR C   7     -41.031  20.312  -3.871  1.00 29.38           C  
ATOM   3228  CB  THR C   7     -42.094  20.312  -1.594  1.00 29.38           C  
ATOM   3229  O   THR C   7     -40.688  19.141  -3.951  1.00 29.38           O  
ATOM   3230  CG2 THR C   7     -43.219  20.859  -0.723  1.00 29.38           C  
ATOM   3231  OG1 THR C   7     -42.062  18.875  -1.484  1.00 29.38           O  
ATOM   3232  N   ASP C   8     -40.938  20.984  -5.051  1.00 28.67           N  
ATOM   3233  CA  ASP C   8     -39.750  20.984  -5.906  1.00 28.67           C  
ATOM   3234  C   ASP C   8     -38.469  21.109  -5.074  1.00 28.67           C  
ATOM   3235  CB  ASP C   8     -39.812  22.109  -6.934  1.00 28.67           C  
ATOM   3236  O   ASP C   8     -38.125  22.203  -4.605  1.00 28.67           O  
ATOM   3237  CG  ASP C   8     -40.344  21.641  -8.281  1.00 28.67           C  
ATOM   3238  OD1 ASP C   8     -39.969  20.547  -8.734  1.00 28.67           O  
ATOM   3239  OD2 ASP C   8     -41.125  22.391  -8.898  1.00 28.67           O  
ATOM   3240  N   GLU C   9     -38.375  20.250  -4.188  1.00 31.39           N  
ATOM   3241  CA  GLU C   9     -37.188  20.250  -3.371  1.00 31.39           C  
ATOM   3242  C   GLU C   9     -35.938  20.453  -4.227  1.00 31.39           C  
ATOM   3243  CB  GLU C   9     -37.062  18.953  -2.572  1.00 31.39           C  
ATOM   3244  O   GLU C   9     -35.750  19.766  -5.234  1.00 31.39           O  
ATOM   3245  CG  GLU C   9     -37.625  19.047  -1.161  1.00 31.39           C  
ATOM   3246  CD  GLU C   9     -37.406  17.781  -0.344  1.00 31.39           C  
ATOM   3247  OE1 GLU C   9     -37.406  17.859   0.905  1.00 31.39           O  
ATOM   3248  OE2 GLU C   9     -37.250  16.703  -0.959  1.00 31.39           O  
ATOM   3249  N   PRO C  10     -35.531  21.766  -4.340  1.00 33.66           N  
ATOM   3250  CA  PRO C  10     -34.375  22.109  -5.164  1.00 33.66           C  
ATOM   3251  C   PRO C  10     -33.250  21.062  -5.090  1.00 33.66           C  
ATOM   3252  CB  PRO C  10     -33.906  23.438  -4.574  1.00 33.66           C  
ATOM   3253  O   PRO C  10     -32.906  20.609  -3.998  1.00 33.66           O  
ATOM   3254  CG  PRO C  10     -34.531  23.500  -3.221  1.00 33.66           C  
ATOM   3255  CD  PRO C  10     -35.562  22.406  -3.123  1.00 33.66           C  
ATOM   3256  N   VAL C  11     -33.406  20.109  -5.984  1.00 38.47           N  
ATOM   3257  CA  VAL C  11     -32.344  19.141  -6.227  1.00 38.47           C  
ATOM   3258  C   VAL C  11     -31.000  19.812  -6.035  1.00 38.47           C  
ATOM   3259  CB  VAL C  11     -32.438  18.531  -7.641  1.00 38.47           C  
ATOM   3260  O   VAL C  11     -30.656  20.750  -6.758  1.00 38.47           O  
ATOM   3261  CG1 VAL C  11     -31.438  17.391  -7.812  1.00 38.47           C  
ATOM   3262  CG2 VAL C  11     -33.875  18.016  -7.906  1.00 38.47           C  
ATOM   3263  N   SER C  12     -30.719  19.953  -4.809  1.00 36.09           N  
ATOM   3264  CA  SER C  12     -29.578  20.719  -4.328  1.00 36.09           C  
ATOM   3265  C   SER C  12     -28.391  20.578  -5.266  1.00 36.09           C  
ATOM   3266  CB  SER C  12     -29.188  20.266  -2.920  1.00 36.09           C  
ATOM   3267  O   SER C  12     -28.188  19.516  -5.871  1.00 36.09           O  
ATOM   3268  OG  SER C  12     -28.875  21.375  -2.098  1.00 36.09           O  
ATOM   3269  N   GLY C  13     -27.969  21.719  -5.836  1.00 32.81           N  
ATOM   3270  CA  GLY C  13     -26.875  21.906  -6.770  1.00 32.81           C  
ATOM   3271  C   GLY C  13     -25.719  20.938  -6.547  1.00 32.81           C  
ATOM   3272  O   GLY C  13     -24.938  20.688  -7.461  1.00 32.81           O  
ATOM   3273  N   GLU C  14     -25.531  20.578  -5.359  1.00 34.91           N  
ATOM   3274  CA  GLU C  14     -24.500  19.594  -5.035  1.00 34.91           C  
ATOM   3275  C   GLU C  14     -24.859  18.219  -5.590  1.00 34.91           C  
ATOM   3276  CB  GLU C  14     -24.281  19.500  -3.520  1.00 34.91           C  
ATOM   3277  O   GLU C  14     -23.984  17.484  -6.059  1.00 34.91           O  
ATOM   3278  CG  GLU C  14     -22.844  19.734  -3.084  1.00 34.91           C  
ATOM   3279  CD  GLU C  14     -22.672  19.734  -1.573  1.00 34.91           C  
ATOM   3280  OE1 GLU C  14     -21.531  19.562  -1.096  1.00 34.91           O  
ATOM   3281  OE2 GLU C  14     -23.688  19.906  -0.861  1.00 34.91           O  
ATOM   3282  N   LEU C  15     -26.062  17.906  -5.656  1.00 37.44           N  
ATOM   3283  CA  LEU C  15     -26.562  16.656  -6.219  1.00 37.44           C  
ATOM   3284  C   LEU C  15     -26.500  16.688  -7.742  1.00 37.44           C  
ATOM   3285  CB  LEU C  15     -28.000  16.406  -5.754  1.00 37.44           C  
ATOM   3286  O   LEU C  15     -26.250  15.656  -8.375  1.00 37.44           O  
ATOM   3287  CG  LEU C  15     -28.156  15.797  -4.359  1.00 37.44           C  
ATOM   3288  CD1 LEU C  15     -29.609  15.945  -3.885  1.00 37.44           C  
ATOM   3289  CD2 LEU C  15     -27.750  14.328  -4.359  1.00 37.44           C  
ATOM   3290  N   VAL C  16     -26.891  17.812  -8.281  1.00 40.09           N  
ATOM   3291  CA  VAL C  16     -26.812  17.922  -9.734  1.00 40.09           C  
ATOM   3292  C   VAL C  16     -25.375  17.812 -10.195  1.00 40.09           C  
ATOM   3293  CB  VAL C  16     -27.438  19.250 -10.227  1.00 40.09           C  
ATOM   3294  O   VAL C  16     -25.078  17.172 -11.203  1.00 40.09           O  
ATOM   3295  CG1 VAL C  16     -27.312  19.375 -11.742  1.00 40.09           C  
ATOM   3296  CG2 VAL C  16     -28.906  19.344  -9.797  1.00 40.09           C  
ATOM   3297  N   SER C  17     -24.359  18.453  -9.398  1.00 36.91           N  
ATOM   3298  CA  SER C  17     -22.953  18.344  -9.766  1.00 36.91           C  
ATOM   3299  C   SER C  17     -22.422  16.922  -9.578  1.00 36.91           C  
ATOM   3300  CB  SER C  17     -22.109  19.312  -8.938  1.00 36.91           C  
ATOM   3301  O   SER C  17     -21.656  16.422 -10.391  1.00 36.91           O  
ATOM   3302  OG  SER C  17     -22.062  18.922  -7.582  1.00 36.91           O  
ATOM   3303  N   VAL C  18     -22.875  16.266  -8.586  1.00 38.31           N  
ATOM   3304  CA  VAL C  18     -22.594  14.836  -8.438  1.00 38.31           C  
ATOM   3305  C   VAL C  18     -23.344  14.047  -9.500  1.00 38.31           C  
ATOM   3306  CB  VAL C  18     -22.953  14.328  -7.027  1.00 38.31           C  
ATOM   3307  O   VAL C  18     -22.797  13.117 -10.102  1.00 38.31           O  
ATOM   3308  CG1 VAL C  18     -22.781  12.812  -6.934  1.00 38.31           C  
ATOM   3309  CG2 VAL C  18     -22.125  15.039  -5.965  1.00 38.31           C  
ATOM   3310  N   ALA C  19     -24.547  14.375  -9.742  1.00 38.38           N  
ATOM   3311  CA  ALA C  19     -25.328  13.727 -10.789  1.00 38.38           C  
ATOM   3312  C   ALA C  19     -24.719  13.992 -12.164  1.00 38.38           C  
ATOM   3313  CB  ALA C  19     -26.781  14.203 -10.742  1.00 38.38           C  
ATOM   3314  O   ALA C  19     -24.688  13.102 -13.016  1.00 38.38           O  
ATOM   3315  N   HIS C  20     -24.359  15.211 -12.422  1.00 40.69           N  
ATOM   3316  CA  HIS C  20     -23.672  15.523 -13.672  1.00 40.69           C  
ATOM   3317  C   HIS C  20     -22.312  14.836 -13.734  1.00 40.69           C  
ATOM   3318  CB  HIS C  20     -23.500  17.031 -13.828  1.00 40.69           C  
ATOM   3319  O   HIS C  20     -21.906  14.336 -14.789  1.00 40.69           O  
ATOM   3320  CG  HIS C  20     -23.469  17.484 -15.250  1.00 40.69           C  
ATOM   3321  CD2 HIS C  20     -24.469  17.938 -16.062  1.00 40.69           C  
ATOM   3322  ND1 HIS C  20     -22.312  17.500 -16.000  1.00 40.69           N  
ATOM   3323  CE1 HIS C  20     -22.594  17.953 -17.219  1.00 40.69           C  
ATOM   3324  NE2 HIS C  20     -23.891  18.219 -17.281  1.00 40.69           N  
ATOM   3325  N   ALA C  21     -21.578  14.852 -12.625  1.00 39.88           N  
ATOM   3326  CA  ALA C  21     -20.328  14.109 -12.586  1.00 39.88           C  
ATOM   3327  C   ALA C  21     -20.562  12.617 -12.805  1.00 39.88           C  
ATOM   3328  CB  ALA C  21     -19.609  14.344 -11.258  1.00 39.88           C  
ATOM   3329  O   ALA C  21     -19.750  11.953 -13.461  1.00 39.88           O  
ATOM   3330  N   LEU C  22     -21.625  12.211 -12.312  1.00 38.59           N  
ATOM   3331  CA  LEU C  22     -22.000  10.820 -12.555  1.00 38.59           C  
ATOM   3332  C   LEU C  22     -22.578  10.648 -13.953  1.00 38.59           C  
ATOM   3333  CB  LEU C  22     -23.016  10.352 -11.508  1.00 38.59           C  
ATOM   3334  O   LEU C  22     -22.734   9.523 -14.438  1.00 38.59           O  
ATOM   3335  CG  LEU C  22     -22.453   9.977 -10.141  1.00 38.59           C  
ATOM   3336  CD1 LEU C  22     -23.562   9.914  -9.102  1.00 38.59           C  
ATOM   3337  CD2 LEU C  22     -21.703   8.656 -10.211  1.00 38.59           C  
ATOM   3338  N   SER C  23     -23.062  11.617 -14.453  1.00 39.88           N  
ATOM   3339  CA  SER C  23     -23.672  11.500 -15.773  1.00 39.88           C  
ATOM   3340  C   SER C  23     -22.625  11.602 -16.875  1.00 39.88           C  
ATOM   3341  CB  SER C  23     -24.734  12.578 -15.969  1.00 39.88           C  
ATOM   3342  O   SER C  23     -22.953  11.508 -18.062  1.00 39.88           O  
ATOM   3343  OG  SER C  23     -25.094  13.156 -14.727  1.00 39.88           O  
ATOM   3344  N   LEU C  24     -21.469  12.102 -16.531  1.00 39.25           N  
ATOM   3345  CA  LEU C  24     -20.500  12.156 -17.609  1.00 39.25           C  
ATOM   3346  C   LEU C  24     -20.047  10.750 -18.016  1.00 39.25           C  
ATOM   3347  CB  LEU C  24     -19.266  12.984 -17.203  1.00 39.25           C  
ATOM   3348  O   LEU C  24     -20.094   9.828 -17.203  1.00 39.25           O  
ATOM   3349  CG  LEU C  24     -19.422  14.500 -17.328  1.00 39.25           C  
ATOM   3350  CD1 LEU C  24     -18.578  15.195 -16.250  1.00 39.25           C  
ATOM   3351  CD2 LEU C  24     -19.000  14.977 -18.719  1.00 39.25           C  
ATOM   3352  N   PRO C  25     -19.984  10.617 -19.359  1.00 37.56           N  
ATOM   3353  CA  PRO C  25     -19.625   9.281 -19.859  1.00 37.56           C  
ATOM   3354  C   PRO C  25     -18.453   8.664 -19.109  1.00 37.56           C  
ATOM   3355  CB  PRO C  25     -19.250   9.547 -21.328  1.00 37.56           C  
ATOM   3356  O   PRO C  25     -17.609   9.383 -18.578  1.00 37.56           O  
ATOM   3357  CG  PRO C  25     -19.344  11.023 -21.484  1.00 37.56           C  
ATOM   3358  CD  PRO C  25     -19.750  11.625 -20.172  1.00 37.56           C  
ATOM   3359  N   ALA C  26     -18.703   7.418 -18.672  1.00 44.28           N  
ATOM   3360  CA  ALA C  26     -17.688   6.617 -17.984  1.00 44.28           C  
ATOM   3361  C   ALA C  26     -16.297   6.906 -18.516  1.00 44.28           C  
ATOM   3362  CB  ALA C  26     -18.016   5.129 -18.109  1.00 44.28           C  
ATOM   3363  O   ALA C  26     -15.312   6.836 -17.781  1.00 44.28           O  
ATOM   3364  N   GLU C  27     -16.391   7.207 -19.812  1.00 44.66           N  
ATOM   3365  CA  GLU C  27     -15.148   7.480 -20.516  1.00 44.66           C  
ATOM   3366  C   GLU C  27     -14.500   8.773 -20.031  1.00 44.66           C  
ATOM   3367  CB  GLU C  27     -15.391   7.555 -22.031  1.00 44.66           C  
ATOM   3368  O   GLU C  27     -13.305   9.000 -20.234  1.00 44.66           O  
ATOM   3369  CG  GLU C  27     -15.750   6.215 -22.656  1.00 44.66           C  
ATOM   3370  CD  GLU C  27     -16.297   6.348 -24.062  1.00 44.66           C  
ATOM   3371  OE1 GLU C  27     -16.625   5.312 -24.688  1.00 44.66           O  
ATOM   3372  OE2 GLU C  27     -16.391   7.496 -24.562  1.00 44.66           O  
ATOM   3373  N   SER C  28     -15.352   9.516 -19.594  1.00 44.75           N  
ATOM   3374  CA  SER C  28     -14.859  10.820 -19.188  1.00 44.75           C  
ATOM   3375  C   SER C  28     -14.258  10.766 -17.781  1.00 44.75           C  
ATOM   3376  CB  SER C  28     -15.992  11.852 -19.219  1.00 44.75           C  
ATOM   3377  O   SER C  28     -13.672  11.742 -17.312  1.00 44.75           O  
ATOM   3378  OG  SER C  28     -17.172  11.336 -18.625  1.00 44.75           O  
ATOM   3379  N   TYR C  29     -14.719   9.711 -17.328  1.00 39.41           N  
ATOM   3380  CA  TYR C  29     -14.148   9.547 -16.000  1.00 39.41           C  
ATOM   3381  C   TYR C  29     -12.773   8.891 -16.078  1.00 39.41           C  
ATOM   3382  CB  TYR C  29     -15.078   8.703 -15.125  1.00 39.41           C  
ATOM   3383  O   TYR C  29     -12.609   7.863 -16.734  1.00 39.41           O  
ATOM   3384  CG  TYR C  29     -16.281   9.469 -14.602  1.00 39.41           C  
ATOM   3385  CD1 TYR C  29     -16.219  10.148 -13.383  1.00 39.41           C  
ATOM   3386  CD2 TYR C  29     -17.469   9.516 -15.320  1.00 39.41           C  
ATOM   3387  CE1 TYR C  29     -17.312  10.852 -12.898  1.00 39.41           C  
ATOM   3388  CE2 TYR C  29     -18.562  10.211 -14.844  1.00 39.41           C  
ATOM   3389  OH  TYR C  29     -19.578  11.570 -13.156  1.00 39.41           O  
ATOM   3390  CZ  TYR C  29     -18.484  10.875 -13.633  1.00 39.41           C  
ATOM   3391  N   GLY C  30     -11.812   9.680 -16.391  1.00 44.84           N  
ATOM   3392  CA  GLY C  30     -10.477   9.125 -16.297  1.00 44.84           C  
ATOM   3393  C   GLY C  30     -10.031   8.867 -14.875  1.00 44.84           C  
ATOM   3394  O   GLY C  30     -10.633   9.391 -13.930  1.00 44.84           O  
ATOM   3395  N   ASN C  31      -9.438   7.711 -14.742  1.00 51.62           N  
ATOM   3396  CA  ASN C  31      -8.891   7.371 -13.438  1.00 51.62           C  
ATOM   3397  C   ASN C  31      -8.086   8.523 -12.852  1.00 51.62           C  
ATOM   3398  CB  ASN C  31      -8.031   6.109 -13.516  1.00 51.62           C  
ATOM   3399  O   ASN C  31      -7.367   9.219 -13.570  1.00 51.62           O  
ATOM   3400  CG  ASN C  31      -8.852   4.840 -13.453  1.00 51.62           C  
ATOM   3401  ND2 ASN C  31      -8.195   3.699 -13.641  1.00 51.62           N  
ATOM   3402  OD1 ASN C  31     -10.062   4.879 -13.234  1.00 51.62           O  
ATOM   3403  N   ASP C  32      -8.531   9.055 -11.812  1.00 54.00           N  
ATOM   3404  CA  ASP C  32      -7.742  10.039 -11.070  1.00 54.00           C  
ATOM   3405  C   ASP C  32      -6.277   9.617 -10.984  1.00 54.00           C  
ATOM   3406  CB  ASP C  32      -8.312  10.242  -9.672  1.00 54.00           C  
ATOM   3407  O   ASP C  32      -5.973   8.508 -10.539  1.00 54.00           O  
ATOM   3408  CG  ASP C  32      -7.734  11.461  -8.961  1.00 54.00           C  
ATOM   3409  OD1 ASP C  32      -6.582  11.844  -9.258  1.00 54.00           O  
ATOM   3410  OD2 ASP C  32      -8.430  12.031  -8.102  1.00 54.00           O  
ATOM   3411  N   PRO C  33      -5.543  10.422 -11.742  1.00 56.34           N  
ATOM   3412  CA  PRO C  33      -4.121  10.078 -11.734  1.00 56.34           C  
ATOM   3413  C   PRO C  33      -3.578   9.852 -10.320  1.00 56.34           C  
ATOM   3414  CB  PRO C  33      -3.457  11.289 -12.383  1.00 56.34           C  
ATOM   3415  O   PRO C  33      -2.670   9.039 -10.133  1.00 56.34           O  
ATOM   3416  CG  PRO C  33      -4.547  12.305 -12.500  1.00 56.34           C  
ATOM   3417  CD  PRO C  33      -5.859  11.633 -12.211  1.00 56.34           C  
ATOM   3418  N   ASP C  34      -4.105  10.594  -9.430  1.00 56.47           N  
ATOM   3419  CA  ASP C  34      -3.625  10.430  -8.062  1.00 56.47           C  
ATOM   3420  C   ASP C  34      -3.998   9.055  -7.512  1.00 56.47           C  
ATOM   3421  CB  ASP C  34      -4.188  11.523  -7.156  1.00 56.47           C  
ATOM   3422  O   ASP C  34      -3.211   8.430  -6.797  1.00 56.47           O  
ATOM   3423  CG  ASP C  34      -3.639  12.906  -7.480  1.00 56.47           C  
ATOM   3424  OD1 ASP C  34      -2.535  13.000  -8.062  1.00 56.47           O  
ATOM   3425  OD2 ASP C  34      -4.312  13.906  -7.152  1.00 56.47           O  
ATOM   3426  N   ILE C  35      -5.148   8.695  -7.938  1.00 62.88           N  
ATOM   3427  CA  ILE C  35      -5.605   7.383  -7.484  1.00 62.88           C  
ATOM   3428  C   ILE C  35      -4.793   6.289  -8.172  1.00 62.88           C  
ATOM   3429  CB  ILE C  35      -7.113   7.184  -7.762  1.00 62.88           C  
ATOM   3430  O   ILE C  35      -4.406   5.305  -7.531  1.00 62.88           O  
ATOM   3431  CG1 ILE C  35      -7.945   8.148  -6.910  1.00 62.88           C  
ATOM   3432  CG2 ILE C  35      -7.523   5.730  -7.500  1.00 62.88           C  
ATOM   3433  CD1 ILE C  35      -9.438   8.094  -7.195  1.00 62.88           C  
ATOM   3434  N   GLU C  36      -4.512   6.586  -9.359  1.00 62.97           N  
ATOM   3435  CA  GLU C  36      -3.711   5.613 -10.094  1.00 62.97           C  
ATOM   3436  C   GLU C  36      -2.307   5.496  -9.516  1.00 62.97           C  
ATOM   3437  CB  GLU C  36      -3.635   6.000 -11.578  1.00 62.97           C  
ATOM   3438  O   GLU C  36      -1.758   4.398  -9.422  1.00 62.97           O  
ATOM   3439  CG  GLU C  36      -4.926   5.750 -12.344  1.00 62.97           C  
ATOM   3440  CD  GLU C  36      -4.805   6.031 -13.836  1.00 62.97           C  
ATOM   3441  OE1 GLU C  36      -5.754   5.730 -14.586  1.00 62.97           O  
ATOM   3442  OE2 GLU C  36      -3.748   6.559 -14.250  1.00 62.97           O  
ATOM   3443  N   MET C  37      -1.883   6.602  -9.203  1.00 62.22           N  
ATOM   3444  CA  MET C  37      -0.551   6.598  -8.602  1.00 62.22           C  
ATOM   3445  C   MET C  37      -0.562   5.879  -7.258  1.00 62.22           C  
ATOM   3446  CB  MET C  37      -0.031   8.023  -8.430  1.00 62.22           C  
ATOM   3447  O   MET C  37       0.350   5.109  -6.953  1.00 62.22           O  
ATOM   3448  CG  MET C  37       1.425   8.102  -8.000  1.00 62.22           C  
ATOM   3449  SD  MET C  37       2.574   7.523  -9.312  1.00 62.22           S  
ATOM   3450  CE  MET C  37       2.387   8.867 -10.516  1.00 62.22           C  
ATOM   3451  N   ALA C  38      -1.508   6.133  -6.512  1.00 68.25           N  
ATOM   3452  CA  ALA C  38      -1.610   5.480  -5.207  1.00 68.25           C  
ATOM   3453  C   ALA C  38      -1.721   3.967  -5.359  1.00 68.25           C  
ATOM   3454  CB  ALA C  38      -2.811   6.023  -4.434  1.00 68.25           C  
ATOM   3455  O   ALA C  38      -1.100   3.213  -4.609  1.00 68.25           O  
ATOM   3456  N   TRP C  39      -2.447   3.643  -6.340  1.00 74.62           N  
ATOM   3457  CA  TRP C  39      -2.594   2.215  -6.609  1.00 74.62           C  
ATOM   3458  C   TRP C  39      -1.266   1.604  -7.043  1.00 74.62           C  
ATOM   3459  CB  TRP C  39      -3.654   1.979  -7.688  1.00 74.62           C  
ATOM   3460  O   TRP C  39      -0.896   0.520  -6.586  1.00 74.62           O  
ATOM   3461  CG  TRP C  39      -3.750   0.556  -8.148  1.00 74.62           C  
ATOM   3462  CD1 TRP C  39      -4.168  -0.521  -7.418  1.00 74.62           C  
ATOM   3463  CD2 TRP C  39      -3.412   0.054  -9.445  1.00 74.62           C  
ATOM   3464  CE2 TRP C  39      -3.652  -1.338  -9.430  1.00 74.62           C  
ATOM   3465  CE3 TRP C  39      -2.930   0.646 -10.617  1.00 74.62           C  
ATOM   3466  NE1 TRP C  39      -4.113  -1.663  -8.180  1.00 74.62           N  
ATOM   3467  CH2 TRP C  39      -2.955  -1.542 -11.680  1.00 74.62           C  
ATOM   3468  CZ2 TRP C  39      -3.426  -2.146 -10.547  1.00 74.62           C  
ATOM   3469  CZ3 TRP C  39      -2.705  -0.161 -11.727  1.00 74.62           C  
ATOM   3470  N   ALA C  40      -0.663   2.293  -7.895  1.00 72.12           N  
ATOM   3471  CA  ALA C  40       0.603   1.783  -8.414  1.00 72.12           C  
ATOM   3472  C   ALA C  40       1.632   1.626  -7.301  1.00 72.12           C  
ATOM   3473  CB  ALA C  40       1.141   2.709  -9.500  1.00 72.12           C  
ATOM   3474  O   ALA C  40       2.361   0.632  -7.254  1.00 72.12           O  
ATOM   3475  N   MET C  41       1.631   2.553  -6.484  1.00 74.75           N  
ATOM   3476  CA  MET C  41       2.557   2.479  -5.359  1.00 74.75           C  
ATOM   3477  C   MET C  41       2.234   1.284  -4.469  1.00 74.75           C  
ATOM   3478  CB  MET C  41       2.512   3.770  -4.539  1.00 74.75           C  
ATOM   3479  O   MET C  41       3.133   0.547  -4.059  1.00 74.75           O  
ATOM   3480  CG  MET C  41       3.344   4.898  -5.125  1.00 74.75           C  
ATOM   3481  SD  MET C  41       3.404   6.371  -4.031  1.00 74.75           S  
ATOM   3482  CE  MET C  41       1.779   7.098  -4.387  1.00 74.75           C  
ATOM   3483  N   ARG C  42       1.000   1.077  -4.250  1.00 80.38           N  
ATOM   3484  CA  ARG C  42       0.583  -0.036  -3.404  1.00 80.38           C  
ATOM   3485  C   ARG C  42       0.907  -1.374  -4.059  1.00 80.38           C  
ATOM   3486  CB  ARG C  42      -0.915   0.051  -3.102  1.00 80.38           C  
ATOM   3487  O   ARG C  42       1.332  -2.314  -3.385  1.00 80.38           O  
ATOM   3488  CG  ARG C  42      -1.350  -0.775  -1.901  1.00 80.38           C  
ATOM   3489  CD  ARG C  42      -2.721  -0.353  -1.393  1.00 80.38           C  
ATOM   3490  NE  ARG C  42      -3.205  -1.246  -0.344  1.00 80.38           N  
ATOM   3491  NH1 ARG C  42      -3.143   0.346   1.329  1.00 80.38           N  
ATOM   3492  NH2 ARG C  42      -3.840  -1.787   1.796  1.00 80.38           N  
ATOM   3493  CZ  ARG C  42      -3.395  -0.894   0.925  1.00 80.38           C  
ATOM   3494  N   ALA C  43       0.725  -1.410  -5.316  1.00 83.81           N  
ATOM   3495  CA  ALA C  43       1.018  -2.639  -6.051  1.00 83.81           C  
ATOM   3496  C   ALA C  43       2.510  -2.955  -6.016  1.00 83.81           C  
ATOM   3497  CB  ALA C  43       0.532  -2.527  -7.492  1.00 83.81           C  
ATOM   3498  O   ALA C  43       2.902  -4.113  -5.863  1.00 83.81           O  
ATOM   3499  N   MET C  44       3.244  -1.913  -6.133  1.00 84.00           N  
ATOM   3500  CA  MET C  44       4.691  -2.094  -6.094  1.00 84.00           C  
ATOM   3501  C   MET C  44       5.148  -2.525  -4.703  1.00 84.00           C  
ATOM   3502  CB  MET C  44       5.406  -0.804  -6.500  1.00 84.00           C  
ATOM   3503  O   MET C  44       6.012  -3.396  -4.570  1.00 84.00           O  
ATOM   3504  CG  MET C  44       5.723  -0.721  -7.984  1.00 84.00           C  
ATOM   3505  SD  MET C  44       7.496  -0.377  -8.312  1.00 84.00           S  
ATOM   3506  CE  MET C  44       7.707   1.146  -7.348  1.00 84.00           C  
ATOM   3507  N   GLN C  45       4.621  -1.934  -3.750  1.00 83.94           N  
ATOM   3508  CA  GLN C  45       4.938  -2.312  -2.379  1.00 83.94           C  
ATOM   3509  C   GLN C  45       4.574  -3.771  -2.113  1.00 83.94           C  
ATOM   3510  CB  GLN C  45       4.211  -1.402  -1.388  1.00 83.94           C  
ATOM   3511  O   GLN C  45       5.352  -4.508  -1.501  1.00 83.94           O  
ATOM   3512  CG  GLN C  45       4.797   0.002  -1.302  1.00 83.94           C  
ATOM   3513  CD  GLN C  45       3.965   0.930  -0.436  1.00 83.94           C  
ATOM   3514  NE2 GLN C  45       4.559   2.045  -0.024  1.00 83.94           N  
ATOM   3515  OE1 GLN C  45       2.799   0.647  -0.140  1.00 83.94           O  
ATOM   3516  N   HIS C  46       3.449  -4.141  -2.625  1.00 91.94           N  
ATOM   3517  CA  HIS C  46       3.012  -5.527  -2.506  1.00 91.94           C  
ATOM   3518  C   HIS C  46       4.016  -6.480  -3.148  1.00 91.94           C  
ATOM   3519  CB  HIS C  46       1.632  -5.711  -3.143  1.00 91.94           C  
ATOM   3520  O   HIS C  46       4.367  -7.504  -2.559  1.00 91.94           O  
ATOM   3521  CG  HIS C  46       1.056  -7.074  -2.945  1.00 91.94           C  
ATOM   3522  CD2 HIS C  46       0.189  -7.551  -2.020  1.00 91.94           C  
ATOM   3523  ND1 HIS C  46       1.366  -8.141  -3.764  1.00 91.94           N  
ATOM   3524  CE1 HIS C  46       0.712  -9.211  -3.348  1.00 91.94           C  
ATOM   3525  NE2 HIS C  46      -0.009  -8.883  -2.291  1.00 91.94           N  
ATOM   3526  N   ALA C  47       4.438  -6.074  -4.254  1.00 91.19           N  
ATOM   3527  CA  ALA C  47       5.387  -6.898  -4.996  1.00 91.19           C  
ATOM   3528  C   ALA C  47       6.715  -7.012  -4.250  1.00 91.19           C  
ATOM   3529  CB  ALA C  47       5.609  -6.328  -6.395  1.00 91.19           C  
ATOM   3530  O   ALA C  47       7.305  -8.094  -4.184  1.00 91.19           O  
ATOM   3531  N   GLU C  48       7.129  -5.926  -3.691  1.00 87.44           N  
ATOM   3532  CA  GLU C  48       8.391  -5.902  -2.967  1.00 87.44           C  
ATOM   3533  C   GLU C  48       8.328  -6.770  -1.712  1.00 87.44           C  
ATOM   3534  CB  GLU C  48       8.773  -4.465  -2.596  1.00 87.44           C  
ATOM   3535  O   GLU C  48       9.242  -7.555  -1.446  1.00 87.44           O  
ATOM   3536  CG  GLU C  48       9.383  -3.674  -3.742  1.00 87.44           C  
ATOM   3537  CD  GLU C  48       9.703  -2.234  -3.373  1.00 87.44           C  
ATOM   3538  OE1 GLU C  48      10.156  -1.468  -4.254  1.00 87.44           O  
ATOM   3539  OE2 GLU C  48       9.500  -1.869  -2.193  1.00 87.44           O  
ATOM   3540  N   VAL C  49       7.324  -6.594  -1.012  1.00 91.81           N  
ATOM   3541  CA  VAL C  49       7.152  -7.352   0.223  1.00 91.81           C  
ATOM   3542  C   VAL C  49       7.066  -8.844  -0.095  1.00 91.81           C  
ATOM   3543  CB  VAL C  49       5.895  -6.898   0.999  1.00 91.81           C  
ATOM   3544  O   VAL C  49       7.723  -9.664   0.555  1.00 91.81           O  
ATOM   3545  CG1 VAL C  49       5.609  -7.848   2.162  1.00 91.81           C  
ATOM   3546  CG2 VAL C  49       6.066  -5.469   1.500  1.00 91.81           C  
ATOM   3547  N   TYR C  50       6.312  -9.172  -1.084  1.00 96.38           N  
ATOM   3548  CA  TYR C  50       6.176 -10.578  -1.453  1.00 96.38           C  
ATOM   3549  C   TYR C  50       7.512 -11.156  -1.899  1.00 96.38           C  
ATOM   3550  CB  TYR C  50       5.137 -10.742  -2.566  1.00 96.38           C  
ATOM   3551  O   TYR C  50       7.875 -12.266  -1.505  1.00 96.38           O  
ATOM   3552  CG  TYR C  50       5.055 -12.141  -3.117  1.00 96.38           C  
ATOM   3553  CD1 TYR C  50       5.453 -12.422  -4.422  1.00 96.38           C  
ATOM   3554  CD2 TYR C  50       4.574 -13.188  -2.334  1.00 96.38           C  
ATOM   3555  CE1 TYR C  50       5.375 -13.719  -4.934  1.00 96.38           C  
ATOM   3556  CE2 TYR C  50       4.492 -14.484  -2.836  1.00 96.38           C  
ATOM   3557  OH  TYR C  50       4.816 -16.016  -4.637  1.00 96.38           O  
ATOM   3558  CZ  TYR C  50       4.895 -14.734  -4.133  1.00 96.38           C  
ATOM   3559  N   TYR C  51       8.188 -10.406  -2.725  1.00 93.31           N  
ATOM   3560  CA  TYR C  51       9.469 -10.898  -3.227  1.00 93.31           C  
ATOM   3561  C   TYR C  51      10.453 -11.117  -2.084  1.00 93.31           C  
ATOM   3562  CB  TYR C  51      10.062  -9.922  -4.242  1.00 93.31           C  
ATOM   3563  O   TYR C  51      11.180 -12.117  -2.064  1.00 93.31           O  
ATOM   3564  CG  TYR C  51      11.234 -10.477  -5.016  1.00 93.31           C  
ATOM   3565  CD1 TYR C  51      12.531 -10.047  -4.750  1.00 93.31           C  
ATOM   3566  CD2 TYR C  51      11.039 -11.438  -6.008  1.00 93.31           C  
ATOM   3567  CE1 TYR C  51      13.617 -10.562  -5.461  1.00 93.31           C  
ATOM   3568  CE2 TYR C  51      12.117 -11.953  -6.723  1.00 93.31           C  
ATOM   3569  OH  TYR C  51      14.469 -12.016  -7.145  1.00 93.31           O  
ATOM   3570  CZ  TYR C  51      13.398 -11.508  -6.441  1.00 93.31           C  
ATOM   3571  N   LYS C  52      10.453 -10.195  -1.189  1.00 88.94           N  
ATOM   3572  CA  LYS C  52      11.297 -10.344  -0.013  1.00 88.94           C  
ATOM   3573  C   LYS C  52      10.914 -11.586   0.788  1.00 88.94           C  
ATOM   3574  CB  LYS C  52      11.219  -9.102   0.875  1.00 88.94           C  
ATOM   3575  O   LYS C  52      11.789 -12.297   1.299  1.00 88.94           O  
ATOM   3576  CG  LYS C  52      12.328  -9.000   1.911  1.00 88.94           C  
ATOM   3577  CD  LYS C  52      12.211  -7.727   2.736  1.00 88.94           C  
ATOM   3578  CE  LYS C  52      13.234  -7.691   3.861  1.00 88.94           C  
ATOM   3579  NZ  LYS C  52      13.133  -6.434   4.660  1.00 88.94           N  
ATOM   3580  N   LEU C  53       9.719 -11.828   0.828  1.00 93.25           N  
ATOM   3581  CA  LEU C  53       9.211 -12.977   1.571  1.00 93.25           C  
ATOM   3582  C   LEU C  53       9.695 -14.281   0.952  1.00 93.25           C  
ATOM   3583  CB  LEU C  53       7.680 -12.953   1.612  1.00 93.25           C  
ATOM   3584  O   LEU C  53      10.250 -15.133   1.646  1.00 93.25           O  
ATOM   3585  CG  LEU C  53       7.012 -13.891   2.623  1.00 93.25           C  
ATOM   3586  CD1 LEU C  53       7.211 -13.367   4.039  1.00 93.25           C  
ATOM   3587  CD2 LEU C  53       5.531 -14.047   2.309  1.00 93.25           C  
ATOM   3588  N   ILE C  54       9.555 -14.438  -0.329  1.00 94.06           N  
ATOM   3589  CA  ILE C  54       9.891 -15.703  -0.967  1.00 94.06           C  
ATOM   3590  C   ILE C  54      11.406 -15.828  -1.110  1.00 94.06           C  
ATOM   3591  CB  ILE C  54       9.211 -15.844  -2.346  1.00 94.06           C  
ATOM   3592  O   ILE C  54      11.922 -16.906  -1.408  1.00 94.06           O  
ATOM   3593  CG1 ILE C  54       9.602 -14.672  -3.252  1.00 94.06           C  
ATOM   3594  CG2 ILE C  54       7.688 -15.930  -2.191  1.00 94.06           C  
ATOM   3595  CD1 ILE C  54       9.172 -14.836  -4.703  1.00 94.06           C  
ATOM   3596  N   SER C  55      12.102 -14.742  -0.904  1.00 88.94           N  
ATOM   3597  CA  SER C  55      13.562 -14.773  -0.919  1.00 88.94           C  
ATOM   3598  C   SER C  55      14.125 -15.133   0.454  1.00 88.94           C  
ATOM   3599  CB  SER C  55      14.125 -13.422  -1.373  1.00 88.94           C  
ATOM   3600  O   SER C  55      15.258 -15.594   0.566  1.00 88.94           O  
ATOM   3601  OG  SER C  55      13.688 -13.109  -2.684  1.00 88.94           O  
ATOM   3602  N   SER C  56      13.336 -14.953   1.479  1.00 87.12           N  
ATOM   3603  CA  SER C  56      13.844 -15.094   2.840  1.00 87.12           C  
ATOM   3604  C   SER C  56      13.414 -16.422   3.451  1.00 87.12           C  
ATOM   3605  CB  SER C  56      13.359 -13.945   3.717  1.00 87.12           C  
ATOM   3606  O   SER C  56      14.117 -16.984   4.289  1.00 87.12           O  
ATOM   3607  OG  SER C  56      11.945 -13.922   3.793  1.00 87.12           O  
ATOM   3608  N   VAL C  57      12.258 -16.875   3.131  1.00 87.25           N  
ATOM   3609  CA  VAL C  57      11.742 -18.125   3.664  1.00 87.25           C  
ATOM   3610  C   VAL C  57      11.406 -19.078   2.518  1.00 87.25           C  
ATOM   3611  CB  VAL C  57      10.492 -17.906   4.547  1.00 87.25           C  
ATOM   3612  O   VAL C  57      11.109 -18.641   1.404  1.00 87.25           O  
ATOM   3613  CG1 VAL C  57      10.031 -19.219   5.180  1.00 87.25           C  
ATOM   3614  CG2 VAL C  57      10.789 -16.859   5.625  1.00 87.25           C  
ATOM   3615  N   ASP C  58      11.523 -20.359   2.922  1.00 88.75           N  
ATOM   3616  CA  ASP C  58      11.141 -21.359   1.928  1.00 88.75           C  
ATOM   3617  C   ASP C  58       9.680 -21.188   1.502  1.00 88.75           C  
ATOM   3618  CB  ASP C  58      11.359 -22.766   2.475  1.00 88.75           C  
ATOM   3619  O   ASP C  58       8.766 -21.344   2.312  1.00 88.75           O  
ATOM   3620  CG  ASP C  58      11.180 -23.844   1.422  1.00 88.75           C  
ATOM   3621  OD1 ASP C  58      10.555 -23.578   0.373  1.00 88.75           O  
ATOM   3622  OD2 ASP C  58      11.664 -24.984   1.643  1.00 88.75           O  
ATOM   3623  N   PRO C  59       9.516 -20.891   0.198  1.00 94.25           N  
ATOM   3624  CA  PRO C  59       8.172 -20.562  -0.273  1.00 94.25           C  
ATOM   3625  C   PRO C  59       7.207 -21.750  -0.176  1.00 94.25           C  
ATOM   3626  CB  PRO C  59       8.391 -20.172  -1.732  1.00 94.25           C  
ATOM   3627  O   PRO C  59       5.988 -21.562  -0.186  1.00 94.25           O  
ATOM   3628  CG  PRO C  59       9.844 -19.812  -1.812  1.00 94.25           C  
ATOM   3629  CD  PRO C  59      10.586 -20.625  -0.788  1.00 94.25           C  
ATOM   3630  N   GLN C  60       7.676 -22.906  -0.090  1.00 91.75           N  
ATOM   3631  CA  GLN C  60       6.824 -24.094  -0.062  1.00 91.75           C  
ATOM   3632  C   GLN C  60       5.961 -24.125   1.196  1.00 91.75           C  
ATOM   3633  CB  GLN C  60       7.668 -25.359  -0.150  1.00 91.75           C  
ATOM   3634  O   GLN C  60       4.887 -24.734   1.207  1.00 91.75           O  
ATOM   3635  CG  GLN C  60       7.492 -26.125  -1.454  1.00 91.75           C  
ATOM   3636  CD  GLN C  60       8.297 -27.422  -1.493  1.00 91.75           C  
ATOM   3637  NE2 GLN C  60       8.070 -28.234  -2.521  1.00 91.75           N  
ATOM   3638  OE1 GLN C  60       9.117 -27.672  -0.607  1.00 91.75           O  
ATOM   3639  N   PHE C  61       6.395 -23.484   2.215  1.00 86.44           N  
ATOM   3640  CA  PHE C  61       5.695 -23.531   3.494  1.00 86.44           C  
ATOM   3641  C   PHE C  61       4.941 -22.234   3.754  1.00 86.44           C  
ATOM   3642  CB  PHE C  61       6.680 -23.812   4.637  1.00 86.44           C  
ATOM   3643  O   PHE C  61       4.363 -22.047   4.824  1.00 86.44           O  
ATOM   3644  CG  PHE C  61       7.430 -25.109   4.492  1.00 86.44           C  
ATOM   3645  CD1 PHE C  61       6.766 -26.312   4.602  1.00 86.44           C  
ATOM   3646  CD2 PHE C  61       8.797 -25.109   4.250  1.00 86.44           C  
ATOM   3647  CE1 PHE C  61       7.457 -27.516   4.473  1.00 86.44           C  
ATOM   3648  CE2 PHE C  61       9.492 -26.297   4.121  1.00 86.44           C  
ATOM   3649  CZ  PHE C  61       8.820 -27.516   4.230  1.00 86.44           C  
ATOM   3650  N   LEU C  62       4.941 -21.438   2.768  1.00 92.50           N  
ATOM   3651  CA  LEU C  62       4.316 -20.125   2.922  1.00 92.50           C  
ATOM   3652  C   LEU C  62       2.818 -20.203   2.648  1.00 92.50           C  
ATOM   3653  CB  LEU C  62       4.965 -19.109   1.981  1.00 92.50           C  
ATOM   3654  O   LEU C  62       2.396 -20.781   1.646  1.00 92.50           O  
ATOM   3655  CG  LEU C  62       5.785 -18.000   2.645  1.00 92.50           C  
ATOM   3656  CD1 LEU C  62       7.184 -17.938   2.037  1.00 92.50           C  
ATOM   3657  CD2 LEU C  62       5.078 -16.656   2.506  1.00 92.50           C  
ATOM   3658  N   LYS C  63       2.057 -19.734   3.611  1.00 92.31           N  
ATOM   3659  CA  LYS C  63       0.621 -19.531   3.439  1.00 92.31           C  
ATOM   3660  C   LYS C  63       0.291 -18.062   3.240  1.00 92.31           C  
ATOM   3661  CB  LYS C  63      -0.146 -20.078   4.641  1.00 92.31           C  
ATOM   3662  O   LYS C  63       0.557 -17.234   4.117  1.00 92.31           O  
ATOM   3663  CG  LYS C  63      -0.280 -21.594   4.648  1.00 92.31           C  
ATOM   3664  CD  LYS C  63      -1.132 -22.078   5.820  1.00 92.31           C  
ATOM   3665  CE  LYS C  63      -1.203 -23.594   5.871  1.00 92.31           C  
ATOM   3666  NZ  LYS C  63      -1.984 -24.078   7.055  1.00 92.31           N  
ATOM   3667  N   LEU C  64      -0.281 -17.766   2.129  1.00 95.62           N  
ATOM   3668  CA  LEU C  64      -0.496 -16.359   1.793  1.00 95.62           C  
ATOM   3669  C   LEU C  64      -1.852 -15.883   2.301  1.00 95.62           C  
ATOM   3670  CB  LEU C  64      -0.401 -16.156   0.280  1.00 95.62           C  
ATOM   3671  O   LEU C  64      -1.989 -14.734   2.729  1.00 95.62           O  
ATOM   3672  CG  LEU C  64       0.962 -16.422  -0.359  1.00 95.62           C  
ATOM   3673  CD1 LEU C  64       0.908 -16.156  -1.859  1.00 95.62           C  
ATOM   3674  CD2 LEU C  64       2.043 -15.578   0.303  1.00 95.62           C  
ATOM   3675  N   THR C  65      -2.867 -16.766   2.221  1.00 94.75           N  
ATOM   3676  CA  THR C  65      -4.219 -16.438   2.650  1.00 94.75           C  
ATOM   3677  C   THR C  65      -4.801 -17.547   3.523  1.00 94.75           C  
ATOM   3678  CB  THR C  65      -5.145 -16.188   1.443  1.00 94.75           C  
ATOM   3679  O   THR C  65      -4.215 -18.625   3.641  1.00 94.75           O  
ATOM   3680  CG2 THR C  65      -4.461 -15.320   0.394  1.00 94.75           C  
ATOM   3681  OG1 THR C  65      -5.492 -17.453   0.852  1.00 94.75           O  
ATOM   3682  N   LYS C  66      -5.949 -17.250   4.086  1.00 90.94           N  
ATOM   3683  CA  LYS C  66      -6.633 -18.219   4.926  1.00 90.94           C  
ATOM   3684  C   LYS C  66      -7.199 -19.359   4.086  1.00 90.94           C  
ATOM   3685  CB  LYS C  66      -7.754 -17.547   5.723  1.00 90.94           C  
ATOM   3686  O   LYS C  66      -7.449 -20.453   4.605  1.00 90.94           O  
ATOM   3687  CG  LYS C  66      -7.262 -16.703   6.887  1.00 90.94           C  
ATOM   3688  CD  LYS C  66      -8.422 -16.109   7.676  1.00 90.94           C  
ATOM   3689  CE  LYS C  66      -7.930 -15.227   8.812  1.00 90.94           C  
ATOM   3690  NZ  LYS C  66      -9.062 -14.586   9.547  1.00 90.94           N  
ATOM   3691  N   VAL C  67      -7.355 -19.125   2.801  1.00 95.38           N  
ATOM   3692  CA  VAL C  67      -8.039 -20.109   1.977  1.00 95.38           C  
ATOM   3693  C   VAL C  67      -7.117 -20.578   0.856  1.00 95.38           C  
ATOM   3694  CB  VAL C  67      -9.352 -19.547   1.386  1.00 95.38           C  
ATOM   3695  O   VAL C  67      -7.566 -20.828  -0.267  1.00 95.38           O  
ATOM   3696  CG1 VAL C  67     -10.414 -19.391   2.473  1.00 95.38           C  
ATOM   3697  CG2 VAL C  67      -9.094 -18.203   0.696  1.00 95.38           C  
ATOM   3698  N   ASP C  68      -5.879 -20.672   1.161  1.00 96.88           N  
ATOM   3699  CA  ASP C  68      -4.898 -21.109   0.170  1.00 96.88           C  
ATOM   3700  C   ASP C  68      -5.281 -22.453  -0.426  1.00 96.88           C  
ATOM   3701  CB  ASP C  68      -3.504 -21.188   0.792  1.00 96.88           C  
ATOM   3702  O   ASP C  68      -5.164 -22.672  -1.635  1.00 96.88           O  
ATOM   3703  CG  ASP C  68      -2.801 -19.828   0.841  1.00 96.88           C  
ATOM   3704  OD1 ASP C  68      -3.480 -18.797   0.757  1.00 96.88           O  
ATOM   3705  OD2 ASP C  68      -1.558 -19.828   0.960  1.00 96.88           O  
ATOM   3706  N   ASP C  69      -5.723 -23.344   0.398  1.00 96.62           N  
ATOM   3707  CA  ASP C  69      -6.062 -24.688  -0.059  1.00 96.62           C  
ATOM   3708  C   ASP C  69      -7.207 -24.656  -1.071  1.00 96.62           C  
ATOM   3709  CB  ASP C  69      -6.438 -25.594   1.126  1.00 96.62           C  
ATOM   3710  O   ASP C  69      -7.152 -25.328  -2.102  1.00 96.62           O  
ATOM   3711  CG  ASP C  69      -5.266 -25.859   2.053  1.00 96.62           C  
ATOM   3712  OD1 ASP C  69      -4.105 -25.812   1.597  1.00 96.62           O  
ATOM   3713  OD2 ASP C  69      -5.508 -26.141   3.248  1.00 96.62           O  
ATOM   3714  N   GLN C  70      -8.117 -23.859  -0.735  1.00 97.12           N  
ATOM   3715  CA  GLN C  70      -9.258 -23.719  -1.641  1.00 97.12           C  
ATOM   3716  C   GLN C  70      -8.836 -23.078  -2.955  1.00 97.12           C  
ATOM   3717  CB  GLN C  70     -10.367 -22.906  -0.984  1.00 97.12           C  
ATOM   3718  O   GLN C  70      -9.234 -23.531  -4.031  1.00 97.12           O  
ATOM   3719  CG  GLN C  70     -11.648 -22.844  -1.812  1.00 97.12           C  
ATOM   3720  CD  GLN C  70     -12.719 -21.984  -1.161  1.00 97.12           C  
ATOM   3721  NE2 GLN C  70     -13.867 -21.859  -1.827  1.00 97.12           N  
ATOM   3722  OE1 GLN C  70     -12.523 -21.453  -0.068  1.00 97.12           O  
ATOM   3723  N   ILE C  71      -8.039 -22.078  -2.832  1.00 97.69           N  
ATOM   3724  CA  ILE C  71      -7.590 -21.359  -4.016  1.00 97.69           C  
ATOM   3725  C   ILE C  71      -6.785 -22.297  -4.914  1.00 97.69           C  
ATOM   3726  CB  ILE C  71      -6.742 -20.125  -3.639  1.00 97.69           C  
ATOM   3727  O   ILE C  71      -7.023 -22.359  -6.121  1.00 97.69           O  
ATOM   3728  CG1 ILE C  71      -7.609 -19.078  -2.924  1.00 97.69           C  
ATOM   3729  CG2 ILE C  71      -6.074 -19.516  -4.883  1.00 97.69           C  
ATOM   3730  CD1 ILE C  71      -6.816 -17.922  -2.326  1.00 97.69           C  
ATOM   3731  N   TYR C  72      -5.941 -23.078  -4.312  1.00 98.00           N  
ATOM   3732  CA  TYR C  72      -5.086 -23.984  -5.082  1.00 98.00           C  
ATOM   3733  C   TYR C  72      -5.910 -25.078  -5.758  1.00 98.00           C  
ATOM   3734  CB  TYR C  72      -4.023 -24.609  -4.180  1.00 98.00           C  
ATOM   3735  O   TYR C  72      -5.727 -25.359  -6.941  1.00 98.00           O  
ATOM   3736  CG  TYR C  72      -3.111 -25.578  -4.898  1.00 98.00           C  
ATOM   3737  CD1 TYR C  72      -3.236 -26.953  -4.715  1.00 98.00           C  
ATOM   3738  CD2 TYR C  72      -2.123 -25.125  -5.762  1.00 98.00           C  
ATOM   3739  CE1 TYR C  72      -2.398 -27.844  -5.375  1.00 98.00           C  
ATOM   3740  CE2 TYR C  72      -1.280 -26.000  -6.426  1.00 98.00           C  
ATOM   3741  OH  TYR C  72      -0.592 -28.250  -6.883  1.00 98.00           O  
ATOM   3742  CZ  TYR C  72      -1.425 -27.359  -6.227  1.00 98.00           C  
ATOM   3743  N   SER C  73      -6.738 -25.672  -5.023  1.00 97.69           N  
ATOM   3744  CA  SER C  73      -7.551 -26.750  -5.555  1.00 97.69           C  
ATOM   3745  C   SER C  73      -8.414 -26.281  -6.719  1.00 97.69           C  
ATOM   3746  CB  SER C  73      -8.438 -27.344  -4.461  1.00 97.69           C  
ATOM   3747  O   SER C  73      -8.461 -26.922  -7.770  1.00 97.69           O  
ATOM   3748  OG  SER C  73      -9.461 -28.156  -5.020  1.00 97.69           O  
ATOM   3749  N   GLU C  74      -9.016 -25.125  -6.562  1.00 97.25           N  
ATOM   3750  CA  GLU C  74      -9.867 -24.594  -7.621  1.00 97.25           C  
ATOM   3751  C   GLU C  74      -9.039 -24.156  -8.828  1.00 97.25           C  
ATOM   3752  CB  GLU C  74     -10.695 -23.406  -7.102  1.00 97.25           C  
ATOM   3753  O   GLU C  74      -9.469 -24.312  -9.969  1.00 97.25           O  
ATOM   3754  CG  GLU C  74     -11.859 -23.828  -6.211  1.00 97.25           C  
ATOM   3755  CD  GLU C  74     -12.922 -24.609  -6.945  1.00 97.25           C  
ATOM   3756  OE1 GLU C  74     -13.742 -25.281  -6.285  1.00 97.25           O  
ATOM   3757  OE2 GLU C  74     -12.938 -24.562  -8.195  1.00 97.25           O  
ATOM   3758  N   PHE C  75      -7.926 -23.688  -8.586  1.00 98.19           N  
ATOM   3759  CA  PHE C  75      -7.043 -23.234  -9.656  1.00 98.19           C  
ATOM   3760  C   PHE C  75      -6.602 -24.391 -10.531  1.00 98.19           C  
ATOM   3761  CB  PHE C  75      -5.820 -22.516  -9.070  1.00 98.19           C  
ATOM   3762  O   PHE C  75      -6.746 -24.344 -11.758  1.00 98.19           O  
ATOM   3763  CG  PHE C  75      -4.781 -22.156 -10.102  1.00 98.19           C  
ATOM   3764  CD1 PHE C  75      -3.535 -22.766 -10.094  1.00 98.19           C  
ATOM   3765  CD2 PHE C  75      -5.055 -21.203 -11.078  1.00 98.19           C  
ATOM   3766  CE1 PHE C  75      -2.572 -22.438 -11.047  1.00 98.19           C  
ATOM   3767  CE2 PHE C  75      -4.098 -20.859 -12.031  1.00 98.19           C  
ATOM   3768  CZ  PHE C  75      -2.857 -21.484 -12.008  1.00 98.19           C  
ATOM   3769  N   ARG C  76      -6.121 -25.391  -9.930  1.00 97.25           N  
ATOM   3770  CA  ARG C  76      -5.598 -26.516 -10.703  1.00 97.25           C  
ATOM   3771  C   ARG C  76      -6.727 -27.344 -11.297  1.00 97.25           C  
ATOM   3772  CB  ARG C  76      -4.691 -27.391  -9.844  1.00 97.25           C  
ATOM   3773  O   ARG C  76      -6.531 -28.062 -12.281  1.00 97.25           O  
ATOM   3774  CG  ARG C  76      -3.314 -26.797  -9.586  1.00 97.25           C  
ATOM   3775  CD  ARG C  76      -2.576 -26.516 -10.891  1.00 97.25           C  
ATOM   3776  NE  ARG C  76      -1.192 -26.125 -10.648  1.00 97.25           N  
ATOM   3777  NH1 ARG C  76      -0.793 -25.422 -12.812  1.00 97.25           N  
ATOM   3778  NH2 ARG C  76       0.863 -25.281 -11.242  1.00 97.25           N  
ATOM   3779  CZ  ARG C  76      -0.377 -25.609 -11.570  1.00 97.25           C  
ATOM   3780  N   LYS C  77      -7.879 -27.266 -10.727  1.00 95.75           N  
ATOM   3781  CA  LYS C  77      -9.039 -27.891 -11.344  1.00 95.75           C  
ATOM   3782  C   LYS C  77      -9.430 -27.203 -12.648  1.00 95.75           C  
ATOM   3783  CB  LYS C  77     -10.227 -27.891 -10.375  1.00 95.75           C  
ATOM   3784  O   LYS C  77      -9.773 -27.859 -13.625  1.00 95.75           O  
ATOM   3785  CG  LYS C  77     -11.383 -28.781 -10.812  1.00 95.75           C  
ATOM   3786  CD  LYS C  77     -12.539 -28.719  -9.820  1.00 95.75           C  
ATOM   3787  CE  LYS C  77     -13.719 -29.562 -10.289  1.00 95.75           C  
ATOM   3788  NZ  LYS C  77     -14.867 -29.484  -9.336  1.00 95.75           N  
ATOM   3789  N   ASN C  78      -9.289 -25.891 -12.680  1.00 95.50           N  
ATOM   3790  CA  ASN C  78      -9.727 -25.109 -13.836  1.00 95.50           C  
ATOM   3791  C   ASN C  78      -8.586 -24.859 -14.812  1.00 95.50           C  
ATOM   3792  CB  ASN C  78     -10.336 -23.781 -13.383  1.00 95.50           C  
ATOM   3793  O   ASN C  78      -8.812 -24.672 -16.016  1.00 95.50           O  
ATOM   3794  CG  ASN C  78     -11.672 -23.953 -12.695  1.00 95.50           C  
ATOM   3795  ND2 ASN C  78     -11.750 -23.547 -11.438  1.00 95.50           N  
ATOM   3796  OD1 ASN C  78     -12.633 -24.469 -13.289  1.00 95.50           O  
ATOM   3797  N   PHE C  79      -7.359 -24.797 -14.289  1.00 95.88           N  
ATOM   3798  CA  PHE C  79      -6.188 -24.500 -15.102  1.00 95.88           C  
ATOM   3799  C   PHE C  79      -5.113 -25.562 -14.922  1.00 95.88           C  
ATOM   3800  CB  PHE C  79      -5.625 -23.125 -14.742  1.00 95.88           C  
ATOM   3801  O   PHE C  79      -3.957 -25.250 -14.648  1.00 95.88           O  
ATOM   3802  CG  PHE C  79      -6.625 -22.000 -14.883  1.00 95.88           C  
ATOM   3803  CD1 PHE C  79      -6.801 -21.359 -16.109  1.00 95.88           C  
ATOM   3804  CD2 PHE C  79      -7.383 -21.594 -13.797  1.00 95.88           C  
ATOM   3805  CE1 PHE C  79      -7.727 -20.328 -16.234  1.00 95.88           C  
ATOM   3806  CE2 PHE C  79      -8.305 -20.562 -13.922  1.00 95.88           C  
ATOM   3807  CZ  PHE C  79      -8.477 -19.922 -15.148  1.00 95.88           C  
ATOM   3808  N   GLU C  80      -5.457 -26.797 -15.281  1.00 92.44           N  
ATOM   3809  CA  GLU C  80      -4.617 -27.969 -15.031  1.00 92.44           C  
ATOM   3810  C   GLU C  80      -3.344 -27.922 -15.867  1.00 92.44           C  
ATOM   3811  CB  GLU C  80      -5.391 -29.250 -15.320  1.00 92.44           C  
ATOM   3812  O   GLU C  80      -2.266 -28.281 -15.391  1.00 92.44           O  
ATOM   3813  CG  GLU C  80      -4.969 -30.438 -14.445  1.00 92.44           C  
ATOM   3814  CD  GLU C  80      -5.750 -31.703 -14.734  1.00 92.44           C  
ATOM   3815  OE1 GLU C  80      -5.531 -32.719 -14.047  1.00 92.44           O  
ATOM   3816  OE2 GLU C  80      -6.590 -31.688 -15.664  1.00 92.44           O  
ATOM   3817  N   THR C  81      -3.465 -27.438 -17.047  1.00 92.94           N  
ATOM   3818  CA  THR C  81      -2.344 -27.547 -17.969  1.00 92.94           C  
ATOM   3819  C   THR C  81      -1.604 -26.219 -18.078  1.00 92.94           C  
ATOM   3820  CB  THR C  81      -2.816 -27.984 -19.359  1.00 92.94           C  
ATOM   3821  O   THR C  81      -0.676 -26.078 -18.875  1.00 92.94           O  
ATOM   3822  CG2 THR C  81      -3.418 -29.391 -19.328  1.00 92.94           C  
ATOM   3823  OG1 THR C  81      -3.809 -27.062 -19.844  1.00 92.94           O  
ATOM   3824  N   LEU C  82      -2.047 -25.281 -17.312  1.00 95.38           N  
ATOM   3825  CA  LEU C  82      -1.393 -23.984 -17.406  1.00 95.38           C  
ATOM   3826  C   LEU C  82       0.016 -24.031 -16.828  1.00 95.38           C  
ATOM   3827  CB  LEU C  82      -2.215 -22.906 -16.672  1.00 95.38           C  
ATOM   3828  O   LEU C  82       0.202 -24.453 -15.672  1.00 95.38           O  
ATOM   3829  CG  LEU C  82      -1.672 -21.484 -16.734  1.00 95.38           C  
ATOM   3830  CD1 LEU C  82      -1.822 -20.906 -18.141  1.00 95.38           C  
ATOM   3831  CD2 LEU C  82      -2.383 -20.594 -15.711  1.00 95.38           C  
ATOM   3832  N   ARG C  83       0.931 -23.688 -17.688  1.00 96.06           N  
ATOM   3833  CA  ARG C  83       2.305 -23.562 -17.203  1.00 96.06           C  
ATOM   3834  C   ARG C  83       2.471 -22.312 -16.344  1.00 96.06           C  
ATOM   3835  CB  ARG C  83       3.281 -23.531 -18.375  1.00 96.06           C  
ATOM   3836  O   ARG C  83       2.064 -21.219 -16.750  1.00 96.06           O  
ATOM   3837  CG  ARG C  83       4.434 -24.516 -18.250  1.00 96.06           C  
ATOM   3838  CD  ARG C  83       5.496 -24.281 -19.312  1.00 96.06           C  
ATOM   3839  NE  ARG C  83       5.926 -25.531 -19.938  1.00 96.06           N  
ATOM   3840  NH1 ARG C  83       7.559 -24.562 -21.250  1.00 96.06           N  
ATOM   3841  NH2 ARG C  83       7.199 -26.828 -21.328  1.00 96.06           N  
ATOM   3842  CZ  ARG C  83       6.895 -25.641 -20.828  1.00 96.06           C  
ATOM   3843  N   ILE C  84       3.072 -22.484 -15.125  1.00 96.94           N  
ATOM   3844  CA  ILE C  84       3.082 -21.344 -14.219  1.00 96.94           C  
ATOM   3845  C   ILE C  84       4.520 -20.922 -13.945  1.00 96.94           C  
ATOM   3846  CB  ILE C  84       2.361 -21.672 -12.891  1.00 96.94           C  
ATOM   3847  O   ILE C  84       4.758 -19.906 -13.273  1.00 96.94           O  
ATOM   3848  CG1 ILE C  84       2.953 -22.938 -12.258  1.00 96.94           C  
ATOM   3849  CG2 ILE C  84       0.854 -21.828 -13.117  1.00 96.94           C  
ATOM   3850  CD1 ILE C  84       2.459 -23.219 -10.844  1.00 96.94           C  
ATOM   3851  N   ASP C  85       5.559 -21.656 -14.438  1.00 96.44           N  
ATOM   3852  CA  ASP C  85       6.949 -21.234 -14.281  1.00 96.44           C  
ATOM   3853  C   ASP C  85       7.238 -19.969 -15.086  1.00 96.44           C  
ATOM   3854  CB  ASP C  85       7.898 -22.359 -14.719  1.00 96.44           C  
ATOM   3855  O   ASP C  85       7.707 -18.969 -14.539  1.00 96.44           O  
ATOM   3856  CG  ASP C  85       7.621 -22.859 -16.125  1.00 96.44           C  
ATOM   3857  OD1 ASP C  85       6.496 -22.656 -16.625  1.00 96.44           O  
ATOM   3858  OD2 ASP C  85       8.531 -23.469 -16.719  1.00 96.44           O  
ATOM   3859  N   VAL C  86       6.902 -20.016 -16.375  1.00 96.75           N  
ATOM   3860  CA  VAL C  86       6.938 -18.875 -17.297  1.00 96.75           C  
ATOM   3861  C   VAL C  86       5.559 -18.656 -17.906  1.00 96.75           C  
ATOM   3862  CB  VAL C  86       8.000 -19.062 -18.391  1.00 96.75           C  
ATOM   3863  O   VAL C  86       5.113 -19.469 -18.734  1.00 96.75           O  
ATOM   3864  CG1 VAL C  86       8.047 -17.844 -19.312  1.00 96.75           C  
ATOM   3865  CG2 VAL C  86       9.375 -19.328 -17.781  1.00 96.75           C  
ATOM   3866  N   LEU C  87       4.977 -17.594 -17.516  1.00 96.50           N  
ATOM   3867  CA  LEU C  87       3.605 -17.312 -17.938  1.00 96.50           C  
ATOM   3868  C   LEU C  87       3.580 -16.672 -19.328  1.00 96.50           C  
ATOM   3869  CB  LEU C  87       2.900 -16.406 -16.938  1.00 96.50           C  
ATOM   3870  O   LEU C  87       4.410 -15.820 -19.625  1.00 96.50           O  
ATOM   3871  CG  LEU C  87       2.637 -17.016 -15.547  1.00 96.50           C  
ATOM   3872  CD1 LEU C  87       2.213 -15.922 -14.570  1.00 96.50           C  
ATOM   3873  CD2 LEU C  87       1.576 -18.109 -15.633  1.00 96.50           C  
ATOM   3874  N   ASP C  88       2.654 -17.219 -20.094  1.00 94.38           N  
ATOM   3875  CA  ASP C  88       2.314 -16.547 -21.344  1.00 94.38           C  
ATOM   3876  C   ASP C  88       1.223 -15.500 -21.141  1.00 94.38           C  
ATOM   3877  CB  ASP C  88       1.867 -17.562 -22.406  1.00 94.38           C  
ATOM   3878  O   ASP C  88       0.101 -15.836 -20.750  1.00 94.38           O  
ATOM   3879  CG  ASP C  88       1.606 -16.938 -23.766  1.00 94.38           C  
ATOM   3880  OD1 ASP C  88       1.731 -15.703 -23.906  1.00 94.38           O  
ATOM   3881  OD2 ASP C  88       1.270 -17.688 -24.703  1.00 94.38           O  
ATOM   3882  N   PRO C  89       1.530 -14.250 -21.406  1.00 91.56           N  
ATOM   3883  CA  PRO C  89       0.543 -13.188 -21.203  1.00 91.56           C  
ATOM   3884  C   PRO C  89      -0.777 -13.453 -21.922  1.00 91.56           C  
ATOM   3885  CB  PRO C  89       1.232 -11.945 -21.766  1.00 91.56           C  
ATOM   3886  O   PRO C  89      -1.836 -13.023 -21.453  1.00 91.56           O  
ATOM   3887  CG  PRO C  89       2.691 -12.266 -21.734  1.00 91.56           C  
ATOM   3888  CD  PRO C  89       2.854 -13.750 -21.891  1.00 91.56           C  
ATOM   3889  N   GLU C  90      -0.772 -14.133 -22.953  1.00 91.12           N  
ATOM   3890  CA  GLU C  90      -1.984 -14.406 -23.719  1.00 91.12           C  
ATOM   3891  C   GLU C  90      -2.900 -15.375 -22.969  1.00 91.12           C  
ATOM   3892  CB  GLU C  90      -1.635 -14.961 -25.094  1.00 91.12           C  
ATOM   3893  O   GLU C  90      -4.121 -15.344 -23.141  1.00 91.12           O  
ATOM   3894  CG  GLU C  90      -1.065 -13.930 -26.047  1.00 91.12           C  
ATOM   3895  CD  GLU C  90      -2.023 -12.781 -26.328  1.00 91.12           C  
ATOM   3896  OE1 GLU C  90      -1.610 -11.602 -26.219  1.00 91.12           O  
ATOM   3897  OE2 GLU C  90      -3.195 -13.055 -26.672  1.00 91.12           O  
ATOM   3898  N   GLU C  91      -2.324 -16.172 -22.188  1.00 92.75           N  
ATOM   3899  CA  GLU C  91      -3.115 -17.125 -21.406  1.00 92.75           C  
ATOM   3900  C   GLU C  91      -3.826 -16.438 -20.250  1.00 92.75           C  
ATOM   3901  CB  GLU C  91      -2.232 -18.266 -20.891  1.00 92.75           C  
ATOM   3902  O   GLU C  91      -4.684 -17.031 -19.594  1.00 92.75           O  
ATOM   3903  CG  GLU C  91      -1.704 -19.188 -21.969  1.00 92.75           C  
ATOM   3904  CD  GLU C  91      -1.082 -20.453 -21.438  1.00 92.75           C  
ATOM   3905  OE1 GLU C  91      -0.974 -21.453 -22.188  1.00 92.75           O  
ATOM   3906  OE2 GLU C  91      -0.701 -20.469 -20.234  1.00 92.75           O  
ATOM   3907  N   LEU C  92      -3.459 -15.203 -20.031  1.00 91.00           N  
ATOM   3908  CA  LEU C  92      -4.078 -14.438 -18.969  1.00 91.00           C  
ATOM   3909  C   LEU C  92      -4.977 -13.344 -19.531  1.00 91.00           C  
ATOM   3910  CB  LEU C  92      -3.012 -13.820 -18.062  1.00 91.00           C  
ATOM   3911  O   LEU C  92      -6.027 -13.039 -18.969  1.00 91.00           O  
ATOM   3912  CG  LEU C  92      -2.184 -14.805 -17.219  1.00 91.00           C  
ATOM   3913  CD1 LEU C  92      -0.839 -14.188 -16.859  1.00 91.00           C  
ATOM   3914  CD2 LEU C  92      -2.947 -15.219 -15.969  1.00 91.00           C  
ATOM   3915  N   LYS C  93      -4.625 -12.859 -20.719  1.00 86.31           N  
ATOM   3916  CA  LYS C  93      -5.234 -11.602 -21.141  1.00 86.31           C  
ATOM   3917  C   LYS C  93      -6.059 -11.781 -22.406  1.00 86.31           C  
ATOM   3918  CB  LYS C  93      -4.164 -10.531 -21.359  1.00 86.31           C  
ATOM   3919  O   LYS C  93      -6.867 -10.922 -22.766  1.00 86.31           O  
ATOM   3920  CG  LYS C  93      -3.338 -10.219 -20.125  1.00 86.31           C  
ATOM   3921  CD  LYS C  93      -4.137  -9.406 -19.109  1.00 86.31           C  
ATOM   3922  CE  LYS C  93      -3.287  -9.023 -17.906  1.00 86.31           C  
ATOM   3923  NZ  LYS C  93      -4.012  -8.102 -16.984  1.00 86.31           N  
ATOM   3924  N   SER C  94      -5.859 -12.859 -23.125  1.00 85.25           N  
ATOM   3925  CA  SER C  94      -6.645 -13.070 -24.344  1.00 85.25           C  
ATOM   3926  C   SER C  94      -8.133 -13.133 -24.031  1.00 85.25           C  
ATOM   3927  CB  SER C  94      -6.207 -14.359 -25.047  1.00 85.25           C  
ATOM   3928  O   SER C  94      -8.523 -13.359 -22.875  1.00 85.25           O  
ATOM   3929  OG  SER C  94      -6.555 -15.492 -24.266  1.00 85.25           O  
ATOM   3930  N   GLU C  95      -8.898 -12.859 -25.031  1.00 87.50           N  
ATOM   3931  CA  GLU C  95     -10.352 -12.891 -24.844  1.00 87.50           C  
ATOM   3932  C   GLU C  95     -10.820 -14.266 -24.375  1.00 87.50           C  
ATOM   3933  CB  GLU C  95     -11.070 -12.492 -26.141  1.00 87.50           C  
ATOM   3934  O   GLU C  95     -11.664 -14.375 -23.484  1.00 87.50           O  
ATOM   3935  CG  GLU C  95     -11.219 -10.992 -26.328  1.00 87.50           C  
ATOM   3936  CD  GLU C  95     -12.289 -10.383 -25.438  1.00 87.50           C  
ATOM   3937  OE1 GLU C  95     -12.195  -9.180 -25.109  1.00 87.50           O  
ATOM   3938  OE2 GLU C  95     -13.234 -11.109 -25.062  1.00 87.50           O  
ATOM   3939  N   SER C  96     -10.258 -15.234 -25.078  1.00 91.44           N  
ATOM   3940  CA  SER C  96     -10.609 -16.594 -24.688  1.00 91.44           C  
ATOM   3941  C   SER C  96     -10.172 -16.891 -23.266  1.00 91.44           C  
ATOM   3942  CB  SER C  96      -9.977 -17.609 -25.641  1.00 91.44           C  
ATOM   3943  O   SER C  96     -10.891 -17.547 -22.516  1.00 91.44           O  
ATOM   3944  OG  SER C  96      -8.578 -17.703 -25.422  1.00 91.44           O  
ATOM   3945  N   ALA C  97      -8.992 -16.406 -22.828  1.00 91.69           N  
ATOM   3946  CA  ALA C  97      -8.477 -16.625 -21.469  1.00 91.69           C  
ATOM   3947  C   ALA C  97      -9.328 -15.891 -20.438  1.00 91.69           C  
ATOM   3948  CB  ALA C  97      -7.023 -16.172 -21.391  1.00 91.69           C  
ATOM   3949  O   ALA C  97      -9.625 -16.438 -19.375  1.00 91.69           O  
ATOM   3950  N   LYS C  98      -9.758 -14.719 -20.797  1.00 88.50           N  
ATOM   3951  CA  LYS C  98     -10.570 -13.922 -19.891  1.00 88.50           C  
ATOM   3952  C   LYS C  98     -11.898 -14.609 -19.594  1.00 88.50           C  
ATOM   3953  CB  LYS C  98     -10.820 -12.531 -20.469  1.00 88.50           C  
ATOM   3954  O   LYS C  98     -12.406 -14.531 -18.469  1.00 88.50           O  
ATOM   3955  CG  LYS C  98      -9.594 -11.625 -20.438  1.00 88.50           C  
ATOM   3956  CD  LYS C  98      -9.906 -10.250 -21.031  1.00 88.50           C  
ATOM   3957  CE  LYS C  98      -8.664  -9.367 -21.062  1.00 88.50           C  
ATOM   3958  NZ  LYS C  98      -8.953  -8.039 -21.688  1.00 88.50           N  
ATOM   3959  N   GLU C  99     -12.398 -15.227 -20.594  1.00 90.69           N  
ATOM   3960  CA  GLU C  99     -13.664 -15.945 -20.438  1.00 90.69           C  
ATOM   3961  C   GLU C  99     -13.516 -17.094 -19.453  1.00 90.69           C  
ATOM   3962  CB  GLU C  99     -14.164 -16.453 -21.781  1.00 90.69           C  
ATOM   3963  O   GLU C  99     -14.461 -17.422 -18.734  1.00 90.69           O  
ATOM   3964  CG  GLU C  99     -15.203 -15.555 -22.438  1.00 90.69           C  
ATOM   3965  CD  GLU C  99     -15.703 -16.094 -23.781  1.00 90.69           C  
ATOM   3966  OE1 GLU C  99     -16.547 -15.422 -24.422  1.00 90.69           O  
ATOM   3967  OE2 GLU C  99     -15.250 -17.188 -24.188  1.00 90.69           O  
ATOM   3968  N   LYS C 100     -12.367 -17.703 -19.406  1.00 93.25           N  
ATOM   3969  CA  LYS C 100     -12.102 -18.797 -18.469  1.00 93.25           C  
ATOM   3970  C   LYS C 100     -11.781 -18.266 -17.078  1.00 93.25           C  
ATOM   3971  CB  LYS C 100     -10.945 -19.656 -18.984  1.00 93.25           C  
ATOM   3972  O   LYS C 100     -12.211 -18.844 -16.078  1.00 93.25           O  
ATOM   3973  CG  LYS C 100     -11.367 -20.719 -19.984  1.00 93.25           C  
ATOM   3974  CD  LYS C 100     -10.188 -21.578 -20.422  1.00 93.25           C  
ATOM   3975  CE  LYS C 100     -10.594 -22.594 -21.484  1.00 93.25           C  
ATOM   3976  NZ  LYS C 100      -9.422 -23.375 -21.984  1.00 93.25           N  
ATOM   3977  N   TRP C 101     -11.078 -17.188 -16.953  1.00 94.25           N  
ATOM   3978  CA  TRP C 101     -10.609 -16.641 -15.688  1.00 94.25           C  
ATOM   3979  C   TRP C 101     -11.750 -15.961 -14.930  1.00 94.25           C  
ATOM   3980  CB  TRP C 101      -9.469 -15.641 -15.922  1.00 94.25           C  
ATOM   3981  O   TRP C 101     -11.766 -15.953 -13.703  1.00 94.25           O  
ATOM   3982  CG  TRP C 101      -8.125 -16.281 -16.062  1.00 94.25           C  
ATOM   3983  CD1 TRP C 101      -7.398 -16.422 -17.219  1.00 94.25           C  
ATOM   3984  CD2 TRP C 101      -7.340 -16.859 -15.016  1.00 94.25           C  
ATOM   3985  CE2 TRP C 101      -6.148 -17.344 -15.609  1.00 94.25           C  
ATOM   3986  CE3 TRP C 101      -7.527 -17.016 -13.641  1.00 94.25           C  
ATOM   3987  NE1 TRP C 101      -6.211 -17.062 -16.953  1.00 94.25           N  
ATOM   3988  CH2 TRP C 101      -5.359 -18.125 -13.516  1.00 94.25           C  
ATOM   3989  CZ2 TRP C 101      -5.148 -17.969 -14.867  1.00 94.25           C  
ATOM   3990  CZ3 TRP C 101      -6.531 -17.656 -12.898  1.00 94.25           C  
ATOM   3991  N   ARG C 102     -12.719 -15.453 -15.633  1.00 91.94           N  
ATOM   3992  CA  ARG C 102     -13.773 -14.641 -15.031  1.00 91.94           C  
ATOM   3993  C   ARG C 102     -14.578 -15.453 -14.023  1.00 91.94           C  
ATOM   3994  CB  ARG C 102     -14.711 -14.086 -16.109  1.00 91.94           C  
ATOM   3995  O   ARG C 102     -14.711 -15.055 -12.859  1.00 91.94           O  
ATOM   3996  CG  ARG C 102     -15.672 -13.023 -15.602  1.00 91.94           C  
ATOM   3997  CD  ARG C 102     -16.500 -12.430 -16.734  1.00 91.94           C  
ATOM   3998  NE  ARG C 102     -17.391 -11.383 -16.250  1.00 91.94           N  
ATOM   3999  NH1 ARG C 102     -17.438 -10.219 -18.250  1.00 91.94           N  
ATOM   4000  NH2 ARG C 102     -18.625  -9.453 -16.438  1.00 91.94           N  
ATOM   4001  CZ  ARG C 102     -17.812 -10.352 -16.984  1.00 91.94           C  
ATOM   4002  N   PRO C 103     -15.078 -16.625 -14.477  1.00 92.44           N  
ATOM   4003  CA  PRO C 103     -15.812 -17.422 -13.492  1.00 92.44           C  
ATOM   4004  C   PRO C 103     -14.953 -17.844 -12.297  1.00 92.44           C  
ATOM   4005  CB  PRO C 103     -16.250 -18.656 -14.297  1.00 92.44           C  
ATOM   4006  O   PRO C 103     -15.438 -17.906 -11.172  1.00 92.44           O  
ATOM   4007  CG  PRO C 103     -16.016 -18.281 -15.727  1.00 92.44           C  
ATOM   4008  CD  PRO C 103     -15.180 -17.031 -15.758  1.00 92.44           C  
ATOM   4009  N   PHE C 104     -13.766 -18.141 -12.516  1.00 95.56           N  
ATOM   4010  CA  PHE C 104     -12.852 -18.500 -11.430  1.00 95.56           C  
ATOM   4011  C   PHE C 104     -12.711 -17.359 -10.438  1.00 95.56           C  
ATOM   4012  CB  PHE C 104     -11.477 -18.875 -11.992  1.00 95.56           C  
ATOM   4013  O   PHE C 104     -12.820 -17.562  -9.227  1.00 95.56           O  
ATOM   4014  CG  PHE C 104     -10.430 -19.094 -10.930  1.00 95.56           C  
ATOM   4015  CD1 PHE C 104      -9.578 -18.062 -10.562  1.00 95.56           C  
ATOM   4016  CD2 PHE C 104     -10.305 -20.328 -10.305  1.00 95.56           C  
ATOM   4017  CE1 PHE C 104      -8.609 -18.266  -9.578  1.00 95.56           C  
ATOM   4018  CE2 PHE C 104      -9.336 -20.531  -9.328  1.00 95.56           C  
ATOM   4019  CZ  PHE C 104      -8.492 -19.500  -8.961  1.00 95.56           C  
ATOM   4020  N   CYS C 105     -12.422 -16.141 -10.945  1.00 93.19           N  
ATOM   4021  CA  CYS C 105     -12.219 -14.969 -10.094  1.00 93.19           C  
ATOM   4022  C   CYS C 105     -13.469 -14.656  -9.289  1.00 93.19           C  
ATOM   4023  CB  CYS C 105     -11.820 -13.758 -10.930  1.00 93.19           C  
ATOM   4024  O   CYS C 105     -13.391 -14.359  -8.094  1.00 93.19           O  
ATOM   4025  SG  CYS C 105     -10.195 -13.906 -11.711  1.00 93.19           S  
ATOM   4026  N   LEU C 106     -14.609 -14.789  -9.898  1.00 90.62           N  
ATOM   4027  CA  LEU C 106     -15.875 -14.414  -9.273  1.00 90.62           C  
ATOM   4028  C   LEU C 106     -16.234 -15.383  -8.148  1.00 90.62           C  
ATOM   4029  CB  LEU C 106     -17.000 -14.383 -10.312  1.00 90.62           C  
ATOM   4030  O   LEU C 106     -16.969 -15.031  -7.234  1.00 90.62           O  
ATOM   4031  CG  LEU C 106     -17.031 -13.164 -11.234  1.00 90.62           C  
ATOM   4032  CD1 LEU C 106     -18.078 -13.359 -12.328  1.00 90.62           C  
ATOM   4033  CD2 LEU C 106     -17.312 -11.898 -10.438  1.00 90.62           C  
ATOM   4034  N   LYS C 107     -15.680 -16.562  -8.188  1.00 93.75           N  
ATOM   4035  CA  LYS C 107     -15.906 -17.547  -7.133  1.00 93.75           C  
ATOM   4036  C   LYS C 107     -15.352 -17.062  -5.797  1.00 93.75           C  
ATOM   4037  CB  LYS C 107     -15.266 -18.891  -7.508  1.00 93.75           C  
ATOM   4038  O   LYS C 107     -15.805 -17.500  -4.734  1.00 93.75           O  
ATOM   4039  CG  LYS C 107     -16.281 -20.016  -7.723  1.00 93.75           C  
ATOM   4040  CD  LYS C 107     -15.586 -21.312  -8.086  1.00 93.75           C  
ATOM   4041  CE  LYS C 107     -16.594 -22.422  -8.383  1.00 93.75           C  
ATOM   4042  NZ  LYS C 107     -15.922 -23.719  -8.680  1.00 93.75           N  
ATOM   4043  N   PHE C 108     -14.438 -16.188  -5.844  1.00 94.38           N  
ATOM   4044  CA  PHE C 108     -13.758 -15.797  -4.613  1.00 94.38           C  
ATOM   4045  C   PHE C 108     -14.211 -14.406  -4.168  1.00 94.38           C  
ATOM   4046  CB  PHE C 108     -12.242 -15.820  -4.805  1.00 94.38           C  
ATOM   4047  O   PHE C 108     -13.633 -13.836  -3.240  1.00 94.38           O  
ATOM   4048  CG  PHE C 108     -11.664 -17.203  -4.914  1.00 94.38           C  
ATOM   4049  CD1 PHE C 108     -11.383 -17.953  -3.777  1.00 94.38           C  
ATOM   4050  CD2 PHE C 108     -11.406 -17.766  -6.160  1.00 94.38           C  
ATOM   4051  CE1 PHE C 108     -10.852 -19.234  -3.877  1.00 94.38           C  
ATOM   4052  CE2 PHE C 108     -10.875 -19.047  -6.270  1.00 94.38           C  
ATOM   4053  CZ  PHE C 108     -10.594 -19.781  -5.125  1.00 94.38           C  
ATOM   4054  N   ASN C 109     -15.219 -13.930  -4.902  1.00 87.94           N  
ATOM   4055  CA  ASN C 109     -15.875 -12.711  -4.438  1.00 87.94           C  
ATOM   4056  C   ASN C 109     -16.500 -12.906  -3.061  1.00 87.94           C  
ATOM   4057  CB  ASN C 109     -16.922 -12.250  -5.441  1.00 87.94           C  
ATOM   4058  O   ASN C 109     -17.312 -13.820  -2.863  1.00 87.94           O  
ATOM   4059  CG  ASN C 109     -17.531 -10.906  -5.082  1.00 87.94           C  
ATOM   4060  ND2 ASN C 109     -18.484 -10.453  -5.879  1.00 87.94           N  
ATOM   4061  OD1 ASN C 109     -17.141 -10.281  -4.090  1.00 87.94           O  
ATOM   4062  N   GLY C 110     -16.062 -12.148  -2.119  1.00 85.12           N  
ATOM   4063  CA  GLY C 110     -16.562 -12.273  -0.764  1.00 85.12           C  
ATOM   4064  C   GLY C 110     -15.766 -13.227   0.095  1.00 85.12           C  
ATOM   4065  O   GLY C 110     -15.984 -13.320   1.305  1.00 85.12           O  
ATOM   4066  N   ILE C 111     -14.891 -14.000  -0.471  1.00 90.19           N  
ATOM   4067  CA  ILE C 111     -14.047 -14.945   0.252  1.00 90.19           C  
ATOM   4068  C   ILE C 111     -12.664 -14.336   0.475  1.00 90.19           C  
ATOM   4069  CB  ILE C 111     -13.922 -16.281  -0.503  1.00 90.19           C  
ATOM   4070  O   ILE C 111     -12.148 -14.344   1.595  1.00 90.19           O  
ATOM   4071  CG1 ILE C 111     -15.305 -16.922  -0.692  1.00 90.19           C  
ATOM   4072  CG2 ILE C 111     -12.977 -17.234   0.238  1.00 90.19           C  
ATOM   4073  CD1 ILE C 111     -15.297 -18.156  -1.575  1.00 90.19           C  
ATOM   4074  N   VAL C 112     -12.156 -13.727  -0.632  1.00 90.94           N  
ATOM   4075  CA  VAL C 112     -10.875 -13.023  -0.571  1.00 90.94           C  
ATOM   4076  C   VAL C 112     -11.109 -11.516  -0.653  1.00 90.94           C  
ATOM   4077  CB  VAL C 112      -9.922 -13.477  -1.700  1.00 90.94           C  
ATOM   4078  O   VAL C 112     -11.727 -11.031  -1.601  1.00 90.94           O  
ATOM   4079  CG1 VAL C 112      -8.625 -12.672  -1.674  1.00 90.94           C  
ATOM   4080  CG2 VAL C 112      -9.625 -14.977  -1.579  1.00 90.94           C  
ATOM   4081  N   GLU C 113     -10.562 -10.922   0.355  1.00 86.56           N  
ATOM   4082  CA  GLU C 113     -10.695  -9.469   0.354  1.00 86.56           C  
ATOM   4083  C   GLU C 113      -9.938  -8.852  -0.813  1.00 86.56           C  
ATOM   4084  CB  GLU C 113     -10.203  -8.883   1.678  1.00 86.56           C  
ATOM   4085  O   GLU C 113      -8.812  -9.258  -1.117  1.00 86.56           O  
ATOM   4086  CG  GLU C 113     -10.656  -7.453   1.925  1.00 86.56           C  
ATOM   4087  CD  GLU C 113     -10.195  -6.898   3.264  1.00 86.56           C  
ATOM   4088  OE1 GLU C 113     -10.391  -5.688   3.518  1.00 86.56           O  
ATOM   4089  OE2 GLU C 113      -9.641  -7.680   4.062  1.00 86.56           O  
ATOM   4090  N   ASP C 114     -10.578  -7.930  -1.517  1.00 82.25           N  
ATOM   4091  CA  ASP C 114      -9.961  -7.207  -2.627  1.00 82.25           C  
ATOM   4092  C   ASP C 114      -9.453  -8.172  -3.695  1.00 82.25           C  
ATOM   4093  CB  ASP C 114      -8.812  -6.332  -2.125  1.00 82.25           C  
ATOM   4094  O   ASP C 114      -8.352  -8.008  -4.219  1.00 82.25           O  
ATOM   4095  CG  ASP C 114      -9.281  -5.199  -1.228  1.00 82.25           C  
ATOM   4096  OD1 ASP C 114     -10.469  -4.809  -1.306  1.00 82.25           O  
ATOM   4097  OD2 ASP C 114      -8.453  -4.688  -0.438  1.00 82.25           O  
ATOM   4098  N   PHE C 115     -10.281  -9.289  -3.973  1.00 88.75           N  
ATOM   4099  CA  PHE C 115      -9.875 -10.352  -4.879  1.00 88.75           C  
ATOM   4100  C   PHE C 115      -9.594  -9.805  -6.273  1.00 88.75           C  
ATOM   4101  CB  PHE C 115     -10.953 -11.445  -4.953  1.00 88.75           C  
ATOM   4102  O   PHE C 115      -8.836 -10.398  -7.043  1.00 88.75           O  
ATOM   4103  CG  PHE C 115     -12.148 -11.055  -5.770  1.00 88.75           C  
ATOM   4104  CD1 PHE C 115     -13.164 -10.273  -5.223  1.00 88.75           C  
ATOM   4105  CD2 PHE C 115     -12.273 -11.477  -7.090  1.00 88.75           C  
ATOM   4106  CE1 PHE C 115     -14.273  -9.914  -5.980  1.00 88.75           C  
ATOM   4107  CE2 PHE C 115     -13.383 -11.125  -7.852  1.00 88.75           C  
ATOM   4108  CZ  PHE C 115     -14.383 -10.344  -7.293  1.00 88.75           C  
ATOM   4109  N   ASN C 116     -10.227  -8.602  -6.609  1.00 85.88           N  
ATOM   4110  CA  ASN C 116     -10.094  -8.039  -7.949  1.00 85.88           C  
ATOM   4111  C   ASN C 116      -9.141  -6.855  -7.969  1.00 85.88           C  
ATOM   4112  CB  ASN C 116     -11.461  -7.629  -8.492  1.00 85.88           C  
ATOM   4113  O   ASN C 116      -9.086  -6.105  -8.945  1.00 85.88           O  
ATOM   4114  CG  ASN C 116     -12.094  -6.504  -7.695  1.00 85.88           C  
ATOM   4115  ND2 ASN C 116     -13.125  -5.883  -8.258  1.00 85.88           N  
ATOM   4116  OD1 ASN C 116     -11.656  -6.195  -6.582  1.00 85.88           O  
ATOM   4117  N   TYR C 117      -8.391  -6.672  -6.867  1.00 84.56           N  
ATOM   4118  CA  TYR C 117      -7.438  -5.566  -6.781  1.00 84.56           C  
ATOM   4119  C   TYR C 117      -6.242  -5.805  -7.691  1.00 84.56           C  
ATOM   4120  CB  TYR C 117      -6.965  -5.383  -5.336  1.00 84.56           C  
ATOM   4121  O   TYR C 117      -5.742  -6.930  -7.793  1.00 84.56           O  
ATOM   4122  CG  TYR C 117      -6.297  -4.051  -5.082  1.00 84.56           C  
ATOM   4123  CD1 TYR C 117      -4.910  -3.957  -4.961  1.00 84.56           C  
ATOM   4124  CD2 TYR C 117      -7.051  -2.889  -4.961  1.00 84.56           C  
ATOM   4125  CE1 TYR C 117      -4.293  -2.734  -4.727  1.00 84.56           C  
ATOM   4126  CE2 TYR C 117      -6.441  -1.660  -4.727  1.00 84.56           C  
ATOM   4127  OH  TYR C 117      -4.457  -0.379  -4.379  1.00 84.56           O  
ATOM   4128  CZ  TYR C 117      -5.062  -1.593  -4.609  1.00 84.56           C  
ATOM   4129  N   GLY C 118      -5.828  -4.770  -8.453  1.00 83.56           N  
ATOM   4130  CA  GLY C 118      -4.676  -4.879  -9.336  1.00 83.56           C  
ATOM   4131  C   GLY C 118      -3.389  -5.199  -8.602  1.00 83.56           C  
ATOM   4132  O   GLY C 118      -3.037  -4.523  -7.629  1.00 83.56           O  
ATOM   4133  N   THR C 119      -2.703  -6.211  -9.086  1.00 88.44           N  
ATOM   4134  CA  THR C 119      -1.492  -6.715  -8.453  1.00 88.44           C  
ATOM   4135  C   THR C 119      -0.440  -7.074  -9.492  1.00 88.44           C  
ATOM   4136  CB  THR C 119      -1.792  -7.945  -7.574  1.00 88.44           C  
ATOM   4137  O   THR C 119      -0.777  -7.512 -10.594  1.00 88.44           O  
ATOM   4138  CG2 THR C 119      -0.563  -8.359  -6.773  1.00 88.44           C  
ATOM   4139  OG1 THR C 119      -2.857  -7.633  -6.668  1.00 88.44           O  
ATOM   4140  N   LEU C 120       0.787  -6.844  -9.172  1.00 89.31           N  
ATOM   4141  CA  LEU C 120       1.873  -7.180 -10.086  1.00 89.31           C  
ATOM   4142  C   LEU C 120       2.223  -8.664  -9.992  1.00 89.31           C  
ATOM   4143  CB  LEU C 120       3.111  -6.332  -9.781  1.00 89.31           C  
ATOM   4144  O   LEU C 120       2.309  -9.211  -8.891  1.00 89.31           O  
ATOM   4145  CG  LEU C 120       2.955  -4.820  -9.961  1.00 89.31           C  
ATOM   4146  CD1 LEU C 120       4.238  -4.105  -9.547  1.00 89.31           C  
ATOM   4147  CD2 LEU C 120       2.586  -4.484 -11.398  1.00 89.31           C  
ATOM   4148  N   LEU C 121       2.346  -9.234 -11.133  1.00 94.38           N  
ATOM   4149  CA  LEU C 121       2.646 -10.656 -11.234  1.00 94.38           C  
ATOM   4150  C   LEU C 121       3.854 -10.891 -12.133  1.00 94.38           C  
ATOM   4151  CB  LEU C 121       1.435 -11.422 -11.773  1.00 94.38           C  
ATOM   4152  O   LEU C 121       3.947 -10.312 -13.219  1.00 94.38           O  
ATOM   4153  CG  LEU C 121       1.631 -12.914 -12.016  1.00 94.38           C  
ATOM   4154  CD1 LEU C 121       1.819 -13.648 -10.695  1.00 94.38           C  
ATOM   4155  CD2 LEU C 121       0.449 -13.492 -12.789  1.00 94.38           C  
ATOM   4156  N   ARG C 122       4.781 -11.672 -11.602  1.00 94.50           N  
ATOM   4157  CA  ARG C 122       5.953 -12.000 -12.406  1.00 94.50           C  
ATOM   4158  C   ARG C 122       5.598 -12.977 -13.516  1.00 94.50           C  
ATOM   4159  CB  ARG C 122       7.059 -12.594 -11.523  1.00 94.50           C  
ATOM   4160  O   ARG C 122       4.863 -13.945 -13.297  1.00 94.50           O  
ATOM   4161  CG  ARG C 122       7.617 -11.617 -10.500  1.00 94.50           C  
ATOM   4162  CD  ARG C 122       8.727 -12.242  -9.672  1.00 94.50           C  
ATOM   4163  NE  ARG C 122       8.234 -13.344  -8.844  1.00 94.50           N  
ATOM   4164  NH1 ARG C 122      10.172 -14.586  -8.977  1.00 94.50           N  
ATOM   4165  NH2 ARG C 122       8.375 -15.367  -7.781  1.00 94.50           N  
ATOM   4166  CZ  ARG C 122       8.930 -14.430  -8.539  1.00 94.50           C  
ATOM   4167  N   LEU C 123       6.160 -12.781 -14.711  1.00 94.56           N  
ATOM   4168  CA  LEU C 123       5.980 -13.719 -15.820  1.00 94.56           C  
ATOM   4169  C   LEU C 123       6.867 -14.945 -15.648  1.00 94.56           C  
ATOM   4170  CB  LEU C 123       6.289 -13.031 -17.156  1.00 94.56           C  
ATOM   4171  O   LEU C 123       6.387 -16.078 -15.703  1.00 94.56           O  
ATOM   4172  CG  LEU C 123       5.305 -11.945 -17.609  1.00 94.56           C  
ATOM   4173  CD1 LEU C 123       5.859 -11.195 -18.812  1.00 94.56           C  
ATOM   4174  CD2 LEU C 123       3.947 -12.562 -17.922  1.00 94.56           C  
ATOM   4175  N   ASP C 124       8.094 -14.633 -15.469  1.00 95.06           N  
ATOM   4176  CA  ASP C 124       9.070 -15.664 -15.125  1.00 95.06           C  
ATOM   4177  C   ASP C 124       9.344 -15.680 -13.617  1.00 95.06           C  
ATOM   4178  CB  ASP C 124      10.375 -15.453 -15.891  1.00 95.06           C  
ATOM   4179  O   ASP C 124       9.891 -14.719 -13.070  1.00 95.06           O  
ATOM   4180  CG  ASP C 124      11.367 -16.594 -15.695  1.00 95.06           C  
ATOM   4181  OD1 ASP C 124      11.234 -17.359 -14.719  1.00 95.06           O  
ATOM   4182  OD2 ASP C 124      12.297 -16.719 -16.531  1.00 95.06           O  
ATOM   4183  N   CYS C 125       8.984 -16.797 -12.969  1.00 95.44           N  
ATOM   4184  CA  CYS C 125       9.031 -16.844 -11.516  1.00 95.44           C  
ATOM   4185  C   CYS C 125      10.461 -16.953 -11.016  1.00 95.44           C  
ATOM   4186  CB  CYS C 125       8.203 -18.016 -10.984  1.00 95.44           C  
ATOM   4187  O   CYS C 125      10.727 -16.750  -9.828  1.00 95.44           O  
ATOM   4188  SG  CYS C 125       8.836 -19.625 -11.469  1.00 95.44           S  
ATOM   4189  N   SER C 126      11.406 -17.312 -11.844  1.00 92.44           N  
ATOM   4190  CA  SER C 126      12.805 -17.438 -11.438  1.00 92.44           C  
ATOM   4191  C   SER C 126      13.492 -16.078 -11.383  1.00 92.44           C  
ATOM   4192  CB  SER C 126      13.555 -18.359 -12.406  1.00 92.44           C  
ATOM   4193  O   SER C 126      14.594 -15.961 -10.836  1.00 92.44           O  
ATOM   4194  OG  SER C 126      13.664 -17.766 -13.688  1.00 92.44           O  
ATOM   4195  N   GLN C 127      12.789 -15.086 -11.945  1.00 88.88           N  
ATOM   4196  CA  GLN C 127      13.375 -13.750 -12.016  1.00 88.88           C  
ATOM   4197  C   GLN C 127      12.594 -12.766 -11.148  1.00 88.88           C  
ATOM   4198  CB  GLN C 127      13.422 -13.250 -13.461  1.00 88.88           C  
ATOM   4199  O   GLN C 127      11.492 -13.070 -10.688  1.00 88.88           O  
ATOM   4200  CG  GLN C 127      14.156 -14.195 -14.406  1.00 88.88           C  
ATOM   4201  CD  GLN C 127      15.508 -13.664 -14.828  1.00 88.88           C  
ATOM   4202  NE2 GLN C 127      16.344 -14.539 -15.391  1.00 88.88           N  
ATOM   4203  OE1 GLN C 127      15.812 -12.477 -14.656  1.00 88.88           O  
ATOM   4204  N   GLY C 128      13.266 -11.617 -10.938  1.00 89.94           N  
ATOM   4205  CA  GLY C 128      12.625 -10.586 -10.133  1.00 89.94           C  
ATOM   4206  C   GLY C 128      11.656  -9.727 -10.922  1.00 89.94           C  
ATOM   4207  O   GLY C 128      11.375 -10.008 -12.094  1.00 89.94           O  
ATOM   4208  N   TYR C 129      11.008  -8.789 -10.188  1.00 87.75           N  
ATOM   4209  CA  TYR C 129      10.102  -7.844 -10.828  1.00 87.75           C  
ATOM   4210  C   TYR C 129      10.867  -6.840 -11.680  1.00 87.75           C  
ATOM   4211  CB  TYR C 129       9.273  -7.102  -9.773  1.00 87.75           C  
ATOM   4212  O   TYR C 129      11.734  -6.117 -11.180  1.00 87.75           O  
ATOM   4213  CG  TYR C 129       8.250  -7.973  -9.086  1.00 87.75           C  
ATOM   4214  CD1 TYR C 129       7.004  -8.211  -9.664  1.00 87.75           C  
ATOM   4215  CD2 TYR C 129       8.523  -8.562  -7.852  1.00 87.75           C  
ATOM   4216  CE1 TYR C 129       6.059  -9.008  -9.031  1.00 87.75           C  
ATOM   4217  CE2 TYR C 129       7.590  -9.359  -7.211  1.00 87.75           C  
ATOM   4218  OH  TYR C 129       5.430 -10.375  -7.176  1.00 87.75           O  
ATOM   4219  CZ  TYR C 129       6.359  -9.578  -7.805  1.00 87.75           C  
ATOM   4220  N   THR C 130      10.625  -6.844 -12.961  1.00 79.06           N  
ATOM   4221  CA  THR C 130      11.117  -5.875 -13.930  1.00 79.06           C  
ATOM   4222  C   THR C 130      10.008  -5.438 -14.883  1.00 79.06           C  
ATOM   4223  CB  THR C 130      12.297  -6.449 -14.742  1.00 79.06           C  
ATOM   4224  O   THR C 130       8.914  -6.012 -14.875  1.00 79.06           O  
ATOM   4225  CG2 THR C 130      13.391  -6.973 -13.828  1.00 79.06           C  
ATOM   4226  OG1 THR C 130      11.820  -7.520 -15.570  1.00 79.06           O  
ATOM   4227  N   GLU C 131      10.320  -4.449 -15.617  1.00 76.69           N  
ATOM   4228  CA  GLU C 131       9.312  -3.969 -16.562  1.00 76.69           C  
ATOM   4229  C   GLU C 131       8.922  -5.059 -17.547  1.00 76.69           C  
ATOM   4230  CB  GLU C 131       9.820  -2.732 -17.312  1.00 76.69           C  
ATOM   4231  O   GLU C 131       7.746  -5.188 -17.906  1.00 76.69           O  
ATOM   4232  CG  GLU C 131       8.734  -1.969 -18.047  1.00 76.69           C  
ATOM   4233  CD  GLU C 131       9.250  -0.743 -18.781  1.00 76.69           C  
ATOM   4234  OE1 GLU C 131       8.453  -0.061 -19.469  1.00 76.69           O  
ATOM   4235  OE2 GLU C 131      10.469  -0.463 -18.672  1.00 76.69           O  
ATOM   4236  N   GLU C 132       9.938  -5.848 -17.953  1.00 79.19           N  
ATOM   4237  CA  GLU C 132       9.703  -6.879 -18.969  1.00 79.19           C  
ATOM   4238  C   GLU C 132       9.109  -8.141 -18.344  1.00 79.19           C  
ATOM   4239  CB  GLU C 132      11.008  -7.215 -19.688  1.00 79.19           C  
ATOM   4240  O   GLU C 132       8.383  -8.875 -19.000  1.00 79.19           O  
ATOM   4241  CG  GLU C 132      11.578  -6.059 -20.500  1.00 79.19           C  
ATOM   4242  CD  GLU C 132      13.094  -5.992 -20.469  1.00 79.19           C  
ATOM   4243  OE1 GLU C 132      13.680  -5.023 -21.000  1.00 79.19           O  
ATOM   4244  OE2 GLU C 132      13.711  -6.922 -19.891  1.00 79.19           O  
ATOM   4245  N   ASN C 133       9.344  -8.297 -17.078  1.00 88.38           N  
ATOM   4246  CA  ASN C 133       8.953  -9.547 -16.438  1.00 88.38           C  
ATOM   4247  C   ASN C 133       7.754  -9.352 -15.516  1.00 88.38           C  
ATOM   4248  CB  ASN C 133      10.133 -10.141 -15.648  1.00 88.38           C  
ATOM   4249  O   ASN C 133       7.613 -10.055 -14.508  1.00 88.38           O  
ATOM   4250  CG  ASN C 133       9.891 -11.586 -15.250  1.00 88.38           C  
ATOM   4251  ND2 ASN C 133      10.344 -11.953 -14.055  1.00 88.38           N  
ATOM   4252  OD1 ASN C 133       9.305 -12.367 -16.016  1.00 88.38           O  
ATOM   4253  N   THR C 134       7.016  -8.352 -15.719  1.00 89.88           N  
ATOM   4254  CA  THR C 134       5.906  -8.055 -14.820  1.00 89.88           C  
ATOM   4255  C   THR C 134       4.625  -7.797 -15.609  1.00 89.88           C  
ATOM   4256  CB  THR C 134       6.215  -6.844 -13.930  1.00 89.88           C  
ATOM   4257  O   THR C 134       4.652  -7.141 -16.656  1.00 89.88           O  
ATOM   4258  CG2 THR C 134       5.117  -6.625 -12.891  1.00 89.88           C  
ATOM   4259  OG1 THR C 134       7.457  -7.066 -13.242  1.00 89.88           O  
ATOM   4260  N   ILE C 135       3.543  -8.414 -15.141  1.00 86.62           N  
ATOM   4261  CA  ILE C 135       2.230  -8.180 -15.734  1.00 86.62           C  
ATOM   4262  C   ILE C 135       1.229  -7.820 -14.633  1.00 86.62           C  
ATOM   4263  CB  ILE C 135       1.739  -9.406 -16.531  1.00 86.62           C  
ATOM   4264  O   ILE C 135       1.433  -8.156 -13.469  1.00 86.62           O  
ATOM   4265  CG1 ILE C 135       0.544  -9.031 -17.406  1.00 86.62           C  
ATOM   4266  CG2 ILE C 135       1.378 -10.555 -15.578  1.00 86.62           C  
ATOM   4267  CD1 ILE C 135       0.185 -10.086 -18.438  1.00 86.62           C  
ATOM   4268  N   PHE C 136       0.215  -7.199 -15.031  1.00 85.50           N  
ATOM   4269  CA  PHE C 136      -0.855  -6.867 -14.102  1.00 85.50           C  
ATOM   4270  C   PHE C 136      -1.908  -7.965 -14.070  1.00 85.50           C  
ATOM   4271  CB  PHE C 136      -1.503  -5.531 -14.484  1.00 85.50           C  
ATOM   4272  O   PHE C 136      -2.291  -8.500 -15.109  1.00 85.50           O  
ATOM   4273  CG  PHE C 136      -1.026  -4.367 -13.656  1.00 85.50           C  
ATOM   4274  CD1 PHE C 136      -1.531  -4.152 -12.375  1.00 85.50           C  
ATOM   4275  CD2 PHE C 136      -0.073  -3.490 -14.156  1.00 85.50           C  
ATOM   4276  CE1 PHE C 136      -1.092  -3.074 -11.609  1.00 85.50           C  
ATOM   4277  CE2 PHE C 136       0.371  -2.412 -13.391  1.00 85.50           C  
ATOM   4278  CZ  PHE C 136      -0.141  -2.205 -12.117  1.00 85.50           C  
ATOM   4279  N   ALA C 137      -2.254  -8.289 -12.836  1.00 88.94           N  
ATOM   4280  CA  ALA C 137      -3.309  -9.281 -12.648  1.00 88.94           C  
ATOM   4281  C   ALA C 137      -4.133  -8.977 -11.398  1.00 88.94           C  
ATOM   4282  CB  ALA C 137      -2.711 -10.688 -12.555  1.00 88.94           C  
ATOM   4283  O   ALA C 137      -3.643  -8.336 -10.469  1.00 88.94           O  
ATOM   4284  N   PRO C 138      -5.422  -9.375 -11.484  1.00 89.62           N  
ATOM   4285  CA  PRO C 138      -6.180  -9.250 -10.242  1.00 89.62           C  
ATOM   4286  C   PRO C 138      -5.559 -10.031  -9.086  1.00 89.62           C  
ATOM   4287  CB  PRO C 138      -7.555  -9.820 -10.609  1.00 89.62           C  
ATOM   4288  O   PRO C 138      -4.852 -11.016  -9.312  1.00 89.62           O  
ATOM   4289  CG  PRO C 138      -7.578  -9.828 -12.102  1.00 89.62           C  
ATOM   4290  CD  PRO C 138      -6.164  -9.875 -12.602  1.00 89.62           C  
ATOM   4291  N   ARG C 139      -5.848  -9.633  -7.875  1.00 93.19           N  
ATOM   4292  CA  ARG C 139      -5.254 -10.195  -6.668  1.00 93.19           C  
ATOM   4293  C   ARG C 139      -5.484 -11.703  -6.598  1.00 93.19           C  
ATOM   4294  CB  ARG C 139      -5.828  -9.523  -5.422  1.00 93.19           C  
ATOM   4295  O   ARG C 139      -4.582 -12.461  -6.234  1.00 93.19           O  
ATOM   4296  CG  ARG C 139      -5.215 -10.008  -4.117  1.00 93.19           C  
ATOM   4297  CD  ARG C 139      -3.775  -9.539  -3.961  1.00 93.19           C  
ATOM   4298  NE  ARG C 139      -3.676  -8.086  -3.979  1.00 93.19           N  
ATOM   4299  NH1 ARG C 139      -3.307  -7.875  -1.708  1.00 93.19           N  
ATOM   4300  NH2 ARG C 139      -3.383  -6.012  -3.039  1.00 93.19           N  
ATOM   4301  CZ  ARG C 139      -3.455  -7.328  -2.908  1.00 93.19           C  
ATOM   4302  N   ILE C 140      -6.633 -12.164  -6.980  1.00 95.50           N  
ATOM   4303  CA  ILE C 140      -6.953 -13.578  -6.867  1.00 95.50           C  
ATOM   4304  C   ILE C 140      -6.133 -14.375  -7.883  1.00 95.50           C  
ATOM   4305  CB  ILE C 140      -8.461 -13.836  -7.082  1.00 95.50           C  
ATOM   4306  O   ILE C 140      -5.727 -15.508  -7.609  1.00 95.50           O  
ATOM   4307  CG1 ILE C 140      -8.805 -15.297  -6.773  1.00 95.50           C  
ATOM   4308  CG2 ILE C 140      -8.875 -13.461  -8.508  1.00 95.50           C  
ATOM   4309  CD1 ILE C 140      -8.469 -15.727  -5.352  1.00 95.50           C  
ATOM   4310  N   GLN C 141      -5.875 -13.805  -9.070  1.00 95.38           N  
ATOM   4311  CA  GLN C 141      -5.000 -14.461 -10.039  1.00 95.38           C  
ATOM   4312  C   GLN C 141      -3.574 -14.562  -9.508  1.00 95.38           C  
ATOM   4313  CB  GLN C 141      -5.012 -13.703 -11.367  1.00 95.38           C  
ATOM   4314  O   GLN C 141      -2.928 -15.602  -9.648  1.00 95.38           O  
ATOM   4315  CG  GLN C 141      -6.215 -14.023 -12.242  1.00 95.38           C  
ATOM   4316  CD  GLN C 141      -6.133 -13.375 -13.617  1.00 95.38           C  
ATOM   4317  NE2 GLN C 141      -6.949 -13.859 -14.547  1.00 95.38           N  
ATOM   4318  OE1 GLN C 141      -5.344 -12.453 -13.828  1.00 95.38           O  
ATOM   4319  N   PHE C 142      -3.207 -13.438  -8.945  1.00 96.44           N  
ATOM   4320  CA  PHE C 142      -1.904 -13.430  -8.289  1.00 96.44           C  
ATOM   4321  C   PHE C 142      -1.812 -14.539  -7.254  1.00 96.44           C  
ATOM   4322  CB  PHE C 142      -1.648 -12.070  -7.625  1.00 96.44           C  
ATOM   4323  O   PHE C 142      -0.867 -15.336  -7.273  1.00 96.44           O  
ATOM   4324  CG  PHE C 142      -0.450 -12.055  -6.715  1.00 96.44           C  
ATOM   4325  CD1 PHE C 142      -0.581 -12.352  -5.363  1.00 96.44           C  
ATOM   4326  CD2 PHE C 142       0.810 -11.742  -7.211  1.00 96.44           C  
ATOM   4327  CE1 PHE C 142       0.527 -12.344  -4.520  1.00 96.44           C  
ATOM   4328  CE2 PHE C 142       1.921 -11.734  -6.375  1.00 96.44           C  
ATOM   4329  CZ  PHE C 142       1.777 -12.031  -5.031  1.00 96.44           C  
ATOM   4330  N   PHE C 143      -2.742 -14.695  -6.379  1.00 97.81           N  
ATOM   4331  CA  PHE C 143      -2.723 -15.719  -5.340  1.00 97.81           C  
ATOM   4332  C   PHE C 143      -2.742 -17.109  -5.949  1.00 97.81           C  
ATOM   4333  CB  PHE C 143      -3.914 -15.539  -4.391  1.00 97.81           C  
ATOM   4334  O   PHE C 143      -1.983 -17.984  -5.531  1.00 97.81           O  
ATOM   4335  CG  PHE C 143      -3.736 -14.430  -3.393  1.00 97.81           C  
ATOM   4336  CD1 PHE C 143      -2.498 -14.195  -2.805  1.00 97.81           C  
ATOM   4337  CD2 PHE C 143      -4.805 -13.617  -3.041  1.00 97.81           C  
ATOM   4338  CE1 PHE C 143      -2.330 -13.172  -1.880  1.00 97.81           C  
ATOM   4339  CE2 PHE C 143      -4.645 -12.594  -2.117  1.00 97.81           C  
ATOM   4340  CZ  PHE C 143      -3.408 -12.367  -1.537  1.00 97.81           C  
ATOM   4341  N   ALA C 144      -3.594 -17.281  -6.910  1.00 98.38           N  
ATOM   4342  CA  ALA C 144      -3.717 -18.609  -7.516  1.00 98.38           C  
ATOM   4343  C   ALA C 144      -2.385 -19.062  -8.102  1.00 98.38           C  
ATOM   4344  CB  ALA C 144      -4.797 -18.594  -8.594  1.00 98.38           C  
ATOM   4345  O   ALA C 144      -1.943 -20.188  -7.848  1.00 98.38           O  
ATOM   4346  N   ILE C 145      -1.764 -18.172  -8.797  1.00 98.12           N  
ATOM   4347  CA  ILE C 145      -0.537 -18.531  -9.516  1.00 98.12           C  
ATOM   4348  C   ILE C 145       0.621 -18.625  -8.523  1.00 98.12           C  
ATOM   4349  CB  ILE C 145      -0.210 -17.484 -10.609  1.00 98.12           C  
ATOM   4350  O   ILE C 145       1.381 -19.594  -8.547  1.00 98.12           O  
ATOM   4351  CG1 ILE C 145      -1.227 -17.578 -11.750  1.00 98.12           C  
ATOM   4352  CG2 ILE C 145       1.218 -17.688 -11.133  1.00 98.12           C  
ATOM   4353  CD1 ILE C 145      -1.157 -16.422 -12.742  1.00 98.12           C  
ATOM   4354  N   GLU C 146       0.730 -17.688  -7.598  1.00 98.00           N  
ATOM   4355  CA  GLU C 146       1.867 -17.672  -6.684  1.00 98.00           C  
ATOM   4356  C   GLU C 146       1.752 -18.781  -5.637  1.00 98.00           C  
ATOM   4357  CB  GLU C 146       1.984 -16.297  -5.996  1.00 98.00           C  
ATOM   4358  O   GLU C 146       2.760 -19.359  -5.227  1.00 98.00           O  
ATOM   4359  CG  GLU C 146       2.494 -15.195  -6.906  1.00 98.00           C  
ATOM   4360  CD  GLU C 146       3.900 -15.445  -7.426  1.00 98.00           C  
ATOM   4361  OE1 GLU C 146       4.211 -15.031  -8.562  1.00 98.00           O  
ATOM   4362  OE2 GLU C 146       4.699 -16.062  -6.688  1.00 98.00           O  
ATOM   4363  N   ILE C 147       0.546 -19.078  -5.219  1.00 97.94           N  
ATOM   4364  CA  ILE C 147       0.362 -20.203  -4.324  1.00 97.94           C  
ATOM   4365  C   ILE C 147       0.771 -21.500  -5.031  1.00 97.94           C  
ATOM   4366  CB  ILE C 147      -1.099 -20.312  -3.830  1.00 97.94           C  
ATOM   4367  O   ILE C 147       1.464 -22.344  -4.453  1.00 97.94           O  
ATOM   4368  CG1 ILE C 147      -1.410 -19.172  -2.850  1.00 97.94           C  
ATOM   4369  CG2 ILE C 147      -1.359 -21.672  -3.186  1.00 97.94           C  
ATOM   4370  CD1 ILE C 147      -2.893 -19.000  -2.545  1.00 97.94           C  
ATOM   4371  N   ALA C 148       0.375 -21.656  -6.250  1.00 98.25           N  
ATOM   4372  CA  ALA C 148       0.759 -22.828  -7.020  1.00 98.25           C  
ATOM   4373  C   ALA C 148       2.271 -22.891  -7.215  1.00 98.25           C  
ATOM   4374  CB  ALA C 148       0.051 -22.828  -8.375  1.00 98.25           C  
ATOM   4375  O   ALA C 148       2.881 -23.953  -7.070  1.00 98.25           O  
ATOM   4376  N   ARG C 149       2.867 -21.734  -7.516  1.00 97.75           N  
ATOM   4377  CA  ARG C 149       4.316 -21.672  -7.695  1.00 97.75           C  
ATOM   4378  C   ARG C 149       5.043 -22.078  -6.414  1.00 97.75           C  
ATOM   4379  CB  ARG C 149       4.742 -20.281  -8.125  1.00 97.75           C  
ATOM   4380  O   ARG C 149       6.078 -22.734  -6.465  1.00 97.75           O  
ATOM   4381  CG  ARG C 149       4.504 -19.984  -9.602  1.00 97.75           C  
ATOM   4382  CD  ARG C 149       4.848 -18.547  -9.953  1.00 97.75           C  
ATOM   4383  NE  ARG C 149       4.855 -18.328 -11.398  1.00 97.75           N  
ATOM   4384  NH1 ARG C 149       4.996 -16.031 -11.273  1.00 97.75           N  
ATOM   4385  NH2 ARG C 149       4.926 -17.062 -13.312  1.00 97.75           N  
ATOM   4386  CZ  ARG C 149       4.926 -17.141 -11.992  1.00 97.75           C  
ATOM   4387  N   ASN C 150       4.492 -21.672  -5.324  1.00 97.31           N  
ATOM   4388  CA  ASN C 150       5.082 -22.016  -4.035  1.00 97.31           C  
ATOM   4389  C   ASN C 150       4.930 -23.500  -3.727  1.00 97.31           C  
ATOM   4390  CB  ASN C 150       4.465 -21.172  -2.918  1.00 97.31           C  
ATOM   4391  O   ASN C 150       5.898 -24.172  -3.361  1.00 97.31           O  
ATOM   4392  CG  ASN C 150       4.895 -19.719  -2.975  1.00 97.31           C  
ATOM   4393  ND2 ASN C 150       4.230 -18.875  -2.193  1.00 97.31           N  
ATOM   4394  OD1 ASN C 150       5.812 -19.359  -3.715  1.00 97.31           O  
ATOM   4395  N   ARG C 151       3.783 -24.000  -3.918  1.00 96.12           N  
ATOM   4396  CA  ARG C 151       3.482 -25.391  -3.562  1.00 96.12           C  
ATOM   4397  C   ARG C 151       4.176 -26.359  -4.512  1.00 96.12           C  
ATOM   4398  CB  ARG C 151       1.971 -25.625  -3.578  1.00 96.12           C  
ATOM   4399  O   ARG C 151       4.586 -27.453  -4.102  1.00 96.12           O  
ATOM   4400  CG  ARG C 151       1.229 -24.969  -2.430  1.00 96.12           C  
ATOM   4401  CD  ARG C 151      -0.231 -25.391  -2.379  1.00 96.12           C  
ATOM   4402  NE  ARG C 151      -0.943 -24.750  -1.278  1.00 96.12           N  
ATOM   4403  NH1 ARG C 151      -2.764 -26.172  -1.352  1.00 96.12           N  
ATOM   4404  NH2 ARG C 151      -2.688 -24.469   0.190  1.00 96.12           N  
ATOM   4405  CZ  ARG C 151      -2.131 -25.125  -0.816  1.00 96.12           C  
ATOM   4406  N   GLU C 152       4.301 -25.969  -5.719  1.00 96.56           N  
ATOM   4407  CA  GLU C 152       4.887 -26.859  -6.723  1.00 96.56           C  
ATOM   4408  C   GLU C 152       6.402 -26.672  -6.805  1.00 96.56           C  
ATOM   4409  CB  GLU C 152       4.254 -26.609  -8.094  1.00 96.56           C  
ATOM   4410  O   GLU C 152       7.082 -27.391  -7.539  1.00 96.56           O  
ATOM   4411  CG  GLU C 152       2.775 -26.953  -8.164  1.00 96.56           C  
ATOM   4412  CD  GLU C 152       2.135 -26.609  -9.500  1.00 96.56           C  
ATOM   4413  OE1 GLU C 152       0.895 -26.453  -9.555  1.00 96.56           O  
ATOM   4414  OE2 GLU C 152       2.881 -26.484 -10.492  1.00 96.56           O  
ATOM   4415  N   GLY C 153       6.945 -25.656  -6.133  1.00 95.44           N  
ATOM   4416  CA  GLY C 153       8.383 -25.531  -5.934  1.00 95.44           C  
ATOM   4417  C   GLY C 153       9.055 -24.625  -6.953  1.00 95.44           C  
ATOM   4418  O   GLY C 153      10.281 -24.562  -7.016  1.00 95.44           O  
ATOM   4419  N   TYR C 154       8.297 -23.938  -7.707  1.00 95.88           N  
ATOM   4420  CA  TYR C 154       8.891 -23.125  -8.766  1.00 95.88           C  
ATOM   4421  C   TYR C 154       9.555 -21.875  -8.188  1.00 95.88           C  
ATOM   4422  CB  TYR C 154       7.836 -22.719  -9.797  1.00 95.88           C  
ATOM   4423  O   TYR C 154      10.570 -21.406  -8.711  1.00 95.88           O  
ATOM   4424  CG  TYR C 154       7.363 -23.875 -10.656  1.00 95.88           C  
ATOM   4425  CD1 TYR C 154       8.211 -24.453 -11.594  1.00 95.88           C  
ATOM   4426  CD2 TYR C 154       6.070 -24.359 -10.547  1.00 95.88           C  
ATOM   4427  CE1 TYR C 154       7.781 -25.516 -12.391  1.00 95.88           C  
ATOM   4428  CE2 TYR C 154       5.629 -25.422 -11.336  1.00 95.88           C  
ATOM   4429  OH  TYR C 154       6.059 -27.031 -13.047  1.00 95.88           O  
ATOM   4430  CZ  TYR C 154       6.492 -25.984 -12.258  1.00 95.88           C  
ATOM   4431  N   ASN C 155       8.977 -21.328  -7.137  1.00 96.12           N  
ATOM   4432  CA  ASN C 155       9.531 -20.125  -6.523  1.00 96.12           C  
ATOM   4433  C   ASN C 155      10.781 -20.438  -5.703  1.00 96.12           C  
ATOM   4434  CB  ASN C 155       8.484 -19.438  -5.652  1.00 96.12           C  
ATOM   4435  O   ASN C 155      11.469 -19.531  -5.246  1.00 96.12           O  
ATOM   4436  CG  ASN C 155       7.570 -18.531  -6.453  1.00 96.12           C  
ATOM   4437  ND2 ASN C 155       6.359 -18.312  -5.945  1.00 96.12           N  
ATOM   4438  OD1 ASN C 155       7.945 -18.031  -7.512  1.00 96.12           O  
ATOM   4439  N   LYS C 156      11.125 -21.625  -5.488  1.00 92.00           N  
ATOM   4440  CA  LYS C 156      12.289 -22.016  -4.695  1.00 92.00           C  
ATOM   4441  C   LYS C 156      13.578 -21.469  -5.309  1.00 92.00           C  
ATOM   4442  CB  LYS C 156      12.383 -23.531  -4.570  1.00 92.00           C  
ATOM   4443  O   LYS C 156      14.570 -21.266  -4.605  1.00 92.00           O  
ATOM   4444  CG  LYS C 156      13.102 -24.016  -3.318  1.00 92.00           C  
ATOM   4445  CD  LYS C 156      12.984 -25.516  -3.145  1.00 92.00           C  
ATOM   4446  CE  LYS C 156      13.734 -26.000  -1.910  1.00 92.00           C  
ATOM   4447  NZ  LYS C 156      13.594 -27.484  -1.722  1.00 92.00           N  
ATOM   4448  N   ALA C 157      13.516 -21.312  -6.613  1.00 90.31           N  
ATOM   4449  CA  ALA C 157      14.688 -20.797  -7.328  1.00 90.31           C  
ATOM   4450  C   ALA C 157      15.133 -19.453  -6.766  1.00 90.31           C  
ATOM   4451  CB  ALA C 157      14.391 -20.672  -8.820  1.00 90.31           C  
ATOM   4452  O   ALA C 157      16.328 -19.172  -6.668  1.00 90.31           O  
ATOM   4453  N   VAL C 158      14.180 -18.672  -6.371  1.00 90.19           N  
ATOM   4454  CA  VAL C 158      14.477 -17.344  -5.840  1.00 90.19           C  
ATOM   4455  C   VAL C 158      15.078 -17.469  -4.441  1.00 90.19           C  
ATOM   4456  CB  VAL C 158      13.211 -16.453  -5.793  1.00 90.19           C  
ATOM   4457  O   VAL C 158      16.016 -16.750  -4.098  1.00 90.19           O  
ATOM   4458  CG1 VAL C 158      13.523 -15.102  -5.156  1.00 90.19           C  
ATOM   4459  CG2 VAL C 158      12.641 -16.266  -7.199  1.00 90.19           C  
ATOM   4460  N   TYR C 159      14.586 -18.359  -3.717  1.00 88.19           N  
ATOM   4461  CA  TYR C 159      15.055 -18.625  -2.359  1.00 88.19           C  
ATOM   4462  C   TYR C 159      16.484 -19.141  -2.367  1.00 88.19           C  
ATOM   4463  CB  TYR C 159      14.141 -19.641  -1.658  1.00 88.19           C  
ATOM   4464  O   TYR C 159      17.328 -18.641  -1.612  1.00 88.19           O  
ATOM   4465  CG  TYR C 159      14.633 -20.047  -0.294  1.00 88.19           C  
ATOM   4466  CD1 TYR C 159      15.086 -21.344  -0.061  1.00 88.19           C  
ATOM   4467  CD2 TYR C 159      14.648 -19.156   0.765  1.00 88.19           C  
ATOM   4468  CE1 TYR C 159      15.539 -21.734   1.195  1.00 88.19           C  
ATOM   4469  CE2 TYR C 159      15.102 -19.531   2.025  1.00 88.19           C  
ATOM   4470  OH  TYR C 159      15.984 -21.203   3.477  1.00 88.19           O  
ATOM   4471  CZ  TYR C 159      15.539 -20.828   2.230  1.00 88.19           C  
ATOM   4472  N   ILE C 160      16.781 -19.984  -3.252  1.00 83.75           N  
ATOM   4473  CA  ILE C 160      18.094 -20.609  -3.334  1.00 83.75           C  
ATOM   4474  C   ILE C 160      19.109 -19.609  -3.869  1.00 83.75           C  
ATOM   4475  CB  ILE C 160      18.062 -21.875  -4.227  1.00 83.75           C  
ATOM   4476  O   ILE C 160      20.266 -19.578  -3.412  1.00 83.75           O  
ATOM   4477  CG1 ILE C 160      17.156 -22.938  -3.602  1.00 83.75           C  
ATOM   4478  CG2 ILE C 160      19.469 -22.422  -4.449  1.00 83.75           C  
ATOM   4479  CD1 ILE C 160      16.844 -24.109  -4.527  1.00 83.75           C  
ATOM   4480  N   SER C 161      18.703 -18.812  -4.742  1.00 78.44           N  
ATOM   4481  CA  SER C 161      19.609 -17.859  -5.348  1.00 78.44           C  
ATOM   4482  C   SER C 161      20.109 -16.844  -4.324  1.00 78.44           C  
ATOM   4483  CB  SER C 161      18.922 -17.125  -6.512  1.00 78.44           C  
ATOM   4484  O   SER C 161      21.266 -16.406  -4.375  1.00 78.44           O  
ATOM   4485  OG  SER C 161      17.875 -16.312  -6.039  1.00 78.44           O  
ATOM   4486  N   VAL C 162      19.328 -16.500  -3.340  1.00 74.75           N  
ATOM   4487  CA  VAL C 162      19.703 -15.508  -2.338  1.00 74.75           C  
ATOM   4488  C   VAL C 162      20.562 -16.156  -1.260  1.00 74.75           C  
ATOM   4489  CB  VAL C 162      18.453 -14.859  -1.700  1.00 74.75           C  
ATOM   4490  O   VAL C 162      21.500 -15.539  -0.760  1.00 74.75           O  
ATOM   4491  CG1 VAL C 162      18.844 -13.984  -0.511  1.00 74.75           C  
ATOM   4492  CG2 VAL C 162      17.688 -14.039  -2.738  1.00 74.75           C  
ATOM   4493  N   GLN C 163      20.281 -17.359  -0.948  1.00 65.38           N  
ATOM   4494  CA  GLN C 163      21.078 -18.078   0.036  1.00 65.38           C  
ATOM   4495  C   GLN C 163      22.484 -18.344  -0.480  1.00 65.38           C  
ATOM   4496  CB  GLN C 163      20.406 -19.406   0.398  1.00 65.38           C  
ATOM   4497  O   GLN C 163      23.453 -18.297   0.289  1.00 65.38           O  
ATOM   4498  CG  GLN C 163      19.047 -19.250   1.055  1.00 65.38           C  
ATOM   4499  CD  GLN C 163      19.109 -18.562   2.408  1.00 65.38           C  
ATOM   4500  NE2 GLN C 163      18.000 -17.984   2.844  1.00 65.38           N  
ATOM   4501  OE1 GLN C 163      20.172 -18.562   3.059  1.00 65.38           O  
ATOM   4502  N   ASP C 164      22.516 -18.688  -1.673  1.00 63.47           N  
ATOM   4503  CA  ASP C 164      23.828 -18.938  -2.262  1.00 63.47           C  
ATOM   4504  C   ASP C 164      24.672 -17.656  -2.299  1.00 63.47           C  
ATOM   4505  CB  ASP C 164      23.688 -19.516  -3.672  1.00 63.47           C  
ATOM   4506  O   ASP C 164      25.875 -17.703  -2.078  1.00 63.47           O  
ATOM   4507  CG  ASP C 164      23.156 -20.938  -3.682  1.00 63.47           C  
ATOM   4508  OD1 ASP C 164      23.156 -21.594  -2.617  1.00 63.47           O  
ATOM   4509  OD2 ASP C 164      22.734 -21.406  -4.762  1.00 63.47           O  
ATOM   4510  N   LYS C 165      23.969 -16.656  -2.445  1.00 57.88           N  
ATOM   4511  CA  LYS C 165      24.719 -15.398  -2.480  1.00 57.88           C  
ATOM   4512  C   LYS C 165      25.141 -14.969  -1.077  1.00 57.88           C  
ATOM   4513  CB  LYS C 165      23.891 -14.297  -3.141  1.00 57.88           C  
ATOM   4514  O   LYS C 165      26.203 -14.383  -0.893  1.00 57.88           O  
ATOM   4515  CG  LYS C 165      23.781 -14.430  -4.652  1.00 57.88           C  
ATOM   4516  CD  LYS C 165      22.969 -13.289  -5.254  1.00 57.88           C  
ATOM   4517  CE  LYS C 165      22.812 -13.445  -6.762  1.00 57.88           C  
ATOM   4518  NZ  LYS C 165      21.906 -12.398  -7.336  1.00 57.88           N  
ATOM   4519  N   GLU C 166      24.281 -15.172  -0.136  1.00 53.53           N  
ATOM   4520  CA  GLU C 166      24.656 -14.867   1.240  1.00 53.53           C  
ATOM   4521  C   GLU C 166      25.719 -15.836   1.752  1.00 53.53           C  
ATOM   4522  CB  GLU C 166      23.422 -14.898   2.154  1.00 53.53           C  
ATOM   4523  O   GLU C 166      26.578 -15.461   2.551  1.00 53.53           O  
ATOM   4524  CG  GLU C 166      22.516 -13.680   2.018  1.00 53.53           C  
ATOM   4525  CD  GLU C 166      21.281 -13.750   2.895  1.00 53.53           C  
ATOM   4526  OE1 GLU C 166      20.547 -12.742   2.994  1.00 53.53           O  
ATOM   4527  OE2 GLU C 166      21.047 -14.828   3.488  1.00 53.53           O  
ATOM   4528  N   GLY C 167      25.547 -17.031   1.448  1.00 46.97           N  
ATOM   4529  CA  GLY C 167      26.578 -18.000   1.775  1.00 46.97           C  
ATOM   4530  C   GLY C 167      27.922 -17.688   1.140  1.00 46.97           C  
ATOM   4531  O   GLY C 167      28.969 -17.953   1.725  1.00 46.97           O  
ATOM   4532  N   GLU C 168      27.938 -17.281   0.008  1.00 45.31           N  
ATOM   4533  CA  GLU C 168      29.219 -16.938  -0.598  1.00 45.31           C  
ATOM   4534  C   GLU C 168      29.812 -15.703   0.059  1.00 45.31           C  
ATOM   4535  CB  GLU C 168      29.047 -16.703  -2.104  1.00 45.31           C  
ATOM   4536  O   GLU C 168      31.031 -15.594   0.201  1.00 45.31           O  
ATOM   4537  CG  GLU C 168      29.766 -17.750  -2.961  1.00 45.31           C  
ATOM   4538  CD  GLU C 168      29.469 -17.594  -4.445  1.00 45.31           C  
ATOM   4539  OE1 GLU C 168      30.094 -18.312  -5.262  1.00 45.31           O  
ATOM   4540  OE2 GLU C 168      28.609 -16.766  -4.797  1.00 45.31           O  
ATOM   4541  N   LYS C 169      28.969 -14.883   0.550  1.00 46.72           N  
ATOM   4542  CA  LYS C 169      29.547 -13.750   1.267  1.00 46.72           C  
ATOM   4543  C   LYS C 169      30.094 -14.188   2.627  1.00 46.72           C  
ATOM   4544  CB  LYS C 169      28.516 -12.633   1.441  1.00 46.72           C  
ATOM   4545  O   LYS C 169      31.000 -13.555   3.172  1.00 46.72           O  
ATOM   4546  CG  LYS C 169      28.406 -11.703   0.244  1.00 46.72           C  
ATOM   4547  CD  LYS C 169      27.391 -10.594   0.492  1.00 46.72           C  
ATOM   4548  CE  LYS C 169      27.203  -9.719  -0.741  1.00 46.72           C  
ATOM   4549  NZ  LYS C 169      26.234  -8.609  -0.493  1.00 46.72           N  
ATOM   4550  N   GLY C 170      29.453 -15.117   3.332  1.00 40.78           N  
ATOM   4551  CA  GLY C 170      29.984 -15.641   4.582  1.00 40.78           C  
ATOM   4552  C   GLY C 170      31.312 -16.359   4.406  1.00 40.78           C  
ATOM   4553  O   GLY C 170      32.094 -16.500   5.359  1.00 40.78           O  
ATOM   4554  N   VAL C 171      31.516 -17.094   3.400  1.00 43.53           N  
ATOM   4555  CA  VAL C 171      32.781 -17.797   3.293  1.00 43.53           C  
ATOM   4556  C   VAL C 171      33.906 -16.797   3.068  1.00 43.53           C  
ATOM   4557  CB  VAL C 171      32.781 -18.844   2.150  1.00 43.53           C  
ATOM   4558  O   VAL C 171      35.062 -17.078   3.381  1.00 43.53           O  
ATOM   4559  CG1 VAL C 171      33.938 -19.812   2.281  1.00 43.53           C  
ATOM   4560  CG2 VAL C 171      31.438 -19.594   2.145  1.00 43.53           C  
ATOM   4561  N   ASN C 172      33.656 -15.680   2.484  1.00 39.75           N  
ATOM   4562  CA  ASN C 172      34.906 -14.961   2.225  1.00 39.75           C  
ATOM   4563  C   ASN C 172      35.406 -14.242   3.475  1.00 39.75           C  
ATOM   4564  CB  ASN C 172      34.719 -13.961   1.079  1.00 39.75           C  
ATOM   4565  O   ASN C 172      36.469 -13.633   3.457  1.00 39.75           O  
ATOM   4566  CG  ASN C 172      35.469 -14.359  -0.173  1.00 39.75           C  
ATOM   4567  ND2 ASN C 172      35.219 -13.656  -1.268  1.00 39.75           N  
ATOM   4568  OD1 ASN C 172      36.281 -15.305  -0.156  1.00 39.75           O  
ATOM   4569  N   ASN C 173      34.469 -13.930   4.398  1.00 37.94           N  
ATOM   4570  CA  ASN C 173      35.125 -13.188   5.480  1.00 37.94           C  
ATOM   4571  C   ASN C 173      35.844 -14.117   6.441  1.00 37.94           C  
ATOM   4572  CB  ASN C 173      34.094 -12.352   6.234  1.00 37.94           C  
ATOM   4573  O   ASN C 173      36.312 -13.688   7.500  1.00 37.94           O  
ATOM   4574  CG  ASN C 173      34.562 -10.930   6.484  1.00 37.94           C  
ATOM   4575  ND2 ASN C 173      33.688 -10.125   7.109  1.00 37.94           N  
ATOM   4576  OD1 ASN C 173      35.656 -10.555   6.117  1.00 37.94           O  
ATOM   4577  N   GLY C 174      35.656 -15.438   6.250  1.00 33.84           N  
ATOM   4578  CA  GLY C 174      36.375 -16.234   7.230  1.00 33.84           C  
ATOM   4579  C   GLY C 174      37.875 -16.219   7.043  1.00 33.84           C  
ATOM   4580  O   GLY C 174      38.594 -16.844   7.809  1.00 33.84           O  
ATOM   4581  N   GLY C 175      38.312 -16.078   5.789  1.00 32.75           N  
ATOM   4582  CA  GLY C 175      39.656 -16.656   5.680  1.00 32.75           C  
ATOM   4583  C   GLY C 175      40.719 -15.797   6.332  1.00 32.75           C  
ATOM   4584  O   GLY C 175      41.906 -16.125   6.277  1.00 32.75           O  
ATOM   4585  N   GLU C 176      40.594 -14.492   6.371  1.00 32.12           N  
ATOM   4586  CA  GLU C 176      41.938 -13.961   6.605  1.00 32.12           C  
ATOM   4587  C   GLU C 176      42.375 -14.203   8.047  1.00 32.12           C  
ATOM   4588  CB  GLU C 176      42.000 -12.469   6.281  1.00 32.12           C  
ATOM   4589  O   GLU C 176      41.969 -13.492   8.961  1.00 32.12           O  
ATOM   4590  CG  GLU C 176      42.344 -12.164   4.832  1.00 32.12           C  
ATOM   4591  CD  GLU C 176      42.188 -10.695   4.469  1.00 32.12           C  
ATOM   4592  OE1 GLU C 176      42.750 -10.266   3.430  1.00 32.12           O  
ATOM   4593  OE2 GLU C 176      41.531  -9.969   5.234  1.00 32.12           O  
ATOM   4594  N   LYS C 177      42.312 -15.430   8.477  1.00 26.78           N  
ATOM   4595  CA  LYS C 177      43.062 -15.695   9.688  1.00 26.78           C  
ATOM   4596  C   LYS C 177      44.500 -15.172   9.562  1.00 26.78           C  
ATOM   4597  CB  LYS C 177      43.094 -17.203   9.992  1.00 26.78           C  
ATOM   4598  O   LYS C 177      45.125 -15.312   8.508  1.00 26.78           O  
ATOM   4599  CG  LYS C 177      41.875 -17.688  10.781  1.00 26.78           C  
ATOM   4600  CD  LYS C 177      42.031 -19.141  11.211  1.00 26.78           C  
ATOM   4601  CE  LYS C 177      40.812 -19.641  11.953  1.00 26.78           C  
ATOM   4602  NZ  LYS C 177      40.938 -21.078  12.328  1.00 26.78           N  
ATOM   4603  N   ARG C 178      44.875 -14.242  10.398  1.00 25.33           N  
ATOM   4604  CA  ARG C 178      46.188 -13.695  10.750  1.00 25.33           C  
ATOM   4605  C   ARG C 178      47.219 -14.805  10.953  1.00 25.33           C  
ATOM   4606  CB  ARG C 178      46.094 -12.836  12.016  1.00 25.33           C  
ATOM   4607  O   ARG C 178      47.031 -15.672  11.805  1.00 25.33           O  
ATOM   4608  CG  ARG C 178      45.906 -11.352  11.742  1.00 25.33           C  
ATOM   4609  CD  ARG C 178      45.906 -10.531  13.023  1.00 25.33           C  
ATOM   4610  NE  ARG C 178      45.938  -9.102  12.750  1.00 25.33           N  
ATOM   4611  NH1 ARG C 178      46.031  -8.469  14.977  1.00 25.33           N  
ATOM   4612  NH2 ARG C 178      46.000  -6.875  13.328  1.00 25.33           N  
ATOM   4613  CZ  ARG C 178      46.000  -8.156  13.688  1.00 25.33           C  
ATOM   4614  N   ALA C 179      47.844 -15.289   9.828  1.00 26.62           N  
ATOM   4615  CA  ALA C 179      49.031 -16.141   9.805  1.00 26.62           C  
ATOM   4616  C   ALA C 179      50.125 -15.617  10.742  1.00 26.62           C  
ATOM   4617  CB  ALA C 179      49.562 -16.281   8.391  1.00 26.62           C  
ATOM   4618  O   ALA C 179      50.625 -14.508  10.539  1.00 26.62           O  
ATOM   4619  N   ASP C 180      49.938 -15.703  12.047  1.00 25.44           N  
ATOM   4620  CA  ASP C 180      51.062 -15.523  12.977  1.00 25.44           C  
ATOM   4621  C   ASP C 180      52.281 -16.328  12.531  1.00 25.44           C  
ATOM   4622  CB  ASP C 180      50.656 -15.930  14.391  1.00 25.44           C  
ATOM   4623  O   ASP C 180      52.156 -17.516  12.203  1.00 25.44           O  
ATOM   4624  CG  ASP C 180      51.531 -15.336  15.461  1.00 25.44           C  
ATOM   4625  OD1 ASP C 180      52.312 -14.391  15.164  1.00 25.44           O  
ATOM   4626  OD2 ASP C 180      51.469 -15.812  16.609  1.00 25.44           O  
ATOM   4627  N   SER C 181      53.188 -15.625  11.906  1.00 25.20           N  
ATOM   4628  CA  SER C 181      54.531 -15.945  11.367  1.00 25.20           C  
ATOM   4629  C   SER C 181      55.375 -16.688  12.391  1.00 25.20           C  
ATOM   4630  CB  SER C 181      55.250 -14.680  10.914  1.00 25.20           C  
ATOM   4631  O   SER C 181      55.875 -16.078  13.336  1.00 25.20           O  
ATOM   4632  OG  SER C 181      55.312 -13.742  11.969  1.00 25.20           O  
ATOM   4633  N   GLY C 182      54.844 -17.812  12.922  1.00 21.77           N  
ATOM   4634  CA  GLY C 182      55.844 -18.453  13.766  1.00 21.77           C  
ATOM   4635  C   GLY C 182      57.125 -18.797  13.016  1.00 21.77           C  
ATOM   4636  O   GLY C 182      57.062 -19.250  11.867  1.00 21.77           O  
ATOM   4637  N   GLU C 183      58.250 -18.109  13.289  1.00 22.38           N  
ATOM   4638  CA  GLU C 183      59.625 -18.266  12.891  1.00 22.38           C  
ATOM   4639  C   GLU C 183      60.125 -19.688  13.148  1.00 22.38           C  
ATOM   4640  CB  GLU C 183      60.531 -17.266  13.625  1.00 22.38           C  
ATOM   4641  O   GLU C 183      61.344 -19.953  13.109  1.00 22.38           O  
ATOM   4642  CG  GLU C 183      60.719 -15.953  12.867  1.00 22.38           C  
ATOM   4643  CD  GLU C 183      61.469 -14.906  13.672  1.00 22.38           C  
ATOM   4644  OE1 GLU C 183      62.000 -13.938  13.070  1.00 22.38           O  
ATOM   4645  OE2 GLU C 183      61.562 -15.062  14.906  1.00 22.38           O  
ATOM   4646  N   GLU C 184      59.250 -20.688  13.016  1.00 20.44           N  
ATOM   4647  CA  GLU C 184      60.031 -21.844  13.477  1.00 20.44           C  
ATOM   4648  C   GLU C 184      61.219 -22.094  12.586  1.00 20.44           C  
ATOM   4649  CB  GLU C 184      59.125 -23.078  13.539  1.00 20.44           C  
ATOM   4650  O   GLU C 184      61.156 -21.938  11.359  1.00 20.44           O  
ATOM   4651  CG  GLU C 184      58.406 -23.250  14.867  1.00 20.44           C  
ATOM   4652  CD  GLU C 184      57.500 -24.469  14.898  1.00 20.44           C  
ATOM   4653  OE1 GLU C 184      56.969 -24.797  15.984  1.00 20.44           O  
ATOM   4654  OE2 GLU C 184      57.312 -25.094  13.828  1.00 20.44           O  
ATOM   4655  N   GLU C 185      62.469 -22.156  13.281  1.00 21.02           N  
ATOM   4656  CA  GLU C 185      63.875 -22.547  13.117  1.00 21.02           C  
ATOM   4657  C   GLU C 185      63.969 -23.969  12.578  1.00 21.02           C  
ATOM   4658  CB  GLU C 185      64.625 -22.422  14.453  1.00 21.02           C  
ATOM   4659  O   GLU C 185      63.531 -24.922  13.219  1.00 21.02           O  
ATOM   4660  CG  GLU C 185      65.625 -21.281  14.492  1.00 21.02           C  
ATOM   4661  CD  GLU C 185      66.375 -21.188  15.812  1.00 21.02           C  
ATOM   4662  OE1 GLU C 185      67.312 -20.406  15.914  1.00 21.02           O  
ATOM   4663  OE2 GLU C 185      66.000 -21.922  16.750  1.00 21.02           O  
ATOM   4664  N   ASN C 186      64.125 -24.047  11.383  1.00 20.58           N  
ATOM   4665  CA  ASN C 186      63.938 -25.281  10.609  1.00 20.58           C  
ATOM   4666  C   ASN C 186      65.062 -26.266  10.906  1.00 20.58           C  
ATOM   4667  CB  ASN C 186      63.875 -24.969   9.109  1.00 20.58           C  
ATOM   4668  O   ASN C 186      66.250 -25.953  10.695  1.00 20.58           O  
ATOM   4669  CG  ASN C 186      62.875 -25.828   8.375  1.00 20.58           C  
ATOM   4670  ND2 ASN C 186      62.562 -25.469   7.141  1.00 20.58           N  
ATOM   4671  OD1 ASN C 186      62.375 -26.828   8.914  1.00 20.58           O  
ATOM   4672  N   THR C 187      64.750 -27.047  11.781  1.00 17.67           N  
ATOM   4673  CA  THR C 187      65.812 -28.016  12.094  1.00 17.67           C  
ATOM   4674  C   THR C 187      66.188 -28.812  10.859  1.00 17.67           C  
ATOM   4675  CB  THR C 187      65.375 -28.969  13.219  1.00 17.67           C  
ATOM   4676  O   THR C 187      65.312 -29.141  10.031  1.00 17.67           O  
ATOM   4677  CG2 THR C 187      65.250 -28.219  14.555  1.00 17.67           C  
ATOM   4678  OG1 THR C 187      64.125 -29.531  12.891  1.00 17.67           O  
ATOM   4679  N   LYS C 188      67.562 -29.047  10.680  1.00 17.31           N  
ATOM   4680  CA  LYS C 188      68.500 -29.516   9.719  1.00 17.31           C  
ATOM   4681  C   LYS C 188      68.375 -31.016   9.484  1.00 17.31           C  
ATOM   4682  CB  LYS C 188      69.938 -29.172  10.188  1.00 17.31           C  
ATOM   4683  O   LYS C 188      69.125 -31.578   8.641  1.00 17.31           O  
ATOM   4684  CG  LYS C 188      70.500 -27.844   9.656  1.00 17.31           C  
ATOM   4685  CD  LYS C 188      71.875 -27.547  10.211  1.00 17.31           C  
ATOM   4686  CE  LYS C 188      72.438 -26.266   9.617  1.00 17.31           C  
ATOM   4687  NZ  LYS C 188      73.688 -25.875  10.266  1.00 17.31           N  
ATOM   4688  N   ASN C 189      67.750 -31.766  10.398  1.00 15.31           N  
ATOM   4689  CA  ASN C 189      68.562 -33.000  10.461  1.00 15.31           C  
ATOM   4690  C   ASN C 189      68.438 -33.781   9.164  1.00 15.31           C  
ATOM   4691  CB  ASN C 189      68.125 -33.844  11.656  1.00 15.31           C  
ATOM   4692  O   ASN C 189      67.562 -33.531   8.352  1.00 15.31           O  
ATOM   4693  CG  ASN C 189      69.250 -34.156  12.594  1.00 15.31           C  
ATOM   4694  ND2 ASN C 189      68.938 -34.688  13.773  1.00 15.31           N  
ATOM   4695  OD1 ASN C 189      70.438 -33.906  12.273  1.00 15.31           O  
ATOM   4696  N   GLY C 190      68.250 -35.125   9.320  1.00 15.57           N  
ATOM   4697  CA  GLY C 190      69.062 -36.344   9.078  1.00 15.57           C  
ATOM   4698  C   GLY C 190      68.688 -37.000   7.754  1.00 15.57           C  
ATOM   4699  O   GLY C 190      67.812 -36.594   7.059  1.00 15.57           O  
ATOM   4700  N   GLY C 191      68.562 -38.281   7.809  1.00 15.44           N  
ATOM   4701  CA  GLY C 191      69.250 -39.406   7.238  1.00 15.44           C  
ATOM   4702  C   GLY C 191      68.688 -39.875   5.922  1.00 15.44           C  
ATOM   4703  O   GLY C 191      67.625 -39.406   5.496  1.00 15.44           O  
ATOM   4704  N   GLU C 192      68.500 -41.156   5.754  1.00 14.96           N  
ATOM   4705  CA  GLU C 192      69.188 -42.188   4.941  1.00 14.96           C  
ATOM   4706  C   GLU C 192      68.312 -42.562   3.725  1.00 14.96           C  
ATOM   4707  CB  GLU C 192      69.500 -43.438   5.781  1.00 14.96           C  
ATOM   4708  O   GLU C 192      68.875 -42.594   2.602  1.00 14.96           O  
ATOM   4709  CG  GLU C 192      70.938 -43.469   6.316  1.00 14.96           C  
ATOM   4710  CD  GLU C 192      71.125 -44.594   7.328  1.00 14.96           C  
ATOM   4711  OE1 GLU C 192      72.312 -44.906   7.621  1.00 14.96           O  
ATOM   4712  OE2 GLU C 192      70.125 -45.125   7.832  1.00 14.96           O  
ATOM   4713  N   LYS C 193      67.250 -43.344   3.902  1.00 14.45           N  
ATOM   4714  CA  LYS C 193      67.438 -44.656   3.320  1.00 14.45           C  
ATOM   4715  C   LYS C 193      67.125 -44.656   1.827  1.00 14.45           C  
ATOM   4716  CB  LYS C 193      66.562 -45.688   4.035  1.00 14.45           C  
ATOM   4717  O   LYS C 193      66.438 -43.750   1.332  1.00 14.45           O  
ATOM   4718  CG  LYS C 193      67.250 -46.344   5.242  1.00 14.45           C  
ATOM   4719  CD  LYS C 193      66.312 -47.344   5.922  1.00 14.45           C  
ATOM   4720  CE  LYS C 193      67.000 -47.969   7.141  1.00 14.45           C  
ATOM   4721  NZ  LYS C 193      66.062 -48.938   7.844  1.00 14.45           N  
ATOM   4722  N   GLY C 194      66.812 -45.938   1.354  1.00 14.38           N  
ATOM   4723  CA  GLY C 194      67.250 -46.969   0.432  1.00 14.38           C  
ATOM   4724  C   GLY C 194      66.500 -46.969  -0.891  1.00 14.38           C  
ATOM   4725  O   GLY C 194      67.062 -46.594  -1.921  1.00 14.38           O  
ATOM   4726  N   ALA C 195      65.562 -47.938  -1.142  1.00 15.03           N  
ATOM   4727  CA  ALA C 195      65.812 -49.031  -2.094  1.00 15.03           C  
ATOM   4728  C   ALA C 195      65.188 -48.688  -3.447  1.00 15.03           C  
ATOM   4729  CB  ALA C 195      65.188 -50.344  -1.549  1.00 15.03           C  
ATOM   4730  O   ALA C 195      64.312 -47.781  -3.549  1.00 15.03           O  
ATOM   4731  N   ASP C 196      64.938 -49.812  -4.285  1.00 14.85           N  
ATOM   4732  CA  ASP C 196      65.375 -50.469  -5.527  1.00 14.85           C  
ATOM   4733  C   ASP C 196      64.250 -50.312  -6.605  1.00 14.85           C  
ATOM   4734  CB  ASP C 196      65.625 -51.969  -5.285  1.00 14.85           C  
ATOM   4735  O   ASP C 196      64.562 -49.875  -7.723  1.00 14.85           O  
ATOM   4736  CG  ASP C 196      66.312 -52.625  -6.461  1.00 14.85           C  
ATOM   4737  OD1 ASP C 196      67.000 -51.938  -7.234  1.00 14.85           O  
ATOM   4738  OD2 ASP C 196      66.188 -53.844  -6.617  1.00 14.85           O  
ATOM   4739  N   SER C 197      63.312 -51.281  -6.816  1.00 14.20           N  
ATOM   4740  CA  SER C 197      63.375 -52.219  -7.945  1.00 14.20           C  
ATOM   4741  C   SER C 197      62.531 -51.688  -9.117  1.00 14.20           C  
ATOM   4742  CB  SER C 197      62.875 -53.594  -7.527  1.00 14.20           C  
ATOM   4743  O   SER C 197      61.750 -50.750  -8.961  1.00 14.20           O  
ATOM   4744  OG  SER C 197      61.531 -53.531  -7.078  1.00 14.20           O  
ATOM   4745  N   GLY C 198      61.844 -52.688  -9.883  1.00 14.15           N  
ATOM   4746  CA  GLY C 198      61.938 -53.344 -11.172  1.00 14.15           C  
ATOM   4747  C   GLY C 198      60.938 -52.812 -12.188  1.00 14.15           C  
ATOM   4748  O   GLY C 198      61.312 -52.344 -13.258  1.00 14.15           O  
ATOM   4749  N   GLU C 199      59.781 -53.562 -12.508  1.00 14.20           N  
ATOM   4750  CA  GLU C 199      59.562 -54.344 -13.719  1.00 14.20           C  
ATOM   4751  C   GLU C 199      58.781 -53.562 -14.750  1.00 14.20           C  
ATOM   4752  CB  GLU C 199      58.844 -55.656 -13.383  1.00 14.20           C  
ATOM   4753  O   GLU C 199      58.125 -52.562 -14.422  1.00 14.20           O  
ATOM   4754  CG  GLU C 199      59.750 -56.750 -12.898  1.00 14.20           C  
ATOM   4755  CD  GLU C 199      59.000 -58.031 -12.523  1.00 14.20           C  
ATOM   4756  OE1 GLU C 199      59.625 -59.125 -12.500  1.00 14.20           O  
ATOM   4757  OE2 GLU C 199      57.781 -57.938 -12.242  1.00 14.20           O  
ATOM   4758  N   GLU C 200      58.219 -54.312 -15.914  1.00 13.94           N  
ATOM   4759  CA  GLU C 200      58.312 -54.562 -17.359  1.00 13.94           C  
ATOM   4760  C   GLU C 200      57.094 -54.000 -18.078  1.00 13.94           C  
ATOM   4761  CB  GLU C 200      58.438 -56.031 -17.656  1.00 13.94           C  
ATOM   4762  O   GLU C 200      57.219 -53.281 -19.078  1.00 13.94           O  
ATOM   4763  CG  GLU C 200      59.875 -56.531 -17.594  1.00 13.94           C  
ATOM   4764  CD  GLU C 200      60.031 -58.000 -17.938  1.00 13.94           C  
ATOM   4765  OE1 GLU C 200      61.156 -58.500 -18.094  1.00 13.94           O  
ATOM   4766  OE2 GLU C 200      58.969 -58.688 -18.078  1.00 13.94           O  
ATOM   4767  N   LYS C 201      55.812 -54.625 -18.078  1.00 13.93           N  
ATOM   4768  CA  LYS C 201      55.406 -55.375 -19.266  1.00 13.93           C  
ATOM   4769  C   LYS C 201      54.750 -54.469 -20.297  1.00 13.93           C  
ATOM   4770  CB  LYS C 201      54.406 -56.500 -18.875  1.00 13.93           C  
ATOM   4771  O   LYS C 201      54.344 -53.344 -19.969  1.00 13.93           O  
ATOM   4772  CG  LYS C 201      55.094 -57.812 -18.500  1.00 13.93           C  
ATOM   4773  CD  LYS C 201      54.062 -58.875 -18.156  1.00 13.93           C  
ATOM   4774  CE  LYS C 201      54.750 -60.188 -17.734  1.00 13.93           C  
ATOM   4775  NZ  LYS C 201      53.750 -61.219 -17.328  1.00 13.93           N  
ATOM   4776  N   GLU C 202      53.750 -55.094 -21.141  1.00 13.66           N  
ATOM   4777  CA  GLU C 202      53.562 -55.594 -22.500  1.00 13.66           C  
ATOM   4778  C   GLU C 202      52.656 -54.656 -23.297  1.00 13.66           C  
ATOM   4779  CB  GLU C 202      52.969 -57.000 -22.500  1.00 13.66           C  
ATOM   4780  O   GLU C 202      52.000 -53.750 -22.719  1.00 13.66           O  
ATOM   4781  CG  GLU C 202      54.031 -58.094 -22.672  1.00 13.66           C  
ATOM   4782  CD  GLU C 202      53.438 -59.469 -22.797  1.00 13.66           C  
ATOM   4783  OE1 GLU C 202      54.188 -60.438 -23.094  1.00 13.66           O  
ATOM   4784  OE2 GLU C 202      52.219 -59.625 -22.609  1.00 13.66           O  
ATOM   4785  N   GLU C 203      51.562 -55.250 -24.047  1.00 14.24           N  
ATOM   4786  CA  GLU C 203      51.375 -55.594 -25.453  1.00 14.24           C  
ATOM   4787  C   GLU C 203      50.375 -54.688 -26.125  1.00 14.24           C  
ATOM   4788  CB  GLU C 203      50.938 -57.062 -25.594  1.00 14.24           C  
ATOM   4789  O   GLU C 203      50.656 -54.094 -27.172  1.00 14.24           O  
ATOM   4790  CG  GLU C 203      52.062 -58.031 -25.812  1.00 14.24           C  
ATOM   4791  CD  GLU C 203      51.625 -59.469 -25.969  1.00 14.24           C  
ATOM   4792  OE1 GLU C 203      52.438 -60.344 -26.375  1.00 14.24           O  
ATOM   4793  OE2 GLU C 203      50.438 -59.750 -25.688  1.00 14.24           O  
ATOM   4794  N   GLY C 204      49.000 -55.031 -26.219  1.00 14.09           N  
ATOM   4795  CA  GLY C 204      48.375 -55.562 -27.422  1.00 14.09           C  
ATOM   4796  C   GLY C 204      47.719 -54.469 -28.281  1.00 14.09           C  
ATOM   4797  O   GLY C 204      47.469 -53.375 -27.812  1.00 14.09           O  
ATOM   4798  N   ILE C 205      47.031 -54.875 -29.531  1.00 14.80           N  
ATOM   4799  CA  ILE C 205      46.969 -54.844 -30.984  1.00 14.80           C  
ATOM   4800  C   ILE C 205      45.781 -54.031 -31.438  1.00 14.80           C  
ATOM   4801  CB  ILE C 205      46.906 -56.281 -31.578  1.00 14.80           C  
ATOM   4802  O   ILE C 205      45.875 -53.188 -32.344  1.00 14.80           O  
ATOM   4803  CG1 ILE C 205      48.250 -56.969 -31.500  1.00 14.80           C  
ATOM   4804  CG2 ILE C 205      46.375 -56.219 -33.000  1.00 14.80           C  
ATOM   4805  CD1 ILE C 205      48.188 -58.469 -31.578  1.00 14.80           C  
ATOM   4806  N   ASN C 206      44.469 -54.312 -31.156  1.00 14.08           N  
ATOM   4807  CA  ASN C 206      43.719 -54.781 -32.312  1.00 14.08           C  
ATOM   4808  C   ASN C 206      43.188 -53.594 -33.156  1.00 14.08           C  
ATOM   4809  CB  ASN C 206      42.594 -55.719 -31.906  1.00 14.08           C  
ATOM   4810  O   ASN C 206      43.094 -52.500 -32.625  1.00 14.08           O  
ATOM   4811  CG  ASN C 206      42.812 -57.156 -32.312  1.00 14.08           C  
ATOM   4812  ND2 ASN C 206      42.188 -58.062 -31.609  1.00 14.08           N  
ATOM   4813  OD1 ASN C 206      43.594 -57.438 -33.250  1.00 14.08           O  
ATOM   4814  N   ARG C 207      41.875 -53.844 -33.906  1.00 14.34           N  
ATOM   4815  CA  ARG C 207      41.438 -54.094 -35.281  1.00 14.34           C  
ATOM   4816  C   ARG C 207      40.719 -52.875 -35.844  1.00 14.34           C  
ATOM   4817  CB  ARG C 207      40.531 -55.312 -35.312  1.00 14.34           C  
ATOM   4818  O   ARG C 207      40.406 -51.938 -35.125  1.00 14.34           O  
ATOM   4819  CG  ARG C 207      41.156 -56.531 -35.969  1.00 14.34           C  
ATOM   4820  CD  ARG C 207      40.156 -57.688 -36.062  1.00 14.34           C  
ATOM   4821  NE  ARG C 207      40.812 -58.906 -36.562  1.00 14.34           N  
ATOM   4822  NH1 ARG C 207      38.906 -60.188 -36.500  1.00 14.34           N  
ATOM   4823  NH2 ARG C 207      40.875 -61.094 -37.250  1.00 14.34           N  
ATOM   4824  CZ  ARG C 207      40.188 -60.062 -36.781  1.00 14.34           C  
ATOM   4825  N   GLU C 208      39.375 -53.031 -36.312  1.00 13.99           N  
ATOM   4826  CA  GLU C 208      38.875 -53.188 -37.688  1.00 13.99           C  
ATOM   4827  C   GLU C 208      38.250 -51.906 -38.219  1.00 13.99           C  
ATOM   4828  CB  GLU C 208      37.844 -54.312 -37.750  1.00 13.99           C  
ATOM   4829  O   GLU C 208      38.000 -50.969 -37.438  1.00 13.99           O  
ATOM   4830  CG  GLU C 208      38.438 -55.688 -37.938  1.00 13.99           C  
ATOM   4831  CD  GLU C 208      37.406 -56.812 -37.875  1.00 13.99           C  
ATOM   4832  OE1 GLU C 208      37.750 -57.969 -38.188  1.00 13.99           O  
ATOM   4833  OE2 GLU C 208      36.250 -56.531 -37.469  1.00 13.99           O  
ATOM   4834  N   ASP C 209      37.000 -52.000 -39.062  1.00 13.95           N  
ATOM   4835  CA  ASP C 209      36.688 -52.000 -40.500  1.00 13.95           C  
ATOM   4836  C   ASP C 209      35.844 -50.781 -40.844  1.00 13.95           C  
ATOM   4837  CB  ASP C 209      35.969 -53.281 -40.906  1.00 13.95           C  
ATOM   4838  O   ASP C 209      36.156 -50.062 -41.812  1.00 13.95           O  
ATOM   4839  CG  ASP C 209      36.438 -53.844 -42.219  1.00 13.95           C  
ATOM   4840  OD1 ASP C 209      37.406 -53.281 -42.812  1.00 13.95           O  
ATOM   4841  OD2 ASP C 209      35.844 -54.844 -42.688  1.00 13.95           O  
ATOM   4842  N   LYS C 210      34.406 -50.750 -40.719  1.00 13.68           N  
ATOM   4843  CA  LYS C 210      33.531 -50.875 -41.875  1.00 13.68           C  
ATOM   4844  C   LYS C 210      33.281 -49.531 -42.531  1.00 13.68           C  
ATOM   4845  CB  LYS C 210      32.188 -51.531 -41.469  1.00 13.68           C  
ATOM   4846  O   LYS C 210      33.438 -48.500 -41.906  1.00 13.68           O  
ATOM   4847  CG  LYS C 210      32.188 -53.031 -41.531  1.00 13.68           C  
ATOM   4848  CD  LYS C 210      30.828 -53.625 -41.156  1.00 13.68           C  
ATOM   4849  CE  LYS C 210      30.812 -55.125 -41.281  1.00 13.68           C  
ATOM   4850  NZ  LYS C 210      29.531 -55.719 -40.750  1.00 13.68           N  
ATOM   4851  N   THR C 211      32.062 -49.500 -43.438  1.00 14.16           N  
ATOM   4852  CA  THR C 211      31.688 -49.375 -44.844  1.00 14.16           C  
ATOM   4853  C   THR C 211      31.109 -48.000 -45.125  1.00 14.16           C  
ATOM   4854  CB  THR C 211      30.688 -50.469 -45.250  1.00 14.16           C  
ATOM   4855  O   THR C 211      30.688 -47.281 -44.219  1.00 14.16           O  
ATOM   4856  CG2 THR C 211      31.391 -51.781 -45.562  1.00 14.16           C  
ATOM   4857  OG1 THR C 211      29.734 -50.656 -44.188  1.00 14.16           O  
ATOM   4858  N   ASP C 212      30.172 -47.875 -46.344  1.00 14.02           N  
ATOM   4859  CA  ASP C 212      30.172 -47.312 -47.688  1.00 14.02           C  
ATOM   4860  C   ASP C 212      29.172 -46.156 -47.781  1.00 14.02           C  
ATOM   4861  CB  ASP C 212      29.828 -48.375 -48.719  1.00 14.02           C  
ATOM   4862  O   ASP C 212      29.516 -45.062 -48.281  1.00 14.02           O  
ATOM   4863  CG  ASP C 212      30.422 -48.094 -50.094  1.00 14.02           C  
ATOM   4864  OD1 ASP C 212      31.344 -47.250 -50.188  1.00 14.02           O  
ATOM   4865  OD2 ASP C 212      29.969 -48.719 -51.062  1.00 14.02           O  
ATOM   4866  N   LYS C 213      27.797 -46.375 -47.750  1.00 13.86           N  
ATOM   4867  CA  LYS C 213      27.016 -46.188 -48.969  1.00 13.86           C  
ATOM   4868  C   LYS C 213      26.641 -44.750 -49.188  1.00 13.86           C  
ATOM   4869  CB  LYS C 213      25.734 -47.062 -48.906  1.00 13.86           C  
ATOM   4870  O   LYS C 213      26.609 -43.938 -48.250  1.00 13.86           O  
ATOM   4871  CG  LYS C 213      25.922 -48.469 -49.406  1.00 13.86           C  
ATOM   4872  CD  LYS C 213      24.625 -49.281 -49.312  1.00 13.86           C  
ATOM   4873  CE  LYS C 213      24.781 -50.688 -49.875  1.00 13.86           C  
ATOM   4874  NZ  LYS C 213      23.547 -51.500 -49.688  1.00 13.86           N  
ATOM   4875  N   GLY C 214      25.750 -44.438 -50.438  1.00 14.12           N  
ATOM   4876  CA  GLY C 214      25.641 -43.719 -51.688  1.00 14.12           C  
ATOM   4877  C   GLY C 214      24.672 -42.531 -51.594  1.00 14.12           C  
ATOM   4878  O   GLY C 214      25.031 -41.406 -51.938  1.00 14.12           O  
ATOM   4879  N   GLY C 215      23.266 -42.688 -51.781  1.00 13.85           N  
ATOM   4880  CA  GLY C 215      22.641 -42.281 -53.031  1.00 13.85           C  
ATOM   4881  C   GLY C 215      22.141 -40.844 -53.000  1.00 13.85           C  
ATOM   4882  O   GLY C 215      22.109 -40.219 -51.938  1.00 13.85           O  
ATOM   4883  N   GLU C 216      20.734 -40.562 -53.562  1.00 14.03           N  
ATOM   4884  CA  GLU C 216      20.281 -39.938 -54.812  1.00 14.03           C  
ATOM   4885  C   GLU C 216      19.781 -38.531 -54.531  1.00 14.03           C  
ATOM   4886  CB  GLU C 216      19.188 -40.781 -55.469  1.00 14.03           C  
ATOM   4887  O   GLU C 216      19.578 -38.125 -53.375  1.00 14.03           O  
ATOM   4888  CG  GLU C 216      19.594 -41.375 -56.812  1.00 14.03           C  
ATOM   4889  CD  GLU C 216      18.547 -42.312 -57.375  1.00 14.03           C  
ATOM   4890  OE1 GLU C 216      18.594 -42.594 -58.594  1.00 14.03           O  
ATOM   4891  OE2 GLU C 216      17.672 -42.781 -56.594  1.00 14.03           O  
ATOM   4892  N   LYS C 217      18.297 -38.250 -55.031  1.00 14.05           N  
ATOM   4893  CA  LYS C 217      17.844 -37.531 -56.188  1.00 14.05           C  
ATOM   4894  C   LYS C 217      17.422 -36.094 -55.812  1.00 14.05           C  
ATOM   4895  CB  LYS C 217      16.672 -38.250 -56.875  1.00 14.05           C  
ATOM   4896  O   LYS C 217      17.234 -35.781 -54.656  1.00 14.05           O  
ATOM   4897  CG  LYS C 217      17.094 -39.250 -57.938  1.00 14.05           C  
ATOM   4898  CD  LYS C 217      15.883 -39.969 -58.531  1.00 14.05           C  
ATOM   4899  CE  LYS C 217      16.297 -40.938 -59.625  1.00 14.05           C  
ATOM   4900  NZ  LYS C 217      15.117 -41.625 -60.219  1.00 14.05           N  
ATOM   4901  N   GLY C 218      16.078 -35.562 -56.531  1.00 13.71           N  
ATOM   4902  CA  GLY C 218      15.789 -34.656 -57.594  1.00 13.71           C  
ATOM   4903  C   GLY C 218      15.211 -33.312 -57.125  1.00 13.71           C  
ATOM   4904  O   GLY C 218      15.852 -32.281 -57.250  1.00 13.71           O  
ATOM   4905  N   LYS C 219      13.680 -33.062 -57.375  1.00 14.70           N  
ATOM   4906  CA  LYS C 219      13.102 -32.188 -58.406  1.00 14.70           C  
ATOM   4907  C   LYS C 219      12.766 -30.828 -57.812  1.00 14.70           C  
ATOM   4908  CB  LYS C 219      11.844 -32.844 -59.000  1.00 14.70           C  
ATOM   4909  O   LYS C 219      12.672 -30.672 -56.594  1.00 14.70           O  
ATOM   4910  CG  LYS C 219      12.109 -33.688 -60.219  1.00 14.70           C  
ATOM   4911  CD  LYS C 219      10.828 -34.312 -60.750  1.00 14.70           C  
ATOM   4912  CE  LYS C 219      11.078 -35.125 -62.000  1.00 14.70           C  
ATOM   4913  NZ  LYS C 219       9.828 -35.781 -62.531  1.00 14.70           N  
ATOM   4914  N   GLU C 220      11.430 -30.094 -58.406  1.00 14.66           N  
ATOM   4915  CA  GLU C 220      11.070 -29.016 -59.312  1.00 14.66           C  
ATOM   4916  C   GLU C 220      10.492 -27.828 -58.562  1.00 14.66           C  
ATOM   4917  CB  GLU C 220      10.062 -29.516 -60.344  1.00 14.66           C  
ATOM   4918  O   GLU C 220       9.961 -27.969 -57.469  1.00 14.66           O  
ATOM   4919  CG  GLU C 220      10.703 -29.984 -61.656  1.00 14.66           C  
ATOM   4920  CD  GLU C 220       9.703 -30.547 -62.656  1.00 14.66           C  
ATOM   4921  OE1 GLU C 220      10.062 -30.750 -63.812  1.00 14.66           O  
ATOM   4922  OE2 GLU C 220       8.547 -30.812 -62.250  1.00 14.66           O  
ATOM   4923  N   ALA C 221      10.469 -26.500 -59.188  1.00 16.38           N  
ATOM   4924  CA  ALA C 221      10.500 -25.047 -59.219  1.00 16.38           C  
ATOM   4925  C   ALA C 221       9.086 -24.469 -59.188  1.00 16.38           C  
ATOM   4926  CB  ALA C 221      11.266 -24.547 -60.438  1.00 16.38           C  
ATOM   4927  O   ALA C 221       8.898 -23.281 -58.969  1.00 16.38           O  
ATOM   4928  N   ASP C 222       7.957 -25.062 -59.625  1.00 15.95           N  
ATOM   4929  CA  ASP C 222       7.215 -24.234 -60.562  1.00 15.95           C  
ATOM   4930  C   ASP C 222       6.562 -23.047 -59.875  1.00 15.95           C  
ATOM   4931  CB  ASP C 222       6.148 -25.062 -61.312  1.00 15.95           C  
ATOM   4932  O   ASP C 222       6.160 -23.156 -58.719  1.00 15.95           O  
ATOM   4933  CG  ASP C 222       6.680 -25.750 -62.531  1.00 15.95           C  
ATOM   4934  OD1 ASP C 222       7.574 -25.203 -63.219  1.00 15.95           O  
ATOM   4935  OD2 ASP C 222       6.195 -26.859 -62.844  1.00 15.95           O  
ATOM   4936  N   LYS C 223       6.371 -21.750 -60.688  1.00 17.22           N  
ATOM   4937  CA  LYS C 223       6.188 -20.328 -60.906  1.00 17.22           C
[truncated: 6,886 more chars]
