# Supplementary material for: Chp1 is a dedicated chaperone at the ribosome that safeguards eEF1A biogenesis
Source: Nat Commun. 2024 Feb 15;15:1382. doi: 10.1038/s41467-024-45645-w (PMC10869706; doi:10.1038/s41467-024-45645-w)
Supplement: Supplementary file 5 — Supplementary Data 2 [file 41467_2024_45645_MOESM5_ESM.zip › Supplmentary Data 2/NAC_PBDC1/NAC_PBDC1_c664a_unrelaxed_rank_004_alphafold2_multimer_v3_model_4_seed_000.pdb]

MODEL     1                                                                     
ATOM      1  N   MET A   1      58.781 -69.375-110.812  1.00 22.94           N  
ATOM      2  CA  MET A   1      60.031 -68.750-110.312  1.00 22.94           C  
ATOM      3  C   MET A   1      60.406 -69.438-108.938  1.00 22.94           C  
ATOM      4  CB  MET A   1      59.875 -67.250-110.125  1.00 22.94           C  
ATOM      5  O   MET A   1      59.625 -69.438-108.000  1.00 22.94           O  
ATOM      6  CG  MET A   1      60.250 -66.438-111.375  1.00 22.94           C  
ATOM      7  SD  MET A   1      60.531 -64.688-111.000  1.00 22.94           S  
ATOM      8  CE  MET A   1      61.312 -64.188-112.500  1.00 22.94           C  
ATOM      9  N   PRO A   2      61.500 -69.938-108.500  1.00 26.27           N  
ATOM     10  CA  PRO A   2      61.938 -71.188-107.938  1.00 26.27           C  
ATOM     11  C   PRO A   2      62.438 -71.062-106.500  1.00 26.27           C  
ATOM     12  CB  PRO A   2      63.062 -71.688-108.875  1.00 26.27           C  
ATOM     13  O   PRO A   2      62.656 -72.062-105.812  1.00 26.27           O  
ATOM     14  CG  PRO A   2      63.594 -70.375-109.438  1.00 26.27           C  
ATOM     15  CD  PRO A   2      62.656 -69.250-109.062  1.00 26.27           C  
ATOM     16  N   GLY A   3      62.250 -70.500-105.750  1.00 18.14           N  
ATOM     17  CA  GLY A   3      63.406 -69.938-105.125  1.00 18.14           C  
ATOM     18  C   GLY A   3      64.062 -70.750-104.062  1.00 18.14           C  
ATOM     19  O   GLY A   3      63.375 -71.625-103.438  1.00 18.14           O  
ATOM     20  N   GLU A   4      65.438 -70.500-103.688  1.00 19.64           N  
ATOM     21  CA  GLU A   4      66.625 -71.250-103.250  1.00 19.64           C  
ATOM     22  C   GLU A   4      66.688 -71.438-101.750  1.00 19.64           C  
ATOM     23  CB  GLU A   4      67.875 -70.438-103.688  1.00 19.64           C  
ATOM     24  O   GLU A   4      67.312 -72.375-101.250  1.00 19.64           O  
ATOM     25  CG  GLU A   4      68.938 -71.312-104.375  1.00 19.64           C  
ATOM     26  CD  GLU A   4      70.125 -70.562-104.938  1.00 19.64           C  
ATOM     27  OE1 GLU A   4      71.250 -70.750-104.438  1.00 19.64           O  
ATOM     28  OE2 GLU A   4      69.875 -69.688-105.812  1.00 19.64           O  
ATOM     29  N   ALA A   5      65.750 -71.188-101.062  1.00 21.62           N  
ATOM     30  CA  ALA A   5      66.188 -70.500 -99.875  1.00 21.62           C  
ATOM     31  C   ALA A   5      66.875 -71.438 -98.938  1.00 21.62           C  
ATOM     32  CB  ALA A   5      65.000 -69.812 -99.125  1.00 21.62           C  
ATOM     33  O   ALA A   5      66.438 -72.562 -98.688  1.00 21.62           O  
ATOM     34  N   THR A   6      67.625 -71.062 -99.062  1.00 19.19           N  
ATOM     35  CA  THR A   6      68.938 -71.688 -98.875  1.00 19.19           C  
ATOM     36  C   THR A   6      68.938 -72.500 -97.562  1.00 19.19           C  
ATOM     37  CB  THR A   6      70.062 -70.688 -98.812  1.00 19.19           C  
ATOM     38  O   THR A   6      68.000 -72.438 -96.750  1.00 19.19           O  
ATOM     39  CG2 THR A   6      70.375 -70.125-100.250  1.00 19.19           C  
ATOM     40  OG1 THR A   6      69.750 -69.625 -98.000  1.00 19.19           O  
ATOM     41  N   GLU A   7      69.938 -72.062 -96.812  1.00 18.50           N  
ATOM     42  CA  GLU A   7      71.250 -72.625 -96.375  1.00 18.50           C  
ATOM     43  C   GLU A   7      71.062 -73.375 -95.125  1.00 18.50           C  
ATOM     44  CB  GLU A   7      72.250 -71.500 -96.250  1.00 18.50           C  
ATOM     45  O   GLU A   7      71.562 -74.500 -95.000  1.00 18.50           O  
ATOM     46  CG  GLU A   7      73.688 -72.000 -96.375  1.00 18.50           C  
ATOM     47  CD  GLU A   7      74.750 -70.875 -96.375  1.00 18.50           C  
ATOM     48  OE1 GLU A   7      75.875 -71.062 -95.875  1.00 18.50           O  
ATOM     49  OE2 GLU A   7      74.438 -69.812 -96.875  1.00 18.50           O  
ATOM     50  N   THR A   8      70.438 -72.688 -94.125  1.00 16.14           N  
ATOM     51  CA  THR A   8      71.250 -72.125 -93.062  1.00 16.14           C  
ATOM     52  C   THR A   8      71.188 -73.000 -91.812  1.00 16.14           C  
ATOM     53  CB  THR A   8      70.750 -70.688 -92.750  1.00 16.14           C  
ATOM     54  O   THR A   8      70.062 -73.375 -91.375  1.00 16.14           O  
ATOM     55  CG2 THR A   8      71.750 -69.625 -93.125  1.00 16.14           C  
ATOM     56  OG1 THR A   8      69.500 -70.438 -93.438  1.00 16.14           O  
ATOM     57  N   VAL A   9      72.125 -73.062 -91.000  1.00 19.55           N  
ATOM     58  CA  VAL A   9      73.000 -74.062 -90.438  1.00 19.55           C  
ATOM     59  C   VAL A   9      72.375 -74.562 -89.125  1.00 19.55           C  
ATOM     60  CB  VAL A   9      74.438 -73.625 -90.250  1.00 19.55           C  
ATOM     61  O   VAL A   9      71.500 -73.938 -88.562  1.00 19.55           O  
ATOM     62  CG1 VAL A   9      75.438 -74.562 -90.875  1.00 19.55           C  
ATOM     63  CG2 VAL A   9      74.625 -72.188 -90.812  1.00 19.55           C  
ATOM     64  N   PRO A  10      73.125 -74.562 -88.188  1.00 17.17           N  
ATOM     65  CA  PRO A  10      73.750 -75.688 -87.438  1.00 17.17           C  
ATOM     66  C   PRO A  10      73.125 -75.875 -86.062  1.00 17.17           C  
ATOM     67  CB  PRO A  10      75.188 -75.250 -87.375  1.00 17.17           C  
ATOM     68  O   PRO A  10      72.812 -77.062 -85.750  1.00 17.17           O  
ATOM     69  CG  PRO A  10      75.188 -73.750 -87.500  1.00 17.17           C  
ATOM     70  CD  PRO A  10      73.812 -73.312 -88.000  1.00 17.17           C  
ATOM     71  N   ALA A  11      73.312 -75.438 -85.000  1.00 17.12           N  
ATOM     72  CA  ALA A  11      74.250 -75.688 -83.875  1.00 17.12           C  
ATOM     73  C   ALA A  11      73.438 -76.062 -82.625  1.00 17.12           C  
ATOM     74  CB  ALA A  11      75.188 -74.500 -83.625  1.00 17.12           C  
ATOM     75  O   ALA A  11      72.625 -75.250 -82.125  1.00 17.12           O  
ATOM     76  N   THR A  12      73.125 -76.875 -82.438  1.00 18.50           N  
ATOM     77  CA  THR A  12      72.375 -77.750 -81.562  1.00 18.50           C  
ATOM     78  C   THR A  12      73.000 -77.750 -80.188  1.00 18.50           C  
ATOM     79  CB  THR A  12      72.375 -79.188 -82.125  1.00 18.50           C  
ATOM     80  O   THR A  12      74.125 -78.250 -80.000  1.00 18.50           O  
ATOM     81  CG2 THR A  12      71.062 -79.500 -82.875  1.00 18.50           C  
ATOM     82  OG1 THR A  12      73.438 -79.312 -83.062  1.00 18.50           O  
ATOM     83  N   GLU A  13      72.688 -77.000 -79.125  1.00 13.65           N  
ATOM     84  CA  GLU A  13      73.625 -76.688 -78.062  1.00 13.65           C  
ATOM     85  C   GLU A  13      73.875 -77.875 -77.188  1.00 13.65           C  
ATOM     86  CB  GLU A  13      73.062 -75.500 -77.188  1.00 13.65           C  
ATOM     87  O   GLU A  13      73.062 -78.750 -77.062  1.00 13.65           O  
ATOM     88  CG  GLU A  13      74.125 -74.500 -76.812  1.00 13.65           C  
ATOM     89  CD  GLU A  13      73.562 -73.188 -76.312  1.00 13.65           C  
ATOM     90  OE1 GLU A  13      73.750 -72.875 -75.125  1.00 13.65           O  
ATOM     91  OE2 GLU A  13      72.812 -72.500 -77.062  1.00 13.65           O  
ATOM     92  N   GLN A  14      75.062 -78.000 -76.750  1.00 13.43           N  
ATOM     93  CA  GLN A  14      75.875 -78.812 -75.812  1.00 13.43           C  
ATOM     94  C   GLN A  14      75.125 -79.062 -74.500  1.00 13.43           C  
ATOM     95  CB  GLN A  14      77.188 -78.125 -75.562  1.00 13.43           C  
ATOM     96  O   GLN A  14      75.312 -80.125 -73.875  1.00 13.43           O  
ATOM     97  CG  GLN A  14      78.250 -78.375 -76.625  1.00 13.43           C  
ATOM     98  CD  GLN A  14      79.625 -77.812 -76.312  1.00 13.43           C  
ATOM     99  NE2 GLN A  14      80.625 -78.125 -77.125  1.00 13.43           N  
ATOM    100  OE1 GLN A  14      79.750 -77.000 -75.375  1.00 13.43           O  
ATOM    101  N   GLU A  15      74.500 -78.062 -73.438  1.00 14.23           N  
ATOM    102  CA  GLU A  15      75.188 -77.688 -72.188  1.00 14.23           C  
ATOM    103  C   GLU A  15      75.125 -78.750 -71.125  1.00 14.23           C  
ATOM    104  CB  GLU A  15      74.562 -76.375 -71.625  1.00 14.23           C  
ATOM    105  O   GLU A  15      74.125 -79.500 -71.062  1.00 14.23           O  
ATOM    106  CG  GLU A  15      75.562 -75.500 -70.875  1.00 14.23           C  
ATOM    107  CD  GLU A  15      75.000 -74.125 -70.500  1.00 14.23           C  
ATOM    108  OE1 GLU A  15      74.875 -73.812 -69.312  1.00 14.23           O  
ATOM    109  OE2 GLU A  15      74.625 -73.375 -71.438  1.00 14.23           O  
ATOM    110  N   LEU A  16      75.750 -78.688 -70.625  1.00 13.07           N  
ATOM    111  CA  LEU A  16      76.750 -79.188 -69.750  1.00 13.07           C  
ATOM    112  C   LEU A  16      76.125 -80.000 -68.625  1.00 13.07           C  
ATOM    113  CB  LEU A  16      77.562 -78.062 -69.125  1.00 13.07           C  
ATOM    114  O   LEU A  16      74.875 -80.000 -68.438  1.00 13.07           O  
ATOM    115  CG  LEU A  16      78.875 -77.688 -69.875  1.00 13.07           C  
ATOM    116  CD1 LEU A  16      78.938 -76.188 -70.062  1.00 13.07           C  
ATOM    117  CD2 LEU A  16      80.062 -78.188 -69.125  1.00 13.07           C  
ATOM    118  N   PRO A  17      76.500 -79.250 -66.812  1.00 14.85           N  
ATOM    119  CA  PRO A  17      77.562 -79.562 -65.875  1.00 14.85           C  
ATOM    120  C   PRO A  17      77.062 -80.562 -64.750  1.00 14.85           C  
ATOM    121  CB  PRO A  17      77.938 -78.250 -65.250  1.00 14.85           C  
ATOM    122  O   PRO A  17      75.875 -80.625 -64.500  1.00 14.85           O  
ATOM    123  CG  PRO A  17      76.812 -77.312 -65.562  1.00 14.85           C  
ATOM    124  CD  PRO A  17      75.875 -78.062 -66.438  1.00 14.85           C  
ATOM    125  N   GLN A  18      77.562 -80.438 -64.062  1.00 13.71           N  
ATOM    126  CA  GLN A  18      78.250 -81.312 -63.094  1.00 13.71           C  
ATOM    127  C   GLN A  18      77.312 -81.688 -61.969  1.00 13.71           C  
ATOM    128  CB  GLN A  18      79.500 -80.688 -62.531  1.00 13.71           C  
ATOM    129  O   GLN A  18      76.188 -81.125 -61.812  1.00 13.71           O  
ATOM    130  CG  GLN A  18      80.688 -80.688 -63.469  1.00 13.71           C  
ATOM    131  CD  GLN A  18      82.000 -80.375 -62.781  1.00 13.71           C  
ATOM    132  NE2 GLN A  18      83.125 -80.500 -63.500  1.00 13.71           N  
ATOM    133  OE1 GLN A  18      82.000 -80.062 -61.594  1.00 13.71           O  
ATOM    134  N   PRO A  19      77.688 -81.375 -60.688  1.00 16.17           N  
ATOM    135  CA  PRO A  19      78.188 -82.188 -59.594  1.00 16.17           C  
ATOM    136  C   PRO A  19      77.125 -82.562 -58.594  1.00 16.17           C  
ATOM    137  CB  PRO A  19      79.250 -81.250 -58.938  1.00 16.17           C  
ATOM    138  O   PRO A  19      76.000 -82.000 -58.625  1.00 16.17           O  
ATOM    139  CG  PRO A  19      78.812 -79.875 -59.281  1.00 16.17           C  
ATOM    140  CD  PRO A  19      77.750 -79.938 -60.375  1.00 16.17           C  
ATOM    141  N   GLN A  20      77.438 -82.500 -57.062  1.00 15.07           N  
ATOM    142  CA  GLN A  20      77.938 -83.188 -55.906  1.00 15.07           C  
ATOM    143  C   GLN A  20      76.938 -83.250 -54.781  1.00 15.07           C  
ATOM    144  CB  GLN A  20      79.188 -82.500 -55.375  1.00 15.07           C  
ATOM    145  O   GLN A  20      76.000 -82.438 -54.719  1.00 15.07           O  
ATOM    146  CG  GLN A  20      80.500 -82.875 -56.125  1.00 15.07           C  
ATOM    147  CD  GLN A  20      81.688 -82.125 -55.625  1.00 15.07           C  
ATOM    148  NE2 GLN A  20      82.875 -82.625 -56.000  1.00 15.07           N  
ATOM    149  OE1 GLN A  20      81.562 -81.125 -54.938  1.00 15.07           O  
ATOM    150  N   ALA A  21      77.000 -84.250 -53.781  1.00 16.25           N  
ATOM    151  CA  ALA A  21      76.500 -85.188 -52.781  1.00 16.25           C  
ATOM    152  C   ALA A  21      75.938 -84.438 -51.562  1.00 16.25           C  
ATOM    153  CB  ALA A  21      77.562 -86.188 -52.344  1.00 16.25           C  
ATOM    154  O   ALA A  21      74.938 -84.875 -50.969  1.00 16.25           O  
ATOM    155  N   GLU A  22      76.562 -83.312 -51.062  1.00 16.84           N  
ATOM    156  CA  GLU A  22      77.125 -83.375 -49.750  1.00 16.84           C  
ATOM    157  C   GLU A  22      76.062 -83.438 -48.656  1.00 16.84           C  
ATOM    158  CB  GLU A  22      78.125 -82.250 -49.500  1.00 16.84           C  
ATOM    159  O   GLU A  22      75.000 -82.875 -48.844  1.00 16.84           O  
ATOM    160  CG  GLU A  22      79.562 -82.500 -49.969  1.00 16.84           C  
ATOM    161  CD  GLU A  22      80.562 -82.062 -48.938  1.00 16.84           C  
ATOM    162  OE1 GLU A  22      81.438 -82.875 -48.562  1.00 16.84           O  
ATOM    163  OE2 GLU A  22      80.562 -80.875 -48.531  1.00 16.84           O  
ATOM    164  N   THR A  23      76.438 -83.562 -47.344  1.00 18.45           N  
ATOM    165  CA  THR A  23      76.750 -84.000 -45.969  1.00 18.45           C  
ATOM    166  C   THR A  23      75.875 -83.250 -44.938  1.00 18.45           C  
ATOM    167  CB  THR A  23      78.188 -83.875 -45.625  1.00 18.45           C  
ATOM    168  O   THR A  23      75.438 -82.125 -45.219  1.00 18.45           O  
ATOM    169  CG2 THR A  23      79.000 -85.125 -46.094  1.00 18.45           C  
ATOM    170  OG1 THR A  23      78.750 -82.688 -46.281  1.00 18.45           O  
ATOM    171  N   GLY A  24      76.000 -83.625 -43.594  1.00 18.23           N  
ATOM    172  CA  GLY A  24      75.688 -83.875 -42.219  1.00 18.23           C  
ATOM    173  C   GLY A  24      75.375 -82.625 -41.438  1.00 18.23           C  
ATOM    174  O   GLY A  24      75.500 -81.500 -41.938  1.00 18.23           O  
ATOM    175  N   SER A  25      75.688 -82.625 -40.281  1.00 16.64           N  
ATOM    176  CA  SER A  25      75.500 -82.375 -38.844  1.00 16.64           C  
ATOM    177  C   SER A  25      75.938 -81.000 -38.406  1.00 16.64           C  
ATOM    178  CB  SER A  25      76.250 -83.438 -38.031  1.00 16.64           C  
ATOM    179  O   SER A  25      75.750 -80.625 -37.250  1.00 16.64           O  
ATOM    180  OG  SER A  25      75.938 -83.375 -36.656  1.00 16.64           O  
ATOM    181  N   GLY A  26      76.625 -80.312 -39.500  1.00 17.20           N  
ATOM    182  CA  GLY A  26      77.812 -79.875 -38.812  1.00 17.20           C  
ATOM    183  C   GLY A  26      77.562 -78.938 -37.656  1.00 17.20           C  
ATOM    184  O   GLY A  26      76.438 -78.438 -37.500  1.00 17.20           O  
ATOM    185  N   THR A  27      78.125 -77.688 -37.750  1.00 18.97           N  
ATOM    186  CA  THR A  27      79.188 -77.062 -36.969  1.00 18.97           C  
ATOM    187  C   THR A  27      78.562 -76.125 -35.906  1.00 18.97           C  
ATOM    188  CB  THR A  27      80.125 -76.250 -37.875  1.00 18.97           C  
ATOM    189  O   THR A  27      77.438 -75.625 -36.062  1.00 18.97           O  
ATOM    190  CG2 THR A  27      80.812 -77.188 -38.875  1.00 18.97           C  
ATOM    191  OG1 THR A  27      79.375 -75.312 -38.625  1.00 18.97           O  
ATOM    192  N   GLU A  28      79.500 -75.688 -35.062  1.00 18.17           N  
ATOM    193  CA  GLU A  28      80.000 -75.125 -33.812  1.00 18.17           C  
ATOM    194  C   GLU A  28      79.438 -73.750 -33.500  1.00 18.17           C  
ATOM    195  CB  GLU A  28      81.562 -75.062 -33.812  1.00 18.17           C  
ATOM    196  O   GLU A  28      78.875 -73.562 -32.406  1.00 18.17           O  
ATOM    197  CG  GLU A  28      82.188 -76.438 -33.562  1.00 18.17           C  
ATOM    198  CD  GLU A  28      83.688 -76.312 -33.188  1.00 18.17           C  
ATOM    199  OE1 GLU A  28      84.062 -76.750 -32.094  1.00 18.17           O  
ATOM    200  OE2 GLU A  28      84.438 -75.750 -34.031  1.00 18.17           O  
ATOM    201  N   SER A  29      80.250 -72.750 -33.875  1.00 17.61           N  
ATOM    202  CA  SER A  29      81.062 -71.938 -32.938  1.00 17.61           C  
ATOM    203  C   SER A  29      80.312 -70.625 -32.562  1.00 17.61           C  
ATOM    204  CB  SER A  29      82.438 -71.625 -33.500  1.00 17.61           C  
ATOM    205  O   SER A  29      80.125 -70.312 -31.391  1.00 17.61           O  
ATOM    206  OG  SER A  29      83.125 -72.812 -33.875  1.00 17.61           O  
ATOM    207  N   ASP A  30      80.688 -69.500 -33.406  1.00 17.80           N  
ATOM    208  CA  ASP A  30      81.562 -68.438 -32.875  1.00 17.80           C  
ATOM    209  C   ASP A  30      80.688 -67.375 -32.250  1.00 17.80           C  
ATOM    210  CB  ASP A  30      82.438 -67.875 -34.000  1.00 17.80           C  
ATOM    211  O   ASP A  30      79.500 -67.250 -32.500  1.00 17.80           O  
ATOM    212  CG  ASP A  30      83.812 -68.562 -34.062  1.00 17.80           C  
ATOM    213  OD1 ASP A  30      84.500 -68.562 -33.062  1.00 17.80           O  
ATOM    214  OD2 ASP A  30      84.125 -69.062 -35.188  1.00 17.80           O  
ATOM    215  N   SER A  31      81.188 -66.062 -32.438  1.00 17.58           N  
ATOM    216  CA  SER A  31      81.750 -64.938 -31.719  1.00 17.58           C  
ATOM    217  C   SER A  31      80.812 -63.750 -31.641  1.00 17.58           C  
ATOM    218  CB  SER A  31      83.062 -64.500 -32.375  1.00 17.58           C  
ATOM    219  O   SER A  31      81.188 -62.688 -31.203  1.00 17.58           O  
ATOM    220  OG  SER A  31      84.000 -65.625 -32.438  1.00 17.58           O  
ATOM    221  N   ASP A  32      79.625 -63.750 -32.344  1.00 16.62           N  
ATOM    222  CA  ASP A  32      79.438 -62.344 -32.781  1.00 16.62           C  
ATOM    223  C   ASP A  32      79.438 -61.406 -31.609  1.00 16.62           C  
ATOM    224  CB  ASP A  32      78.188 -62.188 -33.625  1.00 16.62           C  
ATOM    225  O   ASP A  32      78.812 -61.688 -30.578  1.00 16.62           O  
ATOM    226  CG  ASP A  32      78.438 -61.906 -35.094  1.00 16.62           C  
ATOM    227  OD1 ASP A  32      79.375 -61.125 -35.375  1.00 16.62           O  
ATOM    228  OD2 ASP A  32      77.750 -62.438 -35.938  1.00 16.62           O  
ATOM    229  N   GLU A  33      80.125 -60.250 -31.656  1.00 18.77           N  
ATOM    230  CA  GLU A  33      80.812 -59.062 -31.203  1.00 18.77           C  
ATOM    231  C   GLU A  33      79.875 -58.125 -30.438  1.00 18.77           C  
ATOM    232  CB  GLU A  33      81.438 -58.312 -32.375  1.00 18.77           C  
ATOM    233  O   GLU A  33      78.688 -58.188 -30.594  1.00 18.77           O  
ATOM    234  CG  GLU A  33      82.750 -57.594 -32.031  1.00 18.77           C  
ATOM    235  CD  GLU A  33      83.500 -57.125 -33.250  1.00 18.77           C  
ATOM    236  OE1 GLU A  33      84.312 -56.156 -33.125  1.00 18.77           O  
ATOM    237  OE2 GLU A  33      83.312 -57.719 -34.344  1.00 18.77           O  
ATOM    238  N   SER A  34      80.312 -56.688 -30.391  1.00 17.14           N  
ATOM    239  CA  SER A  34      80.688 -55.625 -29.469  1.00 17.14           C  
ATOM    240  C   SER A  34      79.562 -54.625 -29.234  1.00 17.14           C  
ATOM    241  CB  SER A  34      81.938 -54.906 -29.984  1.00 17.14           C  
ATOM    242  O   SER A  34      79.562 -53.875 -28.281  1.00 17.14           O  
ATOM    243  OG  SER A  34      82.812 -55.812 -30.672  1.00 17.14           O  
ATOM    244  N   VAL A  35      78.500 -54.250 -30.266  1.00 16.36           N  
ATOM    245  CA  VAL A  35      78.500 -52.812 -30.344  1.00 16.36           C  
ATOM    246  C   VAL A  35      77.812 -52.219 -29.125  1.00 16.36           C  
ATOM    247  CB  VAL A  35      77.812 -52.312 -31.641  1.00 16.36           C  
ATOM    248  O   VAL A  35      76.625 -52.594 -28.828  1.00 16.36           O  
ATOM    249  CG1 VAL A  35      78.188 -50.875 -31.938  1.00 16.36           C  
ATOM    250  CG2 VAL A  35      78.188 -53.219 -32.812  1.00 16.36           C  
ATOM    251  N   PRO A  36      78.438 -51.656 -28.125  1.00 18.77           N  
ATOM    252  CA  PRO A  36      78.125 -51.156 -26.781  1.00 18.77           C  
ATOM    253  C   PRO A  36      77.188 -49.938 -26.812  1.00 18.77           C  
ATOM    254  CB  PRO A  36      79.500 -50.781 -26.203  1.00 18.77           C  
ATOM    255  O   PRO A  36      76.938 -49.344 -25.781  1.00 18.77           O  
ATOM    256  CG  PRO A  36      80.375 -50.594 -27.406  1.00 18.77           C  
ATOM    257  CD  PRO A  36      79.688 -51.156 -28.609  1.00 18.77           C  
ATOM    258  N   GLU A  37      76.500 -49.531 -28.000  1.00 19.38           N  
ATOM    259  CA  GLU A  37      76.438 -48.062 -28.016  1.00 19.38           C  
ATOM    260  C   GLU A  37      75.750 -47.562 -26.766  1.00 19.38           C  
ATOM    261  CB  GLU A  37      75.688 -47.594 -29.266  1.00 19.38           C  
ATOM    262  O   GLU A  37      74.875 -48.219 -26.219  1.00 19.38           O  
ATOM    263  CG  GLU A  37      76.562 -47.281 -30.453  1.00 19.38           C  
ATOM    264  CD  GLU A  37      75.812 -46.656 -31.609  1.00 19.38           C  
ATOM    265  OE1 GLU A  37      76.375 -45.688 -32.219  1.00 19.38           O  
ATOM    266  OE2 GLU A  37      74.688 -47.125 -31.938  1.00 19.38           O  
ATOM    267  N   LEU A  38      76.062 -46.250 -26.344  1.00 18.44           N  
ATOM    268  CA  LEU A  38      76.312 -45.312 -25.266  1.00 18.44           C  
ATOM    269  C   LEU A  38      74.938 -44.781 -24.703  1.00 18.44           C  
ATOM    270  CB  LEU A  38      77.125 -44.125 -25.750  1.00 18.44           C  
ATOM    271  O   LEU A  38      74.062 -44.469 -25.469  1.00 18.44           O  
ATOM    272  CG  LEU A  38      78.625 -44.219 -25.469  1.00 18.44           C  
ATOM    273  CD1 LEU A  38      79.438 -43.781 -26.688  1.00 18.44           C  
ATOM    274  CD2 LEU A  38      79.000 -43.375 -24.250  1.00 18.44           C  
ATOM    275  N   GLU A  39      74.750 -44.688 -23.359  1.00 21.89           N  
ATOM    276  CA  GLU A  39      73.875 -44.562 -22.188  1.00 21.89           C  
ATOM    277  C   GLU A  39      73.375 -43.125 -22.047  1.00 21.89           C  
ATOM    278  CB  GLU A  39      74.562 -45.000 -20.922  1.00 21.89           C  
ATOM    279  O   GLU A  39      73.250 -42.594 -20.938  1.00 21.89           O  
ATOM    280  CG  GLU A  39      74.438 -46.469 -20.625  1.00 21.89           C  
ATOM    281  CD  GLU A  39      75.125 -46.875 -19.312  1.00 21.89           C  
ATOM    282  OE1 GLU A  39      74.375 -47.406 -18.422  1.00 21.89           O  
ATOM    283  OE2 GLU A  39      76.312 -46.688 -19.156  1.00 21.89           O  
ATOM    284  N   GLU A  40      73.188 -42.219 -23.234  1.00 19.25           N  
ATOM    285  CA  GLU A  40      73.125 -40.781 -22.953  1.00 19.25           C  
ATOM    286  C   GLU A  40      72.062 -40.469 -21.922  1.00 19.25           C  
ATOM    287  CB  GLU A  40      72.938 -39.969 -24.234  1.00 19.25           C  
ATOM    288  O   GLU A  40      71.000 -41.031 -21.984  1.00 19.25           O  
ATOM    289  CG  GLU A  40      74.188 -39.688 -25.000  1.00 19.25           C  
ATOM    290  CD  GLU A  40      74.062 -38.594 -26.047  1.00 19.25           C  
ATOM    291  OE1 GLU A  40      74.625 -37.500 -25.859  1.00 19.25           O  
ATOM    292  OE2 GLU A  40      73.312 -38.844 -27.047  1.00 19.25           O  
ATOM    293  N   GLN A  41      72.250 -39.469 -20.797  1.00 18.42           N  
ATOM    294  CA  GLN A  41      72.000 -39.000 -19.438  1.00 18.42           C  
ATOM    295  C   GLN A  41      70.812 -38.062 -19.359  1.00 18.42           C  
ATOM    296  CB  GLN A  41      73.250 -38.281 -18.906  1.00 18.42           C  
ATOM    297  O   GLN A  41      70.750 -37.219 -18.469  1.00 18.42           O  
ATOM    298  CG  GLN A  41      74.438 -39.250 -18.531  1.00 18.42           C  
ATOM    299  CD  GLN A  41      75.625 -38.500 -18.016  1.00 18.42           C  
ATOM    300  NE2 GLN A  41      76.625 -39.281 -17.531  1.00 18.42           N  
ATOM    301  OE1 GLN A  41      75.688 -37.281 -18.047  1.00 18.42           O  
ATOM    302  N   ASP A  42      69.812 -37.812 -20.359  1.00 16.75           N  
ATOM    303  CA  ASP A  42      69.125 -36.531 -20.453  1.00 16.75           C  
ATOM    304  C   ASP A  42      68.188 -36.312 -19.266  1.00 16.75           C  
ATOM    305  CB  ASP A  42      68.312 -36.438 -21.766  1.00 16.75           C  
ATOM    306  O   ASP A  42      67.188 -37.031 -19.125  1.00 16.75           O  
ATOM    307  CG  ASP A  42      68.250 -35.000 -22.297  1.00 16.75           C  
ATOM    308  OD1 ASP A  42      69.000 -34.156 -21.875  1.00 16.75           O  
ATOM    309  OD2 ASP A  42      67.375 -34.750 -23.156  1.00 16.75           O  
ATOM    310  N   SER A  43      68.500 -35.750 -18.031  1.00 20.94           N  
ATOM    311  CA  SER A  43      67.938 -35.531 -16.688  1.00 20.94           C  
ATOM    312  C   SER A  43      66.875 -34.438 -16.703  1.00 20.94           C  
ATOM    313  CB  SER A  43      69.062 -35.125 -15.727  1.00 20.94           C  
ATOM    314  O   SER A  43      66.562 -33.875 -15.664  1.00 20.94           O  
ATOM    315  OG  SER A  43      70.000 -36.188 -15.578  1.00 20.94           O  
ATOM    316  N   THR A  44      66.312 -33.812 -17.797  1.00 21.34           N  
ATOM    317  CA  THR A  44      65.688 -32.469 -17.750  1.00 21.34           C  
ATOM    318  C   THR A  44      64.625 -32.406 -16.688  1.00 21.34           C  
ATOM    319  CB  THR A  44      65.125 -32.062 -19.109  1.00 21.34           C  
ATOM    320  O   THR A  44      63.719 -33.281 -16.656  1.00 21.34           O  
ATOM    321  CG2 THR A  44      66.250 -31.547 -20.031  1.00 21.34           C  
ATOM    322  OG1 THR A  44      64.500 -33.188 -19.719  1.00 21.34           O  
ATOM    323  N   GLN A  45      64.625 -31.500 -15.469  1.00 20.55           N  
ATOM    324  CA  GLN A  45      64.312 -31.109 -14.102  1.00 20.55           C  
ATOM    325  C   GLN A  45      62.781 -30.891 -13.930  1.00 20.55           C  
ATOM    326  CB  GLN A  45      65.062 -29.844 -13.703  1.00 20.55           C  
ATOM    327  O   GLN A  45      62.062 -30.734 -14.906  1.00 20.55           O  
ATOM    328  CG  GLN A  45      66.375 -30.125 -13.008  1.00 20.55           C  
ATOM    329  CD  GLN A  45      67.188 -28.859 -12.703  1.00 20.55           C  
ATOM    330  NE2 GLN A  45      68.312 -29.016 -12.062  1.00 20.55           N  
ATOM    331  OE1 GLN A  45      66.750 -27.750 -13.031  1.00 20.55           O  
ATOM    332  N   ALA A  46      62.250 -30.031 -12.781  1.00 20.25           N  
ATOM    333  CA  ALA A  46      61.406 -29.922 -11.594  1.00 20.25           C  
ATOM    334  C   ALA A  46      60.125 -29.188 -11.898  1.00 20.25           C  
ATOM    335  CB  ALA A  46      62.188 -29.203 -10.477  1.00 20.25           C  
ATOM    336  O   ALA A  46      59.312 -28.938 -11.008  1.00 20.25           O  
ATOM    337  N   THR A  47      60.000 -28.438 -13.086  1.00 19.72           N  
ATOM    338  CA  THR A  47      59.125 -27.266 -13.086  1.00 19.72           C  
ATOM    339  C   THR A  47      57.688 -27.672 -12.797  1.00 19.72           C  
ATOM    340  CB  THR A  47      59.188 -26.516 -14.430  1.00 19.72           C  
ATOM    341  O   THR A  47      56.844 -26.828 -12.445  1.00 19.72           O  
ATOM    342  CG2 THR A  47      59.875 -25.156 -14.258  1.00 19.72           C  
ATOM    343  OG1 THR A  47      59.969 -27.297 -15.359  1.00 19.72           O  
ATOM    344  N   THR A  48      57.094 -28.781 -13.328  1.00 21.55           N  
ATOM    345  CA  THR A  48      55.719 -28.734 -13.805  1.00 21.55           C  
ATOM    346  C   THR A  48      54.750 -28.906 -12.648  1.00 21.55           C  
ATOM    347  CB  THR A  48      55.469 -29.812 -14.867  1.00 21.55           C  
ATOM    348  O   THR A  48      53.531 -28.984 -12.859  1.00 21.55           O  
ATOM    349  CG2 THR A  48      54.156 -29.578 -15.586  1.00 21.55           C  
ATOM    350  OG1 THR A  48      56.531 -29.812 -15.820  1.00 21.55           O  
ATOM    351  N   GLN A  49      55.188 -29.234 -11.312  1.00 22.11           N  
ATOM    352  CA  GLN A  49      54.188 -29.859 -10.453  1.00 22.11           C  
ATOM    353  C   GLN A  49      53.281 -28.812  -9.812  1.00 22.11           C  
ATOM    354  CB  GLN A  49      54.875 -30.688  -9.359  1.00 22.11           C  
ATOM    355  O   GLN A  49      52.469 -29.141  -8.938  1.00 22.11           O  
ATOM    356  CG  GLN A  49      55.125 -32.125  -9.766  1.00 22.11           C  
ATOM    357  CD  GLN A  49      55.812 -32.938  -8.672  1.00 22.11           C  
ATOM    358  NE2 GLN A  49      56.781 -33.750  -9.062  1.00 22.11           N  
ATOM    359  OE1 GLN A  49      55.500 -32.812  -7.492  1.00 22.11           O  
ATOM    360  N   GLN A  50      53.625 -27.453  -9.852  1.00 19.59           N  
ATOM    361  CA  GLN A  50      52.938 -26.672  -8.836  1.00 19.59           C  
ATOM    362  C   GLN A  50      51.438 -26.781  -9.000  1.00 19.59           C  
ATOM    363  CB  GLN A  50      53.375 -25.203  -8.883  1.00 19.59           C  
ATOM    364  O   GLN A  50      50.656 -26.484  -8.078  1.00 19.59           O  
ATOM    365  CG  GLN A  50      54.281 -24.797  -7.734  1.00 19.59           C  
ATOM    366  CD  GLN A  50      54.906 -23.422  -7.934  1.00 19.59           C  
ATOM    367  NE2 GLN A  50      55.562 -22.906  -6.898  1.00 19.59           N  
ATOM    368  OE1 GLN A  50      54.781 -22.828  -9.008  1.00 19.59           O  
ATOM    369  N   ALA A  51      50.812 -26.547 -10.234  1.00 23.20           N  
ATOM    370  CA  ALA A  51      49.438 -26.078 -10.391  1.00 23.20           C  
ATOM    371  C   ALA A  51      48.469 -27.031  -9.734  1.00 23.20           C  
ATOM    372  CB  ALA A  51      49.125 -25.906 -11.875  1.00 23.20           C  
ATOM    373  O   ALA A  51      47.312 -27.172 -10.195  1.00 23.20           O  
ATOM    374  N   GLN A  52      48.625 -27.797  -8.547  1.00 23.83           N  
ATOM    375  CA  GLN A  52      48.219 -28.922  -7.707  1.00 23.83           C  
ATOM    376  C   GLN A  52      46.906 -28.625  -6.973  1.00 23.83           C  
ATOM    377  CB  GLN A  52      49.312 -29.266  -6.703  1.00 23.83           C  
ATOM    378  O   GLN A  52      45.969 -29.438  -7.020  1.00 23.83           O  
ATOM    379  CG  GLN A  52      50.375 -30.188  -7.258  1.00 23.83           C  
ATOM    380  CD  GLN A  52      51.406 -30.594  -6.211  1.00 23.83           C  
ATOM    381  NE2 GLN A  52      52.500 -31.219  -6.656  1.00 23.83           N  
ATOM    382  OE1 GLN A  52      51.219 -30.344  -5.016  1.00 23.83           O  
ATOM    383  N   LEU A  53      46.812 -28.641  -5.566  1.00 22.84           N  
ATOM    384  CA  LEU A  53      45.750 -29.031  -4.625  1.00 22.84           C  
ATOM    385  C   LEU A  53      44.719 -27.938  -4.473  1.00 22.84           C  
ATOM    386  CB  LEU A  53      46.375 -29.375  -3.262  1.00 22.84           C  
ATOM    387  O   LEU A  53      43.531 -28.219  -4.289  1.00 22.84           O  
ATOM    388  CG  LEU A  53      46.812 -30.812  -3.061  1.00 22.84           C  
ATOM    389  CD1 LEU A  53      47.875 -30.891  -1.962  1.00 22.84           C  
ATOM    390  CD2 LEU A  53      45.625 -31.719  -2.732  1.00 22.84           C  
ATOM    391  N   ALA A  54      44.781 -26.516  -4.094  1.00 24.33           N  
ATOM    392  CA  ALA A  54      44.000 -25.406  -3.590  1.00 24.33           C  
ATOM    393  C   ALA A  54      43.094 -24.828  -4.680  1.00 24.33           C  
ATOM    394  CB  ALA A  54      44.906 -24.312  -3.033  1.00 24.33           C  
ATOM    395  O   ALA A  54      42.281 -23.938  -4.426  1.00 24.33           O  
ATOM    396  N   ALA A  55      42.906 -25.141  -6.137  1.00 27.25           N  
ATOM    397  CA  ALA A  55      42.750 -25.859  -7.395  1.00 27.25           C  
ATOM    398  C   ALA A  55      41.750 -27.000  -7.250  1.00 27.25           C  
ATOM    399  CB  ALA A  55      44.094 -26.375  -7.887  1.00 27.25           C  
ATOM    400  O   ALA A  55      41.375 -27.656  -8.234  1.00 27.25           O  
ATOM    401  N   ALA A  56      41.094 -27.672  -5.848  1.00 24.64           N  
ATOM    402  CA  ALA A  56      40.594 -28.016  -4.520  1.00 24.64           C  
ATOM    403  C   ALA A  56      39.406 -27.141  -4.152  1.00 24.64           C  
ATOM    404  CB  ALA A  56      41.688 -27.859  -3.475  1.00 24.64           C  
ATOM    405  O   ALA A  56      38.375 -27.641  -3.699  1.00 24.64           O  
ATOM    406  N   ALA A  57      39.469 -25.984  -2.900  1.00 22.67           N  
ATOM    407  CA  ALA A  57      38.188 -25.453  -2.393  1.00 22.67           C  
ATOM    408  C   ALA A  57      37.438 -24.688  -3.473  1.00 22.67           C  
ATOM    409  CB  ALA A  57      38.438 -24.578  -1.174  1.00 22.67           C  
ATOM    410  O   ALA A  57      36.562 -23.891  -3.170  1.00 22.67           O  
ATOM    411  N   GLU A  58      37.719 -24.578  -4.617  1.00 22.95           N  
ATOM    412  CA  GLU A  58      37.188 -23.672  -5.660  1.00 22.95           C  
ATOM    413  C   GLU A  58      35.688 -23.703  -5.719  1.00 22.95           C  
ATOM    414  CB  GLU A  58      37.781 -24.062  -7.023  1.00 22.95           C  
ATOM    415  O   GLU A  58      35.094 -24.688  -6.164  1.00 22.95           O  
ATOM    416  CG  GLU A  58      39.219 -23.562  -7.242  1.00 22.95           C  
ATOM    417  CD  GLU A  58      39.750 -23.891  -8.625  1.00 22.95           C  
ATOM    418  OE1 GLU A  58      40.562 -23.109  -9.148  1.00 22.95           O  
ATOM    419  OE2 GLU A  58      39.344 -24.922  -9.180  1.00 22.95           O  
ATOM    420  N   ILE A  59      34.938 -22.938  -4.840  1.00 24.16           N  
ATOM    421  CA  ILE A  59      33.500 -22.828  -4.703  1.00 24.16           C  
ATOM    422  C   ILE A  59      32.875 -22.578  -6.070  1.00 24.16           C  
ATOM    423  CB  ILE A  59      33.125 -21.688  -3.725  1.00 24.16           C  
ATOM    424  O   ILE A  59      33.125 -21.547  -6.703  1.00 24.16           O  
ATOM    425  CG1 ILE A  59      33.688 -21.969  -2.330  1.00 24.16           C  
ATOM    426  CG2 ILE A  59      31.594 -21.516  -3.668  1.00 24.16           C  
ATOM    427  CD1 ILE A  59      33.750 -20.750  -1.431  1.00 24.16           C  
ATOM    428  N   ASP A  60      32.875 -23.375  -6.906  1.00 24.50           N  
ATOM    429  CA  ASP A  60      32.250 -23.250  -8.227  1.00 24.50           C  
ATOM    430  C   ASP A  60      30.906 -22.547  -8.148  1.00 24.50           C  
ATOM    431  CB  ASP A  60      32.094 -24.625  -8.875  1.00 24.50           C  
ATOM    432  O   ASP A  60      30.047 -22.938  -7.371  1.00 24.50           O  
ATOM    433  CG  ASP A  60      32.594 -24.672 -10.312  1.00 24.50           C  
ATOM    434  OD1 ASP A  60      31.906 -24.141 -11.211  1.00 24.50           O  
ATOM    435  OD2 ASP A  60      33.688 -25.250 -10.547  1.00 24.50           O  
ATOM    436  N   GLU A  61      30.859 -21.156  -8.250  1.00 28.02           N  
ATOM    437  CA  GLU A  61      29.594 -20.453  -8.375  1.00 28.02           C  
ATOM    438  C   GLU A  61      28.562 -21.297  -9.125  1.00 28.02           C  
ATOM    439  CB  GLU A  61      29.797 -19.109  -9.102  1.00 28.02           C  
ATOM    440  O   GLU A  61      28.828 -21.797 -10.219  1.00 28.02           O  
ATOM    441  CG  GLU A  61      29.953 -17.922  -8.156  1.00 28.02           C  
ATOM    442  CD  GLU A  61      29.828 -16.578  -8.859  1.00 28.02           C  
ATOM    443  OE1 GLU A  61      29.312 -15.617  -8.242  1.00 28.02           O  
ATOM    444  OE2 GLU A  61      30.234 -16.500 -10.039  1.00 28.02           O  
ATOM    445  N   GLU A  62      27.797 -22.062  -8.484  1.00 29.30           N  
ATOM    446  CA  GLU A  62      26.719 -22.828  -9.109  1.00 29.30           C  
ATOM    447  C   GLU A  62      26.047 -22.031 -10.219  1.00 29.30           C  
ATOM    448  CB  GLU A  62      25.688 -23.266  -8.062  1.00 29.30           C  
ATOM    449  O   GLU A  62      25.688 -20.875 -10.023  1.00 29.30           O  
ATOM    450  CG  GLU A  62      25.953 -24.625  -7.449  1.00 29.30           C  
ATOM    451  CD  GLU A  62      24.688 -25.391  -7.113  1.00 29.30           C  
ATOM    452  OE1 GLU A  62      24.578 -26.594  -7.492  1.00 29.30           O  
ATOM    453  OE2 GLU A  62      23.797 -24.812  -6.473  1.00 29.30           O  
ATOM    454  N   PRO A  63      26.406 -22.125 -11.500  1.00 27.77           N  
ATOM    455  CA  PRO A  63      25.672 -21.422 -12.547  1.00 27.77           C  
ATOM    456  C   PRO A  63      24.203 -21.172 -12.172  1.00 27.77           C  
ATOM    457  CB  PRO A  63      25.766 -22.375 -13.742  1.00 27.77           C  
ATOM    458  O   PRO A  63      23.578 -22.031 -11.539  1.00 27.77           O  
ATOM    459  CG  PRO A  63      26.172 -23.688 -13.156  1.00 27.77           C  
ATOM    460  CD  PRO A  63      26.625 -23.453 -11.742  1.00 27.77           C  
ATOM    461  N   VAL A  64      23.906 -20.094 -11.547  1.00 29.45           N  
ATOM    462  CA  VAL A  64      22.484 -19.734 -11.414  1.00 29.45           C  
ATOM    463  C   VAL A  64      21.703 -20.359 -12.570  1.00 29.45           C  
ATOM    464  CB  VAL A  64      22.281 -18.203 -11.383  1.00 29.45           C  
ATOM    465  O   VAL A  64      22.062 -20.188 -13.742  1.00 29.45           O  
ATOM    466  CG1 VAL A  64      20.797 -17.875 -11.242  1.00 29.45           C  
ATOM    467  CG2 VAL A  64      23.078 -17.594 -10.242  1.00 29.45           C  
ATOM    468  N   SER A  65      21.203 -21.578 -12.391  1.00 30.36           N  
ATOM    469  CA  SER A  65      20.344 -22.281 -13.336  1.00 30.36           C  
ATOM    470  C   SER A  65      19.516 -21.297 -14.164  1.00 30.36           C  
ATOM    471  CB  SER A  65      19.406 -23.250 -12.602  1.00 30.36           C  
ATOM    472  O   SER A  65      18.656 -20.609 -13.633  1.00 30.36           O  
ATOM    473  OG  SER A  65      19.688 -23.266 -11.211  1.00 30.36           O  
ATOM    474  N   LYS A  66      20.172 -20.281 -14.883  1.00 33.25           N  
ATOM    475  CA  LYS A  66      19.297 -19.750 -15.938  1.00 33.25           C  
ATOM    476  C   LYS A  66      18.328 -20.797 -16.438  1.00 33.25           C  
ATOM    477  CB  LYS A  66      20.141 -19.219 -17.094  1.00 33.25           C  
ATOM    478  O   LYS A  66      18.734 -21.875 -16.859  1.00 33.25           O  
ATOM    479  CG  LYS A  66      20.516 -17.750 -16.984  1.00 33.25           C  
ATOM    480  CD  LYS A  66      21.344 -17.281 -18.172  1.00 33.25           C  
ATOM    481  CE  LYS A  66      21.750 -15.820 -18.031  1.00 33.25           C  
ATOM    482  NZ  LYS A  66      22.625 -15.375 -19.172  1.00 33.25           N  
ATOM    483  N   ALA A  67      17.234 -21.078 -15.742  1.00 37.53           N  
ATOM    484  CA  ALA A  67      16.250 -22.062 -16.203  1.00 37.53           C  
ATOM    485  C   ALA A  67      16.250 -22.172 -17.719  1.00 37.53           C  
ATOM    486  CB  ALA A  67      14.859 -21.672 -15.695  1.00 37.53           C  
ATOM    487  O   ALA A  67      16.172 -21.156 -18.422  1.00 37.53           O  
ATOM    488  N   LYS A  68      17.188 -22.891 -18.312  1.00 41.03           N  
ATOM    489  CA  LYS A  68      17.188 -23.266 -19.719  1.00 41.03           C  
ATOM    490  C   LYS A  68      15.781 -23.188 -20.312  1.00 41.03           C  
ATOM    491  CB  LYS A  68      17.750 -24.688 -19.891  1.00 41.03           C  
ATOM    492  O   LYS A  68      14.852 -23.828 -19.828  1.00 41.03           O  
ATOM    493  CG  LYS A  68      19.250 -24.734 -20.156  1.00 41.03           C  
ATOM    494  CD  LYS A  68      19.734 -26.156 -20.359  1.00 41.03           C  
ATOM    495  CE  LYS A  68      21.234 -26.203 -20.578  1.00 41.03           C  
ATOM    496  NZ  LYS A  68      21.734 -27.609 -20.703  1.00 41.03           N  
ATOM    497  N   GLN A  69      15.445 -21.984 -20.703  1.00 49.09           N  
ATOM    498  CA  GLN A  69      14.203 -21.969 -21.484  1.00 49.09           C  
ATOM    499  C   GLN A  69      14.141 -23.156 -22.438  1.00 49.09           C  
ATOM    500  CB  GLN A  69      14.062 -20.656 -22.266  1.00 49.09           C  
ATOM    501  O   GLN A  69      15.094 -23.406 -23.172  1.00 49.09           O  
ATOM    502  CG  GLN A  69      13.695 -19.469 -21.391  1.00 49.09           C  
ATOM    503  CD  GLN A  69      13.594 -18.172 -22.188  1.00 49.09           C  
ATOM    504  NE2 GLN A  69      13.109 -17.109 -21.531  1.00 49.09           N  
ATOM    505  OE1 GLN A  69      13.945 -18.125 -23.359  1.00 49.09           O  
ATOM    506  N   SER A  70      13.531 -24.141 -22.125  1.00 56.03           N  
ATOM    507  CA  SER A  70      13.336 -25.266 -23.047  1.00 56.03           C  
ATOM    508  C   SER A  70      12.914 -24.781 -24.422  1.00 56.03           C  
ATOM    509  CB  SER A  70      12.289 -26.234 -22.500  1.00 56.03           C  
ATOM    510  O   SER A  70      12.469 -23.641 -24.578  1.00 56.03           O  
ATOM    511  OG  SER A  70      10.984 -25.828 -22.859  1.00 56.03           O  
ATOM    512  N   ARG A  71      13.328 -25.500 -25.484  1.00 60.06           N  
ATOM    513  CA  ARG A  71      12.883 -25.250 -26.844  1.00 60.06           C  
ATOM    514  C   ARG A  71      11.383 -24.938 -26.875  1.00 60.06           C  
ATOM    515  CB  ARG A  71      13.195 -26.438 -27.750  1.00 60.06           C  
ATOM    516  O   ARG A  71      10.945 -24.047 -27.594  1.00 60.06           O  
ATOM    517  CG  ARG A  71      13.484 -26.047 -29.188  1.00 60.06           C  
ATOM    518  CD  ARG A  71      13.828 -27.266 -30.047  1.00 60.06           C  
ATOM    519  NE  ARG A  71      14.000 -26.906 -31.453  1.00 60.06           N  
ATOM    520  NH1 ARG A  71      14.367 -29.078 -32.156  1.00 60.06           N  
ATOM    521  NH2 ARG A  71      14.398 -27.344 -33.656  1.00 60.06           N  
ATOM    522  CZ  ARG A  71      14.258 -27.781 -32.406  1.00 60.06           C  
ATOM    523  N   SER A  72      10.688 -25.672 -26.031  1.00 65.19           N  
ATOM    524  CA  SER A  72       9.242 -25.469 -26.000  1.00 65.19           C  
ATOM    525  C   SER A  72       8.883 -24.125 -25.391  1.00 65.19           C  
ATOM    526  CB  SER A  72       8.562 -26.594 -25.219  1.00 65.19           C  
ATOM    527  O   SER A  72       7.926 -23.469 -25.812  1.00 65.19           O  
ATOM    528  OG  SER A  72       9.523 -27.344 -24.484  1.00 65.19           O  
ATOM    529  N   GLU A  73       9.688 -23.750 -24.406  1.00 66.00           N  
ATOM    530  CA  GLU A  73       9.422 -22.453 -23.797  1.00 66.00           C  
ATOM    531  C   GLU A  73       9.664 -21.312 -24.766  1.00 66.00           C  
ATOM    532  CB  GLU A  73      10.281 -22.281 -22.547  1.00 66.00           C  
ATOM    533  O   GLU A  73       8.883 -20.359 -24.828  1.00 66.00           O  
ATOM    534  CG  GLU A  73       9.930 -21.047 -21.734  1.00 66.00           C  
ATOM    535  CD  GLU A  73      10.773 -20.891 -20.469  1.00 66.00           C  
ATOM    536  OE1 GLU A  73      10.695 -19.828 -19.812  1.00 66.00           O  
ATOM    537  OE2 GLU A  73      11.523 -21.828 -20.156  1.00 66.00           O  
ATOM    538  N   LYS A  74      10.781 -21.344 -25.578  1.00 65.69           N  
ATOM    539  CA  LYS A  74      11.062 -20.328 -26.609  1.00 65.69           C  
ATOM    540  C   LYS A  74       9.930 -20.250 -27.625  1.00 65.69           C  
ATOM    541  CB  LYS A  74      12.383 -20.641 -27.312  1.00 65.69           C  
ATOM    542  O   LYS A  74       9.547 -19.156 -28.047  1.00 65.69           O  
ATOM    543  CG  LYS A  74      13.555 -19.797 -26.844  1.00 65.69           C  
ATOM    544  CD  LYS A  74      14.836 -20.172 -27.578  1.00 65.69           C  
ATOM    545  CE  LYS A  74      16.031 -19.359 -27.062  1.00 65.69           C  
ATOM    546  NZ  LYS A  74      17.297 -19.766 -27.734  1.00 65.69           N  
ATOM    547  N   LYS A  75       9.383 -21.500 -27.984  1.00 67.00           N  
ATOM    548  CA  LYS A  75       8.258 -21.516 -28.922  1.00 67.00           C  
ATOM    549  C   LYS A  75       7.031 -20.844 -28.312  1.00 67.00           C  
ATOM    550  CB  LYS A  75       7.926 -22.953 -29.328  1.00 67.00           C  
ATOM    551  O   LYS A  75       6.316 -20.109 -28.984  1.00 67.00           O  
ATOM    552  CG  LYS A  75       7.441 -23.094 -30.766  1.00 67.00           C  
ATOM    553  CD  LYS A  75       7.113 -24.531 -31.109  1.00 67.00           C  
ATOM    554  CE  LYS A  75       6.535 -24.656 -32.500  1.00 67.00           C  
ATOM    555  NZ  LYS A  75       6.121 -26.062 -32.812  1.00 67.00           N  
ATOM    556  N   ALA A  76       6.906 -21.109 -27.047  1.00 71.12           N  
ATOM    557  CA  ALA A  76       5.746 -20.531 -26.375  1.00 71.12           C  
ATOM    558  C   ALA A  76       5.891 -19.016 -26.234  1.00 71.12           C  
ATOM    559  CB  ALA A  76       5.555 -21.172 -25.000  1.00 71.12           C  
ATOM    560  O   ALA A  76       4.941 -18.266 -26.484  1.00 71.12           O  
ATOM    561  N   ARG A  77       7.055 -18.656 -25.828  1.00 69.50           N  
ATOM    562  CA  ARG A  77       7.281 -17.219 -25.672  1.00 69.50           C  
ATOM    563  C   ARG A  77       7.117 -16.500 -27.000  1.00 69.50           C  
ATOM    564  CB  ARG A  77       8.680 -16.969 -25.094  1.00 69.50           C  
ATOM    565  O   ARG A  77       6.535 -15.406 -27.047  1.00 69.50           O  
ATOM    566  CG  ARG A  77       8.805 -17.281 -23.625  1.00 69.50           C  
ATOM    567  CD  ARG A  77      10.125 -16.781 -23.047  1.00 69.50           C  
ATOM    568  NE  ARG A  77      10.195 -16.984 -21.609  1.00 69.50           N  
ATOM    569  NH1 ARG A  77      12.391 -16.281 -21.406  1.00 69.50           N  
ATOM    570  NH2 ARG A  77      11.219 -16.953 -19.547  1.00 69.50           N  
ATOM    571  CZ  ARG A  77      11.266 -16.734 -20.859  1.00 69.50           C  
ATOM    572  N   LYS A  78       7.668 -16.984 -28.109  1.00 69.56           N  
ATOM    573  CA  LYS A  78       7.535 -16.375 -29.438  1.00 69.56           C  
ATOM    574  C   LYS A  78       6.074 -16.328 -29.875  1.00 69.56           C  
ATOM    575  CB  LYS A  78       8.359 -17.156 -30.469  1.00 69.56           C  
ATOM    576  O   LYS A  78       5.633 -15.336 -30.469  1.00 69.56           O  
ATOM    577  CG  LYS A  78       9.070 -16.281 -31.484  1.00 69.56           C  
ATOM    578  CD  LYS A  78       9.883 -17.109 -32.469  1.00 69.56           C  
ATOM    579  CE  LYS A  78      10.516 -16.234 -33.531  1.00 69.56           C  
ATOM    580  NZ  LYS A  78      11.266 -17.047 -34.531  1.00 69.56           N  
ATOM    581  N   ALA A  79       5.363 -17.438 -29.609  1.00 70.06           N  
ATOM    582  CA  ALA A  79       3.949 -17.469 -29.984  1.00 70.06           C  
ATOM    583  C   ALA A  79       3.158 -16.406 -29.219  1.00 70.06           C  
ATOM    584  CB  ALA A  79       3.367 -18.859 -29.703  1.00 70.06           C  
ATOM    585  O   ALA A  79       2.270 -15.766 -29.797  1.00 70.06           O  
ATOM    586  N   MET A  80       3.596 -16.188 -27.969  1.00 71.38           N  
ATOM    587  CA  MET A  80       2.842 -15.242 -27.141  1.00 71.38           C  
ATOM    588  C   MET A  80       3.256 -13.805 -27.438  1.00 71.38           C  
ATOM    589  CB  MET A  80       3.041 -15.555 -25.656  1.00 71.38           C  
ATOM    590  O   MET A  80       2.447 -12.883 -27.312  1.00 71.38           O  
ATOM    591  CG  MET A  80       2.287 -16.781 -25.172  1.00 71.38           C  
ATOM    592  SD  MET A  80       0.469 -16.609 -25.328  1.00 71.38           S  
ATOM    593  CE  MET A  80      -0.022 -18.344 -25.438  1.00 71.38           C  
ATOM    594  N   SER A  81       4.516 -13.625 -27.797  1.00 66.56           N  
ATOM    595  CA  SER A  81       4.992 -12.297 -28.156  1.00 66.56           C  
ATOM    596  C   SER A  81       4.258 -11.758 -29.375  1.00 66.56           C  
ATOM    597  CB  SER A  81       6.496 -12.320 -28.422  1.00 66.56           C  
ATOM    598  O   SER A  81       4.078 -10.547 -29.516  1.00 66.56           O  
ATOM    599  OG  SER A  81       6.809 -13.227 -29.469  1.00 66.56           O  
ATOM    600  N   LYS A  82       3.705 -12.695 -30.219  1.00 65.12           N  
ATOM    601  CA  LYS A  82       3.035 -12.289 -31.453  1.00 65.12           C  
ATOM    602  C   LYS A  82       1.582 -11.906 -31.188  1.00 65.12           C  
ATOM    603  CB  LYS A  82       3.100 -13.414 -32.500  1.00 65.12           C  
ATOM    604  O   LYS A  82       0.934 -11.289 -32.031  1.00 65.12           O  
ATOM    605  CG  LYS A  82       4.457 -13.555 -33.156  1.00 65.12           C  
ATOM    606  CD  LYS A  82       4.438 -14.633 -34.250  1.00 65.12           C  
ATOM    607  CE  LYS A  82       5.805 -14.805 -34.875  1.00 65.12           C  
ATOM    608  NZ  LYS A  82       5.801 -15.891 -35.906  1.00 65.12           N  
ATOM    609  N   LEU A  83       1.050 -12.242 -30.078  1.00 72.25           N  
ATOM    610  CA  LEU A  83      -0.373 -12.055 -29.828  1.00 72.25           C  
ATOM    611  C   LEU A  83      -0.632 -10.680 -29.203  1.00 72.25           C  
ATOM    612  CB  LEU A  83      -0.901 -13.148 -28.891  1.00 72.25           C  
ATOM    613  O   LEU A  83      -1.782 -10.320 -28.938  1.00 72.25           O  
ATOM    614  CG  LEU A  83      -1.354 -14.445 -29.562  1.00 72.25           C  
ATOM    615  CD1 LEU A  83      -0.856 -15.656 -28.781  1.00 72.25           C  
ATOM    616  CD2 LEU A  83      -2.871 -14.477 -29.703  1.00 72.25           C  
ATOM    617  N   GLY A  84       0.367  -9.742 -29.062  1.00 73.00           N  
ATOM    618  CA  GLY A  84       0.168  -8.398 -28.531  1.00 73.00           C  
ATOM    619  C   GLY A  84      -0.124  -8.375 -27.047  1.00 73.00           C  
ATOM    620  O   GLY A  84      -0.934  -7.566 -26.578  1.00 73.00           O  
ATOM    621  N   LEU A  85       0.342  -9.297 -26.328  1.00 76.56           N  
ATOM    622  CA  LEU A  85       0.149  -9.336 -24.875  1.00 76.56           C  
ATOM    623  C   LEU A  85       0.987  -8.266 -24.188  1.00 76.56           C  
ATOM    624  CB  LEU A  85       0.511 -10.719 -24.312  1.00 76.56           C  
ATOM    625  O   LEU A  85       2.004  -7.824 -24.734  1.00 76.56           O  
ATOM    626  CG  LEU A  85      -0.291 -11.898 -24.859  1.00 76.56           C  
ATOM    627  CD1 LEU A  85       0.431 -13.211 -24.578  1.00 76.56           C  
ATOM    628  CD2 LEU A  85      -1.696 -11.914 -24.266  1.00 76.56           C  
ATOM    629  N   ARG A  86       0.463  -7.652 -23.141  1.00 80.62           N  
ATOM    630  CA  ARG A  86       1.175  -6.648 -22.359  1.00 80.62           C  
ATOM    631  C   ARG A  86       1.895  -7.285 -21.172  1.00 80.62           C  
ATOM    632  CB  ARG A  86       0.210  -5.566 -21.859  1.00 80.62           C  
ATOM    633  O   ARG A  86       1.317  -8.109 -20.469  1.00 80.62           O  
ATOM    634  CG  ARG A  86      -0.252  -4.609 -22.953  1.00 80.62           C  
ATOM    635  CD  ARG A  86      -1.009  -3.422 -22.375  1.00 80.62           C  
ATOM    636  NE  ARG A  86      -1.457  -2.508 -23.422  1.00 80.62           N  
ATOM    637  NH1 ARG A  86      -2.590  -1.095 -21.984  1.00 80.62           N  
ATOM    638  NH2 ARG A  86      -2.551  -0.661 -24.234  1.00 80.62           N  
ATOM    639  CZ  ARG A  86      -2.197  -1.424 -23.219  1.00 80.62           C  
ATOM    640  N   GLN A  87       3.156  -6.953 -21.062  1.00 82.75           N  
ATOM    641  CA  GLN A  87       3.949  -7.496 -19.969  1.00 82.75           C  
ATOM    642  C   GLN A  87       3.572  -6.844 -18.641  1.00 82.75           C  
ATOM    643  CB  GLN A  87       5.441  -7.309 -20.234  1.00 82.75           C  
ATOM    644  O   GLN A  87       3.416  -5.621 -18.562  1.00 82.75           O  
ATOM    645  CG  GLN A  87       6.344  -8.031 -19.250  1.00 82.75           C  
ATOM    646  CD  GLN A  87       7.820  -7.867 -19.562  1.00 82.75           C  
ATOM    647  NE2 GLN A  87       8.672  -8.500 -18.781  1.00 82.75           N  
ATOM    648  OE1 GLN A  87       8.188  -7.176 -20.531  1.00 82.75           O  
ATOM    649  N   VAL A  88       3.145  -7.688 -17.703  1.00 81.06           N  
ATOM    650  CA  VAL A  88       2.926  -7.219 -16.328  1.00 81.06           C  
ATOM    651  C   VAL A  88       4.242  -7.242 -15.562  1.00 81.06           C  
ATOM    652  CB  VAL A  88       1.865  -8.070 -15.602  1.00 81.06           C  
ATOM    653  O   VAL A  88       4.773  -8.312 -15.258  1.00 81.06           O  
ATOM    654  CG1 VAL A  88       1.598  -7.523 -14.203  1.00 81.06           C  
ATOM    655  CG2 VAL A  88       0.573  -8.125 -16.422  1.00 81.06           C  
ATOM    656  N   THR A  89       4.793  -6.000 -15.320  1.00 77.44           N  
ATOM    657  CA  THR A  89       6.105  -5.895 -14.695  1.00 77.44           C  
ATOM    658  C   THR A  89       5.980  -5.895 -13.172  1.00 77.44           C  
ATOM    659  CB  THR A  89       6.844  -4.621 -15.148  1.00 77.44           C  
ATOM    660  O   THR A  89       4.910  -5.594 -12.633  1.00 77.44           O  
ATOM    661  CG2 THR A  89       7.098  -4.645 -16.656  1.00 77.44           C  
ATOM    662  OG1 THR A  89       6.051  -3.475 -14.828  1.00 77.44           O  
ATOM    663  N   GLY A  90       7.039  -6.402 -12.438  1.00 78.94           N  
ATOM    664  CA  GLY A  90       7.137  -6.324 -10.984  1.00 78.94           C  
ATOM    665  C   GLY A  90       6.684  -7.594 -10.289  1.00 78.94           C  
ATOM    666  O   GLY A  90       6.605  -7.637  -9.062  1.00 78.94           O  
ATOM    667  N   VAL A  91       6.238  -8.688 -11.078  1.00 84.88           N  
ATOM    668  CA  VAL A  91       5.840  -9.938 -10.445  1.00 84.88           C  
ATOM    669  C   VAL A  91       7.078 -10.766 -10.117  1.00 84.88           C  
ATOM    670  CB  VAL A  91       4.879 -10.742 -11.352  1.00 84.88           C  
ATOM    671  O   VAL A  91       7.910 -11.023 -10.992  1.00 84.88           O  
ATOM    672  CG1 VAL A  91       4.457 -12.039 -10.664  1.00 84.88           C  
ATOM    673  CG2 VAL A  91       3.656  -9.906 -11.711  1.00 84.88           C  
ATOM    674  N   THR A  92       7.246 -11.055  -8.828  1.00 84.00           N  
ATOM    675  CA  THR A  92       8.438 -11.773  -8.391  1.00 84.00           C  
ATOM    676  C   THR A  92       8.117 -13.250  -8.148  1.00 84.00           C  
ATOM    677  CB  THR A  92       9.023 -11.156  -7.109  1.00 84.00           C  
ATOM    678  O   THR A  92       9.008 -14.094  -8.188  1.00 84.00           O  
ATOM    679  CG2 THR A  92       9.523  -9.742  -7.363  1.00 84.00           C  
ATOM    680  OG1 THR A  92       8.008 -11.117  -6.098  1.00 84.00           O  
ATOM    681  N   ARG A  93       6.855 -13.531  -7.734  1.00 87.56           N  
ATOM    682  CA  ARG A  93       6.477 -14.898  -7.387  1.00 87.56           C  
ATOM    683  C   ARG A  93       5.008 -15.156  -7.699  1.00 87.56           C  
ATOM    684  CB  ARG A  93       6.750 -15.172  -5.906  1.00 87.56           C  
ATOM    685  O   ARG A  93       4.160 -14.281  -7.512  1.00 87.56           O  
ATOM    686  CG  ARG A  93       6.520 -16.609  -5.492  1.00 87.56           C  
ATOM    687  CD  ARG A  93       6.887 -16.844  -4.031  1.00 87.56           C  
ATOM    688  NE  ARG A  93       6.758 -18.250  -3.662  1.00 87.56           N  
ATOM    689  NH1 ARG A  93       9.000 -18.547  -3.188  1.00 87.56           N  
ATOM    690  NH2 ARG A  93       7.539 -20.297  -2.957  1.00 87.56           N  
ATOM    691  CZ  ARG A  93       7.766 -19.031  -3.270  1.00 87.56           C  
ATOM    692  N   VAL A  94       4.789 -16.297  -8.367  1.00 89.75           N  
ATOM    693  CA  VAL A  94       3.416 -16.719  -8.625  1.00 89.75           C  
ATOM    694  C   VAL A  94       3.145 -18.047  -7.930  1.00 89.75           C  
ATOM    695  CB  VAL A  94       3.129 -16.844 -10.141  1.00 89.75           C  
ATOM    696  O   VAL A  94       3.961 -18.969  -8.000  1.00 89.75           O  
ATOM    697  CG1 VAL A  94       1.735 -17.422 -10.383  1.00 89.75           C  
ATOM    698  CG2 VAL A  94       3.275 -15.477 -10.820  1.00 89.75           C  
ATOM    699  N   THR A  95       2.158 -18.094  -7.090  1.00 88.25           N  
ATOM    700  CA  THR A  95       1.761 -19.328  -6.449  1.00 88.25           C  
ATOM    701  C   THR A  95       0.393 -19.781  -6.949  1.00 88.25           C  
ATOM    702  CB  THR A  95       1.724 -19.188  -4.914  1.00 88.25           C  
ATOM    703  O   THR A  95      -0.523 -18.984  -7.094  1.00 88.25           O  
ATOM    704  CG2 THR A  95       3.100 -18.828  -4.363  1.00 88.25           C  
ATOM    705  OG1 THR A  95       0.798 -18.156  -4.566  1.00 88.25           O  
ATOM    706  N   ILE A  96       0.350 -20.984  -7.398  1.00 85.44           N  
ATOM    707  CA  ILE A  96      -0.880 -21.625  -7.852  1.00 85.44           C  
ATOM    708  C   ILE A  96      -1.260 -22.750  -6.887  1.00 85.44           C  
ATOM    709  CB  ILE A  96      -0.736 -22.188  -9.289  1.00 85.44           C  
ATOM    710  O   ILE A  96      -0.576 -23.781  -6.812  1.00 85.44           O  
ATOM    711  CG1 ILE A  96      -0.276 -21.078 -10.242  1.00 85.44           C  
ATOM    712  CG2 ILE A  96      -2.053 -22.797  -9.758  1.00 85.44           C  
ATOM    713  CD1 ILE A  96       0.115 -21.578 -11.625  1.00 85.44           C  
ATOM    714  N   ARG A  97      -2.240 -22.484  -6.129  1.00 85.94           N  
ATOM    715  CA  ARG A  97      -2.680 -23.484  -5.156  1.00 85.94           C  
ATOM    716  C   ARG A  97      -3.750 -24.391  -5.750  1.00 85.94           C  
ATOM    717  CB  ARG A  97      -3.209 -22.797  -3.895  1.00 85.94           C  
ATOM    718  O   ARG A  97      -4.840 -23.922  -6.094  1.00 85.94           O  
ATOM    719  CG  ARG A  97      -3.523 -23.766  -2.762  1.00 85.94           C  
ATOM    720  CD  ARG A  97      -3.963 -23.031  -1.502  1.00 85.94           C  
ATOM    721  NE  ARG A  97      -4.801 -23.875  -0.651  1.00 85.94           N  
ATOM    722  NH1 ARG A  97      -5.121 -22.266   0.977  1.00 85.94           N  
ATOM    723  NH2 ARG A  97      -6.074 -24.344   1.200  1.00 85.94           N  
ATOM    724  CZ  ARG A  97      -5.332 -23.484   0.506  1.00 85.94           C  
ATOM    725  N   LYS A  98      -3.498 -25.625  -5.988  1.00 75.69           N  
ATOM    726  CA  LYS A  98      -4.441 -26.609  -6.516  1.00 75.69           C  
ATOM    727  C   LYS A  98      -5.277 -27.219  -5.395  1.00 75.69           C  
ATOM    728  CB  LYS A  98      -3.705 -27.703  -7.281  1.00 75.69           C  
ATOM    729  O   LYS A  98      -6.496 -27.344  -5.516  1.00 75.69           O  
ATOM    730  CG  LYS A  98      -4.625 -28.750  -7.910  1.00 75.69           C  
ATOM    731  CD  LYS A  98      -3.830 -29.828  -8.641  1.00 75.69           C  
ATOM    732  CE  LYS A  98      -4.738 -30.922  -9.156  1.00 75.69           C  
ATOM    733  NZ  LYS A  98      -3.982 -31.922  -9.977  1.00 75.69           N  
ATOM    734  N   SER A  99      -4.605 -27.719  -4.285  1.00 67.19           N  
ATOM    735  CA  SER A  99      -5.254 -28.297  -3.111  1.00 67.19           C  
ATOM    736  C   SER A  99      -4.688 -27.719  -1.823  1.00 67.19           C  
ATOM    737  CB  SER A  99      -5.090 -29.812  -3.105  1.00 67.19           C  
ATOM    738  O   SER A  99      -3.740 -26.922  -1.856  1.00 67.19           O  
ATOM    739  OG  SER A  99      -3.725 -30.188  -3.232  1.00 67.19           O  
ATOM    740  N   LYS A 100      -5.410 -27.953  -0.716  1.00 65.38           N  
ATOM    741  CA  LYS A 100      -4.957 -27.422   0.571  1.00 65.38           C  
ATOM    742  C   LYS A 100      -3.459 -27.656   0.756  1.00 65.38           C  
ATOM    743  CB  LYS A 100      -5.730 -28.078   1.717  1.00 65.38           C  
ATOM    744  O   LYS A 100      -2.758 -26.812   1.314  1.00 65.38           O  
ATOM    745  CG  LYS A 100      -7.078 -27.438   1.999  1.00 65.38           C  
ATOM    746  CD  LYS A 100      -7.770 -28.078   3.195  1.00 65.38           C  
ATOM    747  CE  LYS A 100      -9.133 -27.453   3.459  1.00 65.38           C  
ATOM    748  NZ  LYS A 100      -9.836 -28.125   4.590  1.00 65.38           N  
ATOM    749  N   ASN A 101      -2.928 -28.703   0.046  1.00 70.38           N  
ATOM    750  CA  ASN A 101      -1.554 -29.094   0.354  1.00 70.38           C  
ATOM    751  C   ASN A 101      -0.657 -29.000  -0.877  1.00 70.38           C  
ATOM    752  CB  ASN A 101      -1.512 -30.516   0.939  1.00 70.38           C  
ATOM    753  O   ASN A 101       0.533 -29.312  -0.807  1.00 70.38           O  
ATOM    754  CG  ASN A 101      -2.105 -30.578   2.332  1.00 70.38           C  
ATOM    755  ND2 ASN A 101      -2.258 -31.797   2.848  1.00 70.38           N  
ATOM    756  OD1 ASN A 101      -2.426 -29.562   2.939  1.00 70.38           O  
ATOM    757  N   ILE A 102      -1.126 -28.719  -2.027  1.00 76.06           N  
ATOM    758  CA  ILE A 102      -0.298 -28.703  -3.227  1.00 76.06           C  
ATOM    759  C   ILE A 102      -0.204 -27.266  -3.762  1.00 76.06           C  
ATOM    760  CB  ILE A 102      -0.855 -29.641  -4.316  1.00 76.06           C  
ATOM    761  O   ILE A 102      -1.224 -26.641  -4.062  1.00 76.06           O  
ATOM    762  CG1 ILE A 102      -0.979 -31.078  -3.773  1.00 76.06           C  
ATOM    763  CG2 ILE A 102       0.029 -29.609  -5.566  1.00 76.06           C  
ATOM    764  CD1 ILE A 102      -1.659 -32.031  -4.730  1.00 76.06           C  
ATOM    765  N   LEU A 103       0.912 -26.781  -3.771  1.00 81.50           N  
ATOM    766  CA  LEU A 103       1.208 -25.422  -4.203  1.00 81.50           C  
ATOM    767  C   LEU A 103       2.240 -25.422  -5.328  1.00 81.50           C  
ATOM    768  CB  LEU A 103       1.716 -24.578  -3.027  1.00 81.50           C  
ATOM    769  O   LEU A 103       3.303 -26.031  -5.199  1.00 81.50           O  
ATOM    770  CG  LEU A 103       1.924 -23.094  -3.297  1.00 81.50           C  
ATOM    771  CD1 LEU A 103       0.580 -22.391  -3.467  1.00 81.50           C  
ATOM    772  CD2 LEU A 103       2.727 -22.453  -2.170  1.00 81.50           C  
ATOM    773  N   PHE A 104       1.852 -24.844  -6.559  1.00 84.50           N  
ATOM    774  CA  PHE A 104       2.828 -24.594  -7.609  1.00 84.50           C  
ATOM    775  C   PHE A 104       3.465 -23.219  -7.430  1.00 84.50           C  
ATOM    776  CB  PHE A 104       2.172 -24.688  -8.992  1.00 84.50           C  
ATOM    777  O   PHE A 104       2.762 -22.219  -7.277  1.00 84.50           O  
ATOM    778  CG  PHE A 104       1.603 -26.047  -9.297  1.00 84.50           C  
ATOM    779  CD1 PHE A 104       2.373 -27.016  -9.930  1.00 84.50           C  
ATOM    780  CD2 PHE A 104       0.294 -26.359  -8.945  1.00 84.50           C  
ATOM    781  CE1 PHE A 104       1.849 -28.281 -10.211  1.00 84.50           C  
ATOM    782  CE2 PHE A 104      -0.237 -27.625  -9.227  1.00 84.50           C  
ATOM    783  CZ  PHE A 104       0.541 -28.578  -9.859  1.00 84.50           C  
ATOM    784  N   VAL A 105       4.672 -23.234  -7.316  1.00 86.94           N  
ATOM    785  CA  VAL A 105       5.398 -21.984  -7.090  1.00 86.94           C  
ATOM    786  C   VAL A 105       6.273 -21.672  -8.297  1.00 86.94           C  
ATOM    787  CB  VAL A 105       6.258 -22.062  -5.809  1.00 86.94           C  
ATOM    788  O   VAL A 105       7.031 -22.531  -8.766  1.00 86.94           O  
ATOM    789  CG1 VAL A 105       6.996 -20.734  -5.578  1.00 86.94           C  
ATOM    790  CG2 VAL A 105       5.391 -22.406  -4.602  1.00 86.94           C  
ATOM    791  N   ILE A 106       6.039 -20.547  -8.906  1.00 85.56           N  
ATOM    792  CA  ILE A 106       6.871 -20.047 -10.000  1.00 85.56           C  
ATOM    793  C   ILE A 106       7.684 -18.844  -9.516  1.00 85.56           C  
ATOM    794  CB  ILE A 106       6.020 -19.656 -11.227  1.00 85.56           C  
ATOM    795  O   ILE A 106       7.125 -17.797  -9.180  1.00 85.56           O  
ATOM    796  CG1 ILE A 106       5.070 -20.797 -11.602  1.00 85.56           C  
ATOM    797  CG2 ILE A 106       6.918 -19.266 -12.406  1.00 85.56           C  
ATOM    798  CD1 ILE A 106       3.961 -20.391 -12.562  1.00 85.56           C  
ATOM    799  N   THR A 107       8.906 -19.062  -9.383  1.00 85.38           N  
ATOM    800  CA  THR A 107       9.797 -18.000  -8.938  1.00 85.38           C  
ATOM    801  C   THR A 107      10.297 -17.172 -10.125  1.00 85.38           C  
ATOM    802  CB  THR A 107      10.992 -18.562  -8.156  1.00 85.38           C  
ATOM    803  O   THR A 107      10.609 -17.734 -11.172  1.00 85.38           O  
ATOM    804  CG2 THR A 107      10.578 -19.000  -6.754  1.00 85.38           C  
ATOM    805  OG1 THR A 107      11.531 -19.688  -8.859  1.00 85.38           O  
ATOM    806  N   LYS A 108      10.352 -15.742 -10.023  1.00 83.00           N  
ATOM    807  CA  LYS A 108      10.812 -14.789 -11.031  1.00 83.00           C  
ATOM    808  C   LYS A 108      10.133 -15.039 -12.375  1.00 83.00           C  
ATOM    809  CB  LYS A 108      12.328 -14.875 -11.195  1.00 83.00           C  
ATOM    810  O   LYS A 108      10.805 -15.281 -13.383  1.00 83.00           O  
ATOM    811  CG  LYS A 108      13.109 -14.430  -9.961  1.00 83.00           C  
ATOM    812  CD  LYS A 108      14.609 -14.500 -10.195  1.00 83.00           C  
ATOM    813  CE  LYS A 108      15.391 -14.133  -8.938  1.00 83.00           C  
ATOM    814  NZ  LYS A 108      16.859 -14.281  -9.133  1.00 83.00           N  
ATOM    815  N   PRO A 109       8.789 -15.062 -12.367  1.00 85.62           N  
ATOM    816  CA  PRO A 109       8.047 -15.328 -13.602  1.00 85.62           C  
ATOM    817  C   PRO A 109       8.031 -14.133 -14.547  1.00 85.62           C  
ATOM    818  CB  PRO A 109       6.637 -15.648 -13.102  1.00 85.62           C  
ATOM    819  O   PRO A 109       8.344 -13.016 -14.141  1.00 85.62           O  
ATOM    820  CG  PRO A 109       6.480 -14.836 -11.852  1.00 85.62           C  
ATOM    821  CD  PRO A 109       7.824 -14.703 -11.195  1.00 85.62           C  
ATOM    822  N   ASP A 110       7.902 -14.336 -15.867  1.00 87.62           N  
ATOM    823  CA  ASP A 110       7.492 -13.336 -16.844  1.00 87.62           C  
ATOM    824  C   ASP A 110       5.984 -13.391 -17.078  1.00 87.62           C  
ATOM    825  CB  ASP A 110       8.234 -13.539 -18.172  1.00 87.62           C  
ATOM    826  O   ASP A 110       5.457 -14.398 -17.562  1.00 87.62           O  
ATOM    827  CG  ASP A 110       9.664 -13.016 -18.125  1.00 87.62           C  
ATOM    828  OD1 ASP A 110       9.945 -12.070 -17.359  1.00 87.62           O  
ATOM    829  OD2 ASP A 110      10.508 -13.547 -18.875  1.00 87.62           O  
ATOM    830  N   VAL A 111       5.348 -12.414 -16.641  1.00 89.44           N  
ATOM    831  CA  VAL A 111       3.891 -12.414 -16.703  1.00 89.44           C  
ATOM    832  C   VAL A 111       3.412 -11.438 -17.766  1.00 89.44           C  
ATOM    833  CB  VAL A 111       3.277 -12.047 -15.328  1.00 89.44           C  
ATOM    834  O   VAL A 111       3.934 -10.328 -17.875  1.00 89.44           O  
ATOM    835  CG1 VAL A 111       1.751 -12.102 -15.391  1.00 89.44           C  
ATOM    836  CG2 VAL A 111       3.801 -12.992 -14.242  1.00 89.44           C  
ATOM    837  N   TYR A 112       2.471 -11.914 -18.625  1.00 86.75           N  
ATOM    838  CA  TYR A 112       1.828 -11.102 -19.656  1.00 86.75           C  
ATOM    839  C   TYR A 112       0.312 -11.125 -19.500  1.00 86.75           C  
ATOM    840  CB  TYR A 112       2.215 -11.602 -21.047  1.00 86.75           C  
ATOM    841  O   TYR A 112      -0.252 -12.094 -18.984  1.00 86.75           O  
ATOM    842  CG  TYR A 112       3.682 -11.445 -21.359  1.00 86.75           C  
ATOM    843  CD1 TYR A 112       4.148 -10.305 -22.016  1.00 86.75           C  
ATOM    844  CD2 TYR A 112       4.602 -12.422 -21.016  1.00 86.75           C  
ATOM    845  CE1 TYR A 112       5.500 -10.156 -22.312  1.00 86.75           C  
ATOM    846  CE2 TYR A 112       5.953 -12.281 -21.297  1.00 86.75           C  
ATOM    847  OH  TYR A 112       7.730 -11.000 -22.250  1.00 86.75           O  
ATOM    848  CZ  TYR A 112       6.391 -11.141 -21.953  1.00 86.75           C  
ATOM    849  N   LYS A 113      -0.327 -10.062 -19.797  1.00 87.12           N  
ATOM    850  CA  LYS A 113      -1.783  -9.969 -19.766  1.00 87.12           C  
ATOM    851  C   LYS A 113      -2.348  -9.648 -21.141  1.00 87.12           C  
ATOM    852  CB  LYS A 113      -2.229  -8.906 -18.766  1.00 87.12           C  
ATOM    853  O   LYS A 113      -1.766  -8.859 -21.891  1.00 87.12           O  
ATOM    854  CG  LYS A 113      -3.738  -8.789 -18.609  1.00 87.12           C  
ATOM    855  CD  LYS A 113      -4.121  -7.676 -17.641  1.00 87.12           C  
ATOM    856  CE  LYS A 113      -5.633  -7.523 -17.531  1.00 87.12           C  
ATOM    857  NZ  LYS A 113      -6.012  -6.254 -16.844  1.00 87.12           N  
ATOM    858  N   SER A 114      -3.354 -10.375 -21.500  1.00 80.69           N  
ATOM    859  CA  SER A 114      -4.070 -10.039 -22.734  1.00 80.69           C  
ATOM    860  C   SER A 114      -4.934  -8.797 -22.547  1.00 80.69           C  
ATOM    861  CB  SER A 114      -4.945 -11.211 -23.172  1.00 80.69           C  
ATOM    862  O   SER A 114      -5.742  -8.727 -21.625  1.00 80.69           O  
ATOM    863  OG  SER A 114      -5.773 -10.836 -24.266  1.00 80.69           O  
ATOM    864  N   PRO A 115      -4.754  -7.773 -23.328  1.00 74.00           N  
ATOM    865  CA  PRO A 115      -5.574  -6.566 -23.203  1.00 74.00           C  
ATOM    866  C   PRO A 115      -7.055  -6.832 -23.484  1.00 74.00           C  
ATOM    867  CB  PRO A 115      -4.980  -5.629 -24.266  1.00 74.00           C  
ATOM    868  O   PRO A 115      -7.918  -6.086 -23.016  1.00 74.00           O  
ATOM    869  CG  PRO A 115      -4.086  -6.500 -25.078  1.00 74.00           C  
ATOM    870  CD  PRO A 115      -3.955  -7.832 -24.406  1.00 74.00           C  
ATOM    871  N   ALA A 116      -7.191  -7.887 -24.266  1.00 68.69           N  
ATOM    872  CA  ALA A 116      -8.547  -8.164 -24.734  1.00 68.69           C  
ATOM    873  C   ALA A 116      -9.312  -9.016 -23.719  1.00 68.69           C  
ATOM    874  CB  ALA A 116      -8.516  -8.852 -26.094  1.00 68.69           C  
ATOM    875  O   ALA A 116     -10.539  -9.125 -23.797  1.00 68.69           O  
ATOM    876  N   SER A 117      -8.531  -9.742 -22.875  1.00 74.25           N  
ATOM    877  CA  SER A 117      -9.172 -10.656 -21.922  1.00 74.25           C  
ATOM    878  C   SER A 117      -8.492 -10.609 -20.562  1.00 74.25           C  
ATOM    879  CB  SER A 117      -9.148 -12.086 -22.469  1.00 74.25           C  
ATOM    880  O   SER A 117      -7.414 -10.031 -20.422  1.00 74.25           O  
ATOM    881  OG  SER A 117      -7.828 -12.594 -22.500  1.00 74.25           O  
ATOM    882  N   ASP A 118      -9.273 -10.969 -19.578  1.00 82.38           N  
ATOM    883  CA  ASP A 118      -8.703 -11.117 -18.250  1.00 82.38           C  
ATOM    884  C   ASP A 118      -7.852 -12.375 -18.156  1.00 82.38           C  
ATOM    885  CB  ASP A 118      -9.812 -11.148 -17.188  1.00 82.38           C  
ATOM    886  O   ASP A 118      -8.070 -13.219 -17.281  1.00 82.38           O  
ATOM    887  CG  ASP A 118     -10.438  -9.789 -16.953  1.00 82.38           C  
ATOM    888  OD1 ASP A 118      -9.750  -8.758 -17.109  1.00 82.38           O  
ATOM    889  OD2 ASP A 118     -11.633  -9.742 -16.578  1.00 82.38           O  
ATOM    890  N   THR A 119      -7.035 -12.602 -19.156  1.00 84.50           N  
ATOM    891  CA  THR A 119      -6.152 -13.758 -19.219  1.00 84.50           C  
ATOM    892  C   THR A 119      -4.699 -13.344 -19.016  1.00 84.50           C  
ATOM    893  CB  THR A 119      -6.293 -14.500 -20.562  1.00 84.50           C  
ATOM    894  O   THR A 119      -4.215 -12.422 -19.688  1.00 84.50           O  
ATOM    895  CG2 THR A 119      -5.535 -15.820 -20.547  1.00 84.50           C  
ATOM    896  OG1 THR A 119      -7.680 -14.758 -20.812  1.00 84.50           O  
ATOM    897  N   TYR A 120      -4.062 -13.953 -18.016  1.00 89.38           N  
ATOM    898  CA  TYR A 120      -2.648 -13.734 -17.734  1.00 89.38           C  
ATOM    899  C   TYR A 120      -1.817 -14.930 -18.188  1.00 89.38           C  
ATOM    900  CB  TYR A 120      -2.426 -13.484 -16.234  1.00 89.38           C  
ATOM    901  O   TYR A 120      -2.234 -16.078 -18.031  1.00 89.38           O  
ATOM    902  CG  TYR A 120      -2.967 -12.164 -15.758  1.00 89.38           C  
ATOM    903  CD1 TYR A 120      -2.111 -11.102 -15.461  1.00 89.38           C  
ATOM    904  CD2 TYR A 120      -4.336 -11.969 -15.594  1.00 89.38           C  
ATOM    905  CE1 TYR A 120      -2.605  -9.883 -15.016  1.00 89.38           C  
ATOM    906  CE2 TYR A 120      -4.840 -10.750 -15.148  1.00 89.38           C  
ATOM    907  OH  TYR A 120      -4.465  -8.508 -14.422  1.00 89.38           O  
ATOM    908  CZ  TYR A 120      -3.971  -9.719 -14.859  1.00 89.38           C  
ATOM    909  N   ILE A 121      -0.740 -14.664 -18.766  1.00 88.00           N  
ATOM    910  CA  ILE A 121       0.203 -15.711 -19.156  1.00 88.00           C  
ATOM    911  C   ILE A 121       1.468 -15.602 -18.312  1.00 88.00           C  
ATOM    912  CB  ILE A 121       0.557 -15.617 -20.656  1.00 88.00           C  
ATOM    913  O   ILE A 121       2.076 -14.531 -18.219  1.00 88.00           O  
ATOM    914  CG1 ILE A 121      -0.711 -15.719 -21.516  1.00 88.00           C  
ATOM    915  CG2 ILE A 121       1.562 -16.703 -21.047  1.00 88.00           C  
ATOM    916  CD1 ILE A 121      -0.483 -15.445 -23.000  1.00 88.00           C  
ATOM    917  N   VAL A 122       1.754 -16.672 -17.656  1.00 89.50           N  
ATOM    918  CA  VAL A 122       2.912 -16.719 -16.766  1.00 89.50           C  
ATOM    919  C   VAL A 122       3.965 -17.672 -17.328  1.00 89.50           C  
ATOM    920  CB  VAL A 122       2.521 -17.141 -15.336  1.00 89.50           C  
ATOM    921  O   VAL A 122       3.664 -18.828 -17.641  1.00 89.50           O  
ATOM    922  CG1 VAL A 122       3.738 -17.125 -14.414  1.00 89.50           C  
ATOM    923  CG2 VAL A 122       1.420 -16.234 -14.789  1.00 89.50           C  
ATOM    924  N   PHE A 123       5.098 -17.156 -17.578  1.00 86.31           N  
ATOM    925  CA  PHE A 123       6.234 -17.969 -17.984  1.00 86.31           C  
ATOM    926  C   PHE A 123       7.199 -18.188 -16.828  1.00 86.31           C  
ATOM    927  CB  PHE A 123       6.961 -17.328 -19.172  1.00 86.31           C  
ATOM    928  O   PHE A 123       7.570 -17.219 -16.141  1.00 86.31           O  
ATOM    929  CG  PHE A 123       6.141 -17.266 -20.422  1.00 86.31           C  
ATOM    930  CD1 PHE A 123       5.988 -18.391 -21.234  1.00 86.31           C  
ATOM    931  CD2 PHE A 123       5.516 -16.094 -20.812  1.00 86.31           C  
ATOM    932  CE1 PHE A 123       5.227 -18.344 -22.391  1.00 86.31           C  
ATOM    933  CE2 PHE A 123       4.754 -16.031 -21.969  1.00 86.31           C  
ATOM    934  CZ  PHE A 123       4.613 -17.156 -22.766  1.00 86.31           C  
ATOM    935  N   GLY A 124       7.500 -19.391 -16.516  1.00 84.88           N  
ATOM    936  CA  GLY A 124       8.469 -19.719 -15.477  1.00 84.88           C  
ATOM    937  C   GLY A 124       8.406 -21.156 -15.031  1.00 84.88           C  
ATOM    938  O   GLY A 124       7.402 -21.844 -15.242  1.00 84.88           O  
ATOM    939  N   GLU A 125       9.586 -21.625 -14.469  1.00 81.25           N  
ATOM    940  CA  GLU A 125       9.648 -23.000 -13.953  1.00 81.25           C  
ATOM    941  C   GLU A 125       8.820 -23.141 -12.672  1.00 81.25           C  
ATOM    942  CB  GLU A 125      11.094 -23.406 -13.695  1.00 81.25           C  
ATOM    943  O   GLU A 125       9.008 -22.375 -11.727  1.00 81.25           O  
ATOM    944  CG  GLU A 125      11.289 -24.906 -13.562  1.00 81.25           C  
ATOM    945  CD  GLU A 125      12.742 -25.312 -13.336  1.00 81.25           C  
ATOM    946  OE1 GLU A 125      13.016 -26.516 -13.117  1.00 81.25           O  
ATOM    947  OE2 GLU A 125      13.617 -24.422 -13.383  1.00 81.25           O  
ATOM    948  N   ALA A 126       7.852 -24.062 -12.789  1.00 79.56           N  
ATOM    949  CA  ALA A 126       6.992 -24.297 -11.625  1.00 79.56           C  
ATOM    950  C   ALA A 126       7.555 -25.406 -10.734  1.00 79.56           C  
ATOM    951  CB  ALA A 126       5.574 -24.641 -12.070  1.00 79.56           C  
ATOM    952  O   ALA A 126       8.062 -26.406 -11.234  1.00 79.56           O  
ATOM    953  N   LYS A 127       7.750 -25.062  -9.445  1.00 78.31           N  
ATOM    954  CA  LYS A 127       8.070 -26.062  -8.430  1.00 78.31           C  
ATOM    955  C   LYS A 127       6.828 -26.453  -7.633  1.00 78.31           C  
ATOM    956  CB  LYS A 127       9.156 -25.547  -7.488  1.00 78.31           C  
ATOM    957  O   LYS A 127       5.977 -25.609  -7.344  1.00 78.31           O  
ATOM    958  CG  LYS A 127      10.500 -25.312  -8.164  1.00 78.31           C  
ATOM    959  CD  LYS A 127      11.555 -24.859  -7.164  1.00 78.31           C  
ATOM    960  CE  LYS A 127      12.891 -24.578  -7.844  1.00 78.31           C  
ATOM    961  NZ  LYS A 127      13.914 -24.094  -6.875  1.00 78.31           N  
ATOM    962  N   ILE A 128       6.680 -27.797  -7.512  1.00 71.94           N  
ATOM    963  CA  ILE A 128       5.555 -28.281  -6.723  1.00 71.94           C  
ATOM    964  C   ILE A 128       5.953 -28.359  -5.254  1.00 71.94           C  
ATOM    965  CB  ILE A 128       5.059 -29.656  -7.230  1.00 71.94           C  
ATOM    966  O   ILE A 128       6.988 -28.938  -4.918  1.00 71.94           O  
ATOM    967  CG1 ILE A 128       4.672 -29.562  -8.711  1.00 71.94           C  
ATOM    968  CG2 ILE A 128       3.881 -30.141  -6.383  1.00 71.94           C  
ATOM    969  CD1 ILE A 128       4.406 -30.922  -9.359  1.00 71.94           C  
ATOM    970  N   GLU A 129       5.320 -27.609  -4.371  1.00 70.94           N  
ATOM    971  CA  GLU A 129       5.543 -27.672  -2.930  1.00 70.94           C  
ATOM    972  C   GLU A 129       4.340 -28.266  -2.205  1.00 70.94           C  
ATOM    973  CB  GLU A 129       5.859 -26.281  -2.379  1.00 70.94           C  
ATOM    974  O   GLU A 129       3.193 -27.953  -2.539  1.00 70.94           O  
ATOM    975  CG  GLU A 129       7.223 -25.750  -2.791  1.00 70.94           C  
ATOM    976  CD  GLU A 129       7.574 -24.422  -2.135  1.00 70.94           C  
ATOM    977  OE1 GLU A 129       8.664 -23.875  -2.418  1.00 70.94           O  
ATOM    978  OE2 GLU A 129       6.754 -23.922  -1.328  1.00 70.94           O  
ATOM    979  N   ASP A 130       4.566 -29.391  -1.373  1.00 62.69           N  
ATOM    980  CA  ASP A 130       3.539 -29.953  -0.503  1.00 62.69           C  
ATOM    981  C   ASP A 130       3.510 -29.234   0.845  1.00 62.69           C  
ATOM    982  CB  ASP A 130       3.766 -31.453  -0.296  1.00 62.69           C  
ATOM    983  O   ASP A 130       4.480 -29.297   1.603  1.00 62.69           O  
ATOM    984  CG  ASP A 130       2.521 -32.188   0.177  1.00 62.69           C  
ATOM    985  OD1 ASP A 130       1.558 -31.516   0.620  1.00 62.69           O  
ATOM    986  OD2 ASP A 130       2.504 -33.438   0.108  1.00 62.69           O  
ATOM    987  N   LEU A 131       2.490 -28.422   1.075  1.00 58.91           N  
ATOM    988  CA  LEU A 131       2.375 -27.625   2.289  1.00 58.91           C  
ATOM    989  C   LEU A 131       2.281 -28.516   3.521  1.00 58.91           C  
ATOM    990  CB  LEU A 131       1.150 -26.703   2.211  1.00 58.91           C  
ATOM    991  O   LEU A 131       2.615 -28.078   4.629  1.00 58.91           O  
ATOM    992  CG  LEU A 131       1.341 -25.375   1.471  1.00 58.91           C  
ATOM    993  CD1 LEU A 131       0.001 -24.859   0.961  1.00 58.91           C  
ATOM    994  CD2 LEU A 131       2.008 -24.359   2.377  1.00 58.91           C  
ATOM    995  N   SER A 132       1.806 -29.828   3.615  1.00 51.19           N  
ATOM    996  CA  SER A 132       1.797 -30.719   4.770  1.00 51.19           C  
ATOM    997  C   SER A 132       3.211 -30.984   5.277  1.00 51.19           C  
ATOM    998  CB  SER A 132       1.116 -32.031   4.418  1.00 51.19           C  
ATOM    999  O   SER A 132       3.438 -31.062   6.484  1.00 51.19           O  
ATOM   1000  OG  SER A 132       1.784 -32.688   3.346  1.00 51.19           O  
ATOM   1001  N   GLN A 133       4.086 -31.156   4.422  1.00 45.59           N  
ATOM   1002  CA  GLN A 133       5.461 -31.406   4.844  1.00 45.59           C  
ATOM   1003  C   GLN A 133       6.102 -30.141   5.402  1.00 45.59           C  
ATOM   1004  CB  GLN A 133       6.289 -31.953   3.682  1.00 45.59           C  
ATOM   1005  O   GLN A 133       6.938 -30.219   6.309  1.00 45.59           O  
ATOM   1006  CG  GLN A 133       6.500 -33.469   3.727  1.00 45.59           C  
ATOM   1007  CD  GLN A 133       7.375 -33.969   2.594  1.00 45.59           C  
ATOM   1008  NE2 GLN A 133       6.945 -35.062   1.949  1.00 45.59           N  
ATOM   1009  OE1 GLN A 133       8.430 -33.406   2.299  1.00 45.59           O  
ATOM   1010  N   GLN A 134       5.684 -29.047   4.848  1.00 42.25           N  
ATOM   1011  CA  GLN A 134       6.250 -27.797   5.320  1.00 42.25           C  
ATOM   1012  C   GLN A 134       5.699 -27.422   6.695  1.00 42.25           C  
ATOM   1013  CB  GLN A 134       5.965 -26.672   4.320  1.00 42.25           C  
ATOM   1014  O   GLN A 134       6.352 -26.719   7.461  1.00 42.25           O  
ATOM   1015  CG  GLN A 134       7.176 -26.266   3.488  1.00 42.25           C  
ATOM   1016  CD  GLN A 134       6.867 -25.156   2.496  1.00 42.25           C  
ATOM   1017  NE2 GLN A 134       7.906 -24.594   1.895  1.00 42.25           N  
ATOM   1018  OE1 GLN A 134       5.703 -24.812   2.271  1.00 42.25           O  
ATOM   1019  N   ALA A 135       4.539 -27.938   7.074  1.00 39.19           N  
ATOM   1020  CA  ALA A 135       4.098 -27.703   8.445  1.00 39.19           C  
ATOM   1021  C   ALA A 135       5.066 -28.312   9.453  1.00 39.19           C  
ATOM   1022  CB  ALA A 135       2.689 -28.250   8.656  1.00 39.19           C  
ATOM   1023  O   ALA A 135       5.293 -27.750  10.523  1.00 39.19           O  
ATOM   1024  N   GLN A 136       5.590 -29.453   9.078  1.00 34.00           N  
ATOM   1025  CA  GLN A 136       6.512 -30.078  10.031  1.00 34.00           C  
ATOM   1026  C   GLN A 136       7.781 -29.234  10.180  1.00 34.00           C  
ATOM   1027  CB  GLN A 136       6.863 -31.500   9.586  1.00 34.00           C  
ATOM   1028  O   GLN A 136       8.281 -29.062  11.297  1.00 34.00           O  
ATOM   1029  CG  GLN A 136       5.980 -32.562  10.211  1.00 34.00           C  
ATOM   1030  CD  GLN A 136       6.305 -33.969   9.703  1.00 34.00           C  
ATOM   1031  NE2 GLN A 136       5.598 -34.969  10.227  1.00 34.00           N  
ATOM   1032  OE1 GLN A 136       7.180 -34.125   8.852  1.00 34.00           O  
ATOM   1033  N   LEU A 137       8.367 -28.797   9.148  1.00 33.66           N  
ATOM   1034  CA  LEU A 137       9.641 -28.094   9.258  1.00 33.66           C  
ATOM   1035  C   LEU A 137       9.445 -26.672   9.773  1.00 33.66           C  
ATOM   1036  CB  LEU A 137      10.359 -28.078   7.910  1.00 33.66           C  
ATOM   1037  O   LEU A 137      10.281 -26.156  10.508  1.00 33.66           O  
ATOM   1038  CG  LEU A 137      11.250 -29.281   7.590  1.00 33.66           C  
ATOM   1039  CD1 LEU A 137      11.445 -29.406   6.082  1.00 33.66           C  
ATOM   1040  CD2 LEU A 137      12.586 -29.156   8.305  1.00 33.66           C  
ATOM   1041  N   ALA A 138       8.336 -26.094   9.391  1.00 34.81           N  
ATOM   1042  CA  ALA A 138       8.141 -24.734   9.891  1.00 34.81           C  
ATOM   1043  C   ALA A 138       7.883 -24.734  11.398  1.00 34.81           C  
ATOM   1044  CB  ALA A 138       6.980 -24.062   9.156  1.00 34.81           C  
ATOM   1045  O   ALA A 138       8.211 -23.766  12.086  1.00 34.81           O  
ATOM   1046  N   ALA A 139       7.383 -25.828  11.977  1.00 30.02           N  
ATOM   1047  CA  ALA A 139       7.293 -25.953  13.430  1.00 30.02           C  
ATOM   1048  C   ALA A 139       8.680 -26.047  14.055  1.00 30.02           C  
ATOM   1049  CB  ALA A 139       6.453 -27.172  13.812  1.00 30.02           C  
ATOM   1050  O   ALA A 139       8.914 -25.516  15.148  1.00 30.02           O  
ATOM   1051  N   ALA A 140       9.594 -26.703  13.367  1.00 30.84           N  
ATOM   1052  CA  ALA A 140      10.906 -26.891  13.984  1.00 30.84           C  
ATOM   1053  C   ALA A 140      11.656 -25.578  14.094  1.00 30.84           C  
ATOM   1054  CB  ALA A 140      11.727 -27.906  13.180  1.00 30.84           C  
ATOM   1055  O   ALA A 140      12.391 -25.344  15.062  1.00 30.84           O  
ATOM   1056  N   GLU A 141      11.531 -24.703  13.055  1.00 33.84           N  
ATOM   1057  CA  GLU A 141      12.266 -23.453  13.125  1.00 33.84           C  
ATOM   1058  C   GLU A 141      11.664 -22.516  14.164  1.00 33.84           C  
ATOM   1059  CB  GLU A 141      12.297 -22.766  11.758  1.00 33.84           C  
ATOM   1060  O   GLU A 141      12.375 -21.719  14.773  1.00 33.84           O  
ATOM   1061  CG  GLU A 141      13.688 -22.656  11.148  1.00 33.84           C  
ATOM   1062  CD  GLU A 141      13.703 -21.953   9.805  1.00 33.84           C  
ATOM   1063  OE1 GLU A 141      14.797 -21.562   9.336  1.00 33.84           O  
ATOM   1064  OE2 GLU A 141      12.609 -21.781   9.219  1.00 33.84           O  
ATOM   1065  N   LYS A 142      10.383 -22.719  14.508  1.00 32.00           N  
ATOM   1066  CA  LYS A 142       9.844 -21.922  15.609  1.00 32.00           C  
ATOM   1067  C   LYS A 142      10.430 -22.375  16.953  1.00 32.00           C  
ATOM   1068  CB  LYS A 142       8.320 -22.016  15.641  1.00 32.00           C  
ATOM   1069  O   LYS A 142      10.516 -21.578  17.891  1.00 32.00           O  
ATOM   1070  CG  LYS A 142       7.613 -20.875  14.930  1.00 32.00           C  
ATOM   1071  CD  LYS A 142       6.098 -20.969  15.086  1.00 32.00           C  
ATOM   1072  CE  LYS A 142       5.387 -19.844  14.352  1.00 32.00           C  
ATOM   1073  NZ  LYS A 142       3.904 -19.984  14.406  1.00 32.00           N  
ATOM   1074  N   PHE A 143      10.727 -23.688  17.109  1.00 27.81           N  
ATOM   1075  CA  PHE A 143      11.242 -24.172  18.391  1.00 27.81           C  
ATOM   1076  C   PHE A 143      12.664 -23.672  18.609  1.00 27.81           C  
ATOM   1077  CB  PHE A 143      11.203 -25.688  18.453  1.00 27.81           C  
ATOM   1078  O   PHE A 143      13.117 -23.562  19.750  1.00 27.81           O  
ATOM   1079  CG  PHE A 143      10.812 -26.234  19.797  1.00 27.81           C  
ATOM   1080  CD1 PHE A 143      11.781 -26.594  20.719  1.00 27.81           C  
ATOM   1081  CD2 PHE A 143       9.477 -26.375  20.141  1.00 27.81           C  
ATOM   1082  CE1 PHE A 143      11.422 -27.109  21.969  1.00 27.81           C  
ATOM   1083  CE2 PHE A 143       9.109 -26.875  21.391  1.00 27.81           C  
ATOM   1084  CZ  PHE A 143      10.086 -27.250  22.297  1.00 27.81           C  
ATOM   1085  N   LYS A 144      13.578 -23.547  17.641  1.00 29.31           N  
ATOM   1086  CA  LYS A 144      14.914 -23.062  18.000  1.00 29.31           C  
ATOM   1087  C   LYS A 144      14.859 -21.609  18.469  1.00 29.31           C  
ATOM   1088  CB  LYS A 144      15.867 -23.188  16.812  1.00 29.31           C  
ATOM   1089  O   LYS A 144      15.672 -21.188  19.297  1.00 29.31           O  
ATOM   1090  CG  LYS A 144      17.219 -23.797  17.172  1.00 29.31           C  
ATOM   1091  CD  LYS A 144      18.047 -24.062  15.922  1.00 29.31           C  
ATOM   1092  CE  LYS A 144      19.422 -24.625  16.281  1.00 29.31           C  
ATOM   1093  NZ  LYS A 144      20.219 -24.953  15.062  1.00 29.31           N  
ATOM   1094  N   VAL A 145      13.969 -20.750  17.875  1.00 28.95           N  
ATOM   1095  CA  VAL A 145      14.078 -19.375  18.328  1.00 28.95           C  
ATOM   1096  C   VAL A 145      13.367 -19.203  19.656  1.00 28.95           C  
ATOM   1097  CB  VAL A 145      13.484 -18.391  17.281  1.00 28.95           C  
ATOM   1098  O   VAL A 145      13.383 -18.125  20.250  1.00 28.95           O  
ATOM   1099  CG1 VAL A 145      13.602 -16.953  17.781  1.00 28.95           C  
ATOM   1100  CG2 VAL A 145      14.195 -18.547  15.938  1.00 28.95           C  
ATOM   1101  N   GLN A 146      12.727 -20.250  20.172  1.00 26.48           N  
ATOM   1102  CA  GLN A 146      12.070 -20.016  21.469  1.00 26.48           C  
ATOM   1103  C   GLN A 146      13.094 -19.984  22.594  1.00 26.48           C  
ATOM   1104  CB  GLN A 146      11.023 -21.094  21.734  1.00 26.48           C  
ATOM   1105  O   GLN A 146      12.742 -19.688  23.734  1.00 26.48           O  
ATOM   1106  CG  GLN A 146       9.672 -20.547  22.156  1.00 26.48           C  
ATOM   1107  CD  GLN A 146       8.508 -21.391  21.672  1.00 26.48           C  
ATOM   1108  NE2 GLN A 146       7.301 -21.047  22.109  1.00 26.48           N  
ATOM   1109  OE1 GLN A 146       8.688 -22.344  20.922  1.00 26.48           O  
ATOM   1110  N   GLY A 147      14.203 -20.797  22.516  1.00 22.62           N  
ATOM   1111  CA  GLY A 147      14.867 -21.016  23.797  1.00 22.62           C  
ATOM   1112  C   GLY A 147      15.391 -19.750  24.422  1.00 22.62           C  
ATOM   1113  O   GLY A 147      15.672 -19.703  25.625  1.00 22.62           O  
ATOM   1114  N   GLU A 148      16.281 -18.938  23.766  1.00 23.25           N  
ATOM   1115  CA  GLU A 148      17.188 -18.156  24.594  1.00 23.25           C  
ATOM   1116  C   GLU A 148      16.438 -17.078  25.375  1.00 23.25           C  
ATOM   1117  CB  GLU A 148      18.281 -17.500  23.734  1.00 23.25           C  
ATOM   1118  O   GLU A 148      16.906 -16.609  26.406  1.00 23.25           O  
ATOM   1119  CG  GLU A 148      19.688 -17.656  24.312  1.00 23.25           C  
ATOM   1120  CD  GLU A 148      20.766 -17.047  23.438  1.00 23.25           C  
ATOM   1121  OE1 GLU A 148      21.766 -16.547  23.984  1.00 23.25           O  
ATOM   1122  OE2 GLU A 148      20.594 -17.047  22.203  1.00 23.25           O  
ATOM   1123  N   ALA A 149      15.297 -16.516  24.859  1.00 22.67           N  
ATOM   1124  CA  ALA A 149      15.148 -15.211  25.500  1.00 22.67           C  
ATOM   1125  C   ALA A 149      14.578 -15.344  26.906  1.00 22.67           C  
ATOM   1126  CB  ALA A 149      14.258 -14.305  24.641  1.00 22.67           C  
ATOM   1127  O   ALA A 149      14.188 -14.344  27.516  1.00 22.67           O  
ATOM   1128  N   VAL A 150      14.391 -16.547  27.344  1.00 20.98           N  
ATOM   1129  CA  VAL A 150      13.680 -16.328  28.609  1.00 20.98           C  
ATOM   1130  C   VAL A 150      14.656 -15.859  29.688  1.00 20.98           C  
ATOM   1131  CB  VAL A 150      12.961 -17.625  29.078  1.00 20.98           C  
ATOM   1132  O   VAL A 150      14.289 -15.727  30.844  1.00 20.98           O  
ATOM   1133  CG1 VAL A 150      11.516 -17.312  29.484  1.00 20.98           C  
ATOM   1134  CG2 VAL A 150      12.992 -18.672  27.984  1.00 20.98           C  
ATOM   1135  N   SER A 151      16.031 -16.062  29.422  1.00 19.45           N  
ATOM   1136  CA  SER A 151      16.641 -16.000  30.750  1.00 19.45           C  
ATOM   1137  C   SER A 151      16.234 -14.734  31.484  1.00 19.45           C  
ATOM   1138  CB  SER A 151      18.172 -16.078  30.641  1.00 19.45           C  
ATOM   1139  O   SER A 151      15.727 -13.789  30.875  1.00 19.45           O  
ATOM   1140  OG  SER A 151      18.547 -17.016  29.641  1.00 19.45           O  
ATOM   1141  N   ASN A 152      17.219 -14.258  32.469  1.00 18.02           N  
ATOM   1142  CA  ASN A 152      17.375 -13.523  33.719  1.00 18.02           C  
ATOM   1143  C   ASN A 152      17.125 -12.023  33.500  1.00 18.02           C  
ATOM   1144  CB  ASN A 152      18.750 -13.758  34.312  1.00 18.02           C  
ATOM   1145  O   ASN A 152      17.688 -11.422  32.594  1.00 18.02           O  
ATOM   1146  CG  ASN A 152      18.766 -14.836  35.375  1.00 18.02           C  
ATOM   1147  ND2 ASN A 152      19.938 -15.320  35.719  1.00 18.02           N  
ATOM   1148  OD1 ASN A 152      17.703 -15.219  35.875  1.00 18.02           O  
ATOM   1149  N   ILE A 153      15.984 -11.438  33.875  1.00 20.25           N  
ATOM   1150  CA  ILE A 153      15.438 -10.109  34.125  1.00 20.25           C  
ATOM   1151  C   ILE A 153      16.484  -9.250  34.844  1.00 20.25           C  
ATOM   1152  CB  ILE A 153      14.148 -10.180  34.969  1.00 20.25           C  
ATOM   1153  O   ILE A 153      16.188  -8.141  35.281  1.00 20.25           O  
ATOM   1154  CG1 ILE A 153      13.141 -11.133  34.312  1.00 20.25           C  
ATOM   1155  CG2 ILE A 153      13.539  -8.781  35.156  1.00 20.25           C  
ATOM   1156  CD1 ILE A 153      12.125 -11.719  35.281  1.00 20.25           C  
ATOM   1157  N   GLN A 154      17.609  -9.945  35.344  1.00 18.55           N  
ATOM   1158  CA  GLN A 154      18.266  -9.055  36.312  1.00 18.55           C  
ATOM   1159  C   GLN A 154      18.719  -7.766  35.625  1.00 18.55           C  
ATOM   1160  CB  GLN A 154      19.453  -9.742  36.969  1.00 18.55           C  
ATOM   1161  O   GLN A 154      18.828  -7.711  34.375  1.00 18.55           O  
ATOM   1162  CG  GLN A 154      19.156 -10.320  38.344  1.00 18.55           C  
ATOM   1163  CD  GLN A 154      20.297 -11.141  38.906  1.00 18.55           C  
ATOM   1164  NE2 GLN A 154      20.172 -11.547  40.156  1.00 18.55           N  
ATOM   1165  OE1 GLN A 154      21.281 -11.406  38.219  1.00 18.55           O  
ATOM   1166  N   GLU A 155      19.828  -6.980  36.250  1.00 19.23           N  
ATOM   1167  CA  GLU A 155      20.297  -5.617  36.469  1.00 19.23           C  
ATOM   1168  C   GLU A 155      20.812  -4.977  35.188  1.00 19.23           C  
ATOM   1169  CB  GLU A 155      21.406  -5.602  37.531  1.00 19.23           C  
ATOM   1170  O   GLU A 155      20.438  -3.852  34.844  1.00 19.23           O  
ATOM   1171  CG  GLU A 155      21.531  -4.277  38.281  1.00 19.23           C  
ATOM   1172  CD  GLU A 155      22.578  -4.301  39.375  1.00 19.23           C  
ATOM   1173  OE1 GLU A 155      23.156  -3.236  39.688  1.00 19.23           O  
ATOM   1174  OE2 GLU A 155      22.812  -5.395  39.938  1.00 19.23           O  
ATOM   1175  N   ASN A 156      22.141  -5.172  34.812  1.00 17.89           N  
ATOM   1176  CA  ASN A 156      23.203  -4.344  34.281  1.00 17.89           C  
ATOM   1177  C   ASN A 156      23.078  -4.152  32.781  1.00 17.89           C  
ATOM   1178  CB  ASN A 156      24.578  -4.945  34.625  1.00 17.89           C  
ATOM   1179  O   ASN A 156      22.875  -5.121  32.031  1.00 17.89           O  
ATOM   1180  CG  ASN A 156      25.641  -3.891  34.875  1.00 17.89           C  
ATOM   1181  ND2 ASN A 156      26.859  -4.332  35.156  1.00 17.89           N  
ATOM   1182  OD1 ASN A 156      25.359  -2.689  34.781  1.00 17.89           O  
ATOM   1183  N   THR A 157      22.703  -2.910  32.156  1.00 19.48           N  
ATOM   1184  CA  THR A 157      22.531  -2.027  31.016  1.00 19.48           C  
ATOM   1185  C   THR A 157      23.562  -2.334  29.938  1.00 19.48           C  
ATOM   1186  CB  THR A 157      22.625  -0.547  31.438  1.00 19.48           C  
ATOM   1187  O   THR A 157      23.734  -1.555  29.000  1.00 19.48           O  
ATOM   1188  CG2 THR A 157      21.875   0.351  30.453  1.00 19.48           C  
ATOM   1189  OG1 THR A 157      22.078  -0.382  32.750  1.00 19.48           O  
ATOM   1190  N   GLN A 158      24.312  -3.438  29.984  1.00 19.39           N  
ATOM   1191  CA  GLN A 158      25.453  -3.307  29.062  1.00 19.39           C  
ATOM   1192  C   GLN A 158      25.000  -3.436  27.609  1.00 19.39           C  
ATOM   1193  CB  GLN A 158      26.516  -4.355  29.375  1.00 19.39           C  
ATOM   1194  O   GLN A 158      24.328  -4.406  27.250  1.00 19.39           O  
ATOM   1195  CG  GLN A 158      27.266  -4.098  30.672  1.00 19.39           C  
ATOM   1196  CD  GLN A 158      28.547  -4.914  30.781  1.00 19.39           C  
ATOM   1197  NE2 GLN A 158      29.250  -4.758  31.891  1.00 19.39           N  
ATOM   1198  OE1 GLN A 158      28.891  -5.676  29.875  1.00 19.39           O  
ATOM   1199  N   THR A 159      24.625  -2.295  26.938  1.00 20.50           N  
ATOM   1200  CA  THR A 159      24.281  -1.962  25.562  1.00 20.50           C  
ATOM   1201  C   THR A 159      25.094  -2.818  24.578  1.00 20.50           C  
ATOM   1202  CB  THR A 159      24.547  -0.471  25.266  1.00 20.50           C  
ATOM   1203  O   THR A 159      26.328  -2.770  24.578  1.00 20.50           O  
ATOM   1204  CG2 THR A 159      23.266   0.344  25.406  1.00 20.50           C  
ATOM   1205  OG1 THR A 159      25.531   0.028  26.188  1.00 20.50           O  
ATOM   1206  N   PRO A 160      24.656  -4.121  24.375  1.00 21.78           N  
ATOM   1207  CA  PRO A 160      25.578  -4.871  23.516  1.00 21.78           C  
ATOM   1208  C   PRO A 160      25.891  -4.145  22.203  1.00 21.78           C  
ATOM   1209  CB  PRO A 160      24.828  -6.176  23.234  1.00 21.78           C  
ATOM   1210  O   PRO A 160      24.984  -3.637  21.547  1.00 21.78           O  
ATOM   1211  CG  PRO A 160      23.422  -5.895  23.656  1.00 21.78           C  
ATOM   1212  CD  PRO A 160      23.391  -4.598  24.422  1.00 21.78           C  
ATOM   1213  N   THR A 161      26.906  -3.406  22.094  1.00 21.56           N  
ATOM   1214  CA  THR A 161      27.562  -2.746  20.969  1.00 21.56           C  
ATOM   1215  C   THR A 161      27.688  -3.693  19.781  1.00 21.56           C  
ATOM   1216  CB  THR A 161      28.953  -2.234  21.359  1.00 21.56           C  
ATOM   1217  O   THR A 161      28.453  -4.656  19.812  1.00 21.56           O  
ATOM   1218  CG2 THR A 161      29.500  -1.259  20.328  1.00 21.56           C  
ATOM   1219  OG1 THR A 161      28.875  -1.569  22.625  1.00 21.56           O  
ATOM   1220  N   VAL A 162      26.547  -4.355  19.453  1.00 25.36           N  
ATOM   1221  CA  VAL A 162      26.797  -5.223  18.312  1.00 25.36           C  
ATOM   1222  C   VAL A 162      27.672  -4.492  17.281  1.00 25.36           C  
ATOM   1223  CB  VAL A 162      25.484  -5.691  17.656  1.00 25.36           C  
ATOM   1224  O   VAL A 162      27.359  -3.355  16.906  1.00 25.36           O  
ATOM   1225  CG1 VAL A 162      25.766  -6.512  16.391  1.00 25.36           C  
ATOM   1226  CG2 VAL A 162      24.656  -6.500  18.641  1.00 25.36           C  
ATOM   1227  N   GLN A 163      28.781  -4.750  17.312  1.00 23.22           N  
ATOM   1228  CA  GLN A 163      29.781  -4.215  16.391  1.00 23.22           C  
ATOM   1229  C   GLN A 163      29.344  -4.387  14.945  1.00 23.22           C  
ATOM   1230  CB  GLN A 163      31.141  -4.895  16.609  1.00 23.22           C  
ATOM   1231  O   GLN A 163      29.344  -5.500  14.422  1.00 23.22           O  
ATOM   1232  CG  GLN A 163      31.938  -4.320  17.781  1.00 23.22           C  
ATOM   1233  CD  GLN A 163      33.219  -5.070  18.031  1.00 23.22           C  
ATOM   1234  NE2 GLN A 163      33.938  -4.695  19.094  1.00 23.22           N  
ATOM   1235  OE1 GLN A 163      33.594  -5.977  17.281  1.00 23.22           O  
ATOM   1236  N   GLU A 164      28.031  -4.016  14.602  1.00 31.30           N  
ATOM   1237  CA  GLU A 164      27.688  -3.984  13.180  1.00 31.30           C  
ATOM   1238  C   GLU A 164      28.922  -3.703  12.320  1.00 31.30           C  
ATOM   1239  CB  GLU A 164      26.609  -2.936  12.906  1.00 31.30           C  
ATOM   1240  O   GLU A 164      29.641  -2.738  12.570  1.00 31.30           O  
ATOM   1241  CG  GLU A 164      25.188  -3.494  12.914  1.00 31.30           C  
ATOM   1242  CD  GLU A 164      24.172  -2.564  12.273  1.00 31.30           C  
ATOM   1243  OE1 GLU A 164      23.125  -3.051  11.805  1.00 31.30           O  
ATOM   1244  OE2 GLU A 164      24.438  -1.342  12.234  1.00 31.30           O  
ATOM   1245  N   GLU A 165      29.469  -4.727  12.008  1.00 30.42           N  
ATOM   1246  CA  GLU A 165      30.594  -4.559  11.094  1.00 30.42           C  
ATOM   1247  C   GLU A 165      30.312  -3.469  10.062  1.00 30.42           C  
ATOM   1248  CB  GLU A 165      30.922  -5.875  10.383  1.00 30.42           C  
ATOM   1249  O   GLU A 165      29.188  -3.359   9.562  1.00 30.42           O  
ATOM   1250  CG  GLU A 165      32.000  -6.691  11.078  1.00 30.42           C  
ATOM   1251  CD  GLU A 165      32.500  -7.863  10.242  1.00 30.42           C  
ATOM   1252  OE1 GLU A 165      33.656  -8.312  10.438  1.00 30.42           O  
ATOM   1253  OE2 GLU A 165      31.719  -8.344   9.383  1.00 30.42           O  
ATOM   1254  N   SER A 166      30.625  -2.186  10.242  1.00 33.84           N  
ATOM   1255  CA  SER A 166      30.750  -1.030   9.352  1.00 33.84           C  
ATOM   1256  C   SER A 166      30.922  -1.461   7.902  1.00 33.84           C  
ATOM   1257  CB  SER A 166      31.922  -0.145   9.773  1.00 33.84           C  
ATOM   1258  O   SER A 166      32.031  -1.672   7.441  1.00 33.84           O  
ATOM   1259  OG  SER A 166      31.938   0.035  11.180  1.00 33.84           O  
ATOM   1260  N   GLU A 167      30.172  -2.553   7.469  1.00 37.12           N  
ATOM   1261  CA  GLU A 167      30.531  -2.586   6.051  1.00 37.12           C  
ATOM   1262  C   GLU A 167      30.359  -1.214   5.406  1.00 37.12           C  
ATOM   1263  CB  GLU A 167      29.688  -3.625   5.309  1.00 37.12           C  
ATOM   1264  O   GLU A 167      29.266  -0.635   5.441  1.00 37.12           O  
ATOM   1265  CG  GLU A 167      30.141  -5.059   5.531  1.00 37.12           C  
ATOM   1266  CD  GLU A 167      29.484  -6.051   4.582  1.00 37.12           C  
ATOM   1267  OE1 GLU A 167      29.938  -7.215   4.512  1.00 37.12           O  
ATOM   1268  OE2 GLU A 167      28.500  -5.660   3.908  1.00 37.12           O  
ATOM   1269  N   GLU A 168      31.062  -0.205   5.629  1.00 39.84           N  
ATOM   1270  CA  GLU A 168      31.266   1.069   4.945  1.00 39.84           C  
ATOM   1271  C   GLU A 168      30.797   0.997   3.492  1.00 39.84           C  
ATOM   1272  CB  GLU A 168      32.719   1.488   5.008  1.00 39.84           C  
ATOM   1273  O   GLU A 168      31.625   0.923   2.576  1.00 39.84           O  
ATOM   1274  CG  GLU A 168      33.188   1.922   6.395  1.00 39.84           C  
ATOM   1275  CD  GLU A 168      34.531   2.631   6.387  1.00 39.84           C  
ATOM   1276  OE1 GLU A 168      34.844   3.352   7.363  1.00 39.84           O  
ATOM   1277  OE2 GLU A 168      35.281   2.463   5.398  1.00 39.84           O  
ATOM   1278  N   GLU A 169      29.734   0.041   3.203  1.00 48.09           N  
ATOM   1279  CA  GLU A 169      29.484   0.234   1.776  1.00 48.09           C  
ATOM   1280  C   GLU A 169      29.078   1.671   1.476  1.00 48.09           C  
ATOM   1281  CB  GLU A 169      28.422  -0.740   1.273  1.00 48.09           C  
ATOM   1282  O   GLU A 169      28.281   2.260   2.211  1.00 48.09           O  
ATOM   1283  CG  GLU A 169      28.984  -2.035   0.710  1.00 48.09           C  
ATOM   1284  CD  GLU A 169      27.938  -2.906   0.038  1.00 48.09           C  
ATOM   1285  OE1 GLU A 169      28.312  -3.861  -0.680  1.00 48.09           O  
ATOM   1286  OE2 GLU A 169      26.734  -2.629   0.231  1.00 48.09           O  
ATOM   1287  N   GLU A 170      29.719   2.613   1.021  1.00 55.78           N  
ATOM   1288  CA  GLU A 170      29.484   3.947   0.478  1.00 55.78           C  
ATOM   1289  C   GLU A 170      28.109   4.031  -0.190  1.00 55.78           C  
ATOM   1290  CB  GLU A 170      30.578   4.332  -0.520  1.00 55.78           C  
ATOM   1291  O   GLU A 170      27.906   3.467  -1.267  1.00 55.78           O  
ATOM   1292  CG  GLU A 170      31.812   4.926   0.129  1.00 55.78           C  
ATOM   1293  CD  GLU A 170      32.719   5.648  -0.858  1.00 55.78           C  
ATOM   1294  OE1 GLU A 170      33.625   6.406  -0.419  1.00 55.78           O  
ATOM   1295  OE2 GLU A 170      32.531   5.453  -2.080  1.00 55.78           O  
ATOM   1296  N   VAL A 171      26.969   3.918   0.700  1.00 69.56           N  
ATOM   1297  CA  VAL A 171      25.672   4.117   0.085  1.00 69.56           C  
ATOM   1298  C   VAL A 171      25.609   5.492  -0.581  1.00 69.56           C  
ATOM   1299  CB  VAL A 171      24.531   3.980   1.118  1.00 69.56           C  
ATOM   1300  O   VAL A 171      26.172   6.461  -0.063  1.00 69.56           O  
ATOM   1301  CG1 VAL A 171      23.172   4.129   0.442  1.00 69.56           C  
ATOM   1302  CG2 VAL A 171      24.625   2.641   1.846  1.00 69.56           C  
ATOM   1303  N   ASP A 172      25.344   5.449  -1.788  1.00 78.44           N  
ATOM   1304  CA  ASP A 172      25.203   6.668  -2.578  1.00 78.44           C  
ATOM   1305  C   ASP A 172      24.062   7.539  -2.055  1.00 78.44           C  
ATOM   1306  CB  ASP A 172      24.969   6.332  -4.051  1.00 78.44           C  
ATOM   1307  O   ASP A 172      22.891   7.184  -2.186  1.00 78.44           O  
ATOM   1308  CG  ASP A 172      25.016   7.551  -4.953  1.00 78.44           C  
ATOM   1309  OD1 ASP A 172      25.328   8.656  -4.469  1.00 78.44           O  
ATOM   1310  OD2 ASP A 172      24.703   7.406  -6.160  1.00 78.44           O  
ATOM   1311  N   GLU A 173      24.391   8.414  -1.279  1.00 80.75           N  
ATOM   1312  CA  GLU A 173      23.422   9.367  -0.734  1.00 80.75           C  
ATOM   1313  C   GLU A 173      23.047  10.414  -1.771  1.00 80.75           C  
ATOM   1314  CB  GLU A 173      24.000  10.047   0.516  1.00 80.75           C  
ATOM   1315  O   GLU A 173      22.578  11.500  -1.421  1.00 80.75           O  
ATOM   1316  CG  GLU A 173      24.312   9.078   1.649  1.00 80.75           C  
ATOM   1317  CD  GLU A 173      24.844   9.773   2.895  1.00 80.75           C  
ATOM   1318  OE1 GLU A 173      25.125   9.086   3.900  1.00 80.75           O  
ATOM   1319  OE2 GLU A 173      24.969  11.016   2.867  1.00 80.75           O  
ATOM   1320  N   THR A 174      23.203   9.945  -2.973  1.00 83.94           N  
ATOM   1321  CA  THR A 174      22.891  10.938  -3.990  1.00 83.94           C  
ATOM   1322  C   THR A 174      21.391  11.109  -4.148  1.00 83.94           C  
ATOM   1323  CB  THR A 174      23.516  10.562  -5.348  1.00 83.94           C  
ATOM   1324  O   THR A 174      20.656  10.125  -4.246  1.00 83.94           O  
ATOM   1325  CG2 THR A 174      23.500  11.742  -6.309  1.00 83.94           C  
ATOM   1326  OG1 THR A 174      24.875  10.133  -5.145  1.00 83.94           O  
ATOM   1327  N   GLY A 175      20.797  12.266  -3.943  1.00 85.50           N  
ATOM   1328  CA  GLY A 175      19.391  12.586  -4.172  1.00 85.50           C  
ATOM   1329  C   GLY A 175      18.578  12.617  -2.896  1.00 85.50           C  
ATOM   1330  O   GLY A 175      17.359  12.820  -2.938  1.00 85.50           O  
ATOM   1331  N   VAL A 176      19.219  12.266  -1.805  1.00 90.12           N  
ATOM   1332  CA  VAL A 176      18.516  12.289  -0.532  1.00 90.12           C  
ATOM   1333  C   VAL A 176      19.109  13.375   0.372  1.00 90.12           C  
ATOM   1334  CB  VAL A 176      18.562  10.922   0.175  1.00 90.12           C  
ATOM   1335  O   VAL A 176      20.328  13.531   0.448  1.00 90.12           O  
ATOM   1336  CG1 VAL A 176      17.703  10.922   1.435  1.00 90.12           C  
ATOM   1337  CG2 VAL A 176      18.125   9.812  -0.778  1.00 90.12           C  
ATOM   1338  N   GLU A 177      18.328  14.172   0.883  1.00 90.88           N  
ATOM   1339  CA  GLU A 177      18.766  15.242   1.775  1.00 90.88           C  
ATOM   1340  C   GLU A 177      19.219  14.688   3.117  1.00 90.88           C  
ATOM   1341  CB  GLU A 177      17.641  16.266   1.989  1.00 90.88           C  
ATOM   1342  O   GLU A 177      18.609  13.773   3.666  1.00 90.88           O  
ATOM   1343  CG  GLU A 177      17.297  17.062   0.745  1.00 90.88           C  
ATOM   1344  CD  GLU A 177      16.266  18.156   1.004  1.00 90.88           C  
ATOM   1345  OE1 GLU A 177      15.883  18.875   0.047  1.00 90.88           O  
ATOM   1346  OE2 GLU A 177      15.852  18.312   2.174  1.00 90.88           O  
ATOM   1347  N   VAL A 178      20.281  15.273   3.639  1.00 91.69           N  
ATOM   1348  CA  VAL A 178      20.891  14.828   4.895  1.00 91.69           C  
ATOM   1349  C   VAL A 178      19.891  15.031   6.035  1.00 91.69           C  
ATOM   1350  CB  VAL A 178      22.203  15.586   5.191  1.00 91.69           C  
ATOM   1351  O   VAL A 178      19.797  14.188   6.934  1.00 91.69           O  
ATOM   1352  CG1 VAL A 178      22.766  15.172   6.551  1.00 91.69           C  
ATOM   1353  CG2 VAL A 178      23.219  15.328   4.090  1.00 91.69           C  
ATOM   1354  N   LYS A 179      19.188  16.062   5.980  1.00 90.31           N  
ATOM   1355  CA  LYS A 179      18.219  16.344   7.027  1.00 90.31           C  
ATOM   1356  C   LYS A 179      17.156  15.250   7.090  1.00 90.31           C  
ATOM   1357  CB  LYS A 179      17.547  17.703   6.797  1.00 90.31           C  
ATOM   1358  O   LYS A 179      16.719  14.852   8.180  1.00 90.31           O  
ATOM   1359  CG  LYS A 179      18.453  18.891   7.121  1.00 90.31           C  
ATOM   1360  CD  LYS A 179      17.719  20.203   6.945  1.00 90.31           C  
ATOM   1361  CE  LYS A 179      18.625  21.391   7.211  1.00 90.31           C  
ATOM   1362  NZ  LYS A 179      17.938  22.688   6.957  1.00 90.31           N  
ATOM   1363  N   ASP A 180      16.750  14.742   5.973  1.00 92.69           N  
ATOM   1364  CA  ASP A 180      15.750  13.680   5.914  1.00 92.69           C  
ATOM   1365  C   ASP A 180      16.297  12.367   6.473  1.00 92.69           C  
ATOM   1366  CB  ASP A 180      15.258  13.469   4.480  1.00 92.69           C  
ATOM   1367  O   ASP A 180      15.602  11.641   7.176  1.00 92.69           O  
ATOM   1368  CG  ASP A 180      14.484  14.664   3.941  1.00 92.69           C  
ATOM   1369  OD1 ASP A 180      14.070  15.531   4.738  1.00 92.69           O  
ATOM   1370  OD2 ASP A 180      14.281  14.727   2.709  1.00 92.69           O  
ATOM   1371  N   ILE A 181      17.578  12.117   6.188  1.00 93.75           N  
ATOM   1372  CA  ILE A 181      18.219  10.898   6.684  1.00 93.75           C  
ATOM   1373  C   ILE A 181      18.250  10.922   8.211  1.00 93.75           C  
ATOM   1374  CB  ILE A 181      19.641  10.742   6.113  1.00 93.75           C  
ATOM   1375  O   ILE A 181      17.891   9.938   8.859  1.00 93.75           O  
ATOM   1376  CG1 ILE A 181      19.609  10.680   4.582  1.00 93.75           C  
ATOM   1377  CG2 ILE A 181      20.328   9.500   6.699  1.00 93.75           C  
ATOM   1378  CD1 ILE A 181      20.969  10.781   3.924  1.00 93.75           C  
ATOM   1379  N   GLU A 182      18.625  12.023   8.742  1.00 92.31           N  
ATOM   1380  CA  GLU A 182      18.703  12.156  10.195  1.00 92.31           C  
ATOM   1381  C   GLU A 182      17.328  12.008  10.836  1.00 92.31           C  
ATOM   1382  CB  GLU A 182      19.312  13.508  10.578  1.00 92.31           C  
ATOM   1383  O   GLU A 182      17.203  11.391  11.898  1.00 92.31           O  
ATOM   1384  CG  GLU A 182      20.797  13.633  10.242  1.00 92.31           C  
ATOM   1385  CD  GLU A 182      21.359  15.008  10.539  1.00 92.31           C  
ATOM   1386  OE1 GLU A 182      22.594  15.203  10.398  1.00 92.31           O  
ATOM   1387  OE2 GLU A 182      20.578  15.906  10.922  1.00 92.31           O  
ATOM   1388  N   LEU A 183      16.453  12.508  10.195  1.00 93.25           N  
ATOM   1389  CA  LEU A 183      15.086  12.422  10.703  1.00 93.25           C  
ATOM   1390  C   LEU A 183      14.617  10.969  10.734  1.00 93.25           C  
ATOM   1391  CB  LEU A 183      14.141  13.258   9.844  1.00 93.25           C  
ATOM   1392  O   LEU A 183      14.078  10.516  11.750  1.00 93.25           O  
ATOM   1393  CG  LEU A 183      12.703  13.391  10.344  1.00 93.25           C  
ATOM   1394  CD1 LEU A 183      12.664  14.195  11.641  1.00 93.25           C  
ATOM   1395  CD2 LEU A 183      11.820  14.031   9.281  1.00 93.25           C  
ATOM   1396  N   VAL A 184      14.805  10.352   9.664  1.00 93.62           N  
ATOM   1397  CA  VAL A 184      14.406   8.953   9.594  1.00 93.62           C  
ATOM   1398  C   VAL A 184      15.188   8.133  10.617  1.00 93.62           C  
ATOM   1399  CB  VAL A 184      14.609   8.375   8.172  1.00 93.62           C  
ATOM   1400  O   VAL A 184      14.625   7.270  11.289  1.00 93.62           O  
ATOM   1401  CG1 VAL A 184      14.383   6.863   8.164  1.00 93.62           C  
ATOM   1402  CG2 VAL A 184      13.680   9.062   7.176  1.00 93.62           C  
ATOM   1403  N   MET A 185      16.469   8.422  10.773  1.00 91.31           N  
ATOM   1404  CA  MET A 185      17.297   7.723  11.758  1.00 91.31           C  
ATOM   1405  C   MET A 185      16.750   7.918  13.164  1.00 91.31           C  
ATOM   1406  CB  MET A 185      18.750   8.211  11.680  1.00 91.31           C  
ATOM   1407  O   MET A 185      16.688   6.969  13.945  1.00 91.31           O  
ATOM   1408  CG  MET A 185      19.500   7.719  10.453  1.00 91.31           C  
ATOM   1409  SD  MET A 185      21.297   8.062  10.547  1.00 91.31           S  
ATOM   1410  CE  MET A 185      21.266   9.812  11.023  1.00 91.31           C  
ATOM   1411  N   SER A 186      16.344   9.109  13.438  1.00 87.44           N  
ATOM   1412  CA  SER A 186      15.867   9.461  14.766  1.00 87.44           C  
ATOM   1413  C   SER A 186      14.500   8.852  15.055  1.00 87.44           C  
ATOM   1414  CB  SER A 186      15.797  10.984  14.922  1.00 87.44           C  
ATOM   1415  O   SER A 186      14.250   8.367  16.156  1.00 87.44           O  
ATOM   1416  OG  SER A 186      14.664  11.508  14.258  1.00 87.44           O  
ATOM   1417  N   GLN A 187      13.664   8.773  14.016  1.00 89.12           N  
ATOM   1418  CA  GLN A 187      12.289   8.320  14.219  1.00 89.12           C  
ATOM   1419  C   GLN A 187      12.203   6.797  14.219  1.00 89.12           C  
ATOM   1420  CB  GLN A 187      11.375   8.906  13.148  1.00 89.12           C  
ATOM   1421  O   GLN A 187      11.430   6.215  14.977  1.00 89.12           O  
ATOM   1422  CG  GLN A 187      11.172  10.406  13.258  1.00 89.12           C  
ATOM   1423  CD  GLN A 187      10.484  10.812  14.547  1.00 89.12           C  
ATOM   1424  NE2 GLN A 187      10.906  11.945  15.117  1.00 89.12           N  
ATOM   1425  OE1 GLN A 187       9.586  10.125  15.039  1.00 89.12           O  
ATOM   1426  N   ALA A 188      13.016   6.238  13.367  1.00 90.00           N  
ATOM   1427  CA  ALA A 188      12.953   4.785  13.242  1.00 90.00           C  
ATOM   1428  C   ALA A 188      14.070   4.113  14.039  1.00 90.00           C  
ATOM   1429  CB  ALA A 188      13.023   4.371  11.773  1.00 90.00           C  
ATOM   1430  O   ALA A 188      14.086   2.891  14.188  1.00 90.00           O  
ATOM   1431  N   ASN A 189      14.961   4.836  14.602  1.00 88.81           N  
ATOM   1432  CA  ASN A 189      16.094   4.312  15.344  1.00 88.81           C  
ATOM   1433  C   ASN A 189      16.859   3.262  14.539  1.00 88.81           C  
ATOM   1434  CB  ASN A 189      15.648   3.732  16.688  1.00 88.81           C  
ATOM   1435  O   ASN A 189      17.000   2.121  14.977  1.00 88.81           O  
ATOM   1436  CG  ASN A 189      16.719   3.840  17.750  1.00 88.81           C  
ATOM   1437  ND2 ASN A 189      16.438   3.264  18.922  1.00 88.81           N  
ATOM   1438  OD1 ASN A 189      17.781   4.434  17.531  1.00 88.81           O  
ATOM   1439  N   VAL A 190      17.266   3.650  13.344  1.00 91.31           N  
ATOM   1440  CA  VAL A 190      17.984   2.746  12.445  1.00 91.31           C  
ATOM   1441  C   VAL A 190      19.281   3.398  11.984  1.00 91.31           C  
ATOM   1442  CB  VAL A 190      17.125   2.357  11.227  1.00 91.31           C  
ATOM   1443  O   VAL A 190      19.531   4.566  12.281  1.00 91.31           O  
ATOM   1444  CG1 VAL A 190      15.875   1.586  11.664  1.00 91.31           C  
ATOM   1445  CG2 VAL A 190      16.734   3.602  10.430  1.00 91.31           C  
ATOM   1446  N   SER A 191      20.141   2.621  11.438  1.00 89.38           N  
ATOM   1447  CA  SER A 191      21.422   3.113  10.930  1.00 89.38           C  
ATOM   1448  C   SER A 191      21.234   4.016   9.719  1.00 89.38           C  
ATOM   1449  CB  SER A 191      22.344   1.946  10.570  1.00 89.38           C  
ATOM   1450  O   SER A 191      20.188   3.977   9.070  1.00 89.38           O  
ATOM   1451  OG  SER A 191      21.828   1.237   9.453  1.00 89.38           O  
ATOM   1452  N   ARG A 192      22.188   4.828   9.438  1.00 91.81           N  
ATOM   1453  CA  ARG A 192      22.172   5.773   8.328  1.00 91.81           C  
ATOM   1454  C   ARG A 192      21.953   5.055   6.996  1.00 91.81           C  
ATOM   1455  CB  ARG A 192      23.469   6.578   8.281  1.00 91.81           C  
ATOM   1456  O   ARG A 192      21.188   5.512   6.152  1.00 91.81           O  
ATOM   1457  CG  ARG A 192      23.469   7.688   7.246  1.00 91.81           C  
ATOM   1458  CD  ARG A 192      24.766   8.500   7.289  1.00 91.81           C  
ATOM   1459  NE  ARG A 192      24.703   9.656   6.398  1.00 91.81           N  
ATOM   1460  NH1 ARG A 192      26.531  10.719   7.328  1.00 91.81           N  
ATOM   1461  NH2 ARG A 192      25.406  11.688   5.582  1.00 91.81           N  
ATOM   1462  CZ  ARG A 192      25.547  10.688   6.438  1.00 91.81           C  
ATOM   1463  N   ALA A 193      22.609   3.982   6.789  1.00 91.12           N  
ATOM   1464  CA  ALA A 193      22.484   3.221   5.547  1.00 91.12           C  
ATOM   1465  C   ALA A 193      21.062   2.725   5.340  1.00 91.12           C  
ATOM   1466  CB  ALA A 193      23.453   2.043   5.555  1.00 91.12           C  
ATOM   1467  O   ALA A 193      20.516   2.818   4.234  1.00 91.12           O  
ATOM   1468  N   LYS A 194      20.500   2.213   6.332  1.00 90.69           N  
ATOM   1469  CA  LYS A 194      19.125   1.732   6.242  1.00 90.69           C  
ATOM   1470  C   LYS A 194      18.156   2.881   5.965  1.00 90.69           C  
ATOM   1471  CB  LYS A 194      18.719   1.010   7.527  1.00 90.69           C  
ATOM   1472  O   LYS A 194      17.219   2.730   5.188  1.00 90.69           O  
ATOM   1473  CG  LYS A 194      19.281  -0.399   7.648  1.00 90.69           C  
ATOM   1474  CD  LYS A 194      18.734  -1.119   8.875  1.00 90.69           C  
ATOM   1475  CE  LYS A 194      19.344  -2.510   9.023  1.00 90.69           C  
ATOM   1476  NZ  LYS A 194      18.922  -3.160  10.297  1.00 90.69           N  
ATOM   1477  N   ALA A 195      18.406   4.004   6.613  1.00 93.44           N  
ATOM   1478  CA  ALA A 195      17.562   5.176   6.398  1.00 93.44           C  
ATOM   1479  C   ALA A 195      17.625   5.633   4.941  1.00 93.44           C  
ATOM   1480  CB  ALA A 195      17.984   6.312   7.324  1.00 93.44           C  
ATOM   1481  O   ALA A 195      16.594   5.926   4.336  1.00 93.44           O  
ATOM   1482  N   VAL A 196      18.766   5.590   4.395  1.00 93.06           N  
ATOM   1483  CA  VAL A 196      18.953   6.027   3.016  1.00 93.06           C  
ATOM   1484  C   VAL A 196      18.234   5.062   2.070  1.00 93.06           C  
ATOM   1485  CB  VAL A 196      20.438   6.129   2.641  1.00 93.06           C  
ATOM   1486  O   VAL A 196      17.547   5.492   1.137  1.00 93.06           O  
ATOM   1487  CG1 VAL A 196      20.609   6.363   1.141  1.00 93.06           C  
ATOM   1488  CG2 VAL A 196      21.125   7.246   3.438  1.00 93.06           C  
ATOM   1489  N   ARG A 197      18.359   3.865   2.320  1.00 91.81           N  
ATOM   1490  CA  ARG A 197      17.703   2.863   1.485  1.00 91.81           C  
ATOM   1491  C   ARG A 197      16.188   3.010   1.544  1.00 91.81           C  
ATOM   1492  CB  ARG A 197      18.125   1.453   1.919  1.00 91.81           C  
ATOM   1493  O   ARG A 197      15.516   2.939   0.515  1.00 91.81           O  
ATOM   1494  CG  ARG A 197      19.469   1.015   1.390  1.00 91.81           C  
ATOM   1495  CD  ARG A 197      19.828  -0.398   1.838  1.00 91.81           C  
ATOM   1496  NE  ARG A 197      21.234  -0.700   1.613  1.00 91.81           N  
ATOM   1497  NH1 ARG A 197      21.234  -2.641   2.867  1.00 91.81           N  
ATOM   1498  NH2 ARG A 197      23.156  -1.937   1.841  1.00 91.81           N  
ATOM   1499  CZ  ARG A 197      21.875  -1.759   2.107  1.00 91.81           C  
ATOM   1500  N   ALA A 198      15.688   3.180   2.715  1.00 92.19           N  
ATOM   1501  CA  ALA A 198      14.250   3.340   2.883  1.00 92.19           C  
ATOM   1502  C   ALA A 198      13.742   4.590   2.164  1.00 92.19           C  
ATOM   1503  CB  ALA A 198      13.891   3.400   4.363  1.00 92.19           C  
ATOM   1504  O   ALA A 198      12.703   4.559   1.506  1.00 92.19           O  
ATOM   1505  N   LEU A 199      14.508   5.652   2.320  1.00 93.50           N  
ATOM   1506  CA  LEU A 199      14.125   6.898   1.662  1.00 93.50           C  
ATOM   1507  C   LEU A 199      14.156   6.738   0.145  1.00 93.50           C  
ATOM   1508  CB  LEU A 199      15.055   8.031   2.086  1.00 93.50           C  
ATOM   1509  O   LEU A 199      13.227   7.176  -0.546  1.00 93.50           O  
ATOM   1510  CG  LEU A 199      14.781   8.664   3.453  1.00 93.50           C  
ATOM   1511  CD1 LEU A 199      15.953   9.539   3.881  1.00 93.50           C  
ATOM   1512  CD2 LEU A 199      13.492   9.469   3.422  1.00 93.50           C  
ATOM   1513  N   LYS A 200      15.125   6.055  -0.344  1.00 91.06           N  
ATOM   1514  CA  LYS A 200      15.234   5.836  -1.783  1.00 91.06           C  
ATOM   1515  C   LYS A 200      14.148   4.879  -2.277  1.00 91.06           C  
ATOM   1516  CB  LYS A 200      16.625   5.289  -2.139  1.00 91.06           C  
ATOM   1517  O   LYS A 200      13.578   5.082  -3.348  1.00 91.06           O  
ATOM   1518  CG  LYS A 200      17.734   6.324  -2.057  1.00 91.06           C  
ATOM   1519  CD  LYS A 200      19.047   5.762  -2.557  1.00 91.06           C  
ATOM   1520  CE  LYS A 200      20.172   6.801  -2.484  1.00 91.06           C  
ATOM   1521  NZ  LYS A 200      21.484   6.234  -2.908  1.00 91.06           N  
ATOM   1522  N   ASN A 201      13.898   3.910  -1.551  1.00 89.88           N  
ATOM   1523  CA  ASN A 201      12.867   2.941  -1.913  1.00 89.88           C  
ATOM   1524  C   ASN A 201      11.484   3.588  -1.981  1.00 89.88           C  
ATOM   1525  CB  ASN A 201      12.859   1.772  -0.926  1.00 89.88           C  
ATOM   1526  O   ASN A 201      10.609   3.115  -2.705  1.00 89.88           O  
ATOM   1527  CG  ASN A 201      14.000   0.806  -1.153  1.00 89.88           C  
ATOM   1528  ND2 ASN A 201      14.188  -0.126  -0.225  1.00 89.88           N  
ATOM   1529  OD1 ASN A 201      14.719   0.896  -2.154  1.00 89.88           O  
ATOM   1530  N   ASN A 202      11.289   4.609  -1.236  1.00 89.81           N  
ATOM   1531  CA  ASN A 202       9.969   5.234  -1.154  1.00 89.81           C  
ATOM   1532  C   ASN A 202       9.969   6.617  -1.796  1.00 89.81           C  
ATOM   1533  CB  ASN A 202       9.508   5.324   0.302  1.00 89.81           C  
ATOM   1534  O   ASN A 202       9.227   7.508  -1.361  1.00 89.81           O  
ATOM   1535  CG  ASN A 202       9.219   3.963   0.907  1.00 89.81           C  
ATOM   1536  ND2 ASN A 202      10.180   3.434   1.658  1.00 89.81           N  
ATOM   1537  OD1 ASN A 202       8.148   3.391   0.700  1.00 89.81           O  
ATOM   1538  N   SER A 203      10.906   6.871  -2.693  1.00 89.62           N  
ATOM   1539  CA  SER A 203      10.992   8.109  -3.461  1.00 89.62           C  
ATOM   1540  C   SER A 203      11.016   9.328  -2.547  1.00 89.62           C  
ATOM   1541  CB  SER A 203       9.820   8.211  -4.438  1.00 89.62           C  
ATOM   1542  O   SER A 203      10.367  10.336  -2.834  1.00 89.62           O  
ATOM   1543  OG  SER A 203       9.758   7.074  -5.277  1.00 89.62           O  
ATOM   1544  N   ASN A 204      11.602   9.258  -1.366  1.00 91.44           N  
ATOM   1545  CA  ASN A 204      11.820  10.336  -0.409  1.00 91.44           C  
ATOM   1546  C   ASN A 204      10.531  10.727   0.306  1.00 91.44           C  
ATOM   1547  CB  ASN A 204      12.430  11.555  -1.104  1.00 91.44           C  
ATOM   1548  O   ASN A 204      10.383  11.867   0.743  1.00 91.44           O  
ATOM   1549  CG  ASN A 204      13.859  11.312  -1.562  1.00 91.44           C  
ATOM   1550  ND2 ASN A 204      14.250  11.953  -2.656  1.00 91.44           N  
ATOM   1551  OD1 ASN A 204      14.602  10.547  -0.938  1.00 91.44           O  
ATOM   1552  N   ASP A 205       9.570   9.789   0.258  1.00 92.19           N  
ATOM   1553  CA  ASP A 205       8.422   9.906   1.157  1.00 92.19           C  
ATOM   1554  C   ASP A 205       8.805   9.539   2.588  1.00 92.19           C  
ATOM   1555  CB  ASP A 205       7.270   9.023   0.679  1.00 92.19           C  
ATOM   1556  O   ASP A 205       9.047   8.367   2.891  1.00 92.19           O  
ATOM   1557  CG  ASP A 205       5.996   9.219   1.486  1.00 92.19           C  
ATOM   1558  OD1 ASP A 205       6.086   9.531   2.693  1.00 92.19           O  
ATOM   1559  OD2 ASP A 205       4.898   9.055   0.911  1.00 92.19           O  
ATOM   1560  N   ILE A 206       8.812  10.492   3.391  1.00 93.31           N  
ATOM   1561  CA  ILE A 206       9.375  10.328   4.727  1.00 93.31           C  
ATOM   1562  C   ILE A 206       8.500   9.391   5.547  1.00 93.31           C  
ATOM   1563  CB  ILE A 206       9.531  11.688   5.445  1.00 93.31           C  
ATOM   1564  O   ILE A 206       9.000   8.523   6.258  1.00 93.31           O  
ATOM   1565  CG1 ILE A 206      10.656  12.508   4.805  1.00 93.31           C  
ATOM   1566  CG2 ILE A 206       9.781  11.484   6.941  1.00 93.31           C  
ATOM   1567  CD1 ILE A 206      10.727  13.945   5.301  1.00 93.31           C  
ATOM   1568  N   VAL A 207       7.270   9.453   5.445  1.00 94.19           N  
ATOM   1569  CA  VAL A 207       6.355   8.656   6.258  1.00 94.19           C  
ATOM   1570  C   VAL A 207       6.414   7.195   5.812  1.00 94.19           C  
ATOM   1571  CB  VAL A 207       4.906   9.188   6.164  1.00 94.19           C  
ATOM   1572  O   VAL A 207       6.582   6.297   6.641  1.00 94.19           O  
ATOM   1573  CG1 VAL A 207       3.963   8.312   6.996  1.00 94.19           C  
ATOM   1574  CG2 VAL A 207       4.840  10.641   6.621  1.00 94.19           C  
ATOM   1575  N   ASN A 208       6.285   7.020   4.547  1.00 92.56           N  
ATOM   1576  CA  ASN A 208       6.379   5.656   4.043  1.00 92.56           C  
ATOM   1577  C   ASN A 208       7.746   5.039   4.340  1.00 92.56           C  
ATOM   1578  CB  ASN A 208       6.094   5.613   2.541  1.00 92.56           C  
ATOM   1579  O   ASN A 208       7.848   3.840   4.602  1.00 92.56           O  
ATOM   1580  CG  ASN A 208       4.617   5.723   2.225  1.00 92.56           C  
ATOM   1581  ND2 ASN A 208       4.301   6.121   0.998  1.00 92.56           N  
ATOM   1582  OD1 ASN A 208       3.766   5.453   3.076  1.00 92.56           O  
ATOM   1583  N   ALA A 209       8.758   5.859   4.293  1.00 93.62           N  
ATOM   1584  CA  ALA A 209      10.094   5.359   4.621  1.00 93.62           C  
ATOM   1585  C   ALA A 209      10.164   4.895   6.070  1.00 93.62           C  
ATOM   1586  CB  ALA A 209      11.141   6.438   4.359  1.00 93.62           C  
ATOM   1587  O   ALA A 209      10.664   3.807   6.355  1.00 93.62           O  
ATOM   1588  N   ILE A 210       9.648   5.672   6.938  1.00 92.88           N  
ATOM   1589  CA  ILE A 210       9.641   5.328   8.352  1.00 92.88           C  
ATOM   1590  C   ILE A 210       8.773   4.094   8.578  1.00 92.88           C  
ATOM   1591  CB  ILE A 210       9.133   6.504   9.219  1.00 92.88           C  
ATOM   1592  O   ILE A 210       9.125   3.213   9.367  1.00 92.88           O  
ATOM   1593  CG1 ILE A 210      10.125   7.676   9.156  1.00 92.88           C  
ATOM   1594  CG2 ILE A 210       8.914   6.055  10.664  1.00 92.88           C  
ATOM   1595  CD1 ILE A 210       9.586   8.969   9.750  1.00 92.88           C  
ATOM   1596  N   MET A 211       7.715   4.055   7.879  1.00 88.81           N  
ATOM   1597  CA  MET A 211       6.805   2.918   8.008  1.00 88.81           C  
ATOM   1598  C   MET A 211       7.488   1.623   7.582  1.00 88.81           C  
ATOM   1599  CB  MET A 211       5.547   3.143   7.168  1.00 88.81           C  
ATOM   1600  O   MET A 211       7.309   0.584   8.219  1.00 88.81           O  
ATOM   1601  CG  MET A 211       4.504   4.016   7.848  1.00 88.81           C  
ATOM   1602  SD  MET A 211       2.963   4.168   6.863  1.00 88.81           S  
ATOM   1603  CE  MET A 211       2.938   2.543   6.059  1.00 88.81           C  
ATOM   1604  N   GLU A 212       8.234   1.754   6.535  1.00 87.50           N  
ATOM   1605  CA  GLU A 212       8.945   0.575   6.051  1.00 87.50           C  
ATOM   1606  C   GLU A 212       9.953   0.071   7.082  1.00 87.50           C  
ATOM   1607  CB  GLU A 212       9.656   0.884   4.730  1.00 87.50           C  
ATOM   1608  O   GLU A 212      10.195  -1.133   7.176  1.00 87.50           O  
ATOM   1609  CG  GLU A 212      10.414  -0.300   4.148  1.00 87.50           C  
ATOM   1610  CD  GLU A 212      11.125   0.023   2.842  1.00 87.50           C  
ATOM   1611  OE1 GLU A 212      12.008  -0.753   2.424  1.00 87.50           O  
ATOM   1612  OE2 GLU A 212      10.781   1.062   2.230  1.00 87.50           O  
ATOM   1613  N   LEU A 213      10.469   1.015   7.906  1.00 86.38           N  
ATOM   1614  CA  LEU A 213      11.531   0.682   8.852  1.00 86.38           C  
ATOM   1615  C   LEU A 213      10.945   0.258  10.195  1.00 86.38           C  
ATOM   1616  CB  LEU A 213      12.469   1.875   9.047  1.00 86.38           C  
ATOM   1617  O   LEU A 213      11.609  -0.417  10.984  1.00 86.38           O  
ATOM   1618  CG  LEU A 213      13.305   2.281   7.832  1.00 86.38           C  
ATOM   1619  CD1 LEU A 213      13.969   3.635   8.070  1.00 86.38           C  
ATOM   1620  CD2 LEU A 213      14.352   1.217   7.520  1.00 86.38           C  
ATOM   1621  N   THR A 214       9.867   0.631  10.516  1.00 79.31           N  
ATOM   1622  CA  THR A 214       9.281   0.356  11.828  1.00 79.31           C  
ATOM   1623  C   THR A 214       8.328  -0.834  11.758  1.00 79.31           C  
ATOM   1624  CB  THR A 214       8.539   1.584  12.375  1.00 79.31           C  
ATOM   1625  O   THR A 214       7.934  -1.379  12.789  1.00 79.31           O  
ATOM   1626  CG2 THR A 214       9.492   2.756  12.594  1.00 79.31           C  
ATOM   1627  OG1 THR A 214       7.523   1.976  11.438  1.00 79.31           O  
ATOM   1628  N   MET A 215       7.992  -1.334  10.547  1.00 66.12           N  
ATOM   1629  CA  MET A 215       7.094  -2.479  10.414  1.00 66.12           C  
ATOM   1630  C   MET A 215       7.844  -3.699   9.891  1.00 66.12           C  
ATOM   1631  CB  MET A 215       5.922  -2.145   9.484  1.00 66.12           C  
ATOM   1632  O   MET A 215       8.852  -3.562   9.195  1.00 66.12           O  
ATOM   1633  CG  MET A 215       4.801  -1.377  10.172  1.00 66.12           C  
ATOM   1634  SD  MET A 215       3.232  -1.435   9.219  1.00 66.12           S  
ATOM   1635  CE  MET A 215       2.258  -0.211  10.141  1.00 66.12           C  
TER    1636      MET A 215                                                      
ATOM   1637  N   MET B   1     -54.375 -18.156 -32.500  1.00 23.64           N  
ATOM   1638  CA  MET B   1     -55.375 -17.703 -31.547  1.00 23.64           C  
ATOM   1639  C   MET B   1     -55.875 -18.844 -30.688  1.00 23.64           C  
ATOM   1640  CB  MET B   1     -56.531 -17.047 -32.281  1.00 23.64           C  
ATOM   1641  O   MET B   1     -56.875 -18.719 -30.000  1.00 23.64           O  
ATOM   1642  CG  MET B   1     -56.438 -15.531 -32.375  1.00 23.64           C  
ATOM   1643  SD  MET B   1     -57.781 -14.789 -33.406  1.00 23.64           S  
ATOM   1644  CE  MET B   1     -57.969 -13.195 -32.562  1.00 23.64           C  
ATOM   1645  N   ARG B   2     -55.188 -19.938 -30.703  1.00 16.23           N  
ATOM   1646  CA  ARG B   2     -55.844 -21.250 -30.750  1.00 16.23           C  
ATOM   1647  C   ARG B   2     -56.375 -21.641 -29.359  1.00 16.23           C  
ATOM   1648  CB  ARG B   2     -54.875 -22.312 -31.250  1.00 16.23           C  
ATOM   1649  O   ARG B   2     -55.969 -21.047 -28.359  1.00 16.23           O  
ATOM   1650  CG  ARG B   2     -54.938 -22.578 -32.750  1.00 16.23           C  
ATOM   1651  CD  ARG B   2     -54.031 -23.734 -33.156  1.00 16.23           C  
ATOM   1652  NE  ARG B   2     -54.219 -24.078 -34.562  1.00 16.23           N  
ATOM   1653  NH1 ARG B   2     -53.281 -26.172 -34.406  1.00 16.23           N  
ATOM   1654  NH2 ARG B   2     -54.062 -25.422 -36.406  1.00 16.23           N  
ATOM   1655  CZ  ARG B   2     -53.844 -25.219 -35.125  1.00 16.23           C  
ATOM   1656  N   ARG B   3     -55.938 -22.766 -28.797  1.00 16.73           N  
ATOM   1657  CA  ARG B   3     -56.781 -23.891 -28.406  1.00 16.73           C  
ATOM   1658  C   ARG B   3     -57.125 -23.828 -26.906  1.00 16.73           C  
ATOM   1659  CB  ARG B   3     -56.094 -25.219 -28.734  1.00 16.73           C  
ATOM   1660  O   ARG B   3     -58.281 -23.922 -26.516  1.00 16.73           O  
ATOM   1661  CG  ARG B   3     -56.562 -25.844 -30.047  1.00 16.73           C  
ATOM   1662  CD  ARG B   3     -55.938 -27.203 -30.266  1.00 16.73           C  
ATOM   1663  NE  ARG B   3     -56.469 -27.844 -31.469  1.00 16.73           N  
ATOM   1664  NH1 ARG B   3     -55.938 -29.984 -30.812  1.00 16.73           N  
ATOM   1665  NH2 ARG B   3     -56.938 -29.625 -32.844  1.00 16.73           N  
ATOM   1666  CZ  ARG B   3     -56.438 -29.156 -31.703  1.00 16.73           C  
ATOM   1667  N   THR B   4     -56.344 -24.453 -25.938  1.00 16.56           N  
ATOM   1668  CA  THR B   4     -56.938 -25.625 -25.297  1.00 16.56           C  
ATOM   1669  C   THR B   4     -57.500 -25.266 -23.922  1.00 16.56           C  
ATOM   1670  CB  THR B   4     -55.938 -26.766 -25.172  1.00 16.56           C  
ATOM   1671  O   THR B   4     -57.094 -24.266 -23.328  1.00 16.56           O  
ATOM   1672  CG2 THR B   4     -55.594 -27.359 -26.531  1.00 16.56           C  
ATOM   1673  OG1 THR B   4     -54.719 -26.266 -24.562  1.00 16.56           O  
ATOM   1674  N   GLY B   5     -57.750 -26.234 -23.062  1.00 17.52           N  
ATOM   1675  CA  GLY B   5     -58.844 -26.750 -22.266  1.00 17.52           C  
ATOM   1676  C   GLY B   5     -58.719 -26.422 -20.781  1.00 17.52           C  
ATOM   1677  O   GLY B   5     -57.750 -25.766 -20.375  1.00 17.52           O  
ATOM   1678  N   ALA B   6     -58.312 -27.406 -19.828  1.00 15.80           N  
ATOM   1679  CA  ALA B   6     -59.250 -28.016 -18.891  1.00 15.80           C  
ATOM   1680  C   ALA B   6     -59.062 -27.438 -17.484  1.00 15.80           C  
ATOM   1681  CB  ALA B   6     -59.094 -29.531 -18.875  1.00 15.80           C  
ATOM   1682  O   ALA B   6     -58.031 -26.812 -17.203  1.00 15.80           O  
ATOM   1683  N   PRO B   7     -58.594 -28.312 -16.234  1.00 14.82           N  
ATOM   1684  CA  PRO B   7     -59.500 -28.828 -15.219  1.00 14.82           C  
ATOM   1685  C   PRO B   7     -59.344 -28.125 -13.875  1.00 14.82           C  
ATOM   1686  CB  PRO B   7     -59.094 -30.312 -15.102  1.00 14.82           C  
ATOM   1687  O   PRO B   7     -58.344 -27.438 -13.648  1.00 14.82           O  
ATOM   1688  CG  PRO B   7     -57.625 -30.328 -15.477  1.00 14.82           C  
ATOM   1689  CD  PRO B   7     -57.281 -29.031 -16.125  1.00 14.82           C  
ATOM   1690  N   ALA B   8     -59.781 -28.828 -12.625  1.00 15.21           N  
ATOM   1691  CA  ALA B   8     -60.656 -28.750 -11.453  1.00 15.21           C  
ATOM   1692  C   ALA B   8     -59.812 -28.703 -10.164  1.00 15.21           C  
ATOM   1693  CB  ALA B   8     -61.594 -29.922 -11.422  1.00 15.21           C  
ATOM   1694  O   ALA B   8     -60.344 -28.328  -9.109  1.00 15.21           O  
ATOM   1695  N   GLN B   9     -58.500 -28.859  -9.961  1.00 13.15           N  
ATOM   1696  CA  GLN B   9     -58.281 -29.828  -8.898  1.00 13.15           C  
ATOM   1697  C   GLN B   9     -58.656 -29.250  -7.531  1.00 13.15           C  
ATOM   1698  CB  GLN B   9     -56.844 -30.328  -8.898  1.00 13.15           C  
ATOM   1699  O   GLN B   9     -58.500 -28.031  -7.320  1.00 13.15           O  
ATOM   1700  CG  GLN B   9     -56.656 -31.656  -9.609  1.00 13.15           C  
ATOM   1701  CD  GLN B   9     -55.219 -32.125  -9.633  1.00 13.15           C  
ATOM   1702  NE2 GLN B   9     -54.969 -33.375 -10.023  1.00 13.15           N  
ATOM   1703  OE1 GLN B   9     -54.312 -31.344  -9.305  1.00 13.15           O  
ATOM   1704  N   ALA B  10     -58.531 -30.094  -6.328  1.00 14.96           N  
ATOM   1705  CA  ALA B  10     -59.281 -30.594  -5.168  1.00 14.96           C  
ATOM   1706  C   ALA B  10     -58.844 -29.891  -3.893  1.00 14.96           C  
ATOM   1707  CB  ALA B  10     -59.094 -32.094  -5.023  1.00 14.96           C  
ATOM   1708  O   ALA B  10     -57.750 -29.266  -3.857  1.00 14.96           O  
ATOM   1709  N   ASP B  11     -58.719 -30.656  -2.635  1.00 15.74           N  
ATOM   1710  CA  ASP B  11     -59.469 -30.797  -1.392  1.00 15.74           C  
ATOM   1711  C   ASP B  11     -58.656 -30.281  -0.202  1.00 15.74           C  
ATOM   1712  CB  ASP B  11     -59.875 -32.250  -1.166  1.00 15.74           C  
ATOM   1713  O   ASP B  11     -59.062 -29.312   0.447  1.00 15.74           O  
ATOM   1714  CG  ASP B  11     -61.344 -32.500  -1.367  1.00 15.74           C  
ATOM   1715  OD1 ASP B  11     -62.156 -31.641  -1.008  1.00 15.74           O  
ATOM   1716  OD2 ASP B  11     -61.688 -33.594  -1.888  1.00 15.74           O  
ATOM   1717  N   SER B  12     -57.844 -31.172   0.686  1.00 14.94           N  
ATOM   1718  CA  SER B  12     -58.250 -31.812   1.934  1.00 14.94           C  
ATOM   1719  C   SER B  12     -57.656 -31.094   3.141  1.00 14.94           C  
ATOM   1720  CB  SER B  12     -57.844 -33.281   1.949  1.00 14.94           C  
ATOM   1721  O   SER B  12     -56.656 -30.375   3.014  1.00 14.94           O  
ATOM   1722  OG  SER B  12     -56.500 -33.438   1.552  1.00 14.94           O  
ATOM   1723  N   ARG B  13     -57.312 -31.781   4.523  1.00 16.59           N  
ATOM   1724  CA  ARG B  13     -57.875 -31.953   5.867  1.00 16.59           C  
ATOM   1725  C   ARG B  13     -56.875 -31.484   6.922  1.00 16.59           C  
ATOM   1726  CB  ARG B  13     -58.219 -33.406   6.113  1.00 16.59           C  
ATOM   1727  O   ARG B  13     -57.219 -30.719   7.816  1.00 16.59           O  
ATOM   1728  CG  ARG B  13     -59.625 -33.781   5.648  1.00 16.59           C  
ATOM   1729  CD  ARG B  13     -60.000 -35.219   6.066  1.00 16.59           C  
ATOM   1730  NE  ARG B  13     -61.312 -35.594   5.535  1.00 16.59           N  
ATOM   1731  NH1 ARG B  13     -61.344 -37.656   6.559  1.00 16.59           N  
ATOM   1732  NH2 ARG B  13     -63.094 -37.000   5.246  1.00 16.59           N  
ATOM   1733  CZ  ARG B  13     -61.906 -36.750   5.781  1.00 16.59           C  
ATOM   1734  N   GLY B  14     -55.656 -32.188   7.453  1.00 13.65           N  
ATOM   1735  CA  GLY B  14     -55.719 -32.938   8.695  1.00 13.65           C  
ATOM   1736  C   GLY B  14     -55.250 -32.156   9.898  1.00 13.65           C  
ATOM   1737  O   GLY B  14     -54.594 -31.109   9.750  1.00 13.65           O  
ATOM   1738  N   ARG B  15     -54.750 -32.781  11.328  1.00 16.28           N  
ATOM   1739  CA  ARG B  15     -55.156 -33.062  12.695  1.00 16.28           C  
ATOM   1740  C   ARG B  15     -54.188 -32.438  13.695  1.00 16.28           C  
ATOM   1741  CB  ARG B  15     -55.250 -34.594  12.938  1.00 16.28           C  
ATOM   1742  O   ARG B  15     -54.594 -31.750  14.617  1.00 16.28           O  
ATOM   1743  CG  ARG B  15     -56.656 -35.125  12.797  1.00 16.28           C  
ATOM   1744  CD  ARG B  15     -56.719 -36.625  13.141  1.00 16.28           C  
ATOM   1745  NE  ARG B  15     -58.062 -37.156  13.023  1.00 16.28           N  
ATOM   1746  NH1 ARG B  15     -57.594 -39.188  14.016  1.00 16.28           N  
ATOM   1747  NH2 ARG B  15     -59.719 -38.719  13.281  1.00 16.28           N  
ATOM   1748  CZ  ARG B  15     -58.469 -38.344  13.438  1.00 16.28           C  
ATOM   1749  N   GLY B  16     -52.906 -33.031  14.203  1.00 13.62           N  
ATOM   1750  CA  GLY B  16     -52.812 -33.750  15.461  1.00 13.62           C  
ATOM   1751  C   GLY B  16     -52.375 -32.875  16.625  1.00 13.62           C  
ATOM   1752  O   GLY B  16     -51.875 -31.750  16.406  1.00 13.62           O  
ATOM   1753  N   ARG B  17     -51.688 -33.406  17.938  1.00 15.38           N  
ATOM   1754  CA  ARG B  17     -51.969 -33.781  19.328  1.00 15.38           C  
ATOM   1755  C   ARG B  17     -51.094 -32.969  20.297  1.00 15.38           C  
ATOM   1756  CB  ARG B  17     -51.750 -35.281  19.562  1.00 15.38           C  
ATOM   1757  O   ARG B  17     -51.281 -31.750  20.422  1.00 15.38           O  
ATOM   1758  CG  ARG B  17     -53.031 -36.062  19.641  1.00 15.38           C  
ATOM   1759  CD  ARG B  17     -52.750 -37.531  19.953  1.00 15.38           C  
ATOM   1760  NE  ARG B  17     -54.000 -38.281  20.141  1.00 15.38           N  
ATOM   1761  NH1 ARG B  17     -52.938 -40.219  20.891  1.00 15.38           N  
ATOM   1762  NH2 ARG B  17     -55.250 -40.125  20.734  1.00 15.38           N  
ATOM   1763  CZ  ARG B  17     -54.062 -39.531  20.594  1.00 15.38           C  
ATOM   1764  N   ALA B  18     -49.906 -33.531  21.141  1.00 13.80           N  
ATOM   1765  CA  ALA B  18     -49.969 -34.031  22.516  1.00 13.80           C  
ATOM   1766  C   ALA B  18     -49.344 -33.062  23.500  1.00 13.80           C  
ATOM   1767  CB  ALA B  18     -49.281 -35.375  22.594  1.00 13.80           C  
ATOM   1768  O   ALA B  18     -48.594 -32.156  23.109  1.00 13.80           O  
ATOM   1769  N   ARG B  19     -48.781 -33.438  24.953  1.00 14.89           N  
ATOM   1770  CA  ARG B  19     -49.156 -33.500  26.359  1.00 14.89           C  
ATOM   1771  C   ARG B  19     -48.094 -32.812  27.219  1.00 14.89           C  
ATOM   1772  CB  ARG B  19     -49.312 -34.969  26.812  1.00 14.89           C  
ATOM   1773  O   ARG B  19     -48.438 -31.969  28.062  1.00 14.89           O  
ATOM   1774  CG  ARG B  19     -50.750 -35.469  26.734  1.00 14.89           C  
ATOM   1775  CD  ARG B  19     -50.906 -36.844  27.344  1.00 14.89           C  
ATOM   1776  NE  ARG B  19     -52.219 -37.406  27.141  1.00 14.89           N  
ATOM   1777  NH1 ARG B  19     -52.312 -38.500  29.172  1.00 14.89           N  
ATOM   1778  NH2 ARG B  19     -54.094 -38.625  27.719  1.00 14.89           N  
ATOM   1779  CZ  ARG B  19     -52.875 -38.156  28.000  1.00 14.89           C  
ATOM   1780  N   GLY B  20     -46.719 -33.250  27.609  1.00 13.12           N  
ATOM   1781  CA  GLY B  20     -46.469 -33.812  28.922  1.00 13.12           C  
ATOM   1782  C   GLY B  20     -45.969 -32.781  29.922  1.00 13.12           C  
ATOM   1783  O   GLY B  20     -45.531 -31.703  29.531  1.00 13.12           O  
ATOM   1784  N   GLY B  21     -45.312 -33.125  31.328  1.00 14.59           N  
ATOM   1785  CA  GLY B  21     -45.531 -33.094  32.781  1.00 14.59           C  
ATOM   1786  C   GLY B  21     -44.531 -32.219  33.500  1.00 14.59           C  
ATOM   1787  O   GLY B  21     -44.875 -31.188  34.062  1.00 14.59           O  
ATOM   1788  N   CYS B  22     -43.156 -32.625  34.000  1.00 13.84           N  
ATOM   1789  CA  CYS B  22     -42.906 -33.031  35.375  1.00 13.84           C  
ATOM   1790  C   CYS B  22     -42.281 -31.891  36.188  1.00 13.84           C  
ATOM   1791  CB  CYS B  22     -41.969 -34.250  35.406  1.00 13.84           C  
ATOM   1792  O   CYS B  22     -41.750 -30.938  35.594  1.00 13.84           O  
ATOM   1793  SG  CYS B  22     -42.844 -35.844  35.469  1.00 13.84           S  
ATOM   1794  N   PRO B  23     -41.219 -32.062  37.406  1.00 15.13           N  
ATOM   1795  CA  PRO B  23     -41.312 -31.922  38.875  1.00 15.13           C  
ATOM   1796  C   PRO B  23     -40.406 -30.812  39.406  1.00 15.13           C  
ATOM   1797  CB  PRO B  23     -40.844 -33.312  39.375  1.00 15.13           C  
ATOM   1798  O   PRO B  23     -40.875 -29.688  39.594  1.00 15.13           O  
ATOM   1799  CG  PRO B  23     -39.844 -33.750  38.344  1.00 15.13           C  
ATOM   1800  CD  PRO B  23     -40.000 -32.938  37.125  1.00 15.13           C  
ATOM   1801  N   GLY B  24     -39.000 -31.031  40.000  1.00 14.52           N  
ATOM   1802  CA  GLY B  24     -38.625 -31.125  41.406  1.00 14.52           C  
ATOM   1803  C   GLY B  24     -37.906 -29.891  41.938  1.00 14.52           C  
ATOM   1804  O   GLY B  24     -37.531 -29.016  41.125  1.00 14.52           O  
ATOM   1805  N   GLY B  25     -36.812 -29.906  43.094  1.00 15.74           N  
ATOM   1806  CA  GLY B  25     -36.688 -29.531  44.500  1.00 15.74           C  
ATOM   1807  C   GLY B  25     -35.688 -28.391  44.719  1.00 15.74           C  
ATOM   1808  O   GLY B  25     -36.062 -27.297  45.125  1.00 15.74           O  
ATOM   1809  N   GLU B  26     -34.188 -28.500  45.000  1.00 15.73           N  
ATOM   1810  CA  GLU B  26     -33.500 -28.328  46.281  1.00 15.73           C  
ATOM   1811  C   GLU B  26     -32.781 -26.984  46.344  1.00 15.73           C  
ATOM   1812  CB  GLU B  26     -32.500 -29.469  46.500  1.00 15.73           C  
ATOM   1813  O   GLU B  26     -32.406 -26.422  45.312  1.00 15.73           O  
ATOM   1814  CG  GLU B  26     -33.125 -30.719  47.094  1.00 15.73           C  
ATOM   1815  CD  GLU B  26     -32.094 -31.812  47.375  1.00 15.73           C  
ATOM   1816  OE1 GLU B  26     -32.031 -32.281  48.531  1.00 15.73           O  
ATOM   1817  OE2 GLU B  26     -31.359 -32.188  46.438  1.00 15.73           O  
ATOM   1818  N   ALA B  27     -32.344 -26.219  47.625  1.00 19.36           N  
ATOM   1819  CA  ALA B  27     -32.281 -25.000  48.406  1.00 19.36           C  
ATOM   1820  C   ALA B  27     -30.875 -24.406  48.406  1.00 19.36           C  
ATOM   1821  CB  ALA B  27     -32.750 -25.266  49.844  1.00 19.36           C  
ATOM   1822  O   ALA B  27     -30.672 -23.266  48.812  1.00 19.36           O  
ATOM   1823  N   THR B  28     -29.688 -25.000  47.969  1.00 16.84           N  
ATOM   1824  CA  THR B  28     -28.547 -24.906  48.875  1.00 16.84           C  
ATOM   1825  C   THR B  28     -27.953 -23.516  48.844  1.00 16.84           C  
ATOM   1826  CB  THR B  28     -27.469 -25.938  48.531  1.00 16.84           C  
ATOM   1827  O   THR B  28     -28.109 -22.781  47.875  1.00 16.84           O  
ATOM   1828  CG2 THR B  28     -28.000 -27.375  48.656  1.00 16.84           C  
ATOM   1829  OG1 THR B  28     -27.047 -25.750  47.156  1.00 16.84           O  
ATOM   1830  N   LEU B  29     -27.000 -22.984  49.938  1.00 18.17           N  
ATOM   1831  CA  LEU B  29     -26.641 -21.906  50.844  1.00 18.17           C  
ATOM   1832  C   LEU B  29     -25.422 -21.141  50.281  1.00 18.17           C  
ATOM   1833  CB  LEU B  29     -26.328 -22.453  52.219  1.00 18.17           C  
ATOM   1834  O   LEU B  29     -24.938 -20.219  50.938  1.00 18.17           O  
ATOM   1835  CG  LEU B  29     -27.500 -22.500  53.219  1.00 18.17           C  
ATOM   1836  CD1 LEU B  29     -27.484 -23.812  53.969  1.00 18.17           C  
ATOM   1837  CD2 LEU B  29     -27.453 -21.312  54.156  1.00 18.17           C  
ATOM   1838  N   SER B  30     -24.984 -21.172  49.000  1.00 15.95           N  
ATOM   1839  CA  SER B  30     -23.547 -21.078  48.812  1.00 15.95           C  
ATOM   1840  C   SER B  30     -23.016 -19.719  49.250  1.00 15.95           C  
ATOM   1841  CB  SER B  30     -23.172 -21.328  47.344  1.00 15.95           C  
ATOM   1842  O   SER B  30     -23.766 -18.734  49.281  1.00 15.95           O  
ATOM   1843  OG  SER B  30     -23.672 -20.297  46.531  1.00 15.95           O  
ATOM   1844  N   GLN B  31     -21.594 -19.641  49.500  1.00 18.62           N  
ATOM   1845  CA  GLN B  31     -20.547 -19.031  50.312  1.00 18.62           C  
ATOM   1846  C   GLN B  31     -20.234 -17.625  49.844  1.00 18.62           C  
ATOM   1847  CB  GLN B  31     -19.281 -19.891  50.281  1.00 18.62           C  
ATOM   1848  O   GLN B  31     -20.516 -17.266  48.688  1.00 18.62           O  
ATOM   1849  CG  GLN B  31     -19.344 -21.125  51.156  1.00 18.62           C  
ATOM   1850  CD  GLN B  31     -17.984 -21.734  51.438  1.00 18.62           C  
ATOM   1851  NE2 GLN B  31     -17.953 -22.812  52.188  1.00 18.62           N  
ATOM   1852  OE1 GLN B  31     -16.953 -21.219  50.969  1.00 18.62           O  
ATOM   1853  N   PRO B  32     -19.516 -16.750  50.688  1.00 23.72           N  
ATOM   1854  CA  PRO B  32     -19.391 -15.305  50.938  1.00 23.72           C  
ATOM   1855  C   PRO B  32     -18.531 -14.594  49.906  1.00 23.72           C  
ATOM   1856  CB  PRO B  32     -18.734 -15.258  52.312  1.00 23.72           C  
ATOM   1857  O   PRO B  32     -17.656 -15.219  49.281  1.00 23.72           O  
ATOM   1858  CG  PRO B  32     -18.062 -16.594  52.469  1.00 23.72           C  
ATOM   1859  CD  PRO B  32     -18.672 -17.531  51.500  1.00 23.72           C  
ATOM   1860  N   PRO B  33     -18.875 -13.438  49.188  1.00 20.48           N  
ATOM   1861  CA  PRO B  33     -18.344 -12.828  47.969  1.00 20.48           C  
ATOM   1862  C   PRO B  33     -16.938 -12.242  48.188  1.00 20.48           C  
ATOM   1863  CB  PRO B  33     -19.344 -11.727  47.656  1.00 20.48           C  
ATOM   1864  O   PRO B  33     -16.672 -11.625  49.219  1.00 20.48           O  
ATOM   1865  CG  PRO B  33     -20.031 -11.430  48.938  1.00 20.48           C  
ATOM   1866  CD  PRO B  33     -19.797 -12.586  49.875  1.00 20.48           C  
ATOM   1867  N   PRO B  34     -15.812 -12.984  47.688  1.00 20.28           N  
ATOM   1868  CA  PRO B  34     -14.445 -12.531  47.969  1.00 20.28           C  
ATOM   1869  C   PRO B  34     -14.219 -11.070  47.562  1.00 20.28           C  
ATOM   1870  CB  PRO B  34     -13.594 -13.469  47.094  1.00 20.28           C  
ATOM   1871  O   PRO B  34     -14.945 -10.531  46.750  1.00 20.28           O  
ATOM   1872  CG  PRO B  34     -14.484 -13.867  45.969  1.00 20.28           C  
ATOM   1873  CD  PRO B  34     -15.914 -13.680  46.406  1.00 20.28           C  
ATOM   1874  N   ARG B  35     -13.555 -10.156  48.438  1.00 22.78           N  
ATOM   1875  CA  ARG B  35     -13.281  -8.727  48.500  1.00 22.78           C  
ATOM   1876  C   ARG B  35     -12.406  -8.289  47.312  1.00 22.78           C  
ATOM   1877  CB  ARG B  35     -12.617  -8.344  49.812  1.00 22.78           C  
ATOM   1878  O   ARG B  35     -11.211  -8.594  47.281  1.00 22.78           O  
ATOM   1879  CG  ARG B  35     -13.602  -8.102  50.938  1.00 22.78           C  
ATOM   1880  CD  ARG B  35     -12.898  -7.625  52.219  1.00 22.78           C  
ATOM   1881  NE  ARG B  35     -13.844  -7.293  53.281  1.00 22.78           N  
ATOM   1882  NH1 ARG B  35     -12.281  -6.309  54.656  1.00 22.78           N  
ATOM   1883  NH2 ARG B  35     -14.477  -6.422  55.281  1.00 22.78           N  
ATOM   1884  CZ  ARG B  35     -13.531  -6.676  54.406  1.00 22.78           C  
ATOM   1885  N   GLY B  36     -12.758  -8.648  45.969  1.00 19.42           N  
ATOM   1886  CA  GLY B  36     -11.812  -8.562  44.875  1.00 19.42           C  
ATOM   1887  C   GLY B  36     -11.219  -7.180  44.688  1.00 19.42           C  
ATOM   1888  O   GLY B  36     -11.930  -6.176  44.812  1.00 19.42           O  
ATOM   1889  N   GLY B  37      -9.938  -6.922  45.062  1.00 21.31           N  
ATOM   1890  CA  GLY B  37      -9.125  -5.715  45.000  1.00 21.31           C  
ATOM   1891  C   GLY B  37      -9.109  -5.066  43.625  1.00 21.31           C  
ATOM   1892  O   GLY B  37      -9.172  -5.762  42.625  1.00 21.31           O  
ATOM   1893  N   THR B  38      -9.656  -3.797  43.375  1.00 21.39           N  
ATOM   1894  CA  THR B  38      -9.977  -3.023  42.188  1.00 21.39           C  
ATOM   1895  C   THR B  38      -8.711  -2.691  41.406  1.00 21.39           C  
ATOM   1896  CB  THR B  38     -10.719  -1.722  42.531  1.00 21.39           C  
ATOM   1897  O   THR B  38      -7.895  -1.881  41.844  1.00 21.39           O  
ATOM   1898  CG2 THR B  38     -12.078  -2.016  43.156  1.00 21.39           C  
ATOM   1899  OG1 THR B  38      -9.930  -0.970  43.469  1.00 21.39           O  
ATOM   1900  N   ARG B  39      -7.855  -3.693  40.906  1.00 21.88           N  
ATOM   1901  CA  ARG B  39      -6.621  -3.332  40.219  1.00 21.88           C  
ATOM   1902  C   ARG B  39      -6.898  -2.385  39.062  1.00 21.88           C  
ATOM   1903  CB  ARG B  39      -5.902  -4.586  39.719  1.00 21.88           C  
ATOM   1904  O   ARG B  39      -7.945  -2.473  38.406  1.00 21.88           O  
ATOM   1905  CG  ARG B  39      -4.434  -4.656  40.094  1.00 21.88           C  
ATOM   1906  CD  ARG B  39      -3.775  -5.930  39.594  1.00 21.88           C  
ATOM   1907  NE  ARG B  39      -2.465  -6.137  40.219  1.00 21.88           N  
ATOM   1908  NH1 ARG B  39      -1.816  -7.801  38.750  1.00 21.88           N  
ATOM   1909  NH2 ARG B  39      -0.403  -7.129  40.406  1.00 21.88           N  
ATOM   1910  CZ  ARG B  39      -1.564  -7.020  39.781  1.00 21.88           C  
ATOM   1911  N   GLY B  40      -6.191  -1.220  38.906  1.00 22.31           N  
ATOM   1912  CA  GLY B  40      -6.191  -0.061  38.031  1.00 22.31           C  
ATOM   1913  C   GLY B  40      -6.160  -0.428  36.562  1.00 22.31           C  
ATOM   1914  O   GLY B  40      -5.266  -1.151  36.094  1.00 22.31           O  
ATOM   1915  N   GLN B  41      -7.355  -0.746  35.812  1.00 23.05           N  
ATOM   1916  CA  GLN B  41      -7.551  -1.222  34.469  1.00 23.05           C  
ATOM   1917  C   GLN B  41      -6.832  -0.325  33.469  1.00 23.05           C  
ATOM   1918  CB  GLN B  41      -9.039  -1.294  34.125  1.00 23.05           C  
ATOM   1919  O   GLN B  41      -7.094   0.878  33.406  1.00 23.05           O  
ATOM   1920  CG  GLN B  41      -9.734  -2.533  34.688  1.00 23.05           C  
ATOM   1921  CD  GLN B  41     -11.211  -2.594  34.312  1.00 23.05           C  
ATOM   1922  NE2 GLN B  41     -11.852  -3.711  34.625  1.00 23.05           N  
ATOM   1923  OE1 GLN B  41     -11.758  -1.641  33.750  1.00 23.05           O  
ATOM   1924  N   GLU B  42      -5.566  -0.549  33.125  1.00 26.88           N  
ATOM   1925  CA  GLU B  42      -4.773   0.140  32.094  1.00 26.88           C  
ATOM   1926  C   GLU B  42      -5.547   0.283  30.797  1.00 26.88           C  
ATOM   1927  CB  GLU B  42      -3.457  -0.603  31.859  1.00 26.88           C  
ATOM   1928  O   GLU B  42      -6.148  -0.680  30.312  1.00 26.88           O  
ATOM   1929  CG  GLU B  42      -2.336  -0.202  32.812  1.00 26.88           C  
ATOM   1930  CD  GLU B  42      -0.959  -0.628  32.312  1.00 26.88           C  
ATOM   1931  OE1 GLU B  42       0.043   0.021  32.688  1.00 26.88           O  
ATOM   1932  OE2 GLU B  42      -0.882  -1.619  31.562  1.00 26.88           O  
ATOM   1933  N   PRO B  43      -6.113   1.531  30.344  1.00 27.23           N  
ATOM   1934  CA  PRO B  43      -6.918   1.820  29.156  1.00 27.23           C  
ATOM   1935  C   PRO B  43      -6.336   1.204  27.891  1.00 27.23           C  
ATOM   1936  CB  PRO B  43      -6.898   3.350  29.078  1.00 27.23           C  
ATOM   1937  O   PRO B  43      -5.348   1.706  27.359  1.00 27.23           O  
ATOM   1938  CG  PRO B  43      -5.738   3.758  29.938  1.00 27.23           C  
ATOM   1939  CD  PRO B  43      -5.234   2.549  30.672  1.00 27.23           C  
ATOM   1940  N   GLN B  44      -5.805  -0.071  27.844  1.00 25.83           N  
ATOM   1941  CA  GLN B  44      -5.078  -0.698  26.750  1.00 25.83           C  
ATOM   1942  C   GLN B  44      -5.816  -0.527  25.422  1.00 25.83           C  
ATOM   1943  CB  GLN B  44      -4.852  -2.184  27.031  1.00 25.83           C  
ATOM   1944  O   GLN B  44      -6.922   0.021  25.391  1.00 25.83           O  
ATOM   1945  CG  GLN B  44      -3.531  -2.480  27.734  1.00 25.83           C  
ATOM   1946  CD  GLN B  44      -3.160  -3.951  27.688  1.00 25.83           C  
ATOM   1947  NE2 GLN B  44      -1.888  -4.250  27.922  1.00 25.83           N  
ATOM   1948  OE1 GLN B  44      -4.012  -4.812  27.453  1.00 25.83           O  
ATOM   1949  N   MET B  45      -6.137  -1.702  24.562  1.00 24.30           N  
ATOM   1950  CA  MET B  45      -6.309  -2.199  23.203  1.00 24.30           C  
ATOM   1951  C   MET B  45      -7.707  -1.883  22.688  1.00 24.30           C  
ATOM   1952  CB  MET B  45      -6.059  -3.707  23.156  1.00 24.30           C  
ATOM   1953  O   MET B  45      -8.117  -2.396  21.641  1.00 24.30           O  
ATOM   1954  CG  MET B  45      -4.629  -4.078  22.797  1.00 24.30           C  
ATOM   1955  SD  MET B  45      -4.461  -5.836  22.297  1.00 24.30           S  
ATOM   1956  CE  MET B  45      -3.910  -6.562  23.859  1.00 24.30           C  
ATOM   1957  N   LYS B  46      -8.758  -1.429  23.422  1.00 30.70           N  
ATOM   1958  CA  LYS B  46     -10.117  -1.294  22.906  1.00 30.70           C  
ATOM   1959  C   LYS B  46     -10.156  -0.306  21.734  1.00 30.70           C  
ATOM   1960  CB  LYS B  46     -11.078  -0.849  24.000  1.00 30.70           C  
ATOM   1961  O   LYS B  46     -11.195  -0.151  21.094  1.00 30.70           O  
ATOM   1962  CG  LYS B  46     -11.789  -1.997  24.703  1.00 30.70           C  
ATOM   1963  CD  LYS B  46     -12.727  -1.492  25.797  1.00 30.70           C  
ATOM   1964  CE  LYS B  46     -13.438  -2.641  26.500  1.00 30.70           C  
ATOM   1965  NZ  LYS B  46     -14.227  -2.164  27.672  1.00 30.70           N  
ATOM   1966  N   GLU B  47      -9.297   0.794  21.547  1.00 31.38           N  
ATOM   1967  CA  GLU B  47      -9.203   1.839  20.531  1.00 31.38           C  
ATOM   1968  C   GLU B  47      -8.797   1.262  19.172  1.00 31.38           C  
ATOM   1969  CB  GLU B  47      -8.211   2.922  20.953  1.00 31.38           C  
ATOM   1970  O   GLU B  47      -8.938   1.925  18.141  1.00 31.38           O  
ATOM   1971  CG  GLU B  47      -8.844   4.289  21.172  1.00 31.38           C  
ATOM   1972  CD  GLU B  47      -7.848   5.359  21.578  1.00 31.38           C  
ATOM   1973  OE1 GLU B  47      -8.133   6.562  21.391  1.00 31.38           O  
ATOM   1974  OE2 GLU B  47      -6.766   4.988  22.094  1.00 31.38           O  
ATOM   1975  N   THR B  48      -8.289   0.046  18.922  1.00 34.41           N  
ATOM   1976  CA  THR B  48      -7.934  -0.596  17.656  1.00 34.41           C  
ATOM   1977  C   THR B  48      -9.188  -0.972  16.875  1.00 34.41           C  
ATOM   1978  CB  THR B  48      -7.074  -1.852  17.891  1.00 34.41           C  
ATOM   1979  O   THR B  48      -9.156  -1.068  15.648  1.00 34.41           O  
ATOM   1980  CG2 THR B  48      -5.660  -1.656  17.359  1.00 34.41           C  
ATOM   1981  OG1 THR B  48      -7.012  -2.127  19.297  1.00 34.41           O  
ATOM   1982  N   ILE B  49     -10.344  -1.493  17.484  1.00 33.22           N  
ATOM   1983  CA  ILE B  49     -11.531  -2.025  16.828  1.00 33.22           C  
ATOM   1984  C   ILE B  49     -12.312  -0.886  16.172  1.00 33.22           C  
ATOM   1985  CB  ILE B  49     -12.430  -2.793  17.812  1.00 33.22           C  
ATOM   1986  O   ILE B  49     -13.094  -1.112  15.242  1.00 33.22           O  
ATOM   1987  CG1 ILE B  49     -11.711  -4.047  18.328  1.00 33.22           C  
ATOM   1988  CG2 ILE B  49     -13.766  -3.154  17.172  1.00 33.22           C  
ATOM   1989  CD1 ILE B  49     -12.352  -4.672  19.562  1.00 33.22           C  
ATOM   1990  N   MET B  50     -12.445   0.345  16.797  1.00 33.53           N  
ATOM   1991  CA  MET B  50     -13.227   1.423  16.188  1.00 33.53           C  
ATOM   1992  C   MET B  50     -12.734   1.716  14.773  1.00 33.53           C  
ATOM   1993  CB  MET B  50     -13.141   2.689  17.047  1.00 33.53           C  
ATOM   1994  O   MET B  50     -13.438   2.363  13.992  1.00 33.53           O  
ATOM   1995  CG  MET B  50     -14.328   2.875  17.969  1.00 33.53           C  
ATOM   1996  SD  MET B  50     -14.414   4.570  18.672  1.00 33.53           S  
ATOM   1997  CE  MET B  50     -15.914   4.422  19.688  1.00 33.53           C  
ATOM   1998  N   ASN B  51     -11.297   1.390  14.492  1.00 38.50           N  
ATOM   1999  CA  ASN B  51     -10.617   1.781  13.266  1.00 38.50           C  
ATOM   2000  C   ASN B  51     -11.109   0.975  12.062  1.00 38.50           C  
ATOM   2001  CB  ASN B  51      -9.102   1.626  13.422  1.00 38.50           C  
ATOM   2002  O   ASN B  51     -11.297   1.523  10.977  1.00 38.50           O  
ATOM   2003  CG  ASN B  51      -8.406   2.938  13.742  1.00 38.50           C  
ATOM   2004  ND2 ASN B  51      -7.203   2.854  14.289  1.00 38.50           N  
ATOM   2005  OD1 ASN B  51      -8.953   4.016  13.492  1.00 38.50           O  
ATOM   2006  N   GLN B  52     -11.320  -0.341  12.273  1.00 40.34           N  
ATOM   2007  CA  GLN B  52     -11.648  -1.105  11.078  1.00 40.34           C  
ATOM   2008  C   GLN B  52     -13.078  -0.828  10.617  1.00 40.34           C  
ATOM   2009  CB  GLN B  52     -11.461  -2.602  11.328  1.00 40.34           C  
ATOM   2010  O   GLN B  52     -13.336  -0.696   9.422  1.00 40.34           O  
ATOM   2011  CG  GLN B  52     -10.844  -3.348  10.148  1.00 40.34           C  
ATOM   2012  CD  GLN B  52     -10.438  -4.766  10.500  1.00 40.34           C  
ATOM   2013  NE2 GLN B  52      -9.898  -5.488   9.523  1.00 40.34           N  
ATOM   2014  OE1 GLN B  52     -10.602  -5.207  11.641  1.00 40.34           O  
ATOM   2015  N   GLU B  53     -14.125  -0.994  11.516  1.00 43.94           N  
ATOM   2016  CA  GLU B  53     -15.500  -0.724  11.109  1.00 43.94           C  
ATOM   2017  C   GLU B  53     -15.664   0.722  10.648  1.00 43.94           C  
ATOM   2018  CB  GLU B  53     -16.469  -1.026  12.250  1.00 43.94           C  
ATOM   2019  O   GLU B  53     -16.328   0.988   9.641  1.00 43.94           O  
ATOM   2020  CG  GLU B  53     -17.469  -2.125  11.930  1.00 43.94           C  
ATOM   2021  CD  GLU B  53     -18.391  -2.457  13.086  1.00 43.94           C  
ATOM   2022  OE1 GLU B  53     -19.484  -3.041  12.859  1.00 43.94           O  
ATOM   2023  OE2 GLU B  53     -18.031  -2.131  14.242  1.00 43.94           O  
ATOM   2024  N   LYS B  54     -15.109   1.682  11.406  1.00 45.19           N  
ATOM   2025  CA  LYS B  54     -15.188   3.086  11.008  1.00 45.19           C  
ATOM   2026  C   LYS B  54     -14.367   3.350   9.750  1.00 45.19           C  
ATOM   2027  CB  LYS B  54     -14.711   3.990  12.148  1.00 45.19           C  
ATOM   2028  O   LYS B  54     -14.766   4.145   8.898  1.00 45.19           O  
ATOM   2029  CG  LYS B  54     -15.836   4.656  12.922  1.00 45.19           C  
ATOM   2030  CD  LYS B  54     -15.297   5.555  14.031  1.00 45.19           C  
ATOM   2031  CE  LYS B  54     -16.422   6.207  14.820  1.00 45.19           C  
ATOM   2032  NZ  LYS B  54     -15.906   7.082  15.914  1.00 45.19           N  
ATOM   2033  N   LEU B  55     -13.195   2.676   9.672  1.00 46.53           N  
ATOM   2034  CA  LEU B  55     -12.453   2.797   8.422  1.00 46.53           C  
ATOM   2035  C   LEU B  55     -13.266   2.234   7.254  1.00 46.53           C  
ATOM   2036  CB  LEU B  55     -11.109   2.070   8.516  1.00 46.53           C  
ATOM   2037  O   LEU B  55     -13.273   2.812   6.164  1.00 46.53           O  
ATOM   2038  CG  LEU B  55      -9.961   2.656   7.695  1.00 46.53           C  
ATOM   2039  CD1 LEU B  55      -9.133   3.611   8.547  1.00 46.53           C  
ATOM   2040  CD2 LEU B  55      -9.086   1.543   7.129  1.00 46.53           C  
ATOM   2041  N   ALA B  56     -14.031   1.132   7.457  1.00 50.09           N  
ATOM   2042  CA  ALA B  56     -14.914   0.620   6.418  1.00 50.09           C  
ATOM   2043  C   ALA B  56     -16.016   1.622   6.098  1.00 50.09           C  
ATOM   2044  CB  ALA B  56     -15.523  -0.715   6.844  1.00 50.09           C  
ATOM   2045  O   ALA B  56     -16.375   1.821   4.930  1.00 50.09           O  
ATOM   2046  N   LYS B  57     -16.609   2.262   7.129  1.00 49.41           N  
ATOM   2047  CA  LYS B  57     -17.625   3.281   6.883  1.00 49.41           C  
ATOM   2048  C   LYS B  57     -17.016   4.508   6.203  1.00 49.41           C  
ATOM   2049  CB  LYS B  57     -18.312   3.689   8.188  1.00 49.41           C  
ATOM   2050  O   LYS B  57     -17.656   5.133   5.355  1.00 49.41           O  
ATOM   2051  CG  LYS B  57     -19.625   2.969   8.461  1.00 49.41           C  
ATOM   2052  CD  LYS B  57     -20.266   3.451   9.750  1.00 49.41           C  
ATOM   2053  CE  LYS B  57     -21.562   2.705  10.039  1.00 49.41           C  
ATOM   2054  NZ  LYS B  57     -22.172   3.131  11.328  1.00 49.41           N  
ATOM   2055  N   LEU B  58     -15.852   4.941   6.613  1.00 47.69           N  
ATOM   2056  CA  LEU B  58     -15.203   6.070   5.961  1.00 47.69           C  
ATOM   2057  C   LEU B  58     -14.820   5.727   4.523  1.00 47.69           C  
ATOM   2058  CB  LEU B  58     -13.953   6.496   6.742  1.00 47.69           C  
ATOM   2059  O   LEU B  58     -14.898   6.574   3.635  1.00 47.69           O  
ATOM   2060  CG  LEU B  58     -14.141   7.645   7.738  1.00 47.69           C  
ATOM   2061  CD1 LEU B  58     -13.148   7.512   8.891  1.00 47.69           C  
ATOM   2062  CD2 LEU B  58     -13.984   8.992   7.039  1.00 47.69           C  
ATOM   2063  N   GLN B  59     -14.391   4.586   4.297  1.00 46.28           N  
ATOM   2064  CA  GLN B  59     -14.125   4.180   2.922  1.00 46.28           C  
ATOM   2065  C   GLN B  59     -15.367   4.309   2.055  1.00 46.28           C  
ATOM   2066  CB  GLN B  59     -13.602   2.744   2.881  1.00 46.28           C  
ATOM   2067  O   GLN B  59     -15.273   4.633   0.867  1.00 46.28           O  
ATOM   2068  CG  GLN B  59     -12.102   2.641   2.600  1.00 46.28           C  
ATOM   2069  CD  GLN B  59     -11.609   1.207   2.576  1.00 46.28           C  
ATOM   2070  NE2 GLN B  59     -10.352   1.021   2.188  1.00 46.28           N  
ATOM   2071  OE1 GLN B  59     -12.352   0.275   2.902  1.00 46.28           O  
ATOM   2072  N   ALA B  60     -16.516   3.951   2.523  1.00 44.06           N  
ATOM   2073  CA  ALA B  60     -17.734   4.059   1.735  1.00 44.06           C  
ATOM   2074  C   ALA B  60     -18.000   5.504   1.314  1.00 44.06           C  
ATOM   2075  CB  ALA B  60     -18.922   3.518   2.525  1.00 44.06           C  
ATOM   2076  O   ALA B  60     -18.609   5.754   0.271  1.00 44.06           O  
ATOM   2077  N   GLN B  61     -17.734   6.508   2.121  1.00 40.53           N  
ATOM   2078  CA  GLN B  61     -18.031   7.902   1.804  1.00 40.53           C  
ATOM   2079  C   GLN B  61     -17.031   8.461   0.800  1.00 40.53           C  
ATOM   2080  CB  GLN B  61     -18.031   8.750   3.074  1.00 40.53           C  
ATOM   2081  O   GLN B  61     -17.281   9.500   0.183  1.00 40.53           O  
ATOM   2082  CG  GLN B  61     -18.984   9.938   3.018  1.00 40.53           C  
ATOM   2083  CD  GLN B  61     -19.000  10.742   4.305  1.00 40.53           C  
ATOM   2084  NE2 GLN B  61     -19.438  11.992   4.215  1.00 40.53           N  
ATOM   2085  OE1 GLN B  61     -18.625  10.242   5.367  1.00 40.53           O  
ATOM   2086  N   VAL B  62     -15.828   8.094   0.739  1.00 41.91           N  
ATOM   2087  CA  VAL B  62     -14.773   8.805   0.021  1.00 41.91           C  
ATOM   2088  C   VAL B  62     -14.852   8.469  -1.468  1.00 41.91           C  
ATOM   2089  CB  VAL B  62     -13.375   8.461   0.575  1.00 41.91           C  
ATOM   2090  O   VAL B  62     -13.891   8.703  -2.209  1.00 41.91           O  
ATOM   2091  CG1 VAL B  62     -12.289   9.156  -0.236  1.00 41.91           C  
ATOM   2092  CG2 VAL B  62     -13.273   8.836   2.051  1.00 41.91           C  
ATOM   2093  N   ARG B  63     -15.852   7.793  -1.984  1.00 32.75           N  
ATOM   2094  CA  ARG B  63     -15.758   7.672  -3.436  1.00 32.75           C  
ATOM   2095  C   ARG B  63     -15.773   9.047  -4.098  1.00 32.75           C  
ATOM   2096  CB  ARG B  63     -16.906   6.820  -3.979  1.00 32.75           C  
ATOM   2097  O   ARG B  63     -16.734   9.812  -3.943  1.00 32.75           O  
ATOM   2098  CG  ARG B  63     -16.594   5.332  -4.035  1.00 32.75           C  
ATOM   2099  CD  ARG B  63     -17.750   4.539  -4.652  1.00 32.75           C  
ATOM   2100  NE  ARG B  63     -17.453   3.107  -4.680  1.00 32.75           N  
ATOM   2101  NH1 ARG B  63     -19.547   2.488  -5.418  1.00 32.75           N  
ATOM   2102  NH2 ARG B  63     -17.953   0.894  -5.031  1.00 32.75           N  
ATOM   2103  CZ  ARG B  63     -18.312   2.166  -5.043  1.00 32.75           C  
ATOM   2104  N   ILE B  64     -14.742   9.711  -4.074  1.00 31.62           N  
ATOM   2105  CA  ILE B  64     -14.742  10.883  -4.945  1.00 31.62           C  
ATOM   2106  C   ILE B  64     -15.391  10.531  -6.281  1.00 31.62           C  
ATOM   2107  CB  ILE B  64     -13.312  11.430  -5.164  1.00 31.62           C  
ATOM   2108  O   ILE B  64     -14.758   9.898  -7.133  1.00 31.62           O  
ATOM   2109  CG1 ILE B  64     -12.648  11.750  -3.822  1.00 31.62           C  
ATOM   2110  CG2 ILE B  64     -13.336  12.656  -6.078  1.00 31.62           C  
ATOM   2111  CD1 ILE B  64     -11.133  11.828  -3.881  1.00 31.62           C  
ATOM   2112  N   GLY B  65     -16.391   9.711  -6.445  1.00 29.59           N  
ATOM   2113  CA  GLY B  65     -16.891   9.234  -7.727  1.00 29.59           C  
ATOM   2114  C   GLY B  65     -17.359  10.359  -8.641  1.00 29.59           C  
ATOM   2115  O   GLY B  65     -18.281  11.094  -8.297  1.00 29.59           O  
ATOM   2116  N   GLY B  66     -16.484  11.133  -9.258  1.00 26.30           N  
ATOM   2117  CA  GLY B  66     -16.953  11.922 -10.383  1.00 26.30           C  
ATOM   2118  C   GLY B  66     -18.031  11.211 -11.188  1.00 26.30           C  
ATOM   2119  O   GLY B  66     -18.078   9.977 -11.234  1.00 26.30           O  
ATOM   2120  N   LYS B  67     -19.188  11.766 -11.305  1.00 26.91           N  
ATOM   2121  CA  LYS B  67     -20.125  11.359 -12.352  1.00 26.91           C  
ATOM   2122  C   LYS B  67     -19.422  11.266 -13.703  1.00 26.91           C  
ATOM   2123  CB  LYS B  67     -21.297  12.336 -12.430  1.00 26.91           C  
ATOM   2124  O   LYS B  67     -18.938  12.266 -14.234  1.00 26.91           O  
ATOM   2125  CG  LYS B  67     -22.422  12.031 -11.445  1.00 26.91           C  
ATOM   2126  CD  LYS B  67     -23.578  13.008 -11.602  1.00 26.91           C  
ATOM   2127  CE  LYS B  67     -24.672  12.742 -10.586  1.00 26.91           C  
ATOM   2128  NZ  LYS B  67     -25.812  13.703 -10.734  1.00 26.91           N  
ATOM   2129  N   GLY B  68     -18.609  10.430 -14.094  1.00 23.62           N  
ATOM   2130  CA  GLY B  68     -18.141  10.219 -15.461  1.00 23.62           C  
ATOM   2131  C   GLY B  68     -19.234  10.422 -16.500  1.00 23.62           C  
ATOM   2132  O   GLY B  68     -20.391  10.078 -16.266  1.00 23.62           O  
ATOM   2133  N   THR B  69     -19.203  11.531 -17.141  1.00 24.47           N  
ATOM   2134  CA  THR B  69     -20.094  11.781 -18.266  1.00 24.47           C  
ATOM   2135  C   THR B  69     -20.438  10.477 -18.984  1.00 24.47           C  
ATOM   2136  CB  THR B  69     -19.453  12.766 -19.266  1.00 24.47           C  
ATOM   2137  O   THR B  69     -19.688   9.500 -18.906  1.00 24.47           O  
ATOM   2138  CG2 THR B  69     -19.500  14.195 -18.734  1.00 24.47           C  
ATOM   2139  OG1 THR B  69     -18.094  12.398 -19.500  1.00 24.47           O  
ATOM   2140  N   ALA B  70     -21.656  10.414 -19.562  1.00 22.69           N  
ATOM   2141  CA  ALA B  70     -22.250   9.352 -20.375  1.00 22.69           C  
ATOM   2142  C   ALA B  70     -21.375   9.016 -21.578  1.00 22.69           C  
ATOM   2143  CB  ALA B  70     -23.656   9.750 -20.844  1.00 22.69           C  
ATOM   2144  O   ALA B  70     -21.203   9.828 -22.484  1.00 22.69           O  
ATOM   2145  N   ARG B  71     -20.156   8.680 -21.516  1.00 23.69           N  
ATOM   2146  CA  ARG B  71     -19.500   8.328 -22.781  1.00 23.69           C  
ATOM   2147  C   ARG B  71     -20.453   7.566 -23.688  1.00 23.69           C  
ATOM   2148  CB  ARG B  71     -18.234   7.500 -22.516  1.00 23.69           C  
ATOM   2149  O   ARG B  71     -21.109   6.621 -23.266  1.00 23.69           O  
ATOM   2150  CG  ARG B  71     -17.016   7.980 -23.266  1.00 23.69           C  
ATOM   2151  CD  ARG B  71     -15.781   7.148 -22.938  1.00 23.69           C  
ATOM   2152  NE  ARG B  71     -14.625   7.574 -23.719  1.00 23.69           N  
ATOM   2153  NH1 ARG B  71     -13.320   5.754 -23.156  1.00 23.69           N  
ATOM   2154  NH2 ARG B  71     -12.484   7.379 -24.531  1.00 23.69           N  
ATOM   2155  CZ  ARG B  71     -13.477   6.902 -23.797  1.00 23.69           C  
ATOM   2156  N   ARG B  72     -21.000   8.320 -24.609  1.00 23.39           N  
ATOM   2157  CA  ARG B  72     -21.797   7.738 -25.688  1.00 23.39           C  
ATOM   2158  C   ARG B  72     -21.234   6.387 -26.109  1.00 23.39           C  
ATOM   2159  CB  ARG B  72     -21.859   8.680 -26.891  1.00 23.39           C  
ATOM   2160  O   ARG B  72     -20.016   6.207 -26.188  1.00 23.39           O  
ATOM   2161  CG  ARG B  72     -23.156   8.594 -27.672  1.00 23.39           C  
ATOM   2162  CD  ARG B  72     -23.203   9.617 -28.797  1.00 23.39           C  
ATOM   2163  NE  ARG B  72     -24.484   9.609 -29.484  1.00 23.39           N  
ATOM   2164  NH1 ARG B  72     -23.875  11.125 -31.109  1.00 23.39           N  
ATOM   2165  NH2 ARG B  72     -25.984  10.242 -31.109  1.00 23.39           N  
ATOM   2166  CZ  ARG B  72     -24.781  10.328 -30.562  1.00 23.39           C  
ATOM   2167  N   LYS B  73     -22.078   5.500 -26.031  1.00 20.80           N  
ATOM   2168  CA  LYS B  73     -21.922   4.113 -26.453  1.00 20.80           C  
ATOM   2169  C   LYS B  73     -21.312   4.035 -27.859  1.00 20.80           C  
ATOM   2170  CB  LYS B  73     -23.281   3.400 -26.438  1.00 20.80           C  
ATOM   2171  O   LYS B  73     -21.969   4.363 -28.844  1.00 20.80           O  
ATOM   2172  CG  LYS B  73     -23.750   2.994 -25.047  1.00 20.80           C  
ATOM   2173  CD  LYS B  73     -25.094   2.293 -25.094  1.00 20.80           C  
ATOM   2174  CE  LYS B  73     -25.562   1.892 -23.703  1.00 20.80           C  
ATOM   2175  NZ  LYS B  73     -26.922   1.273 -23.734  1.00 20.80           N  
ATOM   2176  N   LYS B  74     -20.281   4.863 -28.109  1.00 20.22           N  
ATOM   2177  CA  LYS B  74     -19.906   4.590 -29.500  1.00 20.22           C  
ATOM   2178  C   LYS B  74     -19.984   3.096 -29.797  1.00 20.22           C  
ATOM   2179  CB  LYS B  74     -18.500   5.113 -29.781  1.00 20.22           C  
ATOM   2180  O   LYS B  74     -19.594   2.268 -28.969  1.00 20.22           O  
ATOM   2181  CG  LYS B  74     -18.375   5.895 -31.078  1.00 20.22           C  
ATOM   2182  CD  LYS B  74     -16.969   6.434 -31.281  1.00 20.22           C  
ATOM   2183  CE  LYS B  74     -16.844   7.184 -32.594  1.00 20.22           C  
ATOM   2184  NZ  LYS B  74     -15.469   7.734 -32.812  1.00 20.22           N  
ATOM   2185  N   LYS B  75     -20.953   2.709 -30.578  1.00 21.06           N  
ATOM   2186  CA  LYS B  75     -21.188   1.381 -31.125  1.00 21.06           C  
ATOM   2187  C   LYS B  75     -19.891   0.679 -31.469  1.00 21.06           C  
ATOM   2188  CB  LYS B  75     -22.078   1.472 -32.375  1.00 21.06           C  
ATOM   2189  O   LYS B  75     -19.203   1.057 -32.438  1.00 21.06           O  
ATOM   2190  CG  LYS B  75     -22.859   0.193 -32.656  1.00 21.06           C  
ATOM   2191  CD  LYS B  75     -23.781   0.374 -33.875  1.00 21.06           C  
ATOM   2192  CE  LYS B  75     -24.531  -0.913 -34.188  1.00 21.06           C  
ATOM   2193  NZ  LYS B  75     -25.484  -0.730 -35.312  1.00 21.06           N  
ATOM   2194  N   VAL B  76     -18.984   0.688 -30.453  1.00 22.70           N  
ATOM   2195  CA  VAL B  76     -17.812  -0.038 -30.922  1.00 22.70           C  
ATOM   2196  C   VAL B  76     -18.250  -1.304 -31.656  1.00 22.70           C  
ATOM   2197  CB  VAL B  76     -16.859  -0.397 -29.766  1.00 22.70           C  
ATOM   2198  O   VAL B  76     -19.031  -2.102 -31.125  1.00 22.70           O  
ATOM   2199  CG1 VAL B  76     -15.695  -1.246 -30.266  1.00 22.70           C  
ATOM   2200  CG2 VAL B  76     -16.344   0.872 -29.078  1.00 22.70           C  
ATOM   2201  N   VAL B  77     -18.406  -1.111 -32.781  1.00 23.23           N  
ATOM   2202  CA  VAL B  77     -18.609  -2.301 -33.594  1.00 23.23           C  
ATOM   2203  C   VAL B  77     -17.703  -3.426 -33.125  1.00 23.23           C  
ATOM   2204  CB  VAL B  77     -18.312  -2.012 -35.094  1.00 23.23           C  
ATOM   2205  O   VAL B  77     -16.484  -3.240 -32.969  1.00 23.23           O  
ATOM   2206  CG1 VAL B  77     -18.516  -3.271 -35.938  1.00 23.23           C  
ATOM   2207  CG2 VAL B  77     -19.219  -0.880 -35.594  1.00 23.23           C  
ATOM   2208  N   HIS B  78     -18.234  -4.082 -32.062  1.00 25.16           N  
ATOM   2209  CA  HIS B  78     -17.609  -5.312 -31.594  1.00 25.16           C  
ATOM   2210  C   HIS B  78     -16.938  -6.074 -32.719  1.00 25.16           C  
ATOM   2211  CB  HIS B  78     -18.656  -6.199 -30.906  1.00 25.16           C  
ATOM   2212  O   HIS B  78     -17.609  -6.582 -33.625  1.00 25.16           O  
ATOM   2213  CG  HIS B  78     -18.734  -6.004 -29.422  1.00 25.16           C  
ATOM   2214  CD2 HIS B  78     -19.578  -5.266 -28.672  1.00 25.16           C  
ATOM   2215  ND1 HIS B  78     -17.859  -6.609 -28.547  1.00 25.16           N  
ATOM   2216  CE1 HIS B  78     -18.172  -6.254 -27.312  1.00 25.16           C  
ATOM   2217  NE2 HIS B  78     -19.219  -5.438 -27.359  1.00 25.16           N  
ATOM   2218  N   ARG B  79     -15.938  -5.461 -33.312  1.00 27.98           N  
ATOM   2219  CA  ARG B  79     -15.344  -6.402 -34.250  1.00 27.98           C  
ATOM   2220  C   ARG B  79     -15.242  -7.797 -33.656  1.00 27.98           C  
ATOM   2221  CB  ARG B  79     -13.961  -5.926 -34.719  1.00 27.98           C  
ATOM   2222  O   ARG B  79     -15.164  -7.941 -32.438  1.00 27.98           O  
ATOM   2223  CG  ARG B  79     -13.977  -5.031 -35.938  1.00 27.98           C  
ATOM   2224  CD  ARG B  79     -12.570  -4.688 -36.406  1.00 27.98           C  
ATOM   2225  NE  ARG B  79     -12.594  -3.879 -37.625  1.00 27.98           N  
ATOM   2226  NH1 ARG B  79     -10.312  -3.555 -37.688  1.00 27.98           N  
ATOM   2227  NH2 ARG B  79     -11.656  -2.637 -39.312  1.00 27.98           N  
ATOM   2228  CZ  ARG B  79     -11.523  -3.359 -38.219  1.00 27.98           C  
ATOM   2229  N   THR B  80     -15.711  -8.930 -34.156  1.00 29.12           N  
ATOM   2230  CA  THR B  80     -15.797 -10.312 -33.688  1.00 29.12           C  
ATOM   2231  C   THR B  80     -14.539 -10.703 -32.906  1.00 29.12           C  
ATOM   2232  CB  THR B  80     -15.984 -11.273 -34.875  1.00 29.12           C  
ATOM   2233  O   THR B  80     -13.445 -10.773 -33.500  1.00 29.12           O  
ATOM   2234  CG2 THR B  80     -17.469 -11.430 -35.219  1.00 29.12           C  
ATOM   2235  OG1 THR B  80     -15.289 -10.766 -36.031  1.00 29.12           O  
ATOM   2236  N   ALA B  81     -14.203 -10.047 -31.688  1.00 33.50           N  
ATOM   2237  CA  ALA B  81     -13.195 -10.438 -30.703  1.00 33.50           C  
ATOM   2238  C   ALA B  81     -13.016 -11.953 -30.672  1.00 33.50           C  
ATOM   2239  CB  ALA B  81     -13.578  -9.914 -29.312  1.00 33.50           C  
ATOM   2240  O   ALA B  81     -12.102 -12.461 -30.016  1.00 33.50           O  
ATOM   2241  N   THR B  82     -14.008 -12.672 -31.047  1.00 37.41           N  
ATOM   2242  CA  THR B  82     -13.977 -14.133 -31.031  1.00 37.41           C  
ATOM   2243  C   THR B  82     -12.797 -14.664 -31.844  1.00 37.41           C  
ATOM   2244  CB  THR B  82     -15.289 -14.719 -31.594  1.00 37.41           C  
ATOM   2245  O   THR B  82     -12.195 -15.672 -31.484  1.00 37.41           O  
ATOM   2246  CG2 THR B  82     -15.641 -16.031 -30.906  1.00 37.41           C  
ATOM   2247  OG1 THR B  82     -16.359 -13.789 -31.391  1.00 37.41           O  
ATOM   2248  N   ALA B  83     -12.266 -13.742 -32.719  1.00 42.75           N  
ATOM   2249  CA  ALA B  83     -11.203 -14.305 -33.562  1.00 42.75           C  
ATOM   2250  C   ALA B  83      -9.867 -14.289 -32.812  1.00 42.75           C  
ATOM   2251  CB  ALA B  83     -11.094 -13.531 -34.875  1.00 42.75           C  
ATOM   2252  O   ALA B  83      -9.070 -15.227 -32.938  1.00 42.75           O  
ATOM   2253  N   ASP B  84      -9.555 -13.172 -32.031  1.00 52.31           N  
ATOM   2254  CA  ASP B  84      -8.258 -13.109 -31.359  1.00 52.31           C  
ATOM   2255  C   ASP B  84      -8.188 -14.094 -30.188  1.00 52.31           C  
ATOM   2256  CB  ASP B  84      -7.977 -11.688 -30.859  1.00 52.31           C  
ATOM   2257  O   ASP B  84      -7.137 -14.695 -29.938  1.00 52.31           O  
ATOM   2258  CG  ASP B  84      -7.602 -10.734 -31.984  1.00 52.31           C  
ATOM   2259  OD1 ASP B  84      -7.059 -11.188 -33.000  1.00 52.31           O  
ATOM   2260  OD2 ASP B  84      -7.852  -9.523 -31.828  1.00 52.31           O  
ATOM   2261  N   ASP B  85      -9.172 -14.219 -29.438  1.00 56.91           N  
ATOM   2262  CA  ASP B  85      -9.211 -15.227 -28.375  1.00 56.91           C  
ATOM   2263  C   ASP B  85      -9.039 -16.625 -28.953  1.00 56.91           C  
ATOM   2264  CB  ASP B  85     -10.516 -15.133 -27.594  1.00 56.91           C  
ATOM   2265  O   ASP B  85      -8.375 -17.469 -28.344  1.00 56.91           O  
ATOM   2266  CG  ASP B  85     -10.305 -15.164 -26.094  1.00 56.91           C  
ATOM   2267  OD1 ASP B  85      -9.148 -15.328 -25.641  1.00 56.91           O  
ATOM   2268  OD2 ASP B  85     -11.305 -15.023 -25.344  1.00 56.91           O  
ATOM   2269  N   LYS B  86      -9.547 -16.750 -30.203  1.00 59.00           N  
ATOM   2270  CA  LYS B  86      -9.359 -18.031 -30.875  1.00 59.00           C  
ATOM   2271  C   LYS B  86      -7.891 -18.250 -31.219  1.00 59.00           C  
ATOM   2272  CB  LYS B  86     -10.211 -18.109 -32.125  1.00 59.00           C  
ATOM   2273  O   LYS B  86      -7.383 -19.375 -31.109  1.00 59.00           O  
ATOM   2274  CG  LYS B  86     -11.617 -18.641 -31.906  1.00 59.00           C  
ATOM   2275  CD  LYS B  86     -12.375 -18.812 -33.219  1.00 59.00           C  
ATOM   2276  CE  LYS B  86     -13.773 -19.359 -33.000  1.00 59.00           C  
ATOM   2277  NZ  LYS B  86     -14.570 -19.406 -34.250  1.00 59.00           N  
ATOM   2278  N   LYS B  87      -7.246 -17.016 -31.531  1.00 65.00           N  
ATOM   2279  CA  LYS B  87      -5.828 -17.172 -31.859  1.00 65.00           C  
ATOM   2280  C   LYS B  87      -5.016 -17.516 -30.609  1.00 65.00           C  
ATOM   2281  CB  LYS B  87      -5.289 -15.891 -32.500  1.00 65.00           C  
ATOM   2282  O   LYS B  87      -4.105 -18.344 -30.672  1.00 65.00           O  
ATOM   2283  CG  LYS B  87      -5.598 -15.766 -34.000  1.00 65.00           C  
ATOM   2284  CD  LYS B  87      -4.945 -14.531 -34.594  1.00 65.00           C  
ATOM   2285  CE  LYS B  87      -5.262 -14.398 -36.062  1.00 65.00           C  
ATOM   2286  NZ  LYS B  87      -4.719 -13.125 -36.656  1.00 65.00           N  
ATOM   2287  N   LEU B  88      -5.395 -16.797 -29.484  1.00 72.12           N  
ATOM   2288  CA  LEU B  88      -4.715 -17.094 -28.234  1.00 72.12           C  
ATOM   2289  C   LEU B  88      -4.953 -18.547 -27.812  1.00 72.12           C  
ATOM   2290  CB  LEU B  88      -5.184 -16.141 -27.125  1.00 72.12           C  
ATOM   2291  O   LEU B  88      -4.016 -19.250 -27.422  1.00 72.12           O  
ATOM   2292  CG  LEU B  88      -4.098 -15.562 -26.219  1.00 72.12           C  
ATOM   2293  CD1 LEU B  88      -4.395 -14.102 -25.906  1.00 72.12           C  
ATOM   2294  CD2 LEU B  88      -3.979 -16.375 -24.938  1.00 72.12           C  
ATOM   2295  N   GLN B  89      -6.207 -18.844 -27.906  1.00 70.94           N  
ATOM   2296  CA  GLN B  89      -6.543 -20.219 -27.547  1.00 70.94           C  
ATOM   2297  C   GLN B  89      -5.840 -21.219 -28.453  1.00 70.94           C  
ATOM   2298  CB  GLN B  89      -8.055 -20.438 -27.594  1.00 70.94           C  
ATOM   2299  O   GLN B  89      -5.391 -22.281 -28.000  1.00 70.94           O  
ATOM   2300  CG  GLN B  89      -8.555 -21.516 -26.641  1.00 70.94           C  
ATOM   2301  CD  GLN B  89      -9.734 -21.047 -25.797  1.00 70.94           C  
ATOM   2302  NE2 GLN B  89     -10.102 -21.844 -24.797  1.00 70.94           N  
ATOM   2303  OE1 GLN B  89     -10.305 -19.969 -26.047  1.00 70.94           O  
ATOM   2304  N   PHE B  90      -5.809 -20.812 -29.719  1.00 69.44           N  
ATOM   2305  CA  PHE B  90      -5.148 -21.672 -30.688  1.00 69.44           C  
ATOM   2306  C   PHE B  90      -3.660 -21.781 -30.391  1.00 69.44           C  
ATOM   2307  CB  PHE B  90      -5.359 -21.141 -32.094  1.00 69.44           C  
ATOM   2308  O   PHE B  90      -3.090 -22.875 -30.453  1.00 69.44           O  
ATOM   2309  CG  PHE B  90      -4.969 -22.125 -33.188  1.00 69.44           C  
ATOM   2310  CD1 PHE B  90      -3.734 -22.031 -33.812  1.00 69.44           C  
ATOM   2311  CD2 PHE B  90      -5.844 -23.141 -33.562  1.00 69.44           C  
ATOM   2312  CE1 PHE B  90      -3.373 -22.938 -34.812  1.00 69.44           C  
ATOM   2313  CE2 PHE B  90      -5.488 -24.047 -34.562  1.00 69.44           C  
ATOM   2314  CZ  PHE B  90      -4.254 -23.953 -35.188  1.00 69.44           C  
ATOM   2315  N   SER B  91      -3.031 -20.656 -30.062  1.00 72.94           N  
ATOM   2316  CA  SER B  91      -1.609 -20.672 -29.734  1.00 72.94           C  
ATOM   2317  C   SER B  91      -1.344 -21.500 -28.484  1.00 72.94           C  
ATOM   2318  CB  SER B  91      -1.086 -19.250 -29.547  1.00 72.94           C  
ATOM   2319  O   SER B  91      -0.349 -22.219 -28.406  1.00 72.94           O  
ATOM   2320  OG  SER B  91      -1.101 -18.531 -30.766  1.00 72.94           O  
ATOM   2321  N   LEU B  92      -2.273 -21.344 -27.531  1.00 74.69           N  
ATOM   2322  CA  LEU B  92      -2.152 -22.125 -26.312  1.00 74.69           C  
ATOM   2323  C   LEU B  92      -2.307 -23.625 -26.594  1.00 74.69           C  
ATOM   2324  CB  LEU B  92      -3.199 -21.672 -25.281  1.00 74.69           C  
ATOM   2325  O   LEU B  92      -1.587 -24.438 -26.016  1.00 74.69           O  
ATOM   2326  CG  LEU B  92      -2.941 -20.344 -24.594  1.00 74.69           C  
ATOM   2327  CD1 LEU B  92      -4.188 -19.891 -23.844  1.00 74.69           C  
ATOM   2328  CD2 LEU B  92      -1.749 -20.453 -23.656  1.00 74.69           C  
ATOM   2329  N   LYS B  93      -3.240 -23.953 -27.469  1.00 71.31           N  
ATOM   2330  CA  LYS B  93      -3.432 -25.359 -27.859  1.00 71.31           C  
ATOM   2331  C   LYS B  93      -2.180 -25.922 -28.531  1.00 71.31           C  
ATOM   2332  CB  LYS B  93      -4.633 -25.500 -28.797  1.00 71.31           C  
ATOM   2333  O   LYS B  93      -1.821 -27.078 -28.312  1.00 71.31           O  
ATOM   2334  CG  LYS B  93      -5.926 -25.875 -28.094  1.00 71.31           C  
ATOM   2335  CD  LYS B  93      -7.066 -26.062 -29.078  1.00 71.31           C  
ATOM   2336  CE  LYS B  93      -8.367 -26.422 -28.375  1.00 71.31           C  
ATOM   2337  NZ  LYS B  93      -9.516 -26.500 -29.328  1.00 71.31           N  
ATOM   2338  N   LYS B  94      -1.595 -25.047 -29.281  1.00 70.56           N  
ATOM   2339  CA  LYS B  94      -0.378 -25.469 -29.969  1.00 70.56           C  
ATOM   2340  C   LYS B  94       0.748 -25.734 -28.969  1.00 70.56           C  
ATOM   2341  CB  LYS B  94       0.062 -24.422 -30.984  1.00 70.56           C  
ATOM   2342  O   LYS B  94       1.614 -26.578 -29.203  1.00 70.56           O  
ATOM   2343  CG  LYS B  94       0.933 -24.984 -32.094  1.00 70.56           C  
ATOM   2344  CD  LYS B  94       1.294 -23.906 -33.125  1.00 70.56           C  
ATOM   2345  CE  LYS B  94       2.275 -24.422 -34.156  1.00 70.56           C  
ATOM   2346  NZ  LYS B  94       2.516 -23.422 -35.250  1.00 70.56           N  
ATOM   2347  N   LEU B  95       0.752 -25.000 -27.906  1.00 68.06           N  
ATOM   2348  CA  LEU B  95       1.808 -25.141 -26.906  1.00 68.06           C  
ATOM   2349  C   LEU B  95       1.559 -26.344 -26.016  1.00 68.06           C  
ATOM   2350  CB  LEU B  95       1.903 -23.859 -26.062  1.00 68.06           C  
ATOM   2351  O   LEU B  95       2.434 -26.734 -25.250  1.00 68.06           O  
ATOM   2352  CG  LEU B  95       2.828 -22.766 -26.578  1.00 68.06           C  
ATOM   2353  CD1 LEU B  95       2.408 -21.406 -26.016  1.00 68.06           C  
ATOM   2354  CD2 LEU B  95       4.277 -23.078 -26.219  1.00 68.06           C  
ATOM   2355  N   GLY B  96       0.501 -27.078 -26.125  1.00 72.19           N  
ATOM   2356  CA  GLY B  96       0.188 -28.250 -25.328  1.00 72.19           C  
ATOM   2357  C   GLY B  96      -0.244 -27.906 -23.906  1.00 72.19           C  
ATOM   2358  O   GLY B  96       0.173 -28.562 -22.953  1.00 72.19           O  
ATOM   2359  N   VAL B  97      -0.910 -26.844 -23.859  1.00 72.38           N  
ATOM   2360  CA  VAL B  97      -1.343 -26.422 -22.531  1.00 72.38           C  
ATOM   2361  C   VAL B  97      -2.506 -27.281 -22.062  1.00 72.38           C  
ATOM   2362  CB  VAL B  97      -1.752 -24.922 -22.516  1.00 72.38           C  
ATOM   2363  O   VAL B  97      -3.393 -27.625 -22.844  1.00 72.38           O  
ATOM   2364  CG1 VAL B  97      -1.978 -24.438 -21.078  1.00 72.38           C  
ATOM   2365  CG2 VAL B  97      -0.691 -24.078 -23.203  1.00 72.38           C  
ATOM   2366  N   ASN B  98      -2.312 -27.906 -20.844  1.00 77.12           N  
ATOM   2367  CA  ASN B  98      -3.355 -28.734 -20.234  1.00 77.12           C  
ATOM   2368  C   ASN B  98      -4.086 -27.969 -19.125  1.00 77.12           C  
ATOM   2369  CB  ASN B  98      -2.766 -30.031 -19.672  1.00 77.12           C  
ATOM   2370  O   ASN B  98      -3.488 -27.156 -18.422  1.00 77.12           O  
ATOM   2371  CG  ASN B  98      -2.215 -30.922 -20.766  1.00 77.12           C  
ATOM   2372  ND2 ASN B  98      -1.231 -31.750 -20.422  1.00 77.12           N  
ATOM   2373  OD1 ASN B  98      -2.668 -30.891 -21.922  1.00 77.12           O  
ATOM   2374  N   ASN B  99      -5.371 -28.219 -19.203  1.00 78.69           N  
ATOM   2375  CA  ASN B  99      -6.176 -27.609 -18.156  1.00 78.69           C  
ATOM   2376  C   ASN B  99      -5.875 -28.219 -16.781  1.00 78.69           C  
ATOM   2377  CB  ASN B  99      -7.668 -27.734 -18.469  1.00 78.69           C  
ATOM   2378  O   ASN B  99      -5.785 -29.453 -16.656  1.00 78.69           O  
ATOM   2379  CG  ASN B  99      -8.523 -26.781 -17.672  1.00 78.69           C  
ATOM   2380  ND2 ASN B  99      -9.836 -26.969 -17.719  1.00 78.69           N  
ATOM   2381  OD1 ASN B  99      -8.008 -25.875 -17.000  1.00 78.69           O  
ATOM   2382  N   ILE B 100      -5.430 -27.359 -15.859  1.00 76.62           N  
ATOM   2383  CA  ILE B 100      -5.238 -27.812 -14.484  1.00 76.62           C  
ATOM   2384  C   ILE B 100      -6.504 -27.562 -13.672  1.00 76.62           C  
ATOM   2385  CB  ILE B 100      -4.027 -27.125 -13.820  1.00 76.62           C  
ATOM   2386  O   ILE B 100      -6.855 -26.406 -13.406  1.00 76.62           O  
ATOM   2387  CG1 ILE B 100      -2.773 -27.297 -14.688  1.00 76.62           C  
ATOM   2388  CG2 ILE B 100      -3.793 -27.672 -12.414  1.00 76.62           C  
ATOM   2389  CD1 ILE B 100      -1.553 -26.547 -14.164  1.00 76.62           C  
ATOM   2390  N   SER B 101      -7.145 -28.672 -13.438  1.00 73.44           N  
ATOM   2391  CA  SER B 101      -8.391 -28.562 -12.688  1.00 73.44           C  
ATOM   2392  C   SER B 101      -8.133 -28.531 -11.188  1.00 73.44           C  
ATOM   2393  CB  SER B 101      -9.312 -29.750 -13.023  1.00 73.44           C  
ATOM   2394  O   SER B 101      -7.082 -28.953 -10.719  1.00 73.44           O  
ATOM   2395  OG  SER B 101      -8.672 -30.984 -12.742  1.00 73.44           O  
ATOM   2396  N   GLY B 102      -9.047 -27.906 -10.367  1.00 77.62           N  
ATOM   2397  CA  GLY B 102      -8.984 -27.906  -8.914  1.00 77.62           C  
ATOM   2398  C   GLY B 102      -8.102 -26.812  -8.359  1.00 77.62           C  
ATOM   2399  O   GLY B 102      -7.465 -26.984  -7.316  1.00 77.62           O  
ATOM   2400  N   ILE B 103      -7.832 -25.750  -9.148  1.00 83.00           N  
ATOM   2401  CA  ILE B 103      -7.051 -24.625  -8.656  1.00 83.00           C  
ATOM   2402  C   ILE B 103      -7.914 -23.766  -7.730  1.00 83.00           C  
ATOM   2403  CB  ILE B 103      -6.496 -23.766  -9.812  1.00 83.00           C  
ATOM   2404  O   ILE B 103      -9.000 -23.328  -8.109  1.00 83.00           O  
ATOM   2405  CG1 ILE B 103      -5.625 -24.625 -10.734  1.00 83.00           C  
ATOM   2406  CG2 ILE B 103      -5.707 -22.562  -9.273  1.00 83.00           C  
ATOM   2407  CD1 ILE B 103      -4.297 -25.047 -10.125  1.00 83.00           C  
ATOM   2408  N   GLU B 104      -7.477 -23.656  -6.457  1.00 84.06           N  
ATOM   2409  CA  GLU B 104      -8.227 -22.891  -5.469  1.00 84.06           C  
ATOM   2410  C   GLU B 104      -7.906 -21.406  -5.570  1.00 84.06           C  
ATOM   2411  CB  GLU B 104      -7.934 -23.406  -4.059  1.00 84.06           C  
ATOM   2412  O   GLU B 104      -8.812 -20.562  -5.547  1.00 84.06           O  
ATOM   2413  CG  GLU B 104      -8.422 -24.828  -3.801  1.00 84.06           C  
ATOM   2414  CD  GLU B 104      -8.094 -25.328  -2.402  1.00 84.06           C  
ATOM   2415  OE1 GLU B 104      -8.453 -26.484  -2.072  1.00 84.06           O  
ATOM   2416  OE2 GLU B 104      -7.480 -24.562  -1.630  1.00 84.06           O  
ATOM   2417  N   GLU B 105      -6.699 -21.125  -5.621  1.00 87.44           N  
ATOM   2418  CA  GLU B 105      -6.289 -19.719  -5.648  1.00 87.44           C  
ATOM   2419  C   GLU B 105      -4.961 -19.547  -6.379  1.00 87.44           C  
ATOM   2420  CB  GLU B 105      -6.180 -19.156  -4.227  1.00 87.44           C  
ATOM   2421  O   GLU B 105      -4.141 -20.469  -6.418  1.00 87.44           O  
ATOM   2422  CG  GLU B 105      -5.832 -17.688  -4.168  1.00 87.44           C  
ATOM   2423  CD  GLU B 105      -5.719 -17.141  -2.752  1.00 87.44           C  
ATOM   2424  OE1 GLU B 105      -5.469 -15.930  -2.580  1.00 87.44           O  
ATOM   2425  OE2 GLU B 105      -5.879 -17.953  -1.804  1.00 87.44           O  
ATOM   2426  N   VAL B 106      -4.758 -18.406  -7.156  1.00 90.38           N  
ATOM   2427  CA  VAL B 106      -3.492 -17.984  -7.742  1.00 90.38           C  
ATOM   2428  C   VAL B 106      -3.102 -16.609  -7.188  1.00 90.38           C  
ATOM   2429  CB  VAL B 106      -3.566 -17.938  -9.281  1.00 90.38           C  
ATOM   2430  O   VAL B 106      -3.934 -15.703  -7.121  1.00 90.38           O  
ATOM   2431  CG1 VAL B 106      -2.268 -17.391  -9.867  1.00 90.38           C  
ATOM   2432  CG2 VAL B 106      -3.865 -19.328  -9.844  1.00 90.38           C  
ATOM   2433  N   ASN B 107      -1.937 -16.594  -6.691  1.00 88.94           N  
ATOM   2434  CA  ASN B 107      -1.397 -15.336  -6.191  1.00 88.94           C  
ATOM   2435  C   ASN B 107      -0.141 -14.922  -6.953  1.00 88.94           C  
ATOM   2436  CB  ASN B 107      -1.102 -15.430  -4.691  1.00 88.94           C  
ATOM   2437  O   ASN B 107       0.770 -15.727  -7.141  1.00 88.94           O  
ATOM   2438  CG  ASN B 107      -2.324 -15.805  -3.881  1.00 88.94           C  
ATOM   2439  ND2 ASN B 107      -2.178 -16.797  -3.018  1.00 88.94           N  
ATOM   2440  OD1 ASN B 107      -3.393 -15.203  -4.027  1.00 88.94           O  
ATOM   2441  N   MET B 108      -0.250 -13.742  -7.516  1.00 87.81           N  
ATOM   2442  CA  MET B 108       0.936 -13.148  -8.125  1.00 87.81           C  
ATOM   2443  C   MET B 108       1.529 -12.070  -7.219  1.00 87.81           C  
ATOM   2444  CB  MET B 108       0.598 -12.555  -9.492  1.00 87.81           C  
ATOM   2445  O   MET B 108       0.916 -11.023  -7.008  1.00 87.81           O  
ATOM   2446  CG  MET B 108      -0.042 -13.547 -10.453  1.00 87.81           C  
ATOM   2447  SD  MET B 108      -0.406 -12.805 -12.086  1.00 87.81           S  
ATOM   2448  CE  MET B 108      -1.148 -14.234 -12.930  1.00 87.81           C  
ATOM   2449  N   PHE B 109       2.613 -12.430  -6.645  1.00 85.56           N  
ATOM   2450  CA  PHE B 109       3.279 -11.492  -5.746  1.00 85.56           C  
ATOM   2451  C   PHE B 109       4.098 -10.477  -6.531  1.00 85.56           C  
ATOM   2452  CB  PHE B 109       4.180 -12.250  -4.762  1.00 85.56           C  
ATOM   2453  O   PHE B 109       4.875 -10.844  -7.414  1.00 85.56           O  
ATOM   2454  CG  PHE B 109       3.451 -13.258  -3.920  1.00 85.56           C  
ATOM   2455  CD1 PHE B 109       2.895 -12.898  -2.699  1.00 85.56           C  
ATOM   2456  CD2 PHE B 109       3.322 -14.570  -4.348  1.00 85.56           C  
ATOM   2457  CE1 PHE B 109       2.219 -13.828  -1.918  1.00 85.56           C  
ATOM   2458  CE2 PHE B 109       2.648 -15.516  -3.574  1.00 85.56           C  
ATOM   2459  CZ  PHE B 109       2.098 -15.141  -2.357  1.00 85.56           C  
ATOM   2460  N   THR B 110       3.844  -9.258  -6.246  1.00 81.19           N  
ATOM   2461  CA  THR B 110       4.598  -8.188  -6.895  1.00 81.19           C  
ATOM   2462  C   THR B 110       5.668  -7.633  -5.957  1.00 81.19           C  
ATOM   2463  CB  THR B 110       3.672  -7.047  -7.352  1.00 81.19           C  
ATOM   2464  O   THR B 110       5.617  -7.863  -4.746  1.00 81.19           O  
ATOM   2465  CG2 THR B 110       2.514  -7.578  -8.188  1.00 81.19           C  
ATOM   2466  OG1 THR B 110       3.148  -6.371  -6.203  1.00 81.19           O  
ATOM   2467  N   ASN B 111       6.676  -6.996  -6.551  1.00 70.44           N  
ATOM   2468  CA  ASN B 111       7.758  -6.391  -5.785  1.00 70.44           C  
ATOM   2469  C   ASN B 111       7.273  -5.184  -4.988  1.00 70.44           C  
ATOM   2470  CB  ASN B 111       8.906  -5.988  -6.711  1.00 70.44           C  
ATOM   2471  O   ASN B 111       7.945  -4.742  -4.051  1.00 70.44           O  
ATOM   2472  CG  ASN B 111       8.469  -5.055  -7.820  1.00 70.44           C  
ATOM   2473  ND2 ASN B 111       9.367  -4.781  -8.758  1.00 70.44           N  
ATOM   2474  OD1 ASN B 111       7.328  -4.586  -7.836  1.00 70.44           O  
ATOM   2475  N   GLN B 112       6.055  -4.691  -5.293  1.00 65.25           N  
ATOM   2476  CA  GLN B 112       5.520  -3.500  -4.641  1.00 65.25           C  
ATOM   2477  C   GLN B 112       4.691  -3.869  -3.414  1.00 65.25           C  
ATOM   2478  CB  GLN B 112       4.676  -2.684  -5.621  1.00 65.25           C  
ATOM   2479  O   GLN B 112       4.047  -3.006  -2.811  1.00 65.25           O  
ATOM   2480  CG  GLN B 112       5.457  -2.164  -6.820  1.00 65.25           C  
ATOM   2481  CD  GLN B 112       4.574  -1.443  -7.824  1.00 65.25           C  
ATOM   2482  NE2 GLN B 112       5.199  -0.740  -8.766  1.00 65.25           N  
ATOM   2483  OE1 GLN B 112       3.344  -1.518  -7.758  1.00 65.25           O  
ATOM   2484  N   GLY B 113       4.699  -5.098  -3.006  1.00 65.06           N  
ATOM   2485  CA  GLY B 113       3.941  -5.539  -1.848  1.00 65.06           C  
ATOM   2486  C   GLY B 113       2.477  -5.789  -2.154  1.00 65.06           C  
ATOM   2487  O   GLY B 113       1.641  -5.805  -1.249  1.00 65.06           O  
ATOM   2488  N   THR B 114       2.217  -5.781  -3.391  1.00 78.81           N  
ATOM   2489  CA  THR B 114       0.846  -6.090  -3.783  1.00 78.81           C  
ATOM   2490  C   THR B 114       0.748  -7.504  -4.348  1.00 78.81           C  
ATOM   2491  CB  THR B 114       0.324  -5.078  -4.824  1.00 78.81           C  
ATOM   2492  O   THR B 114       1.754  -8.078  -4.766  1.00 78.81           O  
ATOM   2493  CG2 THR B 114       0.285  -3.668  -4.246  1.00 78.81           C  
ATOM   2494  OG1 THR B 114       1.186  -5.094  -5.969  1.00 78.81           O  
ATOM   2495  N   VAL B 115      -0.384  -8.047  -4.082  1.00 85.75           N  
ATOM   2496  CA  VAL B 115      -0.657  -9.391  -4.586  1.00 85.75           C  
ATOM   2497  C   VAL B 115      -1.864  -9.352  -5.520  1.00 85.75           C  
ATOM   2498  CB  VAL B 115      -0.902 -10.383  -3.434  1.00 85.75           C  
ATOM   2499  O   VAL B 115      -2.896  -8.766  -5.191  1.00 85.75           O  
ATOM   2500  CG1 VAL B 115      -1.175 -11.789  -3.982  1.00 85.75           C  
ATOM   2501  CG2 VAL B 115       0.292 -10.406  -2.482  1.00 85.75           C  
ATOM   2502  N   ILE B 116      -1.632  -9.781  -6.770  1.00 86.12           N  
ATOM   2503  CA  ILE B 116      -2.750 -10.016  -7.676  1.00 86.12           C  
ATOM   2504  C   ILE B 116      -3.361 -11.391  -7.395  1.00 86.12           C  
ATOM   2505  CB  ILE B 116      -2.311  -9.922  -9.156  1.00 86.12           C  
ATOM   2506  O   ILE B 116      -2.738 -12.414  -7.660  1.00 86.12           O  
ATOM   2507  CG1 ILE B 116      -1.609  -8.578  -9.414  1.00 86.12           C  
ATOM   2508  CG2 ILE B 116      -3.510 -10.102 -10.086  1.00 86.12           C  
ATOM   2509  CD1 ILE B 116      -0.984  -8.469 -10.797  1.00 86.12           C  
ATOM   2510  N   HIS B 117      -4.434 -11.336  -6.773  1.00 88.81           N  
ATOM   2511  CA  HIS B 117      -5.094 -12.539  -6.277  1.00 88.81           C  
ATOM   2512  C   HIS B 117      -6.199 -12.984  -7.227  1.00 88.81           C  
ATOM   2513  CB  HIS B 117      -5.660 -12.305  -4.879  1.00 88.81           C  
ATOM   2514  O   HIS B 117      -6.961 -12.156  -7.734  1.00 88.81           O  
ATOM   2515  CG  HIS B 117      -6.434 -13.469  -4.340  1.00 88.81           C  
ATOM   2516  CD2 HIS B 117      -7.766 -13.672  -4.223  1.00 88.81           C  
ATOM   2517  ND1 HIS B 117      -5.820 -14.594  -3.842  1.00 88.81           N  
ATOM   2518  CE1 HIS B 117      -6.750 -15.453  -3.439  1.00 88.81           C  
ATOM   2519  NE2 HIS B 117      -7.938 -14.914  -3.660  1.00 88.81           N  
ATOM   2520  N   PHE B 118      -6.117 -14.281  -7.625  1.00 85.94           N  
ATOM   2521  CA  PHE B 118      -7.172 -14.922  -8.398  1.00 85.94           C  
ATOM   2522  C   PHE B 118      -7.891 -15.977  -7.570  1.00 85.94           C  
ATOM   2523  CB  PHE B 118      -6.594 -15.555  -9.672  1.00 85.94           C  
ATOM   2524  O   PHE B 118      -7.258 -16.859  -6.996  1.00 85.94           O  
ATOM   2525  CG  PHE B 118      -5.875 -14.578 -10.562  1.00 85.94           C  
ATOM   2526  CD1 PHE B 118      -6.504 -14.039 -11.672  1.00 85.94           C  
ATOM   2527  CD2 PHE B 118      -4.562 -14.211 -10.289  1.00 85.94           C  
ATOM   2528  CE1 PHE B 118      -5.840 -13.133 -12.500  1.00 85.94           C  
ATOM   2529  CE2 PHE B 118      -3.893 -13.305 -11.117  1.00 85.94           C  
ATOM   2530  CZ  PHE B 118      -4.531 -12.773 -12.219  1.00 85.94           C  
ATOM   2531  N   ASN B 119      -9.125 -15.812  -7.434  1.00 85.44           N  
ATOM   2532  CA  ASN B 119      -9.922 -16.828  -6.766  1.00 85.44           C  
ATOM   2533  C   ASN B 119     -10.492 -17.844  -7.758  1.00 85.44           C  
ATOM   2534  CB  ASN B 119     -11.047 -16.203  -5.949  1.00 85.44           C  
ATOM   2535  O   ASN B 119     -11.219 -17.469  -8.680  1.00 85.44           O  
ATOM   2536  CG  ASN B 119     -11.477 -17.062  -4.777  1.00 85.44           C  
ATOM   2537  ND2 ASN B 119     -11.336 -16.531  -3.568  1.00 85.44           N  
ATOM   2538  OD1 ASN B 119     -11.938 -18.188  -4.957  1.00 85.44           O  
ATOM   2539  N   ASN B 120     -10.156 -19.172  -7.598  1.00 83.25           N  
ATOM   2540  CA  ASN B 120     -10.586 -20.281  -8.438  1.00 83.25           C  
ATOM   2541  C   ASN B 120     -10.484 -19.938  -9.922  1.00 83.25           C  
ATOM   2542  CB  ASN B 120     -12.016 -20.703  -8.094  1.00 83.25           C  
ATOM   2543  O   ASN B 120     -11.469 -20.031 -10.656  1.00 83.25           O  
ATOM   2544  CG  ASN B 120     -12.109 -21.406  -6.754  1.00 83.25           C  
ATOM   2545  ND2 ASN B 120     -13.328 -21.719  -6.328  1.00 83.25           N  
ATOM   2546  OD1 ASN B 120     -11.094 -21.688  -6.113  1.00 83.25           O  
ATOM   2547  N   PRO B 121      -9.398 -19.484 -10.352  1.00 84.94           N  
ATOM   2548  CA  PRO B 121      -9.258 -19.172 -11.773  1.00 84.94           C  
ATOM   2549  C   PRO B 121      -9.102 -20.422 -12.641  1.00 84.94           C  
ATOM   2550  CB  PRO B 121      -7.988 -18.312 -11.820  1.00 84.94           C  
ATOM   2551  O   PRO B 121      -8.914 -21.516 -12.117  1.00 84.94           O  
ATOM   2552  CG  PRO B 121      -7.152 -18.812 -10.688  1.00 84.94           C  
ATOM   2553  CD  PRO B 121      -8.062 -19.281  -9.594  1.00 84.94           C  
ATOM   2554  N   LYS B 122      -9.406 -20.266 -13.945  1.00 85.94           N  
ATOM   2555  CA  LYS B 122      -9.039 -21.297 -14.914  1.00 85.94           C  
ATOM   2556  C   LYS B 122      -7.551 -21.234 -15.242  1.00 85.94           C  
ATOM   2557  CB  LYS B 122      -9.867 -21.156 -16.188  1.00 85.94           C  
ATOM   2558  O   LYS B 122      -7.051 -20.188 -15.688  1.00 85.94           O  
ATOM   2559  CG  LYS B 122      -9.766 -22.344 -17.125  1.00 85.94           C  
ATOM   2560  CD  LYS B 122     -10.641 -22.156 -18.359  1.00 85.94           C  
ATOM   2561  CE  LYS B 122     -10.484 -23.312 -19.344  1.00 85.94           C  
ATOM   2562  NZ  LYS B 122     -11.328 -23.125 -20.562  1.00 85.94           N  
ATOM   2563  N   VAL B 123      -6.922 -22.266 -14.844  1.00 88.00           N  
ATOM   2564  CA  VAL B 123      -5.480 -22.297 -15.086  1.00 88.00           C  
ATOM   2565  C   VAL B 123      -5.148 -23.406 -16.078  1.00 88.00           C  
ATOM   2566  CB  VAL B 123      -4.691 -22.516 -13.773  1.00 88.00           C  
ATOM   2567  O   VAL B 123      -5.656 -24.531 -15.977  1.00 88.00           O  
ATOM   2568  CG1 VAL B 123      -3.191 -22.609 -14.055  1.00 88.00           C  
ATOM   2569  CG2 VAL B 123      -4.980 -21.391 -12.781  1.00 88.00           C  
ATOM   2570  N   GLN B 124      -4.492 -23.016 -17.125  1.00 85.81           N  
ATOM   2571  CA  GLN B 124      -3.922 -23.969 -18.078  1.00 85.81           C  
ATOM   2572  C   GLN B 124      -2.396 -23.906 -18.062  1.00 85.81           C  
ATOM   2573  CB  GLN B 124      -4.445 -23.688 -19.484  1.00 85.81           C  
ATOM   2574  O   GLN B 124      -1.814 -22.844 -17.859  1.00 85.81           O  
ATOM   2575  CG  GLN B 124      -5.961 -23.781 -19.609  1.00 85.81           C  
ATOM   2576  CD  GLN B 124      -6.465 -23.391 -20.984  1.00 85.81           C  
ATOM   2577  NE2 GLN B 124      -7.605 -23.938 -21.375  1.00 85.81           N  
ATOM   2578  OE1 GLN B 124      -5.836 -22.578 -21.672  1.00 85.81           O  
ATOM   2579  N   ALA B 125      -1.916 -25.094 -18.047  1.00 80.56           N  
ATOM   2580  CA  ALA B 125      -0.459 -25.078 -17.938  1.00 80.56           C  
ATOM   2581  C   ALA B 125       0.162 -26.094 -18.891  1.00 80.56           C  
ATOM   2582  CB  ALA B 125      -0.020 -25.359 -16.500  1.00 80.56           C  
ATOM   2583  O   ALA B 125      -0.493 -27.062 -19.281  1.00 80.56           O  
ATOM   2584  N   SER B 126       1.275 -25.641 -19.422  1.00 76.38           N  
ATOM   2585  CA  SER B 126       2.186 -26.578 -20.078  1.00 76.38           C  
ATOM   2586  C   SER B 126       3.514 -26.672 -19.328  1.00 76.38           C  
ATOM   2587  CB  SER B 126       2.436 -26.156 -21.531  1.00 76.38           C  
ATOM   2588  O   SER B 126       4.293 -25.719 -19.312  1.00 76.38           O  
ATOM   2589  OG  SER B 126       3.434 -26.969 -22.125  1.00 76.38           O  
ATOM   2590  N   LEU B 127       3.615 -27.797 -18.578  1.00 70.75           N  
ATOM   2591  CA  LEU B 127       4.824 -28.000 -17.781  1.00 70.75           C  
ATOM   2592  C   LEU B 127       6.059 -28.047 -18.672  1.00 70.75           C  
ATOM   2593  CB  LEU B 127       4.723 -29.281 -16.953  1.00 70.75           C  
ATOM   2594  O   LEU B 127       7.109 -27.516 -18.312  1.00 70.75           O  
ATOM   2595  CG  LEU B 127       3.781 -29.234 -15.742  1.00 70.75           C  
ATOM   2596  CD1 LEU B 127       3.406 -30.641 -15.312  1.00 70.75           C  
ATOM   2597  CD2 LEU B 127       4.422 -28.469 -14.594  1.00 70.75           C  
ATOM   2598  N   ALA B 128       5.859 -28.594 -19.844  1.00 71.12           N  
ATOM   2599  CA  ALA B 128       6.980 -28.719 -20.766  1.00 71.12           C  
ATOM   2600  C   ALA B 128       7.391 -27.344 -21.312  1.00 71.12           C  
ATOM   2601  CB  ALA B 128       6.617 -29.656 -21.922  1.00 71.12           C  
ATOM   2602  O   ALA B 128       8.570 -27.109 -21.562  1.00 71.12           O  
ATOM   2603  N   ALA B 129       6.426 -26.500 -21.438  1.00 73.00           N  
ATOM   2604  CA  ALA B 129       6.723 -25.172 -21.984  1.00 73.00           C  
ATOM   2605  C   ALA B 129       6.852 -24.141 -20.875  1.00 73.00           C  
ATOM   2606  CB  ALA B 129       5.641 -24.750 -22.984  1.00 73.00           C  
ATOM   2607  O   ALA B 129       7.113 -22.969 -21.141  1.00 73.00           O  
ATOM   2608  N   ASN B 130       6.855 -24.594 -19.594  1.00 79.38           N  
ATOM   2609  CA  ASN B 130       6.891 -23.672 -18.484  1.00 79.38           C  
ATOM   2610  C   ASN B 130       5.945 -22.500 -18.688  1.00 79.38           C  
ATOM   2611  CB  ASN B 130       8.320 -23.172 -18.234  1.00 79.38           C  
ATOM   2612  O   ASN B 130       6.328 -21.344 -18.500  1.00 79.38           O  
ATOM   2613  CG  ASN B 130       9.266 -24.281 -17.844  1.00 79.38           C  
ATOM   2614  ND2 ASN B 130      10.547 -24.109 -18.172  1.00 79.38           N  
ATOM   2615  OD1 ASN B 130       8.859 -25.281 -17.250  1.00 79.38           O  
ATOM   2616  N   THR B 131       4.824 -22.781 -19.250  1.00 81.12           N  
ATOM   2617  CA  THR B 131       3.809 -21.781 -19.547  1.00 81.12           C  
ATOM   2618  C   THR B 131       2.523 -22.047 -18.781  1.00 81.12           C  
ATOM   2619  CB  THR B 131       3.504 -21.734 -21.062  1.00 81.12           C  
ATOM   2620  O   THR B 131       2.041 -23.188 -18.750  1.00 81.12           O  
ATOM   2621  CG2 THR B 131       2.584 -20.562 -21.406  1.00 81.12           C  
ATOM   2622  OG1 THR B 131       4.730 -21.594 -21.781  1.00 81.12           O  
ATOM   2623  N   PHE B 132       2.033 -21.016 -18.016  1.00 87.38           N  
ATOM   2624  CA  PHE B 132       0.774 -21.078 -17.281  1.00 87.38           C  
ATOM   2625  C   PHE B 132      -0.179 -19.984 -17.750  1.00 87.38           C  
ATOM   2626  CB  PHE B 132       1.023 -20.969 -15.781  1.00 87.38           C  
ATOM   2627  O   PHE B 132       0.226 -18.828 -17.906  1.00 87.38           O  
ATOM   2628  CG  PHE B 132       1.876 -22.062 -15.219  1.00 87.38           C  
ATOM   2629  CD1 PHE B 132       1.296 -23.141 -14.555  1.00 87.38           C  
ATOM   2630  CD2 PHE B 132       3.258 -22.031 -15.352  1.00 87.38           C  
ATOM   2631  CE1 PHE B 132       2.084 -24.172 -14.039  1.00 87.38           C  
ATOM   2632  CE2 PHE B 132       4.051 -23.047 -14.836  1.00 87.38           C  
ATOM   2633  CZ  PHE B 132       3.461 -24.125 -14.172  1.00 87.38           C  
ATOM   2634  N   THR B 133      -1.318 -20.312 -18.109  1.00 86.38           N  
ATOM   2635  CA  THR B 133      -2.357 -19.344 -18.453  1.00 86.38           C  
ATOM   2636  C   THR B 133      -3.398 -19.266 -17.344  1.00 86.38           C  
ATOM   2637  CB  THR B 133      -3.047 -19.703 -19.781  1.00 86.38           C  
ATOM   2638  O   THR B 133      -3.934 -20.297 -16.906  1.00 86.38           O  
ATOM   2639  CG2 THR B 133      -2.586 -18.781 -20.906  1.00 86.38           C  
ATOM   2640  OG1 THR B 133      -2.730 -21.062 -20.125  1.00 86.38           O  
ATOM   2641  N   ILE B 134      -3.533 -18.109 -16.828  1.00 88.38           N  
ATOM   2642  CA  ILE B 134      -4.496 -17.875 -15.758  1.00 88.38           C  
ATOM   2643  C   ILE B 134      -5.633 -17.000 -16.266  1.00 88.38           C  
ATOM   2644  CB  ILE B 134      -3.830 -17.234 -14.523  1.00 88.38           C  
ATOM   2645  O   ILE B 134      -5.402 -15.875 -16.719  1.00 88.38           O  
ATOM   2646  CG1 ILE B 134      -2.650 -18.094 -14.047  1.00 88.38           C  
ATOM   2647  CG2 ILE B 134      -4.852 -17.031 -13.398  1.00 88.38           C  
ATOM   2648  CD1 ILE B 134      -1.637 -17.328 -13.203  1.00 88.38           C  
ATOM   2649  N   THR B 135      -6.762 -17.547 -16.312  1.00 85.31           N  
ATOM   2650  CA  THR B 135      -7.938 -16.797 -16.750  1.00 85.31           C  
ATOM   2651  C   THR B 135      -8.930 -16.641 -15.609  1.00 85.31           C  
ATOM   2652  CB  THR B 135      -8.625 -17.484 -17.953  1.00 85.31           C  
ATOM   2653  O   THR B 135      -9.336 -17.641 -14.992  1.00 85.31           O  
ATOM   2654  CG2 THR B 135      -9.594 -16.531 -18.641  1.00 85.31           C  
ATOM   2655  OG1 THR B 135      -7.629 -17.906 -18.891  1.00 85.31           O  
ATOM   2656  N   GLY B 136      -9.203 -15.414 -15.117  1.00 81.31           N  
ATOM   2657  CA  GLY B 136     -10.141 -15.133 -14.047  1.00 81.31           C  
ATOM   2658  C   GLY B 136     -10.086 -13.695 -13.570  1.00 81.31           C  
ATOM   2659  O   GLY B 136      -9.281 -12.906 -14.062  1.00 81.31           O  
ATOM   2660  N   HIS B 137     -11.016 -13.406 -12.766  1.00 83.44           N  
ATOM   2661  CA  HIS B 137     -11.055 -12.070 -12.172  1.00 83.44           C  
ATOM   2662  C   HIS B 137      -9.891 -11.859 -11.211  1.00 83.44           C  
ATOM   2663  CB  HIS B 137     -12.383 -11.852 -11.438  1.00 83.44           C  
ATOM   2664  O   HIS B 137      -9.703 -12.633 -10.273  1.00 83.44           O  
ATOM   2665  CG  HIS B 137     -12.695 -10.406 -11.180  1.00 83.44           C  
ATOM   2666  CD2 HIS B 137     -13.398  -9.508 -11.906  1.00 83.44           C  
ATOM   2667  ND1 HIS B 137     -12.258  -9.742 -10.055  1.00 83.44           N  
ATOM   2668  CE1 HIS B 137     -12.680  -8.492 -10.102  1.00 83.44           C  
ATOM   2669  NE2 HIS B 137     -13.375  -8.320 -11.211  1.00 83.44           N  
ATOM   2670  N   ALA B 138      -9.031 -10.914 -11.539  1.00 84.62           N  
ATOM   2671  CA  ALA B 138      -7.859 -10.602 -10.719  1.00 84.62           C  
ATOM   2672  C   ALA B 138      -8.172  -9.492  -9.719  1.00 84.62           C  
ATOM   2673  CB  ALA B 138      -6.684 -10.195 -11.609  1.00 84.62           C  
ATOM   2674  O   ALA B 138      -8.820  -8.500 -10.062  1.00 84.62           O  
ATOM   2675  N   GLU B 139      -7.941  -9.758  -8.461  1.00 83.56           N  
ATOM   2676  CA  GLU B 139      -8.039  -8.742  -7.410  1.00 83.56           C  
ATOM   2677  C   GLU B 139      -6.664  -8.359  -6.879  1.00 83.56           C  
ATOM   2678  CB  GLU B 139      -8.930  -9.242  -6.266  1.00 83.56           C  
ATOM   2679  O   GLU B 139      -5.867  -9.234  -6.523  1.00 83.56           O  
ATOM   2680  CG  GLU B 139     -10.414  -9.195  -6.574  1.00 83.56           C  
ATOM   2681  CD  GLU B 139     -11.281  -9.664  -5.418  1.00 83.56           C  
ATOM   2682  OE1 GLU B 139     -12.531  -9.625  -5.539  1.00 83.56           O  
ATOM   2683  OE2 GLU B 139     -10.719 -10.078  -4.383  1.00 83.56           O  
ATOM   2684  N   THR B 140      -6.363  -7.156  -7.016  1.00 80.94           N  
ATOM   2685  CA  THR B 140      -5.090  -6.688  -6.477  1.00 80.94           C  
ATOM   2686  C   THR B 140      -5.230  -6.324  -5.000  1.00 80.94           C  
ATOM   2687  CB  THR B 140      -4.566  -5.469  -7.258  1.00 80.94           C  
ATOM   2688  O   THR B 140      -6.035  -5.461  -4.641  1.00 80.94           O  
ATOM   2689  CG2 THR B 140      -3.184  -5.051  -6.766  1.00 80.94           C  
ATOM   2690  OG1 THR B 140      -4.484  -5.801  -8.648  1.00 80.94           O  
ATOM   2691  N   LYS B 141      -4.602  -7.148  -4.156  1.00 78.56           N  
ATOM   2692  CA  LYS B 141      -4.602  -6.953  -2.711  1.00 78.56           C  
ATOM   2693  C   LYS B 141      -3.191  -6.672  -2.197  1.00 78.56           C  
ATOM   2694  CB  LYS B 141      -5.180  -8.180  -2.002  1.00 78.56           C  
ATOM   2695  O   LYS B 141      -2.209  -6.895  -2.908  1.00 78.56           O  
ATOM   2696  CG  LYS B 141      -6.613  -8.500  -2.398  1.00 78.56           C  
ATOM   2697  CD  LYS B 141      -7.156  -9.688  -1.619  1.00 78.56           C  
ATOM   2698  CE  LYS B 141      -8.586 -10.023  -2.025  1.00 78.56           C  
ATOM   2699  NZ  LYS B 141      -9.094 -11.234  -1.317  1.00 78.56           N  
ATOM   2700  N   GLN B 142      -3.164  -5.984  -1.038  1.00 75.19           N  
ATOM   2701  CA  GLN B 142      -1.874  -5.828  -0.373  1.00 75.19           C  
ATOM   2702  C   GLN B 142      -1.447  -7.125   0.309  1.00 75.19           C  
ATOM   2703  CB  GLN B 142      -1.931  -4.691   0.649  1.00 75.19           C  
ATOM   2704  O   GLN B 142      -2.291  -7.902   0.762  1.00 75.19           O  
ATOM   2705  CG  GLN B 142      -1.988  -3.305   0.024  1.00 75.19           C  
ATOM   2706  CD  GLN B 142      -0.730  -2.494   0.274  1.00 75.19           C  
ATOM   2707  NE2 GLN B 142      -0.893  -1.189   0.464  1.00 75.19           N  
ATOM   2708  OE1 GLN B 142       0.379  -3.037   0.296  1.00 75.19           O  
ATOM   2709  N   LEU B 143      -0.185  -7.371   0.207  1.00 74.25           N  
ATOM   2710  CA  LEU B 143       0.380  -8.570   0.807  1.00 74.25           C  
ATOM   2711  C   LEU B 143      -0.058  -8.711   2.262  1.00 74.25           C  
ATOM   2712  CB  LEU B 143       1.908  -8.547   0.722  1.00 74.25           C  
ATOM   2713  O   LEU B 143      -0.365  -9.812   2.719  1.00 74.25           O  
ATOM   2714  CG  LEU B 143       2.635  -9.797   1.221  1.00 74.25           C  
ATOM   2715  CD1 LEU B 143       2.297 -11.000   0.341  1.00 74.25           C  
ATOM   2716  CD2 LEU B 143       4.141  -9.562   1.255  1.00 74.25           C  
ATOM   2717  N   THR B 144      -0.246  -7.629   3.018  1.00 63.91           N  
ATOM   2718  CA  THR B 144      -0.586  -7.637   4.434  1.00 63.91           C  
ATOM   2719  C   THR B 144      -2.035  -8.070   4.641  1.00 63.91           C  
ATOM   2720  CB  THR B 144      -0.367  -6.250   5.070  1.00 63.91           C  
ATOM   2721  O   THR B 144      -2.383  -8.609   5.695  1.00 63.91           O  
ATOM   2722  CG2 THR B 144       1.099  -5.836   4.992  1.00 63.91           C  
ATOM   2723  OG1 THR B 144      -1.162  -5.281   4.375  1.00 63.91           O  
ATOM   2724  N   GLU B 145      -2.789  -7.828   3.660  1.00 67.75           N  
ATOM   2725  CA  GLU B 145      -4.203  -8.188   3.768  1.00 67.75           C  
ATOM   2726  C   GLU B 145      -4.398  -9.695   3.631  1.00 67.75           C  
ATOM   2727  CB  GLU B 145      -5.023  -7.449   2.707  1.00 67.75           C  
ATOM   2728  O   GLU B 145      -5.418 -10.234   4.074  1.00 67.75           O  
ATOM   2729  CG  GLU B 145      -5.707  -6.191   3.225  1.00 67.75           C  
ATOM   2730  CD  GLU B 145      -6.453  -5.426   2.143  1.00 67.75           C  
ATOM   2731  OE1 GLU B 145      -6.910  -4.289   2.408  1.00 67.75           O  
ATOM   2732  OE2 GLU B 145      -6.578  -5.965   1.021  1.00 67.75           O  
ATOM   2733  N   MET B 146      -3.434 -10.273   3.031  1.00 70.25           N  
ATOM   2734  CA  MET B 146      -3.564 -11.703   2.766  1.00 70.25           C  
ATOM   2735  C   MET B 146      -2.826 -12.523   3.818  1.00 70.25           C  
ATOM   2736  CB  MET B 146      -3.035 -12.047   1.371  1.00 70.25           C  
ATOM   2737  O   MET B 146      -2.875 -13.758   3.799  1.00 70.25           O  
ATOM   2738  CG  MET B 146      -3.836 -11.414   0.242  1.00 70.25           C  
ATOM   2739  SD  MET B 146      -3.727 -12.375  -1.316  1.00 70.25           S  
ATOM   2740  CE  MET B 146      -4.059 -14.047  -0.686  1.00 70.25           C  
ATOM   2741  N   LEU B 147      -2.170 -11.680   4.668  1.00 65.44           N  
ATOM   2742  CA  LEU B 147      -1.522 -12.375   5.777  1.00 65.44           C  
ATOM   2743  C   LEU B 147      -2.547 -12.812   6.816  1.00 65.44           C  
ATOM   2744  CB  LEU B 147      -0.467 -11.477   6.426  1.00 65.44           C  
ATOM   2745  O   LEU B 147      -3.586 -12.164   6.980  1.00 65.44           O  
ATOM   2746  CG  LEU B 147       0.782 -11.180   5.594  1.00 65.44           C  
ATOM   2747  CD1 LEU B 147       1.627 -10.102   6.266  1.00 65.44           C  
ATOM   2748  CD2 LEU B 147       1.597 -12.453   5.387  1.00 65.44           C  
ATOM   2749  N   PRO B 148      -2.355 -14.211   7.438  1.00 59.88           N  
ATOM   2750  CA  PRO B 148      -1.170 -15.062   7.375  1.00 59.88           C  
ATOM   2751  C   PRO B 148      -1.303 -16.188   6.340  1.00 59.88           C  
ATOM   2752  CB  PRO B 148      -1.074 -15.641   8.789  1.00 59.88           C  
ATOM   2753  O   PRO B 148      -0.338 -16.906   6.082  1.00 59.88           O  
ATOM   2754  CG  PRO B 148      -2.455 -15.516   9.352  1.00 59.88           C  
ATOM   2755  CD  PRO B 148      -3.184 -14.445   8.586  1.00 59.88           C  
ATOM   2756  N   SER B 149      -2.494 -16.312   5.727  1.00 65.62           N  
ATOM   2757  CA  SER B 149      -2.746 -17.453   4.852  1.00 65.62           C  
ATOM   2758  C   SER B 149      -1.732 -17.516   3.715  1.00 65.62           C  
ATOM   2759  CB  SER B 149      -4.164 -17.391   4.281  1.00 65.62           C  
ATOM   2760  O   SER B 149      -1.365 -18.594   3.260  1.00 65.62           O  
ATOM   2761  OG  SER B 149      -4.348 -16.203   3.525  1.00 65.62           O  
ATOM   2762  N   ILE B 150      -1.267 -16.359   3.297  1.00 69.81           N  
ATOM   2763  CA  ILE B 150      -0.415 -16.297   2.113  1.00 69.81           C  
ATOM   2764  C   ILE B 150       1.026 -16.625   2.498  1.00 69.81           C  
ATOM   2765  CB  ILE B 150      -0.488 -14.906   1.436  1.00 69.81           C  
ATOM   2766  O   ILE B 150       1.865 -16.875   1.630  1.00 69.81           O  
ATOM   2767  CG1 ILE B 150      -0.087 -15.016  -0.040  1.00 69.81           C  
ATOM   2768  CG2 ILE B 150       0.397 -13.898   2.174  1.00 69.81           C  
ATOM   2769  CD1 ILE B 150      -1.143 -15.664  -0.923  1.00 69.81           C  
ATOM   2770  N   LEU B 151       1.229 -16.703   3.902  1.00 69.19           N  
ATOM   2771  CA  LEU B 151       2.588 -16.922   4.383  1.00 69.19           C  
ATOM   2772  C   LEU B 151       3.143 -18.234   3.873  1.00 69.19           C  
ATOM   2773  CB  LEU B 151       2.625 -16.891   5.914  1.00 69.19           C  
ATOM   2774  O   LEU B 151       4.324 -18.328   3.527  1.00 69.19           O  
ATOM   2775  CG  LEU B 151       3.871 -16.281   6.555  1.00 69.19           C  
ATOM   2776  CD1 LEU B 151       3.641 -14.797   6.859  1.00 69.19           C  
ATOM   2777  CD2 LEU B 151       4.254 -17.031   7.820  1.00 69.19           C  
ATOM   2778  N   ASN B 152       2.260 -19.234   3.973  1.00 69.00           N  
ATOM   2779  CA  ASN B 152       2.688 -20.547   3.520  1.00 69.00           C  
ATOM   2780  C   ASN B 152       3.033 -20.547   2.033  1.00 69.00           C  
ATOM   2781  CB  ASN B 152       1.609 -21.594   3.811  1.00 69.00           C  
ATOM   2782  O   ASN B 152       3.697 -21.469   1.542  1.00 69.00           O  
ATOM   2783  CG  ASN B 152       1.317 -21.734   5.293  1.00 69.00           C  
ATOM   2784  ND2 ASN B 152       0.226 -22.422   5.621  1.00 69.00           N  
ATOM   2785  OD1 ASN B 152       2.066 -21.234   6.137  1.00 69.00           O  
ATOM   2786  N   GLN B 153       2.502 -19.531   1.319  1.00 68.50           N  
ATOM   2787  CA  GLN B 153       2.711 -19.500  -0.124  1.00 68.50           C  
ATOM   2788  C   GLN B 153       3.893 -18.594  -0.484  1.00 68.50           C  
ATOM   2789  CB  GLN B 153       1.448 -19.016  -0.838  1.00 68.50           C  
ATOM   2790  O   GLN B 153       4.348 -18.594  -1.629  1.00 68.50           O  
ATOM   2791  CG  GLN B 153       0.231 -19.891  -0.601  1.00 68.50           C  
ATOM   2792  CD  GLN B 153      -0.993 -19.422  -1.364  1.00 68.50           C  
ATOM   2793  NE2 GLN B 153      -2.164 -19.578  -0.755  1.00 68.50           N  
ATOM   2794  OE1 GLN B 153      -0.886 -18.938  -2.492  1.00 68.50           O  
ATOM   2795  N   LEU B 154       4.332 -17.859   0.583  1.00 68.69           N  
ATOM   2796  CA  LEU B 154       5.441 -16.938   0.356  1.00 68.69           C  
ATOM   2797  C   LEU B 154       6.770 -17.688   0.326  1.00 68.69           C  
ATOM   2798  CB  LEU B 154       5.477 -15.867   1.440  1.00 68.69           C  
ATOM   2799  O   LEU B 154       6.934 -18.703   1.020  1.00 68.69           O  
ATOM   2800  CG  LEU B 154       4.305 -14.883   1.458  1.00 68.69           C  
ATOM   2801  CD1 LEU B 154       4.266 -14.125   2.781  1.00 68.69           C  
ATOM   2802  CD2 LEU B 154       4.402 -13.914   0.285  1.00 68.69           C  
ATOM   2803  N   GLY B 155       7.465 -17.766  -0.695  1.00 62.25           N  
ATOM   2804  CA  GLY B 155       8.789 -18.359  -0.750  1.00 62.25           C  
ATOM   2805  C   GLY B 155       9.781 -17.703   0.191  1.00 62.25           C  
ATOM   2806  O   GLY B 155       9.453 -16.719   0.858  1.00 62.25           O  
ATOM   2807  N   ALA B 156      10.883 -18.406   0.458  1.00 59.09           N  
ATOM   2808  CA  ALA B 156      11.930 -17.922   1.360  1.00 59.09           C  
ATOM   2809  C   ALA B 156      12.266 -16.453   1.088  1.00 59.09           C  
ATOM   2810  CB  ALA B 156      13.180 -18.781   1.226  1.00 59.09           C  
ATOM   2811  O   ALA B 156      12.438 -15.672   2.021  1.00 59.09           O  
ATOM   2812  N   ASP B 157      12.133 -16.094  -0.191  1.00 57.72           N  
ATOM   2813  CA  ASP B 157      12.508 -14.734  -0.559  1.00 57.72           C  
ATOM   2814  C   ASP B 157      11.391 -13.750  -0.201  1.00 57.72           C  
ATOM   2815  CB  ASP B 157      12.820 -14.648  -2.053  1.00 57.72           C  
ATOM   2816  O   ASP B 157      11.664 -12.641   0.273  1.00 57.72           O  
ATOM   2817  CG  ASP B 157      14.164 -15.266  -2.410  1.00 57.72           C  
ATOM   2818  OD1 ASP B 157      15.109 -15.172  -1.600  1.00 57.72           O  
ATOM   2819  OD2 ASP B 157      14.281 -15.844  -3.512  1.00 57.72           O  
ATOM   2820  N   SER B 158      10.172 -14.227  -0.429  1.00 61.81           N  
ATOM   2821  CA  SER B 158       9.023 -13.383  -0.095  1.00 61.81           C  
ATOM   2822  C   SER B 158       8.836 -13.281   1.415  1.00 61.81           C  
ATOM   2823  CB  SER B 158       7.750 -13.938  -0.734  1.00 61.81           C  
ATOM   2824  O   SER B 158       8.438 -12.227   1.925  1.00 61.81           O  
ATOM   2825  OG  SER B 158       7.906 -14.070  -2.137  1.00 61.81           O  
ATOM   2826  N   LEU B 159       9.117 -14.312   2.123  1.00 60.81           N  
ATOM   2827  CA  LEU B 159       9.047 -14.312   3.580  1.00 60.81           C  
ATOM   2828  C   LEU B 159      10.039 -13.320   4.176  1.00 60.81           C  
ATOM   2829  CB  LEU B 159       9.312 -15.719   4.129  1.00 60.81           C  
ATOM   2830  O   LEU B 159       9.727 -12.641   5.152  1.00 60.81           O  
ATOM   2831  CG  LEU B 159       8.148 -16.406   4.836  1.00 60.81           C  
ATOM   2832  CD1 LEU B 159       8.273 -17.922   4.715  1.00 60.81           C  
ATOM   2833  CD2 LEU B 159       8.086 -15.984   6.301  1.00 60.81           C  
ATOM   2834  N   THR B 160      11.133 -13.312   3.490  1.00 56.66           N  
ATOM   2835  CA  THR B 160      12.141 -12.367   3.951  1.00 56.66           C  
ATOM   2836  C   THR B 160      11.656 -10.930   3.760  1.00 56.66           C  
ATOM   2837  CB  THR B 160      13.477 -12.562   3.213  1.00 56.66           C  
ATOM   2838  O   THR B 160      11.852 -10.078   4.633  1.00 56.66           O  
ATOM   2839  CG2 THR B 160      14.609 -11.836   3.928  1.00 56.66           C  
ATOM   2840  OG1 THR B 160      13.781 -13.961   3.152  1.00 56.66           O  
ATOM   2841  N   SER B 161      10.938 -10.766   2.678  1.00 60.06           N  
ATOM   2842  CA  SER B 161      10.391  -9.438   2.438  1.00 60.06           C  
ATOM   2843  C   SER B 161       9.281  -9.109   3.432  1.00 60.06           C  
ATOM   2844  CB  SER B 161       9.852  -9.328   1.010  1.00 60.06           C  
ATOM   2845  O   SER B 161       9.195  -7.988   3.928  1.00 60.06           O  
ATOM   2846  OG  SER B 161      10.914  -9.336   0.072  1.00 60.06           O  
ATOM   2847  N   LEU B 162       8.492 -10.133   3.650  1.00 58.56           N  
ATOM   2848  CA  LEU B 162       7.426  -9.977   4.637  1.00 58.56           C  
ATOM   2849  C   LEU B 162       8.008  -9.789   6.035  1.00 58.56           C  
ATOM   2850  CB  LEU B 162       6.492 -11.188   4.621  1.00 58.56           C  
ATOM   2851  O   LEU B 162       7.520  -8.961   6.809  1.00 58.56           O  
ATOM   2852  CG  LEU B 162       5.008 -10.906   4.832  1.00 58.56           C  
ATOM   2853  CD1 LEU B 162       4.184 -11.508   3.697  1.00 58.56           C  
ATOM   2854  CD2 LEU B 162       4.543 -11.445   6.180  1.00 58.56           C  
ATOM   2855  N   ARG B 163       8.922 -10.664   6.355  1.00 55.25           N  
ATOM   2856  CA  ARG B 163       9.594 -10.484   7.633  1.00 55.25           C  
ATOM   2857  C   ARG B 163      10.148  -9.070   7.770  1.00 55.25           C  
ATOM   2858  CB  ARG B 163      10.727 -11.500   7.793  1.00 55.25           C  
ATOM   2859  O   ARG B 163      10.031  -8.453   8.828  1.00 55.25           O  
ATOM   2860  CG  ARG B 163      10.320 -12.773   8.516  1.00 55.25           C  
ATOM   2861  CD  ARG B 163      11.523 -13.625   8.891  1.00 55.25           C  
ATOM   2862  NE  ARG B 163      11.125 -14.844   9.586  1.00 55.25           N  
ATOM   2863  NH1 ARG B 163      13.258 -15.734   9.672  1.00 55.25           N  
ATOM   2864  NH2 ARG B 163      11.492 -16.891  10.578  1.00 55.25           N  
ATOM   2865  CZ  ARG B 163      11.961 -15.820   9.945  1.00 55.25           C  
ATOM   2866  N   ARG B 164      10.633  -8.625   6.652  1.00 53.16           N  
ATOM   2867  CA  ARG B 164      11.164  -7.270   6.664  1.00 53.16           C  
ATOM   2868  C   ARG B 164      10.047  -6.246   6.848  1.00 53.16           C  
ATOM   2869  CB  ARG B 164      11.938  -6.977   5.371  1.00 53.16           C  
ATOM   2870  O   ARG B 164      10.211  -5.266   7.574  1.00 53.16           O  
ATOM   2871  CG  ARG B 164      13.422  -7.285   5.457  1.00 53.16           C  
ATOM   2872  CD  ARG B 164      14.148  -6.934   4.164  1.00 53.16           C  
ATOM   2873  NE  ARG B 164      15.562  -7.266   4.234  1.00 53.16           N  
ATOM   2874  NH1 ARG B 164      15.984  -6.840   2.004  1.00 53.16           N  
ATOM   2875  NH2 ARG B 164      17.672  -7.539   3.381  1.00 53.16           N  
ATOM   2876  CZ  ARG B 164      16.406  -7.215   3.207  1.00 53.16           C  
ATOM   2877  N   LEU B 165       8.969  -6.602   6.285  1.00 51.97           N  
ATOM   2878  CA  LEU B 165       7.805  -5.738   6.445  1.00 51.97           C  
ATOM   2879  C   LEU B 165       7.246  -5.832   7.859  1.00 51.97           C  
ATOM   2880  CB  LEU B 165       6.723  -6.105   5.426  1.00 51.97           C  
ATOM   2881  O   LEU B 165       6.875  -4.820   8.453  1.00 51.97           O  
ATOM   2882  CG  LEU B 165       5.977  -4.938   4.777  1.00 51.97           C  
ATOM   2883  CD1 LEU B 165       6.012  -5.066   3.258  1.00 51.97           C  
ATOM   2884  CD2 LEU B 165       4.539  -4.871   5.281  1.00 51.97           C  
ATOM   2885  N   ALA B 166       7.043  -7.109   8.438  1.00 48.56           N  
ATOM   2886  CA  ALA B 166       6.582  -7.332   9.805  1.00 48.56           C  
ATOM   2887  C   ALA B 166       7.551  -6.730  10.812  1.00 48.56           C  
ATOM   2888  CB  ALA B 166       6.402  -8.828  10.062  1.00 48.56           C  
ATOM   2889  O   ALA B 166       7.137  -6.230  11.859  1.00 48.56           O  
ATOM   2890  N   GLU B 167       8.836  -7.086  10.594  1.00 46.16           N  
ATOM   2891  CA  GLU B 167       9.836  -6.496  11.484  1.00 46.16           C  
ATOM   2892  C   GLU B 167       9.719  -4.973  11.516  1.00 46.16           C  
ATOM   2893  CB  GLU B 167      11.250  -6.906  11.055  1.00 46.16           C  
ATOM   2894  O   GLU B 167      10.031  -4.344  12.523  1.00 46.16           O  
ATOM   2895  CG  GLU B 167      11.844  -8.023  11.898  1.00 46.16           C  
ATOM   2896  CD  GLU B 167      13.203  -8.484  11.406  1.00 46.16           C  
ATOM   2897  OE1 GLU B 167      13.852  -9.320  12.086  1.00 46.16           O  
ATOM   2898  OE2 GLU B 167      13.633  -8.008  10.328  1.00 46.16           O  
ATOM   2899  N   ALA B 168       9.195  -4.445  10.438  1.00 43.47           N  
ATOM   2900  CA  ALA B 168       9.039  -2.996  10.383  1.00 43.47           C  
ATOM   2901  C   ALA B 168       7.727  -2.562  11.031  1.00 43.47           C  
ATOM   2902  CB  ALA B 168       9.102  -2.510   8.930  1.00 43.47           C  
ATOM   2903  O   ALA B 168       7.543  -1.387  11.352  1.00 43.47           O  
ATOM   2904  N   LEU B 169       6.625  -3.607  11.109  1.00 40.84           N  
ATOM   2905  CA  LEU B 169       5.379  -3.234  11.773  1.00 40.84           C  
ATOM   2906  C   LEU B 169       5.508  -3.355  13.281  1.00 40.84           C  
ATOM   2907  CB  LEU B 169       4.227  -4.113  11.273  1.00 40.84           C  
ATOM   2908  O   LEU B 169       6.215  -4.230  13.781  1.00 40.84           O  
ATOM   2909  CG  LEU B 169       3.371  -3.535  10.141  1.00 40.84           C  
ATOM   2910  CD1 LEU B 169       3.320  -4.504   8.969  1.00 40.84           C  
ATOM   2911  CD2 LEU B 169       1.966  -3.221  10.648  1.00 40.84           C  
ATOM   2912  N   PRO B 170       5.242  -2.426  14.164  1.00 34.75           N  
ATOM   2913  CA  PRO B 170       5.352  -2.512  15.625  1.00 34.75           C  
ATOM   2914  C   PRO B 170       4.699  -3.771  16.188  1.00 34.75           C  
ATOM   2915  CB  PRO B 170       4.621  -1.255  16.109  1.00 34.75           C  
ATOM   2916  O   PRO B 170       3.779  -4.324  15.578  1.00 34.75           O  
ATOM   2917  CG  PRO B 170       3.980  -0.691  14.875  1.00 34.75           C  
ATOM   2918  CD  PRO B 170       4.391  -1.525  13.695  1.00 34.75           C  
ATOM   2919  N   LYS B 171       5.316  -4.660  17.094  1.00 33.34           N  
ATOM   2920  CA  LYS B 171       4.930  -5.840  17.859  1.00 33.34           C  
ATOM   2921  C   LYS B 171       3.508  -5.711  18.391  1.00 33.34           C  
ATOM   2922  CB  LYS B 171       5.906  -6.070  19.016  1.00 33.34           C  
ATOM   2923  O   LYS B 171       3.283  -5.090  19.422  1.00 33.34           O  
ATOM   2924  CG  LYS B 171       7.145  -6.863  18.625  1.00 33.34           C  
ATOM   2925  CD  LYS B 171       8.055  -7.102  19.828  1.00 33.34           C  
ATOM   2926  CE  LYS B 171       9.289  -7.902  19.438  1.00 33.34           C  
ATOM   2927  NZ  LYS B 171      10.242  -8.031  20.594  1.00 33.34           N  
ATOM   2928  N   GLN B 172       2.426  -5.184  17.734  1.00 29.50           N  
ATOM   2929  CA  GLN B 172       1.204  -5.414  18.500  1.00 29.50           C  
ATOM   2930  C   GLN B 172       1.096  -6.871  18.938  1.00 29.50           C  
ATOM   2931  CB  GLN B 172      -0.024  -5.020  17.672  1.00 29.50           C  
ATOM   2932  O   GLN B 172       1.454  -7.781  18.188  1.00 29.50           O  
ATOM   2933  CG  GLN B 172      -0.324  -3.527  17.688  1.00 29.50           C  
ATOM   2934  CD  GLN B 172      -1.664  -3.191  17.062  1.00 29.50           C  
ATOM   2935  NE2 GLN B 172      -2.199  -2.021  17.406  1.00 29.50           N  
ATOM   2936  OE1 GLN B 172      -2.213  -3.975  16.281  1.00 29.50           O  
ATOM   2937  N   SER B 173       1.187  -7.188  20.281  1.00 27.31           N  
ATOM   2938  CA  SER B 173       1.005  -8.422  21.031  1.00 27.31           C  
ATOM   2939  C   SER B 173      -0.140  -9.258  20.469  1.00 27.31           C  
ATOM   2940  CB  SER B 173       0.739  -8.117  22.516  1.00 27.31           C  
ATOM   2941  O   SER B 173      -1.305  -8.867  20.562  1.00 27.31           O  
ATOM   2942  OG  SER B 173       0.101  -6.859  22.656  1.00 27.31           O  
ATOM   2943  N   VAL B 174      -0.048  -9.766  19.281  1.00 26.81           N  
ATOM   2944  CA  VAL B 174      -1.003 -10.828  18.984  1.00 26.81           C  
ATOM   2945  C   VAL B 174      -0.995 -11.859  20.125  1.00 26.81           C  
ATOM   2946  CB  VAL B 174      -0.692 -11.523  17.641  1.00 26.81           C  
ATOM   2947  O   VAL B 174      -0.831 -13.055  19.875  1.00 26.81           O  
ATOM   2948  CG1 VAL B 174      -1.081 -10.617  16.469  1.00 26.81           C  
ATOM   2949  CG2 VAL B 174       0.787 -11.898  17.562  1.00 26.81           C  
ATOM   2950  N   ASP B 175      -0.807 -11.430  21.375  1.00 25.31           N  
ATOM   2951  CA  ASP B 175      -1.017 -12.477  22.375  1.00 25.31           C  
ATOM   2952  C   ASP B 175      -2.402 -13.102  22.219  1.00 25.31           C  
ATOM   2953  CB  ASP B 175      -0.837 -11.922  23.781  1.00 25.31           C  
ATOM   2954  O   ASP B 175      -2.848 -13.852  23.094  1.00 25.31           O  
ATOM   2955  CG  ASP B 175       0.545 -12.188  24.359  1.00 25.31           C  
ATOM   2956  OD1 ASP B 175       1.062 -13.320  24.203  1.00 25.31           O  
ATOM   2957  OD2 ASP B 175       1.123 -11.266  24.969  1.00 25.31           O  
ATOM   2958  N   GLY B 176      -3.404 -12.469  21.547  1.00 23.47           N  
ATOM   2959  CA  GLY B 176      -4.605 -13.219  21.891  1.00 23.47           C  
ATOM   2960  C   GLY B 176      -4.508 -14.695  21.531  1.00 23.47           C  
ATOM   2961  O   GLY B 176      -3.930 -15.055  20.500  1.00 23.47           O  
ATOM   2962  N   LYS B 177      -4.461 -15.609  22.500  1.00 22.98           N  
ATOM   2963  CA  LYS B 177      -4.641 -17.062  22.594  1.00 22.98           C  
ATOM   2964  C   LYS B 177      -5.715 -17.547  21.625  1.00 22.98           C  
ATOM   2965  CB  LYS B 177      -5.008 -17.453  24.031  1.00 22.98           C  
ATOM   2966  O   LYS B 177      -6.910 -17.422  21.906  1.00 22.98           O  
ATOM   2967  CG  LYS B 177      -3.809 -17.688  24.938  1.00 22.98           C  
ATOM   2968  CD  LYS B 177      -4.238 -18.094  26.328  1.00 22.98           C  
ATOM   2969  CE  LYS B 177      -3.037 -18.391  27.234  1.00 22.98           C  
ATOM   2970  NZ  LYS B 177      -3.447 -18.656  28.641  1.00 22.98           N  
ATOM   2971  N   ALA B 178      -5.824 -17.016  20.438  1.00 22.61           N  
ATOM   2972  CA  ALA B 178      -6.934 -17.812  19.891  1.00 22.61           C  
ATOM   2973  C   ALA B 178      -6.719 -19.297  20.141  1.00 22.61           C  
ATOM   2974  CB  ALA B 178      -7.098 -17.531  18.391  1.00 22.61           C  
ATOM   2975  O   ALA B 178      -5.617 -19.812  19.938  1.00 22.61           O  
ATOM   2976  N   PRO B 179      -7.488 -19.859  21.047  1.00 20.38           N  
ATOM   2977  CA  PRO B 179      -7.473 -21.250  21.484  1.00 20.38           C  
ATOM   2978  C   PRO B 179      -7.316 -22.234  20.328  1.00 20.38           C  
ATOM   2979  CB  PRO B 179      -8.836 -21.422  22.172  1.00 20.38           C  
ATOM   2980  O   PRO B 179      -8.055 -22.156  19.344  1.00 20.38           O  
ATOM   2981  CG  PRO B 179      -9.570 -20.156  21.875  1.00 20.38           C  
ATOM   2982  CD  PRO B 179      -8.656 -19.234  21.109  1.00 20.38           C  
ATOM   2983  N   LEU B 180      -6.137 -22.250  19.641  1.00 19.22           N  
ATOM   2984  CA  LEU B 180      -6.070 -23.500  18.891  1.00 19.22           C  
ATOM   2985  C   LEU B 180      -6.723 -24.641  19.672  1.00 19.22           C  
ATOM   2986  CB  LEU B 180      -4.617 -23.844  18.562  1.00 19.22           C  
ATOM   2987  O   LEU B 180      -6.453 -24.812  20.859  1.00 19.22           O  
ATOM   2988  CG  LEU B 180      -3.975 -23.094  17.406  1.00 19.22           C  
ATOM   2989  CD1 LEU B 180      -2.455 -23.125  17.531  1.00 19.22           C  
ATOM   2990  CD2 LEU B 180      -4.422 -23.672  16.062  1.00 19.22           C  
ATOM   2991  N   ALA B 181      -7.953 -24.750  19.328  1.00 19.47           N  
ATOM   2992  CA  ALA B 181      -8.672 -25.906  19.859  1.00 19.47           C  
ATOM   2993  C   ALA B 181      -7.766 -27.125  19.938  1.00 19.47           C  
ATOM   2994  CB  ALA B 181      -9.898 -26.203  18.984  1.00 19.47           C  
ATOM   2995  O   ALA B 181      -7.348 -27.672  18.906  1.00 19.47           O  
ATOM   2996  N   THR B 182      -6.559 -26.984  20.531  1.00 19.59           N  
ATOM   2997  CA  THR B 182      -5.895 -28.219  20.922  1.00 19.59           C  
ATOM   2998  C   THR B 182      -6.918 -29.266  21.359  1.00 19.59           C  
ATOM   2999  CB  THR B 182      -4.875 -27.984  22.047  1.00 19.59           C  
ATOM   3000  O   THR B 182      -7.762 -28.984  22.219  1.00 19.59           O  
ATOM   3001  CG2 THR B 182      -3.746 -29.016  22.000  1.00 19.59           C  
ATOM   3002  OG1 THR B 182      -4.324 -26.672  21.922  1.00 19.59           O  
ATOM   3003  N   GLY B 183      -7.387 -30.031  20.312  1.00 17.55           N  
ATOM   3004  CA  GLY B 183      -8.109 -31.234  20.703  1.00 17.55           C  
ATOM   3005  C   GLY B 183      -7.691 -31.766  22.047  1.00 17.55           C  
ATOM   3006  O   GLY B 183      -6.531 -31.641  22.453  1.00 17.55           O  
ATOM   3007  N   GLU B 184      -8.484 -31.469  22.984  1.00 19.39           N  
ATOM   3008  CA  GLU B 184      -8.492 -32.156  24.266  1.00 19.39           C  
ATOM   3009  C   GLU B 184      -8.039 -33.594  24.141  1.00 19.39           C  
ATOM   3010  CB  GLU B 184      -9.891 -32.094  24.891  1.00 19.39           C  
ATOM   3011  O   GLU B 184      -8.547 -34.344  23.281  1.00 19.39           O  
ATOM   3012  CG  GLU B 184     -10.234 -30.734  25.500  1.00 19.39           C  
ATOM   3013  CD  GLU B 184     -11.430 -30.781  26.453  1.00 19.39           C  
ATOM   3014  OE1 GLU B 184     -11.344 -30.234  27.562  1.00 19.39           O  
ATOM   3015  OE2 GLU B 184     -12.453 -31.391  26.062  1.00 19.39           O  
ATOM   3016  N   ASP B 185      -6.664 -33.844  24.000  1.00 17.80           N  
ATOM   3017  CA  ASP B 185      -6.320 -35.250  24.312  1.00 17.80           C  
ATOM   3018  C   ASP B 185      -7.270 -35.812  25.375  1.00 17.80           C  
ATOM   3019  CB  ASP B 185      -4.875 -35.344  24.797  1.00 17.80           C  
ATOM   3020  O   ASP B 185      -7.328 -35.312  26.500  1.00 17.80           O  
ATOM   3021  CG  ASP B 185      -3.865 -35.312  23.672  1.00 17.80           C  
ATOM   3022  OD1 ASP B 185      -4.039 -36.062  22.688  1.00 17.80           O  
ATOM   3023  OD2 ASP B 185      -2.885 -34.562  23.750  1.00 17.80           O  
ATOM   3024  N   ASP B 186      -8.555 -35.938  24.906  1.00 18.05           N  
ATOM   3025  CA  ASP B 186      -9.430 -36.750  25.734  1.00 18.05           C  
ATOM   3026  C   ASP B 186      -8.719 -38.000  26.234  1.00 18.05           C  
ATOM   3027  CB  ASP B 186     -10.703 -37.125  24.969  1.00 18.05           C  
ATOM   3028  O   ASP B 186      -8.422 -38.906  25.438  1.00 18.05           O  
ATOM   3029  CG  ASP B 186     -11.797 -36.094  25.094  1.00 18.05           C  
ATOM   3030  OD1 ASP B 186     -12.016 -35.562  26.203  1.00 18.05           O  
ATOM   3031  OD2 ASP B 186     -12.461 -35.812  24.062  1.00 18.05           O  
ATOM   3032  N   ASP B 187      -7.535 -37.875  26.906  1.00 18.36           N  
ATOM   3033  CA  ASP B 187      -7.102 -39.000  27.703  1.00 18.36           C  
ATOM   3034  C   ASP B 187      -8.289 -39.688  28.375  1.00 18.36           C  
ATOM   3035  CB  ASP B 187      -6.098 -38.562  28.766  1.00 18.36           C  
ATOM   3036  O   ASP B 187      -8.938 -39.125  29.250  1.00 18.36           O  
ATOM   3037  CG  ASP B 187      -4.762 -39.250  28.672  1.00 18.36           C  
ATOM   3038  OD1 ASP B 187      -4.711 -40.375  28.125  1.00 18.36           O  
ATOM   3039  OD2 ASP B 187      -3.748 -38.688  29.141  1.00 18.36           O  
ATOM   3040  N   ASP B 188      -9.188 -40.250  27.531  1.00 19.62           N  
ATOM   3041  CA  ASP B 188     -10.117 -41.281  27.969  1.00 19.62           C  
ATOM   3042  C   ASP B 188      -9.438 -42.281  28.891  1.00 19.62           C  
ATOM   3043  CB  ASP B 188     -10.719 -42.000  26.750  1.00 19.62           C  
ATOM   3044  O   ASP B 188      -8.555 -43.031  28.453  1.00 19.62           O  
ATOM   3045  CG  ASP B 188     -11.992 -41.344  26.250  1.00 19.62           C  
ATOM   3046  OD1 ASP B 188     -12.828 -40.938  27.062  1.00 19.62           O  
ATOM   3047  OD2 ASP B 188     -12.156 -41.281  25.016  1.00 19.62           O  
ATOM   3048  N   GLU B 189      -9.086 -41.906  30.109  1.00 19.30           N  
ATOM   3049  CA  GLU B 189      -8.859 -42.781  31.234  1.00 19.30           C  
ATOM   3050  C   GLU B 189      -9.844 -43.969  31.234  1.00 19.30           C  
ATOM   3051  CB  GLU B 189      -8.969 -42.000  32.562  1.00 19.30           C  
ATOM   3052  O   GLU B 189     -11.055 -43.750  31.141  1.00 19.30           O  
ATOM   3053  CG  GLU B 189      -7.656 -41.406  33.031  1.00 19.30           C  
ATOM   3054  CD  GLU B 189      -7.781 -40.625  34.312  1.00 19.30           C  
ATOM   3055  OE1 GLU B 189      -6.742 -40.219  34.906  1.00 19.30           O  
ATOM   3056  OE2 GLU B 189      -8.930 -40.438  34.781  1.00 19.30           O  
ATOM   3057  N   VAL B 190      -9.625 -45.094  30.562  1.00 22.19           N  
ATOM   3058  CA  VAL B 190     -10.219 -46.406  30.891  1.00 22.19           C  
ATOM   3059  C   VAL B 190     -10.398 -46.500  32.406  1.00 22.19           C  
ATOM   3060  CB  VAL B 190      -9.352 -47.562  30.375  1.00 22.19           C  
ATOM   3061  O   VAL B 190      -9.531 -46.094  33.156  1.00 22.19           O  
ATOM   3062  CG1 VAL B 190     -10.094 -48.906  30.531  1.00 22.19           C  
ATOM   3063  CG2 VAL B 190      -8.969 -47.344  28.922  1.00 22.19           C  
ATOM   3064  N   PRO B 191     -11.547 -46.438  32.969  1.00 22.23           N  
ATOM   3065  CA  PRO B 191     -11.703 -46.688  34.406  1.00 22.23           C  
ATOM   3066  C   PRO B 191     -10.844 -47.844  34.906  1.00 22.23           C  
ATOM   3067  CB  PRO B 191     -13.195 -47.000  34.562  1.00 22.23           C  
ATOM   3068  O   PRO B 191     -10.664 -48.844  34.219  1.00 22.23           O  
ATOM   3069  CG  PRO B 191     -13.680 -47.188  33.156  1.00 22.23           C  
ATOM   3070  CD  PRO B 191     -12.570 -46.844  32.219  1.00 22.23           C  
ATOM   3071  N   ASP B 192      -9.656 -47.750  35.375  1.00 18.69           N  
ATOM   3072  CA  ASP B 192      -9.266 -48.906  36.188  1.00 18.69           C  
ATOM   3073  C   ASP B 192     -10.438 -49.438  37.000  1.00 18.69           C  
ATOM   3074  CB  ASP B 192      -8.086 -48.562  37.094  1.00 18.69           C  
ATOM   3075  O   ASP B 192     -11.211 -48.656  37.562  1.00 18.69           O  
ATOM   3076  CG  ASP B 192      -6.750 -48.594  36.375  1.00 18.69           C  
ATOM   3077  OD1 ASP B 192      -6.484 -49.562  35.625  1.00 18.69           O  
ATOM   3078  OD2 ASP B 192      -5.949 -47.656  36.562  1.00 18.69           O  
ATOM   3079  N   LEU B 193     -11.242 -50.531  36.531  1.00 19.88           N  
ATOM   3080  CA  LEU B 193     -11.875 -51.562  37.375  1.00 19.88           C  
ATOM   3081  C   LEU B 193     -10.984 -51.938  38.531  1.00 19.88           C  
ATOM   3082  CB  LEU B 193     -12.180 -52.781  36.531  1.00 19.88           C  
ATOM   3083  O   LEU B 193     -10.375 -53.000  38.562  1.00 19.88           O  
ATOM   3084  CG  LEU B 193     -13.633 -52.969  36.062  1.00 19.88           C  
ATOM   3085  CD1 LEU B 193     -13.688 -53.219  34.562  1.00 19.88           C  
ATOM   3086  CD2 LEU B 193     -14.305 -54.094  36.812  1.00 19.88           C  
ATOM   3087  N   VAL B 194     -10.156 -51.031  39.031  1.00 17.34           N  
ATOM   3088  CA  VAL B 194      -9.414 -51.406  40.250  1.00 17.34           C  
ATOM   3089  C   VAL B 194     -10.383 -51.969  41.281  1.00 17.34           C  
ATOM   3090  CB  VAL B 194      -8.633 -50.219  40.812  1.00 17.34           C  
ATOM   3091  O   VAL B 194     -11.367 -51.312  41.625  1.00 17.34           O  
ATOM   3092  CG1 VAL B 194      -7.488 -50.688  41.719  1.00 17.34           C  
ATOM   3093  CG2 VAL B 194      -8.102 -49.312  39.719  1.00 17.34           C  
ATOM   3094  N   GLU B 195     -10.695 -53.312  41.281  1.00 18.72           N  
ATOM   3095  CA  GLU B 195     -10.969 -54.094  42.469  1.00 18.72           C  
ATOM   3096  C   GLU B 195     -10.070 -53.688  43.625  1.00 18.72           C  
ATOM   3097  CB  GLU B 195     -10.797 -55.594  42.188  1.00 18.72           C  
ATOM   3098  O   GLU B 195      -8.844 -53.812  43.562  1.00 18.72           O  
ATOM   3099  CG  GLU B 195     -11.781 -56.125  41.156  1.00 18.72           C  
ATOM   3100  CD  GLU B 195     -11.805 -57.656  41.094  1.00 18.72           C  
ATOM   3101  OE1 GLU B 195     -12.883 -58.250  40.844  1.00 18.72           O  
ATOM   3102  OE2 GLU B 195     -10.727 -58.281  41.281  1.00 18.72           O  
ATOM   3103  N   ASN B 196      -9.664 -52.500  43.906  1.00 18.09           N  
ATOM   3104  CA  ASN B 196      -9.008 -52.688  45.188  1.00 18.09           C  
ATOM   3105  C   ASN B 196      -9.906 -53.406  46.188  1.00 18.09           C  
ATOM   3106  CB  ASN B 196      -8.570 -51.344  45.750  1.00 18.09           C  
ATOM   3107  O   ASN B 196     -10.914 -52.875  46.625  1.00 18.09           O  
ATOM   3108  CG  ASN B 196      -7.195 -51.375  46.375  1.00 18.09           C  
ATOM   3109  ND2 ASN B 196      -6.711 -50.219  46.844  1.00 18.09           N  
ATOM   3110  OD1 ASN B 196      -6.566 -52.438  46.469  1.00 18.09           O  
ATOM   3111  N   PHE B 197     -10.461 -54.719  46.000  1.00 18.73           N  
ATOM   3112  CA  PHE B 197     -11.016 -55.500  47.094  1.00 18.73           C  
ATOM   3113  C   PHE B 197     -10.164 -55.406  48.344  1.00 18.73           C  
ATOM   3114  CB  PHE B 197     -11.125 -56.969  46.656  1.00 18.73           C  
ATOM   3115  O   PHE B 197     -10.562 -55.844  49.406  1.00 18.73           O  
ATOM   3116  CG  PHE B 197     -12.133 -57.781  47.438  1.00 18.73           C  
ATOM   3117  CD1 PHE B 197     -11.742 -58.531  48.531  1.00 18.73           C  
ATOM   3118  CD2 PHE B 197     -13.484 -57.750  47.094  1.00 18.73           C  
ATOM   3119  CE1 PHE B 197     -12.680 -59.281  49.250  1.00 18.73           C  
ATOM   3120  CE2 PHE B 197     -14.422 -58.469  47.812  1.00 18.73           C  
ATOM   3121  CZ  PHE B 197     -14.016 -59.219  48.906  1.00 18.73           C  
ATOM   3122  N   ASP B 198      -8.852 -55.219  48.281  1.00 19.20           N  
ATOM   3123  CA  ASP B 198      -8.266 -55.562  49.562  1.00 19.20           C  
ATOM   3124  C   ASP B 198      -8.695 -54.594  50.656  1.00 19.20           C  
ATOM   3125  CB  ASP B 198      -6.742 -55.625  49.469  1.00 19.20           C  
ATOM   3126  O   ASP B 198      -8.117 -53.531  50.781  1.00 19.20           O  
ATOM   3127  CG  ASP B 198      -6.148 -56.906  49.969  1.00 19.20           C  
ATOM   3128  OD1 ASP B 198      -6.609 -57.438  51.031  1.00 19.20           O  
ATOM   3129  OD2 ASP B 198      -5.215 -57.438  49.344  1.00 19.20           O  
ATOM   3130  N   GLU B 199     -10.023 -54.188  50.812  1.00 20.55           N  
ATOM   3131  CA  GLU B 199     -10.305 -53.562  52.094  1.00 20.55           C  
ATOM   3132  C   GLU B 199      -9.703 -54.406  53.250  1.00 20.55           C  
ATOM   3133  CB  GLU B 199     -11.812 -53.406  52.312  1.00 20.55           C  
ATOM   3134  O   GLU B 199      -8.969 -53.844  54.062  1.00 20.55           O  
ATOM   3135  CG  GLU B 199     -12.195 -52.312  53.281  1.00 20.55           C  
ATOM   3136  CD  GLU B 199     -13.625 -51.844  53.125  1.00 20.55           C  
ATOM   3137  OE1 GLU B 199     -14.188 -51.250  54.062  1.00 20.55           O  
ATOM   3138  OE2 GLU B 199     -14.188 -52.031  52.000  1.00 20.55           O  
ATOM   3139  N   ALA B 200     -10.703 -54.781  54.438  1.00 22.11           N  
ATOM   3140  CA  ALA B 200     -10.742 -54.625  55.875  1.00 22.11           C  
ATOM   3141  C   ALA B 200     -10.016 -55.781  56.594  1.00 22.11           C  
ATOM   3142  CB  ALA B 200     -12.188 -54.531  56.375  1.00 22.11           C  
ATOM   3143  O   ALA B 200     -10.516 -56.906  56.625  1.00 22.11           O  
ATOM   3144  N   SER B 201      -9.047 -56.219  56.312  1.00 19.97           N  
ATOM   3145  CA  SER B 201      -8.430 -57.188  57.188  1.00 19.97           C  
ATOM   3146  C   SER B 201      -8.539 -56.750  58.656  1.00 19.97           C  
ATOM   3147  CB  SER B 201      -6.957 -57.406  56.844  1.00 19.97           C  
ATOM   3148  O   SER B 201      -8.945 -57.531  59.531  1.00 19.97           O  
ATOM   3149  OG  SER B 201      -6.832 -57.969  55.562  1.00 19.97           O  
ATOM   3150  N   LYS B 202      -7.652 -56.094  59.375  1.00 21.41           N  
ATOM   3151  CA  LYS B 202      -7.375 -56.062  60.812  1.00 21.41           C  
ATOM   3152  C   LYS B 202      -8.469 -55.344  61.562  1.00 21.41           C  
ATOM   3153  CB  LYS B 202      -6.016 -55.438  61.094  1.00 21.41           C  
ATOM   3154  O   LYS B 202      -8.438 -54.125  61.688  1.00 21.41           O  
ATOM   3155  CG  LYS B 202      -4.871 -56.438  61.188  1.00 21.41           C  
ATOM   3156  CD  LYS B 202      -3.559 -55.750  61.531  1.00 21.41           C  
ATOM   3157  CE  LYS B 202      -2.408 -56.719  61.625  1.00 21.41           C  
ATOM   3158  NZ  LYS B 202      -1.120 -56.062  61.969  1.00 21.41           N  
ATOM   3159  N   ASN B 203      -9.922 -55.438  61.500  1.00 18.06           N  
ATOM   3160  CA  ASN B 203     -10.719 -55.688  62.688  1.00 18.06           C  
ATOM   3161  C   ASN B 203     -10.281 -56.969  63.406  1.00 18.06           C  
ATOM   3162  CB  ASN B 203     -12.211 -55.750  62.312  1.00 18.06           C  
ATOM   3163  O   ASN B 203     -10.930 -58.000  63.281  1.00 18.06           O  
ATOM   3164  CG  ASN B 203     -13.062 -54.844  63.156  1.00 18.06           C  
ATOM   3165  ND2 ASN B 203     -14.375 -54.906  62.969  1.00 18.06           N  
ATOM   3166  OD1 ASN B 203     -12.539 -54.062  63.969  1.00 18.06           O  
ATOM   3167  N   GLU B 204      -9.273 -57.531  63.531  1.00 22.16           N  
ATOM   3168  CA  GLU B 204      -8.750 -58.125  64.750  1.00 22.16           C  
ATOM   3169  C   GLU B 204      -9.062 -57.250  65.938  1.00 22.16           C  
ATOM   3170  CB  GLU B 204      -7.234 -58.344  64.625  1.00 22.16           C  
ATOM   3171  O   GLU B 204      -9.508 -57.750  67.000  1.00 22.16           O  
ATOM   3172  CG  GLU B 204      -6.848 -59.750  64.250  1.00 22.16           C  
ATOM   3173  CD  GLU B 204      -5.344 -59.969  64.188  1.00 22.16           C  
ATOM   3174  OE1 GLU B 204      -4.832 -60.875  64.938  1.00 22.16           O  
ATOM   3175  OE2 GLU B 204      -4.676 -59.250  63.438  1.00 22.16           O  
ATOM   3176  N   ALA B 205      -8.531 -56.594  66.875  1.00 23.03           N  
ATOM   3177  CA  ALA B 205      -8.914 -56.344  68.250  1.00 23.03           C  
ATOM   3178  C   ALA B 205     -10.203 -55.531  68.375  1.00 23.03           C  
ATOM   3179  CB  ALA B 205      -7.789 -55.625  69.000  1.00 23.03           C  
ATOM   3180  O   ALA B 205     -11.234 -56.031  68.812  1.00 23.03           O  
ATOM   3181  N   ASN B 206     -10.102 -54.219  68.938  1.00 20.70           N  
ATOM   3182  CA  ASN B 206     -10.570 -53.344  70.062  1.00 20.70           C  
ATOM   3183  C   ASN B 206     -11.508 -52.250  69.500  1.00 20.70           C  
ATOM   3184  CB  ASN B 206      -9.383 -52.719  70.750  1.00 20.70           C  
ATOM   3185  O   ASN B 206     -11.242 -51.656  68.500  1.00 20.70           O  
ATOM   3186  CG  ASN B 206      -9.523 -52.812  72.312  1.00 20.70           C  
ATOM   3187  ND2 ASN B 206      -8.766 -51.969  73.000  1.00 20.70           N  
ATOM   3188  OD1 ASN B 206     -10.312 -53.594  72.812  1.00 20.70           O  
TER    3189      ASN B 206                                                      
ATOM   3190  N   MET C   1     -15.734 -62.188 -15.367  1.00 21.83           N  
ATOM   3191  CA  MET C   1     -16.891 -61.500 -14.812  1.00 21.83           C  
ATOM   3192  C   MET C   1     -16.438 -60.281 -13.984  1.00 21.83           C  
ATOM   3193  CB  MET C   1     -17.734 -62.438 -13.953  1.00 21.83           C  
ATOM   3194  O   MET C   1     -16.031 -60.438 -12.836  1.00 21.83           O  
ATOM   3195  CG  MET C   1     -18.781 -63.219 -14.742  1.00 21.83           C  
ATOM   3196  SD  MET C   1     -19.969 -64.062 -13.656  1.00 21.83           S  
ATOM   3197  CE  MET C   1     -21.047 -64.875 -14.898  1.00 21.83           C  
ATOM   3198  N   ALA C   2     -15.391 -59.562 -14.539  1.00 25.30           N  
ATOM   3199  CA  ALA C   2     -14.477 -58.594 -13.945  1.00 25.30           C  
ATOM   3200  C   ALA C   2     -15.250 -57.406 -13.352  1.00 25.30           C  
ATOM   3201  CB  ALA C   2     -13.484 -58.094 -14.992  1.00 25.30           C  
ATOM   3202  O   ALA C   2     -16.047 -56.781 -14.031  1.00 25.30           O  
ATOM   3203  N   ALA C   3     -15.766 -57.469 -12.117  1.00 23.50           N  
ATOM   3204  CA  ALA C   3     -16.641 -56.625 -11.320  1.00 23.50           C  
ATOM   3205  C   ALA C   3     -16.141 -55.188 -11.320  1.00 23.50           C  
ATOM   3206  CB  ALA C   3     -16.734 -57.156  -9.891  1.00 23.50           C  
ATOM   3207  O   ALA C   3     -14.977 -54.906 -11.016  1.00 23.50           O  
ATOM   3208  N   THR C   4     -16.609 -54.344 -12.289  1.00 22.47           N  
ATOM   3209  CA  THR C   4     -16.297 -52.969 -12.656  1.00 22.47           C  
ATOM   3210  C   THR C   4     -16.531 -52.031 -11.477  1.00 22.47           C  
ATOM   3211  CB  THR C   4     -17.156 -52.500 -13.859  1.00 22.47           C  
ATOM   3212  O   THR C   4     -17.656 -51.844 -11.016  1.00 22.47           O  
ATOM   3213  CG2 THR C   4     -16.844 -53.312 -15.102  1.00 22.47           C  
ATOM   3214  OG1 THR C   4     -18.547 -52.656 -13.531  1.00 22.47           O  
ATOM   3215  N   SER C   5     -15.844 -52.219 -10.281  1.00 23.23           N  
ATOM   3216  CA  SER C   5     -16.141 -51.500  -9.047  1.00 23.23           C  
ATOM   3217  C   SER C   5     -16.219 -50.000  -9.289  1.00 23.23           C  
ATOM   3218  CB  SER C   5     -15.094 -51.812  -7.984  1.00 23.23           C  
ATOM   3219  O   SER C   5     -15.266 -49.406  -9.812  1.00 23.23           O  
ATOM   3220  OG  SER C   5     -13.805 -51.406  -8.414  1.00 23.23           O  
ATOM   3221  N   GLY C   6     -17.406 -49.406  -9.742  1.00 23.33           N  
ATOM   3222  CA  GLY C   6     -17.812 -48.062 -10.117  1.00 23.33           C  
ATOM   3223  C   GLY C   6     -17.469 -47.031  -9.070  1.00 23.33           C  
ATOM   3224  O   GLY C   6     -18.078 -47.000  -7.996  1.00 23.33           O  
ATOM   3225  N   THR C   7     -16.125 -46.906  -8.641  1.00 23.02           N  
ATOM   3226  CA  THR C   7     -15.805 -46.062  -7.473  1.00 23.02           C  
ATOM   3227  C   THR C   7     -16.453 -44.688  -7.590  1.00 23.02           C  
ATOM   3228  CB  THR C   7     -14.289 -45.906  -7.297  1.00 23.02           C  
ATOM   3229  O   THR C   7     -16.234 -44.000  -8.570  1.00 23.02           O  
ATOM   3230  CG2 THR C   7     -13.641 -47.219  -6.840  1.00 23.02           C  
ATOM   3231  OG1 THR C   7     -13.703 -45.531  -8.547  1.00 23.02           O  
ATOM   3232  N   ASP C   8     -17.766 -44.469  -7.250  1.00 22.73           N  
ATOM   3233  CA  ASP C   8     -18.656 -43.312  -7.145  1.00 22.73           C  
ATOM   3234  C   ASP C   8     -17.969 -42.156  -6.434  1.00 22.73           C  
ATOM   3235  CB  ASP C   8     -19.953 -43.688  -6.414  1.00 22.73           C  
ATOM   3236  O   ASP C   8     -17.844 -42.156  -5.207  1.00 22.73           O  
ATOM   3237  CG  ASP C   8     -21.125 -43.906  -7.352  1.00 22.73           C  
ATOM   3238  OD1 ASP C   8     -21.344 -43.094  -8.258  1.00 22.73           O  
ATOM   3239  OD2 ASP C   8     -21.812 -44.938  -7.188  1.00 22.73           O  
ATOM   3240  N   GLU C   9     -16.781 -41.719  -6.895  1.00 27.75           N  
ATOM   3241  CA  GLU C   9     -16.047 -40.781  -6.070  1.00 27.75           C  
ATOM   3242  C   GLU C   9     -16.906 -39.562  -5.746  1.00 27.75           C  
ATOM   3243  CB  GLU C   9     -14.766 -40.344  -6.770  1.00 27.75           C  
ATOM   3244  O   GLU C   9     -17.500 -38.938  -6.645  1.00 27.75           O  
ATOM   3245  CG  GLU C   9     -13.586 -41.250  -6.523  1.00 27.75           C  
ATOM   3246  CD  GLU C   9     -12.258 -40.688  -6.969  1.00 27.75           C  
ATOM   3247  OE1 GLU C   9     -11.234 -40.906  -6.285  1.00 27.75           O  
ATOM   3248  OE2 GLU C   9     -12.234 -40.000  -8.008  1.00 27.75           O  
ATOM   3249  N   PRO C  10     -17.641 -39.375  -4.586  1.00 27.53           N  
ATOM   3250  CA  PRO C  10     -18.594 -38.375  -4.145  1.00 27.53           C  
ATOM   3251  C   PRO C  10     -18.188 -36.938  -4.535  1.00 27.53           C  
ATOM   3252  CB  PRO C  10     -18.609 -38.531  -2.621  1.00 27.53           C  
ATOM   3253  O   PRO C  10     -16.984 -36.656  -4.652  1.00 27.53           O  
ATOM   3254  CG  PRO C  10     -17.344 -39.250  -2.307  1.00 27.53           C  
ATOM   3255  CD  PRO C  10     -16.797 -39.844  -3.578  1.00 27.53           C  
ATOM   3256  N   VAL C  11     -18.922 -36.406  -5.426  1.00 29.30           N  
ATOM   3257  CA  VAL C  11     -18.906 -35.031  -5.895  1.00 29.30           C  
ATOM   3258  C   VAL C  11     -18.906 -34.062  -4.703  1.00 29.30           C  
ATOM   3259  CB  VAL C  11     -20.125 -34.719  -6.809  1.00 29.30           C  
ATOM   3260  O   VAL C  11     -19.859 -34.062  -3.910  1.00 29.30           O  
ATOM   3261  CG1 VAL C  11     -19.922 -33.406  -7.574  1.00 29.30           C  
ATOM   3262  CG2 VAL C  11     -20.359 -35.875  -7.773  1.00 29.30           C  
ATOM   3263  N   SER C  12     -17.797 -33.969  -3.979  1.00 30.52           N  
ATOM   3264  CA  SER C  12     -17.719 -33.312  -2.676  1.00 30.52           C  
ATOM   3265  C   SER C  12     -18.500 -32.031  -2.662  1.00 30.52           C  
ATOM   3266  CB  SER C  12     -16.266 -33.062  -2.297  1.00 30.52           C  
ATOM   3267  O   SER C  12     -18.578 -31.328  -3.682  1.00 30.52           O  
ATOM   3268  OG  SER C  12     -16.078 -33.125  -0.892  1.00 30.52           O  
ATOM   3269  N   GLY C  13     -19.484 -31.625  -1.885  1.00 27.75           N  
ATOM   3270  CA  GLY C  13     -20.406 -30.578  -1.492  1.00 27.75           C  
ATOM   3271  C   GLY C  13     -19.828 -29.188  -1.673  1.00 27.75           C  
ATOM   3272  O   GLY C  13     -20.562 -28.188  -1.570  1.00 27.75           O  
ATOM   3273  N   GLU C  14     -18.500 -29.078  -1.626  1.00 30.50           N  
ATOM   3274  CA  GLU C  14     -17.844 -27.781  -1.464  1.00 30.50           C  
ATOM   3275  C   GLU C  14     -17.906 -26.953  -2.746  1.00 30.50           C  
ATOM   3276  CB  GLU C  14     -16.375 -27.984  -1.046  1.00 30.50           C  
ATOM   3277  O   GLU C  14     -17.938 -25.734  -2.701  1.00 30.50           O  
ATOM   3278  CG  GLU C  14     -15.805 -26.812  -0.249  1.00 30.50           C  
ATOM   3279  CD  GLU C  14     -14.422 -27.094   0.318  1.00 30.50           C  
ATOM   3280  OE1 GLU C  14     -13.742 -26.156   0.768  1.00 30.50           O  
ATOM   3281  OE2 GLU C  14     -14.016 -28.281   0.312  1.00 30.50           O  
ATOM   3282  N   LEU C  15     -18.094 -27.516  -3.982  1.00 29.59           N  
ATOM   3283  CA  LEU C  15     -18.172 -26.844  -5.273  1.00 29.59           C  
ATOM   3284  C   LEU C  15     -19.516 -26.141  -5.445  1.00 29.59           C  
ATOM   3285  CB  LEU C  15     -17.969 -27.859  -6.410  1.00 29.59           C  
ATOM   3286  O   LEU C  15     -19.656 -25.281  -6.312  1.00 29.59           O  
ATOM   3287  CG  LEU C  15     -16.516 -28.312  -6.656  1.00 29.59           C  
ATOM   3288  CD1 LEU C  15     -16.500 -29.516  -7.594  1.00 29.59           C  
ATOM   3289  CD2 LEU C  15     -15.688 -27.172  -7.219  1.00 29.59           C  
ATOM   3290  N   VAL C  16     -20.516 -26.531  -4.891  1.00 31.34           N  
ATOM   3291  CA  VAL C  16     -21.844 -25.969  -5.051  1.00 31.34           C  
ATOM   3292  C   VAL C  16     -21.891 -24.562  -4.465  1.00 31.34           C  
ATOM   3293  CB  VAL C  16     -22.922 -26.859  -4.379  1.00 31.34           C  
ATOM   3294  O   VAL C  16     -22.516 -23.656  -5.035  1.00 31.34           O  
ATOM   3295  CG1 VAL C  16     -24.297 -26.203  -4.469  1.00 31.34           C  
ATOM   3296  CG2 VAL C  16     -22.938 -28.250  -5.016  1.00 31.34           C  
ATOM   3297  N   SER C  17     -21.219 -24.234  -3.238  1.00 30.69           N  
ATOM   3298  CA  SER C  17     -21.406 -22.984  -2.504  1.00 30.69           C  
ATOM   3299  C   SER C  17     -20.641 -21.844  -3.168  1.00 30.69           C  
ATOM   3300  CB  SER C  17     -20.938 -23.141  -1.056  1.00 30.69           C  
ATOM   3301  O   SER C  17     -21.062 -20.688  -3.107  1.00 30.69           O  
ATOM   3302  OG  SER C  17     -19.703 -22.484  -0.845  1.00 30.69           O  
ATOM   3303  N   VAL C  18     -19.438 -22.031  -3.891  1.00 32.25           N  
ATOM   3304  CA  VAL C  18     -18.719 -20.953  -4.547  1.00 32.25           C  
ATOM   3305  C   VAL C  18     -19.484 -20.469  -5.777  1.00 32.25           C  
ATOM   3306  CB  VAL C  18     -17.281 -21.391  -4.945  1.00 32.25           C  
ATOM   3307  O   VAL C  18     -19.531 -19.281  -6.066  1.00 32.25           O  
ATOM   3308  CG1 VAL C  18     -16.594 -20.297  -5.770  1.00 32.25           C  
ATOM   3309  CG2 VAL C  18     -16.469 -21.734  -3.703  1.00 32.25           C  
ATOM   3310  N   ALA C  19     -20.094 -21.250  -6.473  1.00 30.06           N  
ATOM   3311  CA  ALA C  19     -20.922 -20.906  -7.633  1.00 30.06           C  
ATOM   3312  C   ALA C  19     -22.047 -19.953  -7.246  1.00 30.06           C  
ATOM   3313  CB  ALA C  19     -21.469 -22.156  -8.289  1.00 30.06           C  
ATOM   3314  O   ALA C  19     -22.406 -19.062  -8.008  1.00 30.06           O  
ATOM   3315  N   HIS C  20     -22.734 -20.266  -6.211  1.00 34.62           N  
ATOM   3316  CA  HIS C  20     -23.859 -19.438  -5.758  1.00 34.62           C  
ATOM   3317  C   HIS C  20     -23.391 -18.031  -5.398  1.00 34.62           C  
ATOM   3318  CB  HIS C  20     -24.547 -20.078  -4.555  1.00 34.62           C  
ATOM   3319  O   HIS C  20     -24.094 -17.047  -5.641  1.00 34.62           O  
ATOM   3320  CG  HIS C  20     -26.031 -20.203  -4.707  1.00 34.62           C  
ATOM   3321  CD2 HIS C  20     -26.797 -21.234  -5.133  1.00 34.62           C  
ATOM   3322  ND1 HIS C  20     -26.891 -19.172  -4.414  1.00 34.62           N  
ATOM   3323  CE1 HIS C  20     -28.141 -19.562  -4.648  1.00 34.62           C  
ATOM   3324  NE2 HIS C  20     -28.109 -20.812  -5.082  1.00 34.62           N  
ATOM   3325  N   ALA C  21     -22.188 -17.828  -4.746  1.00 31.02           N  
ATOM   3326  CA  ALA C  21     -21.766 -16.516  -4.273  1.00 31.02           C  
ATOM   3327  C   ALA C  21     -21.250 -15.656  -5.426  1.00 31.02           C  
ATOM   3328  CB  ALA C  21     -20.672 -16.656  -3.207  1.00 31.02           C  
ATOM   3329  O   ALA C  21     -21.438 -14.438  -5.422  1.00 31.02           O  
ATOM   3330  N   LEU C  22     -20.531 -16.125  -6.449  1.00 32.06           N  
ATOM   3331  CA  LEU C  22     -20.125 -15.281  -7.574  1.00 32.06           C  
ATOM   3332  C   LEU C  22     -21.344 -14.914  -8.430  1.00 32.06           C  
ATOM   3333  CB  LEU C  22     -19.078 -15.984  -8.430  1.00 32.06           C  
ATOM   3334  O   LEU C  22     -21.219 -14.117  -9.367  1.00 32.06           O  
ATOM   3335  CG  LEU C  22     -17.656 -16.016  -7.867  1.00 32.06           C  
ATOM   3336  CD1 LEU C  22     -16.812 -17.062  -8.609  1.00 32.06           C  
ATOM   3337  CD2 LEU C  22     -17.016 -14.641  -7.965  1.00 32.06           C  
ATOM   3338  N   SER C  23     -22.234 -15.586  -8.500  1.00 30.31           N  
ATOM   3339  CA  SER C  23     -23.469 -15.281  -9.211  1.00 30.31           C  
ATOM   3340  C   SER C  23     -24.219 -14.125  -8.547  1.00 30.31           C  
ATOM   3341  CB  SER C  23     -24.375 -16.516  -9.289  1.00 30.31           C  
ATOM   3342  O   SER C  23     -25.344 -13.820  -8.922  1.00 30.31           O  
ATOM   3343  OG  SER C  23     -24.641 -17.016  -7.988  1.00 30.31           O  
ATOM   3344  N   LEU C  24     -23.703 -13.828  -7.336  1.00 31.58           N  
ATOM   3345  CA  LEU C  24     -24.562 -12.812  -6.746  1.00 31.58           C  
ATOM   3346  C   LEU C  24     -24.297 -11.453  -7.383  1.00 31.58           C  
ATOM   3347  CB  LEU C  24     -24.328 -12.727  -5.234  1.00 31.58           C  
ATOM   3348  O   LEU C  24     -23.219 -11.203  -7.906  1.00 31.58           O  
ATOM   3349  CG  LEU C  24     -25.156 -13.695  -4.371  1.00 31.58           C  
ATOM   3350  CD1 LEU C  24     -24.328 -14.164  -3.178  1.00 31.58           C  
ATOM   3351  CD2 LEU C  24     -26.438 -13.031  -3.910  1.00 31.58           C  
ATOM   3352  N   PRO C  25     -25.172 -10.562  -7.738  1.00 30.75           N  
ATOM   3353  CA  PRO C  25     -25.141  -9.234  -8.367  1.00 30.75           C  
ATOM   3354  C   PRO C  25     -23.953  -8.391  -7.906  1.00 30.75           C  
ATOM   3355  CB  PRO C  25     -26.453  -8.602  -7.930  1.00 30.75           C  
ATOM   3356  O   PRO C  25     -23.391  -8.633  -6.832  1.00 30.75           O  
ATOM   3357  CG  PRO C  25     -27.047  -9.586  -6.973  1.00 30.75           C  
ATOM   3358  CD  PRO C  25     -26.141 -10.766  -6.867  1.00 30.75           C  
ATOM   3359  N   ALA C  26     -23.188  -7.668  -8.945  1.00 35.31           N  
ATOM   3360  CA  ALA C  26     -22.156  -6.695  -8.578  1.00 35.31           C  
ATOM   3361  C   ALA C  26     -22.406  -6.133  -7.184  1.00 35.31           C  
ATOM   3362  CB  ALA C  26     -22.109  -5.562  -9.602  1.00 35.31           C  
ATOM   3363  O   ALA C  26     -21.453  -5.781  -6.477  1.00 35.31           O  
ATOM   3364  N   GLU C  27     -23.594  -6.000  -6.844  1.00 35.38           N  
ATOM   3365  CA  GLU C  27     -24.047  -5.586  -5.523  1.00 35.38           C  
ATOM   3366  C   GLU C  27     -23.594  -6.570  -4.449  1.00 35.38           C  
ATOM   3367  CB  GLU C  27     -25.578  -5.445  -5.504  1.00 35.38           C  
ATOM   3368  O   GLU C  27     -23.656  -6.262  -3.256  1.00 35.38           O  
ATOM   3369  CG  GLU C  27     -26.078  -4.199  -6.211  1.00 35.38           C  
ATOM   3370  CD  GLU C  27     -27.594  -4.199  -6.410  1.00 35.38           C  
ATOM   3371  OE1 GLU C  27     -28.141  -3.186  -6.898  1.00 35.38           O  
ATOM   3372  OE2 GLU C  27     -28.234  -5.223  -6.074  1.00 35.38           O  
ATOM   3373  N   SER C  28     -23.219  -7.723  -4.965  1.00 35.97           N  
ATOM   3374  CA  SER C  28     -22.844  -8.758  -4.012  1.00 35.97           C  
ATOM   3375  C   SER C  28     -21.328  -8.781  -3.789  1.00 35.97           C  
ATOM   3376  CB  SER C  28     -23.312 -10.133  -4.500  1.00 35.97           C  
ATOM   3377  O   SER C  28     -20.828  -9.562  -2.975  1.00 35.97           O  
ATOM   3378  OG  SER C  28     -22.906 -10.352  -5.844  1.00 35.97           O  
ATOM   3379  N   TYR C  29     -20.578  -8.336  -4.910  1.00 33.75           N  
ATOM   3380  CA  TYR C  29     -19.156  -8.219  -4.617  1.00 33.75           C  
ATOM   3381  C   TYR C  29     -18.891  -7.094  -3.615  1.00 33.75           C  
ATOM   3382  CB  TYR C  29     -18.359  -7.961  -5.898  1.00 33.75           C  
ATOM   3383  O   TYR C  29     -19.031  -5.914  -3.947  1.00 33.75           O  
ATOM   3384  CG  TYR C  29     -17.984  -9.219  -6.645  1.00 33.75           C  
ATOM   3385  CD1 TYR C  29     -16.797  -9.891  -6.359  1.00 33.75           C  
ATOM   3386  CD2 TYR C  29     -18.812  -9.742  -7.629  1.00 33.75           C  
ATOM   3387  CE1 TYR C  29     -16.453 -11.055  -7.043  1.00 33.75           C  
ATOM   3388  CE2 TYR C  29     -18.469 -10.898  -8.320  1.00 33.75           C  
ATOM   3389  OH  TYR C  29     -16.953 -12.695  -8.695  1.00 33.75           O  
ATOM   3390  CZ  TYR C  29     -17.297 -11.547  -8.016  1.00 33.75           C  
ATOM   3391  N   GLY C  30     -19.328  -7.090  -2.572  1.00 36.81           N  
ATOM   3392  CA  GLY C  30     -18.969  -6.191  -1.485  1.00 36.81           C  
ATOM   3393  C   GLY C  30     -17.469  -6.105  -1.254  1.00 36.81           C  
ATOM   3394  O   GLY C  30     -16.719  -6.926  -1.768  1.00 36.81           O  
ATOM   3395  N   ASN C  31     -16.609  -4.836  -1.195  1.00 45.72           N  
ATOM   3396  CA  ASN C  31     -15.250  -4.637  -0.712  1.00 45.72           C  
ATOM   3397  C   ASN C  31     -14.781  -5.812   0.137  1.00 45.72           C  
ATOM   3398  CB  ASN C  31     -15.148  -3.332   0.083  1.00 45.72           C  
ATOM   3399  O   ASN C  31     -15.508  -6.281   1.017  1.00 45.72           O  
ATOM   3400  CG  ASN C  31     -14.086  -2.398  -0.457  1.00 45.72           C  
ATOM   3401  ND2 ASN C  31     -13.859  -1.291   0.238  1.00 45.72           N  
ATOM   3402  OD1 ASN C  31     -13.469  -2.672  -1.492  1.00 45.72           O  
ATOM   3403  N   ASP C  32     -13.859  -6.703  -0.741  1.00 43.41           N  
ATOM   3404  CA  ASP C  32     -13.289  -7.719   0.138  1.00 43.41           C  
ATOM   3405  C   ASP C  32     -12.906  -7.121   1.490  1.00 43.41           C  
ATOM   3406  CB  ASP C  32     -12.070  -8.367  -0.516  1.00 43.41           C  
ATOM   3407  O   ASP C  32     -12.117  -6.176   1.557  1.00 43.41           O  
ATOM   3408  CG  ASP C  32     -11.648  -9.664   0.162  1.00 43.41           C  
ATOM   3409  OD1 ASP C  32     -12.000  -9.875   1.343  1.00 43.41           O  
ATOM   3410  OD2 ASP C  32     -10.961 -10.477  -0.489  1.00 43.41           O  
ATOM   3411  N   PRO C  33     -13.609  -7.523   2.334  1.00 50.31           N  
ATOM   3412  CA  PRO C  33     -13.336  -6.973   3.662  1.00 50.31           C  
ATOM   3413  C   PRO C  33     -11.875  -7.105   4.066  1.00 50.31           C  
ATOM   3414  CB  PRO C  33     -14.234  -7.809   4.582  1.00 50.31           C  
ATOM   3415  O   PRO C  33     -11.359  -6.270   4.816  1.00 50.31           O  
ATOM   3416  CG  PRO C  33     -14.797  -8.875   3.699  1.00 50.31           C  
ATOM   3417  CD  PRO C  33     -14.391  -8.586   2.283  1.00 50.31           C  
ATOM   3418  N   ASP C  34     -11.172  -8.141   3.508  1.00 51.69           N  
ATOM   3419  CA  ASP C  34      -9.781  -8.320   3.906  1.00 51.69           C  
ATOM   3420  C   ASP C  34      -8.883  -7.258   3.270  1.00 51.69           C  
ATOM   3421  CB  ASP C  34      -9.289  -9.719   3.525  1.00 51.69           C  
ATOM   3422  O   ASP C  34      -7.949  -6.766   3.902  1.00 51.69           O  
ATOM   3423  CG  ASP C  34      -9.953 -10.820   4.332  1.00 51.69           C  
ATOM   3424  OD1 ASP C  34     -10.383 -10.562   5.477  1.00 51.69           O  
ATOM   3425  OD2 ASP C  34     -10.047 -11.961   3.816  1.00 51.69           O  
ATOM   3426  N   ILE C  35      -9.008  -7.000   2.004  1.00 55.16           N  
ATOM   3427  CA  ILE C  35      -8.234  -5.961   1.333  1.00 55.16           C  
ATOM   3428  C   ILE C  35      -8.539  -4.605   1.973  1.00 55.16           C  
ATOM   3429  CB  ILE C  35      -8.547  -5.918  -0.181  1.00 55.16           C  
ATOM   3430  O   ILE C  35      -7.629  -3.795   2.176  1.00 55.16           O  
ATOM   3431  CG1 ILE C  35      -8.109  -7.227  -0.850  1.00 55.16           C  
ATOM   3432  CG2 ILE C  35      -7.859  -4.715  -0.837  1.00 55.16           C  
ATOM   3433  CD1 ILE C  35      -8.484  -7.320  -2.324  1.00 55.16           C  
ATOM   3434  N   GLU C  36      -9.781  -4.504   2.273  1.00 55.53           N  
ATOM   3435  CA  GLU C  36     -10.156  -3.266   2.951  1.00 55.53           C  
ATOM   3436  C   GLU C  36      -9.477  -3.148   4.309  1.00 55.53           C  
ATOM   3437  CB  GLU C  36     -11.680  -3.186   3.119  1.00 55.53           C  
ATOM   3438  O   GLU C  36      -9.031  -2.064   4.695  1.00 55.53           O  
ATOM   3439  CG  GLU C  36     -12.422  -2.836   1.838  1.00 55.53           C  
ATOM   3440  CD  GLU C  36     -13.922  -2.709   2.031  1.00 55.53           C  
ATOM   3441  OE1 GLU C  36     -14.641  -2.406   1.051  1.00 55.53           O  
ATOM   3442  OE2 GLU C  36     -14.391  -2.914   3.176  1.00 55.53           O  
ATOM   3443  N   MET C  37      -9.438  -4.312   4.836  1.00 57.78           N  
ATOM   3444  CA  MET C  37      -8.789  -4.305   6.145  1.00 57.78           C  
ATOM   3445  C   MET C  37      -7.301  -4.008   6.012  1.00 57.78           C  
ATOM   3446  CB  MET C  37      -9.000  -5.641   6.855  1.00 57.78           C  
ATOM   3447  O   MET C  37      -6.742  -3.248   6.805  1.00 57.78           O  
ATOM   3448  CG  MET C  37      -8.484  -5.664   8.289  1.00 57.78           C  
ATOM   3449  SD  MET C  37      -9.430  -4.551   9.391  1.00 57.78           S  
ATOM   3450  CE  MET C  37     -11.031  -5.402   9.398  1.00 57.78           C  
ATOM   3451  N   ALA C  38      -6.660  -4.598   5.082  1.00 61.56           N  
ATOM   3452  CA  ALA C  38      -5.234  -4.355   4.875  1.00 61.56           C  
ATOM   3453  C   ALA C  38      -4.969  -2.885   4.562  1.00 61.56           C  
ATOM   3454  CB  ALA C  38      -4.699  -5.238   3.754  1.00 61.56           C  
ATOM   3455  O   ALA C  38      -4.016  -2.297   5.078  1.00 61.56           O  
ATOM   3456  N   TRP C  39      -5.766  -2.400   3.766  1.00 67.75           N  
ATOM   3457  CA  TRP C  39      -5.633  -0.983   3.445  1.00 67.75           C  
ATOM   3458  C   TRP C  39      -5.848  -0.122   4.684  1.00 67.75           C  
ATOM   3459  CB  TRP C  39      -6.625  -0.583   2.350  1.00 67.75           C  
ATOM   3460  O   TRP C  39      -5.109   0.834   4.922  1.00 67.75           O  
ATOM   3461  CG  TRP C  39      -6.719   0.896   2.123  1.00 67.75           C  
ATOM   3462  CD1 TRP C  39      -5.785   1.698   1.530  1.00 67.75           C  
ATOM   3463  CD2 TRP C  39      -7.805   1.751   2.492  1.00 67.75           C  
ATOM   3464  CE2 TRP C  39      -7.461   3.061   2.090  1.00 67.75           C  
ATOM   3465  CE3 TRP C  39      -9.039   1.535   3.121  1.00 67.75           C  
ATOM   3466  NE1 TRP C  39      -6.227   3.002   1.507  1.00 67.75           N  
ATOM   3467  CH2 TRP C  39      -9.508   3.914   2.918  1.00 67.75           C  
ATOM   3468  CZ2 TRP C  39      -8.312   4.152   2.299  1.00 67.75           C  
ATOM   3469  CZ3 TRP C  39      -9.883   2.623   3.328  1.00 67.75           C  
ATOM   3470  N   ALA C  40      -6.852  -0.473   5.379  1.00 67.00           N  
ATOM   3471  CA  ALA C  40      -7.172   0.293   6.582  1.00 67.00           C  
ATOM   3472  C   ALA C  40      -6.016   0.260   7.574  1.00 67.00           C  
ATOM   3473  CB  ALA C  40      -8.445  -0.242   7.230  1.00 67.00           C  
ATOM   3474  O   ALA C  40      -5.668   1.284   8.172  1.00 67.00           O  
ATOM   3475  N   MET C  41      -5.453  -0.921   7.641  1.00 72.56           N  
ATOM   3476  CA  MET C  41      -4.316  -1.042   8.547  1.00 72.56           C  
ATOM   3477  C   MET C  41      -3.150  -0.174   8.078  1.00 72.56           C  
ATOM   3478  CB  MET C  41      -3.867  -2.500   8.664  1.00 72.56           C  
ATOM   3479  O   MET C  41      -2.529   0.524   8.883  1.00 72.56           O  
ATOM   3480  CG  MET C  41      -4.703  -3.324   9.625  1.00 72.56           C  
ATOM   3481  SD  MET C  41      -4.000  -4.996   9.914  1.00 72.56           S  
ATOM   3482  CE  MET C  41      -4.805  -5.914   8.570  1.00 72.56           C  
ATOM   3483  N   ARG C  42      -2.896  -0.176   6.875  1.00 78.69           N  
ATOM   3484  CA  ARG C  42      -1.804   0.628   6.336  1.00 78.69           C  
ATOM   3485  C   ARG C  42      -2.096   2.117   6.484  1.00 78.69           C  
ATOM   3486  CB  ARG C  42      -1.559   0.286   4.863  1.00 78.69           C  
ATOM   3487  O   ARG C  42      -1.200   2.900   6.805  1.00 78.69           O  
ATOM   3488  CG  ARG C  42      -0.302   0.917   4.285  1.00 78.69           C  
ATOM   3489  CD  ARG C  42       0.083   0.290   2.953  1.00 78.69           C  
ATOM   3490  NE  ARG C  42       1.217   0.978   2.342  1.00 78.69           N  
ATOM   3491  NH1 ARG C  42       2.820  -0.399   3.271  1.00 78.69           N  
ATOM   3492  NH2 ARG C  42       3.443   1.331   1.902  1.00 78.69           N  
ATOM   3493  CZ  ARG C  42       2.490   0.635   2.506  1.00 78.69           C  
ATOM   3494  N   ALA C  43      -3.328   2.484   6.273  1.00 79.62           N  
ATOM   3495  CA  ALA C  43      -3.719   3.883   6.422  1.00 79.62           C  
ATOM   3496  C   ALA C  43      -3.562   4.348   7.867  1.00 79.62           C  
ATOM   3497  CB  ALA C  43      -5.160   4.082   5.957  1.00 79.62           C  
ATOM   3498  O   ALA C  43      -3.092   5.457   8.117  1.00 79.62           O  
ATOM   3499  N   MET C  44      -3.947   3.428   8.727  1.00 81.06           N  
ATOM   3500  CA  MET C  44      -3.818   3.771  10.141  1.00 81.06           C  
ATOM   3501  C   MET C  44      -2.352   3.877  10.539  1.00 81.06           C  
ATOM   3502  CB  MET C  44      -4.527   2.734  11.008  1.00 81.06           C  
ATOM   3503  O   MET C  44      -1.968   4.797  11.266  1.00 81.06           O  
ATOM   3504  CG  MET C  44      -4.703   3.168  12.453  1.00 81.06           C  
ATOM   3505  SD  MET C  44      -5.844   4.598  12.625  1.00 81.06           S  
ATOM   3506  CE  MET C  44      -4.969   5.824  11.617  1.00 81.06           C  
ATOM   3507  N   GLN C  45      -1.621   2.967  10.094  1.00 83.00           N  
ATOM   3508  CA  GLN C  45      -0.191   3.035  10.375  1.00 83.00           C  
ATOM   3509  C   GLN C  45       0.419   4.320   9.828  1.00 83.00           C  
ATOM   3510  CB  GLN C  45       0.530   1.819   9.789  1.00 83.00           C  
ATOM   3511  O   GLN C  45       1.214   4.977  10.508  1.00 83.00           O  
ATOM   3512  CG  GLN C  45       0.321   0.538  10.586  1.00 83.00           C  
ATOM   3513  CD  GLN C  45       0.937  -0.676   9.914  1.00 83.00           C  
ATOM   3514  NE2 GLN C  45       0.974  -1.794  10.633  1.00 83.00           N  
ATOM   3515  OE1 GLN C  45       1.375  -0.609   8.766  1.00 83.00           O  
ATOM   3516  N   HIS C  46       0.045   4.695   8.625  1.00 88.00           N  
ATOM   3517  CA  HIS C  46       0.497   5.945   8.023  1.00 88.00           C  
ATOM   3518  C   HIS C  46       0.124   7.145   8.883  1.00 88.00           C  
ATOM   3519  CB  HIS C  46      -0.095   6.102   6.621  1.00 88.00           C  
ATOM   3520  O   HIS C  46       0.956   8.023   9.133  1.00 88.00           O  
ATOM   3521  CG  HIS C  46       0.410   7.305   5.887  1.00 88.00           C  
ATOM   3522  CD2 HIS C  46       1.364   7.430   4.934  1.00 88.00           C  
ATOM   3523  ND1 HIS C  46      -0.079   8.570   6.113  1.00 88.00           N  
ATOM   3524  CE1 HIS C  46       0.554   9.430   5.328  1.00 88.00           C  
ATOM   3525  NE2 HIS C  46       1.436   8.758   4.602  1.00 88.00           N  
ATOM   3526  N   ALA C  47      -1.056   7.078   9.375  1.00 88.81           N  
ATOM   3527  CA  ALA C  47      -1.548   8.172  10.211  1.00 88.81           C  
ATOM   3528  C   ALA C  47      -0.776   8.258  11.523  1.00 88.81           C  
ATOM   3529  CB  ALA C  47      -3.041   8.008  10.484  1.00 88.81           C  
ATOM   3530  O   ALA C  47      -0.405   9.344  11.969  1.00 88.81           O  
ATOM   3531  N   GLU C  48      -0.492   7.152  12.070  1.00 85.62           N  
ATOM   3532  CA  GLU C  48       0.234   7.117  13.336  1.00 85.62           C  
ATOM   3533  C   GLU C  48       1.667   7.613  13.164  1.00 85.62           C  
ATOM   3534  CB  GLU C  48       0.234   5.699  13.914  1.00 85.62           C  
ATOM   3535  O   GLU C  48       2.158   8.398  13.969  1.00 85.62           O  
ATOM   3536  CG  GLU C  48      -1.098   5.285  14.523  1.00 85.62           C  
ATOM   3537  CD  GLU C  48      -1.080   3.883  15.109  1.00 85.62           C  
ATOM   3538  OE1 GLU C  48      -2.125   3.426  15.625  1.00 85.62           O  
ATOM   3539  OE2 GLU C  48      -0.012   3.232  15.047  1.00 85.62           O  
ATOM   3540  N   VAL C  49       2.262   7.113  12.164  1.00 90.94           N  
ATOM   3541  CA  VAL C  49       3.643   7.516  11.906  1.00 90.94           C  
ATOM   3542  C   VAL C  49       3.701   9.016  11.648  1.00 90.94           C  
ATOM   3543  CB  VAL C  49       4.246   6.742  10.711  1.00 90.94           C  
ATOM   3544  O   VAL C  49       4.555   9.719  12.203  1.00 90.94           O  
ATOM   3545  CG1 VAL C  49       5.590   7.340  10.312  1.00 90.94           C  
ATOM   3546  CG2 VAL C  49       4.395   5.262  11.062  1.00 90.94           C  
ATOM   3547  N   TYR C  50       2.779   9.508  10.867  1.00 93.69           N  
ATOM   3548  CA  TYR C  50       2.768  10.938  10.578  1.00 93.69           C  
ATOM   3549  C   TYR C  50       2.521  11.750  11.852  1.00 93.69           C  
ATOM   3550  CB  TYR C  50       1.697  11.273   9.539  1.00 93.69           C  
ATOM   3551  O   TYR C  50       3.203  12.742  12.102  1.00 93.69           O  
ATOM   3552  CG  TYR C  50       1.518  12.750   9.297  1.00 93.69           C  
ATOM   3553  CD1 TYR C  50       0.332  13.391   9.648  1.00 93.69           C  
ATOM   3554  CD2 TYR C  50       2.531  13.508   8.719  1.00 93.69           C  
ATOM   3555  CE1 TYR C  50       0.160  14.758   9.430  1.00 93.69           C  
ATOM   3556  CE2 TYR C  50       2.369  14.875   8.500  1.00 93.69           C  
ATOM   3557  OH  TYR C  50       1.019  16.844   8.641  1.00 93.69           O  
ATOM   3558  CZ  TYR C  50       1.184  15.484   8.859  1.00 93.69           C  
ATOM   3559  N   TYR C  51       1.540  11.281  12.609  1.00 91.06           N  
ATOM   3560  CA  TYR C  51       1.224  12.000  13.836  1.00 91.06           C  
ATOM   3561  C   TYR C  51       2.420  12.023  14.781  1.00 91.06           C  
ATOM   3562  CB  TYR C  51       0.016  11.367  14.539  1.00 91.06           C  
ATOM   3563  O   TYR C  51       2.715  13.055  15.398  1.00 91.06           O  
ATOM   3564  CG  TYR C  51      -0.578  12.234  15.617  1.00 91.06           C  
ATOM   3565  CD1 TYR C  51      -0.338  11.969  16.969  1.00 91.06           C  
ATOM   3566  CD2 TYR C  51      -1.380  13.328  15.305  1.00 91.06           C  
ATOM   3567  CE1 TYR C  51      -0.885  12.758  17.969  1.00 91.06           C  
ATOM   3568  CE2 TYR C  51      -1.933  14.125  16.297  1.00 91.06           C  
ATOM   3569  OH  TYR C  51      -2.223  14.625  18.609  1.00 91.06           O  
ATOM   3570  CZ  TYR C  51      -1.680  13.836  17.625  1.00 91.06           C  
ATOM   3571  N   LYS C  52       3.059  10.922  14.867  1.00 89.81           N  
ATOM   3572  CA  LYS C  52       4.262  10.867  15.695  1.00 89.81           C  
ATOM   3573  C   LYS C  52       5.328  11.828  15.172  1.00 89.81           C  
ATOM   3574  CB  LYS C  52       4.820   9.445  15.742  1.00 89.81           C  
ATOM   3575  O   LYS C  52       6.031  12.469  15.961  1.00 89.81           O  
ATOM   3576  CG  LYS C  52       5.844   9.219  16.844  1.00 89.81           C  
ATOM   3577  CD  LYS C  52       6.344   7.777  16.859  1.00 89.81           C  
ATOM   3578  CE  LYS C  52       7.449   7.578  17.875  1.00 89.81           C  
ATOM   3579  NZ  LYS C  52       7.934   6.164  17.906  1.00 89.81           N  
ATOM   3580  N   LEU C  53       5.387  11.914  13.984  1.00 92.31           N  
ATOM   3581  CA  LEU C  53       6.379  12.781  13.359  1.00 92.31           C  
ATOM   3582  C   LEU C  53       6.117  14.242  13.711  1.00 92.31           C  
ATOM   3583  CB  LEU C  53       6.371  12.602  11.836  1.00 92.31           C  
ATOM   3584  O   LEU C  53       7.016  14.945  14.180  1.00 92.31           O  
ATOM   3585  CG  LEU C  53       7.551  13.211  11.078  1.00 92.31           C  
ATOM   3586  CD1 LEU C  53       8.859  12.539  11.492  1.00 92.31           C  
ATOM   3587  CD2 LEU C  53       7.336  13.094   9.570  1.00 92.31           C  
ATOM   3588  N   ILE C  54       4.910  14.703  13.555  1.00 93.06           N  
ATOM   3589  CA  ILE C  54       4.621  16.109  13.781  1.00 93.06           C  
ATOM   3590  C   ILE C  54       4.582  16.406  15.273  1.00 93.06           C  
ATOM   3591  CB  ILE C  54       3.289  16.531  13.117  1.00 93.06           C  
ATOM   3592  O   ILE C  54       4.602  17.562  15.688  1.00 93.06           O  
ATOM   3593  CG1 ILE C  54       2.135  15.680  13.664  1.00 93.06           C  
ATOM   3594  CG2 ILE C  54       3.381  16.406  11.594  1.00 93.06           C  
ATOM   3595  CD1 ILE C  54       0.755  16.156  13.234  1.00 93.06           C  
ATOM   3596  N   SER C  55       4.500  15.406  16.094  1.00 89.25           N  
ATOM   3597  CA  SER C  55       4.559  15.586  17.531  1.00 89.25           C  
ATOM   3598  C   SER C  55       6.000  15.641  18.031  1.00 89.25           C  
ATOM   3599  CB  SER C  55       3.814  14.453  18.250  1.00 89.25           C  
ATOM   3600  O   SER C  55       6.277  16.188  19.094  1.00 89.25           O  
ATOM   3601  OG  SER C  55       2.473  14.375  17.797  1.00 89.25           O  
ATOM   3602  N   SER C  56       6.902  15.117  17.250  1.00 86.69           N  
ATOM   3603  CA  SER C  56       8.281  14.977  17.719  1.00 86.69           C  
ATOM   3604  C   SER C  56       9.180  16.047  17.125  1.00 86.69           C  
ATOM   3605  CB  SER C  56       8.820  13.594  17.344  1.00 86.69           C  
ATOM   3606  O   SER C  56      10.164  16.453  17.734  1.00 86.69           O  
ATOM   3607  OG  SER C  56       8.891  13.430  15.945  1.00 86.69           O  
ATOM   3608  N   VAL C  57       8.891  16.484  15.914  1.00 89.00           N  
ATOM   3609  CA  VAL C  57       9.711  17.500  15.258  1.00 89.00           C  
ATOM   3610  C   VAL C  57       8.844  18.688  14.844  1.00 89.00           C  
ATOM   3611  CB  VAL C  57      10.445  16.922  14.023  1.00 89.00           C  
ATOM   3612  O   VAL C  57       7.637  18.531  14.625  1.00 89.00           O  
ATOM   3613  CG1 VAL C  57      11.344  17.984  13.391  1.00 89.00           C  
ATOM   3614  CG2 VAL C  57      11.258  15.688  14.406  1.00 89.00           C  
ATOM   3615  N   ASP C  58       9.516  19.812  14.781  1.00 89.88           N  
ATOM   3616  CA  ASP C  58       8.797  21.000  14.328  1.00 89.88           C  
ATOM   3617  C   ASP C  58       8.289  20.828  12.906  1.00 89.88           C  
ATOM   3618  CB  ASP C  58       9.703  22.234  14.414  1.00 89.88           C  
ATOM   3619  O   ASP C  58       9.078  20.703  11.961  1.00 89.88           O  
ATOM   3620  CG  ASP C  58       8.953  23.531  14.180  1.00 89.88           C  
ATOM   3621  OD1 ASP C  58       7.828  23.500  13.633  1.00 89.88           O  
ATOM   3622  OD2 ASP C  58       9.484  24.609  14.539  1.00 89.88           O  
ATOM   3623  N   PRO C  59       6.941  20.844  12.773  1.00 93.69           N  
ATOM   3624  CA  PRO C  59       6.344  20.547  11.469  1.00 93.69           C  
ATOM   3625  C   PRO C  59       6.711  21.578  10.406  1.00 93.69           C  
ATOM   3626  CB  PRO C  59       4.840  20.578  11.758  1.00 93.69           C  
ATOM   3627  O   PRO C  59       6.625  21.297   9.203  1.00 93.69           O  
ATOM   3628  CG  PRO C  59       4.730  20.344  13.227  1.00 93.69           C  
ATOM   3629  CD  PRO C  59       5.953  20.906  13.891  1.00 93.69           C  
ATOM   3630  N   GLN C  60       7.070  22.734  10.781  1.00 91.06           N  
ATOM   3631  CA  GLN C  60       7.367  23.797   9.812  1.00 91.06           C  
ATOM   3632  C   GLN C  60       8.570  23.422   8.953  1.00 91.06           C  
ATOM   3633  CB  GLN C  60       7.617  25.125  10.531  1.00 91.06           C  
ATOM   3634  O   GLN C  60       8.703  23.906   7.824  1.00 91.06           O  
ATOM   3635  CG  GLN C  60       6.523  26.156  10.305  1.00 91.06           C  
ATOM   3636  CD  GLN C  60       6.754  27.438  11.086  1.00 91.06           C  
ATOM   3637  NE2 GLN C  60       5.910  28.438  10.852  1.00 91.06           N  
ATOM   3638  OE1 GLN C  60       7.680  27.516  11.898  1.00 91.06           O  
ATOM   3639  N   PHE C  61       9.406  22.594   9.422  1.00 87.50           N  
ATOM   3640  CA  PHE C  61      10.633  22.250   8.711  1.00 87.50           C  
ATOM   3641  C   PHE C  61      10.562  20.828   8.156  1.00 87.50           C  
ATOM   3642  CB  PHE C  61      11.852  22.391   9.633  1.00 87.50           C  
ATOM   3643  O   PHE C  61      11.547  20.312   7.629  1.00 87.50           O  
ATOM   3644  CG  PHE C  61      12.023  23.766  10.203  1.00 87.50           C  
ATOM   3645  CD1 PHE C  61      12.383  24.844   9.391  1.00 87.50           C  
ATOM   3646  CD2 PHE C  61      11.820  24.000  11.555  1.00 87.50           C  
ATOM   3647  CE1 PHE C  61      12.539  26.125   9.914  1.00 87.50           C  
ATOM   3648  CE2 PHE C  61      11.977  25.281  12.094  1.00 87.50           C  
ATOM   3649  CZ  PHE C  61      12.336  26.328  11.266  1.00 87.50           C  
ATOM   3650  N   LEU C  62       9.461  20.281   8.289  1.00 91.81           N  
ATOM   3651  CA  LEU C  62       9.281  18.906   7.840  1.00 91.81           C  
ATOM   3652  C   LEU C  62       8.984  18.859   6.344  1.00 91.81           C  
ATOM   3653  CB  LEU C  62       8.148  18.234   8.617  1.00 91.81           C  
ATOM   3654  O   LEU C  62       8.094  19.562   5.859  1.00 91.81           O  
ATOM   3655  CG  LEU C  62       8.039  16.719   8.477  1.00 91.81           C  
ATOM   3656  CD1 LEU C  62       9.227  16.031   9.141  1.00 91.81           C  
ATOM   3657  CD2 LEU C  62       6.723  16.219   9.070  1.00 91.81           C  
ATOM   3658  N   LYS C  63       9.789  18.125   5.637  1.00 91.94           N  
ATOM   3659  CA  LYS C  63       9.531  17.812   4.234  1.00 91.94           C  
ATOM   3660  C   LYS C  63       8.977  16.406   4.078  1.00 91.94           C  
ATOM   3661  CB  LYS C  63      10.812  17.969   3.410  1.00 91.94           C  
ATOM   3662  O   LYS C  63       9.633  15.422   4.445  1.00 91.94           O  
ATOM   3663  CG  LYS C  63      11.273  19.406   3.240  1.00 91.94           C  
ATOM   3664  CD  LYS C  63      12.516  19.484   2.355  1.00 91.94           C  
ATOM   3665  CE  LYS C  63      13.031  20.922   2.258  1.00 91.94           C  
ATOM   3666  NZ  LYS C  63      14.273  21.000   1.429  1.00 91.94           N  
ATOM   3667  N   LEU C  64       7.832  16.312   3.520  1.00 94.31           N  
ATOM   3668  CA  LEU C  64       7.152  15.016   3.457  1.00 94.31           C  
ATOM   3669  C   LEU C  64       7.504  14.281   2.168  1.00 94.31           C  
ATOM   3670  CB  LEU C  64       5.637  15.203   3.553  1.00 94.31           C  
ATOM   3671  O   LEU C  64       7.645  13.055   2.168  1.00 94.31           O  
ATOM   3672  CG  LEU C  64       5.105  15.773   4.871  1.00 94.31           C  
ATOM   3673  CD1 LEU C  64       3.594  15.953   4.797  1.00 94.31           C  
ATOM   3674  CD2 LEU C  64       5.484  14.859   6.035  1.00 94.31           C  
ATOM   3675  N   THR C  65       7.598  15.039   1.074  1.00 92.94           N  
ATOM   3676  CA  THR C  65       7.926  14.461  -0.226  1.00 92.94           C  
ATOM   3677  C   THR C  65       9.023  15.273  -0.914  1.00 92.94           C  
ATOM   3678  CB  THR C  65       6.684  14.398  -1.137  1.00 92.94           C  
ATOM   3679  O   THR C  65       9.398  16.344  -0.438  1.00 92.94           O  
ATOM   3680  CG2 THR C  65       5.465  13.906  -0.368  1.00 92.94           C  
ATOM   3681  OG1 THR C  65       6.410  15.711  -1.654  1.00 92.94           O  
ATOM   3682  N   LYS C  66       9.461  14.766  -2.051  1.00 90.81           N  
ATOM   3683  CA  LYS C  66      10.477  15.445  -2.838  1.00 90.81           C  
ATOM   3684  C   LYS C  66       9.914  16.703  -3.510  1.00 90.81           C  
ATOM   3685  CB  LYS C  66      11.062  14.508  -3.893  1.00 90.81           C  
ATOM   3686  O   LYS C  66      10.656  17.625  -3.846  1.00 90.81           O  
ATOM   3687  CG  LYS C  66      11.992  13.438  -3.326  1.00 90.81           C  
ATOM   3688  CD  LYS C  66      12.578  12.570  -4.430  1.00 90.81           C  
ATOM   3689  CE  LYS C  66      13.469  11.477  -3.859  1.00 90.81           C  
ATOM   3690  NZ  LYS C  66      14.000  10.578  -4.930  1.00 90.81           N  
ATOM   3691  N   VAL C  67       8.570  16.734  -3.631  1.00 95.38           N  
ATOM   3692  CA  VAL C  67       7.996  17.812  -4.418  1.00 95.38           C  
ATOM   3693  C   VAL C  67       7.023  18.625  -3.559  1.00 95.38           C  
ATOM   3694  CB  VAL C  67       7.273  17.281  -5.676  1.00 95.38           C  
ATOM   3695  O   VAL C  67       5.973  19.047  -4.035  1.00 95.38           O  
ATOM   3696  CG1 VAL C  67       8.289  16.797  -6.715  1.00 95.38           C  
ATOM   3697  CG2 VAL C  67       6.305  16.156  -5.301  1.00 95.38           C  
ATOM   3698  N   ASP C  68       7.418  18.812  -2.361  1.00 96.44           N  
ATOM   3699  CA  ASP C  68       6.578  19.578  -1.450  1.00 96.44           C  
ATOM   3700  C   ASP C  68       6.312  20.969  -1.999  1.00 96.44           C  
ATOM   3701  CB  ASP C  68       7.230  19.672  -0.069  1.00 96.44           C  
ATOM   3702  O   ASP C  68       5.180  21.469  -1.951  1.00 96.44           O  
ATOM   3703  CG  ASP C  68       6.996  18.438   0.783  1.00 96.44           C  
ATOM   3704  OD1 ASP C  68       6.688  17.359   0.225  1.00 96.44           O  
ATOM   3705  OD2 ASP C  68       7.109  18.531   2.023  1.00 96.44           O  
ATOM   3706  N   ASP C  69       7.270  21.641  -2.467  1.00 96.44           N  
ATOM   3707  CA  ASP C  69       7.133  23.000  -2.951  1.00 96.44           C  
ATOM   3708  C   ASP C  69       6.133  23.094  -4.102  1.00 96.44           C  
ATOM   3709  CB  ASP C  69       8.492  23.562  -3.393  1.00 96.44           C  
ATOM   3710  O   ASP C  69       5.277  23.969  -4.125  1.00 96.44           O  
ATOM   3711  CG  ASP C  69       9.461  23.734  -2.240  1.00 96.44           C  
ATOM   3712  OD1 ASP C  69       9.016  23.922  -1.089  1.00 96.44           O  
ATOM   3713  OD2 ASP C  69      10.688  23.688  -2.486  1.00 96.44           O  
ATOM   3714  N   GLN C  70       6.297  22.156  -4.945  1.00 96.94           N  
ATOM   3715  CA  GLN C  70       5.375  22.125  -6.078  1.00 96.94           C  
ATOM   3716  C   GLN C  70       3.949  21.844  -5.617  1.00 96.94           C  
ATOM   3717  CB  GLN C  70       5.816  21.062  -7.090  1.00 96.94           C  
ATOM   3718  O   GLN C  70       3.006  22.500  -6.070  1.00 96.94           O  
ATOM   3719  CG  GLN C  70       4.961  21.031  -8.352  1.00 96.94           C  
ATOM   3720  CD  GLN C  70       5.395  19.938  -9.320  1.00 96.94           C  
ATOM   3721  NE2 GLN C  70       4.645  19.781 -10.406  1.00 96.94           N  
ATOM   3722  OE1 GLN C  70       6.395  19.250  -9.094  1.00 96.94           O  
ATOM   3723  N   ILE C  71       3.783  20.891  -4.730  1.00 97.06           N  
ATOM   3724  CA  ILE C  71       2.463  20.516  -4.234  1.00 97.06           C  
ATOM   3725  C   ILE C  71       1.820  21.719  -3.541  1.00 97.06           C  
ATOM   3726  CB  ILE C  71       2.539  19.312  -3.264  1.00 97.06           C  
ATOM   3727  O   ILE C  71       0.666  22.047  -3.814  1.00 97.06           O  
ATOM   3728  CG1 ILE C  71       2.986  18.047  -4.012  1.00 97.06           C  
ATOM   3729  CG2 ILE C  71       1.191  19.094  -2.570  1.00 97.06           C  
ATOM   3730  CD1 ILE C  71       3.303  16.875  -3.102  1.00 97.06           C  
ATOM   3731  N   TYR C  72       2.617  22.406  -2.754  1.00 97.50           N  
ATOM   3732  CA  TYR C  72       2.088  23.531  -2.000  1.00 97.50           C  
ATOM   3733  C   TYR C  72       1.688  24.672  -2.934  1.00 97.50           C  
ATOM   3734  CB  TYR C  72       3.117  24.031  -0.983  1.00 97.50           C  
ATOM   3735  O   TYR C  72       0.598  25.234  -2.805  1.00 97.50           O  
ATOM   3736  CG  TYR C  72       2.652  25.219  -0.181  1.00 97.50           C  
ATOM   3737  CD1 TYR C  72       3.174  26.484  -0.415  1.00 97.50           C  
ATOM   3738  CD2 TYR C  72       1.689  25.078   0.813  1.00 97.50           C  
ATOM   3739  CE1 TYR C  72       2.750  27.594   0.323  1.00 97.50           C  
ATOM   3740  CE2 TYR C  72       1.258  26.172   1.558  1.00 97.50           C  
ATOM   3741  OH  TYR C  72       1.367  28.500   2.039  1.00 97.50           O  
ATOM   3742  CZ  TYR C  72       1.792  27.422   1.305  1.00 97.50           C  
ATOM   3743  N   SER C  73       2.520  25.047  -3.826  1.00 97.31           N  
ATOM   3744  CA  SER C  73       2.248  26.141  -4.746  1.00 97.31           C  
ATOM   3745  C   SER C  73       1.000  25.875  -5.578  1.00 97.31           C  
ATOM   3746  CB  SER C  73       3.445  26.375  -5.672  1.00 97.31           C  
ATOM   3747  O   SER C  73       0.120  26.719  -5.684  1.00 97.31           O  
ATOM   3748  OG  SER C  73       3.664  25.250  -6.504  1.00 97.31           O  
ATOM   3749  N   GLU C  74       0.905  24.641  -6.098  1.00 96.81           N  
ATOM   3750  CA  GLU C  74      -0.262  24.281  -6.898  1.00 96.81           C  
ATOM   3751  C   GLU C  74      -1.523  24.219  -6.043  1.00 96.81           C  
ATOM   3752  CB  GLU C  74      -0.043  22.938  -7.598  1.00 96.81           C  
ATOM   3753  O   GLU C  74      -2.602  24.625  -6.492  1.00 96.81           O  
ATOM   3754  CG  GLU C  74       1.021  22.969  -8.688  1.00 96.81           C  
ATOM   3755  CD  GLU C  74       0.612  23.797  -9.898  1.00 96.81           C  
ATOM   3756  OE1 GLU C  74       1.502  24.250 -10.648  1.00 96.81           O  
ATOM   3757  OE2 GLU C  74      -0.608  24.000 -10.086  1.00 96.81           O  
ATOM   3758  N   PHE C  75      -1.400  23.750  -4.902  1.00 97.50           N  
ATOM   3759  CA  PHE C  75      -2.535  23.641  -3.994  1.00 97.50           C  
ATOM   3760  C   PHE C  75      -3.113  25.016  -3.684  1.00 97.50           C  
ATOM   3761  CB  PHE C  75      -2.123  22.938  -2.695  1.00 97.50           C  
ATOM   3762  O   PHE C  75      -4.309  25.250  -3.877  1.00 97.50           O  
ATOM   3763  CG  PHE C  75      -3.188  22.953  -1.633  1.00 97.50           C  
ATOM   3764  CD1 PHE C  75      -3.004  23.656  -0.452  1.00 97.50           C  
ATOM   3765  CD2 PHE C  75      -4.375  22.250  -1.814  1.00 97.50           C  
ATOM   3766  CE1 PHE C  75      -3.988  23.672   0.533  1.00 97.50           C  
ATOM   3767  CE2 PHE C  75      -5.363  22.266  -0.834  1.00 97.50           C  
ATOM   3768  CZ  PHE C  75      -5.168  22.969   0.339  1.00 97.50           C  
ATOM   3769  N   ARG C  76      -2.283  25.922  -3.250  1.00 96.56           N  
ATOM   3770  CA  ARG C  76      -2.768  27.250  -2.850  1.00 96.56           C  
ATOM   3771  C   ARG C  76      -3.188  28.062  -4.066  1.00 96.56           C  
ATOM   3772  CB  ARG C  76      -1.695  28.000  -2.057  1.00 96.56           C  
ATOM   3773  O   ARG C  76      -4.051  28.938  -3.963  1.00 96.56           O  
ATOM   3774  CG  ARG C  76      -1.541  27.516  -0.623  1.00 96.56           C  
ATOM   3775  CD  ARG C  76      -2.844  27.641   0.156  1.00 96.56           C  
ATOM   3776  NE  ARG C  76      -2.666  27.281   1.562  1.00 96.56           N  
ATOM   3777  NH1 ARG C  76      -4.922  27.203   2.043  1.00 96.56           N  
ATOM   3778  NH2 ARG C  76      -3.383  26.781   3.684  1.00 96.56           N  
ATOM   3779  CZ  ARG C  76      -3.658  27.094   2.426  1.00 96.56           C  
ATOM   3780  N   LYS C  77      -2.629  27.844  -5.176  1.00 95.31           N  
ATOM   3781  CA  LYS C  77      -3.105  28.484  -6.395  1.00 95.31           C  
ATOM   3782  C   LYS C  77      -4.543  28.078  -6.703  1.00 95.31           C  
ATOM   3783  CB  LYS C  77      -2.197  28.141  -7.574  1.00 95.31           C  
ATOM   3784  O   LYS C  77      -5.359  28.922  -7.098  1.00 95.31           O  
ATOM   3785  CG  LYS C  77      -2.547  28.875  -8.859  1.00 95.31           C  
ATOM   3786  CD  LYS C  77      -1.615  28.484 -10.000  1.00 95.31           C  
ATOM   3787  CE  LYS C  77      -2.021  29.141 -11.312  1.00 95.31           C  
ATOM   3788  NZ  LYS C  77      -1.143  28.719 -12.438  1.00 95.31           N  
ATOM   3789  N   ASN C  78      -4.844  26.828  -6.504  1.00 94.31           N  
ATOM   3790  CA  ASN C  78      -6.160  26.312  -6.848  1.00 94.31           C  
ATOM   3791  C   ASN C  78      -7.141  26.453  -5.688  1.00 94.31           C  
ATOM   3792  CB  ASN C  78      -6.066  24.844  -7.285  1.00 94.31           C  
ATOM   3793  O   ASN C  78      -8.352  26.547  -5.902  1.00 94.31           O  
ATOM   3794  CG  ASN C  78      -5.434  24.688  -8.648  1.00 94.31           C  
ATOM   3795  ND2 ASN C  78      -4.203  24.188  -8.680  1.00 94.31           N  
ATOM   3796  OD1 ASN C  78      -6.043  25.000  -9.672  1.00 94.31           O  
ATOM   3797  N   PHE C  79      -6.664  26.359  -4.430  1.00 95.06           N  
ATOM   3798  CA  PHE C  79      -7.500  26.406  -3.236  1.00 95.06           C  
ATOM   3799  C   PHE C  79      -7.035  27.516  -2.297  1.00 95.06           C  
ATOM   3800  CB  PHE C  79      -7.477  25.062  -2.508  1.00 95.06           C  
ATOM   3801  O   PHE C  79      -6.824  27.281  -1.105  1.00 95.06           O  
ATOM   3802  CG  PHE C  79      -7.914  23.906  -3.365  1.00 95.06           C  
ATOM   3803  CD1 PHE C  79      -9.258  23.562  -3.473  1.00 95.06           C  
ATOM   3804  CD2 PHE C  79      -6.977  23.141  -4.062  1.00 95.06           C  
ATOM   3805  CE1 PHE C  79      -9.664  22.500  -4.266  1.00 95.06           C  
ATOM   3806  CE2 PHE C  79      -7.375  22.078  -4.855  1.00 95.06           C  
ATOM   3807  CZ  PHE C  79      -8.719  21.750  -4.953  1.00 95.06           C  
ATOM   3808  N   GLU C  80      -7.000  28.734  -2.764  1.00 92.12           N  
ATOM   3809  CA  GLU C  80      -6.438  29.891  -2.064  1.00 92.12           C  
ATOM   3810  C   GLU C  80      -7.191  30.172  -0.766  1.00 92.12           C  
ATOM   3811  CB  GLU C  80      -6.469  31.125  -2.961  1.00 92.12           C  
ATOM   3812  O   GLU C  80      -6.578  30.453   0.266  1.00 92.12           O  
ATOM   3813  CG  GLU C  80      -5.645  32.281  -2.428  1.00 92.12           C  
ATOM   3814  CD  GLU C  80      -5.672  33.500  -3.336  1.00 92.12           C  
ATOM   3815  OE1 GLU C  80      -5.027  34.531  -3.002  1.00 92.12           O  
ATOM   3816  OE2 GLU C  80      -6.344  33.438  -4.391  1.00 92.12           O  
ATOM   3817  N   THR C  81      -8.453  29.938  -0.785  1.00 92.31           N  
ATOM   3818  CA  THR C  81      -9.266  30.375   0.346  1.00 92.31           C  
ATOM   3819  C   THR C  81      -9.695  29.188   1.198  1.00 92.31           C  
ATOM   3820  CB  THR C  81     -10.508  31.156  -0.126  1.00 92.31           C  
ATOM   3821  O   THR C  81     -10.477  29.344   2.139  1.00 92.31           O  
ATOM   3822  CG2 THR C  81     -10.109  32.438  -0.847  1.00 92.31           C  
ATOM   3823  OG1 THR C  81     -11.266  30.328  -1.021  1.00 92.31           O  
ATOM   3824  N   LEU C  82      -9.289  28.047   0.868  1.00 94.69           N  
ATOM   3825  CA  LEU C  82      -9.688  26.875   1.639  1.00 94.69           C  
ATOM   3826  C   LEU C  82      -9.078  26.906   3.035  1.00 94.69           C  
ATOM   3827  CB  LEU C  82      -9.273  25.594   0.916  1.00 94.69           C  
ATOM   3828  O   LEU C  82      -7.855  27.047   3.180  1.00 94.69           O  
ATOM   3829  CG  LEU C  82      -9.688  24.281   1.575  1.00 94.69           C  
ATOM   3830  CD1 LEU C  82     -11.203  24.094   1.463  1.00 94.69           C  
ATOM   3831  CD2 LEU C  82      -8.953  23.109   0.945  1.00 94.69           C  
ATOM   3832  N   ARG C  83      -9.930  26.922   3.969  1.00 95.50           N  
ATOM   3833  CA  ARG C  83      -9.461  26.812   5.348  1.00 95.50           C  
ATOM   3834  C   ARG C  83      -8.906  25.422   5.633  1.00 95.50           C  
ATOM   3835  CB  ARG C  83     -10.586  27.141   6.324  1.00 95.50           C  
ATOM   3836  O   ARG C  83      -9.562  24.406   5.348  1.00 95.50           O  
ATOM   3837  CG  ARG C  83     -10.953  28.609   6.379  1.00 95.50           C  
ATOM   3838  CD  ARG C  83     -11.969  28.906   7.473  1.00 95.50           C  
ATOM   3839  NE  ARG C  83     -11.883  30.297   7.934  1.00 95.50           N  
ATOM   3840  NH1 ARG C  83     -13.438  30.047   9.617  1.00 95.50           N  
ATOM   3841  NH2 ARG C  83     -12.422  32.062   9.273  1.00 95.50           N  
ATOM   3842  CZ  ARG C  83     -12.578  30.797   8.938  1.00 95.50           C  
ATOM   3843  N   ILE C  84      -7.688  25.406   6.238  1.00 96.06           N  
ATOM   3844  CA  ILE C  84      -7.043  24.094   6.363  1.00 96.06           C  
ATOM   3845  C   ILE C  84      -6.867  23.750   7.840  1.00 96.06           C  
ATOM   3846  CB  ILE C  84      -5.680  24.078   5.637  1.00 96.06           C  
ATOM   3847  O   ILE C  84      -6.402  22.656   8.172  1.00 96.06           O  
ATOM   3848  CG1 ILE C  84      -4.797  25.234   6.113  1.00 96.06           C  
ATOM   3849  CG2 ILE C  84      -5.875  24.125   4.117  1.00 96.06           C  
ATOM   3850  CD1 ILE C  84      -3.367  25.172   5.598  1.00 96.06           C  
ATOM   3851  N   ASP C  85      -7.188  24.656   8.773  1.00 95.50           N  
ATOM   3852  CA  ASP C  85      -7.137  24.359  10.195  1.00 95.50           C  
ATOM   3853  C   ASP C  85      -8.227  23.359  10.578  1.00 95.50           C  
ATOM   3854  CB  ASP C  85      -7.273  25.625  11.031  1.00 95.50           C  
ATOM   3855  O   ASP C  85      -7.938  22.281  11.117  1.00 95.50           O  
ATOM   3856  CG  ASP C  85      -8.484  26.469  10.641  1.00 95.50           C  
ATOM   3857  OD1 ASP C  85      -8.992  26.312   9.508  1.00 95.50           O  
ATOM   3858  OD2 ASP C  85      -8.922  27.281  11.477  1.00 95.50           O  
ATOM   3859  N   VAL C  86      -9.469  23.672  10.234  1.00 96.38           N  
ATOM   3860  CA  VAL C  86     -10.625  22.797  10.367  1.00 96.38           C  
ATOM   3861  C   VAL C  86     -11.297  22.625   9.008  1.00 96.38           C  
ATOM   3862  CB  VAL C  86     -11.641  23.344  11.391  1.00 96.38           C  
ATOM   3863  O   VAL C  86     -11.898  23.562   8.477  1.00 96.38           O  
ATOM   3864  CG1 VAL C  86     -12.812  22.391  11.555  1.00 96.38           C  
ATOM   3865  CG2 VAL C  86     -10.953  23.594  12.734  1.00 96.38           C  
ATOM   3866  N   LEU C  87     -11.133  21.438   8.539  1.00 95.06           N  
ATOM   3867  CA  LEU C  87     -11.648  21.141   7.199  1.00 95.06           C  
ATOM   3868  C   LEU C  87     -13.141  20.844   7.246  1.00 95.06           C  
ATOM   3869  CB  LEU C  87     -10.898  19.953   6.586  1.00 95.06           C  
ATOM   3870  O   LEU C  87     -13.625  20.188   8.172  1.00 95.06           O  
ATOM   3871  CG  LEU C  87      -9.398  20.156   6.336  1.00 95.06           C  
ATOM   3872  CD1 LEU C  87      -8.734  18.828   6.020  1.00 95.06           C  
ATOM   3873  CD2 LEU C  87      -9.180  21.156   5.203  1.00 95.06           C  
ATOM   3874  N   ASP C  88     -13.828  21.453   6.297  1.00 93.94           N  
ATOM   3875  CA  ASP C  88     -15.219  21.062   6.039  1.00 93.94           C  
ATOM   3876  C   ASP C  88     -15.289  19.906   5.055  1.00 93.94           C  
ATOM   3877  CB  ASP C  88     -16.016  22.266   5.504  1.00 93.94           C  
ATOM   3878  O   ASP C  88     -14.852  20.016   3.912  1.00 93.94           O  
ATOM   3879  CG  ASP C  88     -17.500  21.984   5.383  1.00 93.94           C  
ATOM   3880  OD1 ASP C  88     -17.922  20.828   5.609  1.00 93.94           O  
ATOM   3881  OD2 ASP C  88     -18.250  22.922   5.059  1.00 93.94           O  
ATOM   3882  N   PRO C  89     -15.859  18.812   5.480  1.00 90.06           N  
ATOM   3883  CA  PRO C  89     -15.945  17.656   4.582  1.00 90.06           C  
ATOM   3884  C   PRO C  89     -16.625  17.984   3.252  1.00 90.06           C  
ATOM   3885  CB  PRO C  89     -16.781  16.656   5.375  1.00 90.06           C  
ATOM   3886  O   PRO C  89     -16.328  17.359   2.230  1.00 90.06           O  
ATOM   3887  CG  PRO C  89     -16.594  17.031   6.805  1.00 90.06           C  
ATOM   3888  CD  PRO C  89     -16.391  18.516   6.875  1.00 90.06           C  
ATOM   3889  N   GLU C  90     -17.438  18.906   3.211  1.00 90.88           N  
ATOM   3890  CA  GLU C  90     -18.141  19.281   1.984  1.00 90.88           C  
ATOM   3891  C   GLU C  90     -17.188  19.938   0.985  1.00 90.88           C  
ATOM   3892  CB  GLU C  90     -19.297  20.234   2.291  1.00 90.88           C  
ATOM   3893  O   GLU C  90     -17.406  19.859  -0.226  1.00 90.88           O  
ATOM   3894  CG  GLU C  90     -20.453  19.578   3.021  1.00 90.88           C  
ATOM   3895  CD  GLU C  90     -21.094  18.453   2.229  1.00 90.88           C  
ATOM   3896  OE1 GLU C  90     -21.250  17.328   2.773  1.00 90.88           O  
ATOM   3897  OE2 GLU C  90     -21.453  18.688   1.052  1.00 90.88           O  
ATOM   3898  N   GLU C  91     -16.188  20.516   1.472  1.00 91.75           N  
ATOM   3899  CA  GLU C  91     -15.203  21.125   0.589  1.00 91.75           C  
ATOM   3900  C   GLU C  91     -14.281  20.078  -0.026  1.00 91.75           C  
ATOM   3901  CB  GLU C  91     -14.383  22.172   1.347  1.00 91.75           C  
ATOM   3902  O   GLU C  91     -13.492  20.391  -0.922  1.00 91.75           O  
ATOM   3903  CG  GLU C  91     -15.172  23.406   1.759  1.00 91.75           C  
ATOM   3904  CD  GLU C  91     -14.297  24.609   2.076  1.00 91.75           C  
ATOM   3905  OE1 GLU C  91     -14.797  25.750   2.031  1.00 91.75           O  
ATOM   3906  OE2 GLU C  91     -13.102  24.406   2.371  1.00 91.75           O  
ATOM   3907  N   LEU C  92     -14.383  18.906   0.473  1.00 88.56           N  
ATOM   3908  CA  LEU C  92     -13.547  17.812  -0.046  1.00 88.56           C  
ATOM   3909  C   LEU C  92     -14.383  16.828  -0.844  1.00 88.56           C  
ATOM   3910  CB  LEU C  92     -12.828  17.094   1.099  1.00 88.56           C  
ATOM   3911  O   LEU C  92     -13.922  16.297  -1.854  1.00 88.56           O  
ATOM   3912  CG  LEU C  92     -11.797  17.922   1.876  1.00 88.56           C  
ATOM   3913  CD1 LEU C  92     -11.555  17.297   3.248  1.00 88.56           C  
ATOM   3914  CD2 LEU C  92     -10.492  18.016   1.091  1.00 88.56           C  
ATOM   3915  N   LYS C  93     -15.617  16.656  -0.458  1.00 84.62           N  
ATOM   3916  CA  LYS C  93     -16.359  15.500  -0.957  1.00 84.62           C  
ATOM   3917  C   LYS C  93     -17.562  15.922  -1.790  1.00 84.62           C  
ATOM   3918  CB  LYS C  93     -16.812  14.609   0.203  1.00 84.62           C  
ATOM   3919  O   LYS C  93     -18.141  15.117  -2.516  1.00 84.62           O  
ATOM   3920  CG  LYS C  93     -15.672  14.102   1.078  1.00 84.62           C  
ATOM   3921  CD  LYS C  93     -14.781  13.125   0.328  1.00 84.62           C  
ATOM   3922  CE  LYS C  93     -13.695  12.547   1.229  1.00 84.62           C  
ATOM   3923  NZ  LYS C  93     -12.859  11.539   0.514  1.00 84.62           N  
ATOM   3924  N   SER C  94     -17.969  17.172  -1.700  1.00 83.31           N  
ATOM   3925  CA  SER C  94     -19.109  17.609  -2.508  1.00 83.31           C  
ATOM   3926  C   SER C  94     -18.812  17.469  -3.998  1.00 83.31           C  
ATOM   3927  CB  SER C  94     -19.469  19.062  -2.188  1.00 83.31           C  
ATOM   3928  O   SER C  94     -17.641  17.344  -4.398  1.00 83.31           O  
ATOM   3929  OG  SER C  94     -18.438  19.938  -2.627  1.00 83.31           O  
ATOM   3930  N   GLU C  95     -19.859  17.406  -4.719  1.00 82.94           N  
ATOM   3931  CA  GLU C  95     -19.703  17.266  -6.164  1.00 82.94           C  
ATOM   3932  C   GLU C  95     -18.906  18.422  -6.742  1.00 82.94           C  
ATOM   3933  CB  GLU C  95     -21.062  17.156  -6.852  1.00 82.94           C  
ATOM   3934  O   GLU C  95     -18.000  18.234  -7.566  1.00 82.94           O  
ATOM   3935  CG  GLU C  95     -21.766  15.828  -6.633  1.00 82.94           C  
ATOM   3936  CD  GLU C  95     -21.000  14.648  -7.223  1.00 82.94           C  
ATOM   3937  OE1 GLU C  95     -21.000  13.562  -6.602  1.00 82.94           O  
ATOM   3938  OE2 GLU C  95     -20.406  14.812  -8.305  1.00 82.94           O  
ATOM   3939  N   SER C  96     -19.344  19.562  -6.305  1.00 85.81           N  
ATOM   3940  CA  SER C  96     -18.625  20.750  -6.777  1.00 85.81           C  
ATOM   3941  C   SER C  96     -17.156  20.703  -6.348  1.00 85.81           C  
ATOM   3942  CB  SER C  96     -19.266  22.031  -6.258  1.00 85.81           C  
ATOM   3943  O   SER C  96     -16.266  21.047  -7.121  1.00 85.81           O  
ATOM   3944  OG  SER C  96     -18.500  23.156  -6.609  1.00 85.81           O  
ATOM   3945  N   ALA C  97     -16.875  20.250  -5.137  1.00 88.12           N  
ATOM   3946  CA  ALA C  97     -15.500  20.141  -4.633  1.00 88.12           C  
ATOM   3947  C   ALA C  97     -14.703  19.109  -5.406  1.00 88.12           C  
ATOM   3948  CB  ALA C  97     -15.508  19.812  -3.143  1.00 88.12           C  
ATOM   3949  O   ALA C  97     -13.555  19.344  -5.773  1.00 88.12           O  
ATOM   3950  N   LYS C  98     -15.305  18.031  -5.680  1.00 86.12           N  
ATOM   3951  CA  LYS C  98     -14.617  16.969  -6.410  1.00 86.12           C  
ATOM   3952  C   LYS C  98     -14.195  17.438  -7.801  1.00 86.12           C  
ATOM   3953  CB  LYS C  98     -15.516  15.734  -6.520  1.00 86.12           C  
ATOM   3954  O   LYS C  98     -13.141  17.047  -8.297  1.00 86.12           O  
ATOM   3955  CG  LYS C  98     -15.711  14.992  -5.207  1.00 86.12           C  
ATOM   3956  CD  LYS C  98     -16.609  13.773  -5.383  1.00 86.12           C  
ATOM   3957  CE  LYS C  98     -16.875  13.078  -4.055  1.00 86.12           C  
ATOM   3958  NZ  LYS C  98     -17.812  11.930  -4.211  1.00 86.12           N  
ATOM   3959  N   GLU C  99     -15.070  18.219  -8.375  1.00 83.62           N  
ATOM   3960  CA  GLU C  99     -14.758  18.750  -9.703  1.00 83.62           C  
ATOM   3961  C   GLU C  99     -13.523  19.641  -9.672  1.00 83.62           C  
ATOM   3962  CB  GLU C  99     -15.953  19.531 -10.258  1.00 83.62           C  
ATOM   3963  O   GLU C  99     -12.766  19.688 -10.641  1.00 83.62           O  
ATOM   3964  CG  GLU C  99     -17.094  18.641 -10.750  1.00 83.62           C  
ATOM   3965  CD  GLU C  99     -18.281  19.438 -11.281  1.00 83.62           C  
ATOM   3966  OE1 GLU C  99     -19.281  18.812 -11.688  1.00 83.62           O  
ATOM   3967  OE2 GLU C  99     -18.203  20.688 -11.289  1.00 83.62           O  
ATOM   3968  N   LYS C 100     -13.320  20.297  -8.578  1.00 88.56           N  
ATOM   3969  CA  LYS C 100     -12.148  21.156  -8.430  1.00 88.56           C  
ATOM   3970  C   LYS C 100     -10.922  20.344  -8.047  1.00 88.56           C  
ATOM   3971  CB  LYS C 100     -12.398  22.234  -7.383  1.00 88.56           C  
ATOM   3972  O   LYS C 100      -9.820  20.578  -8.555  1.00 88.56           O  
ATOM   3973  CG  LYS C 100     -13.344  23.344  -7.848  1.00 88.56           C  
ATOM   3974  CD  LYS C 100     -13.500  24.422  -6.789  1.00 88.56           C  
ATOM   3975  CE  LYS C 100     -14.508  25.484  -7.215  1.00 88.56           C  
ATOM   3976  NZ  LYS C 100     -14.703  26.516  -6.160  1.00 88.56           N  
ATOM   3977  N   TRP C 101     -11.031  19.359  -7.270  1.00 90.75           N  
ATOM   3978  CA  TRP C 101      -9.922  18.562  -6.754  1.00 90.75           C  
ATOM   3979  C   TRP C 101      -9.391  17.609  -7.824  1.00 90.75           C  
ATOM   3980  CB  TRP C 101     -10.367  17.766  -5.523  1.00 90.75           C  
ATOM   3981  O   TRP C 101      -8.188  17.312  -7.852  1.00 90.75           O  
ATOM   3982  CG  TRP C 101     -10.281  18.531  -4.238  1.00 90.75           C  
ATOM   3983  CD1 TRP C 101     -11.320  19.062  -3.533  1.00 90.75           C  
ATOM   3984  CD2 TRP C 101      -9.094  18.844  -3.504  1.00 90.75           C  
ATOM   3985  CE2 TRP C 101      -9.492  19.578  -2.363  1.00 90.75           C  
ATOM   3986  CE3 TRP C 101      -7.734  18.562  -3.701  1.00 90.75           C  
ATOM   3987  NE1 TRP C 101     -10.852  19.703  -2.404  1.00 90.75           N  
ATOM   3988  CH2 TRP C 101      -7.246  19.766  -1.638  1.00 90.75           C  
ATOM   3989  CZ2 TRP C 101      -8.570  20.047  -1.422  1.00 90.75           C  
ATOM   3990  CZ3 TRP C 101      -6.820  19.031  -2.762  1.00 90.75           C  
ATOM   3991  N   ARG C 102     -10.219  17.203  -8.656  1.00 90.75           N  
ATOM   3992  CA  ARG C 102      -9.836  16.188  -9.633  1.00 90.75           C  
ATOM   3993  C   ARG C 102      -8.688  16.672 -10.508  1.00 90.75           C  
ATOM   3994  CB  ARG C 102     -11.031  15.797 -10.508  1.00 90.75           C  
ATOM   3995  O   ARG C 102      -7.656  16.000 -10.609  1.00 90.75           O  
ATOM   3996  CG  ARG C 102     -10.797  14.570 -11.367  1.00 90.75           C  
ATOM   3997  CD  ARG C 102     -12.062  14.141 -12.094  1.00 90.75           C  
ATOM   3998  NE  ARG C 102     -11.844  12.945 -12.898  1.00 90.75           N  
ATOM   3999  NH1 ARG C 102     -14.078  12.383 -13.055  1.00 90.75           N  
ATOM   4000  NH2 ARG C 102     -12.492  11.070 -14.062  1.00 90.75           N  
ATOM   4001  CZ  ARG C 102     -12.805  12.141 -13.336  1.00 90.75           C  
ATOM   4002  N   PRO C 103      -8.867  17.828 -11.188  1.00 87.25           N  
ATOM   4003  CA  PRO C 103      -7.738  18.297 -11.992  1.00 87.25           C  
ATOM   4004  C   PRO C 103      -6.465  18.484 -11.172  1.00 87.25           C  
ATOM   4005  CB  PRO C 103      -8.227  19.641 -12.547  1.00 87.25           C  
ATOM   4006  O   PRO C 103      -5.363  18.219 -11.664  1.00 87.25           O  
ATOM   4007  CG  PRO C 103      -9.703  19.625 -12.328  1.00 87.25           C  
ATOM   4008  CD  PRO C 103     -10.023  18.656 -11.234  1.00 87.25           C  
ATOM   4009  N   PHE C 104      -6.543  18.906  -9.984  1.00 91.88           N  
ATOM   4010  CA  PHE C 104      -5.387  19.078  -9.117  1.00 91.88           C  
ATOM   4011  C   PHE C 104      -4.699  17.734  -8.867  1.00 91.88           C  
ATOM   4012  CB  PHE C 104      -5.801  19.703  -7.785  1.00 91.88           C  
ATOM   4013  O   PHE C 104      -3.480  17.625  -9.016  1.00 91.88           O  
ATOM   4014  CG  PHE C 104      -4.703  19.734  -6.754  1.00 91.88           C  
ATOM   4015  CD1 PHE C 104      -4.633  18.766  -5.766  1.00 91.88           C  
ATOM   4016  CD2 PHE C 104      -3.742  20.734  -6.777  1.00 91.88           C  
ATOM   4017  CE1 PHE C 104      -3.619  18.781  -4.812  1.00 91.88           C  
ATOM   4018  CE2 PHE C 104      -2.725  20.766  -5.828  1.00 91.88           C  
ATOM   4019  CZ  PHE C 104      -2.666  19.797  -4.844  1.00 91.88           C  
ATOM   4020  N   CYS C 105      -5.492  16.781  -8.516  1.00 90.75           N  
ATOM   4021  CA  CYS C 105      -4.938  15.461  -8.211  1.00 90.75           C  
ATOM   4022  C   CYS C 105      -4.254  14.867  -9.430  1.00 90.75           C  
ATOM   4023  CB  CYS C 105      -6.031  14.523  -7.715  1.00 90.75           C  
ATOM   4024  O   CYS C 105      -3.141  14.344  -9.336  1.00 90.75           O  
ATOM   4025  SG  CYS C 105      -6.738  15.000  -6.121  1.00 90.75           S  
ATOM   4026  N   LEU C 106      -4.852  14.984 -10.531  1.00 87.62           N  
ATOM   4027  CA  LEU C 106      -4.344  14.367 -11.758  1.00 87.62           C  
ATOM   4028  C   LEU C 106      -3.047  15.031 -12.203  1.00 87.62           C  
ATOM   4029  CB  LEU C 106      -5.387  14.453 -12.875  1.00 87.62           C  
ATOM   4030  O   LEU C 106      -2.246  14.422 -12.914  1.00 87.62           O  
ATOM   4031  CG  LEU C 106      -6.578  13.500 -12.766  1.00 87.62           C  
ATOM   4032  CD1 LEU C 106      -7.602  13.805 -13.859  1.00 87.62           C  
ATOM   4033  CD2 LEU C 106      -6.109  12.047 -12.859  1.00 87.62           C  
ATOM   4034  N   LYS C 107      -2.814  16.188 -11.773  1.00 89.00           N  
ATOM   4035  CA  LYS C 107      -1.567  16.875 -12.094  1.00 89.00           C  
ATOM   4036  C   LYS C 107      -0.367  16.141 -11.508  1.00 89.00           C  
ATOM   4037  CB  LYS C 107      -1.598  18.312 -11.578  1.00 89.00           C  
ATOM   4038  O   LYS C 107       0.752  16.266 -12.008  1.00 89.00           O  
ATOM   4039  CG  LYS C 107      -0.557  19.219 -12.219  1.00 89.00           C  
ATOM   4040  CD  LYS C 107      -0.732  20.672 -11.773  1.00 89.00           C  
ATOM   4041  CE  LYS C 107       0.342  21.578 -12.367  1.00 89.00           C  
ATOM   4042  NZ  LYS C 107       0.176  23.000 -11.938  1.00 89.00           N  
ATOM   4043  N   PHE C 108      -0.608  15.367 -10.531  1.00 90.69           N  
ATOM   4044  CA  PHE C 108       0.512  14.734  -9.844  1.00 90.69           C  
ATOM   4045  C   PHE C 108       0.584  13.250 -10.180  1.00 90.69           C  
ATOM   4046  CB  PHE C 108       0.392  14.930  -8.328  1.00 90.69           C  
ATOM   4047  O   PHE C 108       1.336  12.500  -9.547  1.00 90.69           O  
ATOM   4048  CG  PHE C 108       0.657  16.344  -7.875  1.00 90.69           C  
ATOM   4049  CD1 PHE C 108       1.957  16.797  -7.695  1.00 90.69           C  
ATOM   4050  CD2 PHE C 108      -0.396  17.203  -7.633  1.00 90.69           C  
ATOM   4051  CE1 PHE C 108       2.205  18.094  -7.273  1.00 90.69           C  
ATOM   4052  CE2 PHE C 108      -0.156  18.516  -7.211  1.00 90.69           C  
ATOM   4053  CZ  PHE C 108       1.145  18.953  -7.031  1.00 90.69           C  
ATOM   4054  N   ASN C 109      -0.230  12.961 -11.195  1.00 83.94           N  
ATOM   4055  CA  ASN C 109      -0.090  11.609 -11.734  1.00 83.94           C  
ATOM   4056  C   ASN C 109       1.292  11.391 -12.344  1.00 83.94           C  
ATOM   4057  CB  ASN C 109      -1.179  11.328 -12.773  1.00 83.94           C  
ATOM   4058  O   ASN C 109       1.717  12.141 -13.219  1.00 83.94           O  
ATOM   4059  CG  ASN C 109      -1.181   9.891 -13.242  1.00 83.94           C  
ATOM   4060  ND2 ASN C 109      -2.125   9.547 -14.109  1.00 83.94           N  
ATOM   4061  OD1 ASN C 109      -0.341   9.086 -12.828  1.00 83.94           O  
ATOM   4062  N   GLY C 110       2.080  10.445 -11.789  1.00 82.69           N  
ATOM   4063  CA  GLY C 110       3.424  10.164 -12.266  1.00 82.69           C  
ATOM   4064  C   GLY C 110       4.492  10.961 -11.547  1.00 82.69           C  
ATOM   4065  O   GLY C 110       5.688  10.734 -11.750  1.00 82.69           O  
ATOM   4066  N   ILE C 111       4.121  11.953 -10.766  1.00 87.25           N  
ATOM   4067  CA  ILE C 111       5.070  12.758 -10.000  1.00 87.25           C  
ATOM   4068  C   ILE C 111       5.145  12.242  -8.562  1.00 87.25           C  
ATOM   4069  CB  ILE C 111       4.676  14.250 -10.016  1.00 87.25           C  
ATOM   4070  O   ILE C 111       6.238  12.008  -8.047  1.00 87.25           O  
ATOM   4071  CG1 ILE C 111       4.605  14.773 -11.461  1.00 87.25           C  
ATOM   4072  CG2 ILE C 111       5.664  15.078  -9.188  1.00 87.25           C  
ATOM   4073  CD1 ILE C 111       4.062  16.188 -11.578  1.00 87.25           C  
ATOM   4074  N   VAL C 112       3.977  12.008  -7.969  1.00 88.06           N  
ATOM   4075  CA  VAL C 112       3.879  11.445  -6.629  1.00 88.06           C  
ATOM   4076  C   VAL C 112       3.434   9.984  -6.711  1.00 88.06           C  
ATOM   4077  CB  VAL C 112       2.902  12.250  -5.742  1.00 88.06           C  
ATOM   4078  O   VAL C 112       2.365   9.688  -7.246  1.00 88.06           O  
ATOM   4079  CG1 VAL C 112       2.770  11.609  -4.363  1.00 88.06           C  
ATOM   4080  CG2 VAL C 112       3.367  13.703  -5.621  1.00 88.06           C  
ATOM   4081  N   GLU C 113       4.293   9.172  -6.230  1.00 85.19           N  
ATOM   4082  CA  GLU C 113       3.951   7.750  -6.227  1.00 85.19           C  
ATOM   4083  C   GLU C 113       2.695   7.488  -5.398  1.00 85.19           C  
ATOM   4084  CB  GLU C 113       5.117   6.918  -5.688  1.00 85.19           C  
ATOM   4085  O   GLU C 113       2.525   8.055  -4.320  1.00 85.19           O  
ATOM   4086  CG  GLU C 113       4.988   5.430  -5.961  1.00 85.19           C  
ATOM   4087  CD  GLU C 113       6.184   4.625  -5.473  1.00 85.19           C  
ATOM   4088  OE1 GLU C 113       6.125   3.373  -5.496  1.00 85.19           O  
ATOM   4089  OE2 GLU C 113       7.191   5.250  -5.066  1.00 85.19           O  
ATOM   4090  N   ASP C 114       1.797   6.684  -5.902  1.00 81.38           N  
ATOM   4091  CA  ASP C 114       0.567   6.305  -5.215  1.00 81.38           C  
ATOM   4092  C   ASP C 114      -0.230   7.535  -4.797  1.00 81.38           C  
ATOM   4093  CB  ASP C 114       0.883   5.441  -3.988  1.00 81.38           C  
ATOM   4094  O   ASP C 114      -0.792   7.578  -3.699  1.00 81.38           O  
ATOM   4095  CG  ASP C 114       1.495   4.098  -4.352  1.00 81.38           C  
ATOM   4096  OD1 ASP C 114       1.204   3.570  -5.445  1.00 81.38           O  
ATOM   4097  OD2 ASP C 114       2.273   3.564  -3.531  1.00 81.38           O  
ATOM   4098  N   PHE C 115      -0.295   8.562  -5.625  1.00 84.06           N  
ATOM   4099  CA  PHE C 115      -0.908   9.852  -5.312  1.00 84.06           C  
ATOM   4100  C   PHE C 115      -2.385   9.680  -4.980  1.00 84.06           C  
ATOM   4101  CB  PHE C 115      -0.740  10.828  -6.480  1.00 84.06           C  
ATOM   4102  O   PHE C 115      -2.961  10.492  -4.254  1.00 84.06           O  
ATOM   4103  CG  PHE C 115      -1.665  10.555  -7.637  1.00 84.06           C  
ATOM   4104  CD1 PHE C 115      -1.368   9.570  -8.562  1.00 84.06           C  
ATOM   4105  CD2 PHE C 115      -2.834  11.289  -7.793  1.00 84.06           C  
ATOM   4106  CE1 PHE C 115      -2.223   9.312  -9.633  1.00 84.06           C  
ATOM   4107  CE2 PHE C 115      -3.691  11.039  -8.859  1.00 84.06           C  
ATOM   4108  CZ  PHE C 115      -3.385  10.055  -9.781  1.00 84.06           C  
ATOM   4109  N   ASN C 116      -3.041   8.625  -5.531  1.00 84.94           N  
ATOM   4110  CA  ASN C 116      -4.473   8.422  -5.352  1.00 84.94           C  
ATOM   4111  C   ASN C 116      -4.762   7.367  -4.285  1.00 84.94           C  
ATOM   4112  CB  ASN C 116      -5.133   8.031  -6.676  1.00 84.94           C  
ATOM   4113  O   ASN C 116      -5.902   6.926  -4.137  1.00 84.94           O  
ATOM   4114  CG  ASN C 116      -4.664   6.680  -7.184  1.00 84.94           C  
ATOM   4115  ND2 ASN C 116      -5.391   6.125  -8.148  1.00 84.94           N  
ATOM   4116  OD1 ASN C 116      -3.658   6.141  -6.715  1.00 84.94           O  
ATOM   4117  N   TYR C 117      -3.729   6.910  -3.531  1.00 82.06           N  
ATOM   4118  CA  TYR C 117      -3.889   5.926  -2.465  1.00 82.06           C  
ATOM   4119  C   TYR C 117      -4.676   6.512  -1.300  1.00 82.06           C  
ATOM   4120  CB  TYR C 117      -2.521   5.438  -1.978  1.00 82.06           C  
ATOM   4121  O   TYR C 117      -4.480   7.672  -0.929  1.00 82.06           O  
ATOM   4122  CG  TYR C 117      -2.590   4.180  -1.144  1.00 82.06           C  
ATOM   4123  CD1 TYR C 117      -2.459   4.230   0.242  1.00 82.06           C  
ATOM   4124  CD2 TYR C 117      -2.787   2.938  -1.739  1.00 82.06           C  
ATOM   4125  CE1 TYR C 117      -2.520   3.076   1.015  1.00 82.06           C  
ATOM   4126  CE2 TYR C 117      -2.850   1.776  -0.978  1.00 82.06           C  
ATOM   4127  OH  TYR C 117      -2.775   0.708   1.156  1.00 82.06           O  
ATOM   4128  CZ  TYR C 117      -2.715   1.855   0.396  1.00 82.06           C  
ATOM   4129  N   GLY C 118      -5.695   5.758  -0.739  1.00 81.75           N  
ATOM   4130  CA  GLY C 118      -6.496   6.203   0.389  1.00 81.75           C  
ATOM   4131  C   GLY C 118      -5.676   6.457   1.640  1.00 81.75           C  
ATOM   4132  O   GLY C 118      -4.922   5.590   2.080  1.00 81.75           O  
ATOM   4133  N   THR C 119      -5.840   7.629   2.201  1.00 85.19           N  
ATOM   4134  CA  THR C 119      -5.086   8.086   3.361  1.00 85.19           C  
ATOM   4135  C   THR C 119      -5.996   8.805   4.352  1.00 85.19           C  
ATOM   4136  CB  THR C 119      -3.934   9.023   2.945  1.00 85.19           C  
ATOM   4137  O   THR C 119      -6.969   9.445   3.953  1.00 85.19           O  
ATOM   4138  CG2 THR C 119      -3.037   9.352   4.133  1.00 85.19           C  
ATOM   4139  OG1 THR C 119      -3.148   8.375   1.933  1.00 85.19           O  
ATOM   4140  N   LEU C 120      -5.723   8.617   5.578  1.00 86.81           N  
ATOM   4141  CA  LEU C 120      -6.512   9.281   6.613  1.00 86.81           C  
ATOM   4142  C   LEU C 120      -6.059  10.727   6.801  1.00 86.81           C  
ATOM   4143  CB  LEU C 120      -6.398   8.523   7.941  1.00 86.81           C  
ATOM   4144  O   LEU C 120      -4.855  11.000   6.867  1.00 86.81           O  
ATOM   4145  CG  LEU C 120      -6.941   7.098   7.953  1.00 86.81           C  
ATOM   4146  CD1 LEU C 120      -6.664   6.438   9.297  1.00 86.81           C  
ATOM   4147  CD2 LEU C 120      -8.438   7.094   7.648  1.00 86.81           C  
ATOM   4148  N   LEU C 121      -7.027  11.547   6.816  1.00 92.50           N  
ATOM   4149  CA  LEU C 121      -6.785  12.977   6.973  1.00 92.50           C  
ATOM   4150  C   LEU C 121      -7.559  13.531   8.164  1.00 92.50           C  
ATOM   4151  CB  LEU C 121      -7.176  13.734   5.699  1.00 92.50           C  
ATOM   4152  O   LEU C 121      -8.742  13.234   8.336  1.00 92.50           O  
ATOM   4153  CG  LEU C 121      -7.051  15.258   5.746  1.00 92.50           C  
ATOM   4154  CD1 LEU C 121      -5.586  15.664   5.863  1.00 92.50           C  
ATOM   4155  CD2 LEU C 121      -7.688  15.883   4.512  1.00 92.50           C  
ATOM   4156  N   ARG C 122      -6.852  14.266   9.000  1.00 92.88           N  
ATOM   4157  CA  ARG C 122      -7.504  14.898  10.141  1.00 92.88           C  
ATOM   4158  C   ARG C 122      -8.344  16.094   9.695  1.00 92.88           C  
ATOM   4159  CB  ARG C 122      -6.469  15.336  11.172  1.00 92.88           C  
ATOM   4160  O   ARG C 122      -7.883  16.922   8.914  1.00 92.88           O  
ATOM   4161  CG  ARG C 122      -5.734  14.188  11.844  1.00 92.88           C  
ATOM   4162  CD  ARG C 122      -4.699  14.680  12.844  1.00 92.88           C  
ATOM   4163  NE  ARG C 122      -3.635  15.438  12.195  1.00 92.88           N  
ATOM   4164  NH1 ARG C 122      -3.215  16.812  14.008  1.00 92.88           N  
ATOM   4165  NH2 ARG C 122      -2.004  17.047  12.078  1.00 92.88           N  
ATOM   4166  CZ  ARG C 122      -2.953  16.422  12.758  1.00 92.88           C  
ATOM   4167  N   LEU C 123      -9.555  16.219  10.281  1.00 93.94           N  
ATOM   4168  CA  LEU C 123     -10.422  17.359  10.008  1.00 93.94           C  
ATOM   4169  C   LEU C 123      -9.961  18.594  10.781  1.00 93.94           C  
ATOM   4170  CB  LEU C 123     -11.867  17.031  10.367  1.00 93.94           C  
ATOM   4171  O   LEU C 123      -9.750  19.656  10.195  1.00 93.94           O  
ATOM   4172  CG  LEU C 123     -12.578  16.016   9.469  1.00 93.94           C  
ATOM   4173  CD1 LEU C 123     -13.898  15.586  10.102  1.00 93.94           C  
ATOM   4174  CD2 LEU C 123     -12.812  16.609   8.078  1.00 93.94           C  
ATOM   4175  N   ASP C 124      -9.828  18.391  11.984  1.00 94.25           N  
ATOM   4176  CA  ASP C 124      -9.250  19.406  12.844  1.00 94.25           C  
ATOM   4177  C   ASP C 124      -7.781  19.109  13.141  1.00 94.25           C  
ATOM   4178  CB  ASP C 124     -10.039  19.516  14.148  1.00 94.25           C  
ATOM   4179  O   ASP C 124      -7.461  18.094  13.766  1.00 94.25           O  
ATOM   4180  CG  ASP C 124      -9.609  20.703  15.000  1.00 94.25           C  
ATOM   4181  OD1 ASP C 124      -8.500  21.234  14.789  1.00 94.25           O  
ATOM   4182  OD2 ASP C 124     -10.398  21.109  15.891  1.00 94.25           O  
ATOM   4183  N   CYS C 125      -6.887  19.984  12.711  1.00 93.62           N  
ATOM   4184  CA  CYS C 125      -5.457  19.719  12.805  1.00 93.62           C  
ATOM   4185  C   CYS C 125      -4.969  19.828  14.242  1.00 93.62           C  
ATOM   4186  CB  CYS C 125      -4.672  20.703  11.922  1.00 93.62           C  
ATOM   4187  O   CYS C 125      -3.879  19.344  14.570  1.00 93.62           O  
ATOM   4188  SG  CYS C 125      -4.750  22.406  12.492  1.00 93.62           S  
ATOM   4189  N   SER C 126      -5.688  20.453  15.117  1.00 91.19           N  
ATOM   4190  CA  SER C 126      -5.293  20.594  16.516  1.00 91.19           C  
ATOM   4191  C   SER C 126      -5.559  19.297  17.297  1.00 91.19           C  
ATOM   4192  CB  SER C 126      -6.031  21.750  17.172  1.00 91.19           C  
ATOM   4193  O   SER C 126      -5.055  19.125  18.406  1.00 91.19           O  
ATOM   4194  OG  SER C 126      -7.422  21.484  17.250  1.00 91.19           O  
ATOM   4195  N   GLN C 127      -6.324  18.391  16.703  1.00 88.81           N  
ATOM   4196  CA  GLN C 127      -6.684  17.125  17.359  1.00 88.81           C  
ATOM   4197  C   GLN C 127      -6.031  15.938  16.656  1.00 88.81           C  
ATOM   4198  CB  GLN C 127      -8.203  16.953  17.391  1.00 88.81           C  
ATOM   4199  O   GLN C 127      -5.441  16.094  15.594  1.00 88.81           O  
ATOM   4200  CG  GLN C 127      -8.938  18.094  18.078  1.00 88.81           C  
ATOM   4201  CD  GLN C 127     -10.391  17.766  18.375  1.00 88.81           C  
ATOM   4202  NE2 GLN C 127     -11.086  18.688  19.031  1.00 88.81           N  
ATOM   4203  OE1 GLN C 127     -10.875  16.672  18.031  1.00 88.81           O  
ATOM   4204  N   GLY C 128      -6.074  14.844  17.328  1.00 88.56           N  
ATOM   4205  CA  GLY C 128      -5.504  13.625  16.766  1.00 88.56           C  
ATOM   4206  C   GLY C 128      -6.465  12.883  15.859  1.00 88.56           C  
ATOM   4207  O   GLY C 128      -7.488  13.430  15.438  1.00 88.56           O  
ATOM   4208  N   TYR C 129      -5.977  11.711  15.438  1.00 85.00           N  
ATOM   4209  CA  TYR C 129      -6.816  10.836  14.625  1.00 85.00           C  
ATOM   4210  C   TYR C 129      -7.875  10.148  15.477  1.00 85.00           C  
ATOM   4211  CB  TYR C 129      -5.961   9.789  13.906  1.00 85.00           C  
ATOM   4212  O   TYR C 129      -7.551   9.336  16.344  1.00 85.00           O  
ATOM   4213  CG  TYR C 129      -5.086  10.359  12.812  1.00 85.00           C  
ATOM   4214  CD1 TYR C 129      -5.574  10.547  11.523  1.00 85.00           C  
ATOM   4215  CD2 TYR C 129      -3.768  10.719  13.078  1.00 85.00           C  
ATOM   4216  CE1 TYR C 129      -4.770  11.070  10.516  1.00 85.00           C  
ATOM   4217  CE2 TYR C 129      -2.955  11.250  12.078  1.00 85.00           C  
ATOM   4218  OH  TYR C 129      -2.664  11.938   9.812  1.00 85.00           O  
ATOM   4219  CZ  TYR C 129      -3.465  11.422  10.805  1.00 85.00           C  
ATOM   4220  N   THR C 130      -9.133  10.516  15.305  1.00 79.44           N  
ATOM   4221  CA  THR C 130     -10.305   9.898  15.922  1.00 79.44           C  
ATOM   4222  C   THR C 130     -11.375   9.609  14.883  1.00 79.44           C  
ATOM   4223  CB  THR C 130     -10.883  10.789  17.031  1.00 79.44           C  
ATOM   4224  O   THR C 130     -11.273  10.062  13.734  1.00 79.44           O  
ATOM   4225  CG2 THR C 130      -9.820  11.156  18.062  1.00 79.44           C  
ATOM   4226  OG1 THR C 130     -11.398  11.992  16.453  1.00 79.44           O  
ATOM   4227  N   GLU C 131     -12.273   8.859  15.250  1.00 74.00           N  
ATOM   4228  CA  GLU C 131     -13.344   8.531  14.312  1.00 74.00           C  
ATOM   4229  C   GLU C 131     -14.070   9.781  13.836  1.00 74.00           C  
ATOM   4230  CB  GLU C 131     -14.344   7.566  14.961  1.00 74.00           C  
ATOM   4231  O   GLU C 131     -14.414   9.891  12.656  1.00 74.00           O  
ATOM   4232  CG  GLU C 131     -15.398   7.031  14.000  1.00 74.00           C  
ATOM   4233  CD  GLU C 131     -16.375   6.070  14.656  1.00 74.00           C  
ATOM   4234  OE1 GLU C 131     -17.297   5.578  13.969  1.00 74.00           O  
ATOM   4235  OE2 GLU C 131     -16.219   5.801  15.867  1.00 74.00           O  
ATOM   4236  N   GLU C 132     -14.242  10.727  14.734  1.00 79.06           N  
ATOM   4237  CA  GLU C 132     -14.984  11.938  14.398  1.00 79.06           C  
ATOM   4238  C   GLU C 132     -14.102  12.945  13.672  1.00 79.06           C  
ATOM   4239  CB  GLU C 132     -15.570  12.570  15.664  1.00 79.06           C  
ATOM   4240  O   GLU C 132     -14.602  13.758  12.883  1.00 79.06           O  
ATOM   4241  CG  GLU C 132     -16.578  11.688  16.391  1.00 79.06           C  
ATOM   4242  CD  GLU C 132     -16.719  12.016  17.859  1.00 79.06           C  
ATOM   4243  OE1 GLU C 132     -17.422  11.281  18.594  1.00 79.06           O  
ATOM   4244  OE2 GLU C 132     -16.109  13.016  18.312  1.00 79.06           O  
ATOM   4245  N   ASN C 133     -12.859  12.844  13.844  1.00 87.62           N  
ATOM   4246  CA  ASN C 133     -11.969  13.867  13.320  1.00 87.62           C  
ATOM   4247  C   ASN C 133     -11.164  13.359  12.125  1.00 87.62           C  
ATOM   4248  CB  ASN C 133     -11.023  14.367  14.422  1.00 87.62           C  
ATOM   4249  O   ASN C 133     -10.086  13.867  11.836  1.00 87.62           O  
ATOM   4250  CG  ASN C 133     -10.281  15.625  14.023  1.00 87.62           C  
ATOM   4251  ND2 ASN C 133      -8.992  15.688  14.359  1.00 87.62           N  
ATOM   4252  OD1 ASN C 133     -10.852  16.531  13.422  1.00 87.62           O  
ATOM   4253  N   THR C 134     -11.578  12.289  11.578  1.00 86.44           N  
ATOM   4254  CA  THR C 134     -10.805  11.688  10.500  1.00 86.44           C  
ATOM   4255  C   THR C 134     -11.672  11.469   9.266  1.00 86.44           C  
ATOM   4256  CB  THR C 134     -10.180  10.352  10.938  1.00 86.44           C  
ATOM   4257  O   THR C 134     -12.836  11.086   9.383  1.00 86.44           O  
ATOM   4258  CG2 THR C 134      -9.305   9.766   9.836  1.00 86.44           C  
ATOM   4259  OG1 THR C 134      -9.367  10.570  12.102  1.00 86.44           O  
ATOM   4260  N   ILE C 135     -11.102  11.812   8.102  1.00 85.06           N  
ATOM   4261  CA  ILE C 135     -11.758  11.555   6.828  1.00 85.06           C  
ATOM   4262  C   ILE C 135     -10.781  10.859   5.879  1.00 85.06           C  
ATOM   4263  CB  ILE C 135     -12.289  12.859   6.191  1.00 85.06           C  
ATOM   4264  O   ILE C 135      -9.570  10.938   6.059  1.00 85.06           O  
ATOM   4265  CG1 ILE C 135     -13.297  12.539   5.078  1.00 85.06           C  
ATOM   4266  CG2 ILE C 135     -11.133  13.703   5.656  1.00 85.06           C  
ATOM   4267  CD1 ILE C 135     -14.125  13.734   4.633  1.00 85.06           C  
ATOM   4268  N   PHE C 136     -11.383  10.172   4.965  1.00 85.81           N  
ATOM   4269  CA  PHE C 136     -10.570   9.523   3.941  1.00 85.81           C  
ATOM   4270  C   PHE C 136     -10.312  10.469   2.777  1.00 85.81           C  
ATOM   4271  CB  PHE C 136     -11.258   8.250   3.439  1.00 85.81           C  
ATOM   4272  O   PHE C 136     -11.219  11.188   2.344  1.00 85.81           O  
ATOM   4273  CG  PHE C 136     -11.031   7.051   4.324  1.00 85.81           C  
ATOM   4274  CD1 PHE C 136      -9.836   6.348   4.281  1.00 85.81           C  
ATOM   4275  CD2 PHE C 136     -12.023   6.633   5.203  1.00 85.81           C  
ATOM   4276  CE1 PHE C 136      -9.633   5.242   5.102  1.00 85.81           C  
ATOM   4277  CE2 PHE C 136     -11.828   5.527   6.027  1.00 85.81           C  
ATOM   4278  CZ  PHE C 136     -10.625   4.832   5.973  1.00 85.81           C  
ATOM   4279  N   ALA C 137      -9.031  10.523   2.342  1.00 87.00           N  
ATOM   4280  CA  ALA C 137      -8.641  11.328   1.188  1.00 87.00           C  
ATOM   4281  C   ALA C 137      -7.504  10.664   0.415  1.00 87.00           C  
ATOM   4282  CB  ALA C 137      -8.219  12.734   1.633  1.00 87.00           C  
ATOM   4283  O   ALA C 137      -6.762   9.852   0.969  1.00 87.00           O  
ATOM   4284  N   PRO C 138      -7.500  10.945  -0.875  1.00 88.88           N  
ATOM   4285  CA  PRO C 138      -6.332  10.461  -1.614  1.00 88.88           C  
ATOM   4286  C   PRO C 138      -5.016  10.984  -1.050  1.00 88.88           C  
ATOM   4287  CB  PRO C 138      -6.570  10.984  -3.031  1.00 88.88           C  
ATOM   4288  O   PRO C 138      -4.980  12.070  -0.467  1.00 88.88           O  
ATOM   4289  CG  PRO C 138      -8.023  11.328  -3.076  1.00 88.88           C  
ATOM   4290  CD  PRO C 138      -8.469  11.680  -1.685  1.00 88.88           C  
ATOM   4291  N   ARG C 139      -3.967  10.297  -1.245  1.00 92.62           N  
ATOM   4292  CA  ARG C 139      -2.652  10.625  -0.703  1.00 92.62           C  
ATOM   4293  C   ARG C 139      -2.236  12.039  -1.092  1.00 92.62           C  
ATOM   4294  CB  ARG C 139      -1.605   9.617  -1.188  1.00 92.62           C  
ATOM   4295  O   ARG C 139      -1.683  12.773  -0.273  1.00 92.62           O  
ATOM   4296  CG  ARG C 139      -0.225   9.828  -0.587  1.00 92.62           C  
ATOM   4297  CD  ARG C 139      -0.184   9.430   0.883  1.00 92.62           C  
ATOM   4298  NE  ARG C 139      -0.482   8.016   1.071  1.00 92.62           N  
ATOM   4299  NH1 ARG C 139       1.620   7.465   1.854  1.00 92.62           N  
ATOM   4300  NH2 ARG C 139       0.005   5.852   1.660  1.00 92.62           N  
ATOM   4301  CZ  ARG C 139       0.382   7.113   1.528  1.00 92.62           C  
ATOM   4302  N   ILE C 140      -2.467  12.422  -2.305  1.00 94.19           N  
ATOM   4303  CA  ILE C 140      -2.049  13.742  -2.775  1.00 94.19           C  
ATOM   4304  C   ILE C 140      -2.822  14.828  -2.027  1.00 94.19           C  
ATOM   4305  CB  ILE C 140      -2.256  13.891  -4.301  1.00 94.19           C  
ATOM   4306  O   ILE C 140      -2.275  15.891  -1.725  1.00 94.19           O  
ATOM   4307  CG1 ILE C 140      -1.609  15.188  -4.801  1.00 94.19           C  
ATOM   4308  CG2 ILE C 140      -3.746  13.852  -4.648  1.00 94.19           C  
ATOM   4309  CD1 ILE C 140      -0.110  15.266  -4.555  1.00 94.19           C  
ATOM   4310  N   GLN C 141      -4.113  14.641  -1.740  1.00 94.25           N  
ATOM   4311  CA  GLN C 141      -4.871  15.594  -0.939  1.00 94.25           C  
ATOM   4312  C   GLN C 141      -4.312  15.695   0.477  1.00 94.25           C  
ATOM   4313  CB  GLN C 141      -6.348  15.203  -0.894  1.00 94.25           C  
ATOM   4314  O   GLN C 141      -4.207  16.797   1.033  1.00 94.25           O  
ATOM   4315  CG  GLN C 141      -7.105  15.492  -2.184  1.00 94.25           C  
ATOM   4316  CD  GLN C 141      -8.586  15.203  -2.074  1.00 94.25           C  
ATOM   4317  NE2 GLN C 141      -9.359  15.680  -3.043  1.00 94.25           N  
ATOM   4318  OE1 GLN C 141      -9.039  14.555  -1.125  1.00 94.25           O  
ATOM   4319  N   PHE C 142      -3.986  14.523   0.987  1.00 94.31           N  
ATOM   4320  CA  PHE C 142      -3.332  14.492   2.289  1.00 94.31           C  
ATOM   4321  C   PHE C 142      -2.057  15.328   2.277  1.00 94.31           C  
ATOM   4322  CB  PHE C 142      -3.010  13.047   2.693  1.00 94.31           C  
ATOM   4323  O   PHE C 142      -1.877  16.203   3.125  1.00 94.31           O  
ATOM   4324  CG  PHE C 142      -2.150  12.938   3.922  1.00 94.31           C  
ATOM   4325  CD1 PHE C 142      -0.768  12.852   3.814  1.00 94.31           C  
ATOM   4326  CD2 PHE C 142      -2.725  12.930   5.188  1.00 94.31           C  
ATOM   4327  CE1 PHE C 142       0.031  12.750   4.953  1.00 94.31           C  
ATOM   4328  CE2 PHE C 142      -1.932  12.828   6.328  1.00 94.31           C  
ATOM   4329  CZ  PHE C 142      -0.555  12.734   6.207  1.00 94.31           C  
ATOM   4330  N   PHE C 143      -1.225  15.117   1.310  1.00 97.31           N  
ATOM   4331  CA  PHE C 143       0.019  15.875   1.218  1.00 97.31           C  
ATOM   4332  C   PHE C 143      -0.261  17.359   1.061  1.00 97.31           C  
ATOM   4333  CB  PHE C 143       0.868  15.375   0.046  1.00 97.31           C  
ATOM   4334  O   PHE C 143       0.352  18.188   1.737  1.00 97.31           O  
ATOM   4335  CG  PHE C 143       1.604  14.094   0.333  1.00 97.31           C  
ATOM   4336  CD1 PHE C 143       2.164  13.859   1.583  1.00 97.31           C  
ATOM   4337  CD2 PHE C 143       1.733  13.117  -0.648  1.00 97.31           C  
ATOM   4338  CE1 PHE C 143       2.846  12.680   1.852  1.00 97.31           C  
ATOM   4339  CE2 PHE C 143       2.412  11.930  -0.387  1.00 97.31           C  
ATOM   4340  CZ  PHE C 143       2.969  11.711   0.863  1.00 97.31           C  
ATOM   4341  N   ALA C 144      -1.156  17.672   0.229  1.00 97.69           N  
ATOM   4342  CA  ALA C 144      -1.451  19.078  -0.024  1.00 97.69           C  
ATOM   4343  C   ALA C 144      -1.876  19.781   1.258  1.00 97.69           C  
ATOM   4344  CB  ALA C 144      -2.539  19.203  -1.087  1.00 97.69           C  
ATOM   4345  O   ALA C 144      -1.347  20.844   1.590  1.00 97.69           O  
ATOM   4346  N   ILE C 145      -2.779  19.172   1.928  1.00 97.56           N  
ATOM   4347  CA  ILE C 145      -3.355  19.797   3.113  1.00 97.56           C  
ATOM   4348  C   ILE C 145      -2.338  19.781   4.254  1.00 97.56           C  
ATOM   4349  CB  ILE C 145      -4.660  19.094   3.549  1.00 97.56           C  
ATOM   4350  O   ILE C 145      -2.105  20.812   4.902  1.00 97.56           O  
ATOM   4351  CG1 ILE C 145      -5.766  19.344   2.516  1.00 97.56           C  
ATOM   4352  CG2 ILE C 145      -5.090  19.562   4.938  1.00 97.56           C  
ATOM   4353  CD1 ILE C 145      -6.992  18.453   2.707  1.00 97.56           C  
ATOM   4354  N   GLU C 146      -1.655  18.656   4.488  1.00 97.19           N  
ATOM   4355  CA  GLU C 146      -0.736  18.531   5.617  1.00 97.19           C  
ATOM   4356  C   GLU C 146       0.537  19.344   5.375  1.00 97.19           C  
ATOM   4357  CB  GLU C 146      -0.387  17.078   5.883  1.00 97.19           C  
ATOM   4358  O   GLU C 146       1.104  19.922   6.309  1.00 97.19           O  
ATOM   4359  CG  GLU C 146      -1.506  16.281   6.551  1.00 97.19           C  
ATOM   4360  CD  GLU C 146      -1.870  16.812   7.930  1.00 97.19           C  
ATOM   4361  OE1 GLU C 146      -3.064  16.766   8.297  1.00 97.19           O  
ATOM   4362  OE2 GLU C 146      -0.954  17.281   8.641  1.00 97.19           O  
ATOM   4363  N   ILE C 147       0.984  19.438   4.164  1.00 97.56           N  
ATOM   4364  CA  ILE C 147       2.115  20.312   3.857  1.00 97.56           C  
ATOM   4365  C   ILE C 147       1.734  21.766   4.125  1.00 97.56           C  
ATOM   4366  CB  ILE C 147       2.578  20.141   2.395  1.00 97.56           C  
ATOM   4367  O   ILE C 147       2.506  22.516   4.730  1.00 97.56           O  
ATOM   4368  CG1 ILE C 147       3.244  18.766   2.201  1.00 97.56           C  
ATOM   4369  CG2 ILE C 147       3.529  21.266   1.992  1.00 97.56           C  
ATOM   4370  CD1 ILE C 147       3.451  18.391   0.744  1.00 97.56           C  
ATOM   4371  N   ALA C 148       0.586  22.109   3.721  1.00 97.75           N  
ATOM   4372  CA  ALA C 148       0.122  23.484   3.977  1.00 97.75           C  
ATOM   4373  C   ALA C 148      -0.012  23.734   5.473  1.00 97.75           C  
ATOM   4374  CB  ALA C 148      -1.211  23.719   3.275  1.00 97.75           C  
ATOM   4375  O   ALA C 148       0.394  24.797   5.965  1.00 97.75           O  
ATOM   4376  N   ARG C 149      -0.587  22.781   6.172  1.00 97.38           N  
ATOM   4377  CA  ARG C 149      -0.716  22.922   7.617  1.00 97.38           C  
ATOM   4378  C   ARG C 149       0.650  23.094   8.273  1.00 97.38           C  
ATOM   4379  CB  ARG C 149      -1.439  21.719   8.211  1.00 97.38           C  
ATOM   4380  O   ARG C 149       0.807  23.891   9.203  1.00 97.38           O  
ATOM   4381  CG  ARG C 149      -2.943  21.734   7.992  1.00 97.38           C  
ATOM   4382  CD  ARG C 149      -3.604  20.469   8.531  1.00 97.38           C  
ATOM   4383  NE  ARG C 149      -5.059  20.562   8.516  1.00 97.38           N  
ATOM   4384  NH1 ARG C 149      -5.430  18.344   9.000  1.00 97.38           N  
ATOM   4385  NH2 ARG C 149      -7.203  19.766   8.703  1.00 97.38           N  
ATOM   4386  CZ  ARG C 149      -5.895  19.562   8.742  1.00 97.38           C  
ATOM   4387  N   ASN C 150       1.604  22.359   7.797  1.00 96.56           N  
ATOM   4388  CA  ASN C 150       2.959  22.453   8.336  1.00 96.56           C  
ATOM   4389  C   ASN C 150       3.590  23.812   8.016  1.00 96.56           C  
ATOM   4390  CB  ASN C 150       3.832  21.328   7.793  1.00 96.56           C  
ATOM   4391  O   ASN C 150       4.133  24.469   8.906  1.00 96.56           O  
ATOM   4392  CG  ASN C 150       3.451  19.969   8.367  1.00 96.56           C  
ATOM   4393  ND2 ASN C 150       3.949  18.906   7.746  1.00 96.56           N  
ATOM   4394  OD1 ASN C 150       2.715  19.891   9.352  1.00 96.56           O  
ATOM   4395  N   ARG C 151       3.490  24.250   6.852  1.00 96.19           N  
ATOM   4396  CA  ARG C 151       4.137  25.484   6.414  1.00 96.19           C  
ATOM   4397  C   ARG C 151       3.457  26.703   7.016  1.00 96.19           C  
ATOM   4398  CB  ARG C 151       4.129  25.578   4.887  1.00 96.19           C  
ATOM   4399  O   ARG C 151       4.121  27.688   7.359  1.00 96.19           O  
ATOM   4400  CG  ARG C 151       5.059  24.594   4.203  1.00 96.19           C  
ATOM   4401  CD  ARG C 151       5.164  24.859   2.707  1.00 96.19           C  
ATOM   4402  NE  ARG C 151       6.059  23.906   2.053  1.00 96.19           N  
ATOM   4403  NH1 ARG C 151       6.152  25.047   0.051  1.00 96.19           N  
ATOM   4404  NH2 ARG C 151       7.316  23.094   0.309  1.00 96.19           N  
ATOM   4405  CZ  ARG C 151       6.508  24.016   0.805  1.00 96.19           C  
ATOM   4406  N   GLU C 152       2.160  26.578   7.133  1.00 96.00           N  
ATOM   4407  CA  GLU C 152       1.410  27.719   7.633  1.00 96.00           C  
ATOM   4408  C   GLU C 152       1.331  27.703   9.156  1.00 96.00           C  
ATOM   4409  CB  GLU C 152       0.002  27.750   7.035  1.00 96.00           C  
ATOM   4410  O   GLU C 152       0.775  28.625   9.766  1.00 96.00           O  
ATOM   4411  CG  GLU C 152      -0.020  27.922   5.523  1.00 96.00           C  
ATOM   4412  CD  GLU C 152      -1.415  27.828   4.930  1.00 96.00           C  
ATOM   4413  OE1 GLU C 152      -1.543  27.484   3.732  1.00 96.00           O  
ATOM   4414  OE2 GLU C 152      -2.391  28.109   5.664  1.00 96.00           O  
ATOM   4415  N   GLY C 153       1.784  26.703   9.789  1.00 94.62           N  
ATOM   4416  CA  GLY C 153       1.996  26.688  11.227  1.00 94.62           C  
ATOM   4417  C   GLY C 153       0.824  26.109  12.000  1.00 94.62           C  
ATOM   4418  O   GLY C 153       0.785  26.188  13.227  1.00 94.62           O  
ATOM   4419  N   TYR C 154      -0.099  25.500  11.375  1.00 95.44           N  
ATOM   4420  CA  TYR C 154      -1.285  25.016  12.070  1.00 95.44           C  
ATOM   4421  C   TYR C 154      -0.976  23.750  12.844  1.00 95.44           C  
ATOM   4422  CB  TYR C 154      -2.424  24.766  11.078  1.00 95.44           C  
ATOM   4423  O   TYR C 154      -1.525  23.516  13.930  1.00 95.44           O  
ATOM   4424  CG  TYR C 154      -3.008  26.016  10.484  1.00 95.44           C  
ATOM   4425  CD1 TYR C 154      -3.695  26.938  11.281  1.00 95.44           C  
ATOM   4426  CD2 TYR C 154      -2.877  26.297   9.133  1.00 95.44           C  
ATOM   4427  CE1 TYR C 154      -4.238  28.094  10.742  1.00 95.44           C  
ATOM   4428  CE2 TYR C 154      -3.416  27.453   8.578  1.00 95.44           C  
ATOM   4429  OH  TYR C 154      -4.629  29.500   8.852  1.00 95.44           O  
ATOM   4430  CZ  TYR C 154      -4.094  28.344   9.391  1.00 95.44           C  
ATOM   4431  N   ASN C 155      -0.125  22.906  12.289  1.00 94.88           N  
ATOM   4432  CA  ASN C 155       0.224  21.656  12.961  1.00 94.88           C  
ATOM   4433  C   ASN C 155       1.151  21.906  14.141  1.00 94.88           C  
ATOM   4434  CB  ASN C 155       0.867  20.688  11.969  1.00 94.88           C  
ATOM   4435  O   ASN C 155       1.413  20.984  14.930  1.00 94.88           O  
ATOM   4436  CG  ASN C 155      -0.157  19.891  11.180  1.00 94.88           C  
ATOM   4437  ND2 ASN C 155       0.234  19.422  10.000  1.00 94.88           N  
ATOM   4438  OD1 ASN C 155      -1.291  19.703  11.633  1.00 94.88           O  
ATOM   4439  N   LYS C 156       1.647  23.078  14.344  1.00 92.38           N  
ATOM   4440  CA  LYS C 156       2.551  23.375  15.453  1.00 92.38           C  
ATOM   4441  C   LYS C 156       1.871  23.156  16.797  1.00 92.38           C  
ATOM   4442  CB  LYS C 156       3.045  24.828  15.359  1.00 92.38           C  
ATOM   4443  O   LYS C 156       2.537  22.844  17.797  1.00 92.38           O  
ATOM   4444  CG  LYS C 156       4.242  25.125  16.250  1.00 92.38           C  
ATOM   4445  CD  LYS C 156       4.824  26.500  15.945  1.00 92.38           C  
ATOM   4446  CE  LYS C 156       6.055  26.797  16.797  1.00 92.38           C  
ATOM   4447  NZ  LYS C 156       6.660  28.109  16.469  1.00 92.38           N  
ATOM   4448  N   ALA C 157       0.581  23.328  16.781  1.00 90.00           N  
ATOM   4449  CA  ALA C 157      -0.184  23.141  18.016  1.00 90.00           C  
ATOM   4450  C   ALA C 157       0.034  21.734  18.578  1.00 90.00           C  
ATOM   4451  CB  ALA C 157      -1.670  23.375  17.750  1.00 90.00           C  
ATOM   4452  O   ALA C 157       0.133  21.562  19.797  1.00 90.00           O  
ATOM   4453  N   VAL C 158       0.141  20.750  17.734  1.00 90.00           N  
ATOM   4454  CA  VAL C 158       0.348  19.375  18.172  1.00 90.00           C  
ATOM   4455  C   VAL C 158       1.747  19.219  18.750  1.00 90.00           C  
ATOM   4456  CB  VAL C 158       0.153  18.375  17.000  1.00 90.00           C  
ATOM   4457  O   VAL C 158       1.919  18.594  19.797  1.00 90.00           O  
ATOM   4458  CG1 VAL C 158       0.460  16.953  17.438  1.00 90.00           C  
ATOM   4459  CG2 VAL C 158      -1.269  18.469  16.453  1.00 90.00           C  
ATOM   4460  N   TYR C 159       2.674  19.797  18.156  1.00 88.06           N  
ATOM   4461  CA  TYR C 159       4.062  19.734  18.609  1.00 88.06           C  
ATOM   4462  C   TYR C 159       4.223  20.391  19.969  1.00 88.06           C  
ATOM   4463  CB  TYR C 159       4.977  20.438  17.594  1.00 88.06           C  
ATOM   4464  O   TYR C 159       4.848  19.812  20.875  1.00 88.06           O  
ATOM   4465  CG  TYR C 159       6.414  20.531  18.031  1.00 88.06           C  
ATOM   4466  CD1 TYR C 159       6.984  21.766  18.359  1.00 88.06           C  
ATOM   4467  CD2 TYR C 159       7.207  19.391  18.125  1.00 88.06           C  
ATOM   4468  CE1 TYR C 159       8.312  21.859  18.766  1.00 88.06           C  
ATOM   4469  CE2 TYR C 159       8.539  19.469  18.531  1.00 88.06           C  
ATOM   4470  OH  TYR C 159      10.391  20.797  19.250  1.00 88.06           O  
ATOM   4471  CZ  TYR C 159       9.078  20.703  18.844  1.00 88.06           C  
ATOM   4472  N   ILE C 160       3.594  21.500  20.188  1.00 87.56           N  
ATOM   4473  CA  ILE C 160       3.703  22.266  21.422  1.00 87.56           C  
ATOM   4474  C   ILE C 160       2.967  21.531  22.547  1.00 87.56           C  
ATOM   4475  CB  ILE C 160       3.146  23.688  21.266  1.00 87.56           C  
ATOM   4476  O   ILE C 160       3.439  21.484  23.688  1.00 87.56           O  
ATOM   4477  CG1 ILE C 160       3.984  24.484  20.250  1.00 87.56           C  
ATOM   4478  CG2 ILE C 160       3.105  24.406  22.609  1.00 87.56           C  
ATOM   4479  CD1 ILE C 160       3.369  25.812  19.828  1.00 87.56           C  
ATOM   4480  N   SER C 161       1.894  20.969  22.188  1.00 84.12           N  
ATOM   4481  CA  SER C 161       1.100  20.281  23.203  1.00 84.12           C  
ATOM   4482  C   SER C 161       1.865  19.094  23.797  1.00 84.12           C  
ATOM   4483  CB  SER C 161      -0.221  19.781  22.609  1.00 84.12           C  
ATOM   4484  O   SER C 161       1.767  18.828  24.984  1.00 84.12           O  
ATOM   4485  OG  SER C 161      -0.003  18.703  21.719  1.00 84.12           O  
ATOM   4486  N   VAL C 162       2.711  18.438  23.016  1.00 80.50           N  
ATOM   4487  CA  VAL C 162       3.467  17.281  23.484  1.00 80.50           C  
ATOM   4488  C   VAL C 162       4.703  17.734  24.250  1.00 80.50           C  
ATOM   4489  CB  VAL C 162       3.879  16.359  22.312  1.00 80.50           C  
ATOM   4490  O   VAL C 162       5.082  17.141  25.250  1.00 80.50           O  
ATOM   4491  CG1 VAL C 162       4.852  15.281  22.781  1.00 80.50           C  
ATOM   4492  CG2 VAL C 162       2.645  15.727  21.672  1.00 80.50           C  
ATOM   4493  N   GLN C 163       5.266  18.844  23.875  1.00 73.88           N  
ATOM   4494  CA  GLN C 163       6.426  19.391  24.562  1.00 73.88           C  
ATOM   4495  C   GLN C 163       6.047  19.906  25.953  1.00 73.88           C  
ATOM   4496  CB  GLN C 163       7.062  20.516  23.750  1.00 73.88           C  
ATOM   4497  O   GLN C 163       6.809  19.734  26.906  1.00 73.88           O  
ATOM   4498  CG  GLN C 163       7.656  20.047  22.422  1.00 73.88           C  
ATOM   4499  CD  GLN C 163       8.805  19.078  22.609  1.00 73.88           C  
ATOM   4500  NE2 GLN C 163       9.023  18.234  21.609  1.00 73.88           N  
ATOM   4501  OE1 GLN C 163       9.477  19.062  23.641  1.00 73.88           O  
ATOM   4502  N   ASP C 164       4.934  20.484  26.047  1.00 72.50           N  
ATOM   4503  CA  ASP C 164       4.469  21.000  27.328  1.00 72.50           C  
ATOM   4504  C   ASP C 164       4.156  19.859  28.297  1.00 72.50           C  
ATOM   4505  CB  ASP C 164       3.234  21.875  27.141  1.00 72.50           C  
ATOM   4506  O   ASP C 164       4.453  19.938  29.484  1.00 72.50           O  
ATOM   4507  CG  ASP C 164       3.555  23.219  26.516  1.00 72.50           C  
ATOM   4508  OD1 ASP C 164       4.738  23.625  26.500  1.00 72.50           O  
ATOM   4509  OD2 ASP C 164       2.615  23.891  26.016  1.00 72.50           O  
ATOM   4510  N   LYS C 165       3.627  18.750  27.750  1.00 64.06           N  
ATOM   4511  CA  LYS C 165       3.330  17.609  28.609  1.00 64.06           C  
ATOM   4512  C   LYS C 165       4.613  16.938  29.094  1.00 64.06           C  
ATOM   4513  CB  LYS C 165       2.453  16.594  27.875  1.00 64.06           C  
ATOM   4514  O   LYS C 165       4.672  16.438  30.219  1.00 64.06           O  
ATOM   4515  CG  LYS C 165       0.990  17.000  27.766  1.00 64.06           C  
ATOM   4516  CD  LYS C 165       0.155  15.922  27.094  1.00 64.06           C  
ATOM   4517  CE  LYS C 165      -1.292  16.359  26.906  1.00 64.06           C  
ATOM   4518  NZ  LYS C 165      -2.080  15.367  26.125  1.00 64.06           N  
ATOM   4519  N   GLU C 166       5.605  16.891  28.234  1.00 59.22           N  
ATOM   4520  CA  GLU C 166       6.883  16.297  28.625  1.00 59.22           C  
ATOM   4521  C   GLU C 166       7.656  17.219  29.562  1.00 59.22           C  
ATOM   4522  CB  GLU C 166       7.723  15.992  27.375  1.00 59.22           C  
ATOM   4523  O   GLU C 166       8.375  16.750  30.453  1.00 59.22           O  
ATOM   4524  CG  GLU C 166       7.316  14.703  26.672  1.00 59.22           C  
ATOM   4525  CD  GLU C 166       8.164  14.406  25.438  1.00 59.22           C  
ATOM   4526  OE1 GLU C 166       8.055  13.281  24.891  1.00 59.22           O  
ATOM   4527  OE2 GLU C 166       8.945  15.289  25.031  1.00 59.22           O  
ATOM   4528  N   GLY C 167       7.637  18.469  29.328  1.00 56.03           N  
ATOM   4529  CA  GLY C 167       8.242  19.438  30.234  1.00 56.03           C  
ATOM   4530  C   GLY C 167       7.617  19.422  31.609  1.00 56.03           C  
ATOM   4531  O   GLY C 167       8.297  19.703  32.594  1.00 56.03           O  
ATOM   4532  N   GLU C 168       6.348  19.297  31.750  1.00 52.59           N  
ATOM   4533  CA  GLU C 168       5.715  19.234  33.062  1.00 52.59           C  
ATOM   4534  C   GLU C 168       6.141  17.969  33.812  1.00 52.59           C  
ATOM   4535  CB  GLU C 168       4.191  19.266  32.938  1.00 52.59           C  
ATOM   4536  O   GLU C 168       6.285  17.984  35.031  1.00 52.59           O  
ATOM   4537  CG  GLU C 168       3.572  20.594  33.344  1.00 52.59           C  
ATOM   4538  CD  GLU C 168       2.070  20.656  33.125  1.00 52.59           C  
ATOM   4539  OE1 GLU C 168       1.438  21.656  33.500  1.00 52.59           O  
ATOM   4540  OE2 GLU C 168       1.523  19.688  32.531  1.00 52.59           O  
ATOM   4541  N   LYS C 169       6.352  16.891  33.031  1.00 46.94           N  
ATOM   4542  CA  LYS C 169       6.812  15.672  33.688  1.00 46.94           C  
ATOM   4543  C   LYS C 169       8.250  15.820  34.188  1.00 46.94           C  
ATOM   4544  CB  LYS C 169       6.695  14.469  32.750  1.00 46.94           C  
ATOM   4545  O   LYS C 169       8.664  15.156  35.125  1.00 46.94           O  
ATOM   4546  CG  LYS C 169       5.316  13.828  32.750  1.00 46.94           C  
ATOM   4547  CD  LYS C 169       5.281  12.602  31.844  1.00 46.94           C  
ATOM   4548  CE  LYS C 169       3.891  11.984  31.781  1.00 46.94           C  
ATOM   4549  NZ  LYS C 169       3.854  10.773  30.906  1.00 46.94           N  
ATOM   4550  N   GLY C 170       9.086  16.484  33.438  1.00 42.50           N  
ATOM   4551  CA  GLY C 170      10.469  16.719  33.812  1.00 42.50           C  
ATOM   4552  C   GLY C 170      10.609  17.609  35.062  1.00 42.50           C  
ATOM   4553  O   GLY C 170      11.719  17.828  35.531  1.00 42.50           O  
ATOM   4554  N   VAL C 171       9.742  18.562  35.188  1.00 42.19           N  
ATOM   4555  CA  VAL C 171       9.883  19.469  36.344  1.00 42.19           C  
ATOM   4556  C   VAL C 171       9.680  18.688  37.656  1.00 42.19           C  
ATOM   4557  CB  VAL C 171       8.883  20.641  36.250  1.00 42.19           C  
ATOM   4558  O   VAL C 171      10.086  19.141  38.719  1.00 42.19           O  
ATOM   4559  CG1 VAL C 171       9.141  21.641  37.406  1.00 42.19           C  
ATOM   4560  CG2 VAL C 171       8.984  21.328  34.906  1.00 42.19           C  
ATOM   4561  N   ASN C 172       8.914  17.594  37.594  1.00 37.03           N  
ATOM   4562  CA  ASN C 172       8.672  16.938  38.906  1.00 37.03           C  
ATOM   4563  C   ASN C 172       9.930  16.250  39.406  1.00 37.03           C  
ATOM   4564  CB  ASN C 172       7.516  15.953  38.781  1.00 37.03           C  
ATOM   4565  O   ASN C 172       9.945  15.742  40.531  1.00 37.03           O  
ATOM   4566  CG  ASN C 172       6.355  16.312  39.719  1.00 37.03           C  
ATOM   4567  ND2 ASN C 172       5.219  15.656  39.500  1.00 37.03           N  
ATOM   4568  OD1 ASN C 172       6.484  17.156  40.594  1.00 37.03           O  
ATOM   4569  N   ASN C 173      10.734  15.812  38.438  1.00 35.06           N  
ATOM   4570  CA  ASN C 173      11.844  15.031  38.969  1.00 35.06           C  
ATOM   4571  C   ASN C 173      12.914  15.930  39.594  1.00 35.06           C  
ATOM   4572  CB  ASN C 173      12.461  14.156  37.875  1.00 35.06           C  
ATOM   4573  O   ASN C 173      14.016  15.469  39.906  1.00 35.06           O  
ATOM   4574  CG  ASN C 173      12.852  12.781  38.375  1.00 35.06           C  
ATOM   4575  ND2 ASN C 173      13.445  11.977  37.500  1.00 35.06           N  
ATOM   4576  OD1 ASN C 173      12.617  12.445  39.531  1.00 35.06           O  
ATOM   4577  N   GLY C 174      12.828  17.188  39.094  1.00 31.02           N  
ATOM   4578  CA  GLY C 174      13.961  18.016  39.469  1.00 31.02           C  
ATOM   4579  C   GLY C 174      14.109  18.188  40.969  1.00 31.02           C  
ATOM   4580  O   GLY C 174      15.016  18.891  41.406  1.00 31.02           O  
ATOM   4581  N   GLY C 175      12.859  18.344  41.469  1.00 31.28           N  
ATOM   4582  CA  GLY C 175      13.031  19.094  42.719  1.00 31.28           C  
ATOM   4583  C   GLY C 175      13.773  18.312  43.781  1.00 31.28           C  
ATOM   4584  O   GLY C 175      13.359  18.297  44.938  1.00 31.28           O  
ATOM   4585  N   GLU C 176      14.219  17.047  43.469  1.00 31.28           N  
ATOM   4586  CA  GLU C 176      14.797  16.531  44.719  1.00 31.28           C  
ATOM   4587  C   GLU C 176      15.930  17.422  45.188  1.00 31.28           C  
ATOM   4588  CB  GLU C 176      15.312  15.102  44.500  1.00 31.28           C  
ATOM   4589  O   GLU C 176      17.016  17.438  44.625  1.00 31.28           O  
ATOM   4590  CG  GLU C 176      14.766  14.102  45.500  1.00 31.28           C  
ATOM   4591  CD  GLU C 176      15.000  12.656  45.125  1.00 31.28           C  
ATOM   4592  OE1 GLU C 176      14.930  11.766  46.000  1.00 31.28           O  
ATOM   4593  OE2 GLU C 176      15.258  12.406  43.906  1.00 31.28           O  
ATOM   4594  N   LYS C 177      15.570  18.703  45.188  1.00 27.70           N  
ATOM   4595  CA  LYS C 177      16.547  19.656  45.719  1.00 27.70           C  
ATOM   4596  C   LYS C 177      17.172  19.156  47.000  1.00 27.70           C  
ATOM   4597  CB  LYS C 177      15.898  21.031  45.938  1.00 27.70           C  
ATOM   4598  O   LYS C 177      16.453  18.797  47.938  1.00 27.70           O  
ATOM   4599  CG  LYS C 177      15.953  21.938  44.719  1.00 27.70           C  
ATOM   4600  CD  LYS C 177      15.359  23.312  45.031  1.00 27.70           C  
ATOM   4601  CE  LYS C 177      15.320  24.188  43.781  1.00 27.70           C  
ATOM   4602  NZ  LYS C 177      14.961  25.609  44.125  1.00 27.70           N  
ATOM   4603  N   ARG C 178      18.234  18.453  46.875  1.00 24.05           N  
ATOM   4604  CA  ARG C 178      19.062  18.078  48.031  1.00 24.05           C  
ATOM   4605  C   ARG C 178      19.203  19.250  49.000  1.00 24.05           C  
ATOM   4606  CB  ARG C 178      20.438  17.609  47.562  1.00 24.05           C  
ATOM   4607  O   ARG C 178      19.656  20.328  48.594  1.00 24.05           O  
ATOM   4608  CG  ARG C 178      20.500  16.125  47.250  1.00 24.05           C  
ATOM   4609  CD  ARG C 178      21.938  15.664  47.000  1.00 24.05           C  
ATOM   4610  NE  ARG C 178      22.016  14.219  46.812  1.00 24.05           N  
ATOM   4611  NH1 ARG C 178      24.312  14.117  46.938  1.00 24.05           N  
ATOM   4612  NH2 ARG C 178      23.094  12.203  46.625  1.00 24.05           N  
ATOM   4613  CZ  ARG C 178      23.141  13.516  46.781  1.00 24.05           C  
ATOM   4614  N   ALA C 179      18.203  19.359  49.875  1.00 24.64           N  
ATOM   4615  CA  ALA C 179      18.141  20.328  50.969  1.00 24.64           C  
ATOM   4616  C   ALA C 179      19.469  20.391  51.750  1.00 24.64           C  
ATOM   4617  CB  ALA C 179      17.000  19.969  51.938  1.00 24.64           C  
ATOM   4618  O   ALA C 179      19.828  19.438  52.438  1.00 24.64           O  
ATOM   4619  N   ASP C 180      20.516  20.734  51.000  1.00 20.47           N  
ATOM   4620  CA  ASP C 180      21.750  20.859  51.781  1.00 20.47           C  
ATOM   4621  C   ASP C 180      21.562  21.766  53.000  1.00 20.47           C  
ATOM   4622  CB  ASP C 180      22.875  21.391  50.875  1.00 20.47           C  
ATOM   4623  O   ASP C 180      21.094  22.891  52.844  1.00 20.47           O  
ATOM   4624  CG  ASP C 180      24.250  21.031  51.406  1.00 20.47           C  
ATOM   4625  OD1 ASP C 180      24.375  20.188  52.312  1.00 20.47           O  
ATOM   4626  OD2 ASP C 180      25.250  21.625  50.906  1.00 20.47           O  
ATOM   4627  N   SER C 181      21.328  21.078  54.094  1.00 23.86           N  
ATOM   4628  CA  SER C 181      21.109  21.625  55.438  1.00 23.86           C  
ATOM   4629  C   SER C 181      22.203  22.609  55.812  1.00 23.86           C  
ATOM   4630  CB  SER C 181      21.047  20.500  56.469  1.00 23.86           C  
ATOM   4631  O   SER C 181      23.094  22.297  56.594  1.00 23.86           O  
ATOM   4632  OG  SER C 181      22.156  19.609  56.312  1.00 23.86           O  
ATOM   4633  N   GLY C 182      22.609  23.391  54.719  1.00 19.09           N  
ATOM   4634  CA  GLY C 182      23.750  24.141  55.219  1.00 19.09           C  
ATOM   4635  C   GLY C 182      23.438  24.875  56.531  1.00 19.09           C  
ATOM   4636  O   GLY C 182      22.375  25.469  56.656  1.00 19.09           O  
ATOM   4637  N   GLU C 183      24.219  24.594  57.500  1.00 19.53           N  
ATOM   4638  CA  GLU C 183      24.203  24.891  58.938  1.00 19.53           C  
ATOM   4639  C   GLU C 183      24.266  26.391  59.188  1.00 19.53           C  
ATOM   4640  CB  GLU C 183      25.359  24.172  59.656  1.00 19.53           C  
ATOM   4641  O   GLU C 183      24.203  26.828  60.344  1.00 19.53           O  
ATOM   4642  CG  GLU C 183      25.016  22.781  60.125  1.00 19.53           C  
ATOM   4643  CD  GLU C 183      26.203  22.031  60.719  1.00 19.53           C  
ATOM   4644  OE1 GLU C 183      26.000  21.062  61.500  1.00 19.53           O  
ATOM   4645  OE2 GLU C 183      27.344  22.438  60.438  1.00 19.53           O  
ATOM   4646  N   GLU C 184      24.406  27.203  58.125  1.00 18.48           N  
ATOM   4647  CA  GLU C 184      25.219  28.297  58.656  1.00 18.48           C  
ATOM   4648  C   GLU C 184      24.500  29.031  59.781  1.00 18.48           C  
ATOM   4649  CB  GLU C 184      25.609  29.281  57.562  1.00 18.48           C  
ATOM   4650  O   GLU C 184      23.266  29.141  59.750  1.00 18.48           O  
ATOM   4651  CG  GLU C 184      26.859  28.891  56.781  1.00 18.48           C  
ATOM   4652  CD  GLU C 184      27.219  29.875  55.688  1.00 18.48           C  
ATOM   4653  OE1 GLU C 184      28.375  29.828  55.188  1.00 18.48           O  
ATOM   4654  OE2 GLU C 184      26.344  30.688  55.312  1.00 18.48           O  
ATOM   4655  N   GLU C 185      25.375  29.672  60.625  1.00 17.80           N  
ATOM   4656  CA  GLU C 185      25.391  30.156  62.000  1.00 17.80           C  
ATOM   4657  C   GLU C 185      24.391  31.297  62.219  1.00 17.80           C  
ATOM   4658  CB  GLU C 185      26.797  30.641  62.406  1.00 17.80           C  
ATOM   4659  O   GLU C 185      23.938  31.906  61.219  1.00 17.80           O  
ATOM   4660  CG  GLU C 185      27.172  30.344  63.844  1.00 17.80           C  
ATOM   4661  CD  GLU C 185      28.609  30.719  64.188  1.00 17.80           C  
ATOM   4662  OE1 GLU C 185      29.000  30.609  65.375  1.00 17.80           O  
ATOM   4663  OE2 GLU C 185      29.344  31.125  63.250  1.00 17.80           O  
ATOM   4664  N   ASN C 186      24.609  32.125  63.312  1.00 16.34           N  
ATOM   4665  CA  ASN C 186      23.984  32.594  64.562  1.00 16.34           C  
ATOM   4666  C   ASN C 186      23.344  33.969  64.375  1.00 16.34           C  
ATOM   4667  CB  ASN C 186      25.000  32.594  65.688  1.00 16.34           C  
ATOM   4668  O   ASN C 186      22.500  34.375  65.188  1.00 16.34           O  
ATOM   4669  CG  ASN C 186      24.375  32.250  67.000  1.00 16.34           C  
ATOM   4670  ND2 ASN C 186      25.203  32.062  68.062  1.00 16.34           N  
ATOM   4671  OD1 ASN C 186      23.141  32.156  67.125  1.00 16.34           O  
ATOM   4672  N   THR C 187      23.938  34.812  63.438  1.00 17.38           N  
ATOM   4673  CA  THR C 187      24.203  36.031  64.188  1.00 17.38           C  
ATOM   4674  C   THR C 187      22.891  36.719  64.625  1.00 17.38           C  
ATOM   4675  CB  THR C 187      25.047  37.000  63.344  1.00 17.38           C  
ATOM   4676  O   THR C 187      21.844  36.438  64.000  1.00 17.38           O  
ATOM   4677  CG2 THR C 187      26.531  36.750  63.531  1.00 17.38           C  
ATOM   4678  OG1 THR C 187      24.719  36.875  61.969  1.00 17.38           O  
ATOM   4679  N   LYS C 188      23.031  38.125  64.688  1.00 16.25           N  
ATOM   4680  CA  LYS C 188      22.766  39.094  65.750  1.00 16.25           C  
ATOM   4681  C   LYS C 188      21.297  39.531  65.750  1.00 16.25           C  
ATOM   4682  CB  LYS C 188      23.672  40.312  65.562  1.00 16.25           C  
ATOM   4683  O   LYS C 188      20.656  39.500  64.688  1.00 16.25           O  
ATOM   4684  CG  LYS C 188      25.031  40.156  66.250  1.00 16.25           C  
ATOM   4685  CD  LYS C 188      25.875  41.438  66.062  1.00 16.25           C  
ATOM   4686  CE  LYS C 188      27.266  41.250  66.688  1.00 16.25           C  
ATOM   4687  NZ  LYS C 188      28.094  42.469  66.500  1.00 16.25           N  
ATOM   4688  N   ASN C 189      20.844  39.938  66.875  1.00 16.27           N  
ATOM   4689  CA  ASN C 189      19.656  40.094  67.750  1.00 16.27           C  
ATOM   4690  C   ASN C 189      18.812  41.281  67.312  1.00 16.27           C  
ATOM   4691  CB  ASN C 189      20.062  40.219  69.188  1.00 16.27           C  
ATOM   4692  O   ASN C 189      17.781  41.594  67.938  1.00 16.27           O  
ATOM   4693  CG  ASN C 189      19.547  39.094  70.062  1.00 16.27           C  
ATOM   4694  ND2 ASN C 189      20.062  39.000  71.312  1.00 16.27           N  
ATOM   4695  OD1 ASN C 189      18.719  38.281  69.625  1.00 16.27           O  
ATOM   4696  N   GLY C 190      19.391  42.188  66.500  1.00 15.88           N  
ATOM   4697  CA  GLY C 190      19.016  43.438  67.062  1.00 15.88           C  
ATOM   4698  C   GLY C 190      17.500  43.625  67.188  1.00 15.88           C  
ATOM   4699  O   GLY C 190      16.750  42.969  66.438  1.00 15.88           O  
ATOM   4700  N   GLY C 191      17.156  44.812  67.750  1.00 15.94           N  
ATOM   4701  CA  GLY C 191      16.219  45.344  68.688  1.00 15.94           C  
ATOM   4702  C   GLY C 191      14.820  45.562  68.125  1.00 15.94           C  
ATOM   4703  O   GLY C 191      14.609  45.406  66.938  1.00 15.94           O  
ATOM   4704  N   GLU C 192      14.383  46.844  68.250  1.00 15.73           N  
ATOM   4705  CA  GLU C 192      13.312  47.375  69.125  1.00 15.73           C  
ATOM   4706  C   GLU C 192      12.000  47.438  68.312  1.00 15.73           C  
ATOM   4707  CB  GLU C 192      13.688  48.750  69.625  1.00 15.73           C  
ATOM   4708  O   GLU C 192      11.992  47.500  67.125  1.00 15.73           O  
ATOM   4709  CG  GLU C 192      13.609  48.875  71.188  1.00 15.73           C  
ATOM   4710  CD  GLU C 192      14.273  50.125  71.688  1.00 15.73           C  
ATOM   4711  OE1 GLU C 192      13.930  50.562  72.812  1.00 15.73           O  
ATOM   4712  OE2 GLU C 192      15.141  50.688  71.000  1.00 15.73           O  
ATOM   4713  N   LYS C 193      11.055  48.125  69.000  1.00 15.29           N  
ATOM   4714  CA  LYS C 193       9.680  48.031  69.438  1.00 15.29           C  
ATOM   4715  C   LYS C 193       8.703  48.656  68.438  1.00 15.29           C  
ATOM   4716  CB  LYS C 193       9.555  48.719  70.812  1.00 15.29           C  
ATOM   4717  O   LYS C 193       7.668  48.062  68.188  1.00 15.29           O  
ATOM   4718  CG  LYS C 193       9.656  47.781  72.000  1.00 15.29           C  
ATOM   4719  CD  LYS C 193       9.539  48.531  73.312  1.00 15.29           C  
ATOM   4720  CE  LYS C 193       9.656  47.594  74.500  1.00 15.29           C  
ATOM   4721  NZ  LYS C 193       9.391  48.312  75.812  1.00 15.29           N  
ATOM   4722  N   GLY C 194       8.805  50.031  68.125  1.00 14.67           N  
ATOM   4723  CA  GLY C 194       7.773  50.875  68.688  1.00 14.67           C  
ATOM   4724  C   GLY C 194       6.453  50.812  67.938  1.00 14.67           C  
ATOM   4725  O   GLY C 194       6.391  50.281  66.875  1.00 14.67           O  
ATOM   4726  N   ALA C 195       5.691  51.969  68.000  1.00 15.17           N  
ATOM   4727  CA  ALA C 195       4.410  52.438  68.562  1.00 15.17           C  
ATOM   4728  C   ALA C 195       3.320  52.375  67.500  1.00 15.17           C  
ATOM   4729  CB  ALA C 195       4.527  53.844  69.125  1.00 15.17           C  
ATOM   4730  O   ALA C 195       3.615  52.281  66.250  1.00 15.17           O  
ATOM   4731  N   ASP C 196       2.361  53.375  67.562  1.00 15.43           N  
ATOM   4732  CA  ASP C 196       0.938  53.500  67.875  1.00 15.43           C  
ATOM   4733  C   ASP C 196       0.124  53.688  66.562  1.00 15.43           C  
ATOM   4734  CB  ASP C 196       0.694  54.688  68.812  1.00 15.43           C  
ATOM   4735  O   ASP C 196      -0.692  52.812  66.250  1.00 15.43           O  
ATOM   4736  CG  ASP C 196      -0.683  54.656  69.438  1.00 15.43           C  
ATOM   4737  OD1 ASP C 196      -1.323  53.594  69.438  1.00 15.43           O  
ATOM   4738  OD2 ASP C 196      -1.134  55.750  69.875  1.00 15.43           O  
ATOM   4739  N   SER C 197      -0.580  54.906  66.438  1.00 14.70           N  
ATOM   4740  CA  SER C 197      -1.982  55.250  66.625  1.00 14.70           C  
ATOM   4741  C   SER C 197      -2.719  55.406  65.312  1.00 14.70           C  
ATOM   4742  CB  SER C 197      -2.104  56.531  67.438  1.00 14.70           C  
ATOM   4743  O   SER C 197      -3.773  54.781  65.125  1.00 14.70           O  
ATOM   4744  OG  SER C 197      -1.389  57.594  66.812  1.00 14.70           O  
ATOM   4745  N   GLY C 198      -2.732  56.656  64.688  1.00 15.12           N  
ATOM   4746  CA  GLY C 198      -3.883  57.531  64.562  1.00 15.12           C  
ATOM   4747  C   GLY C 198      -4.789  57.250  63.406  1.00 15.12           C  
ATOM   4748  O   GLY C 198      -4.383  56.562  62.469  1.00 15.12           O  
ATOM   4749  N   GLU C 199      -5.871  58.094  63.156  1.00 15.54           N  
ATOM   4750  CA  GLU C 199      -7.312  58.281  63.031  1.00 15.54           C  
ATOM   4751  C   GLU C 199      -7.727  58.375  61.562  1.00 15.54           C  
ATOM   4752  CB  GLU C 199      -7.766  59.531  63.781  1.00 15.54           C  
ATOM   4753  O   GLU C 199      -8.633  57.656  61.125  1.00 15.54           O  
ATOM   4754  CG  GLU C 199      -8.242  59.281  65.188  1.00 15.54           C  
ATOM   4755  CD  GLU C 199      -8.656  60.531  65.938  1.00 15.54           C  
ATOM   4756  OE1 GLU C 199      -9.477  60.438  66.875  1.00 15.54           O  
ATOM   4757  OE2 GLU C 199      -8.164  61.625  65.562  1.00 15.54           O  
ATOM   4758  N   GLU C 200      -7.664  59.625  60.844  1.00 14.70           N  
ATOM   4759  CA  GLU C 200      -8.844  60.438  60.531  1.00 14.70           C  
ATOM   4760  C   GLU C 200      -9.453  60.031  59.188  1.00 14.70           C  
ATOM   4761  CB  GLU C 200      -8.484  61.906  60.500  1.00 14.70           C  
ATOM   4762  O   GLU C 200      -8.797  59.375  58.375  1.00 14.70           O  
ATOM   4763  CG  GLU C 200      -8.656  62.625  61.844  1.00 14.70           C  
ATOM   4764  CD  GLU C 200      -8.352  64.125  61.812  1.00 14.70           C  
ATOM   4765  OE1 GLU C 200      -8.695  64.812  62.781  1.00 14.70           O  
ATOM   4766  OE2 GLU C 200      -7.770  64.562  60.812  1.00 14.70           O  
ATOM   4767  N   LYS C 201     -10.258  61.000  58.438  1.00 15.13           N  
ATOM   4768  CA  LYS C 201     -11.625  61.406  58.094  1.00 15.13           C  
ATOM   4769  C   LYS C 201     -11.945  61.125  56.625  1.00 15.13           C  
ATOM   4770  CB  LYS C 201     -11.836  62.875  58.438  1.00 15.13           C  
ATOM   4771  O   LYS C 201     -12.844  60.375  56.312  1.00 15.13           O  
ATOM   4772  CG  LYS C 201     -12.406  63.125  59.812  1.00 15.13           C  
ATOM   4773  CD  LYS C 201     -12.586  64.625  60.094  1.00 15.13           C  
ATOM   4774  CE  LYS C 201     -13.125  64.875  61.500  1.00 15.13           C  
ATOM   4775  NZ  LYS C 201     -13.469  66.312  61.688  1.00 15.13           N  
ATOM   4776  N   GLU C 202     -12.336  62.250  55.750  1.00 14.39           N  
ATOM   4777  CA  GLU C 202     -13.633  62.719  55.250  1.00 14.39           C  
ATOM   4778  C   GLU C 202     -13.859  62.312  53.812  1.00 14.39           C  
ATOM   4779  CB  GLU C 202     -13.734  64.250  55.406  1.00 14.39           C  
ATOM   4780  O   GLU C 202     -14.875  61.688  53.469  1.00 14.39           O  
ATOM   4781  CG  GLU C 202     -14.461  64.688  56.656  1.00 14.39           C  
ATOM   4782  CD  GLU C 202     -14.703  66.188  56.688  1.00 14.39           C  
ATOM   4783  OE1 GLU C 202     -15.547  66.625  57.500  1.00 14.39           O  
ATOM   4784  OE2 GLU C 202     -14.039  66.938  55.906  1.00 14.39           O  
ATOM   4785  N   GLU C 203     -13.945  63.312  52.781  1.00 14.29           N  
ATOM   4786  CA  GLU C 203     -15.094  64.000  52.188  1.00 14.29           C  
ATOM   4787  C   GLU C 203     -15.352  63.438  50.781  1.00 14.29           C  
ATOM   4788  CB  GLU C 203     -14.883  65.500  52.125  1.00 14.29           C  
ATOM   4789  O   GLU C 203     -16.469  63.062  50.469  1.00 14.29           O  
ATOM   4790  CG  GLU C 203     -15.578  66.250  53.281  1.00 14.29           C  
ATOM   4791  CD  GLU C 203     -15.344  67.750  53.219  1.00 14.29           C  
ATOM   4792  OE1 GLU C 203     -16.094  68.500  53.875  1.00 14.29           O  
ATOM   4793  OE2 GLU C 203     -14.406  68.188  52.500  1.00 14.29           O  
ATOM   4794  N   GLY C 204     -14.836  64.125  49.594  1.00 14.65           N  
ATOM   4795  CA  GLY C 204     -15.578  65.062  48.781  1.00 14.65           C  
ATOM   4796  C   GLY C 204     -16.203  64.375  47.562  1.00 14.65           C  
ATOM   4797  O   GLY C 204     -17.375  64.562  47.250  1.00 14.65           O  
ATOM   4798  N   ILE C 205     -15.570  64.188  46.312  1.00 13.19           N  
ATOM   4799  CA  ILE C 205     -15.930  65.000  45.188  1.00 13.19           C  
ATOM   4800  C   ILE C 205     -16.953  64.250  44.312  1.00 13.19           C  
ATOM   4801  CB  ILE C 205     -14.688  65.312  44.312  1.00 13.19           C  
ATOM   4802  O   ILE C 205     -16.688  63.125  43.812  1.00 13.19           O  
ATOM   4803  CG1 ILE C 205     -13.859  66.438  45.031  1.00 13.19           C  
ATOM   4804  CG2 ILE C 205     -15.109  65.812  42.938  1.00 13.19           C  
ATOM   4805  CD1 ILE C 205     -12.383  66.438  44.656  1.00 13.19           C  
ATOM   4806  N   ASN C 206     -18.297  64.438  44.500  1.00 17.58           N  
ATOM   4807  CA  ASN C 206     -19.484  64.000  43.781  1.00 17.58           C  
ATOM   4808  C   ASN C 206     -19.516  64.562  42.375  1.00 17.58           C  
ATOM   4809  CB  ASN C 206     -20.750  64.375  44.562  1.00 17.58           C  
ATOM   4810  O   ASN C 206     -20.578  64.875  41.875  1.00 17.58           O  
ATOM   4811  CG  ASN C 206     -21.688  63.250  44.781  1.00 17.58           C  
ATOM   4812  ND2 ASN C 206     -22.703  63.438  45.594  1.00 17.58           N  
ATOM   4813  OD1 ASN C 206     -21.500  62.156  44.219  1.00 17.58           O  
ATOM   4814  N   ARG C 207     -18.547  64.875  41.688  1.00 13.96           N  
ATOM   4815  CA  ARG C 207     -18.875  65.875  40.656  1.00 13.96           C  
ATOM   4816  C   ARG C 207     -19.969  65.312  39.719  1.00 13.96           C  
ATOM   4817  CB  ARG C 207     -17.625  66.250  39.844  1.00 13.96           C  
ATOM   4818  O   ARG C 207     -19.953  64.125  39.375  1.00 13.96           O  
ATOM   4819  CG  ARG C 207     -17.062  67.625  40.125  1.00 13.96           C  
ATOM   4820  CD  ARG C 207     -15.883  67.938  39.250  1.00 13.96           C  
ATOM   4821  NE  ARG C 207     -15.281  69.250  39.594  1.00 13.96           N  
ATOM   4822  NH1 ARG C 207     -13.586  69.062  38.031  1.00 13.96           N  
ATOM   4823  NH2 ARG C 207     -13.742  70.938  39.406  1.00 13.96           N  
ATOM   4824  CZ  ARG C 207     -14.203  69.750  39.000  1.00 13.96           C  
ATOM   4825  N   GLU C 208     -21.016  66.250  39.125  1.00 15.04           N  
ATOM   4826  CA  GLU C 208     -22.312  66.625  38.594  1.00 15.04           C  
ATOM   4827  C   GLU C 208     -22.422  66.250  37.094  1.00 15.04           C  
ATOM   4828  CB  GLU C 208     -22.562  68.125  38.750  1.00 15.04           C  
ATOM   4829  O   GLU C 208     -23.469  65.750  36.656  1.00 15.04           O  
ATOM   4830  CG  GLU C 208     -23.219  68.500  40.062  1.00 15.04           C  
ATOM   4831  CD  GLU C 208     -23.312  70.000  40.281  1.00 15.04           C  
ATOM   4832  OE1 GLU C 208     -24.125  70.438  41.125  1.00 15.04           O  
ATOM   4833  OE2 GLU C 208     -22.578  70.750  39.594  1.00 15.04           O  
ATOM   4834  N   ASP C 209     -21.656  66.688  36.062  1.00 14.16           N  
ATOM   4835  CA  ASP C 209     -22.172  67.625  35.062  1.00 14.16           C  
ATOM   4836  C   ASP C 209     -23.078  66.938  34.062  1.00 14.16           C  
ATOM   4837  CB  ASP C 209     -21.031  68.312  34.344  1.00 14.16           C  
ATOM   4838  O   ASP C 209     -22.844  65.750  33.750  1.00 14.16           O  
ATOM   4839  CG  ASP C 209     -20.688  69.688  34.938  1.00 14.16           C  
ATOM   4840  OD1 ASP C 209     -21.609  70.438  35.375  1.00 14.16           O  
ATOM   4841  OD2 ASP C 209     -19.484  70.062  34.969  1.00 14.16           O  
ATOM   4842  N   LYS C 210     -24.172  67.688  33.312  1.00 15.26           N  
ATOM   4843  CA  LYS C 210     -25.469  67.938  32.688  1.00 15.26           C  
ATOM   4844  C   LYS C 210     -25.484  67.500  31.250  1.00 15.26           C  
ATOM   4845  CB  LYS C 210     -25.812  69.438  32.781  1.00 15.26           C  
ATOM   4846  O   LYS C 210     -26.438  66.812  30.797  1.00 15.26           O  
ATOM   4847  CG  LYS C 210     -26.453  69.812  34.125  1.00 15.26           C  
ATOM   4848  CD  LYS C 210     -26.875  71.312  34.094  1.00 15.26           C  
ATOM   4849  CE  LYS C 210     -27.531  71.688  35.406  1.00 15.26           C  
ATOM   4850  NZ  LYS C 210     -27.906  73.125  35.438  1.00 15.26           N  
ATOM   4851  N   THR C 211     -24.828  68.125  30.188  1.00 13.54           N  
ATOM   4852  CA  THR C 211     -25.594  69.000  29.266  1.00 13.54           C  
ATOM   4853  C   THR C 211     -26.188  68.125  28.141  1.00 13.54           C  
ATOM   4854  CB  THR C 211     -24.703  70.125  28.672  1.00 13.54           C  
ATOM   4855  O   THR C 211     -27.391  68.250  27.844  1.00 13.54           O  
ATOM   4856  CG2 THR C 211     -25.078  71.500  29.203  1.00 13.54           C  
ATOM   4857  OG1 THR C 211     -23.328  69.812  28.984  1.00 13.54           O  
ATOM   4858  N   ASP C 212     -25.750  68.312  26.750  1.00 14.23           N  
ATOM   4859  CA  ASP C 212     -26.328  69.000  25.625  1.00 14.23           C  
ATOM   4860  C   ASP C 212     -27.141  68.062  24.734  1.00 14.23           C  
ATOM   4861  CB  ASP C 212     -25.234  69.688  24.797  1.00 14.23           C  
ATOM   4862  O   ASP C 212     -26.859  66.875  24.641  1.00 14.23           O  
ATOM   4863  CG  ASP C 212     -25.672  71.062  24.234  1.00 14.23           C  
ATOM   4864  OD1 ASP C 212     -26.797  71.500  24.500  1.00 14.23           O  
ATOM   4865  OD2 ASP C 212     -24.859  71.688  23.500  1.00 14.23           O  
ATOM   4866  N   LYS C 213     -28.172  68.625  23.828  1.00 15.27           N  
ATOM   4867  CA  LYS C 213     -29.438  68.688  23.109  1.00 15.27           C  
ATOM   4868  C   LYS C 213     -29.328  68.062  21.734  1.00 15.27           C  
ATOM   4869  CB  LYS C 213     -29.906  70.188  22.969  1.00 15.27           C  
ATOM   4870  O   LYS C 213     -30.328  67.688  21.125  1.00 15.27           O  
ATOM   4871  CG  LYS C 213     -30.984  70.562  23.969  1.00 15.27           C  
ATOM   4872  CD  LYS C 213     -31.375  72.000  23.797  1.00 15.27           C  
ATOM   4873  CE  LYS C 213     -32.469  72.438  24.797  1.00 15.27           C  
ATOM   4874  NZ  LYS C 213     -32.781  73.875  24.688  1.00 15.27           N  
ATOM   4875  N   GLY C 214     -28.281  68.188  20.891  1.00 14.81           N  
ATOM   4876  CA  GLY C 214     -28.625  68.750  19.594  1.00 14.81           C  
ATOM   4877  C   GLY C 214     -29.516  67.812  18.766  1.00 14.81           C  
ATOM   4878  O   GLY C 214     -29.594  66.625  19.031  1.00 14.81           O  
ATOM   4879  N   GLY C 215     -29.828  68.188  17.391  1.00 15.32           N  
ATOM   4880  CA  GLY C 215     -30.797  68.500  16.375  1.00 15.32           C  
ATOM   4881  C   GLY C 215     -31.172  67.375  15.453  1.00 15.32           C  
ATOM   4882  O   GLY C 215     -32.344  67.062  15.258  1.00 15.32           O  
ATOM   4883  N   GLU C 216     -30.500  67.188  14.172  1.00 14.91           N  
ATOM   4884  CA  GLU C 216     -31.109  67.562  12.891  1.00 14.91           C  
ATOM   4885  C   GLU C 216     -31.859  66.375  12.297  1.00 14.91           C  
ATOM   4886  CB  GLU C 216     -30.031  68.000  11.906  1.00 14.91           C  
ATOM   4887  O   GLU C 216     -31.609  65.188  12.672  1.00 14.91           O  
ATOM   4888  CG  GLU C 216     -30.453  69.250  11.070  1.00 14.91           C  
ATOM   4889  CD  GLU C 216     -29.328  69.812  10.242  1.00 14.91           C  
ATOM   4890  OE1 GLU C 216     -29.609  70.500   9.211  1.00 14.91           O  
ATOM   4891  OE2 GLU C 216     -28.156  69.625  10.617  1.00 14.91           O  
ATOM   4892  N   LYS C 217     -31.906  66.188  10.844  1.00 14.86           N  
ATOM   4893  CA  LYS C 217     -32.812  66.438   9.727  1.00 14.86           C  
ATOM   4894  C   LYS C 217     -33.375  65.125   9.195  1.00 14.86           C  
ATOM   4895  CB  LYS C 217     -32.125  67.188   8.609  1.00 14.86           C  
ATOM   4896  O   LYS C 217     -32.844  64.062   9.500  1.00 14.86           O  
ATOM   4897  CG  LYS C 217     -32.219  68.688   8.727  1.00 14.86           C  
ATOM   4898  CD  LYS C 217     -31.500  69.438   7.586  1.00 14.86           C  
ATOM   4899  CE  LYS C 217     -31.656  70.938   7.680  1.00 14.86           C  
ATOM   4900  NZ  LYS C 217     -30.922  71.625   6.586  1.00 14.86           N  
ATOM   4901  N   GLY C 218     -33.531  64.938   7.707  1.00 15.02           N  
ATOM   4902  CA  GLY C 218     -34.625  65.000   6.762  1.00 15.02           C  
ATOM   4903  C   GLY C 218     -35.031  63.594   6.258  1.00 15.02           C  
ATOM   4904  O   GLY C 218     -36.219  63.250   6.328  1.00 15.02           O  
ATOM   4905  N   LYS C 219     -34.469  63.062   5.008  1.00 15.60           N  
ATOM   4906  CA  LYS C 219     -35.188  63.062   3.736  1.00 15.60           C  
ATOM   4907  C   LYS C 219     -35.969  61.750   3.545  1.00 15.60           C  
ATOM   4908  CB  LYS C 219     -34.250  63.281   2.570  1.00 15.60           C  
ATOM   4909  O   LYS C 219     -35.656  60.719   4.184  1.00 15.60           O  
ATOM   4910  CG  LYS C 219     -34.156  64.688   2.088  1.00 15.60           C  
ATOM   4911  CD  LYS C 219     -33.188  64.875   0.929  1.00 15.60           C  
ATOM   4912  CE  LYS C 219     -33.125  66.312   0.445  1.00 15.60           C  
ATOM   4913  NZ  LYS C 219     -32.156  66.438  -0.695  1.00 15.60           N  
ATOM   4914  N   GLU C 220     -36.469  61.344   2.146  1.00 16.12           N  
ATOM   4915  CA  GLU C 220     -37.719  61.188   1.384  1.00 16.12           C  
ATOM   4916  C   GLU C 220     -38.000  59.719   1.092  1.00 16.12           C  
ATOM   4917  CB  GLU C 220     -37.656  61.969   0.076  1.00 16.12           C  
ATOM   4918  O   GLU C 220     -39.125  59.250   1.311  1.00 16.12           O  
ATOM   4919  CG  GLU C 220     -38.125  63.406   0.197  1.00 16.12           C  
ATOM   4920  CD  GLU C 220     -38.000  64.188  -1.096  1.00 16.12           C  
ATOM   4921  OE1 GLU C 220     -38.688  65.250  -1.240  1.00 16.12           O  
ATOM   4922  OE2 GLU C 220     -37.219  63.781  -1.971  1.00 16.12           O  
ATOM   4923  N   ALA C 221     -37.188  58.844   0.196  1.00 16.38           N  
ATOM   4924  CA  ALA C 221     -37.719  58.531  -1.132  1.00 16.38           C  
ATOM   4925  C   ALA C 221     -38.688  57.375  -1.076  1.00 16.38           C  
ATOM   4926  CB  ALA C 221     -36.562  58.219  -2.096  1.00 16.38           C  
ATOM   4927  O   ALA C 221     -38.500  56.406  -0.333  1.00 16.38           O  
ATOM   4928  N   ASP C 222     -39.906  57.344  -1.881  1.00 17.80           N  
ATOM   4929  CA  ASP C 222     -41.250  56.844  -2.023  1.00 17.80           C  
ATOM   4930  C   ASP C 222     -41.281  55.469  -2.686  1.00 17.80           C  
ATOM   4931  CB  ASP C 222     -42.094  57.844  -2.834  1.00 17.80           C  
ATOM   4932  O   ASP C 222     -42.250  54.719  -2.508  1.00 17.80           O  
ATOM   4933  CG  ASP C 222     -42.656  58.969  -1.990  1.00 17.80           C  
ATOM   4934  OD1 ASP C 222     -43.031  58.719  -0.824  1.00 17.80           O  
ATOM   4935  OD2 ASP C 222     -42.719  60.094  -2.496  1.00 17.80           O  
ATOM   4936  N   LYS C 223     -40.406  55.062  -3.686  1.00 17.16           N  
ATOM   4937  CA  LYS C 223     -41.062  54.688  -4.945  1.00 17.16           C
[truncated: 6,886 more chars]
