# Supplementary material for: Chp1 is a dedicated chaperone at the ribosome that safeguards eEF1A biogenesis
Source: Nat Commun. 2024 Feb 15;15:1382. doi: 10.1038/s41467-024-45645-w (PMC10869706; doi:10.1038/s41467-024-45645-w)
Supplement: Supplementary file 5 — Supplementary Data 2 [file 41467_2024_45645_MOESM5_ESM.zip › Supplmentary Data 2/NAC_PBDC1/NAC_PBDC1_c664a_unrelaxed_rank_005_alphafold2_multimer_v3_model_5_seed_000.pdb]

MODEL     1                                                                     
ATOM      1  N   MET A   1      71.000 -51.125   0.580  1.00 21.11           N  
ATOM      2  CA  MET A   1      71.812 -52.125  -0.097  1.00 21.11           C  
ATOM      3  C   MET A   1      71.188 -53.500  -0.005  1.00 21.11           C  
ATOM      4  CB  MET A   1      73.250 -52.156   0.500  1.00 21.11           C  
ATOM      5  O   MET A   1      71.125 -54.250  -1.000  1.00 21.11           O  
ATOM      6  CG  MET A   1      74.188 -51.250  -0.217  1.00 21.11           C  
ATOM      7  SD  MET A   1      75.938 -51.594   0.258  1.00 21.11           S  
ATOM      8  CE  MET A   1      76.812 -50.969  -1.206  1.00 21.11           C  
ATOM      9  N   PRO A   2      71.062 -54.031   1.040  1.00 20.23           N  
ATOM     10  CA  PRO A   2      71.250 -55.500   1.087  1.00 20.23           C  
ATOM     11  C   PRO A   2      70.125 -56.250   0.460  1.00 20.23           C  
ATOM     12  CB  PRO A   2      71.375 -55.781   2.586  1.00 20.23           C  
ATOM     13  O   PRO A   2      70.312 -57.156  -0.368  1.00 20.23           O  
ATOM     14  CG  PRO A   2      70.688 -54.625   3.248  1.00 20.23           C  
ATOM     15  CD  PRO A   2      70.438 -53.562   2.217  1.00 20.23           C  
ATOM     16  N   GLY A   3      69.312 -56.844   1.211  1.00 17.95           N  
ATOM     17  CA  GLY A   3      69.188 -58.250   1.523  1.00 17.95           C  
ATOM     18  C   GLY A   3      68.125 -58.969   0.716  1.00 17.95           C  
ATOM     19  O   GLY A   3      66.938 -58.719   0.913  1.00 17.95           O  
ATOM     20  N   GLU A   4      68.438 -59.406  -0.701  1.00 23.58           N  
ATOM     21  CA  GLU A   4      68.000 -60.031  -1.945  1.00 23.58           C  
ATOM     22  C   GLU A   4      67.500 -61.469  -1.716  1.00 23.58           C  
ATOM     23  CB  GLU A   4      69.062 -60.000  -2.996  1.00 23.58           C  
ATOM     24  O   GLU A   4      68.250 -62.406  -1.915  1.00 23.58           O  
ATOM     25  CG  GLU A   4      68.625 -59.562  -4.375  1.00 23.58           C  
ATOM     26  CD  GLU A   4      69.750 -59.375  -5.359  1.00 23.58           C  
ATOM     27  OE1 GLU A   4      69.688 -59.938  -6.480  1.00 23.58           O  
ATOM     28  OE2 GLU A   4      70.750 -58.656  -5.012  1.00 23.58           O  
ATOM     29  N   ALA A   5      66.688 -61.625  -0.846  1.00 18.30           N  
ATOM     30  CA  ALA A   5      66.688 -62.969  -0.301  1.00 18.30           C  
ATOM     31  C   ALA A   5      66.312 -64.000  -1.358  1.00 18.30           C  
ATOM     32  CB  ALA A   5      65.812 -63.062   0.912  1.00 18.30           C  
ATOM     33  O   ALA A   5      65.688 -63.656  -2.377  1.00 18.30           O  
ATOM     34  N   THR A   6      65.312 -64.938  -1.233  1.00 17.61           N  
ATOM     35  CA  THR A   6      65.500 -66.375  -1.070  1.00 17.61           C  
ATOM     36  C   THR A   6      65.125 -67.125  -2.352  1.00 17.61           C  
ATOM     37  CB  THR A   6      64.688 -66.938   0.100  1.00 17.61           C  
ATOM     38  O   THR A   6      64.250 -66.688  -3.080  1.00 17.61           O  
ATOM     39  CG2 THR A   6      65.375 -66.688   1.435  1.00 17.61           C  
ATOM     40  OG1 THR A   6      63.406 -66.250   0.120  1.00 17.61           O  
ATOM     41  N   GLU A   7      65.500 -68.312  -2.576  1.00 18.91           N  
ATOM     42  CA  GLU A   7      66.000 -69.375  -3.461  1.00 18.91           C  
ATOM     43  C   GLU A   7      64.875 -70.000  -4.285  1.00 18.91           C  
ATOM     44  CB  GLU A   7      66.750 -70.438  -2.654  1.00 18.91           C  
ATOM     45  O   GLU A   7      64.938 -70.062  -5.516  1.00 18.91           O  
ATOM     46  CG  GLU A   7      67.812 -71.125  -3.424  1.00 18.91           C  
ATOM     47  CD  GLU A   7      68.625 -72.125  -2.572  1.00 18.91           C  
ATOM     48  OE1 GLU A   7      69.438 -72.875  -3.133  1.00 18.91           O  
ATOM     49  OE2 GLU A   7      68.438 -72.125  -1.336  1.00 18.91           O  
ATOM     50  N   THR A   8      64.438 -71.375  -4.168  1.00 17.28           N  
ATOM     51  CA  THR A   8      64.750 -72.500  -4.977  1.00 17.28           C  
ATOM     52  C   THR A   8      63.531 -73.062  -5.711  1.00 17.28           C  
ATOM     53  CB  THR A   8      65.375 -73.625  -4.113  1.00 17.28           C  
ATOM     54  O   THR A   8      63.656 -73.812  -6.660  1.00 17.28           O  
ATOM     55  CG2 THR A   8      66.875 -73.500  -4.020  1.00 17.28           C  
ATOM     56  OG1 THR A   8      64.812 -73.562  -2.793  1.00 17.28           O  
ATOM     57  N   VAL A   9      62.156 -72.938  -5.500  1.00 17.45           N  
ATOM     58  CA  VAL A   9      61.438 -74.188  -5.367  1.00 17.45           C  
ATOM     59  C   VAL A   9      61.125 -74.750  -6.750  1.00 17.45           C  
ATOM     60  CB  VAL A   9      60.156 -74.062  -4.535  1.00 17.45           C  
ATOM     61  O   VAL A   9      60.531 -74.062  -7.586  1.00 17.45           O  
ATOM     62  CG1 VAL A   9      59.875 -75.375  -3.764  1.00 17.45           C  
ATOM     63  CG2 VAL A   9      60.250 -72.875  -3.580  1.00 17.45           C  
ATOM     64  N   PRO A  10      61.344 -76.062  -7.168  1.00 18.31           N  
ATOM     65  CA  PRO A  10      61.656 -76.812  -8.398  1.00 18.31           C  
ATOM     66  C   PRO A  10      60.406 -77.062  -9.258  1.00 18.31           C  
ATOM     67  CB  PRO A  10      62.250 -78.125  -7.895  1.00 18.31           C  
ATOM     68  O   PRO A  10      60.406 -76.750 -10.453  1.00 18.31           O  
ATOM     69  CG  PRO A  10      61.875 -78.125  -6.441  1.00 18.31           C  
ATOM     70  CD  PRO A  10      61.250 -76.812  -6.070  1.00 18.31           C  
ATOM     71  N   ALA A  11      59.438 -78.062  -8.898  1.00 17.39           N  
ATOM     72  CA  ALA A  11      59.375 -79.375  -9.586  1.00 17.39           C  
ATOM     73  C   ALA A  11      58.469 -79.312 -10.812  1.00 17.39           C  
ATOM     74  CB  ALA A  11      58.875 -80.438  -8.641  1.00 17.39           C  
ATOM     75  O   ALA A  11      57.688 -78.312 -10.969  1.00 17.39           O  
ATOM     76  N   THR A  12      57.406 -80.438 -10.977  1.00 16.92           N  
ATOM     77  CA  THR A  12      57.312 -81.562 -11.883  1.00 16.92           C  
ATOM     78  C   THR A  12      56.281 -81.312 -12.992  1.00 16.92           C  
ATOM     79  CB  THR A  12      56.938 -82.875 -11.125  1.00 16.92           C  
ATOM     80  O   THR A  12      56.594 -81.500 -14.172  1.00 16.92           O  
ATOM     81  CG2 THR A  12      58.156 -83.688 -10.750  1.00 16.92           C  
ATOM     82  OG1 THR A  12      56.219 -82.500  -9.938  1.00 16.92           O  
ATOM     83  N   GLU A  13      54.906 -82.000 -12.945  1.00 17.05           N  
ATOM     84  CA  GLU A  13      54.375 -83.125 -13.609  1.00 17.05           C  
ATOM     85  C   GLU A  13      53.406 -82.750 -14.742  1.00 17.05           C  
ATOM     86  CB  GLU A  13      53.656 -84.062 -12.602  1.00 17.05           C  
ATOM     87  O   GLU A  13      52.500 -82.000 -14.531  1.00 17.05           O  
ATOM     88  CG  GLU A  13      54.531 -85.125 -11.969  1.00 17.05           C  
ATOM     89  CD  GLU A  13      53.812 -85.938 -10.938  1.00 17.05           C  
ATOM     90  OE1 GLU A  13      54.188 -87.125 -10.773  1.00 17.05           O  
ATOM     91  OE2 GLU A  13      52.875 -85.438 -10.289  1.00 17.05           O  
ATOM     92  N   GLN A  14      53.719 -83.062 -16.047  1.00 18.36           N  
ATOM     93  CA  GLN A  14      53.250 -82.625 -17.359  1.00 18.36           C  
ATOM     94  C   GLN A  14      51.875 -83.188 -17.672  1.00 18.36           C  
ATOM     95  CB  GLN A  14      54.250 -83.062 -18.438  1.00 18.36           C  
ATOM     96  O   GLN A  14      51.656 -84.375 -17.656  1.00 18.36           O  
ATOM     97  CG  GLN A  14      55.531 -82.188 -18.500  1.00 18.36           C  
ATOM     98  CD  GLN A  14      56.500 -82.625 -19.562  1.00 18.36           C  
ATOM     99  NE2 GLN A  14      57.531 -81.875 -19.797  1.00 18.36           N  
ATOM    100  OE1 GLN A  14      56.312 -83.688 -20.188  1.00 18.36           O  
ATOM    101  N   GLU A  15      50.781 -82.500 -17.469  1.00 17.89           N  
ATOM    102  CA  GLU A  15      49.375 -82.812 -17.469  1.00 17.89           C  
ATOM    103  C   GLU A  15      48.906 -83.250 -18.859  1.00 17.89           C  
ATOM    104  CB  GLU A  15      48.531 -81.625 -16.984  1.00 17.89           C  
ATOM    105  O   GLU A  15      48.906 -82.438 -19.797  1.00 17.89           O  
ATOM    106  CG  GLU A  15      47.344 -82.062 -16.109  1.00 17.89           C  
ATOM    107  CD  GLU A  15      46.656 -80.812 -15.492  1.00 17.89           C  
ATOM    108  OE1 GLU A  15      45.438 -80.938 -15.156  1.00 17.89           O  
ATOM    109  OE2 GLU A  15      47.312 -79.812 -15.328  1.00 17.89           O  
ATOM    110  N   LEU A  16      49.125 -84.625 -19.234  1.00 17.34           N  
ATOM    111  CA  LEU A  16      48.906 -85.312 -20.484  1.00 17.34           C  
ATOM    112  C   LEU A  16      47.500 -85.125 -21.000  1.00 17.34           C  
ATOM    113  CB  LEU A  16      49.188 -86.812 -20.297  1.00 17.34           C  
ATOM    114  O   LEU A  16      46.531 -85.188 -20.234  1.00 17.34           O  
ATOM    115  CG  LEU A  16      50.656 -87.250 -20.500  1.00 17.34           C  
ATOM    116  CD1 LEU A  16      51.094 -88.188 -19.359  1.00 17.34           C  
ATOM    117  CD2 LEU A  16      50.812 -88.000 -21.844  1.00 17.34           C  
ATOM    118  N   PRO A  17      47.219 -84.812 -22.328  1.00 18.14           N  
ATOM    119  CA  PRO A  17      46.125 -84.188 -23.062  1.00 18.14           C  
ATOM    120  C   PRO A  17      44.969 -85.188 -23.281  1.00 18.14           C  
ATOM    121  CB  PRO A  17      46.750 -83.812 -24.406  1.00 18.14           C  
ATOM    122  O   PRO A  17      43.938 -84.812 -23.906  1.00 18.14           O  
ATOM    123  CG  PRO A  17      48.062 -84.562 -24.406  1.00 18.14           C  
ATOM    124  CD  PRO A  17      48.250 -85.250 -23.094  1.00 18.14           C  
ATOM    125  N   GLN A  18      45.031 -86.438 -22.875  1.00 17.12           N  
ATOM    126  CA  GLN A  18      44.531 -87.438 -23.844  1.00 17.12           C  
ATOM    127  C   GLN A  18      43.000 -87.438 -23.906  1.00 17.12           C  
ATOM    128  CB  GLN A  18      45.031 -88.812 -23.484  1.00 17.12           C  
ATOM    129  O   GLN A  18      42.344 -87.812 -22.969  1.00 17.12           O  
ATOM    130  CG  GLN A  18      46.469 -89.125 -23.828  1.00 17.12           C  
ATOM    131  CD  GLN A  18      46.844 -90.562 -23.750  1.00 17.12           C  
ATOM    132  NE2 GLN A  18      48.062 -90.875 -24.156  1.00 17.12           N  
ATOM    133  OE1 GLN A  18      46.062 -91.375 -23.328  1.00 17.12           O  
ATOM    134  N   PRO A  19      42.344 -86.312 -24.328  1.00 16.36           N  
ATOM    135  CA  PRO A  19      40.906 -86.375 -24.016  1.00 16.36           C  
ATOM    136  C   PRO A  19      40.219 -87.625 -24.562  1.00 16.36           C  
ATOM    137  CB  PRO A  19      40.344 -85.125 -24.688  1.00 16.36           C  
ATOM    138  O   PRO A  19      40.719 -88.250 -25.500  1.00 16.36           O  
ATOM    139  CG  PRO A  19      41.406 -84.688 -25.656  1.00 16.36           C  
ATOM    140  CD  PRO A  19      42.656 -85.500 -25.391  1.00 16.36           C  
ATOM    141  N   GLN A  20      38.969 -87.750 -24.000  1.00 15.13           N  
ATOM    142  CA  GLN A  20      38.031 -88.812 -23.625  1.00 15.13           C  
ATOM    143  C   GLN A  20      37.281 -89.312 -24.859  1.00 15.13           C  
ATOM    144  CB  GLN A  20      37.031 -88.312 -22.578  1.00 15.13           C  
ATOM    145  O   GLN A  20      36.688 -88.562 -25.594  1.00 15.13           O  
ATOM    146  CG  GLN A  20      37.562 -88.312 -21.156  1.00 15.13           C  
ATOM    147  CD  GLN A  20      36.594 -87.750 -20.141  1.00 15.13           C  
ATOM    148  NE2 GLN A  20      36.875 -88.000 -18.859  1.00 15.13           N  
ATOM    149  OE1 GLN A  20      35.594 -87.125 -20.516  1.00 15.13           O  
ATOM    150  N   ALA A  21      37.562 -90.562 -25.141  1.00 16.59           N  
ATOM    151  CA  ALA A  21      37.281 -91.500 -26.219  1.00 16.59           C  
ATOM    152  C   ALA A  21      35.812 -91.812 -26.328  1.00 16.59           C  
ATOM    153  CB  ALA A  21      38.062 -92.812 -25.984  1.00 16.59           C  
ATOM    154  O   ALA A  21      35.375 -92.625 -27.156  1.00 16.59           O  
ATOM    155  N   GLU A  22      34.969 -91.125 -25.500  1.00 15.63           N  
ATOM    156  CA  GLU A  22      33.969 -92.125 -25.125  1.00 15.63           C  
ATOM    157  C   GLU A  22      33.219 -92.688 -26.359  1.00 15.63           C  
ATOM    158  CB  GLU A  22      32.969 -91.562 -24.125  1.00 15.63           C  
ATOM    159  O   GLU A  22      32.719 -91.938 -27.156  1.00 15.63           O  
ATOM    160  CG  GLU A  22      33.438 -91.562 -22.688  1.00 15.63           C  
ATOM    161  CD  GLU A  22      32.312 -91.750 -21.688  1.00 15.63           C  
ATOM    162  OE1 GLU A  22      32.562 -92.250 -20.562  1.00 15.63           O  
ATOM    163  OE2 GLU A  22      31.156 -91.375 -22.031  1.00 15.63           O  
ATOM    164  N   THR A  23      33.250 -94.000 -26.469  1.00 16.52           N  
ATOM    165  CA  THR A  23      33.094 -95.000 -27.500  1.00 16.52           C  
ATOM    166  C   THR A  23      31.609 -95.250 -27.766  1.00 16.52           C  
ATOM    167  CB  THR A  23      33.781 -96.312 -27.125  1.00 16.52           C  
ATOM    168  O   THR A  23      31.266 -96.125 -28.562  1.00 16.52           O  
ATOM    169  CG2 THR A  23      35.312 -96.125 -27.156  1.00 16.52           C  
ATOM    170  OG1 THR A  23      33.406 -96.688 -25.797  1.00 16.52           O  
ATOM    171  N   GLY A  24      30.797 -94.688 -26.969  1.00 15.60           N  
ATOM    172  CA  GLY A  24      29.766 -95.688 -26.734  1.00 15.60           C  
ATOM    173  C   GLY A  24      29.109 -96.188 -28.000  1.00 15.60           C  
ATOM    174  O   GLY A  24      29.047 -95.438 -29.000  1.00 15.60           O  
ATOM    175  N   SER A  25      28.578 -97.312 -27.828  1.00 16.67           N  
ATOM    176  CA  SER A  25      28.344 -98.562 -28.625  1.00 16.67           C  
ATOM    177  C   SER A  25      27.219 -98.312 -29.641  1.00 16.67           C  
ATOM    178  CB  SER A  25      28.016 -99.750 -27.703  1.00 16.67           C  
ATOM    179  O   SER A  25      27.453 -98.375 -30.844  1.00 16.67           O  
ATOM    180  OG  SER A  25      27.766-100.875 -28.469  1.00 16.67           O  
ATOM    181  N   GLY A  26      26.172 -99.062 -29.406  1.00 16.59           N  
ATOM    182  CA  GLY A  26      25.688-100.188 -30.188  1.00 16.59           C  
ATOM    183  C   GLY A  26      24.766 -99.812 -31.312  1.00 16.59           C  
ATOM    184  O   GLY A  26      24.297 -98.688 -31.375  1.00 16.59           O  
ATOM    185  N   THR A  27      23.969-100.812 -31.750  1.00 16.98           N  
ATOM    186  CA  THR A  27      23.656-101.438 -33.000  1.00 16.98           C  
ATOM    187  C   THR A  27      22.453-100.812 -33.688  1.00 16.98           C  
ATOM    188  CB  THR A  27      23.406-102.938 -32.812  1.00 16.98           C  
ATOM    189  O   THR A  27      22.547-100.375 -34.812  1.00 16.98           O  
ATOM    190  CG2 THR A  27      24.688-103.688 -32.406  1.00 16.98           C  
ATOM    191  OG1 THR A  27      22.438-103.125 -31.766  1.00 16.98           O  
ATOM    192  N   GLU A  28      21.281-101.625 -33.750  1.00 18.06           N  
ATOM    193  CA  GLU A  28      20.703-102.250 -34.938  1.00 18.06           C  
ATOM    194  C   GLU A  28      19.609-101.375 -35.562  1.00 18.06           C  
ATOM    195  CB  GLU A  28      20.141-103.625 -34.594  1.00 18.06           C  
ATOM    196  O   GLU A  28      19.109-100.438 -34.906  1.00 18.06           O  
ATOM    197  CG  GLU A  28      21.172-104.750 -34.625  1.00 18.06           C  
ATOM    198  CD  GLU A  28      20.562-106.125 -34.531  1.00 18.06           C  
ATOM    199  OE1 GLU A  28      21.219-107.125 -34.969  1.00 18.06           O  
ATOM    200  OE2 GLU A  28      19.422-106.250 -34.031  1.00 18.06           O  
ATOM    201  N   SER A  29      18.844-102.000 -36.562  1.00 17.41           N  
ATOM    202  CA  SER A  29      18.359-101.812 -37.938  1.00 17.41           C  
ATOM    203  C   SER A  29      16.922-101.250 -37.938  1.00 17.41           C  
ATOM    204  CB  SER A  29      18.406-103.125 -38.719  1.00 17.41           C  
ATOM    205  O   SER A  29      16.281-101.250 -39.000  1.00 17.41           O  
ATOM    206  OG  SER A  29      19.734-103.625 -38.812  1.00 17.41           O  
ATOM    207  N   ASP A  30      16.406-100.875 -36.781  1.00 16.22           N  
ATOM    208  CA  ASP A  30      14.961-101.062 -36.750  1.00 16.22           C  
ATOM    209  C   ASP A  30      14.305-100.438 -37.969  1.00 16.22           C  
ATOM    210  CB  ASP A  30      14.352-100.500 -35.469  1.00 16.22           C  
ATOM    211  O   ASP A  30      14.586 -99.250 -38.281  1.00 16.22           O  
ATOM    212  CG  ASP A  30      14.219-101.562 -34.375  1.00 16.22           C  
ATOM    213  OD1 ASP A  30      14.133-102.750 -34.688  1.00 16.22           O  
ATOM    214  OD2 ASP A  30      14.188-101.188 -33.188  1.00 16.22           O  
ATOM    215  N   SER A  31      13.648-101.188 -38.750  1.00 19.19           N  
ATOM    216  CA  SER A  31      13.055-101.312 -40.094  1.00 19.19           C  
ATOM    217  C   SER A  31      11.922-100.312 -40.281  1.00 19.19           C  
ATOM    218  CB  SER A  31      12.531-102.750 -40.312  1.00 19.19           C  
ATOM    219  O   SER A  31      11.086-100.438 -41.156  1.00 19.19           O  
ATOM    220  OG  SER A  31      13.594-103.688 -40.281  1.00 19.19           O  
ATOM    221  N   ASP A  32      11.750 -99.312 -39.406  1.00 17.34           N  
ATOM    222  CA  ASP A  32      10.406 -98.812 -39.156  1.00 17.34           C  
ATOM    223  C   ASP A  32       9.734 -98.312 -40.438  1.00 17.34           C  
ATOM    224  CB  ASP A  32      10.438 -97.625 -38.156  1.00 17.34           C  
ATOM    225  O   ASP A  32      10.305 -97.562 -41.188  1.00 17.34           O  
ATOM    226  CG  ASP A  32       9.555 -97.875 -36.938  1.00 17.34           C  
ATOM    227  OD1 ASP A  32       8.664 -98.750 -37.000  1.00 17.34           O  
ATOM    228  OD2 ASP A  32       9.758 -97.188 -35.906  1.00 17.34           O  
ATOM    229  N   GLU A  33       8.711 -99.000 -40.844  1.00 20.28           N  
ATOM    230  CA  GLU A  33       7.910 -99.125 -42.062  1.00 20.28           C  
ATOM    231  C   GLU A  33       7.488 -97.750 -42.594  1.00 20.28           C  
ATOM    232  CB  GLU A  33       6.676-100.000 -41.812  1.00 20.28           C  
ATOM    233  O   GLU A  33       7.340 -96.812 -41.812  1.00 20.28           O  
ATOM    234  CG  GLU A  33       6.207-100.750 -43.031  1.00 20.28           C  
ATOM    235  CD  GLU A  33       5.230-101.875 -42.719  1.00 20.28           C  
ATOM    236  OE1 GLU A  33       4.805-102.625 -43.625  1.00 20.28           O  
ATOM    237  OE2 GLU A  33       4.891-102.062 -41.500  1.00 20.28           O  
ATOM    238  N   SER A  34       7.074 -97.625 -43.906  1.00 18.94           N  
ATOM    239  CA  SER A  34       7.094 -96.812 -45.094  1.00 18.94           C  
ATOM    240  C   SER A  34       6.012 -95.750 -45.062  1.00 18.94           C  
ATOM    241  CB  SER A  34       6.910 -97.688 -46.344  1.00 18.94           C  
ATOM    242  O   SER A  34       5.594 -95.250 -46.094  1.00 18.94           O  
ATOM    243  OG  SER A  34       7.719 -98.812 -46.281  1.00 18.94           O  
ATOM    244  N   VAL A  35       5.438 -95.375 -43.750  1.00 19.09           N  
ATOM    245  CA  VAL A  35       4.082 -94.875 -43.938  1.00 19.09           C  
ATOM    246  C   VAL A  35       4.082 -93.688 -44.875  1.00 19.09           C  
ATOM    247  CB  VAL A  35       3.465 -94.500 -42.562  1.00 19.09           C  
ATOM    248  O   VAL A  35       4.773 -92.688 -44.656  1.00 19.09           O  
ATOM    249  CG1 VAL A  35       2.023 -94.000 -42.750  1.00 19.09           C  
ATOM    250  CG2 VAL A  35       3.527 -95.625 -41.594  1.00 19.09           C  
ATOM    251  N   PRO A  36       3.566 -93.688 -46.094  1.00 19.75           N  
ATOM    252  CA  PRO A  36       3.688 -92.875 -47.312  1.00 19.75           C  
ATOM    253  C   PRO A  36       3.211 -91.438 -47.125  1.00 19.75           C  
ATOM    254  CB  PRO A  36       2.797 -93.625 -48.312  1.00 19.75           C  
ATOM    255  O   PRO A  36       3.020 -90.750 -48.094  1.00 19.75           O  
ATOM    256  CG  PRO A  36       1.977 -94.562 -47.469  1.00 19.75           C  
ATOM    257  CD  PRO A  36       2.492 -94.500 -46.062  1.00 19.75           C  
ATOM    258  N   GLU A  37       3.250 -90.750 -45.906  1.00 18.42           N  
ATOM    259  CA  GLU A  37       2.178 -89.812 -45.719  1.00 18.42           C  
ATOM    260  C   GLU A  37       2.297 -88.625 -46.656  1.00 18.42           C  
ATOM    261  CB  GLU A  37       2.186 -89.312 -44.250  1.00 18.42           C  
ATOM    262  O   GLU A  37       2.822 -87.562 -46.312  1.00 18.42           O  
ATOM    263  CG  GLU A  37       1.396 -90.188 -43.312  1.00 18.42           C  
ATOM    264  CD  GLU A  37       1.281 -89.562 -41.906  1.00 18.42           C  
ATOM    265  OE1 GLU A  37       0.462 -90.062 -41.094  1.00 18.42           O  
ATOM    266  OE2 GLU A  37       2.016 -88.625 -41.625  1.00 18.42           O  
ATOM    267  N   LEU A  38       2.633 -88.688 -47.906  1.00 18.44           N  
ATOM    268  CA  LEU A  38       3.297 -87.625 -48.656  1.00 18.44           C  
ATOM    269  C   LEU A  38       2.471 -86.312 -48.625  1.00 18.44           C  
ATOM    270  CB  LEU A  38       3.545 -88.062 -50.094  1.00 18.44           C  
ATOM    271  O   LEU A  38       2.965 -85.250 -48.219  1.00 18.44           O  
ATOM    272  CG  LEU A  38       4.840 -88.812 -50.375  1.00 18.44           C  
ATOM    273  CD1 LEU A  38       4.680 -89.688 -51.594  1.00 18.44           C  
ATOM    274  CD2 LEU A  38       6.004 -87.812 -50.562  1.00 18.44           C  
ATOM    275  N   GLU A  39       2.197 -85.562 -49.906  1.00 18.22           N  
ATOM    276  CA  GLU A  39       2.459 -84.312 -50.531  1.00 18.22           C  
ATOM    277  C   GLU A  39       1.251 -83.375 -50.406  1.00 18.22           C  
ATOM    278  CB  GLU A  39       2.838 -84.500 -52.000  1.00 18.22           C  
ATOM    279  O   GLU A  39       0.175 -83.688 -50.938  1.00 18.22           O  
ATOM    280  CG  GLU A  39       4.320 -84.750 -52.219  1.00 18.22           C  
ATOM    281  CD  GLU A  39       4.699 -84.812 -53.688  1.00 18.22           C  
ATOM    282  OE1 GLU A  39       5.906 -84.750 -54.000  1.00 18.22           O  
ATOM    283  OE2 GLU A  39       3.777 -84.938 -54.531  1.00 18.22           O  
ATOM    284  N   GLU A  40       1.114 -82.625 -49.312  1.00 20.12           N  
ATOM    285  CA  GLU A  40       0.174 -81.625 -48.781  1.00 20.12           C  
ATOM    286  C   GLU A  40       0.019 -80.438 -49.719  1.00 20.12           C  
ATOM    287  CB  GLU A  40       0.625 -81.188 -47.375  1.00 20.12           C  
ATOM    288  O   GLU A  40       0.914 -79.562 -49.781  1.00 20.12           O  
ATOM    289  CG  GLU A  40       0.248 -82.125 -46.250  1.00 20.12           C  
ATOM    290  CD  GLU A  40       0.488 -81.562 -44.875  1.00 20.12           C  
ATOM    291  OE1 GLU A  40      -0.065 -82.062 -43.906  1.00 20.12           O  
ATOM    292  OE2 GLU A  40       1.232 -80.562 -44.781  1.00 20.12           O  
ATOM    293  N   GLN A  41      -0.458 -80.562 -50.906  1.00 18.20           N  
ATOM    294  CA  GLN A  41      -0.452 -79.562 -51.969  1.00 18.20           C  
ATOM    295  C   GLN A  41      -0.924 -78.188 -51.500  1.00 18.20           C  
ATOM    296  CB  GLN A  41      -1.330 -80.062 -53.125  1.00 18.20           C  
ATOM    297  O   GLN A  41      -1.573 -78.125 -50.469  1.00 18.20           O  
ATOM    298  CG  GLN A  41      -0.660 -81.125 -54.031  1.00 18.20           C  
ATOM    299  CD  GLN A  41      -1.546 -81.562 -55.188  1.00 18.20           C  
ATOM    300  NE2 GLN A  41      -1.003 -82.375 -56.062  1.00 18.20           N  
ATOM    301  OE1 GLN A  41      -2.709 -81.125 -55.281  1.00 18.20           O  
ATOM    302  N   ASP A  42      -1.177 -77.062 -52.531  1.00 17.27           N  
ATOM    303  CA  ASP A  42      -0.802 -75.750 -52.938  1.00 17.27           C  
ATOM    304  C   ASP A  42      -1.810 -74.688 -52.438  1.00 17.27           C  
ATOM    305  CB  ASP A  42      -0.689 -75.625 -54.469  1.00 17.27           C  
ATOM    306  O   ASP A  42      -1.646 -73.500 -52.656  1.00 17.27           O  
ATOM    307  CG  ASP A  42       0.268 -74.562 -54.938  1.00 17.27           C  
ATOM    308  OD1 ASP A  42       1.022 -74.000 -54.094  1.00 17.27           O  
ATOM    309  OD2 ASP A  42       0.266 -74.250 -56.156  1.00 17.27           O  
ATOM    310  N   SER A  43      -2.996 -75.188 -51.938  1.00 21.52           N  
ATOM    311  CA  SER A  43      -4.156 -74.375 -52.250  1.00 21.52           C  
ATOM    312  C   SER A  43      -4.102 -73.000 -51.531  1.00 21.52           C  
ATOM    313  CB  SER A  43      -5.449 -75.062 -51.875  1.00 21.52           C  
ATOM    314  O   SER A  43      -4.504 -72.938 -50.375  1.00 21.52           O  
ATOM    315  OG  SER A  43      -5.551 -76.312 -52.594  1.00 21.52           O  
ATOM    316  N   THR A  44      -3.020 -72.188 -51.750  1.00 19.39           N  
ATOM    317  CA  THR A  44      -2.512 -70.938 -51.125  1.00 19.39           C  
ATOM    318  C   THR A  44      -3.557 -69.875 -51.188  1.00 19.39           C  
ATOM    319  CB  THR A  44      -1.215 -70.500 -51.812  1.00 19.39           C  
ATOM    320  O   THR A  44      -3.498 -68.875 -50.406  1.00 19.39           O  
ATOM    321  CG2 THR A  44      -0.020 -71.312 -51.344  1.00 19.39           C  
ATOM    322  OG1 THR A  44      -1.355 -70.625 -53.219  1.00 19.39           O  
ATOM    323  N   GLN A  45      -4.312 -69.625 -52.375  1.00 18.91           N  
ATOM    324  CA  GLN A  45      -4.379 -68.250 -52.875  1.00 18.91           C  
ATOM    325  C   GLN A  45      -5.246 -67.375 -51.969  1.00 18.91           C  
ATOM    326  CB  GLN A  45      -4.922 -68.250 -54.281  1.00 18.91           C  
ATOM    327  O   GLN A  45      -5.004 -66.188 -51.844  1.00 18.91           O  
ATOM    328  CG  GLN A  45      -3.842 -68.312 -55.375  1.00 18.91           C  
ATOM    329  CD  GLN A  45      -4.410 -68.312 -56.781  1.00 18.91           C  
ATOM    330  NE2 GLN A  45      -3.529 -68.375 -57.750  1.00 18.91           N  
ATOM    331  OE1 GLN A  45      -5.629 -68.375 -56.969  1.00 18.91           O  
ATOM    332  N   ALA A  46      -6.492 -67.875 -51.594  1.00 19.02           N  
ATOM    333  CA  ALA A  46      -7.617 -67.000 -51.688  1.00 19.02           C  
ATOM    334  C   ALA A  46      -7.590 -65.938 -50.594  1.00 19.02           C  
ATOM    335  CB  ALA A  46      -8.938 -67.750 -51.688  1.00 19.02           C  
ATOM    336  O   ALA A  46      -8.188 -64.875 -50.688  1.00 19.02           O  
ATOM    337  N   THR A  47      -7.219 -66.375 -49.312  1.00 20.09           N  
ATOM    338  CA  THR A  47      -7.953 -65.750 -48.250  1.00 20.09           C  
ATOM    339  C   THR A  47      -7.383 -64.312 -47.969  1.00 20.09           C  
ATOM    340  CB  THR A  47      -7.914 -66.562 -46.938  1.00 20.09           C  
ATOM    341  O   THR A  47      -7.270 -63.938 -46.812  1.00 20.09           O  
ATOM    342  CG2 THR A  47      -9.211 -67.375 -46.781  1.00 20.09           C  
ATOM    343  OG1 THR A  47      -6.820 -67.500 -47.031  1.00 20.09           O  
ATOM    344  N   THR A  48      -6.625 -63.719 -48.906  1.00 20.17           N  
ATOM    345  CA  THR A  48      -5.781 -62.594 -48.531  1.00 20.17           C  
ATOM    346  C   THR A  48      -6.633 -61.406 -48.062  1.00 20.17           C  
ATOM    347  CB  THR A  48      -4.891 -62.125 -49.688  1.00 20.17           C  
ATOM    348  O   THR A  48      -6.180 -60.594 -47.250  1.00 20.17           O  
ATOM    349  CG2 THR A  48      -3.514 -61.688 -49.188  1.00 20.17           C  
ATOM    350  OG1 THR A  48      -4.734 -63.219 -50.625  1.00 20.17           O  
ATOM    351  N   GLN A  49      -7.805 -61.062 -48.719  1.00 19.44           N  
ATOM    352  CA  GLN A  49      -8.023 -59.625 -48.969  1.00 19.44           C  
ATOM    353  C   GLN A  49      -8.492 -58.938 -47.688  1.00 19.44           C  
ATOM    354  CB  GLN A  49      -9.047 -59.438 -50.094  1.00 19.44           C  
ATOM    355  O   GLN A  49      -8.312 -57.719 -47.562  1.00 19.44           O  
ATOM    356  CG  GLN A  49      -8.422 -59.281 -51.469  1.00 19.44           C  
ATOM    357  CD  GLN A  49      -9.453 -59.094 -52.562  1.00 19.44           C  
ATOM    358  NE2 GLN A  49      -9.047 -59.344 -53.812  1.00 19.44           N  
ATOM    359  OE1 GLN A  49     -10.617 -58.781 -52.312  1.00 19.44           O  
ATOM    360  N   GLN A  50      -9.328 -59.594 -46.844  1.00 19.94           N  
ATOM    361  CA  GLN A  50     -10.297 -58.719 -46.188  1.00 19.94           C  
ATOM    362  C   GLN A  50      -9.633 -57.875 -45.094  1.00 19.94           C  
ATOM    363  CB  GLN A  50     -11.438 -59.562 -45.562  1.00 19.94           C  
ATOM    364  O   GLN A  50     -10.258 -57.000 -44.500  1.00 19.94           O  
ATOM    365  CG  GLN A  50     -12.742 -59.469 -46.344  1.00 19.94           C  
ATOM    366  CD  GLN A  50     -13.773 -60.469 -45.875  1.00 19.94           C  
ATOM    367  NE2 GLN A  50     -14.992 -60.344 -46.375  1.00 19.94           N  
ATOM    368  OE1 GLN A  50     -13.477 -61.344 -45.062  1.00 19.94           O  
ATOM    369  N   ALA A  51      -8.469 -58.312 -44.562  1.00 22.31           N  
ATOM    370  CA  ALA A  51      -8.133 -57.812 -43.250  1.00 22.31           C  
ATOM    371  C   ALA A  51      -7.758 -56.312 -43.281  1.00 22.31           C  
ATOM    372  CB  ALA A  51      -7.000 -58.625 -42.625  1.00 22.31           C  
ATOM    373  O   ALA A  51      -7.246 -55.781 -42.312  1.00 22.31           O  
ATOM    374  N   GLN A  52      -7.852 -55.688 -44.375  1.00 21.28           N  
ATOM    375  CA  GLN A  52      -7.145 -54.406 -44.438  1.00 21.28           C  
ATOM    376  C   GLN A  52      -7.738 -53.406 -43.438  1.00 21.28           C  
ATOM    377  CB  GLN A  52      -7.184 -53.812 -45.844  1.00 21.28           C  
ATOM    378  O   GLN A  52      -7.027 -52.531 -42.938  1.00 21.28           O  
ATOM    379  CG  GLN A  52      -6.066 -54.344 -46.750  1.00 21.28           C  
ATOM    380  CD  GLN A  52      -6.117 -53.719 -48.156  1.00 21.28           C  
ATOM    381  NE2 GLN A  52      -5.180 -54.125 -49.000  1.00 21.28           N  
ATOM    382  OE1 GLN A  52      -6.988 -52.906 -48.438  1.00 21.28           O  
ATOM    383  N   LEU A  53      -9.102 -53.281 -43.438  1.00 22.95           N  
ATOM    384  CA  LEU A  53      -9.625 -51.938 -43.156  1.00 22.95           C  
ATOM    385  C   LEU A  53      -9.430 -51.562 -41.719  1.00 22.95           C  
ATOM    386  CB  LEU A  53     -11.109 -51.875 -43.531  1.00 22.95           C  
ATOM    387  O   LEU A  53      -9.617 -50.406 -41.344  1.00 22.95           O  
ATOM    388  CG  LEU A  53     -11.438 -51.438 -44.969  1.00 22.95           C  
ATOM    389  CD1 LEU A  53     -12.742 -52.062 -45.438  1.00 22.95           C  
ATOM    390  CD2 LEU A  53     -11.508 -49.906 -45.031  1.00 22.95           C  
ATOM    391  N   ALA A  54      -9.453 -52.531 -40.750  1.00 21.36           N  
ATOM    392  CA  ALA A  54      -9.734 -52.062 -39.406  1.00 21.36           C  
ATOM    393  C   ALA A  54      -8.594 -51.219 -38.875  1.00 21.36           C  
ATOM    394  CB  ALA A  54      -9.977 -53.250 -38.469  1.00 21.36           C  
ATOM    395  O   ALA A  54      -8.641 -50.750 -37.719  1.00 21.36           O  
ATOM    396  N   ALA A  55      -7.402 -51.281 -39.406  1.00 22.61           N  
ATOM    397  CA  ALA A  55      -6.238 -50.781 -38.688  1.00 22.61           C  
ATOM    398  C   ALA A  55      -6.285 -49.281 -38.500  1.00 22.61           C  
ATOM    399  CB  ALA A  55      -4.949 -51.219 -39.375  1.00 22.61           C  
ATOM    400  O   ALA A  55      -5.324 -48.656 -38.031  1.00 22.61           O  
ATOM    401  N   ALA A  56      -7.141 -48.594 -39.219  1.00 20.98           N  
ATOM    402  CA  ALA A  56      -6.801 -47.188 -39.375  1.00 20.98           C  
ATOM    403  C   ALA A  56      -6.918 -46.438 -38.062  1.00 20.98           C  
ATOM    404  CB  ALA A  56      -7.695 -46.531 -40.438  1.00 20.98           C  
ATOM    405  O   ALA A  56      -6.242 -45.406 -37.844  1.00 20.98           O  
ATOM    406  N   ALA A  57      -8.039 -46.625 -37.281  1.00 22.42           N  
ATOM    407  CA  ALA A  57      -8.492 -45.500 -36.469  1.00 22.42           C  
ATOM    408  C   ALA A  57      -7.582 -45.281 -35.281  1.00 22.42           C  
ATOM    409  CB  ALA A  57      -9.930 -45.719 -36.031  1.00 22.42           C  
ATOM    410  O   ALA A  57      -7.996 -44.688 -34.281  1.00 22.42           O  
ATOM    411  N   GLU A  58      -6.449 -45.875 -35.188  1.00 23.31           N  
ATOM    412  CA  GLU A  58      -5.734 -45.656 -33.938  1.00 23.31           C  
ATOM    413  C   GLU A  58      -5.602 -44.188 -33.625  1.00 23.31           C  
ATOM    414  CB  GLU A  58      -4.348 -46.312 -34.000  1.00 23.31           C  
ATOM    415  O   GLU A  58      -4.895 -43.438 -34.312  1.00 23.31           O  
ATOM    416  CG  GLU A  58      -4.363 -47.812 -33.750  1.00 23.31           C  
ATOM    417  CD  GLU A  58      -2.975 -48.438 -33.625  1.00 23.31           C  
ATOM    418  OE1 GLU A  58      -2.846 -49.562 -33.125  1.00 23.31           O  
ATOM    419  OE2 GLU A  58      -2.006 -47.750 -34.062  1.00 23.31           O  
ATOM    420  N   ILE A  59      -6.688 -43.594 -33.156  1.00 24.41           N  
ATOM    421  CA  ILE A  59      -6.699 -42.188 -32.781  1.00 24.41           C  
ATOM    422  C   ILE A  59      -5.488 -41.875 -31.891  1.00 24.41           C  
ATOM    423  CB  ILE A  59      -8.008 -41.812 -32.031  1.00 24.41           C  
ATOM    424  O   ILE A  59      -5.355 -42.406 -30.797  1.00 24.41           O  
ATOM    425  CG1 ILE A  59      -9.219 -42.062 -32.938  1.00 24.41           C  
ATOM    426  CG2 ILE A  59      -7.961 -40.344 -31.578  1.00 24.41           C  
ATOM    427  CD1 ILE A  59     -10.547 -42.031 -32.219  1.00 24.41           C  
ATOM    428  N   ASP A  60      -4.371 -41.688 -32.406  1.00 24.55           N  
ATOM    429  CA  ASP A  60      -3.154 -41.344 -31.688  1.00 24.55           C  
ATOM    430  C   ASP A  60      -3.438 -40.281 -30.609  1.00 24.55           C  
ATOM    431  CB  ASP A  60      -2.084 -40.844 -32.656  1.00 24.55           C  
ATOM    432  O   ASP A  60      -3.883 -39.188 -30.922  1.00 24.55           O  
ATOM    433  CG  ASP A  60      -0.794 -41.625 -32.594  1.00 24.55           C  
ATOM    434  OD1 ASP A  60      -0.653 -42.500 -31.688  1.00 24.55           O  
ATOM    435  OD2 ASP A  60       0.091 -41.406 -33.438  1.00 24.55           O  
ATOM    436  N   GLU A  61      -4.000 -40.625 -29.453  1.00 27.16           N  
ATOM    437  CA  GLU A  61      -4.234 -39.688 -28.359  1.00 27.16           C  
ATOM    438  C   GLU A  61      -3.104 -38.656 -28.266  1.00 27.16           C  
ATOM    439  CB  GLU A  61      -4.398 -40.438 -27.031  1.00 27.16           C  
ATOM    440  O   GLU A  61      -1.935 -39.031 -28.125  1.00 27.16           O  
ATOM    441  CG  GLU A  61      -5.828 -40.844 -26.734  1.00 27.16           C  
ATOM    442  CD  GLU A  61      -6.016 -41.375 -25.328  1.00 27.16           C  
ATOM    443  OE1 GLU A  61      -7.176 -41.531 -24.891  1.00 27.16           O  
ATOM    444  OE2 GLU A  61      -4.992 -41.625 -24.656  1.00 27.16           O  
ATOM    445  N   GLU A  62      -3.145 -37.562 -28.828  1.00 28.77           N  
ATOM    446  CA  GLU A  62      -2.125 -36.531 -28.844  1.00 28.77           C  
ATOM    447  C   GLU A  62      -1.540 -36.312 -27.453  1.00 28.77           C  
ATOM    448  CB  GLU A  62      -2.701 -35.219 -29.391  1.00 28.77           C  
ATOM    449  O   GLU A  62      -2.281 -36.156 -26.469  1.00 28.77           O  
ATOM    450  CG  GLU A  62      -2.666 -35.094 -30.906  1.00 28.77           C  
ATOM    451  CD  GLU A  62      -2.658 -33.688 -31.406  1.00 28.77           C  
ATOM    452  OE1 GLU A  62      -2.258 -33.438 -32.562  1.00 28.77           O  
ATOM    453  OE2 GLU A  62      -3.059 -32.781 -30.625  1.00 28.77           O  
ATOM    454  N   PRO A  63      -0.308 -36.812 -27.031  1.00 28.70           N  
ATOM    455  CA  PRO A  63       0.271 -36.531 -25.719  1.00 28.70           C  
ATOM    456  C   PRO A  63      -0.081 -35.156 -25.188  1.00 28.70           C  
ATOM    457  CB  PRO A  63       1.776 -36.656 -25.969  1.00 28.70           C  
ATOM    458  O   PRO A  63      -0.094 -34.188 -25.953  1.00 28.70           O  
ATOM    459  CG  PRO A  63       1.922 -36.688 -27.453  1.00 28.70           C  
ATOM    460  CD  PRO A  63       0.553 -36.781 -28.062  1.00 28.70           C  
ATOM    461  N   VAL A  64      -1.040 -34.875 -24.391  1.00 30.08           N  
ATOM    462  CA  VAL A  64      -1.290 -33.625 -23.688  1.00 30.08           C  
ATOM    463  C   VAL A  64       0.026 -32.875 -23.484  1.00 30.08           C  
ATOM    464  CB  VAL A  64      -1.990 -33.844 -22.344  1.00 30.08           C  
ATOM    465  O   VAL A  64       0.994 -33.438 -22.969  1.00 30.08           O  
ATOM    466  CG1 VAL A  64      -2.270 -32.531 -21.641  1.00 30.08           C  
ATOM    467  CG2 VAL A  64      -3.285 -34.656 -22.531  1.00 30.08           C  
ATOM    468  N   SER A  65       0.331 -31.859 -24.312  1.00 31.89           N  
ATOM    469  CA  SER A  65       1.510 -31.000 -24.406  1.00 31.89           C  
ATOM    470  C   SER A  65       2.074 -30.688 -23.016  1.00 31.89           C  
ATOM    471  CB  SER A  65       1.174 -29.703 -25.141  1.00 31.89           C  
ATOM    472  O   SER A  65       1.405 -30.047 -22.203  1.00 31.89           O  
ATOM    473  OG  SER A  65      -0.152 -29.734 -25.641  1.00 31.89           O  
ATOM    474  N   LYS A  66       2.596 -31.594 -22.109  1.00 36.41           N  
ATOM    475  CA  LYS A  66       3.463 -31.062 -21.062  1.00 36.41           C  
ATOM    476  C   LYS A  66       4.152 -29.781 -21.516  1.00 36.41           C  
ATOM    477  CB  LYS A  66       4.508 -32.094 -20.656  1.00 36.41           C  
ATOM    478  O   LYS A  66       4.742 -29.734 -22.609  1.00 36.41           O  
ATOM    479  CG  LYS A  66       4.039 -33.062 -19.562  1.00 36.41           C  
ATOM    480  CD  LYS A  66       5.145 -34.000 -19.156  1.00 36.41           C  
ATOM    481  CE  LYS A  66       4.668 -35.000 -18.078  1.00 36.41           C  
ATOM    482  NZ  LYS A  66       5.715 -36.000 -17.750  1.00 36.41           N  
ATOM    483  N   ALA A  67       3.713 -28.578 -21.266  1.00 44.16           N  
ATOM    484  CA  ALA A  67       4.348 -27.328 -21.688  1.00 44.16           C  
ATOM    485  C   ALA A  67       5.848 -27.516 -21.875  1.00 44.16           C  
ATOM    486  CB  ALA A  67       4.078 -26.234 -20.656  1.00 44.16           C  
ATOM    487  O   ALA A  67       6.473 -28.328 -21.203  1.00 44.16           O  
ATOM    488  N   LYS A  68       6.484 -27.453 -23.094  1.00 52.16           N  
ATOM    489  CA  LYS A  68       7.910 -27.453 -23.422  1.00 52.16           C  
ATOM    490  C   LYS A  68       8.734 -26.922 -22.250  1.00 52.16           C  
ATOM    491  CB  LYS A  68       8.172 -26.609 -24.656  1.00 52.16           C  
ATOM    492  O   LYS A  68       8.602 -25.766 -21.844  1.00 52.16           O  
ATOM    493  CG  LYS A  68       8.023 -27.375 -25.969  1.00 52.16           C  
ATOM    494  CD  LYS A  68       8.375 -26.500 -27.172  1.00 52.16           C  
ATOM    495  CE  LYS A  68       8.164 -27.234 -28.484  1.00 52.16           C  
ATOM    496  NZ  LYS A  68       8.445 -26.375 -29.656  1.00 52.16           N  
ATOM    497  N   GLN A  69       8.945 -27.766 -21.219  1.00 62.62           N  
ATOM    498  CA  GLN A  69       9.883 -27.391 -20.156  1.00 62.62           C  
ATOM    499  C   GLN A  69      11.156 -26.781 -20.750  1.00 62.62           C  
ATOM    500  CB  GLN A  69      10.227 -28.594 -19.297  1.00 62.62           C  
ATOM    501  O   GLN A  69      11.727 -27.328 -21.688  1.00 62.62           O  
ATOM    502  CG  GLN A  69       9.070 -29.078 -18.406  1.00 62.62           C  
ATOM    503  CD  GLN A  69       9.391 -30.359 -17.672  1.00 62.62           C  
ATOM    504  NE2 GLN A  69       8.445 -30.812 -16.859  1.00 62.62           N  
ATOM    505  OE1 GLN A  69      10.469 -30.938 -17.844  1.00 62.62           O  
ATOM    506  N   SER A  70      11.359 -25.625 -20.625  1.00 71.81           N  
ATOM    507  CA  SER A  70      12.602 -24.953 -21.016  1.00 71.81           C  
ATOM    508  C   SER A  70      13.820 -25.688 -20.453  1.00 71.81           C  
ATOM    509  CB  SER A  70      12.594 -23.500 -20.531  1.00 71.81           C  
ATOM    510  O   SER A  70      13.703 -26.500 -19.547  1.00 71.81           O  
ATOM    511  OG  SER A  70      13.875 -22.922 -20.688  1.00 71.81           O  
ATOM    512  N   ARG A  71      14.906 -25.719 -21.172  1.00 73.75           N  
ATOM    513  CA  ARG A  71      16.188 -26.266 -20.734  1.00 73.75           C  
ATOM    514  C   ARG A  71      16.484 -25.859 -19.297  1.00 73.75           C  
ATOM    515  CB  ARG A  71      17.312 -25.828 -21.656  1.00 73.75           C  
ATOM    516  O   ARG A  71      16.938 -26.672 -18.484  1.00 73.75           O  
ATOM    517  CG  ARG A  71      18.609 -26.594 -21.469  1.00 73.75           C  
ATOM    518  CD  ARG A  71      19.688 -26.156 -22.453  1.00 73.75           C  
ATOM    519  NE  ARG A  71      20.953 -26.812 -22.188  1.00 73.75           N  
ATOM    520  NH1 ARG A  71      22.078 -25.797 -23.938  1.00 73.75           N  
ATOM    521  NH2 ARG A  71      23.172 -27.281 -22.562  1.00 73.75           N  
ATOM    522  CZ  ARG A  71      22.062 -26.625 -22.891  1.00 73.75           C  
ATOM    523  N   SER A  72      16.109 -24.625 -19.031  1.00 76.88           N  
ATOM    524  CA  SER A  72      16.359 -24.125 -17.688  1.00 76.88           C  
ATOM    525  C   SER A  72      15.453 -24.797 -16.672  1.00 76.88           C  
ATOM    526  CB  SER A  72      16.172 -22.609 -17.625  1.00 76.88           C  
ATOM    527  O   SER A  72      15.867 -25.078 -15.547  1.00 76.88           O  
ATOM    528  OG  SER A  72      17.047 -21.953 -18.531  1.00 76.88           O  
ATOM    529  N   GLU A  73      14.305 -25.031 -17.062  1.00 80.62           N  
ATOM    530  CA  GLU A  73      13.375 -25.719 -16.172  1.00 80.62           C  
ATOM    531  C   GLU A  73      13.828 -27.156 -15.883  1.00 80.62           C  
ATOM    532  CB  GLU A  73      11.961 -25.719 -16.766  1.00 80.62           C  
ATOM    533  O   GLU A  73      13.734 -27.625 -14.750  1.00 80.62           O  
ATOM    534  CG  GLU A  73      10.898 -26.281 -15.844  1.00 80.62           C  
ATOM    535  CD  GLU A  73       9.508 -26.266 -16.453  1.00 80.62           C  
ATOM    536  OE1 GLU A  73       8.578 -26.875 -15.859  1.00 80.62           O  
ATOM    537  OE2 GLU A  73       9.336 -25.656 -17.516  1.00 80.62           O  
ATOM    538  N   LYS A  74      14.328 -27.875 -16.812  1.00 78.75           N  
ATOM    539  CA  LYS A  74      14.844 -29.234 -16.641  1.00 78.75           C  
ATOM    540  C   LYS A  74      16.016 -29.266 -15.664  1.00 78.75           C  
ATOM    541  CB  LYS A  74      15.273 -29.812 -18.000  1.00 78.75           C  
ATOM    542  O   LYS A  74      16.094 -30.156 -14.820  1.00 78.75           O  
ATOM    543  CG  LYS A  74      14.125 -30.359 -18.828  1.00 78.75           C  
ATOM    544  CD  LYS A  74      14.617 -30.969 -20.125  1.00 78.75           C  
ATOM    545  CE  LYS A  74      13.461 -31.422 -21.016  1.00 78.75           C  
ATOM    546  NZ  LYS A  74      13.945 -31.953 -22.328  1.00 78.75           N  
ATOM    547  N   LYS A  75      16.906 -28.250 -15.820  1.00 78.31           N  
ATOM    548  CA  LYS A  75      18.031 -28.141 -14.891  1.00 78.31           C  
ATOM    549  C   LYS A  75      17.547 -27.906 -13.469  1.00 78.31           C  
ATOM    550  CB  LYS A  75      18.969 -27.000 -15.320  1.00 78.31           C  
ATOM    551  O   LYS A  75      18.078 -28.484 -12.516  1.00 78.31           O  
ATOM    552  CG  LYS A  75      20.281 -26.984 -14.562  1.00 78.31           C  
ATOM    553  CD  LYS A  75      21.203 -25.875 -15.070  1.00 78.31           C  
ATOM    554  CE  LYS A  75      22.500 -25.797 -14.273  1.00 78.31           C  
ATOM    555  NZ  LYS A  75      23.391 -24.703 -14.750  1.00 78.31           N  
ATOM    556  N   ALA A  76      16.562 -27.156 -13.359  1.00 83.44           N  
ATOM    557  CA  ALA A  76      16.000 -26.859 -12.047  1.00 83.44           C  
ATOM    558  C   ALA A  76      15.312 -28.078 -11.445  1.00 83.44           C  
ATOM    559  CB  ALA A  76      15.016 -25.688 -12.141  1.00 83.44           C  
ATOM    560  O   ALA A  76      15.500 -28.375 -10.258  1.00 83.44           O  
ATOM    561  N   ARG A  77      14.578 -28.750 -12.195  1.00 83.44           N  
ATOM    562  CA  ARG A  77      13.883 -29.953 -11.734  1.00 83.44           C  
ATOM    563  C   ARG A  77      14.875 -31.031 -11.312  1.00 83.44           C  
ATOM    564  CB  ARG A  77      12.953 -30.500 -12.820  1.00 83.44           C  
ATOM    565  O   ARG A  77      14.672 -31.719 -10.305  1.00 83.44           O  
ATOM    566  CG  ARG A  77      11.758 -29.609 -13.102  1.00 83.44           C  
ATOM    567  CD  ARG A  77      10.812 -30.234 -14.125  1.00 83.44           C  
ATOM    568  NE  ARG A  77       9.656 -29.391 -14.383  1.00 83.44           N  
ATOM    569  NH1 ARG A  77       8.109 -31.109 -14.227  1.00 83.44           N  
ATOM    570  NH2 ARG A  77       7.414 -28.969 -14.664  1.00 83.44           N  
ATOM    571  CZ  ARG A  77       8.398 -29.828 -14.422  1.00 83.44           C  
ATOM    572  N   LYS A  78      15.953 -31.219 -12.055  1.00 79.56           N  
ATOM    573  CA  LYS A  78      16.984 -32.188 -11.719  1.00 79.56           C  
ATOM    574  C   LYS A  78      17.703 -31.812 -10.422  1.00 79.56           C  
ATOM    575  CB  LYS A  78      18.000 -32.312 -12.859  1.00 79.56           C  
ATOM    576  O   LYS A  78      18.000 -32.688  -9.602  1.00 79.56           O  
ATOM    577  CG  LYS A  78      18.781 -33.594 -12.852  1.00 79.56           C  
ATOM    578  CD  LYS A  78      19.672 -33.719 -14.086  1.00 79.56           C  
ATOM    579  CE  LYS A  78      20.500 -35.000 -14.062  1.00 79.56           C  
ATOM    580  NZ  LYS A  78      21.359 -35.125 -15.273  1.00 79.56           N  
ATOM    581  N   ALA A  79      17.984 -30.562 -10.289  1.00 80.19           N  
ATOM    582  CA  ALA A  79      18.641 -30.078  -9.078  1.00 80.19           C  
ATOM    583  C   ALA A  79      17.766 -30.297  -7.852  1.00 80.19           C  
ATOM    584  CB  ALA A  79      19.000 -28.594  -9.219  1.00 80.19           C  
ATOM    585  O   ALA A  79      18.266 -30.656  -6.781  1.00 80.19           O  
ATOM    586  N   MET A  80      16.375 -30.203  -8.031  1.00 78.94           N  
ATOM    587  CA  MET A  80      15.445 -30.312  -6.910  1.00 78.94           C  
ATOM    588  C   MET A  80      15.117 -31.766  -6.609  1.00 78.94           C  
ATOM    589  CB  MET A  80      14.156 -29.531  -7.195  1.00 78.94           C  
ATOM    590  O   MET A  80      14.789 -32.125  -5.473  1.00 78.94           O  
ATOM    591  CG  MET A  80      14.305 -28.031  -7.047  1.00 78.94           C  
ATOM    592  SD  MET A  80      14.727 -27.531  -5.328  1.00 78.94           S  
ATOM    593  CE  MET A  80      15.242 -25.812  -5.613  1.00 78.94           C  
ATOM    594  N   SER A  81      15.266 -32.500  -7.609  1.00 80.12           N  
ATOM    595  CA  SER A  81      15.008 -33.938  -7.418  1.00 80.12           C  
ATOM    596  C   SER A  81      16.047 -34.562  -6.508  1.00 80.12           C  
ATOM    597  CB  SER A  81      14.977 -34.656  -8.758  1.00 80.12           C  
ATOM    598  O   SER A  81      15.773 -35.562  -5.816  1.00 80.12           O  
ATOM    599  OG  SER A  81      14.391 -33.844  -9.758  1.00 80.12           O  
ATOM    600  N   LYS A  82      17.219 -33.969  -6.422  1.00 77.38           N  
ATOM    601  CA  LYS A  82      18.328 -34.500  -5.645  1.00 77.38           C  
ATOM    602  C   LYS A  82      18.250 -34.062  -4.188  1.00 77.38           C  
ATOM    603  CB  LYS A  82      19.672 -34.062  -6.246  1.00 77.38           C  
ATOM    604  O   LYS A  82      18.969 -34.594  -3.334  1.00 77.38           O  
ATOM    605  CG  LYS A  82      19.984 -34.719  -7.586  1.00 77.38           C  
ATOM    606  CD  LYS A  82      21.359 -34.312  -8.102  1.00 77.38           C  
ATOM    607  CE  LYS A  82      21.656 -34.938  -9.453  1.00 77.38           C  
ATOM    608  NZ  LYS A  82      22.984 -34.469  -9.992  1.00 77.38           N  
ATOM    609  N   LEU A  83      17.406 -33.188  -3.857  1.00 83.44           N  
ATOM    610  CA  LEU A  83      17.391 -32.594  -2.531  1.00 83.44           C  
ATOM    611  C   LEU A  83      16.391 -33.281  -1.625  1.00 83.44           C  
ATOM    612  CB  LEU A  83      17.047 -31.094  -2.631  1.00 83.44           C  
ATOM    613  O   LEU A  83      16.234 -32.938  -0.455  1.00 83.44           O  
ATOM    614  CG  LEU A  83      18.188 -30.172  -3.066  1.00 83.44           C  
ATOM    615  CD1 LEU A  83      17.641 -29.016  -3.896  1.00 83.44           C  
ATOM    616  CD2 LEU A  83      18.938 -29.641  -1.851  1.00 83.44           C  
ATOM    617  N   GLY A  84      15.727 -34.375  -2.051  1.00 80.38           N  
ATOM    618  CA  GLY A  84      14.820 -35.125  -1.203  1.00 80.38           C  
ATOM    619  C   GLY A  84      13.547 -34.375  -0.863  1.00 80.38           C  
ATOM    620  O   GLY A  84      13.062 -34.438   0.266  1.00 80.38           O  
ATOM    621  N   LEU A  85      13.109 -33.562  -1.643  1.00 87.31           N  
ATOM    622  CA  LEU A  85      11.852 -32.812  -1.462  1.00 87.31           C  
ATOM    623  C   LEU A  85      10.656 -33.750  -1.661  1.00 87.31           C  
ATOM    624  CB  LEU A  85      11.773 -31.641  -2.436  1.00 87.31           C  
ATOM    625  O   LEU A  85      10.758 -34.750  -2.359  1.00 87.31           O  
ATOM    626  CG  LEU A  85      12.898 -30.625  -2.355  1.00 87.31           C  
ATOM    627  CD1 LEU A  85      12.844 -29.672  -3.553  1.00 87.31           C  
ATOM    628  CD2 LEU A  85      12.820 -29.844  -1.049  1.00 87.31           C  
ATOM    629  N   ARG A  86       9.633 -33.562  -0.894  1.00 89.00           N  
ATOM    630  CA  ARG A  86       8.398 -34.344  -1.011  1.00 89.00           C  
ATOM    631  C   ARG A  86       7.430 -33.656  -1.974  1.00 89.00           C  
ATOM    632  CB  ARG A  86       7.742 -34.500   0.361  1.00 89.00           C  
ATOM    633  O   ARG A  86       7.176 -32.469  -1.870  1.00 89.00           O  
ATOM    634  CG  ARG A  86       8.438 -35.531   1.249  1.00 89.00           C  
ATOM    635  CD  ARG A  86       7.668 -35.750   2.545  1.00 89.00           C  
ATOM    636  NE  ARG A  86       8.344 -36.719   3.408  1.00 89.00           N  
ATOM    637  NH1 ARG A  86       6.824 -36.562   5.137  1.00 89.00           N  
ATOM    638  NH2 ARG A  86       8.625 -37.969   5.320  1.00 89.00           N  
ATOM    639  CZ  ARG A  86       7.930 -37.094   4.621  1.00 89.00           C  
ATOM    640  N   GLN A  87       7.039 -34.438  -2.865  1.00 90.31           N  
ATOM    641  CA  GLN A  87       6.082 -33.906  -3.838  1.00 90.31           C  
ATOM    642  C   GLN A  87       4.703 -33.719  -3.205  1.00 90.31           C  
ATOM    643  CB  GLN A  87       5.980 -34.844  -5.043  1.00 90.31           C  
ATOM    644  O   GLN A  87       4.223 -34.594  -2.480  1.00 90.31           O  
ATOM    645  CG  GLN A  87       5.160 -34.281  -6.195  1.00 90.31           C  
ATOM    646  CD  GLN A  87       5.129 -35.219  -7.398  1.00 90.31           C  
ATOM    647  NE2 GLN A  87       4.418 -34.781  -8.445  1.00 90.31           N  
ATOM    648  OE1 GLN A  87       5.734 -36.281  -7.391  1.00 90.31           O  
ATOM    649  N   VAL A  88       4.164 -32.594  -3.344  1.00 91.19           N  
ATOM    650  CA  VAL A  88       2.781 -32.312  -2.963  1.00 91.19           C  
ATOM    651  C   VAL A  88       1.853 -32.594  -4.141  1.00 91.19           C  
ATOM    652  CB  VAL A  88       2.600 -30.859  -2.492  1.00 91.19           C  
ATOM    653  O   VAL A  88       1.789 -31.828  -5.098  1.00 91.19           O  
ATOM    654  CG1 VAL A  88       1.170 -30.609  -2.016  1.00 91.19           C  
ATOM    655  CG2 VAL A  88       3.600 -30.531  -1.385  1.00 91.19           C  
ATOM    656  N   THR A  89       1.196 -33.688  -4.074  1.00 89.56           N  
ATOM    657  CA  THR A  89       0.373 -34.156  -5.180  1.00 89.56           C  
ATOM    658  C   THR A  89      -1.012 -33.531  -5.137  1.00 89.56           C  
ATOM    659  CB  THR A  89       0.233 -35.688  -5.160  1.00 89.56           C  
ATOM    660  O   THR A  89      -1.453 -33.062  -4.082  1.00 89.56           O  
ATOM    661  CG2 THR A  89       1.589 -36.375  -5.328  1.00 89.56           C  
ATOM    662  OG1 THR A  89      -0.342 -36.094  -3.912  1.00 89.56           O  
ATOM    663  N   GLY A  90      -1.613 -33.344  -6.336  1.00 88.25           N  
ATOM    664  CA  GLY A  90      -2.994 -32.875  -6.414  1.00 88.25           C  
ATOM    665  C   GLY A  90      -3.121 -31.391  -6.660  1.00 88.25           C  
ATOM    666  O   GLY A  90      -4.227 -30.859  -6.645  1.00 88.25           O  
ATOM    667  N   VAL A  91      -1.998 -30.719  -6.777  1.00 91.00           N  
ATOM    668  CA  VAL A  91      -2.068 -29.281  -7.031  1.00 91.00           C  
ATOM    669  C   VAL A  91      -2.289 -29.031  -8.523  1.00 91.00           C  
ATOM    670  CB  VAL A  91      -0.792 -28.562  -6.551  1.00 91.00           C  
ATOM    671  O   VAL A  91      -1.514 -29.500  -9.359  1.00 91.00           O  
ATOM    672  CG1 VAL A  91      -0.893 -27.062  -6.812  1.00 91.00           C  
ATOM    673  CG2 VAL A  91      -0.548 -28.844  -5.070  1.00 91.00           C  
ATOM    674  N   THR A  92      -3.348 -28.297  -8.875  1.00 90.69           N  
ATOM    675  CA  THR A  92      -3.721 -28.078 -10.266  1.00 90.69           C  
ATOM    676  C   THR A  92      -3.389 -26.641 -10.688  1.00 90.69           C  
ATOM    677  CB  THR A  92      -5.223 -28.344 -10.492  1.00 90.69           C  
ATOM    678  O   THR A  92      -3.232 -26.359 -11.875  1.00 90.69           O  
ATOM    679  CG2 THR A  92      -5.562 -29.812 -10.234  1.00 90.69           C  
ATOM    680  OG1 THR A  92      -5.988 -27.516  -9.602  1.00 90.69           O  
ATOM    681  N   ARG A  93      -3.301 -25.734  -9.703  1.00 91.94           N  
ATOM    682  CA  ARG A  93      -3.131 -24.328 -10.008  1.00 91.94           C  
ATOM    683  C   ARG A  93      -2.521 -23.578  -8.820  1.00 91.94           C  
ATOM    684  CB  ARG A  93      -4.473 -23.688 -10.383  1.00 91.94           C  
ATOM    685  O   ARG A  93      -2.850 -23.859  -7.668  1.00 91.94           O  
ATOM    686  CG  ARG A  93      -4.367 -22.234 -10.820  1.00 91.94           C  
ATOM    687  CD  ARG A  93      -5.719 -21.672 -11.234  1.00 91.94           C  
ATOM    688  NE  ARG A  93      -5.590 -20.344 -11.812  1.00 91.94           N  
ATOM    689  NH1 ARG A  93      -6.551 -20.906 -13.836  1.00 91.94           N  
ATOM    690  NH2 ARG A  93      -5.824 -18.766 -13.469  1.00 91.94           N  
ATOM    691  CZ  ARG A  93      -5.992 -20.016 -13.039  1.00 91.94           C  
ATOM    692  N   VAL A  94      -1.601 -22.719  -9.094  1.00 93.62           N  
ATOM    693  CA  VAL A  94      -0.995 -21.859  -8.078  1.00 93.62           C  
ATOM    694  C   VAL A  94      -1.150 -20.406  -8.469  1.00 93.62           C  
ATOM    695  CB  VAL A  94       0.498 -22.203  -7.863  1.00 93.62           C  
ATOM    696  O   VAL A  94      -0.885 -20.031  -9.617  1.00 93.62           O  
ATOM    697  CG1 VAL A  94       1.152 -21.203  -6.918  1.00 93.62           C  
ATOM    698  CG2 VAL A  94       0.650 -23.625  -7.328  1.00 93.62           C  
ATOM    699  N   THR A  95      -1.661 -19.625  -7.629  1.00 92.50           N  
ATOM    700  CA  THR A  95      -1.796 -18.188  -7.848  1.00 92.50           C  
ATOM    701  C   THR A  95      -0.969 -17.406  -6.828  1.00 92.50           C  
ATOM    702  CB  THR A  95      -3.270 -17.750  -7.762  1.00 92.50           C  
ATOM    703  O   THR A  95      -0.967 -17.734  -5.641  1.00 92.50           O  
ATOM    704  CG2 THR A  95      -4.109 -18.438  -8.836  1.00 92.50           C  
ATOM    705  OG1 THR A  95      -3.791 -18.094  -6.473  1.00 92.50           O  
ATOM    706  N   ILE A  96      -0.196 -16.516  -7.285  1.00 91.19           N  
ATOM    707  CA  ILE A  96       0.627 -15.617  -6.488  1.00 91.19           C  
ATOM    708  C   ILE A  96       0.184 -14.172  -6.715  1.00 91.19           C  
ATOM    709  CB  ILE A  96       2.127 -15.773  -6.820  1.00 91.19           C  
ATOM    710  O   ILE A  96       0.364 -13.625  -7.805  1.00 91.19           O  
ATOM    711  CG1 ILE A  96       2.555 -17.234  -6.680  1.00 91.19           C  
ATOM    712  CG2 ILE A  96       2.979 -14.867  -5.930  1.00 91.19           C  
ATOM    713  CD1 ILE A  96       3.947 -17.531  -7.219  1.00 91.19           C  
ATOM    714  N   ARG A  97      -0.355 -13.641  -5.730  1.00 88.50           N  
ATOM    715  CA  ARG A  97      -0.847 -12.273  -5.824  1.00 88.50           C  
ATOM    716  C   ARG A  97       0.208 -11.281  -5.348  1.00 88.50           C  
ATOM    717  CB  ARG A  97      -2.131 -12.102  -5.008  1.00 88.50           C  
ATOM    718  O   ARG A  97       0.615 -11.305  -4.184  1.00 88.50           O  
ATOM    719  CG  ARG A  97      -2.850 -10.789  -5.254  1.00 88.50           C  
ATOM    720  CD  ARG A  97      -4.152 -10.703  -4.469  1.00 88.50           C  
ATOM    721  NE  ARG A  97      -4.805  -9.406  -4.652  1.00 88.50           N  
ATOM    722  NH1 ARG A  97      -6.539  -9.844  -3.186  1.00 88.50           N  
ATOM    723  NH2 ARG A  97      -6.438  -7.832  -4.281  1.00 88.50           N  
ATOM    724  CZ  ARG A  97      -5.926  -9.031  -4.039  1.00 88.50           C  
ATOM    725  N   LYS A  98       0.541 -10.461  -6.270  1.00 84.69           N  
ATOM    726  CA  LYS A  98       1.492  -9.391  -5.992  1.00 84.69           C  
ATOM    727  C   LYS A  98       0.813  -8.023  -6.035  1.00 84.69           C  
ATOM    728  CB  LYS A  98       2.654  -9.430  -6.984  1.00 84.69           C  
ATOM    729  O   LYS A  98       0.101  -7.707  -6.992  1.00 84.69           O  
ATOM    730  CG  LYS A  98       3.701  -8.344  -6.758  1.00 84.69           C  
ATOM    731  CD  LYS A  98       4.789  -8.391  -7.824  1.00 84.69           C  
ATOM    732  CE  LYS A  98       5.762  -7.227  -7.680  1.00 84.69           C  
ATOM    733  NZ  LYS A  98       6.730  -7.172  -8.812  1.00 84.69           N  
ATOM    734  N   SER A  99       1.036  -7.230  -5.152  1.00 74.06           N  
ATOM    735  CA  SER A  99       0.610  -5.836  -5.109  1.00 74.06           C  
ATOM    736  C   SER A  99      -0.870  -5.695  -5.445  1.00 74.06           C  
ATOM    737  CB  SER A  99       1.443  -4.988  -6.070  1.00 74.06           C  
ATOM    738  O   SER A  99      -1.253  -4.836  -6.242  1.00 74.06           O  
ATOM    739  OG  SER A  99       2.822  -5.074  -5.754  1.00 74.06           O  
ATOM    740  N   LYS A 100      -1.728  -6.531  -5.133  1.00 68.56           N  
ATOM    741  CA  LYS A 100      -3.186  -6.543  -5.223  1.00 68.56           C  
ATOM    742  C   LYS A 100      -3.646  -6.750  -6.664  1.00 68.56           C  
ATOM    743  CB  LYS A 100      -3.768  -5.242  -4.668  1.00 68.56           C  
ATOM    744  O   LYS A 100      -4.594  -7.496  -6.914  1.00 68.56           O  
ATOM    745  CG  LYS A 100      -3.797  -5.176  -3.148  1.00 68.56           C  
ATOM    746  CD  LYS A 100      -4.465  -3.898  -2.656  1.00 68.56           C  
ATOM    747  CE  LYS A 100      -4.461  -3.812  -1.137  1.00 68.56           C  
ATOM    748  NZ  LYS A 100      -5.070  -2.539  -0.652  1.00 68.56           N  
ATOM    749  N   ASN A 101      -2.861  -6.258  -7.566  1.00 71.00           N  
ATOM    750  CA  ASN A 101      -3.383  -6.219  -8.930  1.00 71.00           C  
ATOM    751  C   ASN A 101      -2.627  -7.180  -9.844  1.00 71.00           C  
ATOM    752  CB  ASN A 101      -3.322  -4.797  -9.484  1.00 71.00           C  
ATOM    753  O   ASN A 101      -3.023  -7.387 -10.992  1.00 71.00           O  
ATOM    754  CG  ASN A 101      -4.262  -3.848  -8.766  1.00 71.00           C  
ATOM    755  ND2 ASN A 101      -4.086  -2.551  -8.992  1.00 71.00           N  
ATOM    756  OD1 ASN A 101      -5.141  -4.277  -8.016  1.00 71.00           O  
ATOM    757  N   ILE A 102      -1.556  -7.605  -9.422  1.00 79.44           N  
ATOM    758  CA  ILE A 102      -0.763  -8.492 -10.266  1.00 79.44           C  
ATOM    759  C   ILE A 102      -0.885  -9.930  -9.758  1.00 79.44           C  
ATOM    760  CB  ILE A 102       0.721  -8.062 -10.305  1.00 79.44           C  
ATOM    761  O   ILE A 102      -0.633 -10.203  -8.578  1.00 79.44           O  
ATOM    762  CG1 ILE A 102       0.846  -6.625 -10.820  1.00 79.44           C  
ATOM    763  CG2 ILE A 102       1.541  -9.031 -11.164  1.00 79.44           C  
ATOM    764  CD1 ILE A 102       2.260  -6.066 -10.750  1.00 79.44           C  
ATOM    765  N   LEU A 103      -1.309 -10.766 -10.594  1.00 86.69           N  
ATOM    766  CA  LEU A 103      -1.542 -12.164 -10.273  1.00 86.69           C  
ATOM    767  C   LEU A 103      -0.701 -13.078 -11.156  1.00 86.69           C  
ATOM    768  CB  LEU A 103      -3.025 -12.516 -10.422  1.00 86.69           C  
ATOM    769  O   LEU A 103      -0.821 -13.039 -12.383  1.00 86.69           O  
ATOM    770  CG  LEU A 103      -3.455 -13.891  -9.922  1.00 86.69           C  
ATOM    771  CD1 LEU A 103      -3.371 -13.953  -8.398  1.00 86.69           C  
ATOM    772  CD2 LEU A 103      -4.867 -14.219 -10.398  1.00 86.69           C  
ATOM    773  N   PHE A 104       0.246 -13.836 -10.570  1.00 89.69           N  
ATOM    774  CA  PHE A 104       0.932 -14.922 -11.258  1.00 89.69           C  
ATOM    775  C   PHE A 104       0.117 -16.203 -11.188  1.00 89.69           C  
ATOM    776  CB  PHE A 104       2.322 -15.148 -10.656  1.00 89.69           C  
ATOM    777  O   PHE A 104      -0.300 -16.625 -10.109  1.00 89.69           O  
ATOM    778  CG  PHE A 104       3.238 -13.961 -10.781  1.00 89.69           C  
ATOM    779  CD1 PHE A 104       4.125 -13.859 -11.844  1.00 89.69           C  
ATOM    780  CD2 PHE A 104       3.211 -12.945  -9.836  1.00 89.69           C  
ATOM    781  CE1 PHE A 104       4.977 -12.758 -11.961  1.00 89.69           C  
ATOM    782  CE2 PHE A 104       4.055 -11.844  -9.945  1.00 89.69           C  
ATOM    783  CZ  PHE A 104       4.938 -11.750 -11.008  1.00 89.69           C  
ATOM    784  N   VAL A 105      -0.129 -16.734 -12.289  1.00 90.25           N  
ATOM    785  CA  VAL A 105      -0.910 -17.969 -12.375  1.00 90.25           C  
ATOM    786  C   VAL A 105      -0.062 -19.078 -12.992  1.00 90.25           C  
ATOM    787  CB  VAL A 105      -2.203 -17.766 -13.195  1.00 90.25           C  
ATOM    788  O   VAL A 105       0.482 -18.906 -14.086  1.00 90.25           O  
ATOM    789  CG1 VAL A 105      -3.014 -19.062 -13.250  1.00 90.25           C  
ATOM    790  CG2 VAL A 105      -3.041 -16.641 -12.594  1.00 90.25           C  
ATOM    791  N   ILE A 106       0.107 -20.094 -12.273  1.00 91.19           N  
ATOM    792  CA  ILE A 106       0.809 -21.281 -12.727  1.00 91.19           C  
ATOM    793  C   ILE A 106      -0.177 -22.438 -12.867  1.00 91.19           C  
ATOM    794  CB  ILE A 106       1.957 -21.672 -11.766  1.00 91.19           C  
ATOM    795  O   ILE A 106      -0.734 -22.906 -11.867  1.00 91.19           O  
ATOM    796  CG1 ILE A 106       2.861 -20.453 -11.508  1.00 91.19           C  
ATOM    797  CG2 ILE A 106       2.764 -22.844 -12.328  1.00 91.19           C  
ATOM    798  CD1 ILE A 106       3.826 -20.641 -10.344  1.00 91.19           C  
ATOM    799  N   THR A 107      -0.405 -22.812 -14.039  1.00 90.94           N  
ATOM    800  CA  THR A 107      -1.327 -23.906 -14.328  1.00 90.94           C  
ATOM    801  C   THR A 107      -0.586 -25.250 -14.383  1.00 90.94           C  
ATOM    802  CB  THR A 107      -2.076 -23.672 -15.648  1.00 90.94           C  
ATOM    803  O   THR A 107       0.518 -25.312 -14.930  1.00 90.94           O  
ATOM    804  CG2 THR A 107      -3.121 -22.578 -15.500  1.00 90.94           C  
ATOM    805  OG1 THR A 107      -1.137 -23.297 -16.656  1.00 90.94           O  
ATOM    806  N   LYS A 108      -1.230 -26.312 -13.656  1.00 88.06           N  
ATOM    807  CA  LYS A 108      -0.685 -27.672 -13.602  1.00 88.06           C  
ATOM    808  C   LYS A 108       0.764 -27.656 -13.117  1.00 88.06           C  
ATOM    809  CB  LYS A 108      -0.780 -28.344 -14.969  1.00 88.06           C  
ATOM    810  O   LYS A 108       1.646 -28.203 -13.781  1.00 88.06           O  
ATOM    811  CG  LYS A 108      -2.205 -28.594 -15.438  1.00 88.06           C  
ATOM    812  CD  LYS A 108      -2.232 -29.281 -16.797  1.00 88.06           C  
ATOM    813  CE  LYS A 108      -3.658 -29.453 -17.312  1.00 88.06           C  
ATOM    814  NZ  LYS A 108      -3.688 -30.062 -18.672  1.00 88.06           N  
ATOM    815  N   PRO A 109       1.034 -27.078 -12.023  1.00 91.12           N  
ATOM    816  CA  PRO A 109       2.389 -26.984 -11.469  1.00 91.12           C  
ATOM    817  C   PRO A 109       2.844 -28.297 -10.836  1.00 91.12           C  
ATOM    818  CB  PRO A 109       2.271 -25.891 -10.422  1.00 91.12           C  
ATOM    819  O   PRO A 109       2.025 -29.203 -10.602  1.00 91.12           O  
ATOM    820  CG  PRO A 109       0.878 -26.000  -9.891  1.00 91.12           C  
ATOM    821  CD  PRO A 109      -0.016 -26.469 -11.008  1.00 91.12           C  
ATOM    822  N   ASP A 110       4.121 -28.516 -10.695  1.00 93.31           N  
ATOM    823  CA  ASP A 110       4.738 -29.516  -9.836  1.00 93.31           C  
ATOM    824  C   ASP A 110       5.238 -28.891  -8.531  1.00 93.31           C  
ATOM    825  CB  ASP A 110       5.891 -30.219 -10.555  1.00 93.31           C  
ATOM    826  O   ASP A 110       6.125 -28.031  -8.555  1.00 93.31           O  
ATOM    827  CG  ASP A 110       5.422 -31.094 -11.711  1.00 93.31           C  
ATOM    828  OD1 ASP A 110       4.289 -31.609 -11.656  1.00 93.31           O  
ATOM    829  OD2 ASP A 110       6.199 -31.266 -12.680  1.00 93.31           O  
ATOM    830  N   VAL A 111       4.668 -29.297  -7.531  1.00 93.88           N  
ATOM    831  CA  VAL A 111       4.949 -28.672  -6.246  1.00 93.88           C  
ATOM    832  C   VAL A 111       5.672 -29.656  -5.332  1.00 93.88           C  
ATOM    833  CB  VAL A 111       3.656 -28.172  -5.566  1.00 93.88           C  
ATOM    834  O   VAL A 111       5.293 -30.828  -5.250  1.00 93.88           O  
ATOM    835  CG1 VAL A 111       3.979 -27.453  -4.254  1.00 93.88           C  
ATOM    836  CG2 VAL A 111       2.889 -27.234  -6.508  1.00 93.88           C  
ATOM    837  N   TYR A 112       6.723 -29.156  -4.719  1.00 92.94           N  
ATOM    838  CA  TYR A 112       7.516 -29.922  -3.764  1.00 92.94           C  
ATOM    839  C   TYR A 112       7.648 -29.172  -2.439  1.00 92.94           C  
ATOM    840  CB  TYR A 112       8.906 -30.219  -4.336  1.00 92.94           C  
ATOM    841  O   TYR A 112       7.617 -27.938  -2.408  1.00 92.94           O  
ATOM    842  CG  TYR A 112       8.883 -31.062  -5.586  1.00 92.94           C  
ATOM    843  CD1 TYR A 112       9.000 -32.438  -5.512  1.00 92.94           C  
ATOM    844  CD2 TYR A 112       8.742 -30.484  -6.840  1.00 92.94           C  
ATOM    845  CE1 TYR A 112       8.977 -33.219  -6.660  1.00 92.94           C  
ATOM    846  CE2 TYR A 112       8.719 -31.250  -7.992  1.00 92.94           C  
ATOM    847  OH  TYR A 112       8.812 -33.406  -9.031  1.00 92.94           O  
ATOM    848  CZ  TYR A 112       8.836 -32.625  -7.895  1.00 92.94           C  
ATOM    849  N   LYS A 113       7.656 -29.906  -1.424  1.00 91.38           N  
ATOM    850  CA  LYS A 113       7.828 -29.344  -0.082  1.00 91.38           C  
ATOM    851  C   LYS A 113       9.070 -29.938   0.592  1.00 91.38           C  
ATOM    852  CB  LYS A 113       6.590 -29.625   0.774  1.00 91.38           C  
ATOM    853  O   LYS A 113       9.359 -31.125   0.447  1.00 91.38           O  
ATOM    854  CG  LYS A 113       6.660 -29.031   2.172  1.00 91.38           C  
ATOM    855  CD  LYS A 113       5.430 -29.391   2.996  1.00 91.38           C  
ATOM    856  CE  LYS A 113       5.539 -28.859   4.422  1.00 91.38           C  
ATOM    857  NZ  LYS A 113       4.406 -29.328   5.273  1.00 91.38           N  
ATOM    858  N   SER A 114       9.812 -29.047   1.183  1.00 87.25           N  
ATOM    859  CA  SER A 114      10.930 -29.484   2.006  1.00 87.25           C  
ATOM    860  C   SER A 114      10.445 -30.047   3.340  1.00 87.25           C  
ATOM    861  CB  SER A 114      11.914 -28.344   2.248  1.00 87.25           C  
ATOM    862  O   SER A 114       9.750 -29.359   4.090  1.00 87.25           O  
ATOM    863  OG  SER A 114      12.922 -28.734   3.162  1.00 87.25           O  
ATOM    864  N   PRO A 115      10.766 -31.219   3.648  1.00 81.25           N  
ATOM    865  CA  PRO A 115      10.344 -31.812   4.918  1.00 81.25           C  
ATOM    866  C   PRO A 115      10.945 -31.109   6.129  1.00 81.25           C  
ATOM    867  CB  PRO A 115      10.859 -33.250   4.816  1.00 81.25           C  
ATOM    868  O   PRO A 115      10.375 -31.156   7.223  1.00 81.25           O  
ATOM    869  CG  PRO A 115      11.703 -33.281   3.578  1.00 81.25           C  
ATOM    870  CD  PRO A 115      11.539 -31.953   2.873  1.00 81.25           C  
ATOM    871  N   ALA A 116      12.023 -30.469   5.828  1.00 78.31           N  
ATOM    872  CA  ALA A 116      12.758 -29.859   6.934  1.00 78.31           C  
ATOM    873  C   ALA A 116      12.289 -28.438   7.180  1.00 78.31           C  
ATOM    874  CB  ALA A 116      14.258 -29.891   6.648  1.00 78.31           C  
ATOM    875  O   ALA A 116      12.602 -27.844   8.219  1.00 78.31           O  
ATOM    876  N   SER A 117      11.641 -27.875   6.195  1.00 80.50           N  
ATOM    877  CA  SER A 117      11.227 -26.484   6.293  1.00 80.50           C  
ATOM    878  C   SER A 117       9.867 -26.266   5.641  1.00 80.50           C  
ATOM    879  CB  SER A 117      12.266 -25.562   5.648  1.00 80.50           C  
ATOM    880  O   SER A 117       9.375 -27.125   4.914  1.00 80.50           O  
ATOM    881  OG  SER A 117      12.234 -25.688   4.238  1.00 80.50           O  
ATOM    882  N   ASP A 118       9.195 -25.281   6.094  1.00 84.69           N  
ATOM    883  CA  ASP A 118       7.949 -24.859   5.461  1.00 84.69           C  
ATOM    884  C   ASP A 118       8.219 -24.125   4.152  1.00 84.69           C  
ATOM    885  CB  ASP A 118       7.137 -23.984   6.410  1.00 84.69           C  
ATOM    886  O   ASP A 118       7.793 -22.984   3.982  1.00 84.69           O  
ATOM    887  CG  ASP A 118       6.543 -24.750   7.578  1.00 84.69           C  
ATOM    888  OD1 ASP A 118       6.316 -25.969   7.449  1.00 84.69           O  
ATOM    889  OD2 ASP A 118       6.297 -24.125   8.633  1.00 84.69           O  
ATOM    890  N   THR A 119       9.062 -24.688   3.342  1.00 89.75           N  
ATOM    891  CA  THR A 119       9.430 -24.141   2.037  1.00 89.75           C  
ATOM    892  C   THR A 119       8.867 -25.016   0.915  1.00 89.75           C  
ATOM    893  CB  THR A 119      10.961 -24.031   1.888  1.00 89.75           C  
ATOM    894  O   THR A 119       9.086 -26.219   0.891  1.00 89.75           O  
ATOM    895  CG2 THR A 119      11.328 -23.312   0.598  1.00 89.75           C  
ATOM    896  OG1 THR A 119      11.484 -23.297   3.002  1.00 89.75           O  
ATOM    897  N   TYR A 120       8.117 -24.406   0.021  1.00 92.50           N  
ATOM    898  CA  TYR A 120       7.523 -25.047  -1.144  1.00 92.50           C  
ATOM    899  C   TYR A 120       8.227 -24.625  -2.426  1.00 92.50           C  
ATOM    900  CB  TYR A 120       6.031 -24.734  -1.233  1.00 92.50           C  
ATOM    901  O   TYR A 120       8.594 -23.453  -2.578  1.00 92.50           O  
ATOM    902  CG  TYR A 120       5.211 -25.344  -0.122  1.00 92.50           C  
ATOM    903  CD1 TYR A 120       4.422 -26.469  -0.349  1.00 92.50           C  
ATOM    904  CD2 TYR A 120       5.223 -24.781   1.155  1.00 92.50           C  
ATOM    905  CE1 TYR A 120       3.662 -27.031   0.672  1.00 92.50           C  
ATOM    906  CE2 TYR A 120       4.469 -25.344   2.184  1.00 92.50           C  
ATOM    907  OH  TYR A 120       2.941 -27.016   2.947  1.00 92.50           O  
ATOM    908  CZ  TYR A 120       3.691 -26.453   1.933  1.00 92.50           C  
ATOM    909  N   ILE A 121       8.453 -25.484  -3.307  1.00 93.19           N  
ATOM    910  CA  ILE A 121       9.023 -25.234  -4.625  1.00 93.19           C  
ATOM    911  C   ILE A 121       7.992 -25.562  -5.703  1.00 93.19           C  
ATOM    912  CB  ILE A 121      10.320 -26.047  -4.852  1.00 93.19           C  
ATOM    913  O   ILE A 121       7.453 -26.672  -5.730  1.00 93.19           O  
ATOM    914  CG1 ILE A 121      11.336 -25.719  -3.752  1.00 93.19           C  
ATOM    915  CG2 ILE A 121      10.898 -25.750  -6.238  1.00 93.19           C  
ATOM    916  CD1 ILE A 121      12.508 -26.703  -3.691  1.00 93.19           C  
ATOM    917  N   VAL A 122       7.699 -24.625  -6.512  1.00 93.44           N  
ATOM    918  CA  VAL A 122       6.699 -24.750  -7.566  1.00 93.44           C  
ATOM    919  C   VAL A 122       7.371 -24.656  -8.930  1.00 93.44           C  
ATOM    920  CB  VAL A 122       5.598 -23.672  -7.441  1.00 93.44           C  
ATOM    921  O   VAL A 122       8.094 -23.703  -9.211  1.00 93.44           O  
ATOM    922  CG1 VAL A 122       4.539 -23.859  -8.531  1.00 93.44           C  
ATOM    923  CG2 VAL A 122       4.957 -23.719  -6.055  1.00 93.44           C  
ATOM    924  N   PHE A 123       7.207 -25.656  -9.719  1.00 92.69           N  
ATOM    925  CA  PHE A 123       7.660 -25.656 -11.102  1.00 92.69           C  
ATOM    926  C   PHE A 123       6.488 -25.484 -12.062  1.00 92.69           C  
ATOM    927  CB  PHE A 123       8.406 -26.969 -11.422  1.00 92.69           C  
ATOM    928  O   PHE A 123       5.477 -26.188 -11.945  1.00 92.69           O  
ATOM    929  CG  PHE A 123       9.703 -27.125 -10.672  1.00 92.69           C  
ATOM    930  CD1 PHE A 123      10.828 -26.406 -11.055  1.00 92.69           C  
ATOM    931  CD2 PHE A 123       9.797 -27.984  -9.586  1.00 92.69           C  
ATOM    932  CE1 PHE A 123      12.031 -26.547 -10.367  1.00 92.69           C  
ATOM    933  CE2 PHE A 123      10.992 -28.125  -8.891  1.00 92.69           C  
ATOM    934  CZ  PHE A 123      12.109 -27.406  -9.289  1.00 92.69           C  
ATOM    935  N   GLY A 124       6.582 -24.500 -12.953  1.00 90.31           N  
ATOM    936  CA  GLY A 124       5.551 -24.266 -13.953  1.00 90.31           C  
ATOM    937  C   GLY A 124       5.648 -22.891 -14.602  1.00 90.31           C  
ATOM    938  O   GLY A 124       6.219 -21.969 -14.031  1.00 90.31           O  
ATOM    939  N   GLU A 125       5.176 -22.812 -15.750  1.00 86.44           N  
ATOM    940  CA  GLU A 125       5.133 -21.547 -16.469  1.00 86.44           C  
ATOM    941  C   GLU A 125       4.113 -20.594 -15.844  1.00 86.44           C  
ATOM    942  CB  GLU A 125       4.812 -21.766 -17.938  1.00 86.44           C  
ATOM    943  O   GLU A 125       2.951 -20.969 -15.656  1.00 86.44           O  
ATOM    944  CG  GLU A 125       5.020 -20.547 -18.812  1.00 86.44           C  
ATOM    945  CD  GLU A 125       4.766 -20.797 -20.281  1.00 86.44           C  
ATOM    946  OE1 GLU A 125       4.840 -19.844 -21.094  1.00 86.44           O  
ATOM    947  OE2 GLU A 125       4.492 -21.969 -20.641  1.00 86.44           O  
ATOM    948  N   ALA A 126       4.602 -19.500 -15.555  1.00 86.62           N  
ATOM    949  CA  ALA A 126       3.738 -18.500 -14.930  1.00 86.62           C  
ATOM    950  C   ALA A 126       3.197 -17.531 -15.961  1.00 86.62           C  
ATOM    951  CB  ALA A 126       4.496 -17.766 -13.836  1.00 86.62           C  
ATOM    952  O   ALA A 126       3.936 -17.078 -16.844  1.00 86.62           O  
ATOM    953  N   LYS A 127       1.947 -17.375 -15.891  1.00 83.50           N  
ATOM    954  CA  LYS A 127       1.280 -16.297 -16.625  1.00 83.50           C  
ATOM    955  C   LYS A 127       0.964 -15.117 -15.711  1.00 83.50           C  
ATOM    956  CB  LYS A 127      -0.003 -16.812 -17.281  1.00 83.50           C  
ATOM    957  O   LYS A 127       0.580 -15.312 -14.555  1.00 83.50           O  
ATOM    958  CG  LYS A 127       0.229 -17.859 -18.359  1.00 83.50           C  
ATOM    959  CD  LYS A 127      -1.079 -18.281 -19.016  1.00 83.50           C  
ATOM    960  CE  LYS A 127      -0.854 -19.375 -20.062  1.00 83.50           C  
ATOM    961  NZ  LYS A 127      -2.137 -19.812 -20.688  1.00 83.50           N  
ATOM    962  N   ILE A 128       1.290 -14.031 -16.203  1.00 81.25           N  
ATOM    963  CA  ILE A 128       1.027 -12.828 -15.430  1.00 81.25           C  
ATOM    964  C   ILE A 128      -0.306 -12.219 -15.852  1.00 81.25           C  
ATOM    965  CB  ILE A 128       2.164 -11.789 -15.586  1.00 81.25           C  
ATOM    966  O   ILE A 128      -0.520 -11.938 -17.031  1.00 81.25           O  
ATOM    967  CG1 ILE A 128       3.510 -12.414 -15.195  1.00 81.25           C  
ATOM    968  CG2 ILE A 128       1.877 -10.539 -14.750  1.00 81.25           C  
ATOM    969  CD1 ILE A 128       4.711 -11.531 -15.508  1.00 81.25           C  
ATOM    970  N   GLU A 129      -1.151 -12.117 -14.969  1.00 77.50           N  
ATOM    971  CA  GLU A 129      -2.467 -11.523 -15.172  1.00 77.50           C  
ATOM    972  C   GLU A 129      -2.625 -10.234 -14.375  1.00 77.50           C  
ATOM    973  CB  GLU A 129      -3.572 -12.516 -14.797  1.00 77.50           C  
ATOM    974  O   GLU A 129      -2.236 -10.180 -13.203  1.00 77.50           O  
ATOM    975  CG  GLU A 129      -3.590 -13.773 -15.656  1.00 77.50           C  
ATOM    976  CD  GLU A 129      -4.684 -14.750 -15.266  1.00 77.50           C  
ATOM    977  OE1 GLU A 129      -4.781 -15.836 -15.891  1.00 77.50           O  
ATOM    978  OE2 GLU A 129      -5.449 -14.438 -14.328  1.00 77.50           O  
ATOM    979  N   ASP A 130      -2.971  -9.211 -15.133  1.00 71.38           N  
ATOM    980  CA  ASP A 130      -3.309  -7.961 -14.461  1.00 71.38           C  
ATOM    981  C   ASP A 130      -4.789  -7.918 -14.086  1.00 71.38           C  
ATOM    982  CB  ASP A 130      -2.957  -6.762 -15.344  1.00 71.38           C  
ATOM    983  O   ASP A 130      -5.652  -7.848 -14.961  1.00 71.38           O  
ATOM    984  CG  ASP A 130      -2.822  -5.465 -14.562  1.00 71.38           C  
ATOM    985  OD1 ASP A 130      -3.412  -5.352 -13.461  1.00 71.38           O  
ATOM    986  OD2 ASP A 130      -2.123  -4.551 -15.047  1.00 71.38           O  
ATOM    987  N   LEU A 131      -5.000  -8.117 -12.898  1.00 69.12           N  
ATOM    988  CA  LEU A 131      -6.367  -8.195 -12.383  1.00 69.12           C  
ATOM    989  C   LEU A 131      -7.141  -6.918 -12.695  1.00 69.12           C  
ATOM    990  CB  LEU A 131      -6.359  -8.445 -10.875  1.00 69.12           C  
ATOM    991  O   LEU A 131      -8.367  -6.945 -12.820  1.00 69.12           O  
ATOM    992  CG  LEU A 131      -6.059  -9.875 -10.422  1.00 69.12           C  
ATOM    993  CD1 LEU A 131      -5.512  -9.883  -9.000  1.00 69.12           C  
ATOM    994  CD2 LEU A 131      -7.312 -10.742 -10.523  1.00 69.12           C  
ATOM    995  N   SER A 132      -6.496  -5.844 -12.766  1.00 64.19           N  
ATOM    996  CA  SER A 132      -7.160  -4.598 -13.133  1.00 64.19           C  
ATOM    997  C   SER A 132      -7.641  -4.633 -14.578  1.00 64.19           C  
ATOM    998  CB  SER A 132      -6.223  -3.406 -12.930  1.00 64.19           C  
ATOM    999  O   SER A 132      -8.750  -4.188 -14.883  1.00 64.19           O  
ATOM   1000  OG  SER A 132      -4.973  -3.637 -13.555  1.00 64.19           O  
ATOM   1001  N   GLN A 133      -6.871  -5.125 -15.453  1.00 59.56           N  
ATOM   1002  CA  GLN A 133      -7.242  -5.254 -16.859  1.00 59.56           C  
ATOM   1003  C   GLN A 133      -8.320  -6.312 -17.047  1.00 59.56           C  
ATOM   1004  CB  GLN A 133      -6.016  -5.598 -17.703  1.00 59.56           C  
ATOM   1005  O   GLN A 133      -9.250  -6.121 -17.844  1.00 59.56           O  
ATOM   1006  CG  GLN A 133      -5.766  -4.617 -18.844  1.00 59.56           C  
ATOM   1007  CD  GLN A 133      -4.527  -4.961 -19.656  1.00 59.56           C  
ATOM   1008  NE2 GLN A 133      -3.789  -3.939 -20.078  1.00 59.56           N  
ATOM   1009  OE1 GLN A 133      -4.238  -6.137 -19.906  1.00 59.56           O  
ATOM   1010  N   GLN A 134      -8.148  -7.387 -16.391  1.00 60.03           N  
ATOM   1011  CA  GLN A 134      -9.164  -8.430 -16.469  1.00 60.03           C  
ATOM   1012  C   GLN A 134     -10.523  -7.910 -16.016  1.00 60.03           C  
ATOM   1013  CB  GLN A 134      -8.758  -9.641 -15.617  1.00 60.03           C  
ATOM   1014  O   GLN A 134     -11.555  -8.250 -16.594  1.00 60.03           O  
ATOM   1015  CG  GLN A 134      -7.984 -10.695 -16.391  1.00 60.03           C  
ATOM   1016  CD  GLN A 134      -7.648 -11.914 -15.539  1.00 60.03           C  
ATOM   1017  NE2 GLN A 134      -7.082 -12.938 -16.172  1.00 60.03           N  
ATOM   1018  OE1 GLN A 134      -7.898 -11.930 -14.336  1.00 60.03           O  
ATOM   1019  N   ALA A 135     -10.469  -7.133 -15.047  1.00 60.09           N  
ATOM   1020  CA  ALA A 135     -11.711  -6.531 -14.578  1.00 60.09           C  
ATOM   1021  C   ALA A 135     -12.336  -5.645 -15.656  1.00 60.09           C  
ATOM   1022  CB  ALA A 135     -11.469  -5.730 -13.305  1.00 60.09           C  
ATOM   1023  O   ALA A 135     -13.555  -5.633 -15.836  1.00 60.09           O  
ATOM   1024  N   GLN A 136     -11.516  -5.000 -16.344  1.00 56.25           N  
ATOM   1025  CA  GLN A 136     -12.000  -4.137 -17.406  1.00 56.25           C  
ATOM   1026  C   GLN A 136     -12.531  -4.953 -18.578  1.00 56.25           C  
ATOM   1027  CB  GLN A 136     -10.883  -3.199 -17.891  1.00 56.25           C  
ATOM   1028  O   GLN A 136     -13.578  -4.633 -19.141  1.00 56.25           O  
ATOM   1029  CG  GLN A 136     -10.695  -1.973 -17.000  1.00 56.25           C  
ATOM   1030  CD  GLN A 136      -9.539  -1.097 -17.469  1.00 56.25           C  
ATOM   1031  NE2 GLN A 136      -9.250  -0.057 -16.688  1.00 56.25           N  
ATOM   1032  OE1 GLN A 136      -8.922  -1.354 -18.500  1.00 56.25           O  
ATOM   1033  N   LEU A 137     -11.930  -5.965 -18.938  1.00 53.59           N  
ATOM   1034  CA  LEU A 137     -12.391  -6.812 -20.031  1.00 53.59           C  
ATOM   1035  C   LEU A 137     -13.664  -7.559 -19.641  1.00 53.59           C  
ATOM   1036  CB  LEU A 137     -11.297  -7.809 -20.422  1.00 53.59           C  
ATOM   1037  O   LEU A 137     -14.578  -7.699 -20.453  1.00 53.59           O  
ATOM   1038  CG  LEU A 137     -10.195  -7.277 -21.344  1.00 53.59           C  
ATOM   1039  CD1 LEU A 137      -8.969  -8.180 -21.266  1.00 53.59           C  
ATOM   1040  CD2 LEU A 137     -10.703  -7.164 -22.781  1.00 53.59           C  
ATOM   1041  N   ALA A 138     -13.609  -8.031 -18.484  1.00 54.50           N  
ATOM   1042  CA  ALA A 138     -14.820  -8.695 -18.031  1.00 54.50           C  
ATOM   1043  C   ALA A 138     -16.000  -7.730 -18.000  1.00 54.50           C  
ATOM   1044  CB  ALA A 138     -14.602  -9.305 -16.641  1.00 54.50           C  
ATOM   1045  O   ALA A 138     -17.141  -8.109 -18.297  1.00 54.50           O  
ATOM   1046  N   ALA A 139     -15.750  -6.520 -17.672  1.00 46.53           N  
ATOM   1047  CA  ALA A 139     -16.797  -5.504 -17.719  1.00 46.53           C  
ATOM   1048  C   ALA A 139     -17.219  -5.219 -19.156  1.00 46.53           C  
ATOM   1049  CB  ALA A 139     -16.328  -4.219 -17.047  1.00 46.53           C  
ATOM   1050  O   ALA A 139     -18.391  -4.980 -19.438  1.00 46.53           O  
ATOM   1051  N   ALA A 140     -16.312  -5.328 -20.016  1.00 47.59           N  
ATOM   1052  CA  ALA A 140     -16.656  -5.109 -21.422  1.00 47.59           C  
ATOM   1053  C   ALA A 140     -17.453  -6.277 -21.984  1.00 47.59           C  
ATOM   1054  CB  ALA A 140     -15.383  -4.891 -22.250  1.00 47.59           C  
ATOM   1055  O   ALA A 140     -18.359  -6.086 -22.812  1.00 47.59           O  
ATOM   1056  N   GLU A 141     -17.047  -7.430 -21.641  1.00 49.97           N  
ATOM   1057  CA  GLU A 141     -17.781  -8.602 -22.109  1.00 49.97           C  
ATOM   1058  C   GLU A 141     -19.188  -8.633 -21.516  1.00 49.97           C  
ATOM   1059  CB  GLU A 141     -17.031  -9.891 -21.750  1.00 49.97           C  
ATOM   1060  O   GLU A 141     -20.125  -9.062 -22.188  1.00 49.97           O  
ATOM   1061  CG  GLU A 141     -16.047 -10.344 -22.812  1.00 49.97           C  
ATOM   1062  CD  GLU A 141     -15.367 -11.664 -22.469  1.00 49.97           C  
ATOM   1063  OE1 GLU A 141     -14.695 -12.242 -23.359  1.00 49.97           O  
ATOM   1064  OE2 GLU A 141     -15.500 -12.109 -21.312  1.00 49.97           O  
ATOM   1065  N   LYS A 142     -19.328  -8.195 -20.328  1.00 44.44           N  
ATOM   1066  CA  LYS A 142     -20.672  -8.102 -19.750  1.00 44.44           C  
ATOM   1067  C   LYS A 142     -21.531  -7.086 -20.500  1.00 44.44           C  
ATOM   1068  CB  LYS A 142     -20.578  -7.730 -18.266  1.00 44.44           C  
ATOM   1069  O   LYS A 142     -22.734  -7.262 -20.609  1.00 44.44           O  
ATOM   1070  CG  LYS A 142     -20.562  -8.922 -17.328  1.00 44.44           C  
ATOM   1071  CD  LYS A 142     -20.531  -8.484 -15.867  1.00 44.44           C  
ATOM   1072  CE  LYS A 142     -20.438  -9.680 -14.922  1.00 44.44           C  
ATOM   1073  NZ  LYS A 142     -20.328  -9.258 -13.500  1.00 44.44           N  
ATOM   1074  N   PHE A 143     -20.922  -6.062 -20.922  1.00 44.97           N  
ATOM   1075  CA  PHE A 143     -21.641  -5.062 -21.703  1.00 44.97           C  
ATOM   1076  C   PHE A 143     -22.016  -5.617 -23.078  1.00 44.97           C  
ATOM   1077  CB  PHE A 143     -20.781  -3.799 -21.875  1.00 44.97           C  
ATOM   1078  O   PHE A 143     -23.062  -5.262 -23.625  1.00 44.97           O  
ATOM   1079  CG  PHE A 143     -21.594  -2.549 -22.094  1.00 44.97           C  
ATOM   1080  CD1 PHE A 143     -21.797  -2.057 -23.375  1.00 44.97           C  
ATOM   1081  CD2 PHE A 143     -22.141  -1.864 -21.016  1.00 44.97           C  
ATOM   1082  CE1 PHE A 143     -22.547  -0.899 -23.594  1.00 44.97           C  
ATOM   1083  CE2 PHE A 143     -22.891  -0.707 -21.219  1.00 44.97           C  
ATOM   1084  CZ  PHE A 143     -23.094  -0.226 -22.500  1.00 44.97           C  
ATOM   1085  N   LYS A 144     -21.266  -6.422 -23.672  1.00 40.69           N  
ATOM   1086  CA  LYS A 144     -21.609  -6.988 -24.969  1.00 40.69           C  
ATOM   1087  C   LYS A 144     -22.766  -7.973 -24.859  1.00 40.69           C  
ATOM   1088  CB  LYS A 144     -20.391  -7.684 -25.594  1.00 40.69           C  
ATOM   1089  O   LYS A 144     -23.594  -8.070 -25.766  1.00 40.69           O  
ATOM   1090  CG  LYS A 144     -20.078  -7.230 -27.016  1.00 40.69           C  
ATOM   1091  CD  LYS A 144     -18.828  -7.898 -27.547  1.00 40.69           C  
ATOM   1092  CE  LYS A 144     -18.531  -7.477 -28.969  1.00 40.69           C  
ATOM   1093  NZ  LYS A 144     -17.266  -8.078 -29.484  1.00 40.69           N  
ATOM   1094  N   VAL A 145     -22.812  -8.797 -23.891  1.00 41.91           N  
ATOM   1095  CA  VAL A 145     -23.891  -9.781 -23.750  1.00 41.91           C  
ATOM   1096  C   VAL A 145     -25.203  -9.070 -23.422  1.00 41.91           C  
ATOM   1097  CB  VAL A 145     -23.562 -10.836 -22.672  1.00 41.91           C  
ATOM   1098  O   VAL A 145     -26.281  -9.648 -23.578  1.00 41.91           O  
ATOM   1099  CG1 VAL A 145     -24.719 -11.820 -22.516  1.00 41.91           C  
ATOM   1100  CG2 VAL A 145     -22.266 -11.578 -23.016  1.00 41.91           C  
ATOM   1101  N   GLN A 146     -25.172  -7.898 -22.844  1.00 36.94           N  
ATOM   1102  CA  GLN A 146     -26.438  -7.223 -22.578  1.00 36.94           C  
ATOM   1103  C   GLN A 146     -27.031  -6.652 -23.875  1.00 36.94           C  
ATOM   1104  CB  GLN A 146     -26.250  -6.109 -21.547  1.00 36.94           C  
ATOM   1105  O   GLN A 146     -28.109  -6.078 -23.859  1.00 36.94           O  
ATOM   1106  CG  GLN A 146     -27.281  -6.129 -20.438  1.00 36.94           C  
ATOM   1107  CD  GLN A 146     -26.812  -5.391 -19.188  1.00 36.94           C  
ATOM   1108  NE2 GLN A 146     -27.688  -5.285 -18.203  1.00 36.94           N  
ATOM   1109  OE1 GLN A 146     -25.672  -4.926 -19.125  1.00 36.94           O  
ATOM   1110  N   GLY A 147     -26.250  -6.543 -24.922  1.00 31.27           N  
ATOM   1111  CA  GLY A 147     -26.828  -5.898 -26.094  1.00 31.27           C  
ATOM   1112  C   GLY A 147     -27.891  -6.746 -26.781  1.00 31.27           C  
ATOM   1113  O   GLY A 147     -28.438  -6.352 -27.812  1.00 31.27           O  
ATOM   1114  N   GLU A 148     -27.891  -8.086 -26.688  1.00 30.44           N  
ATOM   1115  CA  GLU A 148     -28.828  -8.711 -27.625  1.00 30.44           C  
ATOM   1116  C   GLU A 148     -30.266  -8.438 -27.219  1.00 30.44           C  
ATOM   1117  CB  GLU A 148     -28.578 -10.219 -27.719  1.00 30.44           C  
ATOM   1118  O   GLU A 148     -31.188  -8.672 -28.000  1.00 30.44           O  
ATOM   1119  CG  GLU A 148     -28.406 -10.734 -29.141  1.00 30.44           C  
ATOM   1120  CD  GLU A 148     -28.031 -12.203 -29.203  1.00 30.44           C  
ATOM   1121  OE1 GLU A 148     -28.141 -12.812 -30.281  1.00 30.44           O  
ATOM   1122  OE2 GLU A 148     -27.625 -12.750 -28.156  1.00 30.44           O  
ATOM   1123  N   ALA A 149     -30.625  -8.328 -25.938  1.00 26.56           N  
ATOM   1124  CA  ALA A 149     -32.062  -8.430 -25.766  1.00 26.56           C  
ATOM   1125  C   ALA A 149     -32.781  -7.145 -26.188  1.00 26.56           C  
ATOM   1126  CB  ALA A 149     -32.406  -8.766 -24.312  1.00 26.56           C  
ATOM   1127  O   ALA A 149     -33.969  -6.992 -25.984  1.00 26.56           O  
ATOM   1128  N   VAL A 150     -32.031  -6.031 -26.375  1.00 25.38           N  
ATOM   1129  CA  VAL A 150     -32.875  -4.840 -26.453  1.00 25.38           C  
ATOM   1130  C   VAL A 150     -33.562  -4.781 -27.797  1.00 25.38           C  
ATOM   1131  CB  VAL A 150     -32.031  -3.551 -26.219  1.00 25.38           C  
ATOM   1132  O   VAL A 150     -32.938  -4.520 -28.828  1.00 25.38           O  
ATOM   1133  CG1 VAL A 150     -32.938  -2.410 -25.750  1.00 25.38           C  
ATOM   1134  CG2 VAL A 150     -30.922  -3.803 -25.203  1.00 25.38           C  
ATOM   1135  N   SER A 151     -34.188  -5.824 -28.188  1.00 21.16           N  
ATOM   1136  CA  SER A 151     -34.969  -5.664 -29.422  1.00 21.16           C  
ATOM   1137  C   SER A 151     -35.781  -4.387 -29.391  1.00 21.16           C  
ATOM   1138  CB  SER A 151     -35.875  -6.871 -29.656  1.00 21.16           C  
ATOM   1139  O   SER A 151     -35.781  -3.607 -30.344  1.00 21.16           O  
ATOM   1140  OG  SER A 151     -35.281  -8.055 -29.141  1.00 21.16           O  
ATOM   1141  N   ASN A 152     -37.031  -4.359 -28.766  1.00 18.73           N  
ATOM   1142  CA  ASN A 152     -38.250  -3.779 -29.281  1.00 18.73           C  
ATOM   1143  C   ASN A 152     -38.312  -2.271 -29.047  1.00 18.73           C  
ATOM   1144  CB  ASN A 152     -39.469  -4.457 -28.656  1.00 18.73           C  
ATOM   1145  O   ASN A 152     -39.281  -1.611 -29.453  1.00 18.73           O  
ATOM   1146  CG  ASN A 152     -40.188  -5.414 -29.609  1.00 18.73           C  
ATOM   1147  ND2 ASN A 152     -41.156  -6.137 -29.094  1.00 18.73           N  
ATOM   1148  OD1 ASN A 152     -39.812  -5.504 -30.781  1.00 18.73           O  
ATOM   1149  N   ILE A 153     -37.781  -1.644 -27.891  1.00 19.73           N  
ATOM   1150  CA  ILE A 153     -38.594  -0.531 -27.422  1.00 19.73           C  
ATOM   1151  C   ILE A 153     -38.469   0.651 -28.375  1.00 19.73           C  
ATOM   1152  CB  ILE A 153     -38.188  -0.110 -25.984  1.00 19.73           C  
ATOM   1153  O   ILE A 153     -37.375   0.910 -28.906  1.00 19.73           O  
ATOM   1154  CG1 ILE A 153     -38.312  -1.296 -25.031  1.00 19.73           C  
ATOM   1155  CG2 ILE A 153     -39.031   1.075 -25.516  1.00 19.73           C  
ATOM   1156  CD1 ILE A 153     -37.562  -1.111 -23.719  1.00 19.73           C  
ATOM   1157  N   GLN A 154     -39.438   1.654 -28.391  1.00 20.42           N  
ATOM   1158  CA  GLN A 154     -40.094   2.756 -29.094  1.00 20.42           C  
ATOM   1159  C   GLN A 154     -39.094   3.885 -29.375  1.00 20.42           C  
ATOM   1160  CB  GLN A 154     -41.250   3.285 -28.281  1.00 20.42           C  
ATOM   1161  O   GLN A 154     -38.125   4.059 -28.656  1.00 20.42           O  
ATOM   1162  CG  GLN A 154     -42.625   2.889 -28.844  1.00 20.42           C  
ATOM   1163  CD  GLN A 154     -43.750   3.193 -27.891  1.00 20.42           C  
ATOM   1164  NE2 GLN A 154     -45.000   3.010 -28.375  1.00 20.42           N  
ATOM   1165  OE1 GLN A 154     -43.531   3.588 -26.750  1.00 20.42           O  
ATOM   1166  N   GLU A 155     -39.344   4.789 -30.359  1.00 19.39           N  
ATOM   1167  CA  GLU A 155     -38.719   5.777 -31.250  1.00 19.39           C  
ATOM   1168  C   GLU A 155     -38.062   6.898 -30.438  1.00 19.39           C  
ATOM   1169  CB  GLU A 155     -39.781   6.359 -32.219  1.00 19.39           C  
ATOM   1170  O   GLU A 155     -37.344   7.719 -31.000  1.00 19.39           O  
ATOM   1171  CG  GLU A 155     -39.312   6.410 -33.656  1.00 19.39           C  
ATOM   1172  CD  GLU A 155     -40.375   6.930 -34.625  1.00 19.39           C  
ATOM   1173  OE1 GLU A 155     -40.031   7.203 -35.781  1.00 19.39           O  
ATOM   1174  OE2 GLU A 155     -41.531   7.066 -34.188  1.00 19.39           O  
ATOM   1175  N   ASN A 156     -38.625   7.262 -29.172  1.00 20.03           N  
ATOM   1176  CA  ASN A 156     -38.562   8.695 -28.891  1.00 20.03           C  
ATOM   1177  C   ASN A 156     -37.125   9.188 -28.797  1.00 20.03           C  
ATOM   1178  CB  ASN A 156     -39.312   9.008 -27.594  1.00 20.03           C  
ATOM   1179  O   ASN A 156     -36.281   8.555 -28.156  1.00 20.03           O  
ATOM   1180  CG  ASN A 156     -40.125  10.297 -27.688  1.00 20.03           C  
ATOM   1181  ND2 ASN A 156     -40.906  10.578 -26.656  1.00 20.03           N  
ATOM   1182  OD1 ASN A 156     -40.031  11.023 -28.688  1.00 20.03           O  
ATOM   1183  N   THR A 157     -36.594  10.102 -29.703  1.00 19.58           N  
ATOM   1184  CA  THR A 157     -35.375  10.719 -30.203  1.00 19.58           C  
ATOM   1185  C   THR A 157     -34.531  11.273 -29.062  1.00 19.58           C  
ATOM   1186  CB  THR A 157     -35.719  11.844 -31.219  1.00 19.58           C  
ATOM   1187  O   THR A 157     -33.500  11.875 -29.312  1.00 19.58           O  
ATOM   1188  CG2 THR A 157     -35.281  11.461 -32.625  1.00 19.58           C  
ATOM   1189  OG1 THR A 157     -37.125  12.086 -31.203  1.00 19.58           O  
ATOM   1190  N   GLN A 158     -35.125  11.594 -27.797  1.00 23.77           N  
ATOM   1191  CA  GLN A 158     -34.500  12.672 -27.062  1.00 23.77           C  
ATOM   1192  C   GLN A 158     -33.062  12.312 -26.719  1.00 23.77           C  
ATOM   1193  CB  GLN A 158     -35.281  13.000 -25.781  1.00 23.77           C  
ATOM   1194  O   GLN A 158     -32.719  11.141 -26.500  1.00 23.77           O  
ATOM   1195  CG  GLN A 158     -36.562  13.742 -26.047  1.00 23.77           C  
ATOM   1196  CD  GLN A 158     -37.219  14.258 -24.766  1.00 23.77           C  
ATOM   1197  NE2 GLN A 158     -38.344  14.953 -24.906  1.00 23.77           N  
ATOM   1198  OE1 GLN A 158     -36.688  14.039 -23.656  1.00 23.77           O  
ATOM   1199  N   THR A 159     -32.062  13.180 -27.094  1.00 20.89           N  
ATOM   1200  CA  THR A 159     -30.609  13.133 -27.094  1.00 20.89           C  
ATOM   1201  C   THR A 159     -30.094  12.531 -25.797  1.00 20.89           C  
ATOM   1202  CB  THR A 159     -30.016  14.539 -27.297  1.00 20.89           C  
ATOM   1203  O   THR A 159     -30.312  13.086 -24.719  1.00 20.89           O  
ATOM   1204  CG2 THR A 159     -29.828  14.852 -28.766  1.00 20.89           C  
ATOM   1205  OG1 THR A 159     -30.891  15.516 -26.719  1.00 20.89           O  
ATOM   1206  N   PRO A 160     -30.047  11.109 -25.594  1.00 21.08           N  
ATOM   1207  CA  PRO A 160     -29.891  10.430 -24.312  1.00 21.08           C  
ATOM   1208  C   PRO A 160     -28.531  10.695 -23.656  1.00 21.08           C  
ATOM   1209  CB  PRO A 160     -30.031   8.945 -24.672  1.00 21.08           C  
ATOM   1210  O   PRO A 160     -27.484  10.484 -24.297  1.00 21.08           O  
ATOM   1211  CG  PRO A 160     -30.000   8.914 -26.172  1.00 21.08           C  
ATOM   1212  CD  PRO A 160     -29.938  10.328 -26.672  1.00 21.08           C  
ATOM   1213  N   THR A 161     -28.312  11.906 -22.922  1.00 22.73           N  
ATOM   1214  CA  THR A 161     -27.156  12.328 -22.141  1.00 22.73           C  
ATOM   1215  C   THR A 161     -26.516  11.141 -21.453  1.00 22.73           C  
ATOM   1216  CB  THR A 161     -27.547  13.391 -21.109  1.00 22.73           C  
ATOM   1217  O   THR A 161     -27.188  10.336 -20.812  1.00 22.73           O  
ATOM   1218  CG2 THR A 161     -26.406  14.383 -20.875  1.00 22.73           C  
ATOM   1219  OG1 THR A 161     -28.703  14.109 -21.562  1.00 22.73           O  
ATOM   1220  N   VAL A 162     -25.422  10.672 -21.984  1.00 23.09           N  
ATOM   1221  CA  VAL A 162     -24.641   9.484 -21.656  1.00 23.09           C  
ATOM   1222  C   VAL A 162     -24.562   9.320 -20.141  1.00 23.09           C  
ATOM   1223  CB  VAL A 162     -23.219   9.555 -22.266  1.00 23.09           C  
ATOM   1224  O   VAL A 162     -23.953  10.133 -19.453  1.00 23.09           O  
ATOM   1225  CG1 VAL A 162     -22.406   8.320 -21.875  1.00 23.09           C  
ATOM   1226  CG2 VAL A 162     -23.297   9.688 -23.781  1.00 23.09           C  
ATOM   1227  N   GLN A 163     -25.641   9.016 -19.500  1.00 25.05           N  
ATOM   1228  CA  GLN A 163     -25.797   8.836 -18.062  1.00 25.05           C  
ATOM   1229  C   GLN A 163     -24.875   7.758 -17.516  1.00 25.05           C  
ATOM   1230  CB  GLN A 163     -27.250   8.492 -17.719  1.00 25.05           C  
ATOM   1231  O   GLN A 163     -24.906   6.617 -17.984  1.00 25.05           O  
ATOM   1232  CG  GLN A 163     -28.156   9.711 -17.594  1.00 25.05           C  
ATOM   1233  CD  GLN A 163     -29.609   9.336 -17.344  1.00 25.05           C  
ATOM   1234  NE2 GLN A 163     -30.453  10.336 -17.125  1.00 25.05           N  
ATOM   1235  OE1 GLN A 163     -29.969   8.148 -17.344  1.00 25.05           O  
ATOM   1236  N   GLU A 164     -23.516   8.039 -17.203  1.00 29.12           N  
ATOM   1237  CA  GLU A 164     -22.500   7.230 -16.562  1.00 29.12           C  
ATOM   1238  C   GLU A 164     -23.125   6.191 -15.625  1.00 29.12           C  
ATOM   1239  CB  GLU A 164     -21.516   8.117 -15.773  1.00 29.12           C  
ATOM   1240  O   GLU A 164     -23.922   6.535 -14.758  1.00 29.12           O  
ATOM   1241  CG  GLU A 164     -20.391   8.680 -16.625  1.00 29.12           C  
ATOM   1242  CD  GLU A 164     -19.312   9.375 -15.797  1.00 29.12           C  
ATOM   1243  OE1 GLU A 164     -18.234   9.672 -16.344  1.00 29.12           O  
ATOM   1244  OE2 GLU A 164     -19.562   9.617 -14.594  1.00 29.12           O  
ATOM   1245  N   GLU A 165     -23.422   5.133 -16.125  1.00 29.09           N  
ATOM   1246  CA  GLU A 165     -24.281   4.094 -15.547  1.00 29.09           C  
ATOM   1247  C   GLU A 165     -23.922   3.846 -14.086  1.00 29.09           C  
ATOM   1248  CB  GLU A 165     -24.156   2.793 -16.344  1.00 29.09           C  
ATOM   1249  O   GLU A 165     -22.750   3.639 -13.750  1.00 29.09           O  
ATOM   1250  CG  GLU A 165     -25.016   2.762 -17.609  1.00 29.09           C  
ATOM   1251  CD  GLU A 165     -24.984   1.418 -18.312  1.00 29.09           C  
ATOM   1252  OE1 GLU A 165     -25.828   1.186 -19.203  1.00 29.09           O  
ATOM   1253  OE2 GLU A 165     -24.109   0.591 -17.969  1.00 29.09           O  
ATOM   1254  N   SER A 166     -24.406   4.531 -13.047  1.00 33.16           N  
ATOM   1255  CA  SER A 166     -24.422   4.484 -11.594  1.00 33.16           C  
ATOM   1256  C   SER A 166     -24.516   3.051 -11.086  1.00 33.16           C  
ATOM   1257  CB  SER A 166     -25.578   5.312 -11.039  1.00 33.16           C  
ATOM   1258  O   SER A 166     -25.625   2.523 -10.914  1.00 33.16           O  
ATOM   1259  OG  SER A 166     -26.062   6.211 -12.023  1.00 33.16           O  
ATOM   1260  N   GLU A 167     -23.938   2.018 -11.664  1.00 34.03           N  
ATOM   1261  CA  GLU A 167     -24.188   0.723 -11.031  1.00 34.03           C  
ATOM   1262  C   GLU A 167     -24.297   0.857  -9.516  1.00 34.03           C  
ATOM   1263  CB  GLU A 167     -23.078  -0.269 -11.391  1.00 34.03           C  
ATOM   1264  O   GLU A 167     -23.344   1.241  -8.852  1.00 34.03           O  
ATOM   1265  CG  GLU A 167     -23.203  -0.862 -12.789  1.00 34.03           C  
ATOM   1266  CD  GLU A 167     -22.219  -1.980 -13.062  1.00 34.03           C  
ATOM   1267  OE1 GLU A 167     -22.297  -2.613 -14.133  1.00 34.03           O  
ATOM   1268  OE2 GLU A 167     -21.344  -2.225 -12.188  1.00 34.03           O  
ATOM   1269  N   GLU A 168     -25.234   1.297  -8.859  1.00 38.81           N  
ATOM   1270  CA  GLU A 168     -25.703   1.481  -7.488  1.00 38.81           C  
ATOM   1271  C   GLU A 168     -25.422   0.244  -6.641  1.00 38.81           C  
ATOM   1272  CB  GLU A 168     -27.203   1.807  -7.469  1.00 38.81           C  
ATOM   1273  O   GLU A 168     -26.344  -0.504  -6.301  1.00 38.81           O  
ATOM   1274  CG  GLU A 168     -27.531   3.227  -7.902  1.00 38.81           C  
ATOM   1275  CD  GLU A 168     -29.016   3.545  -7.848  1.00 38.81           C  
ATOM   1276  OE1 GLU A 168     -29.391   4.715  -8.086  1.00 38.81           O  
ATOM   1277  OE2 GLU A 168     -29.797   2.617  -7.566  1.00 38.81           O  
ATOM   1278  N   GLU A 169     -24.469  -0.665  -7.035  1.00 44.59           N  
ATOM   1279  CA  GLU A 169     -24.391  -1.744  -6.059  1.00 44.59           C  
ATOM   1280  C   GLU A 169     -24.438  -1.200  -4.633  1.00 44.59           C  
ATOM   1281  CB  GLU A 169     -23.109  -2.559  -6.258  1.00 44.59           C  
ATOM   1282  O   GLU A 169     -23.828  -0.177  -4.328  1.00 44.59           O  
ATOM   1283  CG  GLU A 169     -23.188  -3.576  -7.387  1.00 44.59           C  
ATOM   1284  CD  GLU A 169     -21.969  -4.480  -7.480  1.00 44.59           C  
ATOM   1285  OE1 GLU A 169     -21.984  -5.434  -8.289  1.00 44.59           O  
ATOM   1286  OE2 GLU A 169     -21.000  -4.234  -6.734  1.00 44.59           O  
ATOM   1287  N   GLU A 170     -25.547  -1.269  -3.955  1.00 54.41           N  
ATOM   1288  CA  GLU A 170     -25.719  -0.917  -2.549  1.00 54.41           C  
ATOM   1289  C   GLU A 170     -24.469  -1.215  -1.741  1.00 54.41           C  
ATOM   1290  CB  GLU A 170     -26.922  -1.665  -1.953  1.00 54.41           C  
ATOM   1291  O   GLU A 170     -24.219  -2.363  -1.369  1.00 54.41           O  
ATOM   1292  CG  GLU A 170     -28.266  -1.006  -2.236  1.00 54.41           C  
ATOM   1293  CD  GLU A 170     -29.422  -1.683  -1.528  1.00 54.41           C  
ATOM   1294  OE1 GLU A 170     -30.562  -1.153  -1.580  1.00 54.41           O  
ATOM   1295  OE2 GLU A 170     -29.203  -2.750  -0.916  1.00 54.41           O  
ATOM   1296  N   VAL A 171     -23.375  -0.567  -2.129  1.00 64.62           N  
ATOM   1297  CA  VAL A 171     -22.156  -0.780  -1.354  1.00 64.62           C  
ATOM   1298  C   VAL A 171     -22.406  -0.431   0.111  1.00 64.62           C  
ATOM   1299  CB  VAL A 171     -20.984   0.054  -1.907  1.00 64.62           C  
ATOM   1300  O   VAL A 171     -23.094   0.552   0.414  1.00 64.62           O  
ATOM   1301  CG1 VAL A 171     -19.719  -0.185  -1.085  1.00 64.62           C  
ATOM   1302  CG2 VAL A 171     -20.734  -0.278  -3.377  1.00 64.62           C  
ATOM   1303  N   ASP A 172     -22.297  -1.425   0.746  1.00 77.56           N  
ATOM   1304  CA  ASP A 172     -22.375  -1.258   2.193  1.00 77.56           C  
ATOM   1305  C   ASP A 172     -21.453  -0.134   2.668  1.00 77.56           C  
ATOM   1306  CB  ASP A 172     -22.016  -2.564   2.906  1.00 77.56           C  
ATOM   1307  O   ASP A 172     -20.234  -0.270   2.633  1.00 77.56           O  
ATOM   1308  CG  ASP A 172     -22.203  -2.486   4.410  1.00 77.56           C  
ATOM   1309  OD1 ASP A 172     -22.766  -1.491   4.910  1.00 77.56           O  
ATOM   1310  OD2 ASP A 172     -21.750  -3.424   5.109  1.00 77.56           O  
ATOM   1311  N   GLU A 173     -22.047   0.892   2.822  1.00 78.12           N  
ATOM   1312  CA  GLU A 173     -21.344   2.074   3.307  1.00 78.12           C  
ATOM   1313  C   GLU A 173     -21.078   1.978   4.805  1.00 78.12           C  
ATOM   1314  CB  GLU A 173     -22.156   3.342   3.002  1.00 78.12           C  
ATOM   1315  O   GLU A 173     -20.766   2.980   5.449  1.00 78.12           O  
ATOM   1316  CG  GLU A 173     -22.375   3.592   1.517  1.00 78.12           C  
ATOM   1317  CD  GLU A 173     -23.094   4.895   1.228  1.00 78.12           C  
ATOM   1318  OE1 GLU A 173     -23.297   5.223   0.037  1.00 78.12           O  
ATOM   1319  OE2 GLU A 173     -23.469   5.590   2.199  1.00 78.12           O  
ATOM   1320  N   THR A 174     -21.125   0.777   5.199  1.00 80.81           N  
ATOM   1321  CA  THR A 174     -20.938   0.639   6.637  1.00 80.81           C  
ATOM   1322  C   THR A 174     -19.453   0.807   6.996  1.00 80.81           C  
ATOM   1323  CB  THR A 174     -21.438  -0.726   7.141  1.00 80.81           C  
ATOM   1324  O   THR A 174     -18.594   0.200   6.371  1.00 80.81           O  
ATOM   1325  CG2 THR A 174     -22.891  -0.646   7.582  1.00 80.81           C  
ATOM   1326  OG1 THR A 174     -21.312  -1.691   6.090  1.00 80.81           O  
ATOM   1327  N   GLY A 175     -19.203   1.721   7.812  1.00 82.75           N  
ATOM   1328  CA  GLY A 175     -17.859   1.911   8.328  1.00 82.75           C  
ATOM   1329  C   GLY A 175     -17.094   3.020   7.629  1.00 82.75           C  
ATOM   1330  O   GLY A 175     -15.922   3.254   7.918  1.00 82.75           O  
ATOM   1331  N   VAL A 176     -17.719   3.559   6.637  1.00 90.06           N  
ATOM   1332  CA  VAL A 176     -17.078   4.645   5.906  1.00 90.06           C  
ATOM   1333  C   VAL A 176     -17.859   5.941   6.121  1.00 90.06           C  
ATOM   1334  CB  VAL A 176     -16.969   4.332   4.395  1.00 90.06           C  
ATOM   1335  O   VAL A 176     -19.078   5.957   6.035  1.00 90.06           O  
ATOM   1336  CG1 VAL A 176     -16.188   5.422   3.672  1.00 90.06           C  
ATOM   1337  CG2 VAL A 176     -16.328   2.965   4.180  1.00 90.06           C  
ATOM   1338  N   GLU A 177     -17.219   6.898   6.438  1.00 89.94           N  
ATOM   1339  CA  GLU A 177     -17.828   8.203   6.668  1.00 89.94           C  
ATOM   1340  C   GLU A 177     -18.312   8.820   5.359  1.00 89.94           C  
ATOM   1341  CB  GLU A 177     -16.844   9.148   7.367  1.00 89.94           C  
ATOM   1342  O   GLU A 177     -17.609   8.766   4.344  1.00 89.94           O  
ATOM   1343  CG  GLU A 177     -16.516   8.742   8.797  1.00 89.94           C  
ATOM   1344  CD  GLU A 177     -15.656   9.758   9.523  1.00 89.94           C  
ATOM   1345  OE1 GLU A 177     -15.242   9.492  10.680  1.00 89.94           O  
ATOM   1346  OE2 GLU A 177     -15.383  10.828   8.938  1.00 89.94           O  
ATOM   1347  N   VAL A 178     -19.469   9.414   5.461  1.00 90.94           N  
ATOM   1348  CA  VAL A 178     -20.094  10.023   4.293  1.00 90.94           C  
ATOM   1349  C   VAL A 178     -19.234  11.188   3.799  1.00 90.94           C  
ATOM   1350  CB  VAL A 178     -21.531  10.516   4.602  1.00 90.94           C  
ATOM   1351  O   VAL A 178     -19.094  11.391   2.592  1.00 90.94           O  
ATOM   1352  CG1 VAL A 178     -22.125  11.250   3.404  1.00 90.94           C  
ATOM   1353  CG2 VAL A 178     -22.422   9.336   5.000  1.00 90.94           C  
ATOM   1354  N   LYS A 179     -18.734  11.898   4.656  1.00 90.44           N  
ATOM   1355  CA  LYS A 179     -17.891  13.039   4.305  1.00 90.44           C  
ATOM   1356  C   LYS A 179     -16.672  12.586   3.494  1.00 90.44           C  
ATOM   1357  CB  LYS A 179     -17.438  13.773   5.562  1.00 90.44           C  
ATOM   1358  O   LYS A 179     -16.266  13.266   2.553  1.00 90.44           O  
ATOM   1359  CG  LYS A 179     -18.516  14.633   6.203  1.00 90.44           C  
ATOM   1360  CD  LYS A 179     -17.984  15.406   7.398  1.00 90.44           C  
ATOM   1361  CE  LYS A 179     -19.078  16.234   8.070  1.00 90.44           C  
ATOM   1362  NZ  LYS A 179     -18.562  16.953   9.273  1.00 90.44           N  
ATOM   1363  N   ASP A 180     -16.109  11.500   3.846  1.00 93.00           N  
ATOM   1364  CA  ASP A 180     -14.953  10.945   3.135  1.00 93.00           C  
ATOM   1365  C   ASP A 180     -15.352  10.477   1.737  1.00 93.00           C  
ATOM   1366  CB  ASP A 180     -14.344   9.789   3.926  1.00 93.00           C  
ATOM   1367  O   ASP A 180     -14.602  10.664   0.778  1.00 93.00           O  
ATOM   1368  CG  ASP A 180     -13.711  10.234   5.234  1.00 93.00           C  
ATOM   1369  OD1 ASP A 180     -13.477  11.445   5.414  1.00 93.00           O  
ATOM   1370  OD2 ASP A 180     -13.438   9.359   6.086  1.00 93.00           O  
ATOM   1371  N   ILE A 181     -16.531   9.867   1.627  1.00 93.69           N  
ATOM   1372  CA  ILE A 181     -17.031   9.414   0.333  1.00 93.69           C  
ATOM   1373  C   ILE A 181     -17.188  10.609  -0.605  1.00 93.69           C  
ATOM   1374  CB  ILE A 181     -18.375   8.664   0.474  1.00 93.69           C  
ATOM   1375  O   ILE A 181     -16.750  10.562  -1.760  1.00 93.69           O  
ATOM   1376  CG1 ILE A 181     -18.203   7.426   1.361  1.00 93.69           C  
ATOM   1377  CG2 ILE A 181     -18.922   8.281  -0.902  1.00 93.69           C  
ATOM   1378  CD1 ILE A 181     -19.516   6.770   1.768  1.00 93.69           C  
ATOM   1379  N   GLU A 182     -17.734  11.648  -0.161  1.00 91.88           N  
ATOM   1380  CA  GLU A 182     -17.953  12.859  -0.952  1.00 91.88           C  
ATOM   1381  C   GLU A 182     -16.609  13.477  -1.379  1.00 91.88           C  
ATOM   1382  CB  GLU A 182     -18.766  13.883  -0.164  1.00 91.88           C  
ATOM   1383  O   GLU A 182     -16.484  13.969  -2.502  1.00 91.88           O  
ATOM   1384  CG  GLU A 182     -20.219  13.477   0.037  1.00 91.88           C  
ATOM   1385  CD  GLU A 182     -21.000  14.438   0.918  1.00 91.88           C  
ATOM   1386  OE1 GLU A 182     -22.234  14.266   1.074  1.00 91.88           O  
ATOM   1387  OE2 GLU A 182     -20.375  15.375   1.457  1.00 91.88           O  
ATOM   1388  N   LEU A 183     -15.758  13.391  -0.550  1.00 94.00           N  
ATOM   1389  CA  LEU A 183     -14.430  13.930  -0.830  1.00 94.00           C  
ATOM   1390  C   LEU A 183     -13.758  13.148  -1.949  1.00 94.00           C  
ATOM   1391  CB  LEU A 183     -13.562  13.898   0.430  1.00 94.00           C  
ATOM   1392  O   LEU A 183     -13.211  13.734  -2.887  1.00 94.00           O  
ATOM   1393  CG  LEU A 183     -12.172  14.523   0.312  1.00 94.00           C  
ATOM   1394  CD1 LEU A 183     -12.281  16.031   0.092  1.00 94.00           C  
ATOM   1395  CD2 LEU A 183     -11.344  14.219   1.554  1.00 94.00           C  
ATOM   1396  N   VAL A 184     -13.797  11.938  -1.757  1.00 94.62           N  
ATOM   1397  CA  VAL A 184     -13.195  11.078  -2.766  1.00 94.62           C  
ATOM   1398  C   VAL A 184     -13.922  11.242  -4.098  1.00 94.62           C  
ATOM   1399  CB  VAL A 184     -13.211   9.594  -2.330  1.00 94.62           C  
ATOM   1400  O   VAL A 184     -13.289  11.297  -5.156  1.00 94.62           O  
ATOM   1401  CG1 VAL A 184     -12.766   8.688  -3.477  1.00 94.62           C  
ATOM   1402  CG2 VAL A 184     -12.328   9.391  -1.103  1.00 94.62           C  
ATOM   1403  N   MET A 185     -15.180  11.359  -4.043  1.00 92.62           N  
ATOM   1404  CA  MET A 185     -15.977  11.578  -5.250  1.00 92.62           C  
ATOM   1405  C   MET A 185     -15.570  12.875  -5.941  1.00 92.62           C  
ATOM   1406  CB  MET A 185     -17.469  11.617  -4.910  1.00 92.62           C  
ATOM   1407  O   MET A 185     -15.422  12.914  -7.164  1.00 92.62           O  
ATOM   1408  CG  MET A 185     -18.062  10.250  -4.590  1.00 92.62           C  
ATOM   1409  SD  MET A 185     -19.859  10.328  -4.270  1.00 92.62           S  
ATOM   1410  CE  MET A 185     -20.000  11.992  -3.576  1.00 92.62           C  
ATOM   1411  N   SER A 186     -15.406  13.836  -5.152  1.00 90.38           N  
ATOM   1412  CA  SER A 186     -15.078  15.164  -5.668  1.00 90.38           C  
ATOM   1413  C   SER A 186     -13.656  15.211  -6.219  1.00 90.38           C  
ATOM   1414  CB  SER A 186     -15.242  16.219  -4.574  1.00 90.38           C  
ATOM   1415  O   SER A 186     -13.406  15.805  -7.266  1.00 90.38           O  
ATOM   1416  OG  SER A 186     -14.266  16.047  -3.557  1.00 90.38           O  
ATOM   1417  N   GLN A 187     -12.742  14.523  -5.598  1.00 90.38           N  
ATOM   1418  CA  GLN A 187     -11.336  14.594  -5.961  1.00 90.38           C  
ATOM   1419  C   GLN A 187     -11.023  13.680  -7.141  1.00 90.38           C  
ATOM   1420  CB  GLN A 187     -10.453  14.227  -4.762  1.00 90.38           C  
ATOM   1421  O   GLN A 187     -10.219  14.031  -8.008  1.00 90.38           O  
ATOM   1422  CG  GLN A 187     -10.516  15.242  -3.625  1.00 90.38           C  
ATOM   1423  CD  GLN A 187      -9.977  16.594  -4.020  1.00 90.38           C  
ATOM   1424  NE2 GLN A 187     -10.570  17.656  -3.471  1.00 90.38           N  
ATOM   1425  OE1 GLN A 187      -9.039  16.703  -4.812  1.00 90.38           O  
ATOM   1426  N   ALA A 188     -11.688  12.570  -7.125  1.00 92.25           N  
ATOM   1427  CA  ALA A 188     -11.398  11.586  -8.164  1.00 92.25           C  
ATOM   1428  C   ALA A 188     -12.445  11.633  -9.273  1.00 92.25           C  
ATOM   1429  CB  ALA A 188     -11.320  10.180  -7.566  1.00 92.25           C  
ATOM   1430  O   ALA A 188     -12.281  11.000 -10.320  1.00 92.25           O  
ATOM   1431  N   ASN A 189     -13.453  12.359  -9.086  1.00 90.19           N  
ATOM   1432  CA  ASN A 189     -14.539  12.453 -10.047  1.00 90.19           C  
ATOM   1433  C   ASN A 189     -15.070  11.078 -10.430  1.00 90.19           C  
ATOM   1434  CB  ASN A 189     -14.086  13.211 -11.297  1.00 90.19           C  
ATOM   1435  O   ASN A 189     -15.094  10.711 -11.602  1.00 90.19           O  
ATOM   1436  CG  ASN A 189     -15.242  13.812 -12.070  1.00 90.19           C  
ATOM   1437  ND2 ASN A 189     -15.000  14.148 -13.336  1.00 90.19           N  
ATOM   1438  OD1 ASN A 189     -16.344  13.984 -11.531  1.00 90.19           O  
ATOM   1439  N   VAL A 190     -15.508  10.352  -9.422  1.00 91.44           N  
ATOM   1440  CA  VAL A 190     -16.000   8.992  -9.602  1.00 91.44           C  
ATOM   1441  C   VAL A 190     -17.359   8.836  -8.898  1.00 91.44           C  
ATOM   1442  CB  VAL A 190     -15.000   7.941  -9.062  1.00 91.44           C  
ATOM   1443  O   VAL A 190     -17.797   9.750  -8.203  1.00 91.44           O  
ATOM   1444  CG1 VAL A 190     -13.695   7.992  -9.844  1.00 91.44           C  
ATOM   1445  CG2 VAL A 190     -14.750   8.164  -7.570  1.00 91.44           C  
ATOM   1446  N   SER A 191     -17.953   7.789  -9.188  1.00 90.25           N  
ATOM   1447  CA  SER A 191     -19.250   7.492  -8.586  1.00 90.25           C  
ATOM   1448  C   SER A 191     -19.109   7.145  -7.105  1.00 90.25           C  
ATOM   1449  CB  SER A 191     -19.938   6.340  -9.320  1.00 90.25           C  
ATOM   1450  O   SER A 191     -18.016   6.793  -6.648  1.00 90.25           O  
ATOM   1451  OG  SER A 191     -19.250   5.121  -9.094  1.00 90.25           O  
ATOM   1452  N   ARG A 192     -20.156   7.305  -6.430  1.00 92.12           N  
ATOM   1453  CA  ARG A 192     -20.219   7.020  -5.000  1.00 92.12           C  
ATOM   1454  C   ARG A 192     -19.812   5.578  -4.707  1.00 92.12           C  
ATOM   1455  CB  ARG A 192     -21.625   7.297  -4.457  1.00 92.12           C  
ATOM   1456  O   ARG A 192     -19.078   5.312  -3.760  1.00 92.12           O  
ATOM   1457  CG  ARG A 192     -21.719   7.191  -2.943  1.00 92.12           C  
ATOM   1458  CD  ARG A 192     -23.125   7.516  -2.453  1.00 92.12           C  
ATOM   1459  NE  ARG A 192     -23.219   7.480  -0.995  1.00 92.12           N  
ATOM   1460  NH1 ARG A 192     -23.844   9.695  -0.772  1.00 92.12           N  
ATOM   1461  NH2 ARG A 192     -23.594   8.375   1.086  1.00 92.12           N  
ATOM   1462  CZ  ARG A 192     -23.547   8.516  -0.230  1.00 92.12           C  
ATOM   1463  N   ALA A 193     -20.234   4.672  -5.406  1.00 91.81           N  
ATOM   1464  CA  ALA A 193     -19.938   3.254  -5.238  1.00 91.81           C  
ATOM   1465  C   ALA A 193     -18.438   2.984  -5.387  1.00 91.81           C  
ATOM   1466  CB  ALA A 193     -20.734   2.420  -6.238  1.00 91.81           C  
ATOM   1467  O   ALA A 193     -17.859   2.240  -4.598  1.00 91.81           O  
ATOM   1468  N   LYS A 194     -17.891   3.533  -6.309  1.00 92.00           N  
ATOM   1469  CA  LYS A 194     -16.453   3.373  -6.531  1.00 92.00           C  
ATOM   1470  C   LYS A 194     -15.648   3.996  -5.395  1.00 92.00           C  
ATOM   1471  CB  LYS A 194     -16.047   4.000  -7.863  1.00 92.00           C  
ATOM   1472  O   LYS A 194     -14.633   3.445  -4.977  1.00 92.00           O  
ATOM   1473  CG  LYS A 194     -16.438   3.170  -9.078  1.00 92.00           C  
ATOM   1474  CD  LYS A 194     -15.883   3.771 -10.367  1.00 92.00           C  
ATOM   1475  CE  LYS A 194     -16.312   2.969 -11.586  1.00 92.00           C  
ATOM   1476  NZ  LYS A 194     -15.875   3.625 -12.859  1.00 92.00           N  
ATOM   1477  N   ALA A 195     -16.062   5.102  -4.984  1.00 94.44           N  
ATOM   1478  CA  ALA A 195     -15.406   5.777  -3.869  1.00 94.44           C  
ATOM   1479  C   ALA A 195     -15.438   4.910  -2.613  1.00 94.44           C  
ATOM   1480  CB  ALA A 195     -16.062   7.125  -3.598  1.00 94.44           C  
ATOM   1481  O   ALA A 195     -14.430   4.785  -1.916  1.00 94.44           O  
ATOM   1482  N   VAL A 196     -16.500   4.289  -2.400  1.00 94.25           N  
ATOM   1483  CA  VAL A 196     -16.672   3.441  -1.224  1.00 94.25           C  
ATOM   1484  C   VAL A 196     -15.766   2.219  -1.331  1.00 94.25           C  
ATOM   1485  CB  VAL A 196     -18.141   3.000  -1.052  1.00 94.25           C  
ATOM   1486  O   VAL A 196     -15.117   1.836  -0.358  1.00 94.25           O  
ATOM   1487  CG1 VAL A 196     -18.266   1.928   0.030  1.00 94.25           C  
ATOM   1488  CG2 VAL A 196     -19.031   4.199  -0.716  1.00 94.25           C  
ATOM   1489  N   ARG A 197     -15.758   1.696  -2.346  1.00 92.44           N  
ATOM   1490  CA  ARG A 197     -14.906   0.530  -2.570  1.00 92.44           C  
ATOM   1491  C   ARG A 197     -13.438   0.879  -2.383  1.00 92.44           C  
ATOM   1492  CB  ARG A 197     -15.141  -0.039  -3.973  1.00 92.44           C  
ATOM   1493  O   ARG A 197     -12.688   0.128  -1.753  1.00 92.44           O  
ATOM   1494  CG  ARG A 197     -14.625  -1.459  -4.152  1.00 92.44           C  
ATOM   1495  CD  ARG A 197     -14.898  -1.984  -5.555  1.00 92.44           C  
ATOM   1496  NE  ARG A 197     -16.266  -2.469  -5.688  1.00 92.44           N  
ATOM   1497  NH1 ARG A 197     -16.391  -2.105  -7.965  1.00 92.44           N  
ATOM   1498  NH2 ARG A 197     -18.188  -2.973  -6.840  1.00 92.44           N  
ATOM   1499  CZ  ARG A 197     -16.953  -2.514  -6.832  1.00 92.44           C  
ATOM   1500  N   ALA A 198     -13.039   1.943  -2.926  1.00 93.25           N  
ATOM   1501  CA  ALA A 198     -11.648   2.385  -2.807  1.00 93.25           C  
ATOM   1502  C   ALA A 198     -11.289   2.670  -1.352  1.00 93.25           C  
ATOM   1503  CB  ALA A 198     -11.414   3.627  -3.664  1.00 93.25           C  
ATOM   1504  O   ALA A 198     -10.195   2.324  -0.899  1.00 93.25           O  
ATOM   1505  N   LEU A 199     -12.172   3.285  -0.696  1.00 94.31           N  
ATOM   1506  CA  LEU A 199     -11.953   3.590   0.713  1.00 94.31           C  
ATOM   1507  C   LEU A 199     -11.852   2.311   1.536  1.00 94.31           C  
ATOM   1508  CB  LEU A 199     -13.086   4.473   1.255  1.00 94.31           C  
ATOM   1509  O   LEU A 199     -10.977   2.184   2.391  1.00 94.31           O  
ATOM   1510  CG  LEU A 199     -13.016   5.957   0.901  1.00 94.31           C  
ATOM   1511  CD1 LEU A 199     -14.352   6.633   1.184  1.00 94.31           C  
ATOM   1512  CD2 LEU A 199     -11.891   6.637   1.674  1.00 94.31           C  
ATOM   1513  N   LYS A 200     -12.633   1.393   1.233  1.00 91.25           N  
ATOM   1514  CA  LYS A 200     -12.625   0.113   1.937  1.00 91.25           C  
ATOM   1515  C   LYS A 200     -11.383  -0.704   1.570  1.00 91.25           C  
ATOM   1516  CB  LYS A 200     -13.891  -0.685   1.624  1.00 91.25           C  
ATOM   1517  O   LYS A 200     -10.789  -1.355   2.430  1.00 91.25           O  
ATOM   1518  CG  LYS A 200     -15.141  -0.147   2.299  1.00 91.25           C  
ATOM   1519  CD  LYS A 200     -16.344  -1.063   2.070  1.00 91.25           C  
ATOM   1520  CE  LYS A 200     -17.578  -0.552   2.787  1.00 91.25           C  
ATOM   1521  NZ  LYS A 200     -18.766  -1.432   2.543  1.00 91.25           N  
ATOM   1522  N   ASN A 201     -11.062  -0.631   0.412  1.00 90.31           N  
ATOM   1523  CA  ASN A 201      -9.883  -1.345  -0.056  1.00 90.31           C  
ATOM   1524  C   ASN A 201      -8.609  -0.797   0.580  1.00 90.31           C  
ATOM   1525  CB  ASN A 201      -9.781  -1.278  -1.582  1.00 90.31           C  
ATOM   1526  O   ASN A 201      -7.613  -1.515   0.704  1.00 90.31           O  
ATOM   1527  CG  ASN A 201     -10.773  -2.201  -2.271  1.00 90.31           C  
ATOM   1528  ND2 ASN A 201     -10.891  -2.066  -3.588  1.00 90.31           N  
ATOM   1529  OD1 ASN A 201     -11.422  -3.025  -1.626  1.00 90.31           O  
ATOM   1530  N   ASN A 202      -8.664   0.415   0.932  1.00 89.94           N  
ATOM   1531  CA  ASN A 202      -7.480   1.079   1.459  1.00 89.94           C  
ATOM   1532  C   ASN A 202      -7.637   1.418   2.938  1.00 89.94           C  
ATOM   1533  CB  ASN A 202      -7.168   2.344   0.654  1.00 89.94           C  
ATOM   1534  O   ASN A 202      -7.098   2.420   3.410  1.00 89.94           O  
ATOM   1535  CG  ASN A 202      -6.738   2.039  -0.767  1.00 89.94           C  
ATOM   1536  ND2 ASN A 202      -7.625   2.295  -1.723  1.00 89.94           N  
ATOM   1537  OD1 ASN A 202      -5.617   1.578  -1.004  1.00 89.94           O  
ATOM   1538  N   SER A 203      -8.539   0.730   3.543  1.00 89.44           N  
ATOM   1539  CA  SER A 203      -8.742   0.879   4.980  1.00 89.44           C  
ATOM   1540  C   SER A 203      -9.016   2.332   5.352  1.00 89.44           C  
ATOM   1541  CB  SER A 203      -7.527   0.364   5.754  1.00 89.44           C  
ATOM   1542  O   SER A 203      -8.477   2.836   6.344  1.00 89.44           O  
ATOM   1543  OG  SER A 203      -7.270  -0.994   5.438  1.00 89.44           O  
ATOM   1544  N   ASN A 204      -9.703   3.078   4.512  1.00 90.75           N  
ATOM   1545  CA  ASN A 204     -10.141   4.445   4.758  1.00 90.75           C  
ATOM   1546  C   ASN A 204      -8.977   5.430   4.699  1.00 90.75           C  
ATOM   1547  CB  ASN A 204     -10.859   4.543   6.105  1.00 90.75           C  
ATOM   1548  O   ASN A 204      -8.992   6.453   5.391  1.00 90.75           O  
ATOM   1549  CG  ASN A 204     -12.242   3.928   6.078  1.00 90.75           C  
ATOM   1550  ND2 ASN A 204     -12.750   3.557   7.250  1.00 90.75           N  
ATOM   1551  OD1 ASN A 204     -12.852   3.787   5.016  1.00 90.75           O  
ATOM   1552  N   ASP A 205      -7.906   5.012   4.082  1.00 92.25           N  
ATOM   1553  CA  ASP A 205      -6.844   5.938   3.701  1.00 92.25           C  
ATOM   1554  C   ASP A 205      -7.242   6.762   2.482  1.00 92.25           C  
ATOM   1555  CB  ASP A 205      -5.547   5.172   3.420  1.00 92.25           C  
ATOM   1556  O   ASP A 205      -7.270   6.250   1.360  1.00 92.25           O  
ATOM   1557  CG  ASP A 205      -4.367   6.090   3.145  1.00 92.25           C  
ATOM   1558  OD1 ASP A 205      -4.574   7.211   2.629  1.00 92.25           O  
ATOM   1559  OD2 ASP A 205      -3.223   5.688   3.443  1.00 92.25           O  
ATOM   1560  N   ILE A 206      -7.453   7.930   2.682  1.00 94.31           N  
ATOM   1561  CA  ILE A 206      -8.055   8.797   1.681  1.00 94.31           C  
ATOM   1562  C   ILE A 206      -7.094   8.984   0.510  1.00 94.31           C  
ATOM   1563  CB  ILE A 206      -8.445  10.172   2.281  1.00 94.31           C  
ATOM   1564  O   ILE A 206      -7.504   8.945  -0.652  1.00 94.31           O  
ATOM   1565  CG1 ILE A 206      -9.578  10.008   3.299  1.00 94.31           C  
ATOM   1566  CG2 ILE A 206      -8.836  11.156   1.175  1.00 94.31           C  
ATOM   1567  CD1 ILE A 206      -9.945  11.289   4.027  1.00 94.31           C  
ATOM   1568  N   VAL A 207      -5.875   9.164   0.739  1.00 94.94           N  
ATOM   1569  CA  VAL A 207      -4.895   9.430  -0.307  1.00 94.94           C  
ATOM   1570  C   VAL A 207      -4.707   8.188  -1.171  1.00 94.94           C  
ATOM   1571  CB  VAL A 207      -3.539   9.875   0.287  1.00 94.94           C  
ATOM   1572  O   VAL A 207      -4.766   8.266  -2.400  1.00 94.94           O  
ATOM   1573  CG1 VAL A 207      -2.512  10.102  -0.821  1.00 94.94           C  
ATOM   1574  CG2 VAL A 207      -3.713  11.141   1.122  1.00 94.94           C  
ATOM   1575  N   ASN A 208      -4.535   7.102  -0.521  1.00 94.06           N  
ATOM   1576  CA  ASN A 208      -4.387   5.852  -1.258  1.00 94.06           C  
ATOM   1577  C   ASN A 208      -5.656   5.500  -2.033  1.00 94.06           C  
ATOM   1578  CB  ASN A 208      -4.012   4.711  -0.309  1.00 94.06           C  
ATOM   1579  O   ASN A 208      -5.582   4.934  -3.125  1.00 94.06           O  
ATOM   1580  CG  ASN A 208      -2.557   4.754   0.111  1.00 94.06           C  
ATOM   1581  ND2 ASN A 208      -2.246   4.121   1.236  1.00 94.06           N  
ATOM   1582  OD1 ASN A 208      -1.720   5.348  -0.570  1.00 94.06           O  
ATOM   1583  N   ALA A 209      -6.777   5.844  -1.481  1.00 94.75           N  
ATOM   1584  CA  ALA A 209      -8.039   5.617  -2.182  1.00 94.75           C  
ATOM   1585  C   ALA A 209      -8.125   6.461  -3.449  1.00 94.75           C  
ATOM   1586  CB  ALA A 209      -9.219   5.926  -1.263  1.00 94.75           C  
ATOM   1587  O   ALA A 209      -8.477   5.953  -4.516  1.00 94.75           O  
ATOM   1588  N   ILE A 210      -7.738   7.645  -3.346  1.00 94.69           N  
ATOM   1589  CA  ILE A 210      -7.742   8.547  -4.488  1.00 94.69           C  
ATOM   1590  C   ILE A 210      -6.695   8.102  -5.508  1.00 94.69           C  
ATOM   1591  CB  ILE A 210      -7.469  10.008  -4.055  1.00 94.69           C  
ATOM   1592  O   ILE A 210      -6.938   8.141  -6.715  1.00 94.69           O  
ATOM   1593  CG1 ILE A 210      -8.625  10.531  -3.189  1.00 94.69           C  
ATOM   1594  CG2 ILE A 210      -7.254  10.906  -5.277  1.00 94.69           C  
ATOM   1595  CD1 ILE A 210      -8.336  11.867  -2.514  1.00 94.69           C  
ATOM   1596  N   MET A 211      -5.617   7.660  -5.012  1.00 91.69           N  
ATOM   1597  CA  MET A 211      -4.559   7.172  -5.887  1.00 91.69           C  
ATOM   1598  C   MET A 211      -5.020   5.953  -6.672  1.00 91.69           C  
ATOM   1599  CB  MET A 211      -3.307   6.828  -5.074  1.00 91.69           C  
ATOM   1600  O   MET A 211      -4.715   5.820  -7.859  1.00 91.69           O  
ATOM   1601  CG  MET A 211      -2.479   8.039  -4.680  1.00 91.69           C  
ATOM   1602  SD  MET A 211      -0.957   7.586  -3.764  1.00 91.69           S  
ATOM   1603  CE  MET A 211      -0.172   6.484  -4.973  1.00 91.69           C  
ATOM   1604  N   GLU A 212      -5.699   5.141  -6.008  1.00 89.69           N  
ATOM   1605  CA  GLU A 212      -6.207   3.939  -6.660  1.00 89.69           C  
ATOM   1606  C   GLU A 212      -7.184   4.289  -7.781  1.00 89.69           C  
ATOM   1607  CB  GLU A 212      -6.887   3.018  -5.641  1.00 89.69           C  
ATOM   1608  O   GLU A 212      -7.254   3.590  -8.789  1.00 89.69           O  
ATOM   1609  CG  GLU A 212      -7.438   1.734  -6.246  1.00 89.69           C  
ATOM   1610  CD  GLU A 212      -8.117   0.836  -5.227  1.00 89.69           C  
ATOM   1611  OE1 GLU A 212      -8.875  -0.074  -5.629  1.00 89.69           O  
ATOM   1612  OE2 GLU A 212      -7.895   1.046  -4.012  1.00 89.69           O  
ATOM   1613  N   LEU A 213      -7.844   5.434  -7.656  1.00 89.25           N  
ATOM   1614  CA  LEU A 213      -8.891   5.824  -8.586  1.00 89.25           C  
ATOM   1615  C   LEU A 213      -8.328   6.691  -9.711  1.00 89.25           C  
ATOM   1616  CB  LEU A 213     -10.008   6.578  -7.855  1.00 89.25           C  
ATOM   1617  O   LEU A 213      -8.891   6.738 -10.805  1.00 89.25           O  
ATOM   1618  CG  LEU A 213     -10.836   5.766  -6.859  1.00 89.25           C  
ATOM   1619  CD1 LEU A 213     -11.680   6.691  -5.992  1.00 89.25           C  
ATOM   1620  CD2 LEU A 213     -11.711   4.758  -7.590  1.00 89.25           C  
ATOM   1621  N   THR A 214      -7.289   7.309  -9.438  1.00 86.62           N  
ATOM   1622  CA  THR A 214      -6.809   8.305 -10.391  1.00 86.62           C  
ATOM   1623  C   THR A 214      -5.547   7.809 -11.094  1.00 86.62           C  
ATOM   1624  CB  THR A 214      -6.520   9.648  -9.703  1.00 86.62           C  
ATOM   1625  O   THR A 214      -5.148   8.359 -12.125  1.00 86.62           O  
ATOM   1626  CG2 THR A 214      -7.785  10.219  -9.070  1.00 86.62           C  
ATOM   1627  OG1 THR A 214      -5.535   9.453  -8.680  1.00 86.62           O  
ATOM   1628  N   MET A 215      -4.879   6.773 -10.430  1.00 74.38           N  
ATOM   1629  CA  MET A 215      -3.605   6.336 -11.000  1.00 74.38           C  
ATOM   1630  C   MET A 215      -3.619   4.836 -11.273  1.00 74.38           C  
ATOM   1631  CB  MET A 215      -2.449   6.684 -10.055  1.00 74.38           C  
ATOM   1632  O   MET A 215      -4.375   4.094 -10.648  1.00 74.38           O  
ATOM   1633  CG  MET A 215      -2.289   8.172  -9.812  1.00 74.38           C  
ATOM   1634  SD  MET A 215      -0.578   8.625  -9.320  1.00 74.38           S  
ATOM   1635  CE  MET A 215      -0.800  10.391  -8.961  1.00 74.38           C  
TER    1636      MET A 215                                                      
ATOM   1637  N   MET B   1      70.125  82.688  18.297  1.00 21.42           N  
ATOM   1638  CA  MET B   1      68.688  82.938  18.453  1.00 21.42           C  
ATOM   1639  C   MET B   1      68.000  83.000  17.094  1.00 21.42           C  
ATOM   1640  CB  MET B   1      68.438  84.188  19.266  1.00 21.42           C  
ATOM   1641  O   MET B   1      66.812  83.188  17.016  1.00 21.42           O  
ATOM   1642  CG  MET B   1      68.062  83.938  20.719  1.00 21.42           C  
ATOM   1643  SD  MET B   1      68.000  85.438  21.734  1.00 21.42           S  
ATOM   1644  CE  MET B   1      66.812  84.938  23.016  1.00 21.42           C  
ATOM   1645  N   ARG B   2      68.938  83.438  16.000  1.00 16.91           N  
ATOM   1646  CA  ARG B   2      69.188  84.188  14.781  1.00 16.91           C  
ATOM   1647  C   ARG B   2      68.438  83.562  13.602  1.00 16.91           C  
ATOM   1648  CB  ARG B   2      70.625  84.312  14.477  1.00 16.91           C  
ATOM   1649  O   ARG B   2      67.750  84.250  12.844  1.00 16.91           O  
ATOM   1650  CG  ARG B   2      71.312  85.500  15.133  1.00 16.91           C  
ATOM   1651  CD  ARG B   2      72.812  85.562  14.766  1.00 16.91           C  
ATOM   1652  NE  ARG B   2      73.438  86.750  15.336  1.00 16.91           N  
ATOM   1653  NH1 ARG B   2      75.250  86.750  13.922  1.00 16.91           N  
ATOM   1654  NH2 ARG B   2      75.062  88.375  15.516  1.00 16.91           N  
ATOM   1655  CZ  ARG B   2      74.625  87.250  14.922  1.00 16.91           C  
ATOM   1656  N   ARG B   3      69.188  82.688  12.953  1.00 16.03           N  
ATOM   1657  CA  ARG B   3      69.562  83.000  11.570  1.00 16.03           C  
ATOM   1658  C   ARG B   3      68.375  82.688  10.641  1.00 16.03           C  
ATOM   1659  CB  ARG B   3      70.750  82.188  11.141  1.00 16.03           C  
ATOM   1660  O   ARG B   3      67.438  81.938  10.984  1.00 16.03           O  
ATOM   1661  CG  ARG B   3      72.062  82.938  11.297  1.00 16.03           C  
ATOM   1662  CD  ARG B   3      73.250  82.125  10.789  1.00 16.03           C  
ATOM   1663  NE  ARG B   3      74.500  82.875  10.859  1.00 16.03           N  
ATOM   1664  NH1 ARG B   3      75.688  81.375   9.539  1.00 16.03           N  
ATOM   1665  NH2 ARG B   3      76.688  83.250  10.398  1.00 16.03           N  
ATOM   1666  CZ  ARG B   3      75.625  82.500  10.266  1.00 16.03           C  
ATOM   1667  N   THR B   4      68.688  82.250   9.523  1.00 17.22           N  
ATOM   1668  CA  THR B   4      68.750  82.625   8.109  1.00 17.22           C  
ATOM   1669  C   THR B   4      67.562  82.000   7.344  1.00 17.22           C  
ATOM   1670  CB  THR B   4      70.062  82.125   7.480  1.00 17.22           C  
ATOM   1671  O   THR B   4      66.938  81.000   7.816  1.00 17.22           O  
ATOM   1672  CG2 THR B   4      71.188  83.000   7.957  1.00 17.22           C  
ATOM   1673  OG1 THR B   4      70.312  80.812   7.852  1.00 17.22           O  
ATOM   1674  N   GLY B   5      67.750  81.688   6.176  1.00 17.12           N  
ATOM   1675  CA  GLY B   5      67.438  82.062   4.816  1.00 17.12           C  
ATOM   1676  C   GLY B   5      66.375  81.188   4.156  1.00 17.12           C  
ATOM   1677  O   GLY B   5      65.312  81.688   3.719  1.00 17.12           O  
ATOM   1678  N   ALA B   6      66.875  80.188   3.322  1.00 15.66           N  
ATOM   1679  CA  ALA B   6      66.812  80.312   1.867  1.00 15.66           C  
ATOM   1680  C   ALA B   6      65.562  79.562   1.326  1.00 15.66           C  
ATOM   1681  CB  ALA B   6      68.062  79.812   1.232  1.00 15.66           C  
ATOM   1682  O   ALA B   6      64.812  80.125   0.549  1.00 15.66           O  
ATOM   1683  N   PRO B   7      65.688  78.125   1.014  1.00 14.26           N  
ATOM   1684  CA  PRO B   7      65.812  77.750  -0.397  1.00 14.26           C  
ATOM   1685  C   PRO B   7      64.500  77.250  -1.014  1.00 14.26           C  
ATOM   1686  CB  PRO B   7      66.875  76.625  -0.365  1.00 14.26           C  
ATOM   1687  O   PRO B   7      64.438  77.000  -2.211  1.00 14.26           O  
ATOM   1688  CG  PRO B   7      66.688  76.000   0.974  1.00 14.26           C  
ATOM   1689  CD  PRO B   7      65.812  76.938   1.833  1.00 14.26           C  
ATOM   1690  N   ALA B   8      63.375  77.062  -0.395  1.00 14.83           N  
ATOM   1691  CA  ALA B   8      62.906  75.750  -0.802  1.00 14.83           C  
ATOM   1692  C   ALA B   8      62.219  75.812  -2.168  1.00 14.83           C  
ATOM   1693  CB  ALA B   8      61.938  75.188   0.241  1.00 14.83           C  
ATOM   1694  O   ALA B   8      61.312  76.562  -2.379  1.00 14.83           O  
ATOM   1695  N   GLN B   9      62.688  74.938  -3.074  1.00 14.97           N  
ATOM   1696  CA  GLN B   9      62.969  74.688  -4.488  1.00 14.97           C  
ATOM   1697  C   GLN B   9      61.688  74.500  -5.281  1.00 14.97           C  
ATOM   1698  CB  GLN B   9      63.906  73.500  -4.668  1.00 14.97           C  
ATOM   1699  O   GLN B   9      61.438  75.125  -6.289  1.00 14.97           O  
ATOM   1700  CG  GLN B   9      65.375  73.875  -4.742  1.00 14.97           C  
ATOM   1701  CD  GLN B   9      66.312  72.688  -4.914  1.00 14.97           C  
ATOM   1702  NE2 GLN B   9      67.562  72.938  -5.281  1.00 14.97           N  
ATOM   1703  OE1 GLN B   9      65.875  71.562  -4.723  1.00 14.97           O  
ATOM   1704  N   ALA B  10      61.375  73.125  -5.738  1.00 13.79           N  
ATOM   1705  CA  ALA B  10      61.500  72.625  -7.098  1.00 13.79           C  
ATOM   1706  C   ALA B  10      60.156  72.562  -7.801  1.00 13.79           C  
ATOM   1707  CB  ALA B  10      62.156  71.250  -7.078  1.00 13.79           C  
ATOM   1708  O   ALA B  10      59.625  71.438  -8.055  1.00 13.79           O  
ATOM   1709  N   ASP B  11      59.344  73.438  -7.793  1.00 15.12           N  
ATOM   1710  CA  ASP B  11      58.000  73.000  -8.148  1.00 15.12           C  
ATOM   1711  C   ASP B  11      57.844  72.812  -9.656  1.00 15.12           C  
ATOM   1712  CB  ASP B  11      56.969  74.062  -7.641  1.00 15.12           C  
ATOM   1713  O   ASP B  11      57.344  73.750 -10.352  1.00 15.12           O  
ATOM   1714  CG  ASP B  11      55.656  73.375  -7.230  1.00 15.12           C  
ATOM   1715  OD1 ASP B  11      55.531  72.125  -7.328  1.00 15.12           O  
ATOM   1716  OD2 ASP B  11      54.719  74.125  -6.809  1.00 15.12           O  
ATOM   1717  N   SER B  12      58.719  72.062 -10.234  1.00 14.24           N  
ATOM   1718  CA  SER B  12      58.812  72.312 -11.664  1.00 14.24           C  
ATOM   1719  C   SER B  12      57.594  71.812 -12.414  1.00 14.24           C  
ATOM   1720  CB  SER B  12      60.062  71.688 -12.234  1.00 14.24           C  
ATOM   1721  O   SER B  12      57.344  72.250 -13.547  1.00 14.24           O  
ATOM   1722  OG  SER B  12      60.375  70.500 -11.531  1.00 14.24           O  
ATOM   1723  N   ARG B  13      57.062  70.688 -12.141  1.00 14.27           N  
ATOM   1724  CA  ARG B  13      57.062  69.812 -13.320  1.00 14.27           C  
ATOM   1725  C   ARG B  13      56.062  70.312 -14.352  1.00 14.27           C  
ATOM   1726  CB  ARG B  13      56.719  68.375 -12.930  1.00 14.27           C  
ATOM   1727  O   ARG B  13      55.125  71.062 -14.023  1.00 14.27           O  
ATOM   1728  CG  ARG B  13      57.938  67.562 -12.477  1.00 14.27           C  
ATOM   1729  CD  ARG B  13      57.562  66.125 -12.180  1.00 14.27           C  
ATOM   1730  NE  ARG B  13      58.688  65.375 -11.633  1.00 14.27           N  
ATOM   1731  NH1 ARG B  13      57.594  63.344 -11.539  1.00 14.27           N  
ATOM   1732  NH2 ARG B  13      59.750  63.469 -10.836  1.00 14.27           N  
ATOM   1733  CZ  ARG B  13      58.688  64.062 -11.336  1.00 14.27           C  
ATOM   1734  N   GLY B  14      55.875  69.375 -15.344  1.00 15.55           N  
ATOM   1735  CA  GLY B  14      56.000  69.375 -16.797  1.00 15.55           C  
ATOM   1736  C   GLY B  14      54.688  69.750 -17.500  1.00 15.55           C  
ATOM   1737  O   GLY B  14      54.438  70.875 -17.844  1.00 15.55           O  
ATOM   1738  N   ARG B  15      54.156  68.688 -18.109  1.00 15.59           N  
ATOM   1739  CA  ARG B  15      54.156  68.562 -19.578  1.00 15.59           C  
ATOM   1740  C   ARG B  15      52.875  69.125 -20.172  1.00 15.59           C  
ATOM   1741  CB  ARG B  15      54.312  67.125 -20.000  1.00 15.59           C  
ATOM   1742  O   ARG B  15      51.906  69.375 -19.453  1.00 15.59           O  
ATOM   1743  CG  ARG B  15      55.750  66.750 -20.422  1.00 15.59           C  
ATOM   1744  CD  ARG B  15      55.844  65.312 -20.891  1.00 15.59           C  
ATOM   1745  NE  ARG B  15      57.219  64.938 -21.234  1.00 15.59           N  
ATOM   1746  NH1 ARG B  15      56.688  62.844 -22.047  1.00 15.59           N  
ATOM   1747  NH2 ARG B  15      58.844  63.562 -22.062  1.00 15.59           N  
ATOM   1748  CZ  ARG B  15      57.594  63.781 -21.781  1.00 15.59           C  
ATOM   1749  N   GLY B  16      52.406  68.312 -21.000  1.00 16.03           N  
ATOM   1750  CA  GLY B  16      52.188  68.438 -22.438  1.00 16.03           C  
ATOM   1751  C   GLY B  16      50.812  69.000 -22.797  1.00 16.03           C  
ATOM   1752  O   GLY B  16      49.938  69.062 -21.953  1.00 16.03           O  
ATOM   1753  N   ARG B  17      50.500  68.562 -23.906  1.00 14.78           N  
ATOM   1754  CA  ARG B  17      50.062  69.250 -25.109  1.00 14.78           C  
ATOM   1755  C   ARG B  17      48.562  69.438 -25.172  1.00 14.78           C  
ATOM   1756  CB  ARG B  17      50.562  68.562 -26.359  1.00 14.78           C  
ATOM   1757  O   ARG B  17      48.031  70.500 -25.359  1.00 14.78           O  
ATOM   1758  CG  ARG B  17      51.750  69.250 -27.047  1.00 14.78           C  
ATOM   1759  CD  ARG B  17      52.188  68.562 -28.312  1.00 14.78           C  
ATOM   1760  NE  ARG B  17      53.250  69.250 -29.016  1.00 14.78           N  
ATOM   1761  NH1 ARG B  17      53.438  67.688 -30.719  1.00 14.78           N  
ATOM   1762  NH2 ARG B  17      54.781  69.562 -30.688  1.00 14.78           N  
ATOM   1763  CZ  ARG B  17      53.812  68.875 -30.141  1.00 14.78           C  
ATOM   1764  N   ALA B  18      47.969  68.312 -25.500  1.00 14.79           N  
ATOM   1765  CA  ALA B  18      47.375  68.312 -26.828  1.00 14.79           C  
ATOM   1766  C   ALA B  18      45.969  68.875 -26.797  1.00 14.79           C  
ATOM   1767  CB  ALA B  18      47.375  66.938 -27.422  1.00 14.79           C  
ATOM   1768  O   ALA B  18      45.188  68.562 -25.875  1.00 14.79           O  
ATOM   1769  N   ARG B  19      45.781  69.625 -27.656  1.00 15.29           N  
ATOM   1770  CA  ARG B  19      44.781  70.688 -27.875  1.00 15.29           C  
ATOM   1771  C   ARG B  19      43.375  70.125 -28.031  1.00 15.29           C  
ATOM   1772  CB  ARG B  19      45.156  71.562 -29.109  1.00 15.29           C  
ATOM   1773  O   ARG B  19      42.438  70.562 -27.359  1.00 15.29           O  
ATOM   1774  CG  ARG B  19      45.938  72.812 -28.781  1.00 15.29           C  
ATOM   1775  CD  ARG B  19      46.219  73.625 -30.031  1.00 15.29           C  
ATOM   1776  NE  ARG B  19      47.031  74.812 -29.734  1.00 15.29           N  
ATOM   1777  NH1 ARG B  19      46.438  75.938 -31.641  1.00 15.29           N  
ATOM   1778  NH2 ARG B  19      47.875  76.875 -30.141  1.00 15.29           N  
ATOM   1779  CZ  ARG B  19      47.125  75.875 -30.500  1.00 15.29           C  
ATOM   1780  N   GLY B  20      43.250  69.375 -29.188  1.00 14.70           N  
ATOM   1781  CA  GLY B  20      42.375  70.125 -30.062  1.00 14.70           C  
ATOM   1782  C   GLY B  20      40.906  69.938 -29.719  1.00 14.70           C  
ATOM   1783  O   GLY B  20      40.312  70.750 -28.953  1.00 14.70           O  
ATOM   1784  N   GLY B  21      40.281  68.938 -30.453  1.00 15.26           N  
ATOM   1785  CA  GLY B  21      39.281  69.188 -31.453  1.00 15.26           C  
ATOM   1786  C   GLY B  21      37.875  69.188 -30.891  1.00 15.26           C  
ATOM   1787  O   GLY B  21      37.500  68.312 -30.125  1.00 15.26           O  
ATOM   1788  N   CYS B  22      37.219  70.188 -30.922  1.00 16.59           N  
ATOM   1789  CA  CYS B  22      35.969  70.500 -30.219  1.00 16.59           C  
ATOM   1790  C   CYS B  22      34.781  69.812 -30.906  1.00 16.59           C  
ATOM   1791  CB  CYS B  22      35.719  72.000 -30.156  1.00 16.59           C  
ATOM   1792  O   CYS B  22      33.625  70.000 -30.516  1.00 16.59           O  
ATOM   1793  SG  CYS B  22      36.438  72.812 -28.688  1.00 16.59           S  
ATOM   1794  N   PRO B  23      35.062  69.062 -31.953  1.00 15.28           N  
ATOM   1795  CA  PRO B  23      33.938  69.438 -32.812  1.00 15.28           C  
ATOM   1796  C   PRO B  23      32.594  69.250 -32.125  1.00 15.28           C  
ATOM   1797  CB  PRO B  23      34.094  68.562 -34.031  1.00 15.28           C  
ATOM   1798  O   PRO B  23      32.500  68.438 -31.172  1.00 15.28           O  
ATOM   1799  CG  PRO B  23      34.781  67.312 -33.500  1.00 15.28           C  
ATOM   1800  CD  PRO B  23      35.438  67.688 -32.188  1.00 15.28           C  
ATOM   1801  N   GLY B  24      31.625  69.875 -32.688  1.00 15.84           N  
ATOM   1802  CA  GLY B  24      30.344  70.438 -32.312  1.00 15.84           C  
ATOM   1803  C   GLY B  24      29.266  69.375 -32.156  1.00 15.84           C  
ATOM   1804  O   GLY B  24      28.625  69.312 -31.094  1.00 15.84           O  
ATOM   1805  N   GLY B  25      28.812  68.812 -33.344  1.00 15.99           N  
ATOM   1806  CA  GLY B  25      27.438  69.125 -33.688  1.00 15.99           C  
ATOM   1807  C   GLY B  25      26.422  68.375 -32.875  1.00 15.99           C  
ATOM   1808  O   GLY B  25      26.781  67.500 -32.062  1.00 15.99           O  
ATOM   1809  N   GLU B  26      25.328  67.875 -33.719  1.00 16.42           N  
ATOM   1810  CA  GLU B  26      23.875  68.062 -33.688  1.00 16.42           C  
ATOM   1811  C   GLU B  26      23.219  66.938 -32.938  1.00 16.42           C  
ATOM   1812  CB  GLU B  26      23.328  68.125 -35.125  1.00 16.42           C  
ATOM   1813  O   GLU B  26      23.656  65.750 -33.031  1.00 16.42           O  
ATOM   1814  CG  GLU B  26      23.438  69.500 -35.750  1.00 16.42           C  
ATOM   1815  CD  GLU B  26      22.859  69.625 -37.156  1.00 16.42           C  
ATOM   1816  OE1 GLU B  26      21.969  70.438 -37.406  1.00 16.42           O  
ATOM   1817  OE2 GLU B  26      23.312  68.812 -38.000  1.00 16.42           O  
ATOM   1818  N   ALA B  27      22.312  67.125 -32.125  1.00 17.73           N  
ATOM   1819  CA  ALA B  27      21.531  66.562 -31.031  1.00 17.73           C  
ATOM   1820  C   ALA B  27      20.547  65.500 -31.578  1.00 17.73           C  
ATOM   1821  CB  ALA B  27      20.797  67.625 -30.250  1.00 17.73           C  
ATOM   1822  O   ALA B  27      19.656  65.062 -30.859  1.00 17.73           O  
ATOM   1823  N   THR B  28      20.719  65.125 -32.969  1.00 16.50           N  
ATOM   1824  CA  THR B  28      19.344  64.938 -33.406  1.00 16.50           C  
ATOM   1825  C   THR B  28      18.656  63.906 -32.500  1.00 16.50           C  
ATOM   1826  CB  THR B  28      19.281  64.438 -34.875  1.00 16.50           C  
ATOM   1827  O   THR B  28      17.594  64.188 -31.938  1.00 16.50           O  
ATOM   1828  CG2 THR B  28      19.891  65.500 -35.781  1.00 16.50           C  
ATOM   1829  OG1 THR B  28      20.016  63.219 -35.000  1.00 16.50           O  
ATOM   1830  N   LEU B  29      18.484  62.594 -33.094  1.00 15.50           N  
ATOM   1831  CA  LEU B  29      17.203  62.031 -33.500  1.00 15.50           C  
ATOM   1832  C   LEU B  29      16.641  61.125 -32.375  1.00 15.50           C  
ATOM   1833  CB  LEU B  29      17.359  61.219 -34.781  1.00 15.50           C  
ATOM   1834  O   LEU B  29      15.422  61.094 -32.188  1.00 15.50           O  
ATOM   1835  CG  LEU B  29      17.094  61.938 -36.094  1.00 15.50           C  
ATOM   1836  CD1 LEU B  29      18.172  61.594 -37.125  1.00 15.50           C  
ATOM   1837  CD2 LEU B  29      15.703  61.625 -36.625  1.00 15.50           C  
ATOM   1838  N   SER B  30      17.328  60.125 -31.812  1.00 16.66           N  
ATOM   1839  CA  SER B  30      16.688  58.844 -32.062  1.00 16.66           C  
ATOM   1840  C   SER B  30      15.547  58.594 -31.078  1.00 16.66           C  
ATOM   1841  CB  SER B  30      17.719  57.719 -31.938  1.00 16.66           C  
ATOM   1842  O   SER B  30      15.648  58.906 -29.891  1.00 16.66           O  
ATOM   1843  OG  SER B  30      18.859  57.969 -32.750  1.00 16.66           O  
ATOM   1844  N   GLN B  31      14.391  58.188 -31.672  1.00 18.02           N  
ATOM   1845  CA  GLN B  31      13.008  57.938 -31.250  1.00 18.02           C  
ATOM   1846  C   GLN B  31      12.953  56.938 -30.109  1.00 18.02           C  
ATOM   1847  CB  GLN B  31      12.172  57.438 -32.438  1.00 18.02           C  
ATOM   1848  O   GLN B  31      13.773  56.031 -30.031  1.00 18.02           O  
ATOM   1849  CG  GLN B  31      11.891  58.500 -33.469  1.00 18.02           C  
ATOM   1850  CD  GLN B  31      10.875  58.062 -34.531  1.00 18.02           C  
ATOM   1851  NE2 GLN B  31      10.500  58.969 -35.406  1.00 18.02           N  
ATOM   1852  OE1 GLN B  31      10.438  56.906 -34.531  1.00 18.02           O  
ATOM   1853  N   PRO B  32      12.188  57.250 -29.094  1.00 19.06           N  
ATOM   1854  CA  PRO B  32      12.078  56.531 -27.828  1.00 19.06           C  
ATOM   1855  C   PRO B  32      11.672  55.062 -28.016  1.00 19.06           C  
ATOM   1856  CB  PRO B  32      10.992  57.281 -27.062  1.00 19.06           C  
ATOM   1857  O   PRO B  32      10.898  54.750 -28.922  1.00 19.06           O  
ATOM   1858  CG  PRO B  32      10.242  58.031 -28.125  1.00 19.06           C  
ATOM   1859  CD  PRO B  32      11.094  58.094 -29.359  1.00 19.06           C  
ATOM   1860  N   PRO B  33      12.508  54.000 -27.844  1.00 19.95           N  
ATOM   1861  CA  PRO B  33      12.133  52.594 -28.094  1.00 19.95           C  
ATOM   1862  C   PRO B  33      10.781  52.219 -27.484  1.00 19.95           C  
ATOM   1863  CB  PRO B  33      13.266  51.812 -27.453  1.00 19.95           C  
ATOM   1864  O   PRO B  33      10.438  52.719 -26.406  1.00 19.95           O  
ATOM   1865  CG  PRO B  33      13.789  52.688 -26.359  1.00 19.95           C  
ATOM   1866  CD  PRO B  33      13.367  54.094 -26.672  1.00 19.95           C  
ATOM   1867  N   PRO B  34       9.734  51.844 -28.312  1.00 19.42           N  
ATOM   1868  CA  PRO B  34       8.375  51.500 -27.891  1.00 19.42           C  
ATOM   1869  C   PRO B  34       8.344  50.562 -26.688  1.00 19.42           C  
ATOM   1870  CB  PRO B  34       7.770  50.844 -29.125  1.00 19.42           C  
ATOM   1871  O   PRO B  34       9.273  49.781 -26.484  1.00 19.42           O  
ATOM   1872  CG  PRO B  34       8.945  50.344 -29.906  1.00 19.42           C  
ATOM   1873  CD  PRO B  34      10.172  51.062 -29.422  1.00 19.42           C  
ATOM   1874  N   ARG B  35       7.656  50.969 -25.625  1.00 19.44           N  
ATOM   1875  CA  ARG B  35       7.453  50.281 -24.344  1.00 19.44           C  
ATOM   1876  C   ARG B  35       6.852  48.906 -24.547  1.00 19.44           C  
ATOM   1877  CB  ARG B  35       6.555  51.125 -23.422  1.00 19.44           C  
ATOM   1878  O   ARG B  35       5.648  48.750 -24.797  1.00 19.44           O  
ATOM   1879  CG  ARG B  35       7.301  52.156 -22.625  1.00 19.44           C  
ATOM   1880  CD  ARG B  35       6.367  52.938 -21.688  1.00 19.44           C  
ATOM   1881  NE  ARG B  35       7.098  53.875 -20.844  1.00 19.44           N  
ATOM   1882  NH1 ARG B  35       5.289  54.406 -19.516  1.00 19.44           N  
ATOM   1883  NH2 ARG B  35       7.324  55.375 -19.141  1.00 19.44           N  
ATOM   1884  CZ  ARG B  35       6.570  54.562 -19.828  1.00 19.44           C  
ATOM   1885  N   GLY B  36       7.418  48.031 -25.531  1.00 18.25           N  
ATOM   1886  CA  GLY B  36       6.645  46.844 -25.750  1.00 18.25           C  
ATOM   1887  C   GLY B  36       6.195  46.156 -24.469  1.00 18.25           C  
ATOM   1888  O   GLY B  36       6.965  46.062 -23.516  1.00 18.25           O  
ATOM   1889  N   GLY B  37       4.891  46.250 -24.156  1.00 19.34           N  
ATOM   1890  CA  GLY B  37       4.168  45.719 -23.016  1.00 19.34           C  
ATOM   1891  C   GLY B  37       4.430  44.250 -22.766  1.00 19.34           C  
ATOM   1892  O   GLY B  37       4.191  43.438 -23.656  1.00 19.34           O  
ATOM   1893  N   THR B  38       5.441  43.938 -22.094  1.00 20.39           N  
ATOM   1894  CA  THR B  38       5.797  42.531 -21.906  1.00 20.39           C  
ATOM   1895  C   THR B  38       4.617  41.719 -21.359  1.00 20.39           C  
ATOM   1896  CB  THR B  38       7.012  42.375 -20.984  1.00 20.39           C  
ATOM   1897  O   THR B  38       4.004  42.125 -20.375  1.00 20.39           O  
ATOM   1898  CG2 THR B  38       8.258  43.000 -21.594  1.00 20.39           C  
ATOM   1899  OG1 THR B  38       6.734  43.000 -19.734  1.00 20.39           O  
ATOM   1900  N   ARG B  39       3.854  41.031 -22.250  1.00 19.58           N  
ATOM   1901  CA  ARG B  39       2.762  40.094 -21.984  1.00 19.58           C  
ATOM   1902  C   ARG B  39       3.080  39.188 -20.797  1.00 19.58           C  
ATOM   1903  CB  ARG B  39       2.479  39.219 -23.219  1.00 19.58           C  
ATOM   1904  O   ARG B  39       4.184  38.656 -20.688  1.00 19.58           O  
ATOM   1905  CG  ARG B  39       1.177  39.562 -23.922  1.00 19.58           C  
ATOM   1906  CD  ARG B  39       0.931  38.688 -25.125  1.00 19.58           C  
ATOM   1907  NE  ARG B  39      -0.237  39.094 -25.891  1.00 19.58           N  
ATOM   1908  NH1 ARG B  39      -0.137  37.375 -27.406  1.00 19.58           N  
ATOM   1909  NH2 ARG B  39      -1.786  38.938 -27.578  1.00 19.58           N  
ATOM   1910  CZ  ARG B  39      -0.717  38.469 -26.969  1.00 19.58           C  
ATOM   1911  N   GLY B  40       2.291  39.344 -19.812  1.00 19.14           N  
ATOM   1912  CA  GLY B  40       2.354  38.688 -18.531  1.00 19.14           C  
ATOM   1913  C   GLY B  40       2.479  37.188 -18.641  1.00 19.14           C  
ATOM   1914  O   GLY B  40       1.589  36.500 -19.172  1.00 19.14           O  
ATOM   1915  N   GLN B  41       3.672  36.688 -19.062  1.00 21.83           N  
ATOM   1916  CA  GLN B  41       3.832  35.250 -19.234  1.00 21.83           C  
ATOM   1917  C   GLN B  41       3.227  34.469 -18.062  1.00 21.83           C  
ATOM   1918  CB  GLN B  41       5.312  34.875 -19.391  1.00 21.83           C  
ATOM   1919  O   GLN B  41       3.521  34.781 -16.891  1.00 21.83           O  
ATOM   1920  CG  GLN B  41       5.832  35.000 -20.812  1.00 21.83           C  
ATOM   1921  CD  GLN B  41       7.316  34.719 -20.922  1.00 21.83           C  
ATOM   1922  NE2 GLN B  41       7.766  34.375 -22.125  1.00 21.83           N  
ATOM   1923  OE1 GLN B  41       8.055  34.812 -19.938  1.00 21.83           O  
ATOM   1924  N   GLU B  42       2.084  33.969 -18.266  1.00 24.58           N  
ATOM   1925  CA  GLU B  42       1.342  33.094 -17.359  1.00 24.58           C  
ATOM   1926  C   GLU B  42       2.275  32.125 -16.656  1.00 24.58           C  
ATOM   1927  CB  GLU B  42       0.260  32.344 -18.125  1.00 24.58           C  
ATOM   1928  O   GLU B  42       3.057  31.422 -17.297  1.00 24.58           O  
ATOM   1929  CG  GLU B  42      -1.032  33.125 -18.312  1.00 24.58           C  
ATOM   1930  CD  GLU B  42      -2.211  32.250 -18.703  1.00 24.58           C  
ATOM   1931  OE1 GLU B  42      -3.369  32.625 -18.406  1.00 24.58           O  
ATOM   1932  OE2 GLU B  42      -1.977  31.188 -19.312  1.00 24.58           O  
ATOM   1933  N   PRO B  43       2.711  32.438 -15.500  1.00 23.84           N  
ATOM   1934  CA  PRO B  43       3.684  31.484 -14.938  1.00 23.84           C  
ATOM   1935  C   PRO B  43       3.250  30.031 -15.078  1.00 23.84           C  
ATOM   1936  CB  PRO B  43       3.754  31.891 -13.461  1.00 23.84           C  
ATOM   1937  O   PRO B  43       2.162  29.656 -14.633  1.00 23.84           O  
ATOM   1938  CG  PRO B  43       2.533  32.719 -13.234  1.00 23.84           C  
ATOM   1939  CD  PRO B  43       1.912  33.031 -14.570  1.00 23.84           C  
ATOM   1940  N   GLN B  44       3.318  29.375 -16.219  1.00 23.22           N  
ATOM   1941  CA  GLN B  44       3.158  27.938 -16.391  1.00 23.22           C  
ATOM   1942  C   GLN B  44       3.711  27.172 -15.180  1.00 23.22           C  
ATOM   1943  CB  GLN B  44       3.850  27.453 -17.656  1.00 23.22           C  
ATOM   1944  O   GLN B  44       4.805  27.484 -14.703  1.00 23.22           O  
ATOM   1945  CG  GLN B  44       3.016  27.656 -18.922  1.00 23.22           C  
ATOM   1946  CD  GLN B  44       3.625  26.984 -20.141  1.00 23.22           C  
ATOM   1947  NE2 GLN B  44       2.826  26.828 -21.188  1.00 23.22           N  
ATOM   1948  OE1 GLN B  44       4.801  26.609 -20.141  1.00 23.22           O  
ATOM   1949  N   MET B  45       2.828  26.812 -14.336  1.00 23.64           N  
ATOM   1950  CA  MET B  45       3.291  25.875 -13.312  1.00 23.64           C  
ATOM   1951  C   MET B  45       4.383  24.969 -13.867  1.00 23.64           C  
ATOM   1952  CB  MET B  45       2.129  25.031 -12.789  1.00 23.64           C  
ATOM   1953  O   MET B  45       4.145  24.219 -14.812  1.00 23.64           O  
ATOM   1954  CG  MET B  45       1.438  25.641 -11.570  1.00 23.64           C  
ATOM   1955  SD  MET B  45       0.466  24.406 -10.625  1.00 23.64           S  
ATOM   1956  CE  MET B  45      -1.113  24.500 -11.516  1.00 23.64           C  
ATOM   1957  N   LYS B  46       5.520  25.406 -14.148  1.00 25.12           N  
ATOM   1958  CA  LYS B  46       6.688  24.672 -14.625  1.00 25.12           C  
ATOM   1959  C   LYS B  46       6.684  23.234 -14.117  1.00 25.12           C  
ATOM   1960  CB  LYS B  46       7.977  25.375 -14.195  1.00 25.12           C  
ATOM   1961  O   LYS B  46       6.430  22.984 -12.938  1.00 25.12           O  
ATOM   1962  CG  LYS B  46       8.562  26.297 -15.266  1.00 25.12           C  
ATOM   1963  CD  LYS B  46       9.836  26.984 -14.766  1.00 25.12           C  
ATOM   1964  CE  LYS B  46      10.406  27.922 -15.820  1.00 25.12           C  
ATOM   1965  NZ  LYS B  46      11.484  28.781 -15.258  1.00 25.12           N  
ATOM   1966  N   GLU B  47       6.613  22.234 -15.031  1.00 27.55           N  
ATOM   1967  CA  GLU B  47       6.688  20.781 -15.023  1.00 27.55           C  
ATOM   1968  C   GLU B  47       7.707  20.281 -14.000  1.00 27.55           C  
ATOM   1969  CB  GLU B  47       7.039  20.250 -16.406  1.00 27.55           C  
ATOM   1970  O   GLU B  47       8.906  20.266 -14.273  1.00 27.55           O  
ATOM   1971  CG  GLU B  47       5.855  19.641 -17.156  1.00 27.55           C  
ATOM   1972  CD  GLU B  47       6.211  19.141 -18.547  1.00 27.55           C  
ATOM   1973  OE1 GLU B  47       5.375  18.469 -19.188  1.00 27.55           O  
ATOM   1974  OE2 GLU B  47       7.336  19.438 -19.016  1.00 27.55           O  
ATOM   1975  N   THR B  48       7.773  20.844 -12.883  1.00 27.91           N  
ATOM   1976  CA  THR B  48       8.805  20.281 -12.016  1.00 27.91           C  
ATOM   1977  C   THR B  48       8.805  18.766 -12.094  1.00 27.91           C  
ATOM   1978  CB  THR B  48       8.609  20.719 -10.555  1.00 27.91           C  
ATOM   1979  O   THR B  48       7.910  18.109 -11.562  1.00 27.91           O  
ATOM   1980  CG2 THR B  48       9.789  21.547 -10.070  1.00 27.91           C  
ATOM   1981  OG1 THR B  48       7.414  21.516 -10.461  1.00 27.91           O  
ATOM   1982  N   ILE B  49       8.953  18.172 -13.234  1.00 28.12           N  
ATOM   1983  CA  ILE B  49       9.352  16.797 -13.492  1.00 28.12           C  
ATOM   1984  C   ILE B  49      10.383  16.359 -12.453  1.00 28.12           C  
ATOM   1985  CB  ILE B  49       9.922  16.625 -14.914  1.00 28.12           C  
ATOM   1986  O   ILE B  49      11.516  16.859 -12.445  1.00 28.12           O  
ATOM   1987  CG1 ILE B  49       8.875  17.031 -15.961  1.00 28.12           C  
ATOM   1988  CG2 ILE B  49      10.383  15.180 -15.148  1.00 28.12           C  
ATOM   1989  CD1 ILE B  49       9.430  17.203 -17.359  1.00 28.12           C  
ATOM   1990  N   MET B  50      10.055  16.312 -11.281  1.00 29.73           N  
ATOM   1991  CA  MET B  50      11.070  15.703 -10.430  1.00 29.73           C  
ATOM   1992  C   MET B  50      11.883  14.664 -11.195  1.00 29.73           C  
ATOM   1993  CB  MET B  50      10.422  15.055  -9.203  1.00 29.73           C  
ATOM   1994  O   MET B  50      11.336  13.680 -11.688  1.00 29.73           O  
ATOM   1995  CG  MET B  50      10.516  15.891  -7.941  1.00 29.73           C  
ATOM   1996  SD  MET B  50       9.898  15.008  -6.457  1.00 29.73           S  
ATOM   1997  CE  MET B  50      10.094  16.297  -5.203  1.00 29.73           C  
ATOM   1998  N   ASN B  51      12.906  15.000 -12.016  1.00 33.81           N  
ATOM   1999  CA  ASN B  51      13.859  14.234 -12.820  1.00 33.81           C  
ATOM   2000  C   ASN B  51      14.125  12.867 -12.203  1.00 33.81           C  
ATOM   2001  CB  ASN B  51      15.164  15.016 -12.984  1.00 33.81           C  
ATOM   2002  O   ASN B  51      14.172  12.727 -10.984  1.00 33.81           O  
ATOM   2003  CG  ASN B  51      15.430  15.414 -14.422  1.00 33.81           C  
ATOM   2004  ND2 ASN B  51      16.312  16.391 -14.609  1.00 33.81           N  
ATOM   2005  OD1 ASN B  51      14.852  14.852 -15.352  1.00 33.81           O  
ATOM   2006  N   GLN B  52      13.914  11.773 -12.898  1.00 36.06           N  
ATOM   2007  CA  GLN B  52      14.297  10.406 -12.539  1.00 36.06           C  
ATOM   2008  C   GLN B  52      15.609  10.391 -11.766  1.00 36.06           C  
ATOM   2009  CB  GLN B  52      14.406   9.531 -13.781  1.00 36.06           C  
ATOM   2010  O   GLN B  52      15.789   9.586 -10.844  1.00 36.06           O  
ATOM   2011  CG  GLN B  52      13.352   8.445 -13.867  1.00 36.06           C  
ATOM   2012  CD  GLN B  52      13.367   7.703 -15.195  1.00 36.06           C  
ATOM   2013  NE2 GLN B  52      12.594   6.633 -15.289  1.00 36.06           N  
ATOM   2014  OE1 GLN B  52      14.078   8.094 -16.125  1.00 36.06           O  
ATOM   2015  N   GLU B  53      16.531  11.281 -12.164  1.00 38.28           N  
ATOM   2016  CA  GLU B  53      17.859  11.320 -11.547  1.00 38.28           C  
ATOM   2017  C   GLU B  53      17.781  11.820 -10.109  1.00 38.28           C  
ATOM   2018  CB  GLU B  53      18.797  12.211 -12.359  1.00 38.28           C  
ATOM   2019  O   GLU B  53      18.453  11.281  -9.219  1.00 38.28           O  
ATOM   2020  CG  GLU B  53      19.797  11.430 -13.211  1.00 38.28           C  
ATOM   2021  CD  GLU B  53      20.719  12.328 -14.023  1.00 38.28           C  
ATOM   2022  OE1 GLU B  53      21.656  11.805 -14.672  1.00 38.28           O  
ATOM   2023  OE2 GLU B  53      20.500  13.555 -14.016  1.00 38.28           O  
ATOM   2024  N   LYS B  54      16.906  12.852  -9.898  1.00 40.47           N  
ATOM   2025  CA  LYS B  54      16.844  13.391  -8.539  1.00 40.47           C  
ATOM   2026  C   LYS B  54      16.031  12.477  -7.629  1.00 40.47           C  
ATOM   2027  CB  LYS B  54      16.234  14.789  -8.555  1.00 40.47           C  
ATOM   2028  O   LYS B  54      16.328  12.359  -6.438  1.00 40.47           O  
ATOM   2029  CG  LYS B  54      17.188  15.891  -8.125  1.00 40.47           C  
ATOM   2030  CD  LYS B  54      16.516  17.250  -8.117  1.00 40.47           C  
ATOM   2031  CE  LYS B  54      17.484  18.359  -7.711  1.00 40.47           C  
ATOM   2032  NZ  LYS B  54      16.828  19.703  -7.742  1.00 40.47           N  
ATOM   2033  N   LEU B  55      14.953  11.859  -8.148  1.00 44.09           N  
ATOM   2034  CA  LEU B  55      14.336  10.805  -7.355  1.00 44.09           C  
ATOM   2035  C   LEU B  55      15.359   9.719  -7.004  1.00 44.09           C  
ATOM   2036  CB  LEU B  55      13.156  10.180  -8.109  1.00 44.09           C  
ATOM   2037  O   LEU B  55      15.328   9.172  -5.898  1.00 44.09           O  
ATOM   2038  CG  LEU B  55      11.922   9.852  -7.277  1.00 44.09           C  
ATOM   2039  CD1 LEU B  55      10.758  10.750  -7.680  1.00 44.09           C  
ATOM   2040  CD2 LEU B  55      11.547   8.383  -7.441  1.00 44.09           C  
ATOM   2041  N   ALA B  56      16.297   9.484  -7.891  1.00 45.53           N  
ATOM   2042  CA  ALA B  56      17.406   8.578  -7.617  1.00 45.53           C  
ATOM   2043  C   ALA B  56      18.297   9.125  -6.512  1.00 45.53           C  
ATOM   2044  CB  ALA B  56      18.219   8.328  -8.891  1.00 45.53           C  
ATOM   2045  O   ALA B  56      18.781   8.367  -5.664  1.00 45.53           O  
ATOM   2046  N   LYS B  57      18.547  10.461  -6.500  1.00 43.56           N  
ATOM   2047  CA  LYS B  57      19.375  11.039  -5.457  1.00 43.56           C  
ATOM   2048  C   LYS B  57      18.656  11.047  -4.113  1.00 43.56           C  
ATOM   2049  CB  LYS B  57      19.797  12.461  -5.836  1.00 43.56           C  
ATOM   2050  O   LYS B  57      19.281  10.859  -3.064  1.00 43.56           O  
ATOM   2051  CG  LYS B  57      21.156  12.547  -6.512  1.00 43.56           C  
ATOM   2052  CD  LYS B  57      21.547  13.992  -6.805  1.00 43.56           C  
ATOM   2053  CE  LYS B  57      22.875  14.078  -7.535  1.00 43.56           C  
ATOM   2054  NZ  LYS B  57      23.219  15.484  -7.922  1.00 43.56           N  
ATOM   2055  N   LEU B  58      17.406  11.422  -4.145  1.00 44.84           N  
ATOM   2056  CA  LEU B  58      16.688  11.375  -2.881  1.00 44.84           C  
ATOM   2057  C   LEU B  58      16.594   9.945  -2.359  1.00 44.84           C  
ATOM   2058  CB  LEU B  58      15.281  11.961  -3.047  1.00 44.84           C  
ATOM   2059  O   LEU B  58      16.562   9.719  -1.147  1.00 44.84           O  
ATOM   2060  CG  LEU B  58      15.086  13.398  -2.555  1.00 44.84           C  
ATOM   2061  CD1 LEU B  58      14.219  14.180  -3.537  1.00 44.84           C  
ATOM   2062  CD2 LEU B  58      14.461  13.406  -1.164  1.00 44.84           C  
ATOM   2063  N   GLN B  59      16.406   9.117  -3.281  1.00 43.75           N  
ATOM   2064  CA  GLN B  59      16.469   7.723  -2.859  1.00 43.75           C  
ATOM   2065  C   GLN B  59      17.812   7.418  -2.186  1.00 43.75           C  
ATOM   2066  CB  GLN B  59      16.250   6.789  -4.051  1.00 43.75           C  
ATOM   2067  O   GLN B  59      17.875   6.594  -1.271  1.00 43.75           O  
ATOM   2068  CG  GLN B  59      15.352   5.602  -3.748  1.00 43.75           C  
ATOM   2069  CD  GLN B  59      15.070   4.750  -4.973  1.00 43.75           C  
ATOM   2070  NE2 GLN B  59      14.375   3.637  -4.773  1.00 43.75           N  
ATOM   2071  OE1 GLN B  59      15.477   5.094  -6.090  1.00 43.75           O  
ATOM   2072  N   ALA B  60      18.891   8.039  -2.701  1.00 37.75           N  
ATOM   2073  CA  ALA B  60      20.203   7.758  -2.129  1.00 37.75           C  
ATOM   2074  C   ALA B  60      20.297   8.258  -0.689  1.00 37.75           C  
ATOM   2075  CB  ALA B  60      21.297   8.398  -2.979  1.00 37.75           C  
ATOM   2076  O   ALA B  60      21.031   7.699   0.123  1.00 37.75           O  
ATOM   2077  N   GLN B  61      19.688   9.422  -0.398  1.00 34.94           N  
ATOM   2078  CA  GLN B  61      19.844   9.953   0.954  1.00 34.94           C  
ATOM   2079  C   GLN B  61      18.969   9.180   1.946  1.00 34.94           C  
ATOM   2080  CB  GLN B  61      19.500  11.438   0.994  1.00 34.94           C  
ATOM   2081  O   GLN B  61      19.172   9.289   3.160  1.00 34.94           O  
ATOM   2082  CG  GLN B  61      20.672  12.336   1.352  1.00 34.94           C  
ATOM   2083  CD  GLN B  61      20.297  13.812   1.378  1.00 34.94           C  
ATOM   2084  NE2 GLN B  61      21.219  14.648   1.843  1.00 34.94           N  
ATOM   2085  OE1 GLN B  61      19.188  14.195   0.982  1.00 34.94           O  
ATOM   2086  N   VAL B  62      17.859   8.852   1.584  1.00 36.59           N  
ATOM   2087  CA  VAL B  62      16.969   8.312   2.607  1.00 36.59           C  
ATOM   2088  C   VAL B  62      17.484   6.953   3.076  1.00 36.59           C  
ATOM   2089  CB  VAL B  62      15.516   8.188   2.088  1.00 36.59           C  
ATOM   2090  O   VAL B  62      16.812   5.930   2.881  1.00 36.59           O  
ATOM   2091  CG1 VAL B  62      14.617   7.559   3.150  1.00 36.59           C  
ATOM   2092  CG2 VAL B  62      14.984   9.547   1.662  1.00 36.59           C  
ATOM   2093  N   ARG B  63      18.672   6.695   2.730  1.00 27.61           N  
ATOM   2094  CA  ARG B  63      19.016   5.445   3.395  1.00 27.61           C  
ATOM   2095  C   ARG B  63      18.969   5.598   4.910  1.00 27.61           C  
ATOM   2096  CB  ARG B  63      20.406   4.977   2.963  1.00 27.61           C  
ATOM   2097  O   ARG B  63      19.875   6.176   5.516  1.00 27.61           O  
ATOM   2098  CG  ARG B  63      20.406   4.105   1.717  1.00 27.61           C  
ATOM   2099  CD  ARG B  63      21.797   3.588   1.389  1.00 27.61           C  
ATOM   2100  NE  ARG B  63      21.797   2.801   0.159  1.00 27.61           N  
ATOM   2101  NH1 ARG B  63      24.078   2.422   0.170  1.00 27.61           N  
ATOM   2102  NH2 ARG B  63      22.781   1.565  -1.513  1.00 27.61           N  
ATOM   2103  CZ  ARG B  63      22.891   2.264  -0.392  1.00 27.61           C  
ATOM   2104  N   ILE B  64      17.938   6.129   5.355  1.00 25.06           N  
ATOM   2105  CA  ILE B  64      18.062   6.066   6.809  1.00 25.06           C  
ATOM   2106  C   ILE B  64      18.453   4.652   7.234  1.00 25.06           C  
ATOM   2107  CB  ILE B  64      16.750   6.496   7.504  1.00 25.06           C  
ATOM   2108  O   ILE B  64      17.594   3.785   7.391  1.00 25.06           O  
ATOM   2109  CG1 ILE B  64      16.375   7.926   7.094  1.00 25.06           C  
ATOM   2110  CG2 ILE B  64      16.875   6.375   9.023  1.00 25.06           C  
ATOM   2111  CD1 ILE B  64      14.969   8.336   7.500  1.00 25.06           C  
ATOM   2112  N   GLY B  65      19.031   3.881   6.539  1.00 23.41           N  
ATOM   2113  CA  GLY B  65      19.328   2.641   7.234  1.00 23.41           C  
ATOM   2114  C   GLY B  65      20.219   2.836   8.445  1.00 23.41           C  
ATOM   2115  O   GLY B  65      21.250   3.512   8.359  1.00 23.41           O  
ATOM   2116  N   GLY B  66      19.797   3.201   9.641  1.00 20.91           N  
ATOM   2117  CA  GLY B  66      20.672   2.949  10.773  1.00 20.91           C  
ATOM   2118  C   GLY B  66      21.656   1.825  10.523  1.00 20.91           C  
ATOM   2119  O   GLY B  66      21.469   1.015   9.617  1.00 20.91           O  
ATOM   2120  N   LYS B  67      22.844   1.966  11.117  1.00 22.36           N  
ATOM   2121  CA  LYS B  67      23.672   0.786  11.328  1.00 22.36           C  
ATOM   2122  C   LYS B  67      22.859  -0.380  11.867  1.00 22.36           C  
ATOM   2123  CB  LYS B  67      24.828   1.104  12.297  1.00 22.36           C  
ATOM   2124  O   LYS B  67      22.281  -0.292  12.953  1.00 22.36           O  
ATOM   2125  CG  LYS B  67      26.031   1.763  11.633  1.00 22.36           C  
ATOM   2126  CD  LYS B  67      27.141   2.025  12.641  1.00 22.36           C  
ATOM   2127  CE  LYS B  67      28.328   2.727  11.984  1.00 22.36           C  
ATOM   2128  NZ  LYS B  67      29.391   3.053  12.984  1.00 22.36           N  
ATOM   2129  N   GLY B  68      22.000  -0.824  11.398  1.00 20.31           N  
ATOM   2130  CA  GLY B  68      21.609  -2.082  12.016  1.00 20.31           C  
ATOM   2131  C   GLY B  68      22.766  -2.826  12.641  1.00 20.31           C  
ATOM   2132  O   GLY B  68      23.875  -2.818  12.109  1.00 20.31           O  
ATOM   2133  N   THR B  69      22.891  -2.805  13.984  1.00 20.91           N  
ATOM   2134  CA  THR B  69      23.812  -3.672  14.719  1.00 20.91           C  
ATOM   2135  C   THR B  69      24.141  -4.914  13.898  1.00 20.91           C  
ATOM   2136  CB  THR B  69      23.219  -4.094  16.078  1.00 20.91           C  
ATOM   2137  O   THR B  69      23.328  -5.371  13.086  1.00 20.91           O  
ATOM   2138  CG2 THR B  69      23.391  -2.990  17.109  1.00 20.91           C  
ATOM   2139  OG1 THR B  69      21.828  -4.379  15.914  1.00 20.91           O  
ATOM   2140  N   ALA B  70      25.406  -5.172  13.914  1.00 20.67           N  
ATOM   2141  CA  ALA B  70      25.922  -6.465  13.469  1.00 20.67           C  
ATOM   2142  C   ALA B  70      25.109  -7.609  14.047  1.00 20.67           C  
ATOM   2143  CB  ALA B  70      27.391  -6.617  13.859  1.00 20.67           C  
ATOM   2144  O   ALA B  70      25.141  -7.855  15.258  1.00 20.67           O  
ATOM   2145  N   ARG B  71      23.891  -7.547  14.086  1.00 21.11           N  
ATOM   2146  CA  ARG B  71      23.422  -8.766  14.719  1.00 21.11           C  
ATOM   2147  C   ARG B  71      24.375  -9.922  14.477  1.00 21.11           C  
ATOM   2148  CB  ARG B  71      22.016  -9.133  14.195  1.00 21.11           C  
ATOM   2149  O   ARG B  71      24.719 -10.234  13.336  1.00 21.11           O  
ATOM   2150  CG  ARG B  71      21.094  -9.711  15.258  1.00 21.11           C  
ATOM   2151  CD  ARG B  71      19.719 -10.031  14.695  1.00 21.11           C  
ATOM   2152  NE  ARG B  71      18.828 -10.547  15.727  1.00 21.11           N  
ATOM   2153  NH1 ARG B  71      17.125 -11.102  14.258  1.00 21.11           N  
ATOM   2154  NH2 ARG B  71      16.875 -11.492  16.500  1.00 21.11           N  
ATOM   2155  CZ  ARG B  71      17.609 -11.047  15.492  1.00 21.11           C  
ATOM   2156  N   ARG B  72      25.078 -10.039  15.484  1.00 20.66           N  
ATOM   2157  CA  ARG B  72      25.969 -11.188  15.617  1.00 20.66           C  
ATOM   2158  C   ARG B  72      25.391 -12.422  14.953  1.00 20.66           C  
ATOM   2159  CB  ARG B  72      26.266 -11.469  17.094  1.00 20.66           C  
ATOM   2160  O   ARG B  72      24.203 -12.711  15.109  1.00 20.66           O  
ATOM   2161  CG  ARG B  72      27.594 -12.164  17.344  1.00 20.66           C  
ATOM   2162  CD  ARG B  72      27.875 -12.352  18.828  1.00 20.66           C  
ATOM   2163  NE  ARG B  72      29.219 -12.875  19.062  1.00 20.66           N  
ATOM   2164  NH1 ARG B  72      28.922 -13.148  21.344  1.00 20.66           N  
ATOM   2165  NH2 ARG B  72      30.922 -13.711  20.359  1.00 20.66           N  
ATOM   2166  CZ  ARG B  72      29.688 -13.242  20.250  1.00 20.66           C  
ATOM   2167  N   LYS B  73      26.109 -12.859  14.141  1.00 19.73           N  
ATOM   2168  CA  LYS B  73      26.078 -14.156  13.477  1.00 19.73           C  
ATOM   2169  C   LYS B  73      25.797 -15.273  14.477  1.00 19.73           C  
ATOM   2170  CB  LYS B  73      27.406 -14.422  12.766  1.00 19.73           C  
ATOM   2171  O   LYS B  73      26.703 -15.781  15.133  1.00 19.73           O  
ATOM   2172  CG  LYS B  73      27.531 -13.734  11.414  1.00 19.73           C  
ATOM   2173  CD  LYS B  73      28.844 -14.086  10.727  1.00 19.73           C  
ATOM   2174  CE  LYS B  73      28.984 -13.391   9.383  1.00 19.73           C  
ATOM   2175  NZ  LYS B  73      30.281 -13.703   8.719  1.00 19.73           N  
ATOM   2176  N   LYS B  74      25.094 -14.883  15.578  1.00 19.61           N  
ATOM   2177  CA  LYS B  74      25.156 -16.125  16.344  1.00 19.61           C  
ATOM   2178  C   LYS B  74      24.875 -17.328  15.445  1.00 19.61           C  
ATOM   2179  CB  LYS B  74      24.156 -16.094  17.500  1.00 19.61           C  
ATOM   2180  O   LYS B  74      23.844 -17.375  14.758  1.00 19.61           O  
ATOM   2181  CG  LYS B  74      24.812 -16.047  18.875  1.00 19.61           C  
ATOM   2182  CD  LYS B  74      23.766 -16.016  19.984  1.00 19.61           C  
ATOM   2183  CE  LYS B  74      24.422 -15.961  21.359  1.00 19.61           C  
ATOM   2184  NZ  LYS B  74      23.406 -15.805  22.453  1.00 19.61           N  
ATOM   2185  N   LYS B  75      25.906 -18.000  15.195  1.00 21.14           N  
ATOM   2186  CA  LYS B  75      26.031 -19.312  14.555  1.00 21.14           C  
ATOM   2187  C   LYS B  75      25.031 -20.297  15.133  1.00 21.14           C  
ATOM   2188  CB  LYS B  75      27.453 -19.844  14.711  1.00 21.14           C  
ATOM   2189  O   LYS B  75      25.266 -20.891  16.188  1.00 21.14           O  
ATOM   2190  CG  LYS B  75      27.891 -20.797  13.602  1.00 21.14           C  
ATOM   2191  CD  LYS B  75      29.328 -21.266  13.797  1.00 21.14           C  
ATOM   2192  CE  LYS B  75      29.719 -22.281  12.734  1.00 21.14           C  
ATOM   2193  NZ  LYS B  75      31.125 -22.750  12.922  1.00 21.14           N  
ATOM   2194  N   VAL B  76      23.812 -19.766  15.469  1.00 23.23           N  
ATOM   2195  CA  VAL B  76      23.094 -20.875  16.094  1.00 23.23           C  
ATOM   2196  C   VAL B  76      23.359 -22.156  15.305  1.00 23.23           C  
ATOM   2197  CB  VAL B  76      21.578 -20.594  16.172  1.00 23.23           C  
ATOM   2198  O   VAL B  76      23.031 -22.250  14.117  1.00 23.23           O  
ATOM   2199  CG1 VAL B  76      20.844 -21.812  16.734  1.00 23.23           C  
ATOM   2200  CG2 VAL B  76      21.312 -19.359  17.031  1.00 23.23           C  
ATOM   2201  N   VAL B  77      24.188 -22.875  15.805  1.00 22.47           N  
ATOM   2202  CA  VAL B  77      24.594 -24.203  15.375  1.00 22.47           C  
ATOM   2203  C   VAL B  77      23.359 -25.078  15.180  1.00 22.47           C  
ATOM   2204  CB  VAL B  77      25.562 -24.859  16.391  1.00 22.47           C  
ATOM   2205  O   VAL B  77      22.750 -25.547  16.156  1.00 22.47           O  
ATOM   2206  CG1 VAL B  77      25.984 -26.250  15.906  1.00 22.47           C  
ATOM   2207  CG2 VAL B  77      26.781 -23.969  16.609  1.00 22.47           C  
ATOM   2208  N   HIS B  78      22.250 -24.562  14.617  1.00 26.78           N  
ATOM   2209  CA  HIS B  78      21.141 -25.516  14.586  1.00 26.78           C  
ATOM   2210  C   HIS B  78      21.609 -26.891  14.141  1.00 26.78           C  
ATOM   2211  CB  HIS B  78      20.031 -25.016  13.672  1.00 26.78           C  
ATOM   2212  O   HIS B  78      22.438 -27.000  13.234  1.00 26.78           O  
ATOM   2213  CG  HIS B  78      18.656 -25.172  14.242  1.00 26.78           C  
ATOM   2214  CD2 HIS B  78      17.844 -24.297  14.867  1.00 26.78           C  
ATOM   2215  ND1 HIS B  78      17.969 -26.375  14.195  1.00 26.78           N  
ATOM   2216  CE1 HIS B  78      16.797 -26.219  14.781  1.00 26.78           C  
ATOM   2217  NE2 HIS B  78      16.688 -24.969  15.195  1.00 26.78           N  
ATOM   2218  N   ARG B  79      21.375 -27.984  14.750  1.00 26.50           N  
ATOM   2219  CA  ARG B  79      21.875 -29.344  14.539  1.00 26.50           C  
ATOM   2220  C   ARG B  79      21.859 -29.703  13.062  1.00 26.50           C  
ATOM   2221  CB  ARG B  79      21.031 -30.344  15.336  1.00 26.50           C  
ATOM   2222  O   ARG B  79      21.219 -29.016  12.258  1.00 26.50           O  
ATOM   2223  CG  ARG B  79      21.531 -30.578  16.750  1.00 26.50           C  
ATOM   2224  CD  ARG B  79      20.719 -31.641  17.469  1.00 26.50           C  
ATOM   2225  NE  ARG B  79      21.266 -31.922  18.797  1.00 26.50           N  
ATOM   2226  NH1 ARG B  79      19.484 -33.250  19.469  1.00 26.50           N  
ATOM   2227  NH2 ARG B  79      21.234 -32.875  20.891  1.00 26.50           N  
ATOM   2228  CZ  ARG B  79      20.656 -32.688  19.719  1.00 26.50           C  
ATOM   2229  N   THR B  80      21.906 -31.047  12.461  1.00 28.56           N  
ATOM   2230  CA  THR B  80      22.219 -31.766  11.227  1.00 28.56           C  
ATOM   2231  C   THR B  80      21.203 -31.438  10.141  1.00 28.56           C  
ATOM   2232  CB  THR B  80      22.266 -33.281  11.469  1.00 28.56           C  
ATOM   2233  O   THR B  80      21.375 -31.812   8.977  1.00 28.56           O  
ATOM   2234  CG2 THR B  80      23.688 -33.781  11.656  1.00 28.56           C  
ATOM   2235  OG1 THR B  80      21.500 -33.594  12.648  1.00 28.56           O  
ATOM   2236  N   ALA B  81      19.844 -30.969  10.242  1.00 32.69           N  
ATOM   2237  CA  ALA B  81      18.766 -30.766   9.266  1.00 32.69           C  
ATOM   2238  C   ALA B  81      19.016 -29.516   8.422  1.00 32.69           C  
ATOM   2239  CB  ALA B  81      17.422 -30.672   9.961  1.00 32.69           C  
ATOM   2240  O   ALA B  81      18.375 -29.328   7.383  1.00 32.69           O  
ATOM   2241  N   THR B  82      19.781 -28.500   8.781  1.00 42.66           N  
ATOM   2242  CA  THR B  82      20.156 -27.219   8.203  1.00 42.66           C  
ATOM   2243  C   THR B  82      21.047 -27.422   6.973  1.00 42.66           C  
ATOM   2244  CB  THR B  82      20.891 -26.328   9.227  1.00 42.66           C  
ATOM   2245  O   THR B  82      21.172 -26.516   6.141  1.00 42.66           O  
ATOM   2246  CG2 THR B  82      20.266 -24.938   9.281  1.00 42.66           C  
ATOM   2247  OG1 THR B  82      20.797 -26.922  10.523  1.00 42.66           O  
ATOM   2248  N   ALA B  83      21.594 -28.531   6.891  1.00 45.50           N  
ATOM   2249  CA  ALA B  83      22.453 -28.781   5.734  1.00 45.50           C  
ATOM   2250  C   ALA B  83      21.641 -28.844   4.449  1.00 45.50           C  
ATOM   2251  CB  ALA B  83      23.234 -30.078   5.926  1.00 45.50           C  
ATOM   2252  O   ALA B  83      22.078 -28.359   3.402  1.00 45.50           O  
ATOM   2253  N   ASP B  84      20.312 -29.500   4.668  1.00 57.66           N  
ATOM   2254  CA  ASP B  84      19.500 -29.672   3.469  1.00 57.66           C  
ATOM   2255  C   ASP B  84      18.938 -28.328   3.000  1.00 57.66           C  
ATOM   2256  CB  ASP B  84      18.359 -30.656   3.725  1.00 57.66           C  
ATOM   2257  O   ASP B  84      18.844 -28.078   1.798  1.00 57.66           O  
ATOM   2258  CG  ASP B  84      18.844 -32.094   3.799  1.00 57.66           C  
ATOM   2259  OD1 ASP B  84      19.953 -32.406   3.312  1.00 57.66           O  
ATOM   2260  OD2 ASP B  84      18.094 -32.938   4.348  1.00 57.66           O  
ATOM   2261  N   ASP B  85      18.719 -27.422   3.916  1.00 65.12           N  
ATOM   2262  CA  ASP B  85      18.188 -26.109   3.547  1.00 65.12           C  
ATOM   2263  C   ASP B  85      19.266 -25.250   2.875  1.00 65.12           C  
ATOM   2264  CB  ASP B  85      17.641 -25.375   4.777  1.00 65.12           C  
ATOM   2265  O   ASP B  85      18.984 -24.500   1.937  1.00 65.12           O  
ATOM   2266  CG  ASP B  85      16.469 -24.453   4.457  1.00 65.12           C  
ATOM   2267  OD1 ASP B  85      15.992 -24.469   3.301  1.00 65.12           O  
ATOM   2268  OD2 ASP B  85      16.031 -23.719   5.363  1.00 65.12           O  
ATOM   2269  N   LYS B  86      20.594 -25.484   3.342  1.00 68.69           N  
ATOM   2270  CA  LYS B  86      21.703 -24.781   2.693  1.00 68.69           C  
ATOM   2271  C   LYS B  86      21.891 -25.266   1.259  1.00 68.69           C  
ATOM   2272  CB  LYS B  86      22.984 -24.969   3.486  1.00 68.69           C  
ATOM   2273  O   LYS B  86      22.156 -24.469   0.361  1.00 68.69           O  
ATOM   2274  CG  LYS B  86      23.125 -24.031   4.680  1.00 68.69           C  
ATOM   2275  CD  LYS B  86      24.500 -24.141   5.328  1.00 68.69           C  
ATOM   2276  CE  LYS B  86      24.625 -23.219   6.531  1.00 68.69           C  
ATOM   2277  NZ  LYS B  86      25.906 -23.438   7.258  1.00 68.69           N  
ATOM   2278  N   LYS B  87      21.688 -26.578   1.181  1.00 75.75           N  
ATOM   2279  CA  LYS B  87      21.797 -27.141  -0.168  1.00 75.75           C  
ATOM   2280  C   LYS B  87      20.672 -26.625  -1.062  1.00 75.75           C  
ATOM   2281  CB  LYS B  87      21.766 -28.656  -0.128  1.00 75.75           C  
ATOM   2282  O   LYS B  87      20.891 -26.312  -2.234  1.00 75.75           O  
ATOM   2283  CG  LYS B  87      23.078 -29.281   0.322  1.00 75.75           C  
ATOM   2284  CD  LYS B  87      23.031 -30.812   0.254  1.00 75.75           C  
ATOM   2285  CE  LYS B  87      24.328 -31.438   0.741  1.00 75.75           C  
ATOM   2286  NZ  LYS B  87      24.234 -32.938   0.796  1.00 75.75           N  
ATOM   2287  N   LEU B  88      19.500 -26.531  -0.477  1.00 80.69           N  
ATOM   2288  CA  LEU B  88      18.344 -26.031  -1.215  1.00 80.69           C  
ATOM   2289  C   LEU B  88      18.562 -24.562  -1.604  1.00 80.69           C  
ATOM   2290  CB  LEU B  88      17.078 -26.172  -0.382  1.00 80.69           C  
ATOM   2291  O   LEU B  88      18.312 -24.188  -2.754  1.00 80.69           O  
ATOM   2292  CG  LEU B  88      15.766 -26.328  -1.163  1.00 80.69           C  
ATOM   2293  CD1 LEU B  88      14.938 -27.469  -0.587  1.00 80.69           C  
ATOM   2294  CD2 LEU B  88      14.977 -25.016  -1.146  1.00 80.69           C  
ATOM   2295  N   GLN B  89      19.047 -23.891  -0.688  1.00 80.25           N  
ATOM   2296  CA  GLN B  89      19.281 -22.469  -0.944  1.00 80.25           C  
ATOM   2297  C   GLN B  89      20.391 -22.281  -1.980  1.00 80.25           C  
ATOM   2298  CB  GLN B  89      19.641 -21.750   0.351  1.00 80.25           C  
ATOM   2299  O   GLN B  89      20.312 -21.375  -2.814  1.00 80.25           O  
ATOM   2300  CG  GLN B  89      18.562 -20.797   0.848  1.00 80.25           C  
ATOM   2301  CD  GLN B  89      18.672 -20.500   2.332  1.00 80.25           C  
ATOM   2302  NE2 GLN B  89      17.734 -19.719   2.854  1.00 80.25           N  
ATOM   2303  OE1 GLN B  89      19.594 -20.984   3.004  1.00 80.25           O  
ATOM   2304  N   PHE B  90      21.359 -23.047  -1.912  1.00 79.31           N  
ATOM   2305  CA  PHE B  90      22.453 -23.000  -2.873  1.00 79.31           C  
ATOM   2306  C   PHE B  90      21.969 -23.375  -4.270  1.00 79.31           C  
ATOM   2307  CB  PHE B  90      23.594 -23.953  -2.445  1.00 79.31           C  
ATOM   2308  O   PHE B  90      22.328 -22.719  -5.250  1.00 79.31           O  
ATOM   2309  CG  PHE B  90      24.828 -23.844  -3.301  1.00 79.31           C  
ATOM   2310  CD1 PHE B  90      25.062 -24.766  -4.316  1.00 79.31           C  
ATOM   2311  CD2 PHE B  90      25.750 -22.828  -3.088  1.00 79.31           C  
ATOM   2312  CE1 PHE B  90      26.203 -24.672  -5.105  1.00 79.31           C  
ATOM   2313  CE2 PHE B  90      26.891 -22.734  -3.875  1.00 79.31           C  
ATOM   2314  CZ  PHE B  90      27.109 -23.656  -4.883  1.00 79.31           C  
ATOM   2315  N   SER B  91      21.156 -24.422  -4.277  1.00 81.75           N  
ATOM   2316  CA  SER B  91      20.594 -24.828  -5.555  1.00 81.75           C  
ATOM   2317  C   SER B  91      19.688 -23.750  -6.141  1.00 81.75           C  
ATOM   2318  CB  SER B  91      19.812 -26.141  -5.395  1.00 81.75           C  
ATOM   2319  O   SER B  91      19.688 -23.531  -7.352  1.00 81.75           O  
ATOM   2320  OG  SER B  91      20.672 -27.203  -5.008  1.00 81.75           O  
ATOM   2321  N   LEU B  92      18.969 -23.109  -5.270  1.00 83.19           N  
ATOM   2322  CA  LEU B  92      18.062 -22.047  -5.688  1.00 83.19           C  
ATOM   2323  C   LEU B  92      18.859 -20.828  -6.188  1.00 83.19           C  
ATOM   2324  CB  LEU B  92      17.156 -21.625  -4.535  1.00 83.19           C  
ATOM   2325  O   LEU B  92      18.438 -20.172  -7.145  1.00 83.19           O  
ATOM   2326  CG  LEU B  92      16.016 -22.594  -4.199  1.00 83.19           C  
ATOM   2327  CD1 LEU B  92      15.422 -22.266  -2.830  1.00 83.19           C  
ATOM   2328  CD2 LEU B  92      14.930 -22.531  -5.273  1.00 83.19           C  
ATOM   2329  N   LYS B  93      20.000 -20.562  -5.594  1.00 80.62           N  
ATOM   2330  CA  LYS B  93      20.859 -19.469  -6.031  1.00 80.62           C  
ATOM   2331  C   LYS B  93      21.484 -19.766  -7.395  1.00 80.62           C  
ATOM   2332  CB  LYS B  93      21.969 -19.203  -5.004  1.00 80.62           C  
ATOM   2333  O   LYS B  93      21.656 -18.859  -8.219  1.00 80.62           O  
ATOM   2334  CG  LYS B  93      21.578 -18.234  -3.906  1.00 80.62           C  
ATOM   2335  CD  LYS B  93      22.750 -17.953  -2.969  1.00 80.62           C  
ATOM   2336  CE  LYS B  93      22.359 -16.984  -1.863  1.00 80.62           C  
ATOM   2337  NZ  LYS B  93      23.438 -16.828  -0.845  1.00 80.62           N  
ATOM   2338  N   LYS B  94      21.719 -20.969  -7.602  1.00 77.81           N  
ATOM   2339  CA  LYS B  94      22.281 -21.406  -8.883  1.00 77.81           C  
ATOM   2340  C   LYS B  94      21.250 -21.234 -10.000  1.00 77.81           C  
ATOM   2341  CB  LYS B  94      22.734 -22.859  -8.797  1.00 77.81           C  
ATOM   2342  O   LYS B  94      21.625 -21.016 -11.156  1.00 77.81           O  
ATOM   2343  CG  LYS B  94      23.734 -23.250  -9.883  1.00 77.81           C  
ATOM   2344  CD  LYS B  94      24.188 -24.703  -9.711  1.00 77.81           C  
ATOM   2345  CE  LYS B  94      25.078 -25.141 -10.875  1.00 77.81           C  
ATOM   2346  NZ  LYS B  94      25.625 -26.516 -10.656  1.00 77.81           N  
ATOM   2347  N   LEU B  95      20.016 -21.406  -9.648  1.00 78.88           N  
ATOM   2348  CA  LEU B  95      18.938 -21.297 -10.633  1.00 78.88           C  
ATOM   2349  C   LEU B  95      18.609 -19.844 -10.945  1.00 78.88           C  
ATOM   2350  CB  LEU B  95      17.672 -22.016 -10.133  1.00 78.88           C  
ATOM   2351  O   LEU B  95      17.875 -19.562 -11.891  1.00 78.88           O  
ATOM   2352  CG  LEU B  95      17.688 -23.547 -10.227  1.00 78.88           C  
ATOM   2353  CD1 LEU B  95      16.641 -24.141  -9.273  1.00 78.88           C  
ATOM   2354  CD2 LEU B  95      17.422 -24.000 -11.656  1.00 78.88           C  
ATOM   2355  N   GLY B  96      19.250 -18.953 -10.227  1.00 78.38           N  
ATOM   2356  CA  GLY B  96      19.016 -17.531 -10.477  1.00 78.38           C  
ATOM   2357  C   GLY B  96      17.688 -17.047  -9.922  1.00 78.38           C  
ATOM   2358  O   GLY B  96      16.984 -16.297 -10.586  1.00 78.38           O  
ATOM   2359  N   VAL B  97      17.266 -17.547  -8.852  1.00 80.94           N  
ATOM   2360  CA  VAL B  97      16.000 -17.172  -8.234  1.00 80.94           C  
ATOM   2361  C   VAL B  97      16.125 -15.789  -7.598  1.00 80.94           C  
ATOM   2362  CB  VAL B  97      15.555 -18.203  -7.184  1.00 80.94           C  
ATOM   2363  O   VAL B  97      17.109 -15.500  -6.906  1.00 80.94           O  
ATOM   2364  CG1 VAL B  97      14.172 -17.859  -6.629  1.00 80.94           C  
ATOM   2365  CG2 VAL B  97      15.547 -19.609  -7.781  1.00 80.94           C  
ATOM   2366  N   ASN B  98      15.219 -14.969  -7.945  1.00 80.00           N  
ATOM   2367  CA  ASN B  98      15.141 -13.617  -7.398  1.00 80.00           C  
ATOM   2368  C   ASN B  98      13.977 -13.477  -6.422  1.00 80.00           C  
ATOM   2369  CB  ASN B  98      15.016 -12.586  -8.523  1.00 80.00           C  
ATOM   2370  O   ASN B  98      12.930 -14.109  -6.602  1.00 80.00           O  
ATOM   2371  CG  ASN B  98      16.234 -12.555  -9.414  1.00 80.00           C  
ATOM   2372  ND2 ASN B  98      16.062 -12.055 -10.633  1.00 80.00           N  
ATOM   2373  OD1 ASN B  98      17.328 -12.969  -9.016  1.00 80.00           O  
ATOM   2374  N   ASN B  99      14.250 -12.711  -5.469  1.00 82.31           N  
ATOM   2375  CA  ASN B  99      13.203 -12.438  -4.492  1.00 82.31           C  
ATOM   2376  C   ASN B  99      12.125 -11.523  -5.070  1.00 82.31           C  
ATOM   2377  CB  ASN B  99      13.797 -11.812  -3.227  1.00 82.31           C  
ATOM   2378  O   ASN B  99      12.438 -10.500  -5.688  1.00 82.31           O  
ATOM   2379  CG  ASN B  99      12.789 -11.680  -2.107  1.00 82.31           C  
ATOM   2380  ND2 ASN B  99      13.039 -10.766  -1.184  1.00 82.31           N  
ATOM   2381  OD1 ASN B  99      11.781 -12.398  -2.074  1.00 82.31           O  
ATOM   2382  N   ILE B 100      10.930 -11.945  -4.930  1.00 80.06           N  
ATOM   2383  CA  ILE B 100       9.773 -11.148  -5.336  1.00 80.06           C  
ATOM   2384  C   ILE B 100       9.148 -10.477  -4.113  1.00 80.06           C  
ATOM   2385  CB  ILE B 100       8.727 -12.008  -6.074  1.00 80.06           C  
ATOM   2386  O   ILE B 100       8.602 -11.156  -3.242  1.00 80.06           O  
ATOM   2387  CG1 ILE B 100       9.375 -12.750  -7.250  1.00 80.06           C  
ATOM   2388  CG2 ILE B 100       7.555 -11.141  -6.551  1.00 80.06           C  
ATOM   2389  CD1 ILE B 100       8.430 -13.688  -7.988  1.00 80.06           C  
ATOM   2390  N   SER B 101       9.273  -9.234  -4.109  1.00 76.25           N  
ATOM   2391  CA  SER B 101       8.734  -8.477  -2.980  1.00 76.25           C  
ATOM   2392  C   SER B 101       7.289  -8.070  -3.225  1.00 76.25           C  
ATOM   2393  CB  SER B 101       9.586  -7.234  -2.717  1.00 76.25           C  
ATOM   2394  O   SER B 101       6.840  -8.008  -4.371  1.00 76.25           O  
ATOM   2395  OG  SER B 101       9.656  -6.418  -3.873  1.00 76.25           O  
ATOM   2396  N   GLY B 102       6.465  -7.879  -2.121  1.00 75.62           N  
ATOM   2397  CA  GLY B 102       5.098  -7.391  -2.230  1.00 75.62           C  
ATOM   2398  C   GLY B 102       4.090  -8.492  -2.482  1.00 75.62           C  
ATOM   2399  O   GLY B 102       3.102  -8.289  -3.191  1.00 75.62           O  
ATOM   2400  N   ILE B 103       4.453  -9.633  -2.162  1.00 85.69           N  
ATOM   2401  CA  ILE B 103       3.531 -10.758  -2.301  1.00 85.69           C  
ATOM   2402  C   ILE B 103       2.500 -10.719  -1.176  1.00 85.69           C  
ATOM   2403  CB  ILE B 103       4.281 -12.109  -2.297  1.00 85.69           C  
ATOM   2404  O   ILE B 103       2.859 -10.695   0.004  1.00 85.69           O  
ATOM   2405  CG1 ILE B 103       5.281 -12.164  -3.457  1.00 85.69           C  
ATOM   2406  CG2 ILE B 103       3.293 -13.273  -2.367  1.00 85.69           C  
ATOM   2407  CD1 ILE B 103       6.109 -13.445  -3.496  1.00 85.69           C  
ATOM   2408  N   GLU B 104       1.251 -10.602  -1.513  1.00 84.12           N  
ATOM   2409  CA  GLU B 104       0.160 -10.539  -0.545  1.00 84.12           C  
ATOM   2410  C   GLU B 104      -0.291 -11.938  -0.132  1.00 84.12           C  
ATOM   2411  CB  GLU B 104      -1.023  -9.750  -1.116  1.00 84.12           C  
ATOM   2412  O   GLU B 104      -0.444 -12.219   1.059  1.00 84.12           O  
ATOM   2413  CG  GLU B 104      -0.729  -8.281  -1.342  1.00 84.12           C  
ATOM   2414  CD  GLU B 104      -1.900  -7.516  -1.942  1.00 84.12           C  
ATOM   2415  OE1 GLU B 104      -1.771  -6.297  -2.186  1.00 84.12           O  
ATOM   2416  OE2 GLU B 104      -2.957  -8.148  -2.172  1.00 84.12           O  
ATOM   2417  N   GLU B 105      -0.466 -12.703  -1.108  1.00 88.81           N  
ATOM   2418  CA  GLU B 105      -0.959 -14.047  -0.813  1.00 88.81           C  
ATOM   2419  C   GLU B 105      -0.583 -15.023  -1.918  1.00 88.81           C  
ATOM   2420  CB  GLU B 105      -2.477 -14.031  -0.619  1.00 88.81           C  
ATOM   2421  O   GLU B 105      -0.336 -14.625  -3.057  1.00 88.81           O  
ATOM   2422  CG  GLU B 105      -3.254 -13.656  -1.872  1.00 88.81           C  
ATOM   2423  CD  GLU B 105      -4.762 -13.641  -1.664  1.00 88.81           C  
ATOM   2424  OE1 GLU B 105      -5.508 -13.445  -2.648  1.00 88.81           O  
ATOM   2425  OE2 GLU B 105      -5.195 -13.828  -0.506  1.00 88.81           O  
ATOM   2426  N   VAL B 106      -0.417 -16.297  -1.605  1.00 93.62           N  
ATOM   2427  CA  VAL B 106      -0.213 -17.422  -2.508  1.00 93.62           C  
ATOM   2428  C   VAL B 106      -1.247 -18.516  -2.221  1.00 93.62           C  
ATOM   2429  CB  VAL B 106       1.215 -18.000  -2.383  1.00 93.62           C  
ATOM   2430  O   VAL B 106      -1.477 -18.875  -1.062  1.00 93.62           O  
ATOM   2431  CG1 VAL B 106       1.379 -19.234  -3.270  1.00 93.62           C  
ATOM   2432  CG2 VAL B 106       2.252 -16.938  -2.740  1.00 93.62           C  
ATOM   2433  N   ASN B 107      -1.916 -18.938  -3.227  1.00 92.62           N  
ATOM   2434  CA  ASN B 107      -2.900 -20.016  -3.131  1.00 92.62           C  
ATOM   2435  C   ASN B 107      -2.539 -21.188  -4.039  1.00 92.62           C  
ATOM   2436  CB  ASN B 107      -4.297 -19.484  -3.471  1.00 92.62           C  
ATOM   2437  O   ASN B 107      -2.254 -21.000  -5.223  1.00 92.62           O  
ATOM   2438  CG  ASN B 107      -4.746 -18.375  -2.541  1.00 92.62           C  
ATOM   2439  ND2 ASN B 107      -5.238 -17.281  -3.117  1.00 92.62           N  
ATOM   2440  OD1 ASN B 107      -4.652 -18.500  -1.317  1.00 92.62           O  
ATOM   2441  N   MET B 108      -2.492 -22.328  -3.486  1.00 93.19           N  
ATOM   2442  CA  MET B 108      -2.314 -23.578  -4.223  1.00 93.19           C  
ATOM   2443  C   MET B 108      -3.605 -24.391  -4.234  1.00 93.19           C  
ATOM   2444  CB  MET B 108      -1.182 -24.406  -3.611  1.00 93.19           C  
ATOM   2445  O   MET B 108      -4.027 -24.906  -3.199  1.00 93.19           O  
ATOM   2446  CG  MET B 108       0.143 -23.656  -3.529  1.00 93.19           C  
ATOM   2447  SD  MET B 108       1.482 -24.688  -2.816  1.00 93.19           S  
ATOM   2448  CE  MET B 108       2.836 -23.484  -2.787  1.00 93.19           C  
ATOM   2449  N   PHE B 109      -4.188 -24.469  -5.359  1.00 91.19           N  
ATOM   2450  CA  PHE B 109      -5.449 -25.188  -5.535  1.00 91.19           C  
ATOM   2451  C   PHE B 109      -5.203 -26.672  -5.789  1.00 91.19           C  
ATOM   2452  CB  PHE B 109      -6.250 -24.578  -6.691  1.00 91.19           C  
ATOM   2453  O   PHE B 109      -4.418 -27.031  -6.664  1.00 91.19           O  
ATOM   2454  CG  PHE B 109      -6.594 -23.125  -6.496  1.00 91.19           C  
ATOM   2455  CD1 PHE B 109      -7.770 -22.750  -5.855  1.00 91.19           C  
ATOM   2456  CD2 PHE B 109      -5.738 -22.125  -6.953  1.00 91.19           C  
ATOM   2457  CE1 PHE B 109      -8.094 -21.406  -5.676  1.00 91.19           C  
ATOM   2458  CE2 PHE B 109      -6.051 -20.781  -6.777  1.00 91.19           C  
ATOM   2459  CZ  PHE B 109      -7.230 -20.422  -6.137  1.00 91.19           C  
ATOM   2460  N   THR B 110      -5.914 -27.453  -5.031  1.00 89.31           N  
ATOM   2461  CA  THR B 110      -5.824 -28.906  -5.188  1.00 89.31           C  
ATOM   2462  C   THR B 110      -7.062 -29.453  -5.891  1.00 89.31           C  
ATOM   2463  CB  THR B 110      -5.656 -29.609  -3.824  1.00 89.31           C  
ATOM   2464  O   THR B 110      -8.086 -28.766  -5.984  1.00 89.31           O  
ATOM   2465  CG2 THR B 110      -4.520 -28.969  -3.021  1.00 89.31           C  
ATOM   2466  OG1 THR B 110      -6.871 -29.484  -3.078  1.00 89.31           O  
ATOM   2467  N   ASN B 111      -6.934 -30.609  -6.504  1.00 81.31           N  
ATOM   2468  CA  ASN B 111      -8.031 -31.297  -7.188  1.00 81.31           C  
ATOM   2469  C   ASN B 111      -9.086 -31.781  -6.199  1.00 81.31           C  
ATOM   2470  CB  ASN B 111      -7.500 -32.469  -8.008  1.00 81.31           C  
ATOM   2471  O   ASN B 111     -10.219 -32.062  -6.590  1.00 81.31           O  
ATOM   2472  CG  ASN B 111      -6.695 -33.469  -7.180  1.00 81.31           C  
ATOM   2473  ND2 ASN B 111      -6.219 -34.531  -7.816  1.00 81.31           N  
ATOM   2474  OD1 ASN B 111      -6.508 -33.250  -5.977  1.00 81.31           O  
ATOM   2475  N   GLN B 112      -8.734 -31.828  -4.875  1.00 78.25           N  
ATOM   2476  CA  GLN B 112      -9.625 -32.344  -3.842  1.00 78.25           C  
ATOM   2477  C   GLN B 112     -10.492 -31.234  -3.262  1.00 78.25           C  
ATOM   2478  CB  GLN B 112      -8.820 -33.031  -2.729  1.00 78.25           C  
ATOM   2479  O   GLN B 112     -11.227 -31.453  -2.297  1.00 78.25           O  
ATOM   2480  CG  GLN B 112      -8.031 -34.250  -3.189  1.00 78.25           C  
ATOM   2481  CD  GLN B 112      -7.211 -34.875  -2.076  1.00 78.25           C  
ATOM   2482  NE2 GLN B 112      -6.625 -36.031  -2.350  1.00 78.25           N  
ATOM   2483  OE1 GLN B 112      -7.102 -34.312  -0.980  1.00 78.25           O  
ATOM   2484  N   GLY B 113     -10.352 -30.031  -3.787  1.00 79.56           N  
ATOM   2485  CA  GLY B 113     -11.164 -28.922  -3.285  1.00 79.56           C  
ATOM   2486  C   GLY B 113     -10.539 -28.219  -2.100  1.00 79.56           C  
ATOM   2487  O   GLY B 113     -11.227 -27.500  -1.362  1.00 79.56           O  
ATOM   2488  N   THR B 114      -9.398 -28.547  -1.816  1.00 88.44           N  
ATOM   2489  CA  THR B 114      -8.680 -27.875  -0.737  1.00 88.44           C  
ATOM   2490  C   THR B 114      -7.684 -26.875  -1.295  1.00 88.44           C  
ATOM   2491  CB  THR B 114      -7.945 -28.891   0.160  1.00 88.44           C  
ATOM   2492  O   THR B 114      -7.250 -26.984  -2.441  1.00 88.44           O  
ATOM   2493  CG2 THR B 114      -8.922 -29.844   0.834  1.00 88.44           C  
ATOM   2494  OG1 THR B 114      -7.027 -29.656  -0.640  1.00 88.44           O  
ATOM   2495  N   VAL B 115      -7.434 -25.844  -0.563  1.00 91.50           N  
ATOM   2496  CA  VAL B 115      -6.512 -24.781  -0.944  1.00 91.50           C  
ATOM   2497  C   VAL B 115      -5.461 -24.594   0.149  1.00 91.50           C  
ATOM   2498  CB  VAL B 115      -7.254 -23.453  -1.205  1.00 91.50           C  
ATOM   2499  O   VAL B 115      -5.797 -24.500   1.333  1.00 91.50           O  
ATOM   2500  CG1 VAL B 115      -6.273 -22.344  -1.585  1.00 91.50           C  
ATOM   2501  CG2 VAL B 115      -8.305 -23.641  -2.299  1.00 91.50           C  
ATOM   2502  N   ILE B 116      -4.266 -24.641  -0.208  1.00 92.75           N  
ATOM   2503  CA  ILE B 116      -3.170 -24.266   0.682  1.00 92.75           C  
ATOM   2504  C   ILE B 116      -2.906 -22.766   0.572  1.00 92.75           C  
ATOM   2505  CB  ILE B 116      -1.885 -25.062   0.363  1.00 92.75           C  
ATOM   2506  O   ILE B 116      -2.400 -22.281  -0.449  1.00 92.75           O  
ATOM   2507  CG1 ILE B 116      -2.170 -26.562   0.391  1.00 92.75           C  
ATOM   2508  CG2 ILE B 116      -0.767 -24.688   1.343  1.00 92.75           C  
ATOM   2509  CD1 ILE B 116      -0.998 -27.422  -0.066  1.00 92.75           C  
ATOM   2510  N   HIS B 117      -3.186 -22.094   1.521  1.00 92.19           N  
ATOM   2511  CA  HIS B 117      -3.148 -20.641   1.557  1.00 92.19           C  
ATOM   2512  C   HIS B 117      -1.938 -20.141   2.338  1.00 92.19           C  
ATOM   2513  CB  HIS B 117      -4.438 -20.078   2.170  1.00 92.19           C  
ATOM   2514  O   HIS B 117      -1.626 -20.656   3.410  1.00 92.19           O  
ATOM   2515  CG  HIS B 117      -4.430 -18.594   2.340  1.00 92.19           C  
ATOM   2516  CD2 HIS B 117      -4.246 -17.828   3.439  1.00 92.19           C  
ATOM   2517  ND1 HIS B 117      -4.633 -17.719   1.292  1.00 92.19           N  
ATOM   2518  CE1 HIS B 117      -4.574 -16.484   1.740  1.00 92.19           C  
ATOM   2519  NE2 HIS B 117      -4.340 -16.516   3.041  1.00 92.19           N  
ATOM   2520  N   PHE B 118      -1.177 -19.250   1.726  1.00 90.31           N  
ATOM   2521  CA  PHE B 118      -0.064 -18.547   2.355  1.00 90.31           C  
ATOM   2522  C   PHE B 118      -0.366 -17.062   2.488  1.00 90.31           C  
ATOM   2523  CB  PHE B 118       1.225 -18.750   1.553  1.00 90.31           C  
ATOM   2524  O   PHE B 118      -0.662 -16.391   1.497  1.00 90.31           O  
ATOM   2525  CG  PHE B 118       1.592 -20.188   1.351  1.00 90.31           C  
ATOM   2526  CD1 PHE B 118       2.557 -20.797   2.146  1.00 90.31           C  
ATOM   2527  CD2 PHE B 118       0.972 -20.953   0.364  1.00 90.31           C  
ATOM   2528  CE1 PHE B 118       2.898 -22.141   1.962  1.00 90.31           C  
ATOM   2529  CE2 PHE B 118       1.308 -22.281   0.173  1.00 90.31           C  
ATOM   2530  CZ  PHE B 118       2.271 -22.875   0.973  1.00 90.31           C  
ATOM   2531  N   ASN B 119      -0.333 -16.656   3.650  1.00 86.31           N  
ATOM   2532  CA  ASN B 119      -0.489 -15.219   3.896  1.00 86.31           C  
ATOM   2533  C   ASN B 119       0.861 -14.516   3.951  1.00 86.31           C  
ATOM   2534  CB  ASN B 119      -1.268 -14.984   5.191  1.00 86.31           C  
ATOM   2535  O   ASN B 119       1.730 -14.883   4.742  1.00 86.31           O  
ATOM   2536  CG  ASN B 119      -1.851 -13.586   5.273  1.00 86.31           C  
ATOM   2537  ND2 ASN B 119      -3.150 -13.500   5.527  1.00 86.31           N  
ATOM   2538  OD1 ASN B 119      -1.139 -12.594   5.109  1.00 86.31           O  
ATOM   2539  N   ASN B 120       1.085 -13.555   3.055  1.00 84.81           N  
ATOM   2540  CA  ASN B 120       2.299 -12.750   2.961  1.00 84.81           C  
ATOM   2541  C   ASN B 120       3.553 -13.617   3.051  1.00 84.81           C  
ATOM   2542  CB  ASN B 120       2.314 -11.680   4.051  1.00 84.81           C  
ATOM   2543  O   ASN B 120       4.438 -13.352   3.867  1.00 84.81           O  
ATOM   2544  CG  ASN B 120       1.330 -10.562   3.781  1.00 84.81           C  
ATOM   2545  ND2 ASN B 120       1.113  -9.711   4.777  1.00 84.81           N  
ATOM   2546  OD1 ASN B 120       0.769 -10.461   2.688  1.00 84.81           O  
ATOM   2547  N   PRO B 121       3.689 -14.555   2.201  1.00 87.94           N  
ATOM   2548  CA  PRO B 121       4.875 -15.422   2.219  1.00 87.94           C  
ATOM   2549  C   PRO B 121       6.074 -14.789   1.517  1.00 87.94           C  
ATOM   2550  CB  PRO B 121       4.406 -16.672   1.477  1.00 87.94           C  
ATOM   2551  O   PRO B 121       5.938 -13.750   0.868  1.00 87.94           O  
ATOM   2552  CG  PRO B 121       3.402 -16.172   0.485  1.00 87.94           C  
ATOM   2553  CD  PRO B 121       2.680 -15.008   1.083  1.00 87.94           C  
ATOM   2554  N   LYS B 122       7.277 -15.281   1.797  1.00 87.12           N  
ATOM   2555  CA  LYS B 122       8.469 -14.961   1.020  1.00 87.12           C  
ATOM   2556  C   LYS B 122       8.531 -15.781  -0.264  1.00 87.12           C  
ATOM   2557  CB  LYS B 122       9.734 -15.195   1.851  1.00 87.12           C  
ATOM   2558  O   LYS B 122       8.516 -17.016  -0.220  1.00 87.12           O  
ATOM   2559  CG  LYS B 122      11.008 -14.656   1.214  1.00 87.12           C  
ATOM   2560  CD  LYS B 122      12.219 -14.883   2.107  1.00 87.12           C  
ATOM   2561  CE  LYS B 122      13.500 -14.414   1.436  1.00 87.12           C  
ATOM   2562  NZ  LYS B 122      14.695 -14.664   2.295  1.00 87.12           N  
ATOM   2563  N   VAL B 123       8.523 -15.070  -1.332  1.00 90.31           N  
ATOM   2564  CA  VAL B 123       8.508 -15.750  -2.623  1.00 90.31           C  
ATOM   2565  C   VAL B 123       9.742 -15.367  -3.428  1.00 90.31           C  
ATOM   2566  CB  VAL B 123       7.227 -15.422  -3.422  1.00 90.31           C  
ATOM   2567  O   VAL B 123      10.102 -14.188  -3.500  1.00 90.31           O  
ATOM   2568  CG1 VAL B 123       7.246 -16.109  -4.785  1.00 90.31           C  
ATOM   2569  CG2 VAL B 123       5.984 -15.828  -2.633  1.00 90.31           C  
ATOM   2570  N   GLN B 124      10.422 -16.344  -3.902  1.00 89.38           N  
ATOM   2571  CA  GLN B 124      11.523 -16.188  -4.848  1.00 89.38           C  
ATOM   2572  C   GLN B 124      11.219 -16.906  -6.160  1.00 89.38           C  
ATOM   2573  CB  GLN B 124      12.828 -16.734  -4.246  1.00 89.38           C  
ATOM   2574  O   GLN B 124      10.586 -17.953  -6.168  1.00 89.38           O  
ATOM   2575  CG  GLN B 124      13.227 -16.062  -2.939  1.00 89.38           C  
ATOM   2576  CD  GLN B 124      14.453 -16.688  -2.307  1.00 89.38           C  
ATOM   2577  NE2 GLN B 124      15.156 -15.914  -1.483  1.00 89.38           N  
ATOM   2578  OE1 GLN B 124      14.766 -17.844  -2.553  1.00 89.38           O  
ATOM   2579  N   ALA B 125      11.602 -16.234  -7.191  1.00 86.88           N  
ATOM   2580  CA  ALA B 125      11.227 -16.828  -8.469  1.00 86.88           C  
ATOM   2581  C   ALA B 125      12.312 -16.625  -9.516  1.00 86.88           C  
ATOM   2582  CB  ALA B 125       9.898 -16.266  -8.961  1.00 86.88           C  
ATOM   2583  O   ALA B 125      13.133 -15.711  -9.398  1.00 86.88           O  
ATOM   2584  N   SER B 126      12.414 -17.625 -10.391  1.00 83.31           N  
ATOM   2585  CA  SER B 126      13.133 -17.547 -11.656  1.00 83.31           C  
ATOM   2586  C   SER B 126      12.219 -17.828 -12.836  1.00 83.31           C  
ATOM   2587  CB  SER B 126      14.312 -18.516 -11.664  1.00 83.31           C  
ATOM   2588  O   SER B 126      11.820 -18.984 -13.055  1.00 83.31           O  
ATOM   2589  OG  SER B 126      14.938 -18.531 -12.930  1.00 83.31           O  
ATOM   2590  N   LEU B 127      11.867 -16.766 -13.516  1.00 77.31           N  
ATOM   2591  CA  LEU B 127      10.977 -16.906 -14.656  1.00 77.31           C  
ATOM   2592  C   LEU B 127      11.633 -17.734 -15.758  1.00 77.31           C  
ATOM   2593  CB  LEU B 127      10.578 -15.539 -15.203  1.00 77.31           C  
ATOM   2594  O   LEU B 127      10.953 -18.500 -16.453  1.00 77.31           O  
ATOM   2595  CG  LEU B 127       9.625 -14.711 -14.336  1.00 77.31           C  
ATOM   2596  CD1 LEU B 127       9.602 -13.266 -14.805  1.00 77.31           C  
ATOM   2597  CD2 LEU B 127       8.227 -15.312 -14.352  1.00 77.31           C  
ATOM   2598  N   ALA B 128      12.945 -17.625 -15.867  1.00 78.44           N  
ATOM   2599  CA  ALA B 128      13.672 -18.375 -16.875  1.00 78.44           C  
ATOM   2600  C   ALA B 128      13.664 -19.875 -16.578  1.00 78.44           C  
ATOM   2601  CB  ALA B 128      15.109 -17.859 -16.984  1.00 78.44           C  
ATOM   2602  O   ALA B 128      13.641 -20.703 -17.484  1.00 78.44           O  
ATOM   2603  N   ALA B 129      13.641 -20.172 -15.336  1.00 80.94           N  
ATOM   2604  CA  ALA B 129      13.672 -21.562 -14.914  1.00 80.94           C  
ATOM   2605  C   ALA B 129      12.281 -22.047 -14.531  1.00 80.94           C  
ATOM   2606  CB  ALA B 129      14.641 -21.750 -13.750  1.00 80.94           C  
ATOM   2607  O   ALA B 129      12.109 -23.203 -14.133  1.00 80.94           O  
ATOM   2608  N   ASN B 130      11.266 -21.141 -14.688  1.00 85.31           N  
ATOM   2609  CA  ASN B 130       9.914 -21.516 -14.289  1.00 85.31           C  
ATOM   2610  C   ASN B 130       9.898 -22.109 -12.891  1.00 85.31           C  
ATOM   2611  CB  ASN B 130       9.305 -22.484 -15.297  1.00 85.31           C  
ATOM   2612  O   ASN B 130       9.273 -23.156 -12.672  1.00 85.31           O  
ATOM   2613  CG  ASN B 130       9.094 -21.844 -16.656  1.00 85.31           C  
ATOM   2614  ND2 ASN B 130       8.984 -22.688 -17.688  1.00 85.31           N  
ATOM   2615  OD1 ASN B 130       9.031 -20.625 -16.797  1.00 85.31           O  
ATOM   2616  N   THR B 131      10.648 -21.578 -11.969  1.00 89.69           N  
ATOM   2617  CA  THR B 131      10.797 -22.031 -10.586  1.00 89.69           C  
ATOM   2618  C   THR B 131      10.391 -20.938  -9.609  1.00 89.69           C  
ATOM   2619  CB  THR B 131      12.242 -22.484 -10.297  1.00 89.69           C  
ATOM   2620  O   THR B 131      10.852 -19.812  -9.711  1.00 89.69           O  
ATOM   2621  CG2 THR B 131      12.359 -23.109  -8.914  1.00 89.69           C  
ATOM   2622  OG1 THR B 131      12.648 -23.438 -11.281  1.00 89.69           O  
ATOM   2623  N   PHE B 132       9.492 -21.297  -8.695  1.00 91.50           N  
ATOM   2624  CA  PHE B 132       9.031 -20.422  -7.621  1.00 91.50           C  
ATOM   2625  C   PHE B 132       9.250 -21.078  -6.262  1.00 91.50           C  
ATOM   2626  CB  PHE B 132       7.555 -20.078  -7.809  1.00 91.50           C  
ATOM   2627  O   PHE B 132       8.953 -22.266  -6.078  1.00 91.50           O  
ATOM   2628  CG  PHE B 132       7.262 -19.328  -9.078  1.00 91.50           C  
ATOM   2629  CD1 PHE B 132       7.082 -17.953  -9.070  1.00 91.50           C  
ATOM   2630  CD2 PHE B 132       7.172 -20.000 -10.289  1.00 91.50           C  
ATOM   2631  CE1 PHE B 132       6.812 -17.250 -10.242  1.00 91.50           C  
ATOM   2632  CE2 PHE B 132       6.902 -19.312 -11.469  1.00 91.50           C  
ATOM   2633  CZ  PHE B 132       6.723 -17.938 -11.445  1.00 91.50           C  
ATOM   2634  N   THR B 133       9.820 -20.406  -5.383  1.00 91.69           N  
ATOM   2635  CA  THR B 133      10.008 -20.859  -4.012  1.00 91.69           C  
ATOM   2636  C   THR B 133       9.148 -20.047  -3.049  1.00 91.69           C  
ATOM   2637  CB  THR B 133      11.484 -20.766  -3.588  1.00 91.69           C  
ATOM   2638  O   THR B 133       9.211 -18.812  -3.045  1.00 91.69           O  
ATOM   2639  CG2 THR B 133      11.734 -21.562  -2.312  1.00 91.69           C  
ATOM   2640  OG1 THR B 133      12.305 -21.297  -4.637  1.00 91.69           O  
ATOM   2641  N   ILE B 134       8.352 -20.703  -2.330  1.00 92.44           N  
ATOM   2642  CA  ILE B 134       7.449 -20.078  -1.367  1.00 92.44           C  
ATOM   2643  C   ILE B 134       7.820 -20.516   0.047  1.00 92.44           C  
ATOM   2644  CB  ILE B 134       5.977 -20.438  -1.667  1.00 92.44           C  
ATOM   2645  O   ILE B 134       7.844 -21.719   0.348  1.00 92.44           O  
ATOM   2646  CG1 ILE B 134       5.613 -20.047  -3.104  1.00 92.44           C  
ATOM   2647  CG2 ILE B 134       5.039 -19.750  -0.662  1.00 92.44           C  
ATOM   2648  CD1 ILE B 134       4.473 -20.859  -3.699  1.00 92.44           C  
ATOM   2649  N   THR B 135       8.180 -19.578   0.786  1.00 90.69           N  
ATOM   2650  CA  THR B 135       8.516 -19.844   2.180  1.00 90.69           C  
ATOM   2651  C   THR B 135       7.562 -19.125   3.119  1.00 90.69           C  
ATOM   2652  CB  THR B 135       9.969 -19.422   2.486  1.00 90.69           C  
ATOM   2653  O   THR B 135       7.426 -17.891   3.045  1.00 90.69           O  
ATOM   2654  CG2 THR B 135      10.445 -20.016   3.807  1.00 90.69           C  
ATOM   2655  OG1 THR B 135      10.828 -19.875   1.432  1.00 90.69           O  
ATOM   2656  N   GLY B 136       6.758 -19.891   3.947  1.00 86.69           N  
ATOM   2657  CA  GLY B 136       5.793 -19.312   4.875  1.00 86.69           C  
ATOM   2658  C   GLY B 136       4.875 -20.359   5.488  1.00 86.69           C  
ATOM   2659  O   GLY B 136       4.945 -21.547   5.141  1.00 86.69           O  
ATOM   2660  N   HIS B 137       4.082 -19.859   6.469  1.00 86.25           N  
ATOM   2661  CA  HIS B 137       3.098 -20.719   7.117  1.00 86.25           C  
ATOM   2662  C   HIS B 137       1.925 -21.000   6.188  1.00 86.25           C  
ATOM   2663  CB  HIS B 137       2.594 -20.062   8.406  1.00 86.25           C  
ATOM   2664  O   HIS B 137       1.303 -20.078   5.656  1.00 86.25           O  
ATOM   2665  CG  HIS B 137       1.712 -20.969   9.219  1.00 86.25           C  
ATOM   2666  CD2 HIS B 137       1.993 -21.781  10.266  1.00 86.25           C  
ATOM   2667  ND1 HIS B 137       0.359 -21.078   8.992  1.00 86.25           N  
ATOM   2668  CE1 HIS B 137      -0.155 -21.938   9.859  1.00 86.25           C  
ATOM   2669  NE2 HIS B 137       0.815 -22.375  10.641  1.00 86.25           N  
ATOM   2670  N   ALA B 138       1.757 -22.297   5.957  1.00 88.38           N  
ATOM   2671  CA  ALA B 138       0.699 -22.750   5.059  1.00 88.38           C  
ATOM   2672  C   ALA B 138      -0.550 -23.141   5.836  1.00 88.38           C  
ATOM   2673  CB  ALA B 138       1.189 -23.906   4.207  1.00 88.38           C  
ATOM   2674  O   ALA B 138      -0.457 -23.812   6.867  1.00 88.38           O  
ATOM   2675  N   GLU B 139      -1.717 -22.641   5.465  1.00 89.00           N  
ATOM   2676  CA  GLU B 139      -3.020 -23.031   6.000  1.00 89.00           C  
ATOM   2677  C   GLU B 139      -3.859 -23.734   4.941  1.00 89.00           C  
ATOM   2678  CB  GLU B 139      -3.770 -21.797   6.531  1.00 89.00           C  
ATOM   2679  O   GLU B 139      -4.043 -23.219   3.836  1.00 89.00           O  
ATOM   2680  CG  GLU B 139      -3.137 -21.188   7.770  1.00 89.00           C  
ATOM   2681  CD  GLU B 139      -3.900 -19.969   8.289  1.00 89.00           C  
ATOM   2682  OE1 GLU B 139      -3.471 -19.375   9.305  1.00 89.00           O  
ATOM   2683  OE2 GLU B 139      -4.934 -19.625   7.684  1.00 89.00           O  
ATOM   2684  N   THR B 140      -4.184 -24.875   5.281  1.00 88.94           N  
ATOM   2685  CA  THR B 140      -5.047 -25.625   4.383  1.00 88.94           C  
ATOM   2686  C   THR B 140      -6.516 -25.328   4.656  1.00 88.94           C  
ATOM   2687  CB  THR B 140      -4.797 -27.141   4.516  1.00 88.94           C  
ATOM   2688  O   THR B 140      -7.000 -25.531   5.773  1.00 88.94           O  
ATOM   2689  CG2 THR B 140      -5.562 -27.922   3.453  1.00 88.94           C  
ATOM   2690  OG1 THR B 140      -3.396 -27.406   4.367  1.00 88.94           O  
ATOM   2691  N   LYS B 141      -7.141 -24.734   3.719  1.00 87.12           N  
ATOM   2692  CA  LYS B 141      -8.555 -24.359   3.783  1.00 87.12           C  
ATOM   2693  C   LYS B 141      -9.344 -25.016   2.656  1.00 87.12           C  
ATOM   2694  CB  LYS B 141      -8.719 -22.844   3.721  1.00 87.12           C  
ATOM   2695  O   LYS B 141      -8.766 -25.500   1.681  1.00 87.12           O  
ATOM   2696  CG  LYS B 141      -8.047 -22.094   4.867  1.00 87.12           C  
ATOM   2697  CD  LYS B 141      -8.273 -20.594   4.766  1.00 87.12           C  
ATOM   2698  CE  LYS B 141      -7.586 -19.844   5.898  1.00 87.12           C  
ATOM   2699  NZ  LYS B 141      -7.797 -18.375   5.801  1.00 87.12           N  
ATOM   2700  N   GLN B 142     -10.594 -25.172   2.889  1.00 85.69           N  
ATOM   2701  CA  GLN B 142     -11.492 -25.641   1.841  1.00 85.69           C  
ATOM   2702  C   GLN B 142     -11.828 -24.531   0.855  1.00 85.69           C  
ATOM   2703  CB  GLN B 142     -12.773 -26.219   2.449  1.00 85.69           C  
ATOM   2704  O   GLN B 142     -11.891 -23.359   1.233  1.00 85.69           O  
ATOM   2705  CG  GLN B 142     -12.570 -27.516   3.203  1.00 85.69           C  
ATOM   2706  CD  GLN B 142     -13.617 -28.562   2.857  1.00 85.69           C  
ATOM   2707  NE2 GLN B 142     -13.516 -29.734   3.477  1.00 85.69           N  
ATOM   2708  OE1 GLN B 142     -14.516 -28.328   2.041  1.00 85.69           O  
ATOM   2709  N   LEU B 143     -11.758 -24.906  -0.344  1.00 84.88           N  
ATOM   2710  CA  LEU B 143     -12.078 -23.953  -1.404  1.00 84.88           C  
ATOM   2711  C   LEU B 143     -13.359 -23.188  -1.071  1.00 84.88           C  
ATOM   2712  CB  LEU B 143     -12.242 -24.688  -2.742  1.00 84.88           C  
ATOM   2713  O   LEU B 143     -13.453 -21.984  -1.347  1.00 84.88           O  
ATOM   2714  CG  LEU B 143     -12.320 -23.797  -3.988  1.00 84.88           C  
ATOM   2715  CD1 LEU B 143     -10.930 -23.359  -4.414  1.00 84.88           C  
ATOM   2716  CD2 LEU B 143     -13.023 -24.531  -5.121  1.00 84.88           C  
ATOM   2717  N   THR B 144     -14.375 -23.797  -0.434  1.00 79.12           N  
ATOM   2718  CA  THR B 144     -15.664 -23.203  -0.100  1.00 79.12           C  
ATOM   2719  C   THR B 144     -15.516 -22.156   0.989  1.00 79.12           C  
ATOM   2720  CB  THR B 144     -16.672 -24.281   0.362  1.00 79.12           C  
ATOM   2721  O   THR B 144     -16.312 -21.219   1.062  1.00 79.12           O  
ATOM   2722  CG2 THR B 144     -16.969 -25.266  -0.764  1.00 79.12           C  
ATOM   2723  OG1 THR B 144     -16.109 -25.000   1.469  1.00 79.12           O  
ATOM   2724  N   GLU B 145     -14.539 -22.234   1.773  1.00 78.94           N  
ATOM   2725  CA  GLU B 145     -14.305 -21.312   2.873  1.00 78.94           C  
ATOM   2726  C   GLU B 145     -13.703 -20.000   2.371  1.00 78.94           C  
ATOM   2727  CB  GLU B 145     -13.391 -21.938   3.928  1.00 78.94           C  
ATOM   2728  O   GLU B 145     -13.820 -18.969   3.033  1.00 78.94           O  
ATOM   2729  CG  GLU B 145     -14.086 -22.969   4.805  1.00 78.94           C  
ATOM   2730  CD  GLU B 145     -13.156 -23.609   5.824  1.00 78.94           C  
ATOM   2731  OE1 GLU B 145     -13.562 -24.594   6.480  1.00 78.94           O  
ATOM   2732  OE2 GLU B 145     -12.008 -23.125   5.965  1.00 78.94           O  
ATOM   2733  N   MET B 146     -13.070 -20.141   1.246  1.00 75.50           N  
ATOM   2734  CA  MET B 146     -12.367 -18.969   0.715  1.00 75.50           C  
ATOM   2735  C   MET B 146     -13.211 -18.250  -0.330  1.00 75.50           C  
ATOM   2736  CB  MET B 146     -11.023 -19.391   0.107  1.00 75.50           C  
ATOM   2737  O   MET B 146     -12.781 -17.250  -0.892  1.00 75.50           O  
ATOM   2738  CG  MET B 146     -10.039 -19.953   1.121  1.00 75.50           C  
ATOM   2739  SD  MET B 146      -8.297 -19.781   0.576  1.00 75.50           S  
ATOM   2740  CE  MET B 146      -8.500 -18.609  -0.789  1.00 75.50           C  
ATOM   2741  N   LEU B 147     -14.258 -18.797  -0.655  1.00 77.19           N  
ATOM   2742  CA  LEU B 147     -15.188 -18.172  -1.585  1.00 77.19           C  
ATOM   2743  C   LEU B 147     -15.883 -16.969  -0.938  1.00 77.19           C  
ATOM   2744  CB  LEU B 147     -16.234 -19.172  -2.061  1.00 77.19           C  
ATOM   2745  O   LEU B 147     -16.062 -16.938   0.280  1.00 77.19           O  
ATOM   2746  CG  LEU B 147     -15.727 -20.312  -2.949  1.00 77.19           C  
ATOM   2747  CD1 LEU B 147     -16.812 -21.359  -3.150  1.00 77.19           C  
ATOM   2748  CD2 LEU B 147     -15.242 -19.766  -4.289  1.00 77.19           C  
ATOM   2749  N   PRO B 148     -16.125 -15.805  -1.659  1.00 70.94           N  
ATOM   2750  CA  PRO B 148     -16.016 -15.648  -3.111  1.00 70.94           C  
ATOM   2751  C   PRO B 148     -14.688 -15.023  -3.531  1.00 70.94           C  
ATOM   2752  CB  PRO B 148     -17.188 -14.734  -3.463  1.00 70.94           C  
ATOM   2753  O   PRO B 148     -14.391 -14.938  -4.727  1.00 70.94           O  
ATOM   2754  CG  PRO B 148     -17.531 -14.047  -2.182  1.00 70.94           C  
ATOM   2755  CD  PRO B 148     -16.984 -14.859  -1.042  1.00 70.94           C  
ATOM   2756  N   SER B 149     -13.844 -14.664  -2.635  1.00 73.50           N  
ATOM   2757  CA  SER B 149     -12.617 -13.914  -2.912  1.00 73.50           C  
ATOM   2758  C   SER B 149     -11.680 -14.711  -3.816  1.00 73.50           C  
ATOM   2759  CB  SER B 149     -11.898 -13.555  -1.610  1.00 73.50           C  
ATOM   2760  O   SER B 149     -10.977 -14.133  -4.645  1.00 73.50           O  
ATOM   2761  OG  SER B 149     -11.492 -14.727  -0.921  1.00 73.50           O  
ATOM   2762  N   ILE B 150     -11.688 -15.906  -3.701  1.00 76.44           N  
ATOM   2763  CA  ILE B 150     -10.742 -16.766  -4.398  1.00 76.44           C  
ATOM   2764  C   ILE B 150     -11.234 -17.031  -5.820  1.00 76.44           C  
ATOM   2765  CB  ILE B 150     -10.531 -18.109  -3.652  1.00 76.44           C  
ATOM   2766  O   ILE B 150     -10.477 -17.516  -6.664  1.00 76.44           O  
ATOM   2767  CG1 ILE B 150      -9.141 -18.672  -3.951  1.00 76.44           C  
ATOM   2768  CG2 ILE B 150     -11.625 -19.109  -4.023  1.00 76.44           C  
ATOM   2769  CD1 ILE B 150      -8.172 -18.594  -2.779  1.00 76.44           C  
ATOM   2770  N   LEU B 151     -12.492 -16.672  -6.168  1.00 76.69           N  
ATOM   2771  CA  LEU B 151     -13.078 -16.953  -7.473  1.00 76.69           C  
ATOM   2772  C   LEU B 151     -12.328 -16.219  -8.578  1.00 76.69           C  
ATOM   2773  CB  LEU B 151     -14.555 -16.531  -7.488  1.00 76.69           C  
ATOM   2774  O   LEU B 151     -12.250 -16.703  -9.703  1.00 76.69           O  
ATOM   2775  CG  LEU B 151     -15.539 -17.516  -6.848  1.00 76.69           C  
ATOM   2776  CD1 LEU B 151     -16.844 -16.812  -6.516  1.00 76.69           C  
ATOM   2777  CD2 LEU B 151     -15.789 -18.703  -7.770  1.00 76.69           C  
ATOM   2778  N   ASN B 152     -11.938 -15.055  -8.250  1.00 73.06           N  
ATOM   2779  CA  ASN B 152     -11.195 -14.273  -9.234  1.00 73.06           C  
ATOM   2780  C   ASN B 152      -9.844 -14.906  -9.555  1.00 73.06           C  
ATOM   2781  CB  ASN B 152     -11.000 -12.836  -8.742  1.00 73.06           C  
ATOM   2782  O   ASN B 152      -9.234 -14.586 -10.570  1.00 73.06           O  
ATOM   2783  CG  ASN B 152     -12.305 -12.070  -8.641  1.00 73.06           C  
ATOM   2784  ND2 ASN B 152     -12.250 -10.875  -8.062  1.00 73.06           N  
ATOM   2785  OD1 ASN B 152     -13.352 -12.547  -9.078  1.00 73.06           O  
ATOM   2786  N   GLN B 153      -9.422 -15.797  -8.688  1.00 74.00           N  
ATOM   2787  CA  GLN B 153      -8.117 -16.422  -8.859  1.00 74.00           C  
ATOM   2788  C   GLN B 153      -8.250 -17.828  -9.461  1.00 74.00           C  
ATOM   2789  CB  GLN B 153      -7.375 -16.500  -7.520  1.00 74.00           C  
ATOM   2790  O   GLN B 153      -7.254 -18.422  -9.875  1.00 74.00           O  
ATOM   2791  CG  GLN B 153      -7.105 -15.141  -6.895  1.00 74.00           C  
ATOM   2792  CD  GLN B 153      -6.305 -15.234  -5.609  1.00 74.00           C  
ATOM   2793  NE2 GLN B 153      -6.539 -14.305  -4.691  1.00 74.00           N  
ATOM   2794  OE1 GLN B 153      -5.477 -16.141  -5.441  1.00 74.00           O  
ATOM   2795  N   LEU B 154      -9.516 -18.297  -9.461  1.00 77.00           N  
ATOM   2796  CA  LEU B 154      -9.773 -19.641  -9.945  1.00 77.00           C  
ATOM   2797  C   LEU B 154      -9.867 -19.672 -11.469  1.00 77.00           C  
ATOM   2798  CB  LEU B 154     -11.070 -20.188  -9.344  1.00 77.00           C  
ATOM   2799  O   LEU B 154     -10.344 -18.703 -12.086  1.00 77.00           O  
ATOM   2800  CG  LEU B 154     -11.062 -20.422  -7.828  1.00 77.00           C  
ATOM   2801  CD1 LEU B 154     -12.484 -20.594  -7.312  1.00 77.00           C  
ATOM   2802  CD2 LEU B 154     -10.211 -21.641  -7.477  1.00 77.00           C  
ATOM   2803  N   GLY B 155      -9.141 -20.312 -12.234  1.00 68.38           N  
ATOM   2804  CA  GLY B 155      -9.211 -20.531 -13.672  1.00 68.38           C  
ATOM   2805  C   GLY B 155     -10.375 -21.406 -14.086  1.00 68.38           C  
ATOM   2806  O   GLY B 155     -11.125 -21.891 -13.242  1.00 68.38           O  
ATOM   2807  N   ALA B 156     -10.680 -21.469 -15.273  1.00 66.25           N  
ATOM   2808  CA  ALA B 156     -11.773 -22.234 -15.859  1.00 66.25           C  
ATOM   2809  C   ALA B 156     -11.773 -23.672 -15.367  1.00 66.25           C  
ATOM   2810  CB  ALA B 156     -11.688 -22.188 -17.391  1.00 66.25           C  
ATOM   2811  O   ALA B 156     -12.836 -24.234 -15.062  1.00 66.25           O  
ATOM   2812  N   ASP B 157     -10.641 -24.250 -15.148  1.00 64.69           N  
ATOM   2813  CA  ASP B 157     -10.523 -25.656 -14.734  1.00 64.69           C  
ATOM   2814  C   ASP B 157     -10.906 -25.828 -13.266  1.00 64.69           C  
ATOM   2815  CB  ASP B 157      -9.094 -26.156 -14.961  1.00 64.69           C  
ATOM   2816  O   ASP B 157     -11.562 -26.797 -12.906  1.00 64.69           O  
ATOM   2817  CG  ASP B 157      -8.742 -26.297 -16.438  1.00 64.69           C  
ATOM   2818  OD1 ASP B 157      -9.664 -26.375 -17.281  1.00 64.69           O  
ATOM   2819  OD2 ASP B 157      -7.539 -26.344 -16.750  1.00 64.69           O  
ATOM   2820  N   SER B 158     -10.430 -24.922 -12.539  1.00 67.94           N  
ATOM   2821  CA  SER B 158     -10.750 -24.969 -11.117  1.00 67.94           C  
ATOM   2822  C   SER B 158     -12.234 -24.719 -10.875  1.00 67.94           C  
ATOM   2823  CB  SER B 158      -9.922 -23.938 -10.336  1.00 67.94           C  
ATOM   2824  O   SER B 158     -12.812 -25.266  -9.922  1.00 67.94           O  
ATOM   2825  OG  SER B 158      -8.539 -24.109 -10.594  1.00 67.94           O  
ATOM   2826  N   LEU B 159     -12.820 -23.969 -11.695  1.00 71.31           N  
ATOM   2827  CA  LEU B 159     -14.250 -23.719 -11.602  1.00 71.31           C  
ATOM   2828  C   LEU B 159     -15.055 -24.984 -11.875  1.00 71.31           C  
ATOM   2829  CB  LEU B 159     -14.656 -22.609 -12.586  1.00 71.31           C  
ATOM   2830  O   LEU B 159     -16.078 -25.219 -11.242  1.00 71.31           O  
ATOM   2831  CG  LEU B 159     -14.930 -21.234 -11.984  1.00 71.31           C  
ATOM   2832  CD1 LEU B 159     -14.648 -20.141 -13.016  1.00 71.31           C  
ATOM   2833  CD2 LEU B 159     -16.375 -21.141 -11.492  1.00 71.31           C  
ATOM   2834  N   THR B 160     -14.602 -25.750 -12.758  1.00 70.00           N  
ATOM   2835  CA  THR B 160     -15.242 -27.031 -13.047  1.00 70.00           C  
ATOM   2836  C   THR B 160     -15.164 -27.969 -11.844  1.00 70.00           C  
ATOM   2837  CB  THR B 160     -14.609 -27.719 -14.273  1.00 70.00           C  
ATOM   2838  O   THR B 160     -16.125 -28.656 -11.523  1.00 70.00           O  
ATOM   2839  CG2 THR B 160     -15.547 -28.750 -14.875  1.00 70.00           C  
ATOM   2840  OG1 THR B 160     -14.305 -26.719 -15.258  1.00 70.00           O  
ATOM   2841  N   SER B 161     -14.000 -27.844 -11.219  1.00 68.38           N  
ATOM   2842  CA  SER B 161     -13.836 -28.656 -10.016  1.00 68.38           C  
ATOM   2843  C   SER B 161     -14.766 -28.188  -8.906  1.00 68.38           C  
ATOM   2844  CB  SER B 161     -12.383 -28.609  -9.531  1.00 68.38           C  
ATOM   2845  O   SER B 161     -15.305 -29.016  -8.156  1.00 68.38           O  
ATOM   2846  OG  SER B 161     -11.773 -29.891  -9.641  1.00 68.38           O  
ATOM   2847  N   LEU B 162     -14.836 -26.891  -8.844  1.00 68.94           N  
ATOM   2848  CA  LEU B 162     -15.758 -26.312  -7.875  1.00 68.94           C  
ATOM   2849  C   LEU B 162     -17.203 -26.703  -8.203  1.00 68.94           C  
ATOM   2850  CB  LEU B 162     -15.625 -24.781  -7.848  1.00 68.94           C  
ATOM   2851  O   LEU B 162     -17.984 -27.000  -7.301  1.00 68.94           O  
ATOM   2852  CG  LEU B 162     -15.805 -24.109  -6.484  1.00 68.94           C  
ATOM   2853  CD1 LEU B 162     -14.641 -23.172  -6.199  1.00 68.94           C  
ATOM   2854  CD2 LEU B 162     -17.125 -23.359  -6.426  1.00 68.94           C  
ATOM   2855  N   ARG B 163     -17.500 -26.688  -9.352  1.00 67.50           N  
ATOM   2856  CA  ARG B 163     -18.828 -27.141  -9.773  1.00 67.50           C  
ATOM   2857  C   ARG B 163     -19.031 -28.609  -9.406  1.00 67.50           C  
ATOM   2858  CB  ARG B 163     -19.000 -26.953 -11.281  1.00 67.50           C  
ATOM   2859  O   ARG B 163     -20.109 -28.984  -8.945  1.00 67.50           O  
ATOM   2860  CG  ARG B 163     -19.625 -25.609 -11.656  1.00 67.50           C  
ATOM   2861  CD  ARG B 163     -19.906 -25.516 -13.148  1.00 67.50           C  
ATOM   2862  NE  ARG B 163     -20.500 -24.234 -13.508  1.00 67.50           N  
ATOM   2863  NH1 ARG B 163     -20.453 -24.625 -15.789  1.00 67.50           N  
ATOM   2864  NH2 ARG B 163     -21.297 -22.656 -14.969  1.00 67.50           N  
ATOM   2865  CZ  ARG B 163     -20.750 -23.844 -14.758  1.00 67.50           C  
ATOM   2866  N   ARG B 164     -18.109 -29.359  -9.625  1.00 65.44           N  
ATOM   2867  CA  ARG B 164     -18.203 -30.766  -9.297  1.00 65.44           C  
ATOM   2868  C   ARG B 164     -18.344 -30.969  -7.789  1.00 65.44           C  
ATOM   2869  CB  ARG B 164     -16.969 -31.531  -9.812  1.00 65.44           C  
ATOM   2870  O   ARG B 164     -19.109 -31.828  -7.344  1.00 65.44           O  
ATOM   2871  CG  ARG B 164     -17.078 -31.938 -11.266  1.00 65.44           C  
ATOM   2872  CD  ARG B 164     -15.891 -32.812 -11.695  1.00 65.44           C  
ATOM   2873  NE  ARG B 164     -15.828 -32.938 -13.141  1.00 65.44           N  
ATOM   2874  NH1 ARG B 164     -13.773 -34.000 -13.156  1.00 65.44           N  
ATOM   2875  NH2 ARG B 164     -14.867 -33.594 -15.125  1.00 65.44           N  
ATOM   2876  CZ  ARG B 164     -14.820 -33.531 -13.805  1.00 65.44           C  
ATOM   2877  N   LEU B 165     -17.547 -30.219  -7.145  1.00 64.38           N  
ATOM   2878  CA  LEU B 165     -17.625 -30.297  -5.691  1.00 64.38           C  
ATOM   2879  C   LEU B 165     -19.000 -29.828  -5.211  1.00 64.38           C  
ATOM   2880  CB  LEU B 165     -16.531 -29.453  -5.043  1.00 64.38           C  
ATOM   2881  O   LEU B 165     -19.562 -30.391  -4.273  1.00 64.38           O  
ATOM   2882  CG  LEU B 165     -15.961 -29.984  -3.725  1.00 64.38           C  
ATOM   2883  CD1 LEU B 165     -14.484 -30.312  -3.885  1.00 64.38           C  
ATOM   2884  CD2 LEU B 165     -16.172 -28.969  -2.605  1.00 64.38           C  
ATOM   2885  N   ALA B 166     -19.469 -28.828  -5.840  1.00 62.59           N  
ATOM   2886  CA  ALA B 166     -20.812 -28.328  -5.527  1.00 62.59           C  
ATOM   2887  C   ALA B 166     -21.875 -29.344  -5.906  1.00 62.59           C  
ATOM   2888  CB  ALA B 166     -21.062 -27.000  -6.246  1.00 62.59           C  
ATOM   2889  O   ALA B 166     -22.906 -29.453  -5.227  1.00 62.59           O  
ATOM   2890  N   GLU B 167     -21.625 -29.984  -7.031  1.00 57.41           N  
ATOM   2891  CA  GLU B 167     -22.562 -31.016  -7.453  1.00 57.41           C  
ATOM   2892  C   GLU B 167     -22.516 -32.219  -6.516  1.00 57.41           C  
ATOM   2893  CB  GLU B 167     -22.266 -31.453  -8.891  1.00 57.41           C  
ATOM   2894  O   GLU B 167     -23.516 -32.906  -6.332  1.00 57.41           O  
ATOM   2895  CG  GLU B 167     -22.969 -30.625  -9.945  1.00 57.41           C  
ATOM   2896  CD  GLU B 167     -22.609 -31.031 -11.367  1.00 57.41           C  
ATOM   2897  OE1 GLU B 167     -23.156 -30.438 -12.328  1.00 57.41           O  
ATOM   2898  OE2 GLU B 167     -21.766 -31.938 -11.523  1.00 57.41           O  
ATOM   2899  N   ALA B 168     -21.281 -32.500  -6.125  1.00 53.97           N  
ATOM   2900  CA  ALA B 168     -21.156 -33.656  -5.223  1.00 53.97           C  
ATOM   2901  C   ALA B 168     -21.703 -33.312  -3.836  1.00 53.97           C  
ATOM   2902  CB  ALA B 168     -19.688 -34.062  -5.129  1.00 53.97           C  
ATOM   2903  O   ALA B 168     -21.828 -34.188  -2.984  1.00 53.97           O  
ATOM   2904  N   LEU B 169     -21.672 -32.094  -3.543  1.00 48.97           N  
ATOM   2905  CA  LEU B 169     -22.328 -31.750  -2.291  1.00 48.97           C  
ATOM   2906  C   LEU B 169     -23.828 -32.062  -2.371  1.00 48.97           C  
ATOM   2907  CB  LEU B 169     -22.125 -30.266  -1.947  1.00 48.97           C  
ATOM   2908  O   LEU B 169     -24.453 -31.844  -3.416  1.00 48.97           O  
ATOM   2909  CG  LEU B 169     -20.828 -29.922  -1.204  1.00 48.97           C  
ATOM   2910  CD1 LEU B 169     -20.391 -28.500  -1.527  1.00 48.97           C  
ATOM   2911  CD2 LEU B 169     -21.016 -30.109   0.299  1.00 48.97           C  
ATOM   2912  N   PRO B 170     -24.328 -33.094  -1.659  1.00 37.41           N  
ATOM   2913  CA  PRO B 170     -25.766 -33.406  -1.705  1.00 37.41           C  
ATOM   2914  C   PRO B 170     -26.641 -32.188  -1.942  1.00 37.41           C  
ATOM   2915  CB  PRO B 170     -26.031 -34.031  -0.324  1.00 37.41           C  
ATOM   2916  O   PRO B 170     -26.266 -31.078  -1.576  1.00 37.41           O  
ATOM   2917  CG  PRO B 170     -24.766 -33.812   0.440  1.00 37.41           C  
ATOM   2918  CD  PRO B 170     -23.766 -33.125  -0.464  1.00 37.41           C  
ATOM   2919  N   LYS B 171     -27.406 -32.219  -3.004  1.00 36.25           N  
ATOM   2920  CA  LYS B 171     -28.500 -31.250  -3.127  1.00 36.25           C  
ATOM   2921  C   LYS B 171     -29.125 -30.938  -1.766  1.00 36.25           C  
ATOM   2922  CB  LYS B 171     -29.578 -31.766  -4.082  1.00 36.25           C  
ATOM   2923  O   LYS B 171     -29.922 -31.719  -1.250  1.00 36.25           O  
ATOM   2924  CG  LYS B 171     -29.281 -31.500  -5.551  1.00 36.25           C  
ATOM   2925  CD  LYS B 171     -30.406 -32.000  -6.449  1.00 36.25           C  
ATOM   2926  CE  LYS B 171     -30.109 -31.734  -7.918  1.00 36.25           C  
ATOM   2927  NZ  LYS B 171     -31.141 -32.344  -8.812  1.00 36.25           N  
ATOM   2928  N   GLN B 172     -28.594 -30.812  -0.664  1.00 28.94           N  
ATOM   2929  CA  GLN B 172     -29.562 -30.516   0.387  1.00 28.94           C  
ATOM   2930  C   GLN B 172     -30.688 -29.609  -0.132  1.00 28.94           C  
ATOM   2931  CB  GLN B 172     -28.875 -29.859   1.585  1.00 28.94           C  
ATOM   2932  O   GLN B 172     -30.438 -28.703  -0.931  1.00 28.94           O  
ATOM   2933  CG  GLN B 172     -28.250 -30.844   2.557  1.00 28.94           C  
ATOM   2934  CD  GLN B 172     -27.562 -30.172   3.725  1.00 28.94           C  
ATOM   2935  NE2 GLN B 172     -27.219 -30.953   4.742  1.00 28.94           N  
ATOM   2936  OE1 GLN B 172     -27.344 -28.969   3.713  1.00 28.94           O  
ATOM   2937  N   SER B 173     -31.922 -30.188  -0.186  1.00 28.33           N  
ATOM   2938  CA  SER B 173     -33.281 -29.703  -0.429  1.00 28.33           C  
ATOM   2939  C   SER B 173     -33.406 -28.219  -0.073  1.00 28.33           C  
ATOM   2940  CB  SER B 173     -34.312 -30.516   0.372  1.00 28.33           C  
ATOM   2941  O   SER B 173     -33.312 -27.844   1.097  1.00 28.33           O  
ATOM   2942  OG  SER B 173     -33.844 -30.719   1.699  1.00 28.33           O  
ATOM   2943  N   VAL B 174     -32.781 -27.359  -0.697  1.00 28.30           N  
ATOM   2944  CA  VAL B 174     -33.344 -26.031  -0.437  1.00 28.30           C  
ATOM   2945  C   VAL B 174     -34.875 -26.094  -0.525  1.00 28.30           C  
ATOM   2946  CB  VAL B 174     -32.812 -24.984  -1.423  1.00 28.30           C  
ATOM   2947  O   VAL B 174     -35.531 -25.047  -0.603  1.00 28.30           O  
ATOM   2948  CG1 VAL B 174     -31.875 -24.016  -0.705  1.00 28.30           C  
ATOM   2949  CG2 VAL B 174     -32.062 -25.672  -2.580  1.00 28.30           C  
ATOM   2950  N   ASP B 175     -35.375 -27.453  -0.596  1.00 23.25           N  
ATOM   2951  CA  ASP B 175     -36.844 -27.406  -0.550  1.00 23.25           C  
ATOM   2952  C   ASP B 175     -37.344 -26.875   0.794  1.00 23.25           C  
ATOM   2953  CB  ASP B 175     -37.438 -28.797  -0.813  1.00 23.25           C  
ATOM   2954  O   ASP B 175     -37.750 -27.641   1.657  1.00 23.25           O  
ATOM   2955  CG  ASP B 175     -38.406 -28.812  -1.987  1.00 23.25           C  
ATOM   2956  OD1 ASP B 175     -38.812 -27.734  -2.455  1.00 23.25           O  
ATOM   2957  OD2 ASP B 175     -38.750 -29.922  -2.447  1.00 23.25           O  
ATOM   2958  N   GLY B 176     -36.469 -26.391   1.801  1.00 20.80           N  
ATOM   2959  CA  GLY B 176     -37.312 -26.109   2.936  1.00 20.80           C  
ATOM   2960  C   GLY B 176     -38.531 -25.281   2.562  1.00 20.80           C  
ATOM   2961  O   GLY B 176     -38.406 -24.156   2.086  1.00 20.80           O  
ATOM   2962  N   LYS B 177     -39.562 -25.891   1.902  1.00 22.61           N  
ATOM   2963  CA  LYS B 177     -40.906 -25.422   2.238  1.00 22.61           C  
ATOM   2964  C   LYS B 177     -41.062 -25.281   3.748  1.00 22.61           C  
ATOM   2965  CB  LYS B 177     -41.969 -26.375   1.677  1.00 22.61           C  
ATOM   2966  O   LYS B 177     -41.000 -26.266   4.480  1.00 22.61           O  
ATOM   2967  CG  LYS B 177     -42.594 -25.891   0.370  1.00 22.61           C  
ATOM   2968  CD  LYS B 177     -43.625 -26.891  -0.147  1.00 22.61           C  
ATOM   2969  CE  LYS B 177     -44.219 -26.438  -1.468  1.00 22.61           C  
ATOM   2970  NZ  LYS B 177     -45.125 -27.469  -2.055  1.00 22.61           N  
ATOM   2971  N   ALA B 178     -40.406 -24.406   4.461  1.00 20.88           N  
ATOM   2972  CA  ALA B 178     -41.031 -24.047   5.730  1.00 20.88           C  
ATOM   2973  C   ALA B 178     -42.562 -23.969   5.590  1.00 20.88           C  
ATOM   2974  CB  ALA B 178     -40.500 -22.719   6.250  1.00 20.88           C  
ATOM   2975  O   ALA B 178     -43.062 -23.203   4.770  1.00 20.88           O  
ATOM   2976  N   PRO B 179     -43.250 -25.047   5.832  1.00 21.11           N  
ATOM   2977  CA  PRO B 179     -44.625 -25.094   6.293  1.00 21.11           C  
ATOM   2978  C   PRO B 179     -44.938 -24.078   7.395  1.00 21.11           C  
ATOM   2979  CB  PRO B 179     -44.781 -26.531   6.812  1.00 21.11           C  
ATOM   2980  O   PRO B 179     -44.000 -23.656   8.102  1.00 21.11           O  
ATOM   2981  CG  PRO B 179     -43.406 -27.078   6.816  1.00 21.11           C  
ATOM   2982  CD  PRO B 179     -42.469 -26.031   6.289  1.00 21.11           C  
ATOM   2983  N   LEU B 180     -46.219 -23.438   7.406  1.00 21.97           N  
ATOM   2984  CA  LEU B 180     -47.156 -22.719   8.281  1.00 21.97           C  
ATOM   2985  C   LEU B 180     -47.406 -23.516   9.555  1.00 21.97           C  
ATOM   2986  CB  LEU B 180     -48.469 -22.453   7.555  1.00 21.97           C  
ATOM   2987  O   LEU B 180     -48.062 -24.547   9.523  1.00 21.97           O  
ATOM   2988  CG  LEU B 180     -48.469 -21.250   6.602  1.00 21.97           C  
ATOM   2989  CD1 LEU B 180     -49.531 -21.453   5.512  1.00 21.97           C  
ATOM   2990  CD2 LEU B 180     -48.750 -19.953   7.367  1.00 21.97           C  
ATOM   2991  N   ALA B 181     -46.375 -24.000  10.234  1.00 18.89           N  
ATOM   2992  CA  ALA B 181     -46.719 -24.672  11.484  1.00 18.89           C  
ATOM   2993  C   ALA B 181     -47.688 -23.828  12.312  1.00 18.89           C  
ATOM   2994  CB  ALA B 181     -45.469 -24.984  12.281  1.00 18.89           C  
ATOM   2995  O   ALA B 181     -47.438 -22.641  12.539  1.00 18.89           O  
ATOM   2996  N   THR B 182     -48.938 -24.234  12.484  1.00 19.30           N  
ATOM   2997  CA  THR B 182     -50.031 -24.312  13.438  1.00 19.30           C  
ATOM   2998  C   THR B 182     -49.531 -24.594  14.844  1.00 19.30           C  
ATOM   2999  CB  THR B 182     -51.031 -25.406  13.023  1.00 19.30           C  
ATOM   3000  O   THR B 182     -48.438 -25.156  15.008  1.00 19.30           O  
ATOM   3001  CG2 THR B 182     -52.062 -24.875  12.016  1.00 19.30           C  
ATOM   3002  OG1 THR B 182     -50.344 -26.516  12.438  1.00 19.30           O  
ATOM   3003  N   GLY B 183     -50.250 -24.203  16.031  1.00 19.97           N  
ATOM   3004  CA  GLY B 183     -50.312 -24.031  17.469  1.00 19.97           C  
ATOM   3005  C   GLY B 183     -50.062 -25.328  18.234  1.00 19.97           C  
ATOM   3006  O   GLY B 183     -50.188 -25.375  19.453  1.00 19.97           O  
ATOM   3007  N   GLU B 184     -49.688 -26.484  17.609  1.00 18.58           N  
ATOM   3008  CA  GLU B 184     -50.219 -27.469  18.547  1.00 18.58           C  
ATOM   3009  C   GLU B 184     -49.562 -27.344  19.922  1.00 18.58           C  
ATOM   3010  CB  GLU B 184     -50.031 -28.891  18.016  1.00 18.58           C  
ATOM   3011  O   GLU B 184     -48.438 -26.797  20.031  1.00 18.58           O  
ATOM   3012  CG  GLU B 184     -51.188 -29.359  17.125  1.00 18.58           C  
ATOM   3013  CD  GLU B 184     -51.000 -30.781  16.609  1.00 18.58           C  
ATOM   3014  OE1 GLU B 184     -52.000 -31.422  16.219  1.00 18.58           O  
ATOM   3015  OE2 GLU B 184     -49.844 -31.250  16.578  1.00 18.58           O  
ATOM   3016  N   ASP B 185     -49.719 -28.359  20.891  1.00 18.28           N  
ATOM   3017  CA  ASP B 185     -50.219 -28.766  22.203  1.00 18.28           C  
ATOM   3018  C   ASP B 185     -49.094 -29.078  23.156  1.00 18.28           C  
ATOM   3019  CB  ASP B 185     -51.156 -29.969  22.078  1.00 18.28           C  
ATOM   3020  O   ASP B 185     -49.250 -29.047  24.375  1.00 18.28           O  
ATOM   3021  CG  ASP B 185     -52.625 -29.594  22.000  1.00 18.28           C  
ATOM   3022  OD1 ASP B 185     -53.000 -28.500  22.484  1.00 18.28           O  
ATOM   3023  OD2 ASP B 185     -53.406 -30.391  21.453  1.00 18.28           O  
ATOM   3024  N   ASP B 186     -47.875 -29.688  22.781  1.00 18.30           N  
ATOM   3025  CA  ASP B 186     -47.469 -30.734  23.719  1.00 18.30           C  
ATOM   3026  C   ASP B 186     -46.812 -30.125  24.953  1.00 18.30           C  
ATOM   3027  CB  ASP B 186     -46.531 -31.719  23.062  1.00 18.30           C  
ATOM   3028  O   ASP B 186     -46.062 -29.141  24.844  1.00 18.30           O  
ATOM   3029  CG  ASP B 186     -47.156 -33.094  22.844  1.00 18.30           C  
ATOM   3030  OD1 ASP B 186     -48.125 -33.438  23.547  1.00 18.30           O  
ATOM   3031  OD2 ASP B 186     -46.656 -33.844  21.984  1.00 18.30           O  
ATOM   3032  N   ASP B 187     -46.906 -30.750  26.234  1.00 19.08           N  
ATOM   3033  CA  ASP B 187     -46.969 -30.797  27.688  1.00 19.08           C  
ATOM   3034  C   ASP B 187     -45.594 -30.719  28.312  1.00 19.08           C  
ATOM   3035  CB  ASP B 187     -47.688 -32.094  28.141  1.00 19.08           C  
ATOM   3036  O   ASP B 187     -44.625 -31.188  27.734  1.00 19.08           O  
ATOM   3037  CG  ASP B 187     -49.156 -31.875  28.469  1.00 19.08           C  
ATOM   3038  OD1 ASP B 187     -49.531 -30.734  28.828  1.00 19.08           O  
ATOM   3039  OD2 ASP B 187     -49.938 -32.844  28.375  1.00 19.08           O  
ATOM   3040  N   ASP B 188     -45.344 -29.891  29.406  1.00 19.83           N  
ATOM   3041  CA  ASP B 188     -44.438 -29.234  30.359  1.00 19.83           C  
ATOM   3042  C   ASP B 188     -43.656 -30.281  31.156  1.00 19.83           C  
ATOM   3043  CB  ASP B 188     -45.219 -28.328  31.297  1.00 19.83           C  
ATOM   3044  O   ASP B 188     -43.938 -30.500  32.344  1.00 19.83           O  
ATOM   3045  CG  ASP B 188     -45.250 -26.875  30.844  1.00 19.83           C  
ATOM   3046  OD1 ASP B 188     -44.312 -26.453  30.109  1.00 19.83           O  
ATOM   3047  OD2 ASP B 188     -46.188 -26.141  31.219  1.00 19.83           O  
ATOM   3048  N   GLU B 189     -43.312 -31.594  30.672  1.00 21.61           N  
ATOM   3049  CA  GLU B 189     -42.938 -32.469  31.797  1.00 21.61           C  
ATOM   3050  C   GLU B 189     -41.719 -31.922  32.500  1.00 21.61           C  
ATOM   3051  CB  GLU B 189     -42.688 -33.875  31.297  1.00 21.61           C  
ATOM   3052  O   GLU B 189     -40.688 -31.641  31.875  1.00 21.61           O  
ATOM   3053  CG  GLU B 189     -43.938 -34.781  31.344  1.00 21.61           C  
ATOM   3054  CD  GLU B 189     -43.656 -36.188  30.875  1.00 21.61           C  
ATOM   3055  OE1 GLU B 189     -44.594 -37.062  30.953  1.00 21.61           O  
ATOM   3056  OE2 GLU B 189     -42.531 -36.469  30.438  1.00 21.61           O  
ATOM   3057  N   VAL B 190     -41.812 -31.250  33.688  1.00 22.48           N  
ATOM   3058  CA  VAL B 190     -40.969 -30.594  34.688  1.00 22.48           C  
ATOM   3059  C   VAL B 190     -39.844 -31.547  35.125  1.00 22.48           C  
ATOM   3060  CB  VAL B 190     -41.750 -30.109  35.906  1.00 22.48           C  
ATOM   3061  O   VAL B 190     -40.062 -32.469  35.906  1.00 22.48           O  
ATOM   3062  CG1 VAL B 190     -40.875 -29.344  36.875  1.00 22.48           C  
ATOM   3063  CG2 VAL B 190     -42.938 -29.250  35.469  1.00 22.48           C  
ATOM   3064  N   PRO B 191     -39.031 -32.219  34.156  1.00 24.45           N  
ATOM   3065  CA  PRO B 191     -38.344 -33.281  34.938  1.00 24.45           C  
ATOM   3066  C   PRO B 191     -37.750 -32.781  36.219  1.00 24.45           C  
ATOM   3067  CB  PRO B 191     -37.281 -33.750  33.969  1.00 24.45           C  
ATOM   3068  O   PRO B 191     -37.438 -31.578  36.344  1.00 24.45           O  
ATOM   3069  CG  PRO B 191     -37.281 -32.781  32.844  1.00 24.45           C  
ATOM   3070  CD  PRO B 191     -38.406 -31.781  33.094  1.00 24.45           C  
ATOM   3071  N   ASP B 192     -37.656 -33.594  37.375  1.00 21.59           N  
ATOM   3072  CA  ASP B 192     -37.500 -33.594  38.844  1.00 21.59           C  
ATOM   3073  C   ASP B 192     -36.094 -33.062  39.188  1.00 21.59           C  
ATOM   3074  CB  ASP B 192     -37.719 -34.969  39.438  1.00 21.59           C  
ATOM   3075  O   ASP B 192     -35.156 -33.188  38.406  1.00 21.59           O  
ATOM   3076  CG  ASP B 192     -39.156 -35.281  39.719  1.00 21.59           C  
ATOM   3077  OD1 ASP B 192     -39.938 -34.344  39.969  1.00 21.59           O  
ATOM   3078  OD2 ASP B 192     -39.531 -36.469  39.656  1.00 21.59           O  
ATOM   3079  N   LEU B 193     -35.969 -32.156  40.156  1.00 22.59           N  
ATOM   3080  CA  LEU B 193     -35.062 -31.359  40.969  1.00 22.59           C  
ATOM   3081  C   LEU B 193     -33.969 -32.219  41.562  1.00 22.59           C  
ATOM   3082  CB  LEU B 193     -35.844 -30.641  42.094  1.00 22.59           C  
ATOM   3083  O   LEU B 193     -34.219 -32.969  42.531  1.00 22.59           O  
ATOM   3084  CG  LEU B 193     -36.406 -29.266  41.750  1.00 22.59           C  
ATOM   3085  CD1 LEU B 193     -37.750 -29.062  42.438  1.00 22.59           C  
ATOM   3086  CD2 LEU B 193     -35.406 -28.172  42.156  1.00 22.59           C  
ATOM   3087  N   VAL B 194     -33.344 -33.156  40.656  1.00 21.88           N  
ATOM   3088  CA  VAL B 194     -32.625 -34.281  41.312  1.00 21.88           C  
ATOM   3089  C   VAL B 194     -31.797 -33.719  42.469  1.00 21.88           C  
ATOM   3090  CB  VAL B 194     -31.734 -35.031  40.312  1.00 21.88           C  
ATOM   3091  O   VAL B 194     -31.531 -32.531  42.562  1.00 21.88           O  
ATOM   3092  CG1 VAL B 194     -31.438 -36.438  40.844  1.00 21.88           C  
ATOM   3093  CG2 VAL B 194     -32.375 -35.094  38.938  1.00 21.88           C  
ATOM   3094  N   GLU B 195     -30.734 -34.531  43.031  1.00 20.30           N  
ATOM   3095  CA  GLU B 195     -30.141 -35.031  44.250  1.00 20.30           C  
ATOM   3096  C   GLU B 195     -29.078 -34.062  44.781  1.00 20.30           C  
ATOM   3097  CB  GLU B 195     -29.516 -36.406  44.031  1.00 20.30           C  
ATOM   3098  O   GLU B 195     -28.375 -33.406  44.000  1.00 20.30           O  
ATOM   3099  CG  GLU B 195     -30.531 -37.500  43.688  1.00 20.30           C  
ATOM   3100  CD  GLU B 195     -29.906 -38.875  43.531  1.00 20.30           C  
ATOM   3101  OE1 GLU B 195     -30.641 -39.875  43.625  1.00 20.30           O  
ATOM   3102  OE2 GLU B 195     -28.672 -38.938  43.344  1.00 20.30           O  
ATOM   3103  N   ASN B 196     -29.203 -33.406  46.000  1.00 24.16           N  
ATOM   3104  CA  ASN B 196     -28.547 -32.500  46.938  1.00 24.16           C  
ATOM   3105  C   ASN B 196     -27.109 -32.875  47.219  1.00 24.16           C  
ATOM   3106  CB  ASN B 196     -29.328 -32.406  48.250  1.00 24.16           C  
ATOM   3107  O   ASN B 196     -26.859 -33.906  47.875  1.00 24.16           O  
ATOM   3108  CG  ASN B 196     -29.797 -30.984  48.562  1.00 24.16           C  
ATOM   3109  ND2 ASN B 196     -30.672 -30.859  49.562  1.00 24.16           N  
ATOM   3110  OD1 ASN B 196     -29.391 -30.031  47.906  1.00 24.16           O  
ATOM   3111  N   PHE B 197     -26.188 -33.031  46.250  1.00 23.05           N  
ATOM   3112  CA  PHE B 197     -24.891 -33.656  46.469  1.00 23.05           C  
ATOM   3113  C   PHE B 197     -24.203 -33.031  47.688  1.00 23.05           C  
ATOM   3114  CB  PHE B 197     -24.000 -33.531  45.250  1.00 23.05           C  
ATOM   3115  O   PHE B 197     -23.766 -31.891  47.656  1.00 23.05           O  
ATOM   3116  CG  PHE B 197     -22.812 -34.469  45.250  1.00 23.05           C  
ATOM   3117  CD1 PHE B 197     -21.562 -34.031  45.656  1.00 23.05           C  
ATOM   3118  CD2 PHE B 197     -22.953 -35.781  44.812  1.00 23.05           C  
ATOM   3119  CE1 PHE B 197     -20.469 -34.875  45.688  1.00 23.05           C  
ATOM   3120  CE2 PHE B 197     -21.859 -36.625  44.844  1.00 23.05           C  
ATOM   3121  CZ  PHE B 197     -20.625 -36.188  45.250  1.00 23.05           C  
ATOM   3122  N   ASP B 198     -24.703 -33.094  48.938  1.00 23.72           N  
ATOM   3123  CA  ASP B 198     -24.297 -32.625  50.250  1.00 23.72           C  
ATOM   3124  C   ASP B 198     -22.844 -33.000  50.531  1.00 23.72           C  
ATOM   3125  CB  ASP B 198     -25.219 -33.188  51.344  1.00 23.72           C  
ATOM   3126  O   ASP B 198     -22.156 -32.312  51.312  1.00 23.72           O  
ATOM   3127  CG  ASP B 198     -25.938 -32.094  52.125  1.00 23.72           C  
ATOM   3128  OD1 ASP B 198     -25.469 -30.922  52.125  1.00 23.72           O  
ATOM   3129  OD2 ASP B 198     -26.984 -32.406  52.719  1.00 23.72           O  
ATOM   3130  N   GLU B 199     -22.344 -34.219  50.125  1.00 23.12           N  
ATOM   3131  CA  GLU B 199     -21.609 -35.031  51.062  1.00 23.12           C  
ATOM   3132  C   GLU B 199     -20.250 -34.438  51.406  1.00 23.12           C  
ATOM   3133  CB  GLU B 199     -21.438 -36.469  50.500  1.00 23.12           C  
ATOM   3134  O   GLU B 199     -19.844 -34.406  52.562  1.00 23.12           O  
ATOM   3135  CG  GLU B 199     -21.578 -37.562  51.562  1.00 23.12           C  
ATOM   3136  CD  GLU B 199     -21.578 -38.969  50.969  1.00 23.12           C  
ATOM   3137  OE1 GLU B 199     -21.562 -39.938  51.750  1.00 23.12           O  
ATOM   3138  OE2 GLU B 199     -21.578 -39.062  49.750  1.00 23.12           O  
ATOM   3139  N   ALA B 200     -19.172 -34.406  50.531  1.00 25.31           N  
ATOM   3140  CA  ALA B 200     -17.875 -35.031  50.812  1.00 25.31           C  
ATOM   3141  C   ALA B 200     -16.922 -34.000  51.438  1.00 25.31           C  
ATOM   3142  CB  ALA B 200     -17.266 -35.594  49.531  1.00 25.31           C  
ATOM   3143  O   ALA B 200     -15.727 -34.281  51.562  1.00 25.31           O  
ATOM   3144  N   SER B 201     -17.344 -32.781  51.719  1.00 24.92           N  
ATOM   3145  CA  SER B 201     -16.281 -31.859  52.125  1.00 24.92           C  
ATOM   3146  C   SER B 201     -15.586 -32.375  53.375  1.00 24.92           C  
ATOM   3147  CB  SER B 201     -16.844 -30.469  52.375  1.00 24.92           C  
ATOM   3148  O   SER B 201     -14.359 -32.281  53.500  1.00 24.92           O  
ATOM   3149  OG  SER B 201     -17.312 -29.891  51.156  1.00 24.92           O  
ATOM   3150  N   LYS B 202     -16.297 -32.562  54.562  1.00 23.98           N  
ATOM   3151  CA  LYS B 202     -15.836 -32.219  55.906  1.00 23.98           C  
ATOM   3152  C   LYS B 202     -14.898 -33.281  56.469  1.00 23.98           C  
ATOM   3153  CB  LYS B 202     -17.031 -32.031  56.875  1.00 23.98           C  
ATOM   3154  O   LYS B 202     -14.477 -33.219  57.625  1.00 23.98           O  
ATOM   3155  CG  LYS B 202     -17.531 -30.594  56.969  1.00 23.98           C  
ATOM   3156  CD  LYS B 202     -18.641 -30.469  57.969  1.00 23.98           C  
ATOM   3157  CE  LYS B 202     -19.172 -29.047  58.062  1.00 23.98           C  
ATOM   3158  NZ  LYS B 202     -20.297 -28.906  59.031  1.00 23.98           N  
ATOM   3159  N   ASN B 203     -14.594 -34.438  56.031  1.00 23.39           N  
ATOM   3160  CA  ASN B 203     -14.008 -35.344  57.031  1.00 23.39           C  
ATOM   3161  C   ASN B 203     -12.664 -34.812  57.531  1.00 23.39           C  
ATOM   3162  CB  ASN B 203     -13.852 -36.750  56.469  1.00 23.39           C  
ATOM   3163  O   ASN B 203     -12.086 -35.375  58.469  1.00 23.39           O  
ATOM   3164  CG  ASN B 203     -14.898 -37.719  57.031  1.00 23.39           C  
ATOM   3165  ND2 ASN B 203     -14.906 -38.938  56.500  1.00 23.39           N  
ATOM   3166  OD1 ASN B 203     -15.688 -37.344  57.906  1.00 23.39           O  
ATOM   3167  N   GLU B 204     -11.742 -34.219  56.812  1.00 27.72           N  
ATOM   3168  CA  GLU B 204     -10.438 -34.219  57.469  1.00 27.72           C  
ATOM   3169  C   GLU B 204     -10.430 -33.281  58.656  1.00 27.72           C  
ATOM   3170  CB  GLU B 204      -9.336 -33.812  56.469  1.00 27.72           C  
ATOM   3171  O   GLU B 204     -10.312 -32.062  58.500  1.00 27.72           O  
ATOM   3172  CG  GLU B 204      -8.570 -35.000  55.906  1.00 27.72           C  
ATOM   3173  CD  GLU B 204      -7.461 -34.594  54.938  1.00 27.72           C  
ATOM   3174  OE1 GLU B 204      -6.441 -35.312  54.844  1.00 27.72           O  
ATOM   3175  OE2 GLU B 204      -7.609 -33.531  54.281  1.00 27.72           O  
ATOM   3176  N   ALA B 205     -11.391 -33.250  59.594  1.00 22.16           N  
ATOM   3177  CA  ALA B 205     -11.234 -32.812  60.969  1.00 22.16           C  
ATOM   3178  C   ALA B 205     -10.156 -33.625  61.688  1.00 22.16           C  
ATOM   3179  CB  ALA B 205     -12.562 -32.969  61.719  1.00 22.16           C  
ATOM   3180  O   ALA B 205      -9.883 -33.438  62.875  1.00 22.16           O  
ATOM   3181  N   ASN B 206      -9.320 -34.750  61.375  1.00 21.20           N  
ATOM   3182  CA  ASN B 206      -8.156 -34.594  62.250  1.00 21.20           C  
ATOM   3183  C   ASN B 206      -7.195 -33.531  61.719  1.00 21.20           C  
ATOM   3184  CB  ASN B 206      -7.430 -35.938  62.406  1.00 21.20           C  
ATOM   3185  O   ASN B 206      -6.949 -33.469  60.500  1.00 21.20           O  
ATOM   3186  CG  ASN B 206      -6.980 -36.188  63.812  1.00 21.20           C  
ATOM   3187  ND2 ASN B 206      -6.250 -37.281  64.000  1.00 21.20           N  
ATOM   3188  OD1 ASN B 206      -7.285 -35.406  64.750  1.00 21.20           O  
TER    3189      ASN B 206                                                      
ATOM   3190  N   MET C   1      -2.811  -5.422 -56.094  1.00 19.23           N  
ATOM   3191  CA  MET C   1      -1.486  -5.465 -55.469  1.00 19.23           C  
ATOM   3192  C   MET C   1      -1.548  -5.012 -54.031  1.00 19.23           C  
ATOM   3193  CB  MET C   1      -0.501  -4.594 -56.250  1.00 19.23           C  
ATOM   3194  O   MET C   1      -1.676  -3.820 -53.750  1.00 19.23           O  
ATOM   3195  CG  MET C   1       0.211  -5.324 -57.375  1.00 19.23           C  
ATOM   3196  SD  MET C   1       1.453  -4.273 -58.219  1.00 19.23           S  
ATOM   3197  CE  MET C   1       2.139  -5.473 -59.406  1.00 19.23           C  
ATOM   3198  N   ALA C   2      -2.346  -5.715 -53.156  1.00 21.25           N  
ATOM   3199  CA  ALA C   2      -3.125  -5.500 -51.938  1.00 21.25           C  
ATOM   3200  C   ALA C   2      -2.215  -5.367 -50.719  1.00 21.25           C  
ATOM   3201  CB  ALA C   2      -4.117  -6.645 -51.719  1.00 21.25           C  
ATOM   3202  O   ALA C   2      -1.379  -6.238 -50.438  1.00 21.25           O  
ATOM   3203  N   ALA C   3      -1.865  -4.066 -50.281  1.00 21.03           N  
ATOM   3204  CA  ALA C   3      -0.904  -3.521 -49.344  1.00 21.03           C  
ATOM   3205  C   ALA C   3      -1.171  -4.051 -47.938  1.00 21.03           C  
ATOM   3206  CB  ALA C   3      -0.952  -1.996 -49.344  1.00 21.03           C  
ATOM   3207  O   ALA C   3      -2.262  -3.863 -47.375  1.00 21.03           O  
ATOM   3208  N   THR C   4      -0.663  -5.289 -47.562  1.00 22.91           N  
ATOM   3209  CA  THR C   4      -0.883  -6.117 -46.406  1.00 22.91           C  
ATOM   3210  C   THR C   4      -0.405  -5.406 -45.125  1.00 22.91           C  
ATOM   3211  CB  THR C   4      -0.165  -7.477 -46.531  1.00 22.91           C  
ATOM   3212  O   THR C   4       0.782  -5.098 -45.000  1.00 22.91           O  
ATOM   3213  CG2 THR C   4      -0.685  -8.258 -47.719  1.00 22.91           C  
ATOM   3214  OG1 THR C   4       1.241  -7.250 -46.688  1.00 22.91           O  
ATOM   3215  N   SER C   5      -1.147  -4.324 -44.625  1.00 21.17           N  
ATOM   3216  CA  SER C   5      -0.872  -3.398 -43.531  1.00 21.17           C  
ATOM   3217  C   SER C   5      -0.585  -4.148 -42.250  1.00 21.17           C  
ATOM   3218  CB  SER C   5      -2.049  -2.441 -43.344  1.00 21.17           C  
ATOM   3219  O   SER C   5      -1.470  -4.805 -41.688  1.00 21.17           O  
ATOM   3220  OG  SER C   5      -3.223  -3.156 -43.000  1.00 21.17           O  
ATOM   3221  N   GLY C   6       0.616  -4.766 -42.156  1.00 22.38           N  
ATOM   3222  CA  GLY C   6       1.035  -5.641 -41.062  1.00 22.38           C  
ATOM   3223  C   GLY C   6       1.000  -4.969 -39.719  1.00 22.38           C  
ATOM   3224  O   GLY C   6       1.694  -3.973 -39.469  1.00 22.38           O  
ATOM   3225  N   THR C   7      -0.224  -4.793 -39.094  1.00 24.14           N  
ATOM   3226  CA  THR C   7      -0.501  -4.121 -37.812  1.00 24.14           C  
ATOM   3227  C   THR C   7       0.453  -4.602 -36.719  1.00 24.14           C  
ATOM   3228  CB  THR C   7      -1.956  -4.355 -37.375  1.00 24.14           C  
ATOM   3229  O   THR C   7       0.459  -5.785 -36.375  1.00 24.14           O  
ATOM   3230  CG2 THR C   7      -2.932  -3.566 -38.250  1.00 24.14           C  
ATOM   3231  OG1 THR C   7      -2.264  -5.750 -37.469  1.00 24.14           O  
ATOM   3232  N   ASP C   8       1.648  -3.971 -36.656  1.00 23.33           N  
ATOM   3233  CA  ASP C   8       2.742  -4.289 -35.750  1.00 23.33           C  
ATOM   3234  C   ASP C   8       2.289  -4.195 -34.281  1.00 23.33           C  
ATOM   3235  CB  ASP C   8       3.932  -3.357 -36.000  1.00 23.33           C  
ATOM   3236  O   ASP C   8       1.898  -3.121 -33.812  1.00 23.33           O  
ATOM   3237  CG  ASP C   8       5.145  -4.078 -36.562  1.00 23.33           C  
ATOM   3238  OD1 ASP C   8       5.340  -5.273 -36.250  1.00 23.33           O  
ATOM   3239  OD2 ASP C   8       5.910  -3.443 -37.312  1.00 23.33           O  
ATOM   3240  N   GLU C   9       1.521  -5.148 -33.750  1.00 26.27           N  
ATOM   3241  CA  GLU C   9       0.926  -5.199 -32.438  1.00 26.27           C  
ATOM   3242  C   GLU C   9       1.972  -4.941 -31.344  1.00 26.27           C  
ATOM   3243  CB  GLU C   9       0.244  -6.551 -32.188  1.00 26.27           C  
ATOM   3244  O   GLU C   9       3.002  -5.617 -31.312  1.00 26.27           O  
ATOM   3245  CG  GLU C   9      -1.247  -6.547 -32.500  1.00 26.27           C  
ATOM   3246  CD  GLU C   9      -1.936  -7.852 -32.125  1.00 26.27           C  
ATOM   3247  OE1 GLU C   9      -3.158  -7.840 -31.875  1.00 26.27           O  
ATOM   3248  OE2 GLU C   9      -1.245  -8.898 -32.125  1.00 26.27           O  
ATOM   3249  N   PRO C  10       2.148  -3.678 -30.844  1.00 27.75           N  
ATOM   3250  CA  PRO C  10       3.186  -3.273 -29.891  1.00 27.75           C  
ATOM   3251  C   PRO C  10       3.238  -4.172 -28.656  1.00 27.75           C  
ATOM   3252  CB  PRO C  10       2.779  -1.847 -29.516  1.00 27.75           C  
ATOM   3253  O   PRO C  10       2.354  -4.105 -27.812  1.00 27.75           O  
ATOM   3254  CG  PRO C  10       1.336  -1.748 -29.891  1.00 27.75           C  
ATOM   3255  CD  PRO C  10       1.000  -2.898 -30.797  1.00 27.75           C  
ATOM   3256  N   VAL C  11       3.455  -5.457 -28.734  1.00 24.19           N  
ATOM   3257  CA  VAL C  11       3.266  -6.516 -27.750  1.00 24.19           C  
ATOM   3258  C   VAL C  11       3.973  -6.145 -26.453  1.00 24.19           C  
ATOM   3259  CB  VAL C  11       3.783  -7.875 -28.281  1.00 24.19           C  
ATOM   3260  O   VAL C  11       3.330  -5.984 -25.422  1.00 24.19           O  
ATOM   3261  CG1 VAL C  11       3.006  -9.031 -27.641  1.00 24.19           C  
ATOM   3262  CG2 VAL C  11       3.688  -7.938 -29.797  1.00 24.19           C  
ATOM   3263  N   SER C  12       5.176  -7.059 -25.922  1.00 28.80           N  
ATOM   3264  CA  SER C  12       5.738  -7.969 -24.922  1.00 28.80           C  
ATOM   3265  C   SER C  12       6.785  -7.270 -24.062  1.00 28.80           C  
ATOM   3266  CB  SER C  12       6.355  -9.188 -25.594  1.00 28.80           C  
ATOM   3267  O   SER C  12       7.465  -7.910 -23.266  1.00 28.80           O  
ATOM   3268  OG  SER C  12       5.602 -10.359 -25.312  1.00 28.80           O  
ATOM   3269  N   GLY C  13       7.184  -6.051 -24.219  1.00 25.80           N  
ATOM   3270  CA  GLY C  13       8.453  -5.590 -23.672  1.00 25.80           C  
ATOM   3271  C   GLY C  13       8.414  -5.379 -22.172  1.00 25.80           C  
ATOM   3272  O   GLY C  13       9.445  -5.461 -21.500  1.00 25.80           O  
ATOM   3273  N   GLU C  14       7.305  -4.871 -21.625  1.00 29.92           N  
ATOM   3274  CA  GLU C  14       7.324  -4.410 -20.234  1.00 29.92           C  
ATOM   3275  C   GLU C  14       7.352  -5.590 -19.266  1.00 29.92           C  
ATOM   3276  CB  GLU C  14       6.113  -3.520 -19.938  1.00 29.92           C  
ATOM   3277  O   GLU C  14       7.879  -5.473 -18.156  1.00 29.92           O  
ATOM   3278  CG  GLU C  14       6.336  -2.527 -18.812  1.00 29.92           C  
ATOM   3279  CD  GLU C  14       5.191  -1.545 -18.641  1.00 29.92           C  
ATOM   3280  OE1 GLU C  14       5.199  -0.766 -17.656  1.00 29.92           O  
ATOM   3281  OE2 GLU C  14       4.273  -1.556 -19.484  1.00 29.92           O  
ATOM   3282  N   LEU C  15       6.871  -6.754 -19.562  1.00 31.08           N  
ATOM   3283  CA  LEU C  15       6.906  -7.949 -18.719  1.00 31.08           C  
ATOM   3284  C   LEU C  15       8.305  -8.555 -18.703  1.00 31.08           C  
ATOM   3285  CB  LEU C  15       5.895  -8.984 -19.219  1.00 31.08           C  
ATOM   3286  O   LEU C  15       8.625  -9.344 -17.797  1.00 31.08           O  
ATOM   3287  CG  LEU C  15       4.422  -8.695 -18.922  1.00 31.08           C  
ATOM   3288  CD1 LEU C  15       3.527  -9.688 -19.656  1.00 31.08           C  
ATOM   3289  CD2 LEU C  15       4.160  -8.742 -17.422  1.00 31.08           C  
ATOM   3290  N   VAL C  16       9.148  -8.344 -19.672  1.00 35.00           N  
ATOM   3291  CA  VAL C  16      10.516  -8.852 -19.734  1.00 35.00           C  
ATOM   3292  C   VAL C  16      11.383  -8.109 -18.703  1.00 35.00           C  
ATOM   3293  CB  VAL C  16      11.117  -8.703 -21.141  1.00 35.00           C  
ATOM   3294  O   VAL C  16      12.258  -8.711 -18.078  1.00 35.00           O  
ATOM   3295  CG1 VAL C  16      12.578  -9.172 -21.156  1.00 35.00           C  
ATOM   3296  CG2 VAL C  16      10.289  -9.492 -22.156  1.00 35.00           C  
ATOM   3297  N   SER C  17      11.109  -6.793 -18.516  1.00 33.66           N  
ATOM   3298  CA  SER C  17      11.969  -6.035 -17.609  1.00 33.66           C  
ATOM   3299  C   SER C  17      11.719  -6.430 -16.156  1.00 33.66           C  
ATOM   3300  CB  SER C  17      11.734  -4.535 -17.797  1.00 33.66           C  
ATOM   3301  O   SER C  17      12.555  -6.168 -15.297  1.00 33.66           O  
ATOM   3302  OG  SER C  17      10.672  -4.289 -18.703  1.00 33.66           O  
ATOM   3303  N   VAL C  18      10.562  -6.797 -15.648  1.00 34.91           N  
ATOM   3304  CA  VAL C  18      10.336  -7.227 -14.273  1.00 34.91           C  
ATOM   3305  C   VAL C  18      10.953  -8.602 -14.047  1.00 34.91           C  
ATOM   3306  CB  VAL C  18       8.828  -7.258 -13.930  1.00 34.91           C  
ATOM   3307  O   VAL C  18      11.484  -8.883 -12.969  1.00 34.91           O  
ATOM   3308  CG1 VAL C  18       8.602  -7.852 -12.539  1.00 34.91           C  
ATOM   3309  CG2 VAL C  18       8.234  -5.855 -14.016  1.00 34.91           C  
ATOM   3310  N   ALA C  19      11.109  -9.430 -15.000  1.00 33.78           N  
ATOM   3311  CA  ALA C  19      11.789 -10.719 -14.883  1.00 33.78           C  
ATOM   3312  C   ALA C  19      13.297 -10.539 -14.766  1.00 33.78           C  
ATOM   3313  CB  ALA C  19      11.453 -11.609 -16.078  1.00 33.78           C  
ATOM   3314  O   ALA C  19      13.969 -11.281 -14.047  1.00 33.78           O  
ATOM   3315  N   HIS C  20      13.953  -9.727 -15.531  1.00 37.91           N  
ATOM   3316  CA  HIS C  20      15.375  -9.414 -15.406  1.00 37.91           C  
ATOM   3317  C   HIS C  20      15.672  -8.766 -14.062  1.00 37.91           C  
ATOM   3318  CB  HIS C  20      15.820  -8.492 -16.547  1.00 37.91           C  
ATOM   3319  O   HIS C  20      16.781  -8.922 -13.523  1.00 37.91           O  
ATOM   3320  CG  HIS C  20      17.203  -8.773 -17.031  1.00 37.91           C  
ATOM   3321  CD2 HIS C  20      17.656  -9.570 -18.031  1.00 37.91           C  
ATOM   3322  ND1 HIS C  20      18.328  -8.195 -16.469  1.00 37.91           N  
ATOM   3323  CE1 HIS C  20      19.406  -8.625 -17.109  1.00 37.91           C  
ATOM   3324  NE2 HIS C  20      19.016  -9.469 -18.047  1.00 37.91           N  
ATOM   3325  N   ALA C  21      14.867  -7.969 -13.438  1.00 35.91           N  
ATOM   3326  CA  ALA C  21      15.125  -7.305 -12.164  1.00 35.91           C  
ATOM   3327  C   ALA C  21      15.102  -8.305 -11.008  1.00 35.91           C  
ATOM   3328  CB  ALA C  21      14.109  -6.195 -11.922  1.00 35.91           C  
ATOM   3329  O   ALA C  21      15.703  -8.062  -9.961  1.00 35.91           O  
ATOM   3330  N   LEU C  22      14.406  -9.320 -11.016  1.00 33.62           N  
ATOM   3331  CA  LEU C  22      14.453 -10.312  -9.945  1.00 33.62           C  
ATOM   3332  C   LEU C  22      15.680 -11.211 -10.094  1.00 33.62           C  
ATOM   3333  CB  LEU C  22      13.180 -11.164  -9.938  1.00 33.62           C  
ATOM   3334  O   LEU C  22      15.938 -12.062  -9.234  1.00 33.62           O  
ATOM   3335  CG  LEU C  22      11.930 -10.500  -9.359  1.00 33.62           C  
ATOM   3336  CD1 LEU C  22      10.680 -11.289  -9.758  1.00 33.62           C  
ATOM   3337  CD2 LEU C  22      12.039 -10.375  -7.848  1.00 33.62           C  
ATOM   3338  N   SER C  23      16.484 -11.297 -11.125  1.00 32.38           N  
ATOM   3339  CA  SER C  23      17.672 -12.133 -11.297  1.00 32.38           C  
ATOM   3340  C   SER C  23      18.875 -11.539 -10.578  1.00 32.38           C  
ATOM   3341  CB  SER C  23      17.984 -12.312 -12.781  1.00 32.38           C  
ATOM   3342  O   SER C  23      19.984 -12.086 -10.656  1.00 32.38           O  
ATOM   3343  OG  SER C  23      16.797 -12.375 -13.547  1.00 32.38           O  
ATOM   3344  N   LEU C  24      19.016 -10.320 -10.258  1.00 34.81           N  
ATOM   3345  CA  LEU C  24      20.312  -9.812  -9.789  1.00 34.81           C  
ATOM   3346  C   LEU C  24      20.594 -10.297  -8.375  1.00 34.81           C  
ATOM   3347  CB  LEU C  24      20.328  -8.281  -9.836  1.00 34.81           C  
ATOM   3348  O   LEU C  24      19.672 -10.516  -7.586  1.00 34.81           O  
ATOM   3349  CG  LEU C  24      20.594  -7.648 -11.203  1.00 34.81           C  
ATOM   3350  CD1 LEU C  24      19.953  -6.273 -11.289  1.00 34.81           C  
ATOM   3351  CD2 LEU C  24      22.094  -7.551 -11.461  1.00 34.81           C  
ATOM   3352  N   PRO C  25      21.797 -10.789  -8.055  1.00 31.91           N  
ATOM   3353  CA  PRO C  25      22.312 -11.258  -6.766  1.00 31.91           C  
ATOM   3354  C   PRO C  25      21.844 -10.391  -5.598  1.00 31.91           C  
ATOM   3355  CB  PRO C  25      23.828 -11.180  -6.938  1.00 31.91           C  
ATOM   3356  O   PRO C  25      21.547  -9.211  -5.785  1.00 31.91           O  
ATOM   3357  CG  PRO C  25      24.031 -10.617  -8.305  1.00 31.91           C  
ATOM   3358  CD  PRO C  25      22.688 -10.320  -8.906  1.00 31.91           C  
ATOM   3359  N   ALA C  26      21.531 -11.133  -4.500  1.00 35.38           N  
ATOM   3360  CA  ALA C  26      21.125 -10.367  -3.322  1.00 35.38           C  
ATOM   3361  C   ALA C  26      22.094  -9.211  -3.062  1.00 35.38           C  
ATOM   3362  CB  ALA C  26      21.047 -11.273  -2.098  1.00 35.38           C  
ATOM   3363  O   ALA C  26      21.672  -8.141  -2.607  1.00 35.38           O  
ATOM   3364  N   GLU C  27      23.375  -9.578  -3.080  1.00 36.47           N  
ATOM   3365  CA  GLU C  27      24.375  -8.539  -2.936  1.00 36.47           C  
ATOM   3366  C   GLU C  27      24.234  -7.469  -4.016  1.00 36.47           C  
ATOM   3367  CB  GLU C  27      25.781  -9.141  -2.984  1.00 36.47           C  
ATOM   3368  O   GLU C  27      24.688  -6.336  -3.844  1.00 36.47           O  
ATOM   3369  CG  GLU C  27      26.125 -10.000  -1.775  1.00 36.47           C  
ATOM   3370  CD  GLU C  27      27.406 -10.797  -1.951  1.00 36.47           C  
ATOM   3371  OE1 GLU C  27      27.844 -11.469  -0.989  1.00 36.47           O  
ATOM   3372  OE2 GLU C  27      27.984 -10.750  -3.061  1.00 36.47           O  
ATOM   3373  N   SER C  28      23.891  -7.992  -5.160  1.00 35.19           N  
ATOM   3374  CA  SER C  28      23.594  -7.109  -6.285  1.00 35.19           C  
ATOM   3375  C   SER C  28      22.172  -6.559  -6.211  1.00 35.19           C  
ATOM   3376  CB  SER C  28      23.797  -7.848  -7.609  1.00 35.19           C  
ATOM   3377  O   SER C  28      21.688  -5.934  -7.156  1.00 35.19           O  
ATOM   3378  OG  SER C  28      22.969  -8.992  -7.676  1.00 35.19           O  
ATOM   3379  N   TYR C  29      21.406  -7.148  -5.336  1.00 36.41           N  
ATOM   3380  CA  TYR C  29      20.125  -6.496  -5.098  1.00 36.41           C  
ATOM   3381  C   TYR C  29      20.328  -5.082  -4.559  1.00 36.41           C  
ATOM   3382  CB  TYR C  29      19.281  -7.312  -4.113  1.00 36.41           C  
ATOM   3383  O   TYR C  29      20.453  -4.883  -3.350  1.00 36.41           O  
ATOM   3384  CG  TYR C  29      18.453  -8.391  -4.770  1.00 36.41           C  
ATOM   3385  CD1 TYR C  29      17.172  -8.125  -5.250  1.00 36.41           C  
ATOM   3386  CD2 TYR C  29      18.953  -9.680  -4.914  1.00 36.41           C  
ATOM   3387  CE1 TYR C  29      16.406  -9.117  -5.855  1.00 36.41           C  
ATOM   3388  CE2 TYR C  29      18.203 -10.680  -5.520  1.00 36.41           C  
ATOM   3389  OH  TYR C  29      16.188 -11.383  -6.586  1.00 36.41           O  
ATOM   3390  CZ  TYR C  29      16.938 -10.391  -5.984  1.00 36.41           C  
ATOM   3391  N   GLY C  30      21.406  -4.602  -4.852  1.00 37.97           N  
ATOM   3392  CA  GLY C  30      21.406  -3.156  -4.703  1.00 37.97           C  
ATOM   3393  C   GLY C  30      20.047  -2.531  -4.934  1.00 37.97           C  
ATOM   3394  O   GLY C  30      19.109  -3.215  -5.336  1.00 37.97           O  
ATOM   3395  N   ASN C  31      19.734  -1.404  -4.211  1.00 48.66           N  
ATOM   3396  CA  ASN C  31      18.578  -0.612  -4.637  1.00 48.66           C  
ATOM   3397  C   ASN C  31      18.266  -0.825  -6.113  1.00 48.66           C  
ATOM   3398  CB  ASN C  31      18.812   0.873  -4.352  1.00 48.66           C  
ATOM   3399  O   ASN C  31      19.094  -0.513  -6.977  1.00 48.66           O  
ATOM   3400  CG  ASN C  31      18.000   1.384  -3.186  1.00 48.66           C  
ATOM   3401  ND2 ASN C  31      18.094   2.678  -2.910  1.00 48.66           N  
ATOM   3402  OD1 ASN C  31      17.281   0.620  -2.535  1.00 48.66           O  
ATOM   3403  N   ASP C  32      17.688  -2.240  -6.215  1.00 53.97           N  
ATOM   3404  CA  ASP C  32      17.234  -2.295  -7.598  1.00 53.97           C  
ATOM   3405  C   ASP C  32      16.688  -0.940  -8.047  1.00 53.97           C  
ATOM   3406  CB  ASP C  32      16.156  -3.373  -7.762  1.00 53.97           C  
ATOM   3407  O   ASP C  32      15.742  -0.413  -7.449  1.00 53.97           O  
ATOM   3408  CG  ASP C  32      15.852  -3.691  -9.211  1.00 53.97           C  
ATOM   3409  OD1 ASP C  32      16.047  -2.814 -10.086  1.00 53.97           O  
ATOM   3410  OD2 ASP C  32      15.414  -4.828  -9.492  1.00 53.97           O  
ATOM   3411  N   PRO C  33      17.547  -0.460  -8.789  1.00 58.78           N  
ATOM   3412  CA  PRO C  33      17.141   0.871  -9.234  1.00 58.78           C  
ATOM   3413  C   PRO C  33      15.695   0.905  -9.719  1.00 58.78           C  
ATOM   3414  CB  PRO C  33      18.109   1.174 -10.383  1.00 58.78           C  
ATOM   3415  O   PRO C  33      15.016   1.927  -9.586  1.00 58.78           O  
ATOM   3416  CG  PRO C  33      19.016  -0.009 -10.430  1.00 58.78           C  
ATOM   3417  CD  PRO C  33      18.562  -1.005  -9.406  1.00 58.78           C  
ATOM   3418  N   ASP C  34      15.312  -0.243 -10.258  1.00 61.03           N  
ATOM   3419  CA  ASP C  34      13.945  -0.261 -10.750  1.00 61.03           C  
ATOM   3420  C   ASP C  34      12.945  -0.274  -9.594  1.00 61.03           C  
ATOM   3421  CB  ASP C  34      13.711  -1.473 -11.656  1.00 61.03           C  
ATOM   3422  O   ASP C  34      11.891   0.359  -9.672  1.00 61.03           O  
ATOM   3423  CG  ASP C  34      14.445  -1.367 -12.977  1.00 61.03           C  
ATOM   3424  OD1 ASP C  34      14.781  -0.241 -13.406  1.00 61.03           O  
ATOM   3425  OD2 ASP C  34      14.680  -2.420 -13.609  1.00 61.03           O  
ATOM   3426  N   ILE C  35      13.188  -1.077  -8.617  1.00 60.66           N  
ATOM   3427  CA  ILE C  35      12.328  -1.112  -7.438  1.00 60.66           C  
ATOM   3428  C   ILE C  35      12.359   0.242  -6.734  1.00 60.66           C  
ATOM   3429  CB  ILE C  35      12.750  -2.234  -6.465  1.00 60.66           C  
ATOM   3430  O   ILE C  35      11.328   0.748  -6.297  1.00 60.66           O  
ATOM   3431  CG1 ILE C  35      12.555  -3.609  -7.113  1.00 60.66           C  
ATOM   3432  CG2 ILE C  35      11.969  -2.131  -5.148  1.00 60.66           C  
ATOM   3433  CD1 ILE C  35      13.062  -4.770  -6.270  1.00 60.66           C  
ATOM   3434  N   GLU C  36      13.523   0.806  -6.656  1.00 64.06           N  
ATOM   3435  CA  GLU C  36      13.672   2.133  -6.062  1.00 64.06           C  
ATOM   3436  C   GLU C  36      12.906   3.182  -6.855  1.00 64.06           C  
ATOM   3437  CB  GLU C  36      15.148   2.520  -5.973  1.00 64.06           C  
ATOM   3438  O   GLU C  36      12.273   4.066  -6.277  1.00 64.06           O  
ATOM   3439  CG  GLU C  36      15.914   1.789  -4.875  1.00 64.06           C  
ATOM   3440  CD  GLU C  36      17.359   2.236  -4.750  1.00 64.06           C  
ATOM   3441  OE1 GLU C  36      18.062   1.753  -3.840  1.00 64.06           O  
ATOM   3442  OE2 GLU C  36      17.797   3.076  -5.574  1.00 64.06           O  
ATOM   3443  N   MET C  37      13.000   2.973  -8.062  1.00 68.12           N  
ATOM   3444  CA  MET C  37      12.289   3.912  -8.922  1.00 68.12           C  
ATOM   3445  C   MET C  37      10.781   3.738  -8.773  1.00 68.12           C  
ATOM   3446  CB  MET C  37      12.695   3.725 -10.383  1.00 68.12           C  
ATOM   3447  O   MET C  37      10.031   4.723  -8.773  1.00 68.12           O  
ATOM   3448  CG  MET C  37      12.227   4.844 -11.297  1.00 68.12           C  
ATOM   3449  SD  MET C  37      13.438   6.215 -11.414  1.00 68.12           S  
ATOM   3450  CE  MET C  37      14.797   5.367 -12.266  1.00 68.12           C  
ATOM   3451  N   ALA C  38      10.359   2.568  -8.703  1.00 70.06           N  
ATOM   3452  CA  ALA C  38       8.930   2.299  -8.555  1.00 70.06           C  
ATOM   3453  C   ALA C  38       8.398   2.879  -7.250  1.00 70.06           C  
ATOM   3454  CB  ALA C  38       8.664   0.797  -8.617  1.00 70.06           C  
ATOM   3455  O   ALA C  38       7.320   3.484  -7.227  1.00 70.06           O  
ATOM   3456  N   TRP C  39       9.078   2.643  -6.223  1.00 75.56           N  
ATOM   3457  CA  TRP C  39       8.625   3.182  -4.945  1.00 75.56           C  
ATOM   3458  C   TRP C  39       8.680   4.707  -4.945  1.00 75.56           C  
ATOM   3459  CB  TRP C  39       9.469   2.627  -3.795  1.00 75.56           C  
ATOM   3460  O   TRP C  39       7.805   5.363  -4.379  1.00 75.56           O  
ATOM   3461  CG  TRP C  39      10.062   3.684  -2.912  1.00 75.56           C  
ATOM   3462  CD1 TRP C  39      10.664   4.848  -3.309  1.00 75.56           C  
ATOM   3463  CD2 TRP C  39      10.117   3.668  -1.482  1.00 75.56           C  
ATOM   3464  CE2 TRP C  39      10.766   4.855  -1.078  1.00 75.56           C  
ATOM   3465  CE3 TRP C  39       9.688   2.766  -0.503  1.00 75.56           C  
ATOM   3466  NE1 TRP C  39      11.086   5.559  -2.211  1.00 75.56           N  
ATOM   3467  CH2 TRP C  39      10.555   4.266   1.203  1.00 75.56           C  
ATOM   3468  CZ2 TRP C  39      10.992   5.168   0.266  1.00 75.56           C  
ATOM   3469  CZ3 TRP C  39       9.906   3.076   0.833  1.00 75.56           C  
ATOM   3470  N   ALA C  40       9.695   5.258  -5.539  1.00 74.56           N  
ATOM   3471  CA  ALA C  40       9.828   6.707  -5.625  1.00 74.56           C  
ATOM   3472  C   ALA C  40       8.672   7.312  -6.422  1.00 74.56           C  
ATOM   3473  CB  ALA C  40      11.164   7.086  -6.262  1.00 74.56           C  
ATOM   3474  O   ALA C  40       8.133   8.359  -6.047  1.00 74.56           O  
ATOM   3475  N   MET C  41       8.344   6.656  -7.453  1.00 80.12           N  
ATOM   3476  CA  MET C  41       7.207   7.113  -8.250  1.00 80.12           C  
ATOM   3477  C   MET C  41       5.918   7.074  -7.438  1.00 80.12           C  
ATOM   3478  CB  MET C  41       7.055   6.262  -9.516  1.00 80.12           C  
ATOM   3479  O   MET C  41       5.129   8.023  -7.469  1.00 80.12           O  
ATOM   3480  CG  MET C  41       7.996   6.660 -10.641  1.00 80.12           C  
ATOM   3481  SD  MET C  41       7.633   5.770 -12.203  1.00 80.12           S  
ATOM   3482  CE  MET C  41       8.789   4.379 -12.055  1.00 80.12           C  
ATOM   3483  N   ARG C  42       5.754   6.070  -6.754  1.00 84.06           N  
ATOM   3484  CA  ARG C  42       4.566   5.934  -5.918  1.00 84.06           C  
ATOM   3485  C   ARG C  42       4.551   6.980  -4.809  1.00 84.06           C  
ATOM   3486  CB  ARG C  42       4.488   4.531  -5.316  1.00 84.06           C  
ATOM   3487  O   ARG C  42       3.500   7.535  -4.484  1.00 84.06           O  
ATOM   3488  CG  ARG C  42       3.139   4.199  -4.695  1.00 84.06           C  
ATOM   3489  CD  ARG C  42       2.982   2.707  -4.445  1.00 84.06           C  
ATOM   3490  NE  ARG C  42       1.725   2.402  -3.768  1.00 84.06           N  
ATOM   3491  NH1 ARG C  42       0.866   1.128  -5.492  1.00 84.06           N  
ATOM   3492  NH2 ARG C  42      -0.354   1.445  -3.578  1.00 84.06           N  
ATOM   3493  CZ  ARG C  42       0.748   1.659  -4.281  1.00 84.06           C  
ATOM   3494  N   ALA C  43       5.664   7.219  -4.281  1.00 87.12           N  
ATOM   3495  CA  ALA C  43       5.785   8.234  -3.240  1.00 87.12           C  
ATOM   3496  C   ALA C  43       5.465   9.625  -3.789  1.00 87.12           C  
ATOM   3497  CB  ALA C  43       7.188   8.219  -2.637  1.00 87.12           C  
ATOM   3498  O   ALA C  43       4.809  10.430  -3.123  1.00 87.12           O  
ATOM   3499  N   MET C  44       5.941   9.844  -4.949  1.00 87.69           N  
ATOM   3500  CA  MET C  44       5.660  11.125  -5.594  1.00 87.69           C  
ATOM   3501  C   MET C  44       4.176  11.258  -5.918  1.00 87.69           C  
ATOM   3502  CB  MET C  44       6.492  11.281  -6.867  1.00 87.69           C  
ATOM   3503  O   MET C  44       3.588  12.320  -5.727  1.00 87.69           O  
ATOM   3504  CG  MET C  44       6.500  12.695  -7.422  1.00 87.69           C  
ATOM   3505  SD  MET C  44       8.180  13.258  -7.883  1.00 87.69           S  
ATOM   3506  CE  MET C  44       8.688  14.047  -6.332  1.00 87.69           C  
ATOM   3507  N   GLN C  45       3.596  10.281  -6.414  1.00 87.69           N  
ATOM   3508  CA  GLN C  45       2.160  10.281  -6.676  1.00 87.69           C  
ATOM   3509  C   GLN C  45       1.368  10.531  -5.398  1.00 87.69           C  
ATOM   3510  CB  GLN C  45       1.732   8.961  -7.312  1.00 87.69           C  
ATOM   3511  O   GLN C  45       0.420  11.320  -5.391  1.00 87.69           O  
ATOM   3512  CG  GLN C  45       2.186   8.797  -8.758  1.00 87.69           C  
ATOM   3513  CD  GLN C  45       1.906   7.406  -9.305  1.00 87.69           C  
ATOM   3514  NE2 GLN C  45       1.931   7.277 -10.625  1.00 87.69           N  
ATOM   3515  OE1 GLN C  45       1.673   6.461  -8.547  1.00 87.69           O  
ATOM   3516  N   HIS C  46       1.762   9.859  -4.363  1.00 92.31           N  
ATOM   3517  CA  HIS C  46       1.153  10.078  -3.057  1.00 92.31           C  
ATOM   3518  C   HIS C  46       1.261  11.539  -2.639  1.00 92.31           C  
ATOM   3519  CB  HIS C  46       1.807   9.180  -2.004  1.00 92.31           C  
ATOM   3520  O   HIS C  46       0.283  12.133  -2.174  1.00 92.31           O  
ATOM   3521  CG  HIS C  46       1.168   9.273  -0.655  1.00 92.31           C  
ATOM   3522  CD2 HIS C  46       0.242   8.492  -0.053  1.00 92.31           C  
ATOM   3523  ND1 HIS C  46       1.467  10.281   0.241  1.00 92.31           N  
ATOM   3524  CE1 HIS C  46       0.751  10.109   1.340  1.00 92.31           C  
ATOM   3525  NE2 HIS C  46       0.000   9.031   1.188  1.00 92.31           N  
ATOM   3526  N   ALA C  47       2.365  12.070  -2.820  1.00 93.19           N  
ATOM   3527  CA  ALA C  47       2.609  13.469  -2.469  1.00 93.19           C  
ATOM   3528  C   ALA C  47       1.742  14.398  -3.305  1.00 93.19           C  
ATOM   3529  CB  ALA C  47       4.086  13.812  -2.648  1.00 93.19           C  
ATOM   3530  O   ALA C  47       1.185  15.375  -2.785  1.00 93.19           O  
ATOM   3531  N   GLU C  48       1.608  14.141  -4.504  1.00 88.94           N  
ATOM   3532  CA  GLU C  48       0.804  14.961  -5.402  1.00 88.94           C  
ATOM   3533  C   GLU C  48      -0.675  14.898  -5.031  1.00 88.94           C  
ATOM   3534  CB  GLU C  48       1.001  14.523  -6.855  1.00 88.94           C  
ATOM   3535  O   GLU C  48      -1.351  15.930  -4.980  1.00 88.94           O  
ATOM   3536  CG  GLU C  48       2.322  14.977  -7.461  1.00 88.94           C  
ATOM   3537  CD  GLU C  48       2.518  14.508  -8.891  1.00 88.94           C  
ATOM   3538  OE1 GLU C  48       3.568  14.820  -9.500  1.00 88.94           O  
ATOM   3539  OE2 GLU C  48       1.613  13.820  -9.414  1.00 88.94           O  
ATOM   3540  N   VAL C  49      -1.133  13.773  -4.840  1.00 93.06           N  
ATOM   3541  CA  VAL C  49      -2.531  13.586  -4.473  1.00 93.06           C  
ATOM   3542  C   VAL C  49      -2.812  14.258  -3.135  1.00 93.06           C  
ATOM   3543  CB  VAL C  49      -2.900  12.086  -4.398  1.00 93.06           C  
ATOM   3544  O   VAL C  49      -3.809  14.977  -2.990  1.00 93.06           O  
ATOM   3545  CG1 VAL C  49      -4.285  11.898  -3.783  1.00 93.06           C  
ATOM   3546  CG2 VAL C  49      -2.840  11.453  -5.789  1.00 93.06           C  
ATOM   3547  N   TYR C  50      -1.948  14.062  -2.244  1.00 95.94           N  
ATOM   3548  CA  TYR C  50      -2.127  14.695  -0.939  1.00 95.94           C  
ATOM   3549  C   TYR C  50      -2.109  16.219  -1.058  1.00 95.94           C  
ATOM   3550  CB  TYR C  50      -1.037  14.234   0.033  1.00 95.94           C  
ATOM   3551  O   TYR C  50      -2.951  16.891  -0.472  1.00 95.94           O  
ATOM   3552  CG  TYR C  50      -1.060  14.953   1.357  1.00 95.94           C  
ATOM   3553  CD1 TYR C  50      -0.022  15.812   1.725  1.00 95.94           C  
ATOM   3554  CD2 TYR C  50      -2.117  14.789   2.246  1.00 95.94           C  
ATOM   3555  CE1 TYR C  50      -0.038  16.484   2.945  1.00 95.94           C  
ATOM   3556  CE2 TYR C  50      -2.143  15.445   3.469  1.00 95.94           C  
ATOM   3557  OH  TYR C  50      -1.121  16.953   5.020  1.00 95.94           O  
ATOM   3558  CZ  TYR C  50      -1.101  16.297   3.809  1.00 95.94           C  
ATOM   3559  N   TYR C  51      -1.119  16.719  -1.752  1.00 93.50           N  
ATOM   3560  CA  TYR C  51      -1.009  18.156  -1.920  1.00 93.50           C  
ATOM   3561  C   TYR C  51      -2.256  18.719  -2.588  1.00 93.50           C  
ATOM   3562  CB  TYR C  51       0.233  18.516  -2.744  1.00 93.50           C  
ATOM   3563  O   TYR C  51      -2.732  19.797  -2.215  1.00 93.50           O  
ATOM   3564  CG  TYR C  51       0.594  19.969  -2.703  1.00 93.50           C  
ATOM   3565  CD1 TYR C  51       0.327  20.812  -3.787  1.00 93.50           C  
ATOM   3566  CD2 TYR C  51       1.202  20.531  -1.581  1.00 93.50           C  
ATOM   3567  CE1 TYR C  51       0.660  22.156  -3.754  1.00 93.50           C  
ATOM   3568  CE2 TYR C  51       1.539  21.875  -1.537  1.00 93.50           C  
ATOM   3569  OH  TYR C  51       1.596  24.016  -2.588  1.00 93.50           O  
ATOM   3570  CZ  TYR C  51       1.264  22.688  -2.625  1.00 93.50           C  
ATOM   3571  N   LYS C  52      -2.756  18.047  -3.527  1.00 90.69           N  
ATOM   3572  CA  LYS C  52      -3.998  18.453  -4.180  1.00 90.69           C  
ATOM   3573  C   LYS C  52      -5.164  18.438  -3.195  1.00 90.69           C  
ATOM   3574  CB  LYS C  52      -4.305  17.531  -5.367  1.00 90.69           C  
ATOM   3575  O   LYS C  52      -6.031  19.312  -3.242  1.00 90.69           O  
ATOM   3576  CG  LYS C  52      -5.355  18.094  -6.320  1.00 90.69           C  
ATOM   3577  CD  LYS C  52      -5.598  17.156  -7.496  1.00 90.69           C  
ATOM   3578  CE  LYS C  52      -6.719  17.656  -8.391  1.00 90.69           C  
ATOM   3579  NZ  LYS C  52      -6.977  16.734  -9.531  1.00 90.69           N  
ATOM   3580  N   LEU C  53      -5.152  17.578  -2.393  1.00 92.94           N  
ATOM   3581  CA  LEU C  53      -6.211  17.438  -1.397  1.00 92.94           C  
ATOM   3582  C   LEU C  53      -6.199  18.625  -0.435  1.00 92.94           C  
ATOM   3583  CB  LEU C  53      -6.059  16.141  -0.619  1.00 92.94           C  
ATOM   3584  O   LEU C  53      -7.227  19.266  -0.224  1.00 92.94           O  
ATOM   3585  CG  LEU C  53      -7.246  15.727   0.255  1.00 92.94           C  
ATOM   3586  CD1 LEU C  53      -8.445  15.375  -0.613  1.00 92.94           C  
ATOM   3587  CD2 LEU C  53      -6.867  14.555   1.153  1.00 92.94           C  
ATOM   3588  N   ILE C  54      -5.078  18.984   0.068  1.00 93.50           N  
ATOM   3589  CA  ILE C  54      -5.012  20.047   1.069  1.00 93.50           C  
ATOM   3590  C   ILE C  54      -5.121  21.406   0.387  1.00 93.50           C  
ATOM   3591  CB  ILE C  54      -3.707  19.953   1.893  1.00 93.50           C  
ATOM   3592  O   ILE C  54      -5.320  22.422   1.051  1.00 93.50           O  
ATOM   3593  CG1 ILE C  54      -2.486  20.047   0.969  1.00 93.50           C  
ATOM   3594  CG2 ILE C  54      -3.676  18.672   2.729  1.00 93.50           C  
ATOM   3595  CD1 ILE C  54      -1.162  20.203   1.704  1.00 93.50           C  
ATOM   3596  N   SER C  55      -4.961  21.469  -0.889  1.00 89.81           N  
ATOM   3597  CA  SER C  55      -5.148  22.688  -1.654  1.00 89.81           C  
ATOM   3598  C   SER C  55      -6.613  22.875  -2.041  1.00 89.81           C  
ATOM   3599  CB  SER C  55      -4.281  22.672  -2.912  1.00 89.81           C  
ATOM   3600  O   SER C  55      -7.043  24.000  -2.320  1.00 89.81           O  
ATOM   3601  OG  SER C  55      -2.912  22.516  -2.576  1.00 89.81           O  
ATOM   3602  N   SER C  56      -7.363  21.828  -2.008  1.00 87.44           N  
ATOM   3603  CA  SER C  56      -8.719  21.875  -2.533  1.00 87.44           C  
ATOM   3604  C   SER C  56      -9.750  21.938  -1.405  1.00 87.44           C  
ATOM   3605  CB  SER C  56      -9.000  20.656  -3.414  1.00 87.44           C  
ATOM   3606  O   SER C  56     -10.836  22.500  -1.578  1.00 87.44           O  
ATOM   3607  OG  SER C  56      -8.930  19.469  -2.658  1.00 87.44           O  
ATOM   3608  N   VAL C  57      -9.422  21.359  -0.276  1.00 88.31           N  
ATOM   3609  CA  VAL C  57     -10.344  21.344   0.854  1.00 88.31           C  
ATOM   3610  C   VAL C  57      -9.641  21.859   2.104  1.00 88.31           C  
ATOM   3611  CB  VAL C  57     -10.906  19.922   1.111  1.00 88.31           C  
ATOM   3612  O   VAL C  57      -8.414  21.828   2.191  1.00 88.31           O  
ATOM   3613  CG1 VAL C  57     -11.930  19.938   2.244  1.00 88.31           C  
ATOM   3614  CG2 VAL C  57     -11.523  19.359  -0.165  1.00 88.31           C  
ATOM   3615  N   ASP C  58     -10.477  22.344   2.938  1.00 88.38           N  
ATOM   3616  CA  ASP C  58      -9.938  22.797   4.215  1.00 88.38           C  
ATOM   3617  C   ASP C  58      -9.312  21.641   4.984  1.00 88.38           C  
ATOM   3618  CB  ASP C  58     -11.031  23.469   5.059  1.00 88.38           C  
ATOM   3619  O   ASP C  58     -10.016  20.734   5.438  1.00 88.38           O  
ATOM   3620  CG  ASP C  58     -10.492  24.156   6.301  1.00 88.38           C  
ATOM   3621  OD1 ASP C  58      -9.328  23.906   6.672  1.00 88.38           O  
ATOM   3622  OD2 ASP C  58     -11.242  24.938   6.910  1.00 88.38           O  
ATOM   3623  N   PRO C  59      -8.039  21.719   5.223  1.00 93.12           N  
ATOM   3624  CA  PRO C  59      -7.305  20.609   5.840  1.00 93.12           C  
ATOM   3625  C   PRO C  59      -7.727  20.359   7.285  1.00 93.12           C  
ATOM   3626  CB  PRO C  59      -5.848  21.078   5.770  1.00 93.12           C  
ATOM   3627  O   PRO C  59      -7.461  19.281   7.828  1.00 93.12           O  
ATOM   3628  CG  PRO C  59      -5.824  22.094   4.680  1.00 93.12           C  
ATOM   3629  CD  PRO C  59      -7.168  22.766   4.625  1.00 93.12           C  
ATOM   3630  N   GLN C  60      -8.281  21.281   7.902  1.00 90.19           N  
ATOM   3631  CA  GLN C  60      -8.672  21.156   9.305  1.00 90.19           C  
ATOM   3632  C   GLN C  60      -9.727  20.062   9.477  1.00 90.19           C  
ATOM   3633  CB  GLN C  60      -9.195  22.484   9.844  1.00 90.19           C  
ATOM   3634  O   GLN C  60      -9.828  19.453  10.547  1.00 90.19           O  
ATOM   3635  CG  GLN C  60      -8.914  22.688  11.328  1.00 90.19           C  
ATOM   3636  CD  GLN C  60      -9.266  24.094  11.797  1.00 90.19           C  
ATOM   3637  NE2 GLN C  60      -9.062  24.359  13.086  1.00 90.19           N  
ATOM   3638  OE1 GLN C  60      -9.711  24.938  11.008  1.00 90.19           O  
ATOM   3639  N   PHE C  61     -10.461  19.781   8.477  1.00 85.62           N  
ATOM   3640  CA  PHE C  61     -11.555  18.828   8.555  1.00 85.62           C  
ATOM   3641  C   PHE C  61     -11.203  17.547   7.793  1.00 85.62           C  
ATOM   3642  CB  PHE C  61     -12.844  19.438   7.992  1.00 85.62           C  
ATOM   3643  O   PHE C  61     -12.055  16.672   7.625  1.00 85.62           O  
ATOM   3644  CG  PHE C  61     -13.289  20.688   8.711  1.00 85.62           C  
ATOM   3645  CD1 PHE C  61     -13.766  20.625  10.008  1.00 85.62           C  
ATOM   3646  CD2 PHE C  61     -13.219  21.922   8.078  1.00 85.62           C  
ATOM   3647  CE1 PHE C  61     -14.180  21.781  10.672  1.00 85.62           C  
ATOM   3648  CE2 PHE C  61     -13.625  23.078   8.734  1.00 85.62           C  
ATOM   3649  CZ  PHE C  61     -14.109  23.000  10.031  1.00 85.62           C  
ATOM   3650  N   LEU C  62     -10.039  17.469   7.402  1.00 91.00           N  
ATOM   3651  CA  LEU C  62      -9.578  16.344   6.602  1.00 91.00           C  
ATOM   3652  C   LEU C  62      -9.125  15.188   7.492  1.00 91.00           C  
ATOM   3653  CB  LEU C  62      -8.438  16.766   5.672  1.00 91.00           C  
ATOM   3654  O   LEU C  62      -8.273  15.375   8.359  1.00 91.00           O  
ATOM   3655  CG  LEU C  62      -7.957  15.727   4.668  1.00 91.00           C  
ATOM   3656  CD1 LEU C  62      -9.055  15.414   3.654  1.00 91.00           C  
ATOM   3657  CD2 LEU C  62      -6.691  16.203   3.963  1.00 91.00           C  
ATOM   3658  N   LYS C  63      -9.758  14.086   7.297  1.00 91.75           N  
ATOM   3659  CA  LYS C  63      -9.320  12.836   7.914  1.00 91.75           C  
ATOM   3660  C   LYS C  63      -8.531  11.977   6.926  1.00 91.75           C  
ATOM   3661  CB  LYS C  63     -10.523  12.047   8.445  1.00 91.75           C  
ATOM   3662  O   LYS C  63      -9.031  11.656   5.844  1.00 91.75           O  
ATOM   3663  CG  LYS C  63     -11.180  12.680   9.664  1.00 91.75           C  
ATOM   3664  CD  LYS C  63     -12.312  11.812  10.195  1.00 91.75           C  
ATOM   3665  CE  LYS C  63     -13.016  12.477  11.375  1.00 91.75           C  
ATOM   3666  NZ  LYS C  63     -14.156  11.641  11.875  1.00 91.75           N  
ATOM   3667  N   LEU C  64      -7.371  11.609   7.309  1.00 94.75           N  
ATOM   3668  CA  LEU C  64      -6.488  10.891   6.398  1.00 94.75           C  
ATOM   3669  C   LEU C  64      -6.629   9.383   6.586  1.00 94.75           C  
ATOM   3670  CB  LEU C  64      -5.031  11.305   6.621  1.00 94.75           C  
ATOM   3671  O   LEU C  64      -6.543   8.617   5.617  1.00 94.75           O  
ATOM   3672  CG  LEU C  64      -4.684  12.758   6.281  1.00 94.75           C  
ATOM   3673  CD1 LEU C  64      -3.223  13.039   6.609  1.00 94.75           C  
ATOM   3674  CD2 LEU C  64      -4.969  13.039   4.809  1.00 94.75           C  
ATOM   3675  N   THR C  65      -6.812   8.953   7.828  1.00 93.56           N  
ATOM   3676  CA  THR C  65      -6.953   7.535   8.156  1.00 93.56           C  
ATOM   3677  C   THR C  65      -8.117   7.316   9.125  1.00 93.56           C  
ATOM   3678  CB  THR C  65      -5.656   6.977   8.773  1.00 93.56           C  
ATOM   3679  O   THR C  65      -8.703   8.281   9.625  1.00 93.56           O  
ATOM   3680  CG2 THR C  65      -4.430   7.473   8.023  1.00 93.56           C  
ATOM   3681  OG1 THR C  65      -5.566   7.398  10.141  1.00 93.56           O  
ATOM   3682  N   LYS C  66      -8.367   6.105   9.445  1.00 90.25           N  
ATOM   3683  CA  LYS C  66      -9.430   5.734  10.375  1.00 90.25           C  
ATOM   3684  C   LYS C  66      -9.031   6.039  11.812  1.00 90.25           C  
ATOM   3685  CB  LYS C  66      -9.773   4.250  10.227  1.00 90.25           C  
ATOM   3686  O   LYS C  66      -9.891   6.176  12.688  1.00 90.25           O  
ATOM   3687  CG  LYS C  66     -10.531   3.914   8.953  1.00 90.25           C  
ATOM   3688  CD  LYS C  66     -10.891   2.436   8.891  1.00 90.25           C  
ATOM   3689  CE  LYS C  66     -11.625   2.092   7.598  1.00 90.25           C  
ATOM   3690  NZ  LYS C  66     -11.922   0.631   7.500  1.00 90.25           N  
ATOM   3691  N   VAL C  67      -7.770   6.172  12.008  1.00 93.81           N  
ATOM   3692  CA  VAL C  67      -7.305   6.277  13.391  1.00 93.81           C  
ATOM   3693  C   VAL C  67      -6.543   7.590  13.578  1.00 93.81           C  
ATOM   3694  CB  VAL C  67      -6.410   5.082  13.781  1.00 93.81           C  
ATOM   3695  O   VAL C  67      -5.535   7.633  14.289  1.00 93.81           O  
ATOM   3696  CG1 VAL C  67      -7.246   3.812  13.938  1.00 93.81           C  
ATOM   3697  CG2 VAL C  67      -5.312   4.875  12.734  1.00 93.81           C  
ATOM   3698  N   ASP C  68      -6.961   8.609  12.945  1.00 95.94           N  
ATOM   3699  CA  ASP C  68      -6.332   9.922  13.055  1.00 95.94           C  
ATOM   3700  C   ASP C  68      -6.254  10.375  14.508  1.00 95.94           C  
ATOM   3701  CB  ASP C  68      -7.094  10.953  12.219  1.00 95.94           C  
ATOM   3702  O   ASP C  68      -5.238  10.922  14.938  1.00 95.94           O  
ATOM   3703  CG  ASP C  68      -6.750  10.891  10.742  1.00 95.94           C  
ATOM   3704  OD1 ASP C  68      -6.258   9.844  10.273  1.00 95.94           O  
ATOM   3705  OD2 ASP C  68      -6.973  11.898  10.039  1.00 95.94           O  
ATOM   3706  N   ASP C  69      -7.320  10.227  15.266  1.00 95.69           N  
ATOM   3707  CA  ASP C  69      -7.379  10.672  16.656  1.00 95.69           C  
ATOM   3708  C   ASP C  69      -6.316   9.969  17.500  1.00 95.69           C  
ATOM   3709  CB  ASP C  69      -8.766  10.422  17.250  1.00 95.69           C  
ATOM   3710  O   ASP C  69      -5.637  10.602  18.312  1.00 95.69           O  
ATOM   3711  CG  ASP C  69      -9.844  11.273  16.594  1.00 95.69           C  
ATOM   3712  OD1 ASP C  69      -9.523  12.352  16.047  1.00 95.69           O  
ATOM   3713  OD2 ASP C  69     -11.023  10.867  16.641  1.00 95.69           O  
ATOM   3714  N   GLN C  70      -6.227   8.758  17.281  1.00 95.94           N  
ATOM   3715  CA  GLN C  70      -5.223   7.977  18.000  1.00 95.94           C  
ATOM   3716  C   GLN C  70      -3.811   8.398  17.594  1.00 95.94           C  
ATOM   3717  CB  GLN C  70      -5.418   6.480  17.734  1.00 95.94           C  
ATOM   3718  O   GLN C  70      -2.943   8.570  18.453  1.00 95.94           O  
ATOM   3719  CG  GLN C  70      -4.453   5.594  18.516  1.00 95.94           C  
ATOM   3720  CD  GLN C  70      -4.621   4.121  18.188  1.00 95.94           C  
ATOM   3721  NE2 GLN C  70      -3.762   3.287  18.766  1.00 95.94           N  
ATOM   3722  OE1 GLN C  70      -5.516   3.738  17.438  1.00 95.94           O  
ATOM   3723  N   ILE C  71      -3.611   8.531  16.328  1.00 96.56           N  
ATOM   3724  CA  ILE C  71      -2.299   8.914  15.828  1.00 96.56           C  
ATOM   3725  C   ILE C  71      -1.902  10.273  16.391  1.00 96.56           C  
ATOM   3726  CB  ILE C  71      -2.281   8.953  14.281  1.00 96.56           C  
ATOM   3727  O   ILE C  71      -0.789  10.445  16.891  1.00 96.56           O  
ATOM   3728  CG1 ILE C  71      -2.447   7.539  13.711  1.00 96.56           C  
ATOM   3729  CG2 ILE C  71      -0.992   9.602  13.773  1.00 96.56           C  
ATOM   3730  CD1 ILE C  71      -2.672   7.500  12.203  1.00 96.56           C  
ATOM   3731  N   TYR C  72      -2.811  11.172  16.422  1.00 97.38           N  
ATOM   3732  CA  TYR C  72      -2.533  12.523  16.891  1.00 97.38           C  
ATOM   3733  C   TYR C  72      -2.246  12.531  18.391  1.00 97.38           C  
ATOM   3734  CB  TYR C  72      -3.711  13.453  16.578  1.00 97.38           C  
ATOM   3735  O   TYR C  72      -1.277  13.148  18.844  1.00 97.38           O  
ATOM   3736  CG  TYR C  72      -3.506  14.875  17.062  1.00 97.38           C  
ATOM   3737  CD1 TYR C  72      -4.180  15.359  18.172  1.00 97.38           C  
ATOM   3738  CD2 TYR C  72      -2.641  15.734  16.391  1.00 97.38           C  
ATOM   3739  CE1 TYR C  72      -3.992  16.656  18.625  1.00 97.38           C  
ATOM   3740  CE2 TYR C  72      -2.447  17.047  16.812  1.00 97.38           C  
ATOM   3741  OH  TYR C  72      -2.939  18.797  18.359  1.00 97.38           O  
ATOM   3742  CZ  TYR C  72      -3.127  17.500  17.938  1.00 97.38           C  
ATOM   3743  N   SER C  73      -3.070  11.938  19.125  1.00 97.06           N  
ATOM   3744  CA  SER C  73      -2.908  11.898  20.578  1.00 97.06           C  
ATOM   3745  C   SER C  73      -1.570  11.281  20.953  1.00 97.06           C  
ATOM   3746  CB  SER C  73      -4.051  11.109  21.219  1.00 97.06           C  
ATOM   3747  O   SER C  73      -0.842  11.836  21.781  1.00 97.06           O  
ATOM   3748  OG  SER C  73      -3.812  10.922  22.594  1.00 97.06           O  
ATOM   3749  N   GLU C  74      -1.227  10.188  20.328  1.00 96.44           N  
ATOM   3750  CA  GLU C  74       0.041   9.523  20.609  1.00 96.44           C  
ATOM   3751  C   GLU C  74       1.224  10.352  20.125  1.00 96.44           C  
ATOM   3752  CB  GLU C  74       0.074   8.133  19.953  1.00 96.44           C  
ATOM   3753  O   GLU C  74       2.273  10.391  20.766  1.00 96.44           O  
ATOM   3754  CG  GLU C  74      -0.882   7.137  20.594  1.00 96.44           C  
ATOM   3755  CD  GLU C  74      -0.478   6.727  22.000  1.00 96.44           C  
ATOM   3756  OE1 GLU C  74      -1.342   6.238  22.766  1.00 96.44           O  
ATOM   3757  OE2 GLU C  74       0.713   6.898  22.344  1.00 96.44           O  
ATOM   3758  N   PHE C  75       1.073  10.969  19.062  1.00 97.19           N  
ATOM   3759  CA  PHE C  75       2.127  11.805  18.500  1.00 97.19           C  
ATOM   3760  C   PHE C  75       2.465  12.953  19.438  1.00 97.19           C  
ATOM   3761  CB  PHE C  75       1.707  12.352  17.125  1.00 97.19           C  
ATOM   3762  O   PHE C  75       3.621  13.125  19.828  1.00 97.19           O  
ATOM   3763  CG  PHE C  75       2.680  13.344  16.547  1.00 97.19           C  
ATOM   3764  CD1 PHE C  75       2.314  14.672  16.359  1.00 97.19           C  
ATOM   3765  CD2 PHE C  75       3.959  12.945  16.188  1.00 97.19           C  
ATOM   3766  CE1 PHE C  75       3.211  15.594  15.828  1.00 97.19           C  
ATOM   3767  CE2 PHE C  75       4.863  13.859  15.648  1.00 97.19           C  
ATOM   3768  CZ  PHE C  75       4.484  15.180  15.469  1.00 97.19           C  
ATOM   3769  N   ARG C  76       1.470  13.648  19.875  1.00 96.88           N  
ATOM   3770  CA  ARG C  76       1.708  14.812  20.719  1.00 96.88           C  
ATOM   3771  C   ARG C  76       2.080  14.398  22.125  1.00 96.88           C  
ATOM   3772  CB  ARG C  76       0.475  15.719  20.734  1.00 96.88           C  
ATOM   3773  O   ARG C  76       2.748  15.141  22.844  1.00 96.88           O  
ATOM   3774  CG  ARG C  76       0.290  16.547  19.469  1.00 96.88           C  
ATOM   3775  CD  ARG C  76       1.499  17.422  19.188  1.00 96.88           C  
ATOM   3776  NE  ARG C  76       1.279  18.297  18.047  1.00 96.88           N  
ATOM   3777  NH1 ARG C  76       3.453  19.062  17.953  1.00 96.88           N  
ATOM   3778  NH2 ARG C  76       1.903  19.797  16.422  1.00 96.88           N  
ATOM   3779  CZ  ARG C  76       2.213  19.047  17.469  1.00 96.88           C  
ATOM   3780  N   LYS C  77       1.722  13.305  22.547  1.00 95.25           N  
ATOM   3781  CA  LYS C  77       2.189  12.781  23.828  1.00 95.25           C  
ATOM   3782  C   LYS C  77       3.691  12.500  23.797  1.00 95.25           C  
ATOM   3783  CB  LYS C  77       1.432  11.500  24.188  1.00 95.25           C  
ATOM   3784  O   LYS C  77       4.402  12.797  24.750  1.00 95.25           O  
ATOM   3785  CG  LYS C  77       1.781  10.938  25.562  1.00 95.25           C  
ATOM   3786  CD  LYS C  77       0.995   9.672  25.859  1.00 95.25           C  
ATOM   3787  CE  LYS C  77       1.396   9.070  27.203  1.00 95.25           C  
ATOM   3788  NZ  LYS C  77       0.657   7.801  27.484  1.00 95.25           N  
ATOM   3789  N   ASN C  78       4.121  11.969  22.688  1.00 94.19           N  
ATOM   3790  CA  ASN C  78       5.523  11.586  22.562  1.00 94.19           C  
ATOM   3791  C   ASN C  78       6.375  12.734  22.031  1.00 94.19           C  
ATOM   3792  CB  ASN C  78       5.668  10.359  21.656  1.00 94.19           C  
ATOM   3793  O   ASN C  78       7.574  12.812  22.312  1.00 94.19           O  
ATOM   3794  CG  ASN C  78       5.160   9.086  22.312  1.00 94.19           C  
ATOM   3795  ND2 ASN C  78       4.008   8.609  21.859  1.00 94.19           N  
ATOM   3796  OD1 ASN C  78       5.797   8.547  23.219  1.00 94.19           O  
ATOM   3797  N   PHE C  79       5.805  13.570  21.203  1.00 95.06           N  
ATOM   3798  CA  PHE C  79       6.512  14.672  20.562  1.00 95.06           C  
ATOM   3799  C   PHE C  79       5.801  15.992  20.828  1.00 95.06           C  
ATOM   3800  CB  PHE C  79       6.637  14.430  19.047  1.00 95.06           C  
ATOM   3801  O   PHE C  79       5.453  16.719  19.875  1.00 95.06           O  
ATOM   3802  CG  PHE C  79       7.324  13.141  18.703  1.00 95.06           C  
ATOM   3803  CD1 PHE C  79       8.711  13.062  18.641  1.00 95.06           C  
ATOM   3804  CD2 PHE C  79       6.578  11.992  18.438  1.00 95.06           C  
ATOM   3805  CE1 PHE C  79       9.344  11.867  18.312  1.00 95.06           C  
ATOM   3806  CE2 PHE C  79       7.207  10.797  18.109  1.00 95.06           C  
ATOM   3807  CZ  PHE C  79       8.594  10.734  18.047  1.00 95.06           C  
ATOM   3808  N   GLU C  80       5.734  16.391  22.062  1.00 91.44           N  
ATOM   3809  CA  GLU C  80       4.961  17.531  22.516  1.00 91.44           C  
ATOM   3810  C   GLU C  80       5.516  18.844  21.969  1.00 91.44           C  
ATOM   3811  CB  GLU C  80       4.941  17.594  24.047  1.00 91.44           C  
ATOM   3812  O   GLU C  80       4.758  19.719  21.531  1.00 91.44           O  
ATOM   3813  CG  GLU C  80       3.965  18.609  24.625  1.00 91.44           C  
ATOM   3814  CD  GLU C  80       3.934  18.625  26.141  1.00 91.44           C  
ATOM   3815  OE1 GLU C  80       3.148  19.406  26.719  1.00 91.44           O  
ATOM   3816  OE2 GLU C  80       4.703  17.844  26.750  1.00 91.44           O  
ATOM   3817  N   THR C  81       6.777  18.891  21.844  1.00 91.50           N  
ATOM   3818  CA  THR C  81       7.398  20.172  21.547  1.00 91.50           C  
ATOM   3819  C   THR C  81       7.922  20.188  20.109  1.00 91.50           C  
ATOM   3820  CB  THR C  81       8.555  20.484  22.516  1.00 91.50           C  
ATOM   3821  O   THR C  81       8.648  21.109  19.719  1.00 91.50           O  
ATOM   3822  CG2 THR C  81       8.047  20.625  23.938  1.00 91.50           C  
ATOM   3823  OG1 THR C  81       9.516  19.422  22.453  1.00 91.50           O  
ATOM   3824  N   LEU C  82       7.684  19.234  19.438  1.00 94.25           N  
ATOM   3825  CA  LEU C  82       8.180  19.188  18.078  1.00 94.25           C  
ATOM   3826  C   LEU C  82       7.461  20.219  17.203  1.00 94.25           C  
ATOM   3827  CB  LEU C  82       7.988  17.781  17.484  1.00 94.25           C  
ATOM   3828  O   LEU C  82       6.230  20.219  17.109  1.00 94.25           O  
ATOM   3829  CG  LEU C  82       8.539  17.562  16.078  1.00 94.25           C  
ATOM   3830  CD1 LEU C  82      10.062  17.547  16.094  1.00 94.25           C  
ATOM   3831  CD2 LEU C  82       7.996  16.266  15.484  1.00 94.25           C  
ATOM   3832  N   ARG C  83       8.234  21.031  16.719  1.00 95.19           N  
ATOM   3833  CA  ARG C  83       7.707  22.000  15.758  1.00 95.19           C  
ATOM   3834  C   ARG C  83       7.348  21.328  14.445  1.00 95.19           C  
ATOM   3835  CB  ARG C  83       8.719  23.125  15.516  1.00 95.19           C  
ATOM   3836  O   ARG C  83       8.172  20.641  13.844  1.00 95.19           O  
ATOM   3837  CG  ARG C  83       8.820  24.125  16.656  1.00 95.19           C  
ATOM   3838  CD  ARG C  83       9.719  25.297  16.312  1.00 95.19           C  
ATOM   3839  NE  ARG C  83       9.336  26.500  17.031  1.00 95.19           N  
ATOM   3840  NH1 ARG C  83      10.953  27.844  16.062  1.00 95.19           N  
ATOM   3841  NH2 ARG C  83       9.500  28.719  17.609  1.00 95.19           N  
ATOM   3842  CZ  ARG C  83       9.930  27.688  16.906  1.00 95.19           C  
ATOM   3843  N   ILE C  84       6.098  21.641  13.961  1.00 95.94           N  
ATOM   3844  CA  ILE C  84       5.633  20.875  12.820  1.00 95.94           C  
ATOM   3845  C   ILE C  84       5.414  21.781  11.625  1.00 95.94           C  
ATOM   3846  CB  ILE C  84       4.336  20.094  13.156  1.00 95.94           C  
ATOM   3847  O   ILE C  84       5.117  21.328  10.523  1.00 95.94           O  
ATOM   3848  CG1 ILE C  84       3.270  21.062  13.695  1.00 95.94           C  
ATOM   3849  CG2 ILE C  84       4.617  18.969  14.148  1.00 95.94           C  
ATOM   3850  CD1 ILE C  84       1.890  20.422  13.836  1.00 95.94           C  
ATOM   3851  N   ASP C  85       5.527  23.109  11.789  1.00 95.44           N  
ATOM   3852  CA  ASP C  85       5.426  24.047  10.672  1.00 95.44           C  
ATOM   3853  C   ASP C  85       6.629  23.922   9.734  1.00 95.44           C  
ATOM   3854  CB  ASP C  85       5.301  25.484  11.180  1.00 95.44           C  
ATOM   3855  O   ASP C  85       6.477  23.578   8.562  1.00 95.44           O  
ATOM   3856  CG  ASP C  85       6.402  25.859  12.148  1.00 95.44           C  
ATOM   3857  OD1 ASP C  85       7.078  24.953  12.695  1.00 95.44           O  
ATOM   3858  OD2 ASP C  85       6.598  27.078  12.375  1.00 95.44           O  
ATOM   3859  N   VAL C  86       7.848  24.062  10.328  1.00 96.81           N  
ATOM   3860  CA  VAL C  86       9.125  23.844   9.656  1.00 96.81           C  
ATOM   3861  C   VAL C  86       9.914  22.766  10.398  1.00 96.81           C  
ATOM   3862  CB  VAL C  86       9.945  25.141   9.555  1.00 96.81           C  
ATOM   3863  O   VAL C  86      10.445  23.016  11.484  1.00 96.81           O  
ATOM   3864  CG1 VAL C  86      11.258  24.891   8.805  1.00 96.81           C  
ATOM   3865  CG2 VAL C  86       9.133  26.234   8.883  1.00 96.81           C  
ATOM   3866  N   LEU C  87       9.992  21.688   9.766  1.00 95.62           N  
ATOM   3867  CA  LEU C  87      10.633  20.531  10.383  1.00 95.62           C  
ATOM   3868  C   LEU C  87      12.148  20.625  10.242  1.00 95.62           C  
ATOM   3869  CB  LEU C  87      10.125  19.234   9.742  1.00 95.62           C  
ATOM   3870  O   LEU C  87      12.664  21.016   9.195  1.00 95.62           O  
ATOM   3871  CG  LEU C  87       8.656  18.891  10.000  1.00 95.62           C  
ATOM   3872  CD1 LEU C  87       8.203  17.781   9.055  1.00 95.62           C  
ATOM   3873  CD2 LEU C  87       8.453  18.484  11.453  1.00 95.62           C  
ATOM   3874  N   ASP C  88      12.805  20.328  11.320  1.00 94.69           N  
ATOM   3875  CA  ASP C  88      14.242  20.109  11.305  1.00 94.69           C  
ATOM   3876  C   ASP C  88      14.570  18.656  10.984  1.00 94.69           C  
ATOM   3877  CB  ASP C  88      14.867  20.500  12.648  1.00 94.69           C  
ATOM   3878  O   ASP C  88      14.203  17.750  11.734  1.00 94.69           O  
ATOM   3879  CG  ASP C  88      16.375  20.438  12.641  1.00 94.69           C  
ATOM   3880  OD1 ASP C  88      16.969  20.000  11.625  1.00 94.69           O  
ATOM   3881  OD2 ASP C  88      17.000  20.844  13.656  1.00 94.69           O  
ATOM   3882  N   PRO C  89      15.234  18.422   9.938  1.00 92.44           N  
ATOM   3883  CA  PRO C  89      15.570  17.047   9.555  1.00 92.44           C  
ATOM   3884  C   PRO C  89      16.281  16.281  10.664  1.00 92.44           C  
ATOM   3885  CB  PRO C  89      16.500  17.234   8.344  1.00 92.44           C  
ATOM   3886  O   PRO C  89      16.188  15.047  10.734  1.00 92.44           O  
ATOM   3887  CG  PRO C  89      16.141  18.578   7.801  1.00 92.44           C  
ATOM   3888  CD  PRO C  89      15.695  19.453   8.938  1.00 92.44           C  
ATOM   3889  N   GLU C  90      16.953  16.906  11.461  1.00 92.06           N  
ATOM   3890  CA  GLU C  90      17.672  16.266  12.555  1.00 92.06           C  
ATOM   3891  C   GLU C  90      16.719  15.688  13.594  1.00 92.06           C  
ATOM   3892  CB  GLU C  90      18.641  17.250  13.219  1.00 92.06           C  
ATOM   3893  O   GLU C  90      17.031  14.703  14.266  1.00 92.06           O  
ATOM   3894  CG  GLU C  90      19.844  17.609  12.352  1.00 92.06           C  
ATOM   3895  CD  GLU C  90      20.719  16.422  12.016  1.00 92.06           C  
ATOM   3896  OE1 GLU C  90      21.000  16.188  10.812  1.00 92.06           O  
ATOM   3897  OE2 GLU C  90      21.141  15.711  12.953  1.00 92.06           O  
ATOM   3898  N   GLU C  91      15.641  16.219  13.703  1.00 92.38           N  
ATOM   3899  CA  GLU C  91      14.633  15.742  14.641  1.00 92.38           C  
ATOM   3900  C   GLU C  91      13.945  14.484  14.109  1.00 92.38           C  
ATOM   3901  CB  GLU C  91      13.602  16.828  14.930  1.00 92.38           C  
ATOM   3902  O   GLU C  91      13.180  13.844  14.828  1.00 92.38           O  
ATOM   3903  CG  GLU C  91      14.156  18.016  15.719  1.00 92.38           C  
ATOM   3904  CD  GLU C  91      13.109  18.688  16.594  1.00 92.38           C  
ATOM   3905  OE1 GLU C  91      13.484  19.469  17.500  1.00 92.38           O  
ATOM   3906  OE2 GLU C  91      11.906  18.438  16.359  1.00 92.38           O  
ATOM   3907  N   LEU C  92      14.203  14.164  12.875  1.00 91.25           N  
ATOM   3908  CA  LEU C  92      13.609  12.984  12.250  1.00 91.25           C  
ATOM   3909  C   LEU C  92      14.672  11.930  11.977  1.00 91.25           C  
ATOM   3910  CB  LEU C  92      12.898  13.367  10.953  1.00 91.25           C  
ATOM   3911  O   LEU C  92      14.398  10.727  12.078  1.00 91.25           O  
ATOM   3912  CG  LEU C  92      11.656  14.242  11.086  1.00 91.25           C  
ATOM   3913  CD1 LEU C  92      11.312  14.883   9.742  1.00 91.25           C  
ATOM   3914  CD2 LEU C  92      10.484  13.422  11.609  1.00 91.25           C  
ATOM   3915  N   LYS C  93      15.852  12.383  11.734  1.00 86.62           N  
ATOM   3916  CA  LYS C  93      16.828  11.469  11.133  1.00 86.62           C  
ATOM   3917  C   LYS C  93      18.016  11.242  12.070  1.00 86.62           C  
ATOM   3918  CB  LYS C  93      17.312  12.008   9.789  1.00 86.62           C  
ATOM   3919  O   LYS C  93      18.781  10.289  11.883  1.00 86.62           O  
ATOM   3920  CG  LYS C  93      16.203  12.195   8.758  1.00 86.62           C  
ATOM   3921  CD  LYS C  93      15.578  10.867   8.367  1.00 86.62           C  
ATOM   3922  CE  LYS C  93      14.531  11.047   7.277  1.00 86.62           C  
ATOM   3923  NZ  LYS C  93      13.898   9.750   6.895  1.00 86.62           N  
ATOM   3924  N   SER C  94      18.219  12.094  13.086  1.00 88.25           N  
ATOM   3925  CA  SER C  94      19.312  11.883  14.023  1.00 88.25           C  
ATOM   3926  C   SER C  94      19.156  10.555  14.766  1.00 88.25           C  
ATOM   3927  CB  SER C  94      19.391  13.031  15.031  1.00 88.25           C  
ATOM   3928  O   SER C  94      18.078   9.977  14.789  1.00 88.25           O  
ATOM   3929  OG  SER C  94      18.281  13.000  15.914  1.00 88.25           O  
ATOM   3930  N   GLU C  95      20.188  10.102  15.242  1.00 87.00           N  
ATOM   3931  CA  GLU C  95      20.172   8.836  15.969  1.00 87.00           C  
ATOM   3932  C   GLU C  95      19.250   8.914  17.188  1.00 87.00           C  
ATOM   3933  CB  GLU C  95      21.578   8.438  16.406  1.00 87.00           C  
ATOM   3934  O   GLU C  95      18.484   7.988  17.438  1.00 87.00           O  
ATOM   3935  CG  GLU C  95      21.734   6.965  16.766  1.00 87.00           C  
ATOM   3936  CD  GLU C  95      23.156   6.551  17.047  1.00 87.00           C  
ATOM   3937  OE1 GLU C  95      23.391   5.375  17.406  1.00 87.00           O  
ATOM   3938  OE2 GLU C  95      24.062   7.414  16.922  1.00 87.00           O  
ATOM   3939  N   SER C  96      19.484   9.992  17.906  1.00 90.12           N  
ATOM   3940  CA  SER C  96      18.625  10.195  19.062  1.00 90.12           C  
ATOM   3941  C   SER C  96      17.156  10.273  18.656  1.00 90.12           C  
ATOM   3942  CB  SER C  96      19.016  11.461  19.812  1.00 90.12           C  
ATOM   3943  O   SER C  96      16.281   9.727  19.328  1.00 90.12           O  
ATOM   3944  OG  SER C  96      18.812  12.609  19.016  1.00 90.12           O  
ATOM   3945  N   ALA C  97      16.891  10.938  17.578  1.00 91.12           N  
ATOM   3946  CA  ALA C  97      15.523  11.070  17.078  1.00 91.12           C  
ATOM   3947  C   ALA C  97      14.961   9.727  16.625  1.00 91.12           C  
ATOM   3948  CB  ALA C  97      15.477  12.078  15.930  1.00 91.12           C  
ATOM   3949  O   ALA C  97      13.812   9.398  16.906  1.00 91.12           O  
ATOM   3950  N   LYS C  98      15.727   8.977  15.992  1.00 88.19           N  
ATOM   3951  CA  LYS C  98      15.305   7.660  15.516  1.00 88.19           C  
ATOM   3952  C   LYS C  98      14.938   6.746  16.672  1.00 88.19           C  
ATOM   3953  CB  LYS C  98      16.406   7.016  14.664  1.00 88.19           C  
ATOM   3954  O   LYS C  98      14.000   5.949  16.578  1.00 88.19           O  
ATOM   3955  CG  LYS C  98      16.594   7.664  13.297  1.00 88.19           C  
ATOM   3956  CD  LYS C  98      17.703   6.988  12.508  1.00 88.19           C  
ATOM   3957  CE  LYS C  98      17.953   7.680  11.180  1.00 88.19           C  
ATOM   3958  NZ  LYS C  98      19.078   7.062  10.430  1.00 88.19           N  
ATOM   3959  N   GLU C  99      15.703   6.883  17.719  1.00 88.75           N  
ATOM   3960  CA  GLU C  99      15.438   6.086  18.906  1.00 88.75           C  
ATOM   3961  C   GLU C  99      14.086   6.449  19.516  1.00 88.75           C  
ATOM   3962  CB  GLU C  99      16.547   6.270  19.938  1.00 88.75           C  
ATOM   3963  O   GLU C  99      13.391   5.590  20.062  1.00 88.75           O  
ATOM   3964  CG  GLU C  99      17.781   5.430  19.656  1.00 88.75           C  
ATOM   3965  CD  GLU C  99      18.938   5.719  20.625  1.00 88.75           C  
ATOM   3966  OE1 GLU C  99      20.031   5.152  20.438  1.00 88.75           O  
ATOM   3967  OE2 GLU C  99      18.734   6.523  21.562  1.00 88.75           O  
ATOM   3968  N   LYS C 100      13.750   7.668  19.422  1.00 92.44           N  
ATOM   3969  CA  LYS C 100      12.469   8.133  19.953  1.00 92.44           C  
ATOM   3970  C   LYS C 100      11.328   7.754  19.000  1.00 92.44           C  
ATOM   3971  CB  LYS C 100      12.492   9.641  20.156  1.00 92.44           C  
ATOM   3972  O   LYS C 100      10.250   7.344  19.453  1.00 92.44           O  
ATOM   3973  CG  LYS C 100      13.336  10.086  21.344  1.00 92.44           C  
ATOM   3974  CD  LYS C 100      13.273  11.594  21.547  1.00 92.44           C  
ATOM   3975  CE  LYS C 100      14.195  12.055  22.672  1.00 92.44           C  
ATOM   3976  NZ  LYS C 100      14.188  13.539  22.828  1.00 92.44           N  
ATOM   3977  N   TRP C 101      11.508   7.762  17.766  1.00 94.56           N  
ATOM   3978  CA  TRP C 101      10.484   7.523  16.734  1.00 94.56           C  
ATOM   3979  C   TRP C 101      10.180   6.035  16.609  1.00 94.56           C  
ATOM   3980  CB  TRP C 101      10.938   8.078  15.391  1.00 94.56           C  
ATOM   3981  O   TRP C 101       9.062   5.652  16.266  1.00 94.56           O  
ATOM   3982  CG  TRP C 101      10.609   9.531  15.188  1.00 94.56           C  
ATOM   3983  CD1 TRP C 101      11.477  10.586  15.242  1.00 94.56           C  
ATOM   3984  CD2 TRP C 101       9.320  10.078  14.898  1.00 94.56           C  
ATOM   3985  CE2 TRP C 101       9.477  11.477  14.797  1.00 94.56           C  
ATOM   3986  CE3 TRP C 101       8.047   9.523  14.719  1.00 94.56           C  
ATOM   3987  NE1 TRP C 101      10.797  11.766  15.008  1.00 94.56           N  
ATOM   3988  CH2 TRP C 101       7.172  11.766  14.344  1.00 94.56           C  
ATOM   3989  CZ2 TRP C 101       8.406  12.336  14.516  1.00 94.56           C  
ATOM   3990  CZ3 TRP C 101       6.980  10.375  14.445  1.00 94.56           C  
ATOM   3991  N   ARG C 102      11.125   5.258  16.859  1.00 92.06           N  
ATOM   3992  CA  ARG C 102      10.992   3.820  16.641  1.00 92.06           C  
ATOM   3993  C   ARG C 102       9.836   3.242  17.453  1.00 92.06           C  
ATOM   3994  CB  ARG C 102      12.297   3.100  17.000  1.00 92.06           C  
ATOM   3995  O   ARG C 102       8.953   2.586  16.906  1.00 92.06           O  
ATOM   3996  CG  ARG C 102      12.328   1.643  16.562  1.00 92.06           C  
ATOM   3997  CD  ARG C 102      13.703   1.023  16.781  1.00 92.06           C  
ATOM   3998  NE  ARG C 102      13.789  -0.317  16.203  1.00 92.06           N  
ATOM   3999  NH1 ARG C 102      16.078  -0.514  16.469  1.00 92.06           N  
ATOM   4000  NH2 ARG C 102      14.867  -2.229  15.531  1.00 92.06           N  
ATOM   4001  CZ  ARG C 102      14.906  -1.018  16.062  1.00 92.06           C  
ATOM   4002  N   PRO C 103       9.828   3.455  18.781  1.00 92.25           N  
ATOM   4003  CA  PRO C 103       8.695   2.938  19.547  1.00 92.25           C  
ATOM   4004  C   PRO C 103       7.355   3.490  19.062  1.00 92.25           C  
ATOM   4005  CB  PRO C 103       9.000   3.398  20.969  1.00 92.25           C  
ATOM   4006  O   PRO C 103       6.352   2.777  19.078  1.00 92.25           O  
ATOM   4007  CG  PRO C 103      10.445   3.766  20.953  1.00 92.25           C  
ATOM   4008  CD  PRO C 103      10.836   4.102  19.547  1.00 92.25           C  
ATOM   4009  N   PHE C 104       7.332   4.691  18.703  1.00 94.19           N  
ATOM   4010  CA  PHE C 104       6.117   5.312  18.188  1.00 94.19           C  
ATOM   4011  C   PHE C 104       5.645   4.605  16.922  1.00 94.19           C  
ATOM   4012  CB  PHE C 104       6.348   6.797  17.891  1.00 94.19           C  
ATOM   4013  O   PHE C 104       4.473   4.242  16.797  1.00 94.19           O  
ATOM   4014  CG  PHE C 104       5.180   7.477  17.234  1.00 94.19           C  
ATOM   4015  CD1 PHE C 104       5.156   7.656  15.852  1.00 94.19           C  
ATOM   4016  CD2 PHE C 104       4.109   7.941  17.984  1.00 94.19           C  
ATOM   4017  CE1 PHE C 104       4.078   8.281  15.234  1.00 94.19           C  
ATOM   4018  CE2 PHE C 104       3.029   8.570  17.375  1.00 94.19           C  
ATOM   4019  CZ  PHE C 104       3.016   8.742  16.000  1.00 94.19           C  
ATOM   4020  N   CYS C 105       6.508   4.418  16.016  1.00 93.06           N  
ATOM   4021  CA  CYS C 105       6.172   3.789  14.734  1.00 93.06           C  
ATOM   4022  C   CYS C 105       5.691   2.359  14.945  1.00 93.06           C  
ATOM   4023  CB  CYS C 105       7.379   3.799  13.797  1.00 93.06           C  
ATOM   4024  O   CYS C 105       4.695   1.940  14.352  1.00 93.06           O  
ATOM   4025  SG  CYS C 105       7.852   5.449  13.234  1.00 93.06           S  
ATOM   4026  N   LEU C 106       6.328   1.629  15.820  1.00 91.19           N  
ATOM   4027  CA  LEU C 106       6.023   0.221  16.047  1.00 91.19           C  
ATOM   4028  C   LEU C 106       4.664   0.063  16.719  1.00 91.19           C  
ATOM   4029  CB  LEU C 106       7.109  -0.432  16.906  1.00 91.19           C  
ATOM   4030  O   LEU C 106       4.023  -0.982  16.594  1.00 91.19           O  
ATOM   4031  CG  LEU C 106       8.430  -0.756  16.203  1.00 91.19           C  
ATOM   4032  CD1 LEU C 106       9.477  -1.210  17.219  1.00 91.19           C  
ATOM   4033  CD2 LEU C 106       8.211  -1.822  15.133  1.00 91.19           C  
ATOM   4034  N   LYS C 107       4.230   1.053  17.312  1.00 92.06           N  
ATOM   4035  CA  LYS C 107       2.920   1.035  17.969  1.00 92.06           C  
ATOM   4036  C   LYS C 107       1.805   0.893  16.922  1.00 92.06           C  
ATOM   4037  CB  LYS C 107       2.711   2.305  18.781  1.00 92.06           C  
ATOM   4038  O   LYS C 107       0.715   0.413  17.250  1.00 92.06           O  
ATOM   4039  CG  LYS C 107       1.489   2.260  19.688  1.00 92.06           C  
ATOM   4040  CD  LYS C 107       1.410   3.488  20.594  1.00 92.06           C  
ATOM   4041  CE  LYS C 107       0.172   3.459  21.469  1.00 92.06           C  
ATOM   4042  NZ  LYS C 107       0.088   4.664  22.344  1.00 92.06           N  
ATOM   4043  N   PHE C 108       2.102   1.267  15.773  1.00 92.94           N  
ATOM   4044  CA  PHE C 108       1.052   1.299  14.766  1.00 92.94           C  
ATOM   4045  C   PHE C 108       1.218   0.151  13.773  1.00 92.94           C  
ATOM   4046  CB  PHE C 108       1.060   2.639  14.023  1.00 92.94           C  
ATOM   4047  O   PHE C 108       0.577   0.135  12.719  1.00 92.94           O  
ATOM   4048  CG  PHE C 108       0.539   3.789  14.836  1.00 92.94           C  
ATOM   4049  CD1 PHE C 108      -0.828   4.004  14.969  1.00 92.94           C  
ATOM   4050  CD2 PHE C 108       1.416   4.656  15.477  1.00 92.94           C  
ATOM   4051  CE1 PHE C 108      -1.312   5.066  15.727  1.00 92.94           C  
ATOM   4052  CE2 PHE C 108       0.939   5.723  16.234  1.00 92.94           C  
ATOM   4053  CZ  PHE C 108      -0.425   5.930  16.359  1.00 92.94           C  
ATOM   4054  N   ASN C 109       2.148  -0.714  14.195  1.00 88.94           N  
ATOM   4055  CA  ASN C 109       2.242  -1.963  13.445  1.00 88.94           C  
ATOM   4056  C   ASN C 109       0.968  -2.791  13.570  1.00 88.94           C  
ATOM   4057  CB  ASN C 109       3.455  -2.775  13.898  1.00 88.94           C  
ATOM   4058  O   ASN C 109       0.555  -3.133  14.680  1.00 88.94           O  
ATOM   4059  CG  ASN C 109       3.701  -3.996  13.039  1.00 88.94           C  
ATOM   4060  ND2 ASN C 109       4.703  -4.785  13.398  1.00 88.94           N  
ATOM   4061  OD1 ASN C 109       2.996  -4.227  12.055  1.00 88.94           O  
ATOM   4062  N   GLY C 110       0.220  -2.961  12.453  1.00 82.06           N  
ATOM   4063  CA  GLY C 110      -1.032  -3.701  12.469  1.00 82.06           C  
ATOM   4064  C   GLY C 110      -2.252  -2.807  12.570  1.00 82.06           C  
ATOM   4065  O   GLY C 110      -3.385  -3.277  12.453  1.00 82.06           O  
ATOM   4066  N   ILE C 111      -2.053  -1.578  12.836  1.00 87.56           N  
ATOM   4067  CA  ILE C 111      -3.139  -0.610  12.938  1.00 87.56           C  
ATOM   4068  C   ILE C 111      -3.236   0.194  11.641  1.00 87.56           C  
ATOM   4069  CB  ILE C 111      -2.943   0.336  14.141  1.00 87.56           C  
ATOM   4070  O   ILE C 111      -4.320   0.340  11.078  1.00 87.56           O  
ATOM   4071  CG1 ILE C 111      -2.875  -0.467  15.445  1.00 87.56           C  
ATOM   4072  CG2 ILE C 111      -4.062   1.378  14.203  1.00 87.56           C  
ATOM   4073  CD1 ILE C 111      -2.504   0.365  16.672  1.00 87.56           C  
ATOM   4074  N   VAL C 112      -2.055   0.614  11.180  1.00 88.81           N  
ATOM   4075  CA  VAL C 112      -1.951   1.342   9.914  1.00 88.81           C  
ATOM   4076  C   VAL C 112      -1.269   0.467   8.867  1.00 88.81           C  
ATOM   4077  CB  VAL C 112      -1.179   2.668  10.094  1.00 88.81           C  
ATOM   4078  O   VAL C 112      -0.131   0.031   9.062  1.00 88.81           O  
ATOM   4079  CG1 VAL C 112      -1.027   3.383   8.750  1.00 88.81           C  
ATOM   4080  CG2 VAL C 112      -1.885   3.568  11.102  1.00 88.81           C  
ATOM   4081  N   GLU C 113      -1.978   0.267   7.902  1.00 84.81           N  
ATOM   4082  CA  GLU C 113      -1.411  -0.521   6.812  1.00 84.81           C  
ATOM   4083  C   GLU C 113      -0.197   0.173   6.203  1.00 84.81           C  
ATOM   4084  CB  GLU C 113      -2.465  -0.783   5.734  1.00 84.81           C  
ATOM   4085  O   GLU C 113      -0.206   1.390   6.004  1.00 84.81           O  
ATOM   4086  CG  GLU C 113      -2.135  -1.956   4.820  1.00 84.81           C  
ATOM   4087  CD  GLU C 113      -3.223  -2.248   3.801  1.00 84.81           C  
ATOM   4088  OE1 GLU C 113      -3.012  -3.111   2.920  1.00 84.81           O  
ATOM   4089  OE2 GLU C 113      -4.297  -1.608   3.885  1.00 84.81           O  
ATOM   4090  N   ASP C 114       0.878  -0.576   5.945  1.00 84.00           N  
ATOM   4091  CA  ASP C 114       2.088  -0.046   5.320  1.00 84.00           C  
ATOM   4092  C   ASP C 114       2.631   1.146   6.105  1.00 84.00           C  
ATOM   4093  CB  ASP C 114       1.811   0.359   3.871  1.00 84.00           C  
ATOM   4094  O   ASP C 114       3.045   2.146   5.516  1.00 84.00           O  
ATOM   4095  CG  ASP C 114       1.474  -0.822   2.979  1.00 84.00           C  
ATOM   4096  OD1 ASP C 114       1.933  -1.950   3.262  1.00 84.00           O  
ATOM   4097  OD2 ASP C 114       0.746  -0.623   1.983  1.00 84.00           O  
ATOM   4098  N   PHE C 115       2.516   1.075   7.445  1.00 87.44           N  
ATOM   4099  CA  PHE C 115       2.891   2.172   8.328  1.00 87.44           C  
ATOM   4100  C   PHE C 115       4.348   2.561   8.117  1.00 87.44           C  
ATOM   4101  CB  PHE C 115       2.654   1.787   9.797  1.00 87.44           C  
ATOM   4102  O   PHE C 115       4.734   3.707   8.367  1.00 87.44           O  
ATOM   4103  CG  PHE C 115       3.697   0.858  10.352  1.00 87.44           C  
ATOM   4104  CD1 PHE C 115       3.623  -0.511  10.125  1.00 87.44           C  
ATOM   4105  CD2 PHE C 115       4.754   1.353  11.109  1.00 87.44           C  
ATOM   4106  CE1 PHE C 115       4.586  -1.374  10.641  1.00 87.44           C  
ATOM   4107  CE2 PHE C 115       5.719   0.497  11.625  1.00 87.44           C  
ATOM   4108  CZ  PHE C 115       5.637  -0.866  11.391  1.00 87.44           C  
ATOM   4109  N   ASN C 116       5.203   1.658   7.617  1.00 87.69           N  
ATOM   4110  CA  ASN C 116       6.637   1.889   7.465  1.00 87.69           C  
ATOM   4111  C   ASN C 116       7.016   2.139   6.008  1.00 87.69           C  
ATOM   4112  CB  ASN C 116       7.434   0.708   8.023  1.00 87.69           C  
ATOM   4113  O   ASN C 116       8.195   2.141   5.660  1.00 87.69           O  
ATOM   4114  CG  ASN C 116       7.215  -0.569   7.238  1.00 87.69           C  
ATOM   4115  ND2 ASN C 116       8.086  -1.549   7.441  1.00 87.69           N  
ATOM   4116  OD1 ASN C 116       6.273  -0.673   6.449  1.00 87.69           O  
ATOM   4117  N   TYR C 117       5.984   2.285   5.102  1.00 86.69           N  
ATOM   4118  CA  TYR C 117       6.215   2.559   3.688  1.00 86.69           C  
ATOM   4119  C   TYR C 117       6.809   3.945   3.488  1.00 86.69           C  
ATOM   4120  CB  TYR C 117       4.906   2.434   2.900  1.00 86.69           C  
ATOM   4121  O   TYR C 117       6.406   4.902   4.156  1.00 86.69           O  
ATOM   4122  CG  TYR C 117       5.102   2.355   1.405  1.00 86.69           C  
ATOM   4123  CD1 TYR C 117       4.895   3.471   0.596  1.00 86.69           C  
ATOM   4124  CD2 TYR C 117       5.496   1.168   0.800  1.00 86.69           C  
ATOM   4125  CE1 TYR C 117       5.070   3.402  -0.782  1.00 86.69           C  
ATOM   4126  CE2 TYR C 117       5.680   1.088  -0.577  1.00 86.69           C  
ATOM   4127  OH  TYR C 117       5.641   2.137  -2.721  1.00 86.69           O  
ATOM   4128  CZ  TYR C 117       5.465   2.209  -1.358  1.00 86.69           C  
ATOM   4129  N   GLY C 118       7.832   4.090   2.648  1.00 86.56           N  
ATOM   4130  CA  GLY C 118       8.477   5.363   2.367  1.00 86.56           C  
ATOM   4131  C   GLY C 118       7.535   6.379   1.739  1.00 86.56           C  
ATOM   4132  O   GLY C 118       6.926   6.109   0.704  1.00 86.56           O  
ATOM   4133  N   THR C 119       7.473   7.508   2.303  1.00 90.88           N  
ATOM   4134  CA  THR C 119       6.574   8.586   1.901  1.00 90.88           C  
ATOM   4135  C   THR C 119       7.293   9.930   1.934  1.00 90.88           C  
ATOM   4136  CB  THR C 119       5.332   8.641   2.807  1.00 90.88           C  
ATOM   4137  O   THR C 119       8.211  10.133   2.736  1.00 90.88           O  
ATOM   4138  CG2 THR C 119       4.316   9.648   2.283  1.00 90.88           C  
ATOM   4139  OG1 THR C 119       4.723   7.348   2.854  1.00 90.88           O  
ATOM   4140  N   LEU C 120       6.980  10.789   1.100  1.00 92.38           N  
ATOM   4141  CA  LEU C 120       7.570  12.125   1.051  1.00 92.38           C  
ATOM   4142  C   LEU C 120       6.871  13.062   2.025  1.00 92.38           C  
ATOM   4143  CB  LEU C 120       7.496  12.688  -0.369  1.00 92.38           C  
ATOM   4144  O   LEU C 120       5.645  13.062   2.121  1.00 92.38           O  
ATOM   4145  CG  LEU C 120       8.312  11.961  -1.436  1.00 92.38           C  
ATOM   4146  CD1 LEU C 120       8.031  12.547  -2.814  1.00 92.38           C  
ATOM   4147  CD2 LEU C 120       9.805  12.039  -1.111  1.00 92.38           C  
ATOM   4148  N   LEU C 121       7.648  13.750   2.668  1.00 95.88           N  
ATOM   4149  CA  LEU C 121       7.180  14.703   3.672  1.00 95.88           C  
ATOM   4150  C   LEU C 121       7.785  16.078   3.436  1.00 95.88           C  
ATOM   4151  CB  LEU C 121       7.531  14.211   5.078  1.00 95.88           C  
ATOM   4152  O   LEU C 121       8.984  16.203   3.168  1.00 95.88           O  
ATOM   4153  CG  LEU C 121       7.148  15.133   6.234  1.00 95.88           C  
ATOM   4154  CD1 LEU C 121       5.633  15.203   6.383  1.00 95.88           C  
ATOM   4155  CD2 LEU C 121       7.797  14.672   7.531  1.00 95.88           C  
ATOM   4156  N   ARG C 122       6.977  17.047   3.502  1.00 95.69           N  
ATOM   4157  CA  ARG C 122       7.441  18.422   3.346  1.00 95.69           C  
ATOM   4158  C   ARG C 122       8.109  18.922   4.621  1.00 95.69           C  
ATOM   4159  CB  ARG C 122       6.281  19.344   2.969  1.00 95.69           C  
ATOM   4160  O   ARG C 122       7.602  18.703   5.723  1.00 95.69           O  
ATOM   4161  CG  ARG C 122       5.688  19.062   1.598  1.00 95.69           C  
ATOM   4162  CD  ARG C 122       4.469  19.922   1.319  1.00 95.69           C  
ATOM   4163  NE  ARG C 122       3.361  19.609   2.217  1.00 95.69           N  
ATOM   4164  NH1 ARG C 122       2.318  21.656   2.006  1.00 95.69           N  
ATOM   4165  NH2 ARG C 122       1.411  20.031   3.350  1.00 95.69           N  
ATOM   4166  CZ  ARG C 122       2.365  20.438   2.521  1.00 95.69           C  
ATOM   4167  N   LEU C 123       9.156  19.688   4.473  1.00 95.69           N  
ATOM   4168  CA  LEU C 123       9.828  20.312   5.605  1.00 95.69           C  
ATOM   4169  C   LEU C 123       9.102  21.578   6.047  1.00 95.69           C  
ATOM   4170  CB  LEU C 123      11.281  20.641   5.246  1.00 95.69           C  
ATOM   4171  O   LEU C 123       8.773  21.719   7.227  1.00 95.69           O  
ATOM   4172  CG  LEU C 123      12.219  19.453   5.039  1.00 95.69           C  
ATOM   4173  CD1 LEU C 123      13.539  19.922   4.438  1.00 95.69           C  
ATOM   4174  CD2 LEU C 123      12.453  18.719   6.355  1.00 95.69           C  
ATOM   4175  N   ASP C 124       8.883  22.375   5.137  1.00 95.56           N  
ATOM   4176  CA  ASP C 124       8.047  23.547   5.340  1.00 95.56           C  
ATOM   4177  C   ASP C 124       6.641  23.328   4.793  1.00 95.56           C  
ATOM   4178  CB  ASP C 124       8.680  24.781   4.676  1.00 95.56           C  
ATOM   4179  O   ASP C 124       6.453  23.141   3.588  1.00 95.56           O  
ATOM   4180  CG  ASP C 124       7.965  26.078   5.023  1.00 95.56           C  
ATOM   4181  OD1 ASP C 124       6.801  26.031   5.477  1.00 95.56           O  
ATOM   4182  OD2 ASP C 124       8.578  27.156   4.844  1.00 95.56           O  
ATOM   4183  N   CYS C 125       5.672  23.375   5.652  1.00 94.44           N  
ATOM   4184  CA  CYS C 125       4.309  23.016   5.277  1.00 94.44           C  
ATOM   4185  C   CYS C 125       3.660  24.125   4.457  1.00 94.44           C  
ATOM   4186  CB  CYS C 125       3.469  22.719   6.520  1.00 94.44           C  
ATOM   4187  O   CYS C 125       2.617  23.906   3.838  1.00 94.44           O  
ATOM   4188  SG  CYS C 125       3.195  24.172   7.562  1.00 94.44           S  
ATOM   4189  N   SER C 126       4.168  25.297   4.449  1.00 91.62           N  
ATOM   4190  CA  SER C 126       3.623  26.422   3.695  1.00 91.62           C  
ATOM   4191  C   SER C 126       4.004  26.344   2.221  1.00 91.62           C  
ATOM   4192  CB  SER C 126       4.113  27.750   4.273  1.00 91.62           C  
ATOM   4193  O   SER C 126       3.434  27.047   1.384  1.00 91.62           O  
ATOM   4194  OG  SER C 126       5.504  27.922   4.047  1.00 91.62           O  
ATOM   4195  N   GLN C 127       4.934  25.438   1.923  1.00 89.94           N  
ATOM   4196  CA  GLN C 127       5.434  25.281   0.561  1.00 89.94           C  
ATOM   4197  C   GLN C 127       5.078  23.922  -0.007  1.00 89.94           C  
ATOM   4198  CB  GLN C 127       6.949  25.500   0.518  1.00 89.94           C  
ATOM   4199  O   GLN C 127       4.570  23.047   0.713  1.00 89.94           O  
ATOM   4200  CG  GLN C 127       7.398  26.844   1.051  1.00 89.94           C  
ATOM   4201  CD  GLN C 127       8.867  27.109   0.799  1.00 89.94           C  
ATOM   4202  NE2 GLN C 127       9.344  28.281   1.231  1.00 89.94           N  
ATOM   4203  OE1 GLN C 127       9.578  26.281   0.221  1.00 89.94           O  
ATOM   4204  N   GLY C 128       5.250  23.797  -1.268  1.00 90.12           N  
ATOM   4205  CA  GLY C 128       4.973  22.531  -1.946  1.00 90.12           C  
ATOM   4206  C   GLY C 128       6.133  21.562  -1.885  1.00 90.12           C  
ATOM   4207  O   GLY C 128       7.074  21.750  -1.117  1.00 90.12           O  
ATOM   4208  N   TYR C 129       5.945  20.469  -2.535  1.00 89.69           N  
ATOM   4209  CA  TYR C 129       6.988  19.453  -2.648  1.00 89.69           C  
ATOM   4210  C   TYR C 129       8.062  19.875  -3.635  1.00 89.69           C  
ATOM   4211  CB  TYR C 129       6.387  18.109  -3.086  1.00 89.69           C  
ATOM   4212  O   TYR C 129       7.793  20.062  -4.824  1.00 89.69           O  
ATOM   4213  CG  TYR C 129       5.559  17.438  -2.018  1.00 89.69           C  
ATOM   4214  CD1 TYR C 129       6.145  16.594  -1.074  1.00 89.69           C  
ATOM   4215  CD2 TYR C 129       4.184  17.641  -1.951  1.00 89.69           C  
ATOM   4216  CE1 TYR C 129       5.383  15.977  -0.089  1.00 89.69           C  
ATOM   4217  CE2 TYR C 129       3.412  17.031  -0.971  1.00 89.69           C  
ATOM   4218  OH  TYR C 129       3.260  15.586   0.926  1.00 89.69           O  
ATOM   4219  CZ  TYR C 129       4.020  16.203  -0.046  1.00 89.69           C  
ATOM   4220  N   THR C 130       9.242  20.125  -3.201  1.00 84.62           N  
ATOM   4221  CA  THR C 130      10.453  20.422  -3.965  1.00 84.62           C  
ATOM   4222  C   THR C 130      11.625  19.594  -3.477  1.00 84.62           C  
ATOM   4223  CB  THR C 130      10.805  21.922  -3.875  1.00 84.62           C  
ATOM   4224  O   THR C 130      11.531  18.906  -2.453  1.00 84.62           O  
ATOM   4225  CG2 THR C 130       9.633  22.797  -4.297  1.00 84.62           C  
ATOM   4226  OG1 THR C 130      11.164  22.234  -2.523  1.00 84.62           O  
ATOM   4227  N   GLU C 131      12.586  19.562  -4.199  1.00 79.88           N  
ATOM   4228  CA  GLU C 131      13.766  18.797  -3.824  1.00 79.88           C  
ATOM   4229  C   GLU C 131      14.320  19.250  -2.479  1.00 79.88           C  
ATOM   4230  CB  GLU C 131      14.844  18.922  -4.902  1.00 79.88           C  
ATOM   4231  O   GLU C 131      14.750  18.438  -1.667  1.00 79.88           O  
ATOM   4232  CG  GLU C 131      16.016  17.969  -4.707  1.00 79.88           C  
ATOM   4233  CD  GLU C 131      17.062  18.062  -5.805  1.00 79.88           C  
ATOM   4234  OE1 GLU C 131      18.078  17.328  -5.746  1.00 79.88           O  
ATOM   4235  OE2 GLU C 131      16.875  18.891  -6.727  1.00 79.88           O  
ATOM   4236  N   GLU C 132      14.297  20.578  -2.232  1.00 84.69           N  
ATOM   4237  CA  GLU C 132      14.859  21.156  -1.015  1.00 84.69           C  
ATOM   4238  C   GLU C 132      13.883  21.031   0.155  1.00 84.69           C  
ATOM   4239  CB  GLU C 132      15.227  22.625  -1.233  1.00 84.69           C  
ATOM   4240  O   GLU C 132      14.305  20.953   1.312  1.00 84.69           O  
ATOM   4241  CG  GLU C 132      16.328  22.828  -2.266  1.00 84.69           C  
ATOM   4242  CD  GLU C 132      16.578  24.297  -2.586  1.00 84.69           C  
ATOM   4243  OE1 GLU C 132      17.453  24.594  -3.438  1.00 84.69           O  
ATOM   4244  OE2 GLU C 132      15.898  25.156  -1.981  1.00 84.69           O  
ATOM   4245  N   ASN C 133      12.680  21.000  -0.124  1.00 91.50           N  
ATOM   4246  CA  ASN C 133      11.656  21.047   0.918  1.00 91.50           C  
ATOM   4247  C   ASN C 133      11.039  19.672   1.156  1.00 91.50           C  
ATOM   4248  CB  ASN C 133      10.570  22.062   0.563  1.00 91.50           C  
ATOM   4249  O   ASN C 133       9.883  19.562   1.577  1.00 91.50           O  
ATOM   4250  CG  ASN C 133       9.641  22.344   1.723  1.00 91.50           C  
ATOM   4251  ND2 ASN C 133       8.352  22.484   1.429  1.00 91.50           N  
ATOM   4252  OD1 ASN C 133      10.070  22.438   2.875  1.00 91.50           O  
ATOM   4253  N   THR C 134      11.680  18.656   0.713  1.00 91.75           N  
ATOM   4254  CA  THR C 134      11.117  17.312   0.808  1.00 91.75           C  
ATOM   4255  C   THR C 134      12.086  16.359   1.488  1.00 91.75           C  
ATOM   4256  CB  THR C 134      10.742  16.766  -0.582  1.00 91.75           C  
ATOM   4257  O   THR C 134      13.297  16.438   1.263  1.00 91.75           O  
ATOM   4258  CG2 THR C 134      10.109  15.383  -0.477  1.00 91.75           C  
ATOM   4259  OG1 THR C 134       9.805  17.656  -1.205  1.00 91.75           O  
ATOM   4260  N   ILE C 135      11.531  15.500   2.332  1.00 90.50           N  
ATOM   4261  CA  ILE C 135      12.312  14.469   3.004  1.00 90.50           C  
ATOM   4262  C   ILE C 135      11.555  13.148   2.979  1.00 90.50           C  
ATOM   4263  CB  ILE C 135      12.641  14.875   4.461  1.00 90.50           C  
ATOM   4264  O   ILE C 135      10.328  13.133   2.859  1.00 90.50           O  
ATOM   4265  CG1 ILE C 135      13.742  13.969   5.027  1.00 90.50           C  
ATOM   4266  CG2 ILE C 135      11.391  14.820   5.332  1.00 90.50           C  
ATOM   4267  CD1 ILE C 135      14.375  14.492   6.309  1.00 90.50           C  
ATOM   4268  N   PHE C 136      12.305  12.133   3.096  1.00 90.06           N  
ATOM   4269  CA  PHE C 136      11.703  10.805   3.168  1.00 90.06           C  
ATOM   4270  C   PHE C 136      11.375  10.438   4.609  1.00 90.06           C  
ATOM   4271  CB  PHE C 136      12.648   9.758   2.562  1.00 90.06           C  
ATOM   4272  O   PHE C 136      12.172  10.680   5.516  1.00 90.06           O  
ATOM   4273  CG  PHE C 136      12.531   9.633   1.068  1.00 90.06           C  
ATOM   4274  CD1 PHE C 136      11.438   9.000   0.493  1.00 90.06           C  
ATOM   4275  CD2 PHE C 136      13.516  10.141   0.237  1.00 90.06           C  
ATOM   4276  CE1 PHE C 136      11.328   8.875  -0.891  1.00 90.06           C  
ATOM   4277  CE2 PHE C 136      13.414  10.023  -1.146  1.00 90.06           C  
ATOM   4278  CZ  PHE C 136      12.320   9.391  -1.708  1.00 90.06           C  
ATOM   4279  N   ALA C 137      10.164   9.914   4.777  1.00 91.88           N  
ATOM   4280  CA  ALA C 137       9.711   9.445   6.086  1.00 91.88           C  
ATOM   4281  C   ALA C 137       8.781   8.250   5.953  1.00 91.88           C  
ATOM   4282  CB  ALA C 137       9.016  10.578   6.844  1.00 91.88           C  
ATOM   4283  O   ALA C 137       8.133   8.070   4.918  1.00 91.88           O  
ATOM   4284  N   PRO C 138       8.828   7.422   6.926  1.00 92.00           N  
ATOM   4285  CA  PRO C 138       7.820   6.359   6.926  1.00 92.00           C  
ATOM   4286  C   PRO C 138       6.391   6.898   6.910  1.00 92.00           C  
ATOM   4287  CB  PRO C 138       8.102   5.605   8.227  1.00 92.00           C  
ATOM   4288  O   PRO C 138       6.141   8.000   7.406  1.00 92.00           O  
ATOM   4289  CG  PRO C 138       9.500   5.988   8.594  1.00 92.00           C  
ATOM   4290  CD  PRO C 138       9.773   7.371   8.070  1.00 92.00           C  
ATOM   4291  N   ARG C 139       5.516   6.168   6.449  1.00 94.31           N  
ATOM   4292  CA  ARG C 139       4.121   6.562   6.270  1.00 94.31           C  
ATOM   4293  C   ARG C 139       3.508   7.016   7.590  1.00 94.31           C  
ATOM   4294  CB  ARG C 139       3.309   5.406   5.680  1.00 94.31           C  
ATOM   4295  O   ARG C 139       2.760   7.996   7.629  1.00 94.31           O  
ATOM   4296  CG  ARG C 139       1.883   5.785   5.309  1.00 94.31           C  
ATOM   4297  CD  ARG C 139       1.326   4.883   4.219  1.00 94.31           C  
ATOM   4298  NE  ARG C 139       2.166   4.902   3.021  1.00 94.31           N  
ATOM   4299  NH1 ARG C 139       1.104   3.127   1.996  1.00 94.31           N  
ATOM   4300  NH2 ARG C 139       2.859   4.176   0.958  1.00 94.31           N  
ATOM   4301  CZ  ARG C 139       2.041   4.066   1.994  1.00 94.31           C  
ATOM   4302  N   ILE C 140       3.746   6.328   8.617  1.00 95.88           N  
ATOM   4303  CA  ILE C 140       3.168   6.664   9.914  1.00 95.88           C  
ATOM   4304  C   ILE C 140       3.703   8.016  10.383  1.00 95.88           C  
ATOM   4305  CB  ILE C 140       3.471   5.570  10.969  1.00 95.88           C  
ATOM   4306  O   ILE C 140       2.980   8.789  11.016  1.00 95.88           O  
ATOM   4307  CG1 ILE C 140       2.662   5.824  12.242  1.00 95.88           C  
ATOM   4308  CG2 ILE C 140       4.973   5.512  11.273  1.00 95.88           C  
ATOM   4309  CD1 ILE C 140       1.155   5.832  12.031  1.00 95.88           C  
ATOM   4310  N   GLN C 141       4.926   8.344  10.172  1.00 95.75           N  
ATOM   4311  CA  GLN C 141       5.473   9.664  10.484  1.00 95.75           C  
ATOM   4312  C   GLN C 141       4.793  10.750   9.656  1.00 95.75           C  
ATOM   4313  CB  GLN C 141       6.984   9.688  10.250  1.00 95.75           C  
ATOM   4314  O   GLN C 141       4.480  11.828  10.172  1.00 95.75           O  
ATOM   4315  CG  GLN C 141       7.789   8.977  11.328  1.00 95.75           C  
ATOM   4316  CD  GLN C 141       9.281   9.070  11.102  1.00 95.75           C  
ATOM   4317  NE2 GLN C 141      10.062   8.664  12.102  1.00 95.75           N  
ATOM   4318  OE1 GLN C 141       9.742   9.516  10.039  1.00 95.75           O  
ATOM   4319  N   PHE C 142       4.637  10.453   8.406  1.00 96.69           N  
ATOM   4320  CA  PHE C 142       3.902  11.344   7.523  1.00 96.69           C  
ATOM   4321  C   PHE C 142       2.512  11.633   8.078  1.00 96.69           C  
ATOM   4322  CB  PHE C 142       3.793  10.750   6.117  1.00 96.69           C  
ATOM   4323  O   PHE C 142       2.127  12.797   8.227  1.00 96.69           O  
ATOM   4324  CG  PHE C 142       2.857  11.500   5.207  1.00 96.69           C  
ATOM   4325  CD1 PHE C 142       1.525  11.117   5.090  1.00 96.69           C  
ATOM   4326  CD2 PHE C 142       3.309  12.586   4.469  1.00 96.69           C  
ATOM   4327  CE1 PHE C 142       0.657  11.812   4.250  1.00 96.69           C  
ATOM   4328  CE2 PHE C 142       2.445  13.281   3.629  1.00 96.69           C  
ATOM   4329  CZ  PHE C 142       1.121  12.891   3.520  1.00 96.69           C  
ATOM   4330  N   PHE C 143       1.788  10.602   8.430  1.00 97.38           N  
ATOM   4331  CA  PHE C 143       0.444  10.773   8.969  1.00 97.38           C  
ATOM   4332  C   PHE C 143       0.476  11.570  10.266  1.00 97.38           C  
ATOM   4333  CB  PHE C 143      -0.212   9.406   9.211  1.00 97.38           C  
ATOM   4334  O   PHE C 143      -0.331  12.484  10.461  1.00 97.38           O  
ATOM   4335  CG  PHE C 143      -0.748   8.766   7.965  1.00 97.38           C  
ATOM   4336  CD1 PHE C 143      -1.389   9.523   6.992  1.00 97.38           C  
ATOM   4337  CD2 PHE C 143      -0.611   7.395   7.762  1.00 97.38           C  
ATOM   4338  CE1 PHE C 143      -1.886   8.930   5.836  1.00 97.38           C  
ATOM   4339  CE2 PHE C 143      -1.104   6.793   6.609  1.00 97.38           C  
ATOM   4340  CZ  PHE C 143      -1.743   7.559   5.645  1.00 97.38           C  
ATOM   4341  N   ALA C 144       1.352  11.234  11.102  1.00 97.62           N  
ATOM   4342  CA  ALA C 144       1.439  11.922  12.383  1.00 97.62           C  
ATOM   4343  C   ALA C 144       1.663  13.414  12.195  1.00 97.62           C  
ATOM   4344  CB  ALA C 144       2.559  11.320  13.234  1.00 97.62           C  
ATOM   4345  O   ALA C 144       0.961  14.234  12.789  1.00 97.62           O  
ATOM   4346  N   ILE C 145       2.598  13.773  11.391  1.00 97.56           N  
ATOM   4347  CA  ILE C 145       2.984  15.172  11.188  1.00 97.56           C  
ATOM   4348  C   ILE C 145       1.898  15.891  10.391  1.00 97.56           C  
ATOM   4349  CB  ILE C 145       4.344  15.273  10.453  1.00 97.56           C  
ATOM   4350  O   ILE C 145       1.473  16.984  10.766  1.00 97.56           O  
ATOM   4351  CG1 ILE C 145       5.477  14.797  11.367  1.00 97.56           C  
ATOM   4352  CG2 ILE C 145       4.590  16.703   9.984  1.00 97.56           C  
ATOM   4353  CD1 ILE C 145       6.805  14.594  10.648  1.00 97.56           C  
ATOM   4354  N   GLU C 146       1.365  15.297   9.367  1.00 97.44           N  
ATOM   4355  CA  GLU C 146       0.382  15.953   8.508  1.00 97.44           C  
ATOM   4356  C   GLU C 146      -0.975  16.047   9.203  1.00 97.44           C  
ATOM   4357  CB  GLU C 146       0.241  15.219   7.180  1.00 97.44           C  
ATOM   4358  O   GLU C 146      -1.708  17.031   9.016  1.00 97.44           O  
ATOM   4359  CG  GLU C 146       1.399  15.453   6.219  1.00 97.44           C  
ATOM   4360  CD  GLU C 146       1.543  16.906   5.797  1.00 97.44           C  
ATOM   4361  OE1 GLU C 146       2.688  17.359   5.578  1.00 97.44           O  
ATOM   4362  OE2 GLU C 146       0.502  17.594   5.684  1.00 97.44           O  
ATOM   4363  N   ILE C 147      -1.317  15.086   9.961  1.00 97.06           N  
ATOM   4364  CA  ILE C 147      -2.535  15.180  10.758  1.00 97.06           C  
ATOM   4365  C   ILE C 147      -2.400  16.312  11.773  1.00 97.06           C  
ATOM   4366  CB  ILE C 147      -2.842  13.844  11.484  1.00 97.06           C  
ATOM   4367  O   ILE C 147      -3.332  17.094  11.969  1.00 97.06           O  
ATOM   4368  CG1 ILE C 147      -3.291  12.789  10.469  1.00 97.06           C  
ATOM   4369  CG2 ILE C 147      -3.900  14.055  12.570  1.00 97.06           C  
ATOM   4370  CD1 ILE C 147      -3.320  11.367  11.031  1.00 97.06           C  
ATOM   4371  N   ALA C 148      -1.329  16.406  12.391  1.00 97.62           N  
ATOM   4372  CA  ALA C 148      -1.082  17.500  13.328  1.00 97.62           C  
ATOM   4373  C   ALA C 148      -1.110  18.844  12.617  1.00 97.62           C  
ATOM   4374  CB  ALA C 148       0.256  17.297  14.039  1.00 97.62           C  
ATOM   4375  O   ALA C 148      -1.686  19.812  13.133  1.00 97.62           O  
ATOM   4376  N   ARG C 149      -0.460  18.938  11.508  1.00 97.25           N  
ATOM   4377  CA  ARG C 149      -0.471  20.172  10.727  1.00 97.25           C  
ATOM   4378  C   ARG C 149      -1.894  20.562  10.344  1.00 97.25           C  
ATOM   4379  CB  ARG C 149       0.382  20.000   9.461  1.00 97.25           C  
ATOM   4380  O   ARG C 149      -2.238  21.750  10.359  1.00 97.25           O  
ATOM   4381  CG  ARG C 149       1.880  20.078   9.719  1.00 97.25           C  
ATOM   4382  CD  ARG C 149       2.682  19.828   8.453  1.00 97.25           C  
ATOM   4383  NE  ARG C 149       4.105  20.078   8.656  1.00 97.25           N  
ATOM   4384  NH1 ARG C 149       4.754  19.266   6.594  1.00 97.25           N  
ATOM   4385  NH2 ARG C 149       6.324  20.062   8.055  1.00 97.25           N  
ATOM   4386  CZ  ARG C 149       5.059  19.797   7.770  1.00 97.25           C  
ATOM   4387  N   ASN C 150      -2.682  19.625  10.008  1.00 96.38           N  
ATOM   4388  CA  ASN C 150      -4.074  19.875   9.648  1.00 96.38           C  
ATOM   4389  C   ASN C 150      -4.887  20.328  10.859  1.00 96.38           C  
ATOM   4390  CB  ASN C 150      -4.703  18.625   9.039  1.00 96.38           C  
ATOM   4391  O   ASN C 150      -5.613  21.328  10.781  1.00 96.38           O  
ATOM   4392  CG  ASN C 150      -4.180  18.328   7.641  1.00 96.38           C  
ATOM   4393  ND2 ASN C 150      -4.484  17.141   7.129  1.00 96.38           N  
ATOM   4394  OD1 ASN C 150      -3.508  19.156   7.031  1.00 96.38           O  
ATOM   4395  N   ARG C 151      -4.766  19.688  11.914  1.00 95.44           N  
ATOM   4396  CA  ARG C 151      -5.547  19.984  13.109  1.00 95.44           C  
ATOM   4397  C   ARG C 151      -5.105  21.297  13.742  1.00 95.44           C  
ATOM   4398  CB  ARG C 151      -5.418  18.844  14.125  1.00 95.44           C  
ATOM   4399  O   ARG C 151      -5.930  22.031  14.273  1.00 95.44           O  
ATOM   4400  CG  ARG C 151      -6.105  17.547  13.695  1.00 95.44           C  
ATOM   4401  CD  ARG C 151      -6.117  16.516  14.820  1.00 95.44           C  
ATOM   4402  NE  ARG C 151      -6.801  15.297  14.414  1.00 95.44           N  
ATOM   4403  NH1 ARG C 151      -6.836  14.375  16.531  1.00 95.44           N  
ATOM   4404  NH2 ARG C 151      -7.750  13.234  14.766  1.00 95.44           N  
ATOM   4405  CZ  ARG C 151      -7.129  14.305  15.234  1.00 95.44           C  
ATOM   4406  N   GLU C 152      -3.861  21.562  13.656  1.00 95.38           N  
ATOM   4407  CA  GLU C 152      -3.320  22.766  14.273  1.00 95.38           C  
ATOM   4408  C   GLU C 152      -3.359  23.953  13.312  1.00 95.38           C  
ATOM   4409  CB  GLU C 152      -1.886  22.531  14.758  1.00 95.38           C  
ATOM   4410  O   GLU C 152      -2.979  25.062  13.672  1.00 95.38           O  
ATOM   4411  CG  GLU C 152      -1.772  21.484  15.852  1.00 95.38           C  
ATOM   4412  CD  GLU C 152      -0.335  21.172  16.250  1.00 95.38           C  
ATOM   4413  OE1 GLU C 152      -0.071  20.078  16.797  1.00 95.38           O  
ATOM   4414  OE2 GLU C 152       0.533  22.047  16.016  1.00 95.38           O  
ATOM   4415  N   GLY C 153      -3.715  23.703  12.047  1.00 93.81           N  
ATOM   4416  CA  GLY C 153      -4.055  24.766  11.125  1.00 93.81           C  
ATOM   4417  C   GLY C 153      -2.871  25.234  10.289  1.00 93.81           C  
ATOM   4418  O   GLY C 153      -2.939  26.281   9.641  1.00 93.81           O  
ATOM   4419  N   TYR C 154      -1.802  24.578  10.281  1.00 95.12           N  
ATOM   4420  CA  TYR C 154      -0.609  25.016   9.562  1.00 95.12           C  
ATOM   4421  C   TYR C 154      -0.771  24.797   8.062  1.00 95.12           C  
ATOM   4422  CB  TYR C 154       0.626  24.266  10.070  1.00 95.12           C  
ATOM   4423  O   TYR C 154      -0.305  25.609   7.258  1.00 95.12           O  
ATOM   4424  CG  TYR C 154       1.052  24.656  11.461  1.00 95.12           C  
ATOM   4425  CD1 TYR C 154       1.619  25.906  11.703  1.00 95.12           C  
ATOM   4426  CD2 TYR C 154       0.887  23.781  12.531  1.00 95.12           C  
ATOM   4427  CE1 TYR C 154       2.014  26.266  12.992  1.00 95.12           C  
ATOM   4428  CE2 TYR C 154       1.278  24.141  13.820  1.00 95.12           C  
ATOM   4429  OH  TYR C 154       2.229  25.750  15.305  1.00 95.12           O  
ATOM   4430  CZ  TYR C 154       1.840  25.391  14.039  1.00 95.12           C  
ATOM   4431  N   ASN C 155      -1.430  23.766   7.691  1.00 94.88           N  
ATOM   4432  CA  ASN C 155      -1.630  23.438   6.281  1.00 94.88           C  
ATOM   4433  C   ASN C 155      -2.674  24.359   5.645  1.00 94.88           C  
ATOM   4434  CB  ASN C 155      -2.031  21.984   6.109  1.00 94.88           C  
ATOM   4435  O   ASN C 155      -2.850  24.359   4.426  1.00 94.88           O  
ATOM   4436  CG  ASN C 155      -0.840  21.047   6.105  1.00 94.88           C  
ATOM   4437  ND2 ASN C 155      -1.080  19.781   6.430  1.00 94.88           N  
ATOM   4438  OD1 ASN C 155       0.287  21.453   5.820  1.00 94.88           O  
ATOM   4439  N   LYS C 156      -3.387  25.125   6.402  1.00 92.06           N  
ATOM   4440  CA  LYS C 156      -4.398  26.031   5.887  1.00 92.06           C  
ATOM   4441  C   LYS C 156      -3.783  27.062   4.941  1.00 92.06           C  
ATOM   4442  CB  LYS C 156      -5.113  26.750   7.039  1.00 92.06           C  
ATOM   4443  O   LYS C 156      -4.465  27.594   4.055  1.00 92.06           O  
ATOM   4444  CG  LYS C 156      -6.406  27.438   6.629  1.00 92.06           C  
ATOM   4445  CD  LYS C 156      -7.168  27.953   7.844  1.00 92.06           C  
ATOM   4446  CE  LYS C 156      -8.492  28.594   7.441  1.00 92.06           C  
ATOM   4447  NZ  LYS C 156      -9.250  29.094   8.633  1.00 92.06           N  
ATOM   4448  N   ALA C 157      -2.545  27.359   5.168  1.00 90.31           N  
ATOM   4449  CA  ALA C 157      -1.828  28.312   4.332  1.00 90.31           C  
ATOM   4450  C   ALA C 157      -1.854  27.891   2.865  1.00 90.31           C  
ATOM   4451  CB  ALA C 157      -0.387  28.469   4.812  1.00 90.31           C  
ATOM   4452  O   ALA C 157      -1.975  28.734   1.974  1.00 90.31           O  
ATOM   4453  N   VAL C 158      -1.809  26.641   2.623  1.00 91.00           N  
ATOM   4454  CA  VAL C 158      -1.807  26.109   1.262  1.00 91.00           C  
ATOM   4455  C   VAL C 158      -3.197  26.266   0.649  1.00 91.00           C  
ATOM   4456  CB  VAL C 158      -1.363  24.641   1.227  1.00 91.00           C  
ATOM   4457  O   VAL C 158      -3.334  26.672  -0.505  1.00 91.00           O  
ATOM   4458  CG1 VAL C 158      -1.460  24.078  -0.192  1.00 91.00           C  
ATOM   4459  CG2 VAL C 158       0.059  24.484   1.765  1.00 91.00           C  
ATOM   4460  N   TYR C 159      -4.160  26.000   1.367  1.00 88.25           N  
ATOM   4461  CA  TYR C 159      -5.547  26.109   0.929  1.00 88.25           C  
ATOM   4462  C   TYR C 159      -5.898  27.547   0.593  1.00 88.25           C  
ATOM   4463  CB  TYR C 159      -6.496  25.578   2.008  1.00 88.25           C  
ATOM   4464  O   TYR C 159      -6.465  27.828  -0.468  1.00 88.25           O  
ATOM   4465  CG  TYR C 159      -7.953  25.797   1.696  1.00 88.25           C  
ATOM   4466  CD1 TYR C 159      -8.719  26.688   2.451  1.00 88.25           C  
ATOM   4467  CD2 TYR C 159      -8.570  25.125   0.649  1.00 88.25           C  
ATOM   4468  CE1 TYR C 159     -10.062  26.891   2.170  1.00 88.25           C  
ATOM   4469  CE2 TYR C 159      -9.922  25.328   0.358  1.00 88.25           C  
ATOM   4470  OH  TYR C 159     -11.984  26.406   0.839  1.00 88.25           O  
ATOM   4471  CZ  TYR C 159     -10.656  26.203   1.123  1.00 88.25           C  
ATOM   4472  N   ILE C 160      -5.480  28.453   1.402  1.00 87.31           N  
ATOM   4473  CA  ILE C 160      -5.789  29.875   1.243  1.00 87.31           C  
ATOM   4474  C   ILE C 160      -5.023  30.438   0.047  1.00 87.31           C  
ATOM   4475  CB  ILE C 160      -5.445  30.672   2.521  1.00 87.31           C  
ATOM   4476  O   ILE C 160      -5.559  31.234  -0.722  1.00 87.31           O  
ATOM   4477  CG1 ILE C 160      -6.344  30.219   3.684  1.00 87.31           C  
ATOM   4478  CG2 ILE C 160      -5.582  32.188   2.270  1.00 87.31           C  
ATOM   4479  CD1 ILE C 160      -5.910  30.766   5.039  1.00 87.31           C  
ATOM   4480  N   SER C 161      -3.852  30.031  -0.093  1.00 84.50           N  
ATOM   4481  CA  SER C 161      -3.025  30.531  -1.189  1.00 84.50           C  
ATOM   4482  C   SER C 161      -3.617  30.156  -2.543  1.00 84.50           C  
ATOM   4483  CB  SER C 161      -1.601  29.984  -1.075  1.00 84.50           C  
ATOM   4484  O   SER C 161      -3.535  30.922  -3.502  1.00 84.50           O  
ATOM   4485  OG  SER C 161      -1.564  28.609  -1.370  1.00 84.50           O  
ATOM   4486  N   VAL C 162      -4.266  29.031  -2.646  1.00 80.62           N  
ATOM   4487  CA  VAL C 162      -4.836  28.562  -3.902  1.00 80.62           C  
ATOM   4488  C   VAL C 162      -6.199  29.203  -4.129  1.00 80.62           C  
ATOM   4489  CB  VAL C 162      -4.973  27.016  -3.916  1.00 80.62           C  
ATOM   4490  O   VAL C 162      -6.562  29.516  -5.266  1.00 80.62           O  
ATOM   4491  CG1 VAL C 162      -5.770  26.562  -5.137  1.00 80.62           C  
ATOM   4492  CG2 VAL C 162      -3.594  26.359  -3.895  1.00 80.62           C  
ATOM   4493  N   GLN C 163      -6.922  29.469  -3.100  1.00 71.44           N  
ATOM   4494  CA  GLN C 163      -8.211  30.156  -3.211  1.00 71.44           C  
ATOM   4495  C   GLN C 163      -8.031  31.609  -3.625  1.00 71.44           C  
ATOM   4496  CB  GLN C 163      -8.977  30.078  -1.891  1.00 71.44           C  
ATOM   4497  O   GLN C 163      -8.820  32.156  -4.402  1.00 71.44           O  
ATOM   4498  CG  GLN C 163      -9.367  28.656  -1.493  1.00 71.44           C  
ATOM   4499  CD  GLN C 163     -10.336  28.016  -2.479  1.00 71.44           C  
ATOM   4500  NE2 GLN C 163     -10.320  26.688  -2.545  1.00 71.44           N  
ATOM   4501  OE1 GLN C 163     -11.078  28.719  -3.174  1.00 71.44           O  
ATOM   4502  N   ASP C 164      -7.031  32.250  -3.109  1.00 74.75           N  
ATOM   4503  CA  ASP C 164      -6.730  33.625  -3.455  1.00 74.75           C  
ATOM   4504  C   ASP C 164      -6.289  33.750  -4.910  1.00 74.75           C  
ATOM   4505  CB  ASP C 164      -5.648  34.188  -2.529  1.00 74.75           C  
ATOM   4506  O   ASP C 164      -6.668  34.688  -5.605  1.00 74.75           O  
ATOM   4507  CG  ASP C 164      -6.141  34.438  -1.112  1.00 74.75           C  
ATOM   4508  OD1 ASP C 164      -7.371  34.469  -0.893  1.00 74.75           O  
ATOM   4509  OD2 ASP C 164      -5.293  34.562  -0.207  1.00 74.75           O  
ATOM   4510  N   LYS C 165      -5.559  32.781  -5.336  1.00 65.88           N  
ATOM   4511  CA  LYS C 165      -5.105  32.812  -6.727  1.00 65.88           C  
ATOM   4512  C   LYS C 165      -6.266  32.562  -7.688  1.00 65.88           C  
ATOM   4513  CB  LYS C 165      -4.012  31.766  -6.945  1.00 65.88           C  
ATOM   4514  O   LYS C 165      -6.293  33.125  -8.789  1.00 65.88           O  
ATOM   4515  CG  LYS C 165      -2.656  32.156  -6.375  1.00 65.88           C  
ATOM   4516  CD  LYS C 165      -1.599  31.094  -6.664  1.00 65.88           C  
ATOM   4517  CE  LYS C 165      -0.268  31.438  -6.008  1.00 65.88           C  
ATOM   4518  NZ  LYS C 165       0.732  30.344  -6.180  1.00 65.88           N  
ATOM   4519  N   GLU C 166      -7.164  31.688  -7.336  1.00 57.72           N  
ATOM   4520  CA  GLU C 166      -8.328  31.406  -8.164  1.00 57.72           C  
ATOM   4521  C   GLU C 166      -9.328  32.562  -8.109  1.00 57.72           C  
ATOM   4522  CB  GLU C 166      -9.008  30.109  -7.730  1.00 57.72           C  
ATOM   4523  O   GLU C 166     -10.023  32.844  -9.086  1.00 57.72           O  
ATOM   4524  CG  GLU C 166      -8.305  28.859  -8.234  1.00 57.72           C  
ATOM   4525  CD  GLU C 166      -9.000  27.578  -7.805  1.00 57.72           C  
ATOM   4526  OE1 GLU C 166      -8.602  26.484  -8.281  1.00 57.72           O  
ATOM   4527  OE2 GLU C 166      -9.945  27.656  -6.984  1.00 57.72           O  
ATOM   4528  N   GLY C 167      -9.461  33.094  -6.957  1.00 53.62           N  
ATOM   4529  CA  GLY C 167     -10.273  34.312  -6.832  1.00 53.62           C  
ATOM   4530  C   GLY C 167      -9.734  35.469  -7.637  1.00 53.62           C  
ATOM   4531  O   GLY C 167     -10.500  36.312  -8.109  1.00 53.62           O  
ATOM   4532  N   GLU C 168      -8.484  35.656  -7.625  1.00 54.03           N  
ATOM   4533  CA  GLU C 168      -7.902  36.750  -8.414  1.00 54.03           C  
ATOM   4534  C   GLU C 168      -8.094  36.500  -9.906  1.00 54.03           C  
ATOM   4535  CB  GLU C 168      -6.414  36.875  -8.094  1.00 54.03           C  
ATOM   4536  O   GLU C 168      -8.273  37.438 -10.680  1.00 54.03           O  
ATOM   4537  CG  GLU C 168      -6.117  37.906  -6.996  1.00 54.03           C  
ATOM   4538  CD  GLU C 168      -4.637  38.031  -6.680  1.00 54.03           C  
ATOM   4539  OE1 GLU C 168      -4.262  38.906  -5.867  1.00 54.03           O  
ATOM   4540  OE2 GLU C 168      -3.842  37.250  -7.254  1.00 54.03           O  
ATOM   4541  N   LYS C 169      -8.039  35.188 -10.266  1.00 47.66           N  
ATOM   4542  CA  LYS C 169      -8.250  34.906 -11.680  1.00 47.66           C  
ATOM   4543  C   LYS C 169      -9.711  35.156 -12.078  1.00 47.66           C  
ATOM   4544  CB  LYS C 169      -7.852  33.469 -12.000  1.00 47.66           C  
ATOM   4545  O   LYS C 169     -10.016  35.281 -13.258  1.00 47.66           O  
ATOM   4546  CG  LYS C 169      -6.367  33.281 -12.273  1.00 47.66           C  
ATOM   4547  CD  LYS C 169      -6.043  31.844 -12.656  1.00 47.66           C  
ATOM   4548  CE  LYS C 169      -4.551  31.641 -12.867  1.00 47.66           C  
ATOM   4549  NZ  LYS C 169      -4.227  30.234 -13.250  1.00 47.66           N  
ATOM   4550  N   GLY C 170     -10.617  34.875 -11.227  1.00 41.50           N  
ATOM   4551  CA  GLY C 170     -12.016  35.156 -11.516  1.00 41.50           C  
ATOM   4552  C   GLY C 170     -12.320  36.625 -11.703  1.00 41.50           C  
ATOM   4553  O   GLY C 170     -13.430  37.000 -12.078  1.00 41.50           O  
ATOM   4554  N   VAL C 171     -11.680  37.438 -10.961  1.00 43.28           N  
ATOM   4555  CA  VAL C 171     -12.016  38.844 -11.102  1.00 43.28           C  
ATOM   4556  C   VAL C 171     -11.547  39.375 -12.461  1.00 43.28           C  
ATOM   4557  CB  VAL C 171     -11.391  39.688  -9.969  1.00 43.28           C  
ATOM   4558  O   VAL C 171     -12.078  40.344 -12.977  1.00 43.28           O  
ATOM   4559  CG1 VAL C 171     -11.734  41.188 -10.156  1.00 43.28           C  
ATOM   4560  CG2 VAL C 171     -11.867  39.219  -8.609  1.00 43.28           C  
ATOM   4561  N   ASN C 172     -10.484  38.844 -13.000  1.00 40.34           N  
ATOM   4562  CA  ASN C 172     -10.016  39.500 -14.211  1.00 40.34           C  
ATOM   4563  C   ASN C 172     -10.953  39.250 -15.391  1.00 40.34           C  
ATOM   4564  CB  ASN C 172      -8.594  39.031 -14.555  1.00 40.34           C  
ATOM   4565  O   ASN C 172     -10.727  39.719 -16.484  1.00 40.34           O  
ATOM   4566  CG  ASN C 172      -7.660  40.219 -14.805  1.00 40.34           C  
ATOM   4567  ND2 ASN C 172      -6.363  39.938 -14.867  1.00 40.34           N  
ATOM   4568  OD1 ASN C 172      -8.094  41.344 -14.938  1.00 40.34           O  
ATOM   4569  N   ASN C 173     -11.641  38.094 -15.352  1.00 35.53           N  
ATOM   4570  CA  ASN C 173     -12.359  37.969 -16.609  1.00 35.53           C  
ATOM   4571  C   ASN C 173     -13.492  38.969 -16.734  1.00 35.53           C  
ATOM   4572  CB  ASN C 173     -12.914  36.531 -16.750  1.00 35.53           C  
ATOM   4573  O   ASN C 173     -14.266  38.938 -17.688  1.00 35.53           O  
ATOM   4574  CG  ASN C 173     -12.961  36.062 -18.188  1.00 35.53           C  
ATOM   4575  ND2 ASN C 173     -13.500  34.875 -18.406  1.00 35.53           N  
ATOM   4576  OD1 ASN C 173     -12.523  36.781 -19.094  1.00 35.53           O  
ATOM   4577  N   GLY C 174     -13.953  39.312 -15.555  1.00 30.39           N  
ATOM   4578  CA  GLY C 174     -15.195  40.031 -15.789  1.00 30.39           C  
ATOM   4579  C   GLY C 174     -15.008  41.312 -16.594  1.00 30.39           C  
ATOM   4580  O   GLY C 174     -15.930  42.125 -16.703  1.00 30.39           O  
ATOM   4581  N   GLY C 175     -13.742  41.812 -16.484  1.00 29.88           N  
ATOM   4582  CA  GLY C 175     -13.820  43.188 -16.938  1.00 29.88           C  
ATOM   4583  C   GLY C 175     -14.234  43.281 -18.391  1.00 29.88           C  
ATOM   4584  O   GLY C 175     -13.484  43.844 -19.219  1.00 29.88           O  
ATOM   4585  N   GLU C 176     -14.680  42.062 -19.047  1.00 29.33           N  
ATOM   4586  CA  GLU C 176     -15.102  42.469 -20.391  1.00 29.33           C  
ATOM   4587  C   GLU C 176     -16.062  43.656 -20.312  1.00 29.33           C  
ATOM   4588  CB  GLU C 176     -15.742  41.312 -21.125  1.00 29.33           C  
ATOM   4589  O   GLU C 176     -17.141  43.562 -19.703  1.00 29.33           O  
ATOM   4590  CG  GLU C 176     -15.258  41.156 -22.562  1.00 29.33           C  
ATOM   4591  CD  GLU C 176     -15.648  39.812 -23.188  1.00 29.33           C  
ATOM   4592  OE1 GLU C 176     -15.398  39.625 -24.406  1.00 29.33           O  
ATOM   4593  OE2 GLU C 176     -16.203  38.969 -22.469  1.00 29.33           O  
ATOM   4594  N   LYS C 177     -15.500  44.750 -20.125  1.00 27.09           N  
ATOM   4595  CA  LYS C 177     -16.172  46.031 -20.172  1.00 27.09           C  
ATOM   4596  C   LYS C 177     -17.156  46.125 -21.328  1.00 27.09           C  
ATOM   4597  CB  LYS C 177     -15.141  47.156 -20.266  1.00 27.09           C  
ATOM   4598  O   LYS C 177     -16.766  45.969 -22.484  1.00 27.09           O  
ATOM   4599  CG  LYS C 177     -14.633  47.656 -18.922  1.00 27.09           C  
ATOM   4600  CD  LYS C 177     -13.656  48.812 -19.078  1.00 27.09           C  
ATOM   4601  CE  LYS C 177     -13.086  49.281 -17.734  1.00 27.09           C  
ATOM   4602  NZ  LYS C 177     -12.117  50.406 -17.891  1.00 27.09           N  
ATOM   4603  N   ARG C 178     -18.312  45.500 -21.156  1.00 23.94           N  
ATOM   4604  CA  ARG C 178     -19.375  45.719 -22.141  1.00 23.94           C  
ATOM   4605  C   ARG C 178     -19.406  47.188 -22.562  1.00 23.94           C  
ATOM   4606  CB  ARG C 178     -20.734  45.312 -21.578  1.00 23.94           C  
ATOM   4607  O   ARG C 178     -19.438  48.094 -21.719  1.00 23.94           O  
ATOM   4608  CG  ARG C 178     -21.047  43.844 -21.781  1.00 23.94           C  
ATOM   4609  CD  ARG C 178     -22.453  43.500 -21.297  1.00 23.94           C  
ATOM   4610  NE  ARG C 178     -22.797  42.125 -21.562  1.00 23.94           N  
ATOM   4611  NH1 ARG C 178     -25.000  42.312 -20.906  1.00 23.94           N  
ATOM   4612  NH2 ARG C 178     -24.203  40.281 -21.656  1.00 23.94           N  
ATOM   4613  CZ  ARG C 178     -24.000  41.562 -21.375  1.00 23.94           C  
ATOM   4614  N   ALA C 179     -18.750  47.500 -23.672  1.00 23.36           N  
ATOM   4615  CA  ALA C 179     -18.734  48.812 -24.312  1.00 23.36           C  
ATOM   4616  C   ALA C 179     -20.141  49.406 -24.422  1.00 23.36           C  
ATOM   4617  CB  ALA C 179     -18.109  48.719 -25.703  1.00 23.36           C  
ATOM   4618  O   ALA C 179     -21.000  48.844 -25.109  1.00 23.36           O  
ATOM   4619  N   ASP C 180     -20.672  49.719 -23.344  1.00 23.95           N  
ATOM   4620  CA  ASP C 180     -22.000  50.312 -23.297  1.00 23.95           C  
ATOM   4621  C   ASP C 180     -22.156  51.375 -24.375  1.00 23.95           C  
ATOM   4622  CB  ASP C 180     -22.266  50.906 -21.906  1.00 23.95           C  
ATOM   4623  O   ASP C 180     -21.297  52.250 -24.516  1.00 23.95           O  
ATOM   4624  CG  ASP C 180     -23.703  51.344 -21.719  1.00 23.95           C  
ATOM   4625  OD1 ASP C 180     -24.578  50.938 -22.516  1.00 23.95           O  
ATOM   4626  OD2 ASP C 180     -23.969  52.125 -20.781  1.00 23.95           O  
ATOM   4627  N   SER C 181     -23.016  51.000 -25.297  1.00 20.61           N  
ATOM   4628  CA  SER C 181     -23.469  51.844 -26.406  1.00 20.61           C  
ATOM   4629  C   SER C 181     -23.875  53.219 -25.922  1.00 20.61           C  
ATOM   4630  CB  SER C 181     -24.656  51.188 -27.125  1.00 20.61           C  
ATOM   4631  O   SER C 181     -24.406  53.375 -24.812  1.00 20.61           O  
ATOM   4632  OG  SER C 181     -25.641  50.750 -26.188  1.00 20.61           O  
ATOM   4633  N   GLY C 182     -23.391  54.250 -26.578  1.00 19.58           N  
ATOM   4634  CA  GLY C 182     -23.438  55.719 -26.422  1.00 19.58           C  
ATOM   4635  C   GLY C 182     -24.844  56.250 -26.422  1.00 19.58           C  
ATOM   4636  O   GLY C 182     -25.047  57.438 -26.688  1.00 19.58           O  
ATOM   4637  N   GLU C 183     -25.781  55.281 -25.984  1.00 17.27           N  
ATOM   4638  CA  GLU C 183     -27.062  55.875 -26.391  1.00 17.27           C  
ATOM   4639  C   GLU C 183     -27.125  57.344 -26.047  1.00 17.27           C  
ATOM   4640  CB  GLU C 183     -28.219  55.125 -25.734  1.00 17.27           C  
ATOM   4641  O   GLU C 183     -26.562  57.781 -25.047  1.00 17.27           O  
ATOM   4642  CG  GLU C 183     -28.812  54.031 -26.609  1.00 17.27           C  
ATOM   4643  CD  GLU C 183     -29.844  53.188 -25.875  1.00 17.27           C  
ATOM   4644  OE1 GLU C 183     -30.562  52.406 -26.531  1.00 17.27           O  
ATOM   4645  OE2 GLU C 183     -29.906  53.281 -24.625  1.00 17.27           O  
ATOM   4646  N   GLU C 184     -28.062  58.000 -26.906  1.00 17.23           N  
ATOM   4647  CA  GLU C 184     -28.438  59.344 -27.344  1.00 17.23           C  
ATOM   4648  C   GLU C 184     -28.891  60.188 -26.156  1.00 17.23           C  
ATOM   4649  CB  GLU C 184     -29.531  59.281 -28.406  1.00 17.23           C  
ATOM   4650  O   GLU C 184     -29.234  59.656 -25.109  1.00 17.23           O  
ATOM   4651  CG  GLU C 184     -29.016  59.031 -29.812  1.00 17.23           C  
ATOM   4652  CD  GLU C 184     -30.109  59.031 -30.859  1.00 17.23           C  
ATOM   4653  OE1 GLU C 184     -29.797  59.094 -32.062  1.00 17.23           O  
ATOM   4654  OE2 GLU C 184     -31.297  58.969 -30.469  1.00 17.23           O  
ATOM   4655  N   GLU C 185     -29.531  61.375 -26.609  1.00 16.50           N  
ATOM   4656  CA  GLU C 185     -29.531  62.781 -26.266  1.00 16.50           C  
ATOM   4657  C   GLU C 185     -30.531  63.094 -25.156  1.00 16.50           C  
ATOM   4658  CB  GLU C 185     -29.828  63.656 -27.500  1.00 16.50           C  
ATOM   4659  O   GLU C 185     -30.375  64.062 -24.406  1.00 16.50           O  
ATOM   4660  CG  GLU C 185     -28.719  64.625 -27.844  1.00 16.50           C  
ATOM   4661  CD  GLU C 185     -29.016  65.438 -29.109  1.00 16.50           C  
ATOM   4662  OE1 GLU C 185     -28.266  66.375 -29.406  1.00 16.50           O  
ATOM   4663  OE2 GLU C 185     -30.000  65.125 -29.797  1.00 16.50           O  
ATOM   4664  N   ASN C 186     -31.641  62.344 -25.156  1.00 16.73           N  
ATOM   4665  CA  ASN C 186     -32.781  63.219 -25.266  1.00 16.73           C  
ATOM   4666  C   ASN C 186     -32.938  64.125 -24.031  1.00 16.73           C  
ATOM   4667  CB  ASN C 186     -34.062  62.406 -25.516  1.00 16.73           C  
ATOM   4668  O   ASN C 186     -32.656  63.656 -22.922  1.00 16.73           O  
ATOM   4669  CG  ASN C 186     -34.781  62.812 -26.781  1.00 16.73           C  
ATOM   4670  ND2 ASN C 186     -35.719  62.000 -27.219  1.00 16.73           N  
ATOM   4671  OD1 ASN C 186     -34.500  63.875 -27.359  1.00 16.73           O  
ATOM   4672  N   THR C 187     -33.812  65.125 -24.297  1.00 16.81           N  
ATOM   4673  CA  THR C 187     -33.938  66.562 -23.906  1.00 16.81           C  
ATOM   4674  C   THR C 187     -34.469  66.688 -22.469  1.00 16.81           C  
ATOM   4675  CB  THR C 187     -34.844  67.312 -24.859  1.00 16.81           C  
ATOM   4676  O   THR C 187     -33.844  67.375 -21.641  1.00 16.81           O  
ATOM   4677  CG2 THR C 187     -34.094  67.812 -26.078  1.00 16.81           C  
ATOM   4678  OG1 THR C 187     -35.906  66.438 -25.312  1.00 16.81           O  
ATOM   4679  N   LYS C 188     -35.875  66.812 -22.344  1.00 16.83           N  
ATOM   4680  CA  LYS C 188     -36.406  68.125 -22.031  1.00 16.83           C  
ATOM   4681  C   LYS C 188     -36.500  68.312 -20.516  1.00 16.83           C  
ATOM   4682  CB  LYS C 188     -37.781  68.312 -22.672  1.00 16.83           C  
ATOM   4683  O   LYS C 188     -36.438  67.375 -19.750  1.00 16.83           O  
ATOM   4684  CG  LYS C 188     -37.750  68.875 -24.094  1.00 16.83           C  
ATOM   4685  CD  LYS C 188     -39.125  69.125 -24.641  1.00 16.83           C  
ATOM   4686  CE  LYS C 188     -39.094  69.625 -26.078  1.00 16.83           C  
ATOM   4687  NZ  LYS C 188     -40.469  69.812 -26.641  1.00 16.83           N  
ATOM   4688  N   ASN C 189     -37.656  69.062 -20.156  1.00 16.34           N  
ATOM   4689  CA  ASN C 189     -37.969  70.250 -19.453  1.00 16.34           C  
ATOM   4690  C   ASN C 189     -38.188  70.062 -17.953  1.00 16.34           C  
ATOM   4691  CB  ASN C 189     -39.188  70.938 -20.062  1.00 16.34           C  
ATOM   4692  O   ASN C 189     -37.531  70.688 -17.125  1.00 16.34           O  
ATOM   4693  CG  ASN C 189     -38.844  72.250 -20.766  1.00 16.34           C  
ATOM   4694  ND2 ASN C 189     -39.812  72.812 -21.484  1.00 16.34           N  
ATOM   4695  OD1 ASN C 189     -37.719  72.750 -20.672  1.00 16.34           O  
ATOM   4696  N   GLY C 190     -39.438  70.188 -17.516  1.00 16.91           N  
ATOM   4697  CA  GLY C 190     -39.906  71.375 -16.734  1.00 16.91           C  
ATOM   4698  C   GLY C 190     -39.938  71.062 -15.242  1.00 16.91           C  
ATOM   4699  O   GLY C 190     -38.969  71.375 -14.539  1.00 16.91           O  
ATOM   4700  N   GLY C 191     -41.156  71.125 -14.602  1.00 17.12           N  
ATOM   4701  CA  GLY C 191     -41.719  72.125 -13.688  1.00 17.12           C  
ATOM   4702  C   GLY C 191     -41.594  71.750 -12.234  1.00 17.12           C  
ATOM   4703  O   GLY C 191     -41.312  70.562 -11.922  1.00 17.12           O  
ATOM   4704  N   GLU C 192     -42.531  72.312 -11.406  1.00 15.82           N  
ATOM   4705  CA  GLU C 192     -42.625  73.125 -10.164  1.00 15.82           C  
ATOM   4706  C   GLU C 192     -42.875  72.188  -8.969  1.00 15.82           C  
ATOM   4707  CB  GLU C 192     -43.719  74.188 -10.250  1.00 15.82           C  
ATOM   4708  O   GLU C 192     -42.250  72.312  -7.914  1.00 15.82           O  
ATOM   4709  CG  GLU C 192     -43.281  75.500  -9.750  1.00 15.82           C  
ATOM   4710  CD  GLU C 192     -44.250  76.625 -10.117  1.00 15.82           C  
ATOM   4711  OE1 GLU C 192     -44.156  77.750  -9.555  1.00 15.82           O  
ATOM   4712  OE2 GLU C 192     -45.125  76.375 -10.977  1.00 15.82           O  
ATOM   4713  N   LYS C 193     -43.781  71.250  -8.969  1.00 16.12           N  
ATOM   4714  CA  LYS C 193     -44.781  71.688  -8.008  1.00 16.12           C  
ATOM   4715  C   LYS C 193     -44.312  71.438  -6.574  1.00 16.12           C  
ATOM   4716  CB  LYS C 193     -46.094  71.000  -8.266  1.00 16.12           C  
ATOM   4717  O   LYS C 193     -43.625  70.438  -6.301  1.00 16.12           O  
ATOM   4718  CG  LYS C 193     -47.062  71.750  -9.133  1.00 16.12           C  
ATOM   4719  CD  LYS C 193     -48.375  71.000  -9.336  1.00 16.12           C  
ATOM   4720  CE  LYS C 193     -49.344  71.812 -10.211  1.00 16.12           C  
ATOM   4721  NZ  LYS C 193     -50.656  71.062 -10.391  1.00 16.12           N  
ATOM   4722  N   GLY C 194     -45.031  72.188  -5.660  1.00 15.12           N  
ATOM   4723  CA  GLY C 194     -45.062  72.750  -4.336  1.00 15.12           C  
ATOM   4724  C   GLY C 194     -45.312  71.750  -3.227  1.00 15.12           C  
ATOM   4725  O   GLY C 194     -45.250  72.125  -2.045  1.00 15.12           O  
ATOM   4726  N   ALA C 195     -45.938  70.688  -3.451  1.00 16.06           N  
ATOM   4727  CA  ALA C 195     -47.000  70.750  -2.439  1.00 16.06           C  
ATOM   4728  C   ALA C 195     -46.438  70.500  -1.040  1.00 16.06           C  
ATOM   4729  CB  ALA C 195     -48.094  69.688  -2.729  1.00 16.06           C  
ATOM   4730  O   ALA C 195     -45.344  69.938  -0.885  1.00 16.06           O  
ATOM   4731  N   ASP C 196     -47.312  69.875  -0.150  1.00 16.20           N  
ATOM   4732  CA  ASP C 196     -48.031  70.312   1.064  1.00 16.20           C  
ATOM   4733  C   ASP C 196     -47.281  69.750   2.311  1.00 16.20           C  
ATOM   4734  CB  ASP C 196     -49.469  69.750   1.045  1.00 16.20           C  
ATOM   4735  O   ASP C 196     -46.844  70.562   3.135  1.00 16.20           O  
ATOM   4736  CG  ASP C 196     -50.312  70.375   2.139  1.00 16.20           C  
ATOM   4737  OD1 ASP C 196     -49.938  71.438   2.723  1.00 16.20           O  
ATOM   4738  OD2 ASP C 196     -51.406  69.812   2.420  1.00 16.20           O  
ATOM   4739  N   SER C 197     -48.062  69.125   3.201  1.00 15.17           N  
ATOM   4740  CA  SER C 197     -48.562  69.562   4.508  1.00 15.17           C  
ATOM   4741  C   SER C 197     -47.750  68.938   5.633  1.00 15.17           C  
ATOM   4742  CB  SER C 197     -50.031  69.188   4.676  1.00 15.17           C  
ATOM   4743  O   SER C 197     -47.281  69.625   6.547  1.00 15.17           O  
ATOM   4744  OG  SER C 197     -50.219  67.812   4.434  1.00 15.17           O  
ATOM   4745  N   GLY C 198     -48.000  67.688   6.043  1.00 15.11           N  
ATOM   4746  CA  GLY C 198     -48.656  67.688   7.340  1.00 15.11           C  
ATOM   4747  C   GLY C 198     -47.719  67.562   8.500  1.00 15.11           C  
ATOM   4748  O   GLY C 198     -46.625  68.188   8.469  1.00 15.11           O  
ATOM   4749  N   GLU C 199     -47.875  66.500   9.359  1.00 15.16           N  
ATOM   4750  CA  GLU C 199     -48.375  66.625  10.727  1.00 15.16           C  
ATOM   4751  C   GLU C 199     -47.219  66.625  11.727  1.00 15.16           C  
ATOM   4752  CB  GLU C 199     -49.312  65.438  11.031  1.00 15.16           C  
ATOM   4753  O   GLU C 199     -46.094  66.188  11.406  1.00 15.16           O  
ATOM   4754  CG  GLU C 199     -50.781  65.750  10.766  1.00 15.16           C  
ATOM   4755  CD  GLU C 199     -51.688  64.562  11.086  1.00 15.16           C  
ATOM   4756  OE1 GLU C 199     -52.938  64.812  11.203  1.00 15.16           O  
ATOM   4757  OE2 GLU C 199     -51.188  63.438  11.211  1.00 15.16           O  
ATOM   4758  N   GLU C 200     -47.438  65.875  12.891  1.00 14.62           N  
ATOM   4759  CA  GLU C 200     -47.625  66.375  14.258  1.00 14.62           C  
ATOM   4760  C   GLU C 200     -46.344  66.250  15.070  1.00 14.62           C  
ATOM   4761  CB  GLU C 200     -48.750  65.625  14.945  1.00 14.62           C  
ATOM   4762  O   GLU C 200     -45.938  67.250  15.711  1.00 14.62           O  
ATOM   4763  CG  GLU C 200     -50.125  66.250  14.734  1.00 14.62           C  
ATOM   4764  CD  GLU C 200     -51.219  65.500  15.500  1.00 14.62           C  
ATOM   4765  OE1 GLU C 200     -52.375  66.062  15.594  1.00 14.62           O  
ATOM   4766  OE2 GLU C 200     -50.969  64.375  16.016  1.00 14.62           O  
ATOM   4767  N   LYS C 201     -46.344  65.375  16.156  1.00 14.23           N  
ATOM   4768  CA  LYS C 201     -46.469  65.812  17.531  1.00 14.23           C  
ATOM   4769  C   LYS C 201     -45.125  65.812  18.250  1.00 14.23           C  
ATOM   4770  CB  LYS C 201     -47.469  64.938  18.297  1.00 14.23           C  
ATOM   4771  O   LYS C 201     -44.719  66.812  18.891  1.00 14.23           O  
ATOM   4772  CG  LYS C 201     -48.875  65.562  18.375  1.00 14.23           C  
ATOM   4773  CD  LYS C 201     -49.812  64.688  19.141  1.00 14.23           C  
ATOM   4774  CE  LYS C 201     -51.219  65.250  19.219  1.00 14.23           C  
ATOM   4775  NZ  LYS C 201     -52.125  64.375  20.047  1.00 14.23           N  
ATOM   4776  N   GLU C 202     -44.906  64.812  19.219  1.00 13.78           N  
ATOM   4777  CA  GLU C 202     -44.906  65.188  20.609  1.00 13.78           C  
ATOM   4778  C   GLU C 202     -43.500  65.438  21.109  1.00 13.78           C  
ATOM   4779  CB  GLU C 202     -45.594  64.188  21.484  1.00 13.78           C  
ATOM   4780  O   GLU C 202     -42.531  65.062  20.484  1.00 13.78           O  
ATOM   4781  CG  GLU C 202     -47.094  64.438  21.672  1.00 13.78           C  
ATOM   4782  CD  GLU C 202     -47.719  63.531  22.750  1.00 13.78           C  
ATOM   4783  OE1 GLU C 202     -48.844  63.844  23.203  1.00 13.78           O  
ATOM   4784  OE2 GLU C 202     -47.062  62.531  23.125  1.00 13.78           O  
ATOM   4785  N   GLU C 203     -43.156  64.750  22.250  1.00 13.95           N  
ATOM   4786  CA  GLU C 203     -43.000  65.250  23.594  1.00 13.95           C  
ATOM   4787  C   GLU C 203     -41.500  65.500  23.906  1.00 13.95           C  
ATOM   4788  CB  GLU C 203     -43.625  64.312  24.641  1.00 13.95           C  
ATOM   4789  O   GLU C 203     -40.656  64.750  23.406  1.00 13.95           O  
ATOM   4790  CG  GLU C 203     -44.938  64.875  25.203  1.00 13.95           C  
ATOM   4791  CD  GLU C 203     -45.594  63.875  26.156  1.00 13.95           C  
ATOM   4792  OE1 GLU C 203     -46.594  64.250  26.828  1.00 13.95           O  
ATOM   4793  OE2 GLU C 203     -45.125  62.719  26.234  1.00 13.95           O  
ATOM   4794  N   GLY C 204     -41.344  66.125  25.031  1.00 13.88           N  
ATOM   4795  CA  GLY C 204     -40.438  67.062  25.609  1.00 13.88           C  
ATOM   4796  C   GLY C 204     -39.250  66.438  26.281  1.00 13.88           C  
ATOM   4797  O   GLY C 204     -38.188  67.062  26.406  1.00 13.88           O  
ATOM   4798  N   ILE C 205     -39.250  65.500  27.219  1.00 14.09           N  
ATOM   4799  CA  ILE C 205     -38.781  66.062  28.469  1.00 14.09           C  
ATOM   4800  C   ILE C 205     -37.281  66.125  28.484  1.00 14.09           C  
ATOM   4801  CB  ILE C 205     -39.312  65.312  29.703  1.00 14.09           C  
ATOM   4802  O   ILE C 205     -36.594  65.125  28.094  1.00 14.09           O  
ATOM   4803  CG1 ILE C 205     -40.781  65.688  29.984  1.00 14.09           C  
ATOM   4804  CG2 ILE C 205     -38.438  65.562  30.922  1.00 14.09           C  
ATOM   4805  CD1 ILE C 205     -41.562  64.625  30.703  1.00 14.09           C  
ATOM   4806  N   ASN C 206     -36.812  66.938  29.406  1.00 14.35           N  
ATOM   4807  CA  ASN C 206     -35.594  67.750  29.609  1.00 14.35           C  
ATOM   4808  C   ASN C 206     -34.531  66.938  30.391  1.00 14.35           C  
ATOM   4809  CB  ASN C 206     -35.906  69.062  30.312  1.00 14.35           C  
ATOM   4810  O   ASN C 206     -33.500  67.500  30.750  1.00 14.35           O  
ATOM   4811  CG  ASN C 206     -35.719  70.250  29.422  1.00 14.35           C  
ATOM   4812  ND2 ASN C 206     -36.219  71.438  29.859  1.00 14.35           N  
ATOM   4813  OD1 ASN C 206     -35.125  70.188  28.344  1.00 14.35           O  
ATOM   4814  N   ARG C 207     -34.531  65.812  30.672  1.00 14.63           N  
ATOM   4815  CA  ARG C 207     -33.938  65.812  32.000  1.00 14.63           C  
ATOM   4816  C   ARG C 207     -32.438  66.125  31.953  1.00 14.63           C  
ATOM   4817  CB  ARG C 207     -34.125  64.438  32.625  1.00 14.63           C  
ATOM   4818  O   ARG C 207     -31.672  65.500  31.266  1.00 14.63           O  
ATOM   4819  CG  ARG C 207     -35.281  64.312  33.625  1.00 14.63           C  
ATOM   4820  CD  ARG C 207     -35.375  62.969  34.281  1.00 14.63           C  
ATOM   4821  NE  ARG C 207     -36.594  62.844  35.062  1.00 14.63           N  
ATOM   4822  NH1 ARG C 207     -36.281  60.625  35.594  1.00 14.63           N  
ATOM   4823  NH2 ARG C 207     -38.125  61.719  36.375  1.00 14.63           N  
ATOM   4824  CZ  ARG C 207     -37.000  61.719  35.688  1.00 14.63           C  
ATOM   4825  N   GLU C 208     -32.062  67.125  32.844  1.00 14.48           N  
ATOM   4826  CA  GLU C 208     -30.891  68.000  32.844  1.00 14.48           C  
ATOM   4827  C   GLU C 208     -29.672  67.250  33.438  1.00 14.48           C  
ATOM   4828  CB  GLU C 208     -31.172  69.250  33.656  1.00 14.48           C  
ATOM   4829  O   GLU C 208     -28.547  67.438  32.969  1.00 14.48           O  
ATOM   4830  CG  GLU C 208     -31.859  70.312  32.844  1.00 14.48           C  
ATOM   4831  CD  GLU C 208     -32.250  71.562  33.688  1.00 14.48           C  
ATOM   4832  OE1 GLU C 208     -32.594  72.625  33.125  1.00 14.48           O  
ATOM   4833  OE2 GLU C 208     -32.156  71.438  34.938  1.00 14.48           O  
ATOM   4834  N   ASP C 209     -29.594  66.750  34.531  1.00 14.51           N  
ATOM   4835  CA  ASP C 209     -28.688  67.438  35.406  1.00 14.51           C  
ATOM   4836  C   ASP C 209     -27.234  67.125  35.094  1.00 14.51           C  
ATOM   4837  CB  ASP C 209     -28.984  67.062  36.875  1.00 14.51           C  
ATOM   4838  O   ASP C 209     -26.875  65.938  34.875  1.00 14.51           O  
ATOM   4839  CG  ASP C 209     -29.500  68.250  37.688  1.00 14.51           C  
ATOM   4840  OD1 ASP C 209     -29.312  69.438  37.250  1.00 14.51           O  
ATOM   4841  OD2 ASP C 209     -30.109  68.062  38.750  1.00 14.51           O  
ATOM   4842  N   LYS C 210     -26.344  68.188  35.375  1.00 14.72           N  
ATOM   4843  CA  LYS C 210     -25.016  68.625  34.938  1.00 14.72           C  
ATOM   4844  C   LYS C 210     -23.938  67.938  35.781  1.00 14.72           C  
ATOM   4845  CB  LYS C 210     -24.859  70.125  35.031  1.00 14.72           C  
ATOM   4846  O   LYS C 210     -22.938  67.438  35.250  1.00 14.72           O  
ATOM   4847  CG  LYS C 210     -25.234  70.875  33.750  1.00 14.72           C  
ATOM   4848  CD  LYS C 210     -25.016  72.375  33.906  1.00 14.72           C  
ATOM   4849  CE  LYS C 210     -25.359  73.062  32.625  1.00 14.72           C  
ATOM   4850  NZ  LYS C 210     -25.219  74.562  32.750  1.00 14.72           N  
ATOM   4851  N   THR C 211     -23.797  68.125  37.125  1.00 13.87           N  
ATOM   4852  CA  THR C 211     -22.672  69.000  37.344  1.00 13.87           C  
ATOM   4853  C   THR C 211     -21.375  68.250  37.500  1.00 13.87           C  
ATOM   4854  CB  THR C 211     -22.891  69.875  38.594  1.00 13.87           C  
ATOM   4855  O   THR C 211     -20.344  68.625  36.938  1.00 13.87           O  
ATOM   4856  CG2 THR C 211     -23.359  71.250  38.250  1.00 13.87           C  
ATOM   4857  OG1 THR C 211     -23.891  69.250  39.438  1.00 13.87           O  
ATOM   4858  N   ASP C 212     -21.078  67.625  38.594  1.00 14.55           N  
ATOM   4859  CA  ASP C 212     -20.047  68.125  39.469  1.00 14.55           C  
ATOM   4860  C   ASP C 212     -18.641  67.812  38.938  1.00 14.55           C  
ATOM   4861  CB  ASP C 212     -20.219  67.562  40.875  1.00 14.55           C  
ATOM   4862  O   ASP C 212     -18.438  66.688  38.375  1.00 14.55           O  
ATOM   4863  CG  ASP C 212     -19.609  68.500  41.938  1.00 14.55           C  
ATOM   4864  OD1 ASP C 212     -19.172  69.625  41.625  1.00 14.55           O  
ATOM   4865  OD2 ASP C 212     -19.547  68.062  43.125  1.00 14.55           O  
ATOM   4866  N   LYS C 213     -17.703  68.500  39.719  1.00 14.88           N  
ATOM   4867  CA  LYS C 213     -16.422  69.125  39.406  1.00 14.88           C  
ATOM   4868  C   LYS C 213     -15.297  68.062  39.406  1.00 14.88           C  
ATOM   4869  CB  LYS C 213     -16.109  70.188  40.438  1.00 14.88           C  
ATOM   4870  O   LYS C 213     -15.500  66.938  39.781  1.00 14.88           O  
ATOM   4871  CG  LYS C 213     -16.375  71.625  39.906  1.00 14.88           C  
ATOM   4872  CD  LYS C 213     -16.062  72.688  40.969  1.00 14.88           C  
ATOM   4873  CE  LYS C 213     -16.281  74.062  40.469  1.00 14.88           C  
ATOM   4874  NZ  LYS C 213     -16.094  75.125  41.531  1.00 14.88           N  
ATOM   4875  N   GLY C 214     -14.297  68.438  40.344  1.00 15.25           N  
ATOM   4876  CA  GLY C 214     -12.938  68.875  40.094  1.00 15.25           C  
ATOM   4877  C   GLY C 214     -11.914  67.750  40.062  1.00 15.25           C  
ATOM   4878  O   GLY C 214     -12.258  66.625  40.281  1.00 15.25           O  
ATOM   4879  N   GLY C 215     -10.805  68.062  40.938  1.00 16.12           N  
ATOM   4880  CA  GLY C 215      -9.422  68.375  40.625  1.00 16.12           C  
ATOM   4881  C   GLY C 215      -8.516  67.125  40.688  1.00 16.12           C  
ATOM   4882  O   GLY C 215      -8.992  66.000  40.625  1.00 16.12           O  
ATOM   4883  N   GLU C 216      -7.398  67.250  41.688  1.00 16.55           N  
ATOM   4884  CA  GLU C 216      -5.969  67.500  41.469  1.00 16.55           C  
ATOM   4885  C   GLU C 216      -5.211  66.188  41.500  1.00 16.55           C  
ATOM   4886  CB  GLU C 216      -5.402  68.438  42.531  1.00 16.55           C  
ATOM   4887  O   GLU C 216      -5.727  65.125  42.000  1.00 16.55           O  
ATOM   4888  CG  GLU C 216      -4.367  69.438  42.000  1.00 16.55           C  
ATOM   4889  CD  GLU C 216      -3.930  70.438  43.000  1.00 16.55           C  
ATOM   4890  OE1 GLU C 216      -2.930  71.188  42.750  1.00 16.55           O  
ATOM   4891  OE2 GLU C 216      -4.594  70.562  44.062  1.00 16.55           O  
ATOM   4892  N   LYS C 217      -3.992  66.312  42.344  1.00 16.78           N  
ATOM   4893  CA  LYS C 217      -2.561  66.312  42.062  1.00 16.78           C  
ATOM   4894  C   LYS C 217      -1.957  64.938  42.312  1.00 16.78           C  
ATOM   4895  CB  LYS C 217      -1.841  67.375  42.938  1.00 16.78           C  
ATOM   4896  O   LYS C 217      -2.633  64.062  42.812  1.00 16.78           O  
ATOM   4897  CG  LYS C 217      -1.755  68.750  42.281  1.00 16.78           C  
ATOM   4898  CD  LYS C 217      -0.994  69.750  43.156  1.00 16.78           C  
ATOM   4899  CE  LYS C 217      -0.883  71.062  42.500  1.00 16.78           C  
ATOM   4900  NZ  LYS C 217      -0.167  72.062  43.375  1.00 16.78           N  
ATOM   4901  N   GLY C 218      -0.858  65.062  43.219  1.00 16.12           N  
ATOM   4902  CA  GLY C 218       0.573  64.875  43.062  1.00 16.12           C  
ATOM   4903  C   GLY C 218       1.011  63.469  43.500  1.00 16.12           C  
ATOM   4904  O   GLY C 218       1.644  62.750  42.719  1.00 16.12           O  
ATOM   4905  N   LYS C 219       1.452  63.406  44.844  1.00 16.72           N  
ATOM   4906  CA  LYS C 219       2.830  63.312  45.312  1.00 16.72           C  
ATOM   4907  C   LYS C 219       3.295  61.875  45.438  1.00 16.72           C  
ATOM   4908  CB  LYS C 219       2.973  64.000  46.688  1.00 16.72           C  
ATOM   4909  O   LYS C 219       2.475  60.969  45.438  1.00 16.72           O  
ATOM   4910  CG  LYS C 219       3.508  65.438  46.594  1.00 16.72           C  
ATOM   4911  CD  LYS C 219       3.650  66.062  47.969  1.00 16.72           C  
ATOM   4912  CE  LYS C 219       4.203  67.500  47.875  1.00 16.72           C  
ATOM   4913  NZ  LYS C 219       4.332  68.125  49.250  1.00 16.72           N  
ATOM   4914  N   GLU C 220       4.047  61.656  46.594  1.00 17.20           N  
ATOM   4915  CA  GLU C 220       5.438  61.406  46.969  1.00 17.20           C  
ATOM   4916  C   GLU C 220       5.699  59.938  47.188  1.00 17.20           C  
ATOM   4917  CB  GLU C 220       5.801  62.219  48.250  1.00 17.20           C  
ATOM   4918  O   GLU C 220       4.762  59.156  47.344  1.00 17.20           O  
ATOM   4919  CG  GLU C 220       6.395  63.594  47.969  1.00 17.20           C  
ATOM   4920  CD  GLU C 220       6.672  64.375  49.219  1.00 17.20           C  
ATOM   4921  OE1 GLU C 220       7.441  65.375  49.156  1.00 17.20           O  
ATOM   4922  OE2 GLU C 220       6.113  64.000  50.281  1.00 17.20           O  
ATOM   4923  N   ALA C 221       6.648  59.719  48.281  1.00 17.23           N  
ATOM   4924  CA  ALA C 221       7.992  59.219  48.562  1.00 17.23           C  
ATOM   4925  C   ALA C 221       7.965  57.781  49.062  1.00 17.23           C  
ATOM   4926  CB  ALA C 221       8.648  60.125  49.625  1.00 17.23           C  
ATOM   4927  O   ALA C 221       6.906  57.281  49.438  1.00 17.23           O  
ATOM   4928  N   ASP C 222       9.055  57.531  49.781  1.00 15.72           N  
ATOM   4929  CA  ASP C 222      10.125  56.562  50.062  1.00 15.72           C  
ATOM   4930  C   ASP C 222       9.734  55.594  51.156  1.00 15.72           C  
ATOM   4931  CB  ASP C 222      11.414  57.312  50.438  1.00 15.72           C  
ATOM   4932  O   ASP C 222      10.484  54.688  51.469  1.00 15.72           O  
ATOM   4933  CG  ASP C 222      12.211  57.781  49.219  1.00 15.72           C  
ATOM   4934  OD1 ASP C 222      12.117  57.125  48.156  1.00 15.72           O  
ATOM   4935  OD2 ASP C 222      12.945  58.781  49.344  1.00 15.72           O  
ATOM   4936  N   LYS C 223       8.781  55.938  51.969  1.00 16.66           N  
ATOM   4937  CA  LYS C 223       9.266  55.875  53.344  1.00 16.66           C
[truncated: 6,886 more chars]
