# Supplementary material for: Chp1 is a dedicated chaperone at the ribosome that safeguards eEF1A biogenesis
Source: Nat Commun. 2024 Feb 15;15:1382. doi: 10.1038/s41467-024-45645-w (PMC10869706; doi:10.1038/s41467-024-45645-w)
Supplement: Supplementary file 6 — Supplementary Data 3 [file 41467_2024_45645_MOESM6_ESM.zip]

Archive with 19 entries (18 files):
- TEF1GTPase1250Chp1_5683f.result/
- __MACOSX/._TEF1GTPase1250Chp1_5683f.result
- TEF1GTPase1250Chp1_5683f.result/TEF1GTPase1250Chp1_5683f_unrelaxed_rank_2_model_3.pdb
- TEF1GTPase1250Chp1_5683f.result/TEF1GTPase1250Chp1_5683f_unrelaxed_rank_1_model_4_scores.json
- TEF1GTPase1250Chp1_5683f.result/TEF1GTPase1250Chp1_5683f_PAE.png
- TEF1GTPase1250Chp1_5683f.result/TEF1GTPase1250Chp1_5683f_plddt.png
- TEF1GTPase1250Chp1_5683f.result/TEF1GTPase1250Chp1_5683f_unrelaxed_rank_3_model_1_scores.json
- TEF1GTPase1250Chp1_5683f.result/config.json
- TEF1GTPase1250Chp1_5683f.result/TEF1GTPase1250Chp1_5683f.a3m
- TEF1GTPase1250Chp1_5683f.result/TEF1GTPase1250Chp1_5683f_unrelaxed_rank_1_model_4.pdb
- TEF1GTPase1250Chp1_5683f.result/TEF1GTPase1250Chp1_5683f_coverage.png
- TEF1GTPase1250Chp1_5683f.result/TEF1GTPase1250Chp1_5683f_unrelaxed_rank_4_model_5.pdb
- TEF1GTPase1250Chp1_5683f.result/TEF1GTPase1250Chp1_5683f_predicted_aligned_error_v1.json
- TEF1GTPase1250Chp1_5683f.result/TEF1GTPase1250Chp1_5683f_unrelaxed_rank_5_model_2_scores.json
- TEF1GTPase1250Chp1_5683f.result/TEF1GTPase1250Chp1_5683f_unrelaxed_rank_4_model_5_scores.json
- TEF1GTPase1250Chp1_5683f.result/TEF1GTPase1250Chp1_5683f_unrelaxed_rank_3_model_1.pdb
- TEF1GTPase1250Chp1_5683f.result/cite.bibtex
- TEF1GTPase1250Chp1_5683f.result/TEF1GTPase1250Chp1_5683f_unrelaxed_rank_2_model_3_scores.json
- TEF1GTPase1250Chp1_5683f.result/TEF1GTPase1250Chp1_5683f_unrelaxed_rank_5_model_2.pdb
