# Supplementary material for: Chp1 is a dedicated chaperone at the ribosome that safeguards eEF1A biogenesis
Source: Nat Commun. 2024 Feb 15;15:1382. doi: 10.1038/s41467-024-45645-w (PMC10869706; doi:10.1038/s41467-024-45645-w)
Supplement: Supplementary file 6 — Supplementary Data 3 [file 41467_2024_45645_MOESM6_ESM.zip › TEF1GTPase1250Chp1_5683f.result/TEF1GTPase1250Chp1_5683f_unrelaxed_rank_2_model_3.pdb]

MODEL     1                                                                     
ATOM      1  N   MET B   1       8.817 -15.951  23.129  1.00 29.85           N  
ATOM      2  CA  MET B   1       9.276 -14.803  22.351  1.00 29.85           C  
ATOM      3  C   MET B   1       9.079 -15.044  20.858  1.00 29.85           C  
ATOM      4  CB  MET B   1      10.748 -14.507  22.644  1.00 29.85           C  
ATOM      5  O   MET B   1       9.587 -16.024  20.311  1.00 29.85           O  
ATOM      6  CG  MET B   1      10.960 -13.362  23.621  1.00 29.85           C  
ATOM      7  SD  MET B   1      12.735 -12.956  23.853  1.00 29.85           S  
ATOM      8  CE  MET B   1      12.737 -11.220  23.328  1.00 29.85           C  
ATOM      9  N   GLY B   2       7.862 -14.702  20.189  1.00 39.11           N  
ATOM     10  CA  GLY B   2       7.581 -14.931  18.780  1.00 39.11           C  
ATOM     11  C   GLY B   2       8.736 -14.554  17.873  1.00 39.11           C  
ATOM     12  O   GLY B   2       9.519 -13.658  18.195  1.00 39.11           O  
ATOM     13  N   LYS B   3       9.447 -15.452  17.246  1.00 49.20           N  
ATOM     14  CA  LYS B   3      10.542 -15.175  16.322  1.00 49.20           C  
ATOM     15  C   LYS B   3      10.247 -13.941  15.473  1.00 49.20           C  
ATOM     16  CB  LYS B   3      10.801 -16.381  15.418  1.00 49.20           C  
ATOM     17  O   LYS B   3       9.142 -13.793  14.947  1.00 49.20           O  
ATOM     18  CG  LYS B   3      12.110 -17.101  15.707  1.00 49.20           C  
ATOM     19  CD  LYS B   3      12.323 -18.275  14.761  1.00 49.20           C  
ATOM     20  CE  LYS B   3      13.590 -19.048  15.103  1.00 49.20           C  
ATOM     21  NZ  LYS B   3      13.763 -20.245  14.226  1.00 49.20           N  
ATOM     22  N   GLU B   4      10.894 -12.795  15.752  1.00 64.10           N  
ATOM     23  CA  GLU B   4      10.773 -11.557  14.989  1.00 64.10           C  
ATOM     24  C   GLU B   4      10.848 -11.823  13.488  1.00 64.10           C  
ATOM     25  CB  GLU B   4      11.861 -10.562  15.402  1.00 64.10           C  
ATOM     26  O   GLU B   4      11.764 -12.500  13.018  1.00 64.10           O  
ATOM     27  CG  GLU B   4      11.387  -9.508  16.392  1.00 64.10           C  
ATOM     28  CD  GLU B   4      12.449  -8.469  16.716  1.00 64.10           C  
ATOM     29  OE1 GLU B   4      12.147  -7.502  17.453  1.00 64.10           O  
ATOM     30  OE2 GLU B   4      13.591  -8.622  16.228  1.00 64.10           O  
ATOM     31  N   LYS B   5       9.745 -11.666  12.713  1.00 66.74           N  
ATOM     32  CA  LYS B   5       9.659 -11.868  11.270  1.00 66.74           C  
ATOM     33  C   LYS B   5      10.546 -10.878  10.522  1.00 66.74           C  
ATOM     34  CB  LYS B   5       8.211 -11.738  10.795  1.00 66.74           C  
ATOM     35  O   LYS B   5      10.623  -9.704  10.891  1.00 66.74           O  
ATOM     36  CG  LYS B   5       7.283 -12.815  11.335  1.00 66.74           C  
ATOM     37  CD  LYS B   5       5.883 -12.694  10.746  1.00 66.74           C  
ATOM     38  CE  LYS B   5       4.966 -13.800  11.250  1.00 66.74           C  
ATOM     39  NZ  LYS B   5       3.587 -13.675  10.689  1.00 66.74           N  
ATOM     40  N   SER B   6      11.357 -11.397   9.607  1.00 77.70           N  
ATOM     41  CA  SER B   6      12.173 -10.537   8.756  1.00 77.70           C  
ATOM     42  C   SER B   6      11.309  -9.725   7.798  1.00 77.70           C  
ATOM     43  CB  SER B   6      13.183 -11.369   7.964  1.00 77.70           C  
ATOM     44  O   SER B   6      10.191 -10.128   7.469  1.00 77.70           O  
ATOM     45  OG  SER B   6      12.907 -12.753   8.095  1.00 77.70           O  
ATOM     46  N   HIS B   7      11.888  -8.583   7.365  1.00 75.84           N  
ATOM     47  CA  HIS B   7      11.140  -7.670   6.508  1.00 75.84           C  
ATOM     48  C   HIS B   7      11.571  -7.803   5.052  1.00 75.84           C  
ATOM     49  CB  HIS B   7      11.319  -6.226   6.980  1.00 75.84           C  
ATOM     50  O   HIS B   7      12.766  -7.889   4.759  1.00 75.84           O  
ATOM     51  CG  HIS B   7      10.549  -5.231   6.170  1.00 75.84           C  
ATOM     52  CD2 HIS B   7       9.314  -4.706   6.348  1.00 75.84           C  
ATOM     53  ND1 HIS B   7      11.048  -4.663   5.018  1.00 75.84           N  
ATOM     54  CE1 HIS B   7      10.151  -3.829   4.521  1.00 75.84           C  
ATOM     55  NE2 HIS B   7       9.089  -3.836   5.309  1.00 75.84           N  
ATOM     56  N   ILE B   8      10.463  -7.913   4.174  1.00 77.78           N  
ATOM     57  CA  ILE B   8      10.795  -7.908   2.754  1.00 77.78           C  
ATOM     58  C   ILE B   8       9.922  -6.890   2.023  1.00 77.78           C  
ATOM     59  CB  ILE B   8      10.622  -9.310   2.128  1.00 77.78           C  
ATOM     60  O   ILE B   8       8.772  -6.662   2.406  1.00 77.78           O  
ATOM     61  CG1 ILE B   8       9.183  -9.804   2.314  1.00 77.78           C  
ATOM     62  CG2 ILE B   8      11.623 -10.299   2.732  1.00 77.78           C  
ATOM     63  CD1 ILE B   8       8.841 -11.038   1.491  1.00 77.78           C  
ATOM     64  N   ASN B   9      10.564  -6.317   1.023  1.00 73.18           N  
ATOM     65  CA  ASN B   9       9.849  -5.403   0.138  1.00 73.18           C  
ATOM     66  C   ASN B   9       9.514  -6.062  -1.197  1.00 73.18           C  
ATOM     67  CB  ASN B   9      10.663  -4.128  -0.088  1.00 73.18           C  
ATOM     68  O   ASN B   9      10.386  -6.650  -1.840  1.00 73.18           O  
ATOM     69  CG  ASN B   9      10.884  -3.341   1.189  1.00 73.18           C  
ATOM     70  ND2 ASN B   9      12.128  -2.947   1.435  1.00 73.18           N  
ATOM     71  OD1 ASN B   9       9.944  -3.090   1.948  1.00 73.18           O  
ATOM     72  N   VAL B  10       8.155  -5.950  -1.531  1.00 77.56           N  
ATOM     73  CA  VAL B  10       7.734  -6.542  -2.796  1.00 77.56           C  
ATOM     74  C   VAL B  10       7.152  -5.461  -3.704  1.00 77.56           C  
ATOM     75  CB  VAL B  10       6.701  -7.669  -2.580  1.00 77.56           C  
ATOM     76  O   VAL B  10       6.452  -4.560  -3.237  1.00 77.56           O  
ATOM     77  CG1 VAL B  10       6.268  -8.269  -3.917  1.00 77.56           C  
ATOM     78  CG2 VAL B  10       7.275  -8.751  -1.667  1.00 77.56           C  
ATOM     79  N   VAL B  11       7.564  -5.635  -4.973  1.00 70.84           N  
ATOM     80  CA  VAL B  11       6.985  -4.725  -5.956  1.00 70.84           C  
ATOM     81  C   VAL B  11       6.060  -5.498  -6.894  1.00 70.84           C  
ATOM     82  CB  VAL B  11       8.079  -3.995  -6.767  1.00 70.84           C  
ATOM     83  O   VAL B  11       6.372  -6.621  -7.295  1.00 70.84           O  
ATOM     84  CG1 VAL B  11       8.898  -4.991  -7.586  1.00 70.84           C  
ATOM     85  CG2 VAL B  11       7.452  -2.939  -7.675  1.00 70.84           C  
ATOM     86  N   VAL B  12       4.910  -4.983  -7.130  1.00 73.61           N  
ATOM     87  CA  VAL B  12       3.951  -5.606  -8.036  1.00 73.61           C  
ATOM     88  C   VAL B  12       3.994  -4.908  -9.393  1.00 73.61           C  
ATOM     89  CB  VAL B  12       2.518  -5.567  -7.461  1.00 73.61           C  
ATOM     90  O   VAL B  12       3.810  -3.691  -9.478  1.00 73.61           O  
ATOM     91  CG1 VAL B  12       1.541  -6.277  -8.396  1.00 73.61           C  
ATOM     92  CG2 VAL B  12       2.484  -6.196  -6.070  1.00 73.61           C  
ATOM     93  N   ILE B  13       4.282  -5.830 -10.443  1.00 68.51           N  
ATOM     94  CA  ILE B  13       4.408  -5.280 -11.788  1.00 68.51           C  
ATOM     95  C   ILE B  13       3.484  -6.034 -12.742  1.00 68.51           C  
ATOM     96  CB  ILE B  13       5.867  -5.345 -12.291  1.00 68.51           C  
ATOM     97  O   ILE B  13       3.114  -7.181 -12.481  1.00 68.51           O  
ATOM     98  CG1 ILE B  13       6.414  -6.771 -12.160  1.00 68.51           C  
ATOM     99  CG2 ILE B  13       6.746  -4.349 -11.529  1.00 68.51           C  
ATOM    100  CD1 ILE B  13       7.816  -6.951 -12.725  1.00 68.51           C  
ATOM    101  N   GLY B  14       3.010  -5.366 -13.795  1.00 64.99           N  
ATOM    102  CA  GLY B  14       2.142  -5.962 -14.797  1.00 64.99           C  
ATOM    103  C   GLY B  14       1.563  -4.948 -15.766  1.00 64.99           C  
ATOM    104  O   GLY B  14       1.590  -3.744 -15.501  1.00 64.99           O  
ATOM    105  N   HIS B  15       1.208  -5.545 -16.866  1.00 62.37           N  
ATOM    106  CA  HIS B  15       0.641  -4.637 -17.857  1.00 62.37           C  
ATOM    107  C   HIS B  15      -0.696  -4.074 -17.387  1.00 62.37           C  
ATOM    108  CB  HIS B  15       0.468  -5.350 -19.199  1.00 62.37           C  
ATOM    109  O   HIS B  15      -1.297  -4.595 -16.444  1.00 62.37           O  
ATOM    110  CG  HIS B  15      -0.648  -6.345 -19.210  1.00 62.37           C  
ATOM    111  CD2 HIS B  15      -0.648  -7.684 -19.011  1.00 62.37           C  
ATOM    112  ND1 HIS B  15      -1.958  -5.992 -19.453  1.00 62.37           N  
ATOM    113  CE1 HIS B  15      -2.717  -7.074 -19.401  1.00 62.37           C  
ATOM    114  NE2 HIS B  15      -1.946  -8.114 -19.134  1.00 62.37           N  
ATOM    115  N   VAL B  16      -1.169  -3.034 -18.218  1.00 50.48           N  
ATOM    116  CA  VAL B  16      -2.441  -2.391 -17.905  1.00 50.48           C  
ATOM    117  C   VAL B  16      -3.571  -3.416 -17.983  1.00 50.48           C  
ATOM    118  CB  VAL B  16      -2.728  -1.208 -18.856  1.00 50.48           C  
ATOM    119  O   VAL B  16      -3.577  -4.277 -18.866  1.00 50.48           O  
ATOM    120  CG1 VAL B  16      -4.079  -0.571 -18.533  1.00 50.48           C  
ATOM    121  CG2 VAL B  16      -1.610  -0.171 -18.769  1.00 50.48           C  
ATOM    122  N   ASP B  17      -4.408  -3.515 -17.047  1.00 51.38           N  
ATOM    123  CA  ASP B  17      -5.614  -4.335 -16.986  1.00 51.38           C  
ATOM    124  C   ASP B  17      -5.276  -5.782 -16.633  1.00 51.38           C  
ATOM    125  CB  ASP B  17      -6.368  -4.280 -18.316  1.00 51.38           C  
ATOM    126  O   ASP B  17      -6.068  -6.691 -16.894  1.00 51.38           O  
ATOM    127  CG  ASP B  17      -7.247  -3.049 -18.449  1.00 51.38           C  
ATOM    128  OD1 ASP B  17      -7.575  -2.420 -17.419  1.00 51.38           O  
ATOM    129  OD2 ASP B  17      -7.617  -2.706 -19.592  1.00 51.38           O  
ATOM    130  N   SER B  18      -4.084  -6.049 -16.190  1.00 56.14           N  
ATOM    131  CA  SER B  18      -3.665  -7.389 -15.793  1.00 56.14           C  
ATOM    132  C   SER B  18      -4.319  -7.805 -14.479  1.00 56.14           C  
ATOM    133  CB  SER B  18      -2.143  -7.458 -15.659  1.00 56.14           C  
ATOM    134  O   SER B  18      -4.341  -8.990 -14.139  1.00 56.14           O  
ATOM    135  OG  SER B  18      -1.682  -6.541 -14.681  1.00 56.14           O  
ATOM    136  N   GLY B  19      -4.934  -6.836 -13.766  1.00 47.36           N  
ATOM    137  CA  GLY B  19      -5.550  -7.081 -12.471  1.00 47.36           C  
ATOM    138  C   GLY B  19      -4.598  -6.870 -11.309  1.00 47.36           C  
ATOM    139  O   GLY B  19      -4.747  -7.495 -10.256  1.00 47.36           O  
ATOM    140  N   LYS B  20      -3.543  -6.044 -11.506  1.00 57.07           N  
ATOM    141  CA  LYS B  20      -2.485  -5.798 -10.530  1.00 57.07           C  
ATOM    142  C   LYS B  20      -3.050  -5.195  -9.247  1.00 57.07           C  
ATOM    143  CB  LYS B  20      -1.417  -4.874 -11.118  1.00 57.07           C  
ATOM    144  O   LYS B  20      -2.819  -5.718  -8.155  1.00 57.07           O  
ATOM    145  CG  LYS B  20      -0.645  -5.481 -12.280  1.00 57.07           C  
ATOM    146  CD  LYS B  20       0.460  -4.550 -12.764  1.00 57.07           C  
ATOM    147  CE  LYS B  20      -0.104  -3.236 -13.286  1.00 57.07           C  
ATOM    148  NZ  LYS B  20      -0.831  -3.418 -14.578  1.00 57.07           N  
ATOM    149  N   SER B  21      -3.798  -4.170  -9.449  1.00 47.62           N  
ATOM    150  CA  SER B  21      -4.337  -3.459  -8.294  1.00 47.62           C  
ATOM    151  C   SER B  21      -5.324  -4.326  -7.521  1.00 47.62           C  
ATOM    152  CB  SER B  21      -5.020  -2.163  -8.733  1.00 47.62           C  
ATOM    153  O   SER B  21      -5.304  -4.350  -6.288  1.00 47.62           O  
ATOM    154  OG  SER B  21      -4.083  -1.273  -9.317  1.00 47.62           O  
ATOM    155  N   THR B  22      -6.083  -5.025  -8.317  1.00 45.72           N  
ATOM    156  CA  THR B  22      -7.064  -5.905  -7.691  1.00 45.72           C  
ATOM    157  C   THR B  22      -6.372  -7.031  -6.929  1.00 45.72           C  
ATOM    158  CB  THR B  22      -8.024  -6.504  -8.736  1.00 45.72           C  
ATOM    159  O   THR B  22      -6.744  -7.341  -5.795  1.00 45.72           O  
ATOM    160  CG2 THR B  22      -9.130  -7.313  -8.067  1.00 45.72           C  
ATOM    161  OG1 THR B  22      -8.616  -5.443  -9.496  1.00 45.72           O  
ATOM    162  N   THR B  23      -5.383  -7.620  -7.528  1.00 48.18           N  
ATOM    163  CA  THR B  23      -4.627  -8.698  -6.899  1.00 48.18           C  
ATOM    164  C   THR B  23      -3.911  -8.197  -5.648  1.00 48.18           C  
ATOM    165  CB  THR B  23      -3.601  -9.303  -7.874  1.00 48.18           C  
ATOM    166  O   THR B  23      -3.957  -8.843  -4.599  1.00 48.18           O  
ATOM    167  CG2 THR B  23      -2.850 -10.464  -7.230  1.00 48.18           C  
ATOM    168  OG1 THR B  23      -4.282  -9.778  -9.042  1.00 48.18           O  
ATOM    169  N   THR B  24      -3.287  -7.099  -5.749  1.00 53.59           N  
ATOM    170  CA  THR B  24      -2.570  -6.514  -4.622  1.00 53.59           C  
ATOM    171  C   THR B  24      -3.531  -6.180  -3.484  1.00 53.59           C  
ATOM    172  CB  THR B  24      -1.808  -5.243  -5.043  1.00 53.59           C  
ATOM    173  O   THR B  24      -3.235  -6.446  -2.317  1.00 53.59           O  
ATOM    174  CG2 THR B  24      -0.953  -4.709  -3.899  1.00 53.59           C  
ATOM    175  OG1 THR B  24      -0.959  -5.549  -6.156  1.00 53.59           O  
ATOM    176  N   GLY B  25      -4.665  -5.615  -3.796  1.00 51.14           N  
ATOM    177  CA  GLY B  25      -5.681  -5.294  -2.806  1.00 51.14           C  
ATOM    178  C   GLY B  25      -6.158  -6.504  -2.026  1.00 51.14           C  
ATOM    179  O   GLY B  25      -6.291  -6.447  -0.802  1.00 51.14           O  
ATOM    180  N   HIS B  26      -6.366  -7.547  -2.757  1.00 48.69           N  
ATOM    181  CA  HIS B  26      -6.836  -8.771  -2.118  1.00 48.69           C  
ATOM    182  C   HIS B  26      -5.775  -9.347  -1.186  1.00 48.69           C  
ATOM    183  CB  HIS B  26      -7.229  -9.808  -3.171  1.00 48.69           C  
ATOM    184  O   HIS B  26      -6.099  -9.866  -0.115  1.00 48.69           O  
ATOM    185  CG  HIS B  26      -8.525 -10.496  -2.882  1.00 48.69           C  
ATOM    186  CD2 HIS B  26      -8.858 -11.403  -1.934  1.00 48.69           C  
ATOM    187  ND1 HIS B  26      -9.667 -10.273  -3.621  1.00 48.69           N  
ATOM    188  CE1 HIS B  26     -10.649 -11.015  -3.139  1.00 48.69           C  
ATOM    189  NE2 HIS B  26     -10.184 -11.711  -2.115  1.00 48.69           N  
ATOM    190  N   LEU B  27      -4.529  -9.358  -1.684  1.00 51.01           N  
ATOM    191  CA  LEU B  27      -3.428  -9.858  -0.867  1.00 51.01           C  
ATOM    192  C   LEU B  27      -3.353  -9.111   0.460  1.00 51.01           C  
ATOM    193  CB  LEU B  27      -2.100  -9.726  -1.617  1.00 51.01           C  
ATOM    194  O   LEU B  27      -3.210  -9.728   1.518  1.00 51.01           O  
ATOM    195  CG  LEU B  27      -1.259 -10.997  -1.736  1.00 51.01           C  
ATOM    196  CD1 LEU B  27      -0.986 -11.317  -3.202  1.00 51.01           C  
ATOM    197  CD2 LEU B  27       0.048 -10.848  -0.964  1.00 51.01           C  
ATOM    198  N   ILE B  28      -3.476  -7.895   0.437  1.00 51.72           N  
ATOM    199  CA  ILE B  28      -3.391  -7.050   1.623  1.00 51.72           C  
ATOM    200  C   ILE B  28      -4.560  -7.353   2.557  1.00 51.72           C  
ATOM    201  CB  ILE B  28      -3.377  -5.551   1.250  1.00 51.72           C  
ATOM    202  O   ILE B  28      -4.375  -7.490   3.769  1.00 51.72           O  
ATOM    203  CG1 ILE B  28      -2.106  -5.207   0.465  1.00 51.72           C  
ATOM    204  CG2 ILE B  28      -3.499  -4.681   2.504  1.00 51.72           C  
ATOM    205  CD1 ILE B  28      -2.107  -3.807  -0.133  1.00 51.72           C  
ATOM    206  N   TYR B  29      -5.697  -7.491   1.889  1.00 47.63           N  
ATOM    207  CA  TYR B  29      -6.922  -7.748   2.638  1.00 47.63           C  
ATOM    208  C   TYR B  29      -6.848  -9.086   3.363  1.00 47.63           C  
ATOM    209  CB  TYR B  29      -8.137  -7.726   1.705  1.00 47.63           C  
ATOM    210  O   TYR B  29      -7.129  -9.166   4.561  1.00 47.63           O  
ATOM    211  CG  TYR B  29      -9.443  -8.023   2.401  1.00 47.63           C  
ATOM    212  CD1 TYR B  29     -10.030  -9.283   2.315  1.00 47.63           C  
ATOM    213  CD2 TYR B  29     -10.092  -7.044   3.145  1.00 47.63           C  
ATOM    214  CE1 TYR B  29     -11.234  -9.560   2.954  1.00 47.63           C  
ATOM    215  CE2 TYR B  29     -11.297  -7.310   3.788  1.00 47.63           C  
ATOM    216  OH  TYR B  29     -13.051  -8.838   4.321  1.00 47.63           O  
ATOM    217  CZ  TYR B  29     -11.859  -8.569   3.687  1.00 47.63           C  
ATOM    218  N   LYS B  30      -6.462 -10.108   2.664  1.00 46.66           N  
ATOM    219  CA  LYS B  30      -6.472 -11.471   3.188  1.00 46.66           C  
ATOM    220  C   LYS B  30      -5.333 -11.687   4.180  1.00 46.66           C  
ATOM    221  CB  LYS B  30      -6.374 -12.485   2.048  1.00 46.66           C  
ATOM    222  O   LYS B  30      -5.448 -12.504   5.096  1.00 46.66           O  
ATOM    223  CG  LYS B  30      -7.704 -12.792   1.376  1.00 46.66           C  
ATOM    224  CD  LYS B  30      -7.755 -14.226   0.866  1.00 46.66           C  
ATOM    225  CE  LYS B  30      -9.112 -14.556   0.257  1.00 46.66           C  
ATOM    226  NZ  LYS B  30      -9.179 -15.973  -0.210  1.00 46.66           N  
ATOM    227  N   CYS B  31      -4.215 -11.019   3.962  1.00 48.32           N  
ATOM    228  CA  CYS B  31      -3.048 -11.230   4.812  1.00 48.32           C  
ATOM    229  C   CYS B  31      -3.087 -10.311   6.027  1.00 48.32           C  
ATOM    230  CB  CYS B  31      -1.761 -10.993   4.023  1.00 48.32           C  
ATOM    231  O   CYS B  31      -2.173 -10.330   6.854  1.00 48.32           O  
ATOM    232  SG  CYS B  31      -1.446 -12.239   2.753  1.00 48.32           S  
ATOM    233  N   GLY B  32      -4.343  -9.972   6.431  1.00 42.56           N  
ATOM    234  CA  GLY B  32      -4.598  -9.322   7.707  1.00 42.56           C  
ATOM    235  C   GLY B  32      -4.359  -7.825   7.672  1.00 42.56           C  
ATOM    236  O   GLY B  32      -4.180  -7.195   8.717  1.00 42.56           O  
ATOM    237  N   GLY B  33      -4.132  -7.339   6.387  1.00 41.74           N  
ATOM    238  CA  GLY B  33      -4.032  -5.892   6.501  1.00 41.74           C  
ATOM    239  C   GLY B  33      -5.296  -5.247   7.036  1.00 41.74           C  
ATOM    240  O   GLY B  33      -5.234  -4.373   7.904  1.00 41.74           O  
ATOM    241  N   ILE B  34      -6.416  -5.439   6.495  1.00 42.51           N  
ATOM    242  CA  ILE B  34      -7.666  -4.912   7.031  1.00 42.51           C  
ATOM    243  C   ILE B  34      -8.747  -5.990   6.975  1.00 42.51           C  
ATOM    244  CB  ILE B  34      -8.125  -3.653   6.262  1.00 42.51           C  
ATOM    245  O   ILE B  34      -8.945  -6.626   5.937  1.00 42.51           O  
ATOM    246  CG1 ILE B  34      -7.040  -2.571   6.313  1.00 42.51           C  
ATOM    247  CG2 ILE B  34      -9.449  -3.128   6.826  1.00 42.51           C  
ATOM    248  CD1 ILE B  34      -7.349  -1.344   5.465  1.00 42.51           C  
ATOM    249  N   ASP B  35      -9.210  -6.493   8.166  1.00 42.07           N  
ATOM    250  CA  ASP B  35     -10.262  -7.489   8.347  1.00 42.07           C  
ATOM    251  C   ASP B  35     -11.477  -7.167   7.481  1.00 42.07           C  
ATOM    252  CB  ASP B  35     -10.672  -7.575   9.818  1.00 42.07           C  
ATOM    253  O   ASP B  35     -11.905  -6.014   7.406  1.00 42.07           O  
ATOM    254  CG  ASP B  35     -11.677  -8.680  10.090  1.00 42.07           C  
ATOM    255  OD1 ASP B  35     -11.302  -9.872  10.042  1.00 42.07           O  
ATOM    256  OD2 ASP B  35     -12.856  -8.357  10.351  1.00 42.07           O  
ATOM    257  N   LYS B  36     -11.871  -8.117   6.587  1.00 46.37           N  
ATOM    258  CA  LYS B  36     -13.041  -7.990   5.723  1.00 46.37           C  
ATOM    259  C   LYS B  36     -14.235  -7.432   6.493  1.00 46.37           C  
ATOM    260  CB  LYS B  36     -13.401  -9.341   5.104  1.00 46.37           C  
ATOM    261  O   LYS B  36     -14.994  -6.617   5.965  1.00 46.37           O  
ATOM    262  CG  LYS B  36     -14.053  -9.240   3.733  1.00 46.37           C  
ATOM    263  CD  LYS B  36     -14.312 -10.617   3.134  1.00 46.37           C  
ATOM    264  CE  LYS B  36     -15.031 -10.519   1.796  1.00 46.37           C  
ATOM    265  NZ  LYS B  36     -15.262 -11.865   1.191  1.00 46.37           N  
ATOM    266  N   ARG B  37     -14.357  -8.011   7.672  1.00 45.86           N  
ATOM    267  CA  ARG B  37     -15.474  -7.599   8.517  1.00 45.86           C  
ATOM    268  C   ARG B  37     -15.428  -6.099   8.793  1.00 45.86           C  
ATOM    269  CB  ARG B  37     -15.466  -8.375   9.836  1.00 45.86           C  
ATOM    270  O   ARG B  37     -16.468  -5.441   8.852  1.00 45.86           O  
ATOM    271  CG  ARG B  37     -16.152  -9.729   9.757  1.00 45.86           C  
ATOM    272  CD  ARG B  37     -16.164 -10.435  11.106  1.00 45.86           C  
ATOM    273  NE  ARG B  37     -16.776 -11.757  11.018  1.00 45.86           N  
ATOM    274  NH1 ARG B  37     -16.359 -12.325  13.218  1.00 45.86           N  
ATOM    275  NH2 ARG B  37     -17.434 -13.801  11.832  1.00 45.86           N  
ATOM    276  CZ  ARG B  37     -16.855 -12.625  12.023  1.00 45.86           C  
ATOM    277  N   THR B  38     -14.214  -5.729   8.855  1.00 48.47           N  
ATOM    278  CA  THR B  38     -13.998  -4.312   9.123  1.00 48.47           C  
ATOM    279  C   THR B  38     -14.404  -3.466   7.919  1.00 48.47           C  
ATOM    280  CB  THR B  38     -12.527  -4.028   9.479  1.00 48.47           C  
ATOM    281  O   THR B  38     -15.063  -2.435   8.072  1.00 48.47           O  
ATOM    282  CG2 THR B  38     -12.349  -2.600   9.984  1.00 48.47           C  
ATOM    283  OG1 THR B  38     -12.104  -4.940  10.500  1.00 48.47           O  
ATOM    284  N   ILE B  39     -14.148  -4.086   6.777  1.00 46.10           N  
ATOM    285  CA  ILE B  39     -14.456  -3.375   5.541  1.00 46.10           C  
ATOM    286  C   ILE B  39     -15.968  -3.336   5.331  1.00 46.10           C  
ATOM    287  CB  ILE B  39     -13.762  -4.028   4.325  1.00 46.10           C  
ATOM    288  O   ILE B  39     -16.528  -2.288   5.000  1.00 46.10           O  
ATOM    289  CG1 ILE B  39     -12.242  -3.846   4.416  1.00 46.10           C  
ATOM    290  CG2 ILE B  39     -14.306  -3.448   3.017  1.00 46.10           C  
ATOM    291  CD1 ILE B  39     -11.466  -4.578   3.330  1.00 46.10           C  
ATOM    292  N   GLU B  40     -16.499  -4.548   5.487  1.00 52.85           N  
ATOM    293  CA  GLU B  40     -17.942  -4.673   5.302  1.00 52.85           C  
ATOM    294  C   GLU B  40     -18.703  -3.791   6.288  1.00 52.85           C  
ATOM    295  CB  GLU B  40     -18.380  -6.132   5.454  1.00 52.85           C  
ATOM    296  O   GLU B  40     -19.713  -3.181   5.931  1.00 52.85           O  
ATOM    297  CG  GLU B  40     -18.181  -6.968   4.198  1.00 52.85           C  
ATOM    298  CD  GLU B  40     -18.531  -8.435   4.392  1.00 52.85           C  
ATOM    299  OE1 GLU B  40     -18.474  -9.207   3.409  1.00 52.85           O  
ATOM    300  OE2 GLU B  40     -18.867  -8.814   5.537  1.00 52.85           O  
ATOM    301  N   LYS B  41     -18.338  -3.919   7.567  1.00 53.21           N  
ATOM    302  CA  LYS B  41     -18.935  -3.078   8.600  1.00 53.21           C  
ATOM    303  C   LYS B  41     -18.898  -1.606   8.200  1.00 53.21           C  
ATOM    304  CB  LYS B  41     -18.217  -3.276   9.936  1.00 53.21           C  
ATOM    305  O   LYS B  41     -19.893  -0.893   8.342  1.00 53.21           O  
ATOM    306  CG  LYS B  41     -18.977  -2.727  11.135  1.00 53.21           C  
ATOM    307  CD  LYS B  41     -18.207  -2.943  12.431  1.00 53.21           C  
ATOM    308  CE  LYS B  41     -18.865  -2.222  13.600  1.00 53.21           C  
ATOM    309  NZ  LYS B  41     -18.133  -2.460  14.880  1.00 53.21           N  
ATOM    310  N   PHE B  42     -17.873  -1.370   7.543  1.00 49.57           N  
ATOM    311  CA  PHE B  42     -17.635   0.028   7.204  1.00 49.57           C  
ATOM    312  C   PHE B  42     -18.473   0.444   6.002  1.00 49.57           C  
ATOM    313  CB  PHE B  42     -16.149   0.267   6.916  1.00 49.57           C  
ATOM    314  O   PHE B  42     -19.011   1.553   5.967  1.00 49.57           O  
ATOM    315  CG  PHE B  42     -15.300   0.373   8.154  1.00 49.57           C  
ATOM    316  CD1 PHE B  42     -15.407   1.475   8.995  1.00 49.57           C  
ATOM    317  CD2 PHE B  42     -14.395  -0.629   8.478  1.00 49.57           C  
ATOM    318  CE1 PHE B  42     -14.622   1.575  10.141  1.00 49.57           C  
ATOM    319  CE2 PHE B  42     -13.608  -0.535   9.622  1.00 49.57           C  
ATOM    320  CZ  PHE B  42     -13.722   0.568  10.451  1.00 49.57           C  
ATOM    321  N   GLU B  43     -18.531  -0.551   5.067  1.00 52.36           N  
ATOM    322  CA  GLU B  43     -19.372  -0.338   3.893  1.00 52.36           C  
ATOM    323  C   GLU B  43     -20.837  -0.166   4.287  1.00 52.36           C  
ATOM    324  CB  GLU B  43     -19.226  -1.500   2.908  1.00 52.36           C  
ATOM    325  O   GLU B  43     -21.534   0.693   3.743  1.00 52.36           O  
ATOM    326  CG  GLU B  43     -18.180  -1.263   1.828  1.00 52.36           C  
ATOM    327  CD  GLU B  43     -18.025  -2.437   0.874  1.00 52.36           C  
ATOM    328  OE1 GLU B  43     -17.357  -2.285  -0.173  1.00 52.36           O  
ATOM    329  OE2 GLU B  43     -18.578  -3.518   1.177  1.00 52.36           O  
ATOM    330  N   LYS B  44     -21.244  -1.106   5.127  1.00 55.47           N  
ATOM    331  CA  LYS B  44     -22.622  -1.068   5.609  1.00 55.47           C  
ATOM    332  C   LYS B  44     -22.911   0.238   6.343  1.00 55.47           C  
ATOM    333  CB  LYS B  44     -22.903  -2.259   6.527  1.00 55.47           C  
ATOM    334  O   LYS B  44     -23.969   0.841   6.155  1.00 55.47           O  
ATOM    335  CG  LYS B  44     -24.295  -2.851   6.365  1.00 55.47           C  
ATOM    336  CD  LYS B  44     -24.487  -4.077   7.247  1.00 55.47           C  
ATOM    337  CE  LYS B  44     -25.894  -4.646   7.116  1.00 55.47           C  
ATOM    338  NZ  LYS B  44     -26.082  -5.858   7.969  1.00 55.47           N  
ATOM    339  N   GLU B  45     -22.057   0.496   7.285  1.00 51.50           N  
ATOM    340  CA  GLU B  45     -22.204   1.737   8.039  1.00 51.50           C  
ATOM    341  C   GLU B  45     -22.244   2.946   7.109  1.00 51.50           C  
ATOM    342  CB  GLU B  45     -21.065   1.889   9.051  1.00 51.50           C  
ATOM    343  O   GLU B  45     -22.998   3.893   7.345  1.00 51.50           O  
ATOM    344  CG  GLU B  45     -21.366   1.277  10.412  1.00 51.50           C  
ATOM    345  CD  GLU B  45     -20.231   1.443  11.409  1.00 51.50           C  
ATOM    346  OE1 GLU B  45     -20.350   0.950  12.553  1.00 51.50           O  
ATOM    347  OE2 GLU B  45     -19.213   2.073  11.043  1.00 51.50           O  
ATOM    348  N   ALA B  46     -21.377   2.846   6.093  1.00 49.70           N  
ATOM    349  CA  ALA B  46     -21.352   3.894   5.077  1.00 49.70           C  
ATOM    350  C   ALA B  46     -22.689   3.984   4.347  1.00 49.70           C  
ATOM    351  CB  ALA B  46     -20.222   3.643   4.082  1.00 49.70           C  
ATOM    352  O   ALA B  46     -23.181   5.081   4.073  1.00 49.70           O  
ATOM    353  N   ALA B  47     -23.248   2.814   4.022  1.00 52.05           N  
ATOM    354  CA  ALA B  47     -24.502   2.716   3.280  1.00 52.05           C  
ATOM    355  C   ALA B  47     -25.684   3.157   4.138  1.00 52.05           C  
ATOM    356  CB  ALA B  47     -24.714   1.288   2.781  1.00 52.05           C  
ATOM    357  O   ALA B  47     -26.615   3.795   3.642  1.00 52.05           O  
ATOM    358  N   GLU B  48     -25.883   2.502   5.258  1.00 47.38           N  
ATOM    359  CA  GLU B  48     -27.009   2.767   6.148  1.00 47.38           C  
ATOM    360  C   GLU B  48     -27.019   4.222   6.607  1.00 47.38           C  
ATOM    361  CB  GLU B  48     -26.967   1.834   7.361  1.00 47.38           C  
ATOM    362  O   GLU B  48     -28.084   4.822   6.764  1.00 47.38           O  
ATOM    363  CG  GLU B  48     -27.664   0.500   7.135  1.00 47.38           C  
ATOM    364  CD  GLU B  48     -27.590  -0.427   8.337  1.00 47.38           C  
ATOM    365  OE1 GLU B  48     -28.205  -1.518   8.302  1.00 47.38           O  
ATOM    366  OE2 GLU B  48     -26.913  -0.060   9.323  1.00 47.38           O  
ATOM    367  N   LEU B  49     -25.940   4.536   7.437  1.00 41.21           N  
ATOM    368  CA  LEU B  49     -25.958   5.896   7.963  1.00 41.21           C  
ATOM    369  C   LEU B  49     -25.859   6.917   6.834  1.00 41.21           C  
ATOM    370  CB  LEU B  49     -24.811   6.102   8.956  1.00 41.21           C  
ATOM    371  O   LEU B  49     -24.954   6.840   6.000  1.00 41.21           O  
ATOM    372  CG  LEU B  49     -25.089   5.706  10.406  1.00 41.21           C  
ATOM    373  CD1 LEU B  49     -23.822   5.167  11.061  1.00 41.21           C  
ATOM    374  CD2 LEU B  49     -25.639   6.893  11.189  1.00 41.21           C  
ATOM    375  N   GLY B  50     -26.927   7.396   6.161  1.00 37.62           N  
ATOM    376  CA  GLY B  50     -26.763   8.629   5.409  1.00 37.62           C  
ATOM    377  C   GLY B  50     -25.540   9.424   5.826  1.00 37.62           C  
ATOM    378  O   GLY B  50     -24.644   9.665   5.015  1.00 37.62           O  
ATOM    379  N   LYS B  51     -25.800  10.382   6.972  1.00 37.06           N  
ATOM    380  CA  LYS B  51     -24.802  11.396   7.300  1.00 37.06           C  
ATOM    381  C   LYS B  51     -23.518  10.756   7.820  1.00 37.06           C  
ATOM    382  CB  LYS B  51     -25.355  12.378   8.335  1.00 37.06           C  
ATOM    383  O   LYS B  51     -22.418  11.195   7.480  1.00 37.06           O  
ATOM    384  CG  LYS B  51     -26.228  13.474   7.743  1.00 37.06           C  
ATOM    385  CD  LYS B  51     -26.628  14.500   8.796  1.00 37.06           C  
ATOM    386  CE  LYS B  51     -27.524  15.583   8.210  1.00 37.06           C  
ATOM    387  NZ  LYS B  51     -27.962  16.562   9.250  1.00 37.06           N  
ATOM    388  N   GLY B  52     -23.582  10.059   8.999  1.00 36.92           N  
ATOM    389  CA  GLY B  52     -22.411   9.966   9.856  1.00 36.92           C  
ATOM    390  C   GLY B  52     -21.314   9.095   9.275  1.00 36.92           C  
ATOM    391  O   GLY B  52     -20.128   9.398   9.424  1.00 36.92           O  
ATOM    392  N   SER B  53     -21.571   7.693   9.014  1.00 45.34           N  
ATOM    393  CA  SER B  53     -20.195   7.237   8.853  1.00 45.34           C  
ATOM    394  C   SER B  53     -19.529   7.901   7.653  1.00 45.34           C  
ATOM    395  CB  SER B  53     -20.148   5.716   8.695  1.00 45.34           C  
ATOM    396  O   SER B  53     -19.430   7.302   6.580  1.00 45.34           O  
ATOM    397  OG  SER B  53     -20.887   5.306   7.558  1.00 45.34           O  
ATOM    398  N   PHE B  54     -19.784   9.165   7.556  1.00 45.22           N  
ATOM    399  CA  PHE B  54     -19.457  10.291   6.689  1.00 45.22           C  
ATOM    400  C   PHE B  54     -17.950  10.404   6.493  1.00 45.22           C  
ATOM    401  CB  PHE B  54     -20.010  11.597   7.269  1.00 45.22           C  
ATOM    402  O   PHE B  54     -17.483  10.719   5.396  1.00 45.22           O  
ATOM    403  CG  PHE B  54     -20.087  12.721   6.272  1.00 45.22           C  
ATOM    404  CD1 PHE B  54     -19.072  13.666   6.190  1.00 45.22           C  
ATOM    405  CD2 PHE B  54     -21.174  12.831   5.415  1.00 45.22           C  
ATOM    406  CE1 PHE B  54     -19.140  14.708   5.267  1.00 45.22           C  
ATOM    407  CE2 PHE B  54     -21.249  13.869   4.490  1.00 45.22           C  
ATOM    408  CZ  PHE B  54     -20.232  14.807   4.419  1.00 45.22           C  
ATOM    409  N   LYS B  55     -17.351   9.632   7.457  1.00 57.23           N  
ATOM    410  CA  LYS B  55     -15.925   9.941   7.399  1.00 57.23           C  
ATOM    411  C   LYS B  55     -15.233   9.141   6.300  1.00 57.23           C  
ATOM    412  CB  LYS B  55     -15.260   9.662   8.748  1.00 57.23           C  
ATOM    413  O   LYS B  55     -14.407   9.680   5.559  1.00 57.23           O  
ATOM    414  CG  LYS B  55     -15.724  10.581   9.869  1.00 57.23           C  
ATOM    415  CD  LYS B  55     -15.030  10.253  11.184  1.00 57.23           C  
ATOM    416  CE  LYS B  55     -15.539  11.130  12.320  1.00 57.23           C  
ATOM    417  NZ  LYS B  55     -14.897  10.778  13.622  1.00 57.23           N  
ATOM    418  N   TYR B  56     -15.730   7.904   6.105  1.00 59.68           N  
ATOM    419  CA  TYR B  56     -15.070   7.044   5.129  1.00 59.68           C  
ATOM    420  C   TYR B  56     -15.423   7.463   3.707  1.00 59.68           C  
ATOM    421  CB  TYR B  56     -15.459   5.580   5.353  1.00 59.68           C  
ATOM    422  O   TYR B  56     -14.571   7.433   2.815  1.00 59.68           O  
ATOM    423  CG  TYR B  56     -14.819   4.962   6.573  1.00 59.68           C  
ATOM    424  CD1 TYR B  56     -13.505   4.501   6.536  1.00 59.68           C  
ATOM    425  CD2 TYR B  56     -15.527   4.837   7.764  1.00 59.68           C  
ATOM    426  CE1 TYR B  56     -12.912   3.929   7.657  1.00 59.68           C  
ATOM    427  CE2 TYR B  56     -14.944   4.267   8.890  1.00 59.68           C  
ATOM    428  OH  TYR B  56     -13.055   3.252   9.940  1.00 59.68           O  
ATOM    429  CZ  TYR B  56     -13.638   3.817   8.828  1.00 59.68           C  
ATOM    430  N   ALA B  57     -16.615   7.795   3.646  1.00 62.83           N  
ATOM    431  CA  ALA B  57     -17.096   8.146   2.312  1.00 62.83           C  
ATOM    432  C   ALA B  57     -16.331   9.342   1.751  1.00 62.83           C  
ATOM    433  CB  ALA B  57     -18.592   8.445   2.347  1.00 62.83           C  
ATOM    434  O   ALA B  57     -15.913   9.330   0.591  1.00 62.83           O  
ATOM    435  N   TRP B  58     -16.207  10.269   2.610  1.00 65.02           N  
ATOM    436  CA  TRP B  58     -15.548  11.444   2.050  1.00 65.02           C  
ATOM    437  C   TRP B  58     -14.059  11.187   1.844  1.00 65.02           C  
ATOM    438  CB  TRP B  58     -15.748  12.659   2.961  1.00 65.02           C  
ATOM    439  O   TRP B  58     -13.446  11.749   0.933  1.00 65.02           O  
ATOM    440  CG  TRP B  58     -15.130  12.510   4.319  1.00 65.02           C  
ATOM    441  CD1 TRP B  58     -15.733  12.033   5.450  1.00 65.02           C  
ATOM    442  CD2 TRP B  58     -13.789  12.844   4.688  1.00 65.02           C  
ATOM    443  CE2 TRP B  58     -13.647  12.544   6.061  1.00 65.02           C  
ATOM    444  CE3 TRP B  58     -12.692  13.369   3.991  1.00 65.02           C  
ATOM    445  NE1 TRP B  58     -14.846  12.051   6.501  1.00 65.02           N  
ATOM    446  CH2 TRP B  58     -11.393  13.265   6.045  1.00 65.02           C  
ATOM    447  CZ2 TRP B  58     -12.450  12.751   6.751  1.00 65.02           C  
ATOM    448  CZ3 TRP B  58     -11.502  13.574   4.679  1.00 65.02           C  
ATOM    449  N   VAL B  59     -13.543  10.226   2.662  1.00 65.33           N  
ATOM    450  CA  VAL B  59     -12.136   9.881   2.481  1.00 65.33           C  
ATOM    451  C   VAL B  59     -11.941   9.198   1.129  1.00 65.33           C  
ATOM    452  CB  VAL B  59     -11.625   8.969   3.618  1.00 65.33           C  
ATOM    453  O   VAL B  59     -10.996   9.510   0.400  1.00 65.33           O  
ATOM    454  CG1 VAL B  59     -10.194   8.512   3.341  1.00 65.33           C  
ATOM    455  CG2 VAL B  59     -11.707   9.694   4.960  1.00 65.33           C  
ATOM    456  N   LEU B  60     -12.899   8.420   0.863  1.00 62.76           N  
ATOM    457  CA  LEU B  60     -12.851   7.730  -0.421  1.00 62.76           C  
ATOM    458  C   LEU B  60     -13.008   8.715  -1.574  1.00 62.76           C  
ATOM    459  CB  LEU B  60     -13.944   6.660  -0.497  1.00 62.76           C  
ATOM    460  O   LEU B  60     -12.325   8.598  -2.594  1.00 62.76           O  
ATOM    461  CG  LEU B  60     -13.650   5.340   0.217  1.00 62.76           C  
ATOM    462  CD1 LEU B  60     -14.914   4.491   0.303  1.00 62.76           C  
ATOM    463  CD2 LEU B  60     -12.538   4.580  -0.499  1.00 62.76           C  
ATOM    464  N   ASP B  61     -13.822   9.664  -1.383  1.00 64.95           N  
ATOM    465  CA  ASP B  61     -14.043  10.697  -2.390  1.00 64.95           C  
ATOM    466  C   ASP B  61     -12.785  11.536  -2.601  1.00 64.95           C  
ATOM    467  CB  ASP B  61     -15.214  11.596  -1.988  1.00 64.95           C  
ATOM    468  O   ASP B  61     -12.453  11.892  -3.734  1.00 64.95           O  
ATOM    469  CG  ASP B  61     -16.564  11.024  -2.383  1.00 64.95           C  
ATOM    470  OD1 ASP B  61     -16.607   9.995  -3.090  1.00 64.95           O  
ATOM    471  OD2 ASP B  61     -17.595  11.611  -1.986  1.00 64.95           O  
ATOM    472  N   LYS B  62     -12.159  11.783  -1.505  1.00 65.36           N  
ATOM    473  CA  LYS B  62     -10.932  12.571  -1.583  1.00 65.36           C  
ATOM    474  C   LYS B  62      -9.841  11.816  -2.336  1.00 65.36           C  
ATOM    475  CB  LYS B  62     -10.442  12.941  -0.182  1.00 65.36           C  
ATOM    476  O   LYS B  62      -9.105  12.406  -3.130  1.00 65.36           O  
ATOM    477  CG  LYS B  62     -11.139  14.154   0.417  1.00 65.36           C  
ATOM    478  CD  LYS B  62     -10.666  15.448  -0.233  1.00 65.36           C  
ATOM    479  CE  LYS B  62     -11.433  16.653   0.294  1.00 65.36           C  
ATOM    480  NZ  LYS B  62     -11.115  17.892  -0.475  1.00 65.36           N  
ATOM    481  N   LEU B  63      -9.806  10.549  -2.084  1.00 60.50           N  
ATOM    482  CA  LEU B  63      -8.821   9.727  -2.779  1.00 60.50           C  
ATOM    483  C   LEU B  63      -9.103   9.692  -4.277  1.00 60.50           C  
ATOM    484  CB  LEU B  63      -8.818   8.304  -2.215  1.00 60.50           C  
ATOM    485  O   LEU B  63      -8.180   9.785  -5.089  1.00 60.50           O  
ATOM    486  CG  LEU B  63      -7.988   8.078  -0.950  1.00 60.50           C  
ATOM    487  CD1 LEU B  63      -8.329   6.728  -0.327  1.00 60.50           C  
ATOM    488  CD2 LEU B  63      -6.499   8.168  -1.263  1.00 60.50           C  
ATOM    489  N   LYS B  64     -10.320   9.638  -4.515  1.00 57.00           N  
ATOM    490  CA  LYS B  64     -10.739   9.635  -5.913  1.00 57.00           C  
ATOM    491  C   LYS B  64     -10.398  10.959  -6.592  1.00 57.00           C  
ATOM    492  CB  LYS B  64     -12.240   9.361  -6.024  1.00 57.00           C  
ATOM    493  O   LYS B  64      -9.887  10.973  -7.714  1.00 57.00           O  
ATOM    494  CG  LYS B  64     -12.711   9.055  -7.438  1.00 57.00           C  
ATOM    495  CD  LYS B  64     -14.197   8.724  -7.472  1.00 57.00           C  
ATOM    496  CE  LYS B  64     -14.690   8.508  -8.897  1.00 57.00           C  
ATOM    497  NZ  LYS B  64     -16.147   8.182  -8.936  1.00 57.00           N  
ATOM    498  N   ALA B  65     -10.628  11.986  -5.878  1.00 64.61           N  
ATOM    499  CA  ALA B  65     -10.363  13.322  -6.405  1.00 64.61           C  
ATOM    500  C   ALA B  65      -8.873  13.523  -6.663  1.00 64.61           C  
ATOM    501  CB  ALA B  65     -10.882  14.387  -5.442  1.00 64.61           C  
ATOM    502  O   ALA B  65      -8.486  14.111  -7.677  1.00 64.61           O  
ATOM    503  N   GLU B  66      -8.030  13.087  -5.794  1.00 59.35           N  
ATOM    504  CA  GLU B  66      -6.583  13.210  -5.947  1.00 59.35           C  
ATOM    505  C   GLU B  66      -6.089  12.434  -7.164  1.00 59.35           C  
ATOM    506  CB  GLU B  66      -5.866  12.722  -4.686  1.00 59.35           C  
ATOM    507  O   GLU B  66      -5.212  12.904  -7.893  1.00 59.35           O  
ATOM    508  CG  GLU B  66      -5.647  13.809  -3.643  1.00 59.35           C  
ATOM    509  CD  GLU B  66      -4.687  13.397  -2.539  1.00 59.35           C  
ATOM    510  OE1 GLU B  66      -4.429  14.211  -1.624  1.00 59.35           O  
ATOM    511  OE2 GLU B  66      -4.187  12.251  -2.590  1.00 59.35           O  
ATOM    512  N   ARG B  67      -6.639  11.365  -7.335  1.00 54.60           N  
ATOM    513  CA  ARG B  67      -6.286  10.542  -8.488  1.00 54.60           C  
ATOM    514  C   ARG B  67      -6.661  11.237  -9.792  1.00 54.60           C  
ATOM    515  CB  ARG B  67      -6.974   9.177  -8.405  1.00 54.60           C  
ATOM    516  O   ARG B  67      -5.865  11.273 -10.733  1.00 54.60           O  
ATOM    517  CG  ARG B  67      -6.556   8.209  -9.500  1.00 54.60           C  
ATOM    518  CD  ARG B  67      -7.227   6.852  -9.340  1.00 54.60           C  
ATOM    519  NE  ARG B  67      -8.617   6.882  -9.785  1.00 54.60           N  
ATOM    520  NH1 ARG B  67      -9.069   4.694  -9.198  1.00 54.60           N  
ATOM    521  NH2 ARG B  67     -10.704   5.993 -10.142  1.00 54.60           N  
ATOM    522  CZ  ARG B  67      -9.460   5.856  -9.707  1.00 54.60           C  
ATOM    523  N   GLU B  68      -7.806  11.782  -9.760  1.00 58.95           N  
ATOM    524  CA  GLU B  68      -8.338  12.421 -10.960  1.00 58.95           C  
ATOM    525  C   GLU B  68      -7.578  13.704 -11.286  1.00 58.95           C  
ATOM    526  CB  GLU B  68      -9.830  12.723 -10.792  1.00 58.95           C  
ATOM    527  O   GLU B  68      -7.416  14.055 -12.456  1.00 58.95           O  
ATOM    528  CG  GLU B  68     -10.717  11.488 -10.853  1.00 58.95           C  
ATOM    529  CD  GLU B  68     -12.180  11.786 -10.566  1.00 58.95           C  
ATOM    530  OE1 GLU B  68     -13.024  10.871 -10.702  1.00 58.95           O  
ATOM    531  OE2 GLU B  68     -12.485  12.944 -10.204  1.00 58.95           O  
ATOM    532  N   ARG B  69      -7.062  14.304 -10.167  1.00 56.64           N  
ATOM    533  CA  ARG B  69      -6.312  15.542 -10.353  1.00 56.64           C  
ATOM    534  C   ARG B  69      -4.849  15.253 -10.673  1.00 56.64           C  
ATOM    535  CB  ARG B  69      -6.411  16.424  -9.106  1.00 56.64           C  
ATOM    536  O   ARG B  69      -4.072  16.174 -10.934  1.00 56.64           O  
ATOM    537  CG  ARG B  69      -7.740  17.151  -8.971  1.00 56.64           C  
ATOM    538  CD  ARG B  69      -7.767  18.051  -7.743  1.00 56.64           C  
ATOM    539  NE  ARG B  69      -9.120  18.510  -7.441  1.00 56.64           N  
ATOM    540  NH1 ARG B  69      -8.544  19.567  -5.470  1.00 56.64           N  
ATOM    541  NH2 ARG B  69     -10.720  19.584  -6.192  1.00 56.64           N  
ATOM    542  CZ  ARG B  69      -9.459  19.219  -6.368  1.00 56.64           C  
ATOM    543  N   GLY B  70      -4.540  13.993 -10.676  1.00 48.50           N  
ATOM    544  CA  GLY B  70      -3.181  13.570 -10.975  1.00 48.50           C  
ATOM    545  C   GLY B  70      -2.201  13.877  -9.858  1.00 48.50           C  
ATOM    546  O   GLY B  70      -1.018  14.112 -10.111  1.00 48.50           O  
ATOM    547  N   ILE B  71      -2.767  14.263  -8.792  1.00 45.80           N  
ATOM    548  CA  ILE B  71      -1.923  14.543  -7.635  1.00 45.80           C  
ATOM    549  C   ILE B  71      -1.593  13.241  -6.909  1.00 45.80           C  
ATOM    550  CB  ILE B  71      -2.601  15.540  -6.669  1.00 45.80           C  
ATOM    551  O   ILE B  71      -2.490  12.453  -6.597  1.00 45.80           O  
ATOM    552  CG1 ILE B  71      -3.047  16.797  -7.424  1.00 45.80           C  
ATOM    553  CG2 ILE B  71      -1.660  15.899  -5.515  1.00 45.80           C  
ATOM    554  CD1 ILE B  71      -3.927  17.732  -6.606  1.00 45.80           C  
ATOM    555  N   THR B  72      -0.294  12.632  -7.135  1.00 44.30           N  
ATOM    556  CA  THR B  72       0.117  11.331  -6.619  1.00 44.30           C  
ATOM    557  C   THR B  72       0.540  11.438  -5.157  1.00 44.30           C  
ATOM    558  CB  THR B  72       1.272  10.741  -7.448  1.00 44.30           C  
ATOM    559  O   THR B  72       1.162  12.424  -4.756  1.00 44.30           O  
ATOM    560  CG2 THR B  72       1.091   9.240  -7.654  1.00 44.30           C  
ATOM    561  OG1 THR B  72       1.313  11.385  -8.727  1.00 44.30           O  
ATOM    562  N   ILE B  73      -0.233  10.833  -4.247  1.00 43.84           N  
ATOM    563  CA  ILE B  73       0.375  10.665  -2.932  1.00 43.84           C  
ATOM    564  C   ILE B  73       1.461   9.594  -2.998  1.00 43.84           C  
ATOM    565  CB  ILE B  73      -0.680  10.294  -1.865  1.00 43.84           C  
ATOM    566  O   ILE B  73       1.212   8.477  -3.458  1.00 43.84           O  
ATOM    567  CG1 ILE B  73      -1.695  11.431  -1.701  1.00 43.84           C  
ATOM    568  CG2 ILE B  73      -0.005   9.965  -0.530  1.00 43.84           C  
ATOM    569  CD1 ILE B  73      -2.901  11.065  -0.845  1.00 43.84           C  
ATOM    570  N   ASP B  74       2.746  10.070  -3.153  1.00 42.56           N  
ATOM    571  CA  ASP B  74       3.801   9.062  -3.131  1.00 42.56           C  
ATOM    572  C   ASP B  74       3.707   8.197  -1.876  1.00 42.56           C  
ATOM    573  CB  ASP B  74       5.178   9.723  -3.213  1.00 42.56           C  
ATOM    574  O   ASP B  74       4.315   8.513  -0.851  1.00 42.56           O  
ATOM    575  CG  ASP B  74       5.768   9.693  -4.612  1.00 42.56           C  
ATOM    576  OD1 ASP B  74       5.379   8.822  -5.419  1.00 42.56           O  
ATOM    577  OD2 ASP B  74       6.633  10.545  -4.908  1.00 42.56           O  
ATOM    578  N   ILE B  75       2.647   7.620  -1.533  1.00 41.50           N  
ATOM    579  CA  ILE B  75       2.432   6.802  -0.344  1.00 41.50           C  
ATOM    580  C   ILE B  75       2.982   5.397  -0.579  1.00 41.50           C  
ATOM    581  CB  ILE B  75       0.936   6.735   0.034  1.00 41.50           C  
ATOM    582  O   ILE B  75       2.892   4.865  -1.688  1.00 41.50           O  
ATOM    583  CG1 ILE B  75       0.362   8.148   0.194  1.00 41.50           C  
ATOM    584  CG2 ILE B  75       0.737   5.915   1.312  1.00 41.50           C  
ATOM    585  CD1 ILE B  75      -1.157   8.194   0.274  1.00 41.50           C  
ATOM    586  N   ALA B  76       4.219   5.149   0.271  1.00 41.38           N  
ATOM    587  CA  ALA B  76       4.552   3.727   0.265  1.00 41.38           C  
ATOM    588  C   ALA B  76       3.380   2.886   0.763  1.00 41.38           C  
ATOM    589  CB  ALA B  76       5.790   3.466   1.120  1.00 41.38           C  
ATOM    590  O   ALA B  76       2.676   3.282   1.696  1.00 41.38           O  
ATOM    591  N   LEU B  77       2.951   1.842  -0.110  1.00 45.56           N  
ATOM    592  CA  LEU B  77       1.686   1.116  -0.070  1.00 45.56           C  
ATOM    593  C   LEU B  77       1.495   0.430   1.278  1.00 45.56           C  
ATOM    594  CB  LEU B  77       1.628   0.080  -1.196  1.00 45.56           C  
ATOM    595  O   LEU B  77       2.368   0.503   2.146  1.00 45.56           O  
ATOM    596  CG  LEU B  77       1.330   0.617  -2.597  1.00 45.56           C  
ATOM    597  CD1 LEU B  77       1.860  -0.343  -3.657  1.00 45.56           C  
ATOM    598  CD2 LEU B  77      -0.167   0.845  -2.775  1.00 45.56           C  
ATOM    599  N   TRP B  78       1.067  -0.821   1.493  1.00 49.54           N  
ATOM    600  CA  TRP B  78       0.443  -1.708   2.469  1.00 49.54           C  
ATOM    601  C   TRP B  78       1.428  -2.768   2.950  1.00 49.54           C  
ATOM    602  CB  TRP B  78      -0.797  -2.378   1.872  1.00 49.54           C  
ATOM    603  O   TRP B  78       2.291  -3.213   2.189  1.00 49.54           O  
ATOM    604  CG  TRP B  78      -1.978  -1.465   1.737  1.00 49.54           C  
ATOM    605  CD1 TRP B  78      -2.027  -0.274   1.068  1.00 49.54           C  
ATOM    606  CD2 TRP B  78      -3.282  -1.667   2.291  1.00 49.54           C  
ATOM    607  CE2 TRP B  78      -4.072  -0.558   1.917  1.00 49.54           C  
ATOM    608  CE3 TRP B  78      -3.860  -2.681   3.068  1.00 49.54           C  
ATOM    609  NE1 TRP B  78      -3.283   0.277   1.172  1.00 49.54           N  
ATOM    610  CH2 TRP B  78      -5.952  -1.439   3.053  1.00 49.54           C  
ATOM    611  CZ2 TRP B  78      -5.412  -0.434   2.294  1.00 49.54           C  
ATOM    612  CZ3 TRP B  78      -5.193  -2.555   3.442  1.00 49.54           C  
ATOM    613  N   LYS B  79       1.358  -2.906   4.221  1.00 52.34           N  
ATOM    614  CA  LYS B  79       2.132  -3.974   4.847  1.00 52.34           C  
ATOM    615  C   LYS B  79       1.234  -5.140   5.252  1.00 52.34           C  
ATOM    616  CB  LYS B  79       2.887  -3.446   6.067  1.00 52.34           C  
ATOM    617  O   LYS B  79       0.084  -4.936   5.644  1.00 52.34           O  
ATOM    618  CG  LYS B  79       3.992  -2.455   5.731  1.00 52.34           C  
ATOM    619  CD  LYS B  79       4.745  -2.012   6.978  1.00 52.34           C  
ATOM    620  CE  LYS B  79       5.842  -1.010   6.644  1.00 52.34           C  
ATOM    621  NZ  LYS B  79       6.581  -0.570   7.865  1.00 52.34           N  
ATOM    622  N   PHE B  80       1.638  -6.326   4.801  1.00 60.11           N  
ATOM    623  CA  PHE B  80       0.976  -7.509   5.336  1.00 60.11           C  
ATOM    624  C   PHE B  80       1.998  -8.518   5.846  1.00 60.11           C  
ATOM    625  CB  PHE B  80       0.087  -8.157   4.270  1.00 60.11           C  
ATOM    626  O   PHE B  80       3.203  -8.342   5.650  1.00 60.11           O  
ATOM    627  CG  PHE B  80       0.849  -8.696   3.089  1.00 60.11           C  
ATOM    628  CD1 PHE B  80       1.201  -7.864   2.033  1.00 60.11           C  
ATOM    629  CD2 PHE B  80       1.213 -10.035   3.035  1.00 60.11           C  
ATOM    630  CE1 PHE B  80       1.907  -8.360   0.939  1.00 60.11           C  
ATOM    631  CE2 PHE B  80       1.919 -10.538   1.945  1.00 60.11           C  
ATOM    632  CZ  PHE B  80       2.263  -9.699   0.898  1.00 60.11           C  
ATOM    633  N   GLU B  81       1.424  -9.476   6.591  1.00 65.84           N  
ATOM    634  CA  GLU B  81       2.339 -10.450   7.179  1.00 65.84           C  
ATOM    635  C   GLU B  81       2.135 -11.835   6.572  1.00 65.84           C  
ATOM    636  CB  GLU B  81       2.157 -10.510   8.698  1.00 65.84           C  
ATOM    637  O   GLU B  81       1.004 -12.233   6.287  1.00 65.84           O  
ATOM    638  CG  GLU B  81       2.727  -9.306   9.434  1.00 65.84           C  
ATOM    639  CD  GLU B  81       2.631  -9.426  10.946  1.00 65.84           C  
ATOM    640  OE1 GLU B  81       3.115  -8.517  11.659  1.00 65.84           O  
ATOM    641  OE2 GLU B  81       2.068 -10.436  11.422  1.00 65.84           O  
ATOM    642  N   THR B  82       3.273 -12.509   6.298  1.00 71.06           N  
ATOM    643  CA  THR B  82       3.291 -13.943   6.029  1.00 71.06           C  
ATOM    644  C   THR B  82       3.851 -14.710   7.224  1.00 71.06           C  
ATOM    645  CB  THR B  82       4.121 -14.266   4.773  1.00 71.06           C  
ATOM    646  O   THR B  82       4.315 -14.106   8.193  1.00 71.06           O  
ATOM    647  CG2 THR B  82       3.758 -13.336   3.620  1.00 71.06           C  
ATOM    648  OG1 THR B  82       5.513 -14.114   5.076  1.00 71.06           O  
ATOM    649  N   PRO B  83       3.729 -15.979   7.263  1.00 70.76           N  
ATOM    650  CA  PRO B  83       4.301 -16.719   8.390  1.00 70.76           C  
ATOM    651  C   PRO B  83       5.773 -16.391   8.625  1.00 70.76           C  
ATOM    652  CB  PRO B  83       4.126 -18.183   7.976  1.00 70.76           C  
ATOM    653  O   PRO B  83       6.236 -16.396   9.769  1.00 70.76           O  
ATOM    654  CG  PRO B  83       2.916 -18.190   7.099  1.00 70.76           C  
ATOM    655  CD  PRO B  83       2.903 -16.922   6.294  1.00 70.76           C  
ATOM    656  N   LYS B  84       6.451 -15.944   7.550  1.00 78.88           N  
ATOM    657  CA  LYS B  84       7.897 -15.770   7.650  1.00 78.88           C  
ATOM    658  C   LYS B  84       8.278 -14.293   7.612  1.00 78.88           C  
ATOM    659  CB  LYS B  84       8.608 -16.522   6.523  1.00 78.88           C  
ATOM    660  O   LYS B  84       9.311 -13.898   8.156  1.00 78.88           O  
ATOM    661  CG  LYS B  84       8.654 -18.031   6.720  1.00 78.88           C  
ATOM    662  CD  LYS B  84       9.493 -18.709   5.644  1.00 78.88           C  
ATOM    663  CE  LYS B  84       9.518 -20.221   5.823  1.00 78.88           C  
ATOM    664  NZ  LYS B  84      10.344 -20.889   4.774  1.00 78.88           N  
ATOM    665  N   TYR B  85       7.392 -13.475   6.957  1.00 76.81           N  
ATOM    666  CA  TYR B  85       7.883 -12.129   6.685  1.00 76.81           C  
ATOM    667  C   TYR B  85       6.832 -11.083   7.036  1.00 76.81           C  
ATOM    668  CB  TYR B  85       8.285 -11.991   5.213  1.00 76.81           C  
ATOM    669  O   TYR B  85       5.631 -11.362   6.995  1.00 76.81           O  
ATOM    670  CG  TYR B  85       9.470 -12.841   4.825  1.00 76.81           C  
ATOM    671  CD1 TYR B  85      10.739 -12.576   5.334  1.00 76.81           C  
ATOM    672  CD2 TYR B  85       9.323 -13.911   3.948  1.00 76.81           C  
ATOM    673  CE1 TYR B  85      11.835 -13.355   4.978  1.00 76.81           C  
ATOM    674  CE2 TYR B  85      10.412 -14.697   3.585  1.00 76.81           C  
ATOM    675  OH  TYR B  85      12.742 -15.188   3.748  1.00 76.81           O  
ATOM    676  CZ  TYR B  85      11.661 -14.413   4.104  1.00 76.81           C  
ATOM    677  N   GLN B  86       7.382  -9.991   7.338  1.00 71.73           N  
ATOM    678  CA  GLN B  86       6.632  -8.749   7.185  1.00 71.73           C  
ATOM    679  C   GLN B  86       6.838  -8.150   5.796  1.00 71.73           C  
ATOM    680  CB  GLN B  86       7.042  -7.738   8.257  1.00 71.73           C  
ATOM    681  O   GLN B  86       7.967  -7.841   5.408  1.00 71.73           O  
ATOM    682  CG  GLN B  86       6.409  -7.995   9.618  1.00 71.73           C  
ATOM    683  CD  GLN B  86       6.758  -6.929  10.639  1.00 71.73           C  
ATOM    684  NE2 GLN B  86       6.208  -7.057  11.842  1.00 71.73           N  
ATOM    685  OE1 GLN B  86       7.517  -5.999  10.350  1.00 71.73           O  
ATOM    686  N   VAL B  87       5.678  -8.007   5.106  1.00 70.89           N  
ATOM    687  CA  VAL B  87       5.821  -7.648   3.699  1.00 70.89           C  
ATOM    688  C   VAL B  87       5.312  -6.227   3.473  1.00 70.89           C  
ATOM    689  CB  VAL B  87       5.066  -8.637   2.782  1.00 70.89           C  
ATOM    690  O   VAL B  87       4.222  -5.871   3.928  1.00 70.89           O  
ATOM    691  CG1 VAL B  87       5.225  -8.241   1.315  1.00 70.89           C  
ATOM    692  CG2 VAL B  87       5.564 -10.063   3.010  1.00 70.89           C  
ATOM    693  N   THR B  88       6.189  -5.522   2.842  1.00 64.99           N  
ATOM    694  CA  THR B  88       5.765  -4.211   2.363  1.00 64.99           C  
ATOM    695  C   THR B  88       5.628  -4.208   0.843  1.00 64.99           C  
ATOM    696  CB  THR B  88       6.754  -3.112   2.794  1.00 64.99           C  
ATOM    697  O   THR B  88       6.546  -4.619   0.131  1.00 64.99           O  
ATOM    698  CG2 THR B  88       6.286  -1.737   2.328  1.00 64.99           C  
ATOM    699  OG1 THR B  88       6.862  -3.109   4.223  1.00 64.99           O  
ATOM    700  N   VAL B  89       4.330  -3.846   0.424  1.00 63.83           N  
ATOM    701  CA  VAL B  89       4.095  -3.785  -1.015  1.00 63.83           C  
ATOM    702  C   VAL B  89       4.381  -2.375  -1.526  1.00 63.83           C  
ATOM    703  CB  VAL B  89       2.650  -4.199  -1.372  1.00 63.83           C  
ATOM    704  O   VAL B  89       3.843  -1.397  -1.002  1.00 63.83           O  
ATOM    705  CG1 VAL B  89       2.423  -4.119  -2.881  1.00 63.83           C  
ATOM    706  CG2 VAL B  89       2.356  -5.606  -0.858  1.00 63.83           C  
ATOM    707  N   ILE B  90       5.280  -2.368  -2.471  1.00 56.44           N  
ATOM    708  CA  ILE B  90       5.626  -1.087  -3.079  1.00 56.44           C  
ATOM    709  C   ILE B  90       4.815  -0.888  -4.358  1.00 56.44           C  
ATOM    710  CB  ILE B  90       7.138  -0.996  -3.383  1.00 56.44           C  
ATOM    711  O   ILE B  90       4.803  -1.756  -5.234  1.00 56.44           O  
ATOM    712  CG1 ILE B  90       7.955  -1.263  -2.114  1.00 56.44           C  
ATOM    713  CG2 ILE B  90       7.486   0.370  -3.982  1.00 56.44           C  
ATOM    714  CD1 ILE B  90       9.450  -1.410  -2.360  1.00 56.44           C  
ATOM    715  N   ASP B  91       3.887   0.073  -4.179  1.00 51.24           N  
ATOM    716  CA  ASP B  91       3.096   0.358  -5.373  1.00 51.24           C  
ATOM    717  C   ASP B  91       3.936   1.069  -6.431  1.00 51.24           C  
ATOM    718  CB  ASP B  91       1.873   1.205  -5.016  1.00 51.24           C  
ATOM    719  O   ASP B  91       4.489   2.141  -6.176  1.00 51.24           O  
ATOM    720  CG  ASP B  91       0.857   1.284  -6.142  1.00 51.24           C  
ATOM    721  OD1 ASP B  91       0.952   0.493  -7.105  1.00 51.24           O  
ATOM    722  OD2 ASP B  91      -0.045   2.146  -6.066  1.00 51.24           O  
ATOM    723  N   ALA B  92       4.343   0.325  -7.432  1.00 43.62           N  
ATOM    724  CA  ALA B  92       5.161   0.974  -8.453  1.00 43.62           C  
ATOM    725  C   ALA B  92       4.329   1.943  -9.288  1.00 43.62           C  
ATOM    726  CB  ALA B  92       5.818  -0.070  -9.352  1.00 43.62           C  
ATOM    727  O   ALA B  92       3.369   1.537  -9.948  1.00 43.62           O  
ATOM    728  N   PRO B  93       4.197   3.207  -8.803  1.00 41.47           N  
ATOM    729  CA  PRO B  93       3.556   4.090  -9.780  1.00 41.47           C  
ATOM    730  C   PRO B  93       4.168   3.970 -11.174  1.00 41.47           C  
ATOM    731  CB  PRO B  93       3.789   5.487  -9.200  1.00 41.47           C  
ATOM    732  O   PRO B  93       5.311   3.528 -11.315  1.00 41.47           O  
ATOM    733  CG  PRO B  93       4.655   5.263  -8.002  1.00 41.47           C  
ATOM    734  CD  PRO B  93       4.876   3.786  -7.843  1.00 41.47           C  
ATOM    735  N   GLY B  94       3.350   4.305 -12.302  1.00 40.28           N  
ATOM    736  CA  GLY B  94       3.839   4.364 -13.671  1.00 40.28           C  
ATOM    737  C   GLY B  94       5.340   4.175 -13.777  1.00 40.28           C  
ATOM    738  O   GLY B  94       6.034   4.097 -12.761  1.00 40.28           O  
ATOM    739  N   HIS B  95       6.074   3.783 -14.963  1.00 40.14           N  
ATOM    740  CA  HIS B  95       7.483   3.494 -15.207  1.00 40.14           C  
ATOM    741  C   HIS B  95       8.382   4.519 -14.524  1.00 40.14           C  
ATOM    742  CB  HIS B  95       7.771   3.460 -16.709  1.00 40.14           C  
ATOM    743  O   HIS B  95       9.338   4.152 -13.837  1.00 40.14           O  
ATOM    744  CG  HIS B  95       9.093   2.852 -17.052  1.00 40.14           C  
ATOM    745  CD2 HIS B  95       9.415   1.610 -17.486  1.00 40.14           C  
ATOM    746  ND1 HIS B  95      10.279   3.548 -16.960  1.00 40.14           N  
ATOM    747  CE1 HIS B  95      11.276   2.758 -17.324  1.00 40.14           C  
ATOM    748  NE2 HIS B  95      10.778   1.576 -17.648  1.00 40.14           N  
ATOM    749  N   ARG B  96       7.926   5.733 -14.701  1.00 39.53           N  
ATOM    750  CA  ARG B  96       8.806   6.804 -14.245  1.00 39.53           C  
ATOM    751  C   ARG B  96       8.909   6.818 -12.723  1.00 39.53           C  
ATOM    752  CB  ARG B  96       8.309   8.161 -14.749  1.00 39.53           C  
ATOM    753  O   ARG B  96       9.995   7.007 -12.171  1.00 39.53           O  
ATOM    754  CG  ARG B  96       9.300   8.885 -15.646  1.00 39.53           C  
ATOM    755  CD  ARG B  96       8.759  10.229 -16.114  1.00 39.53           C  
ATOM    756  NE  ARG B  96       9.756  10.976 -16.875  1.00 39.53           N  
ATOM    757  NH1 ARG B  96       8.413  12.825 -17.216  1.00 39.53           N  
ATOM    758  NH2 ARG B  96      10.545  12.780 -18.058  1.00 39.53           N  
ATOM    759  CZ  ARG B  96       9.569  12.192 -17.381  1.00 39.53           C  
ATOM    760  N   ASP B  97       7.800   6.663 -12.150  1.00 41.41           N  
ATOM    761  CA  ASP B  97       7.739   6.707 -10.693  1.00 41.41           C  
ATOM    762  C   ASP B  97       8.396   5.474 -10.078  1.00 41.41           C  
ATOM    763  CB  ASP B  97       6.288   6.821 -10.219  1.00 41.41           C  
ATOM    764  O   ASP B  97       9.008   5.557  -9.010  1.00 41.41           O  
ATOM    765  CG  ASP B  97       5.753   8.241 -10.282  1.00 41.41           C  
ATOM    766  OD1 ASP B  97       6.554   9.198 -10.208  1.00 41.41           O  
ATOM    767  OD2 ASP B  97       4.520   8.404 -10.405  1.00 41.41           O  
ATOM    768  N   PHE B  98       8.302   4.444 -10.855  1.00 43.83           N  
ATOM    769  CA  PHE B  98       8.917   3.177 -10.478  1.00 43.83           C  
ATOM    770  C   PHE B  98      10.429   3.324 -10.354  1.00 43.83           C  
ATOM    771  CB  PHE B  98       8.577   2.088 -11.500  1.00 43.83           C  
ATOM    772  O   PHE B  98      11.019   2.904  -9.357  1.00 43.83           O  
ATOM    773  CG  PHE B  98       8.987   0.705 -11.072  1.00 43.83           C  
ATOM    774  CD1 PHE B  98      10.129   0.110 -11.596  1.00 43.83           C  
ATOM    775  CD2 PHE B  98       8.231  -0.001 -10.145  1.00 43.83           C  
ATOM    776  CE1 PHE B  98      10.511  -1.170 -11.202  1.00 43.83           C  
ATOM    777  CE2 PHE B  98       8.607  -1.281  -9.747  1.00 43.83           C  
ATOM    778  CZ  PHE B  98       9.746  -1.864 -10.277  1.00 43.83           C  
ATOM    779  N   ILE B  99      10.908   3.914 -11.442  1.00 42.23           N  
ATOM    780  CA  ILE B  99      12.351   4.109 -11.528  1.00 42.23           C  
ATOM    781  C   ILE B  99      12.813   5.039 -10.408  1.00 42.23           C  
ATOM    782  CB  ILE B  99      12.764   4.679 -12.903  1.00 42.23           C  
ATOM    783  O   ILE B  99      13.806   4.761  -9.732  1.00 42.23           O  
ATOM    784  CG1 ILE B  99      12.481   3.658 -14.011  1.00 42.23           C  
ATOM    785  CG2 ILE B  99      14.240   5.087 -12.898  1.00 42.23           C  
ATOM    786  CD1 ILE B  99      12.871   4.132 -15.404  1.00 42.23           C  
ATOM    787  N   LYS B 100      11.962   5.951 -10.255  1.00 41.58           N  
ATOM    788  CA  LYS B 100      12.298   6.969  -9.264  1.00 41.58           C  
ATOM    789  C   LYS B 100      12.323   6.380  -7.856  1.00 41.58           C  
ATOM    790  CB  LYS B 100      11.303   8.129  -9.328  1.00 41.58           C  
ATOM    791  O   LYS B 100      13.229   6.671  -7.072  1.00 41.58           O  
ATOM    792  CG  LYS B 100      11.700   9.232 -10.299  1.00 41.58           C  
ATOM    793  CD  LYS B 100      10.689  10.372 -10.293  1.00 41.58           C  
ATOM    794  CE  LYS B 100      11.019  11.418 -11.349  1.00 41.58           C  
ATOM    795  NZ  LYS B 100      10.006  12.515 -11.378  1.00 41.58           N  
ATOM    796  N   ASN B 101      11.309   5.689  -7.563  1.00 41.46           N  
ATOM    797  CA  ASN B 101      11.174   5.076  -6.246  1.00 41.46           C  
ATOM    798  C   ASN B 101      12.262   4.035  -5.999  1.00 41.46           C  
ATOM    799  CB  ASN B 101       9.789   4.446  -6.086  1.00 41.46           C  
ATOM    800  O   ASN B 101      12.761   3.906  -4.880  1.00 41.46           O  
ATOM    801  CG  ASN B 101       8.781   5.399  -5.474  1.00 41.46           C  
ATOM    802  ND2 ASN B 101       7.500   5.118  -5.678  1.00 41.46           N  
ATOM    803  OD1 ASN B 101       9.151   6.381  -4.825  1.00 41.46           O  
ATOM    804  N   MET B 102      12.556   3.367  -7.046  1.00 42.44           N  
ATOM    805  CA  MET B 102      13.546   2.298  -6.954  1.00 42.44           C  
ATOM    806  C   MET B 102      14.954   2.869  -6.824  1.00 42.44           C  
ATOM    807  CB  MET B 102      13.464   1.382  -8.177  1.00 42.44           C  
ATOM    808  O   MET B 102      15.794   2.305  -6.120  1.00 42.44           O  
ATOM    809  CG  MET B 102      12.520   0.204  -7.998  1.00 42.44           C  
ATOM    810  SD  MET B 102      13.410  -1.368  -7.679  1.00 42.44           S  
ATOM    811  CE  MET B 102      14.041  -1.723  -9.343  1.00 42.44           C  
ATOM    812  N   ILE B 103      14.990   4.059  -7.661  1.00 36.61           N  
ATOM    813  CA  ILE B 103      16.302   4.694  -7.725  1.00 36.61           C  
ATOM    814  C   ILE B 103      16.573   5.451  -6.427  1.00 36.61           C  
ATOM    815  CB  ILE B 103      16.409   5.649  -8.935  1.00 36.61           C  
ATOM    816  O   ILE B 103      17.699   5.450  -5.924  1.00 36.61           O  
ATOM    817  CG1 ILE B 103      16.333   4.859 -10.247  1.00 36.61           C  
ATOM    818  CG2 ILE B 103      17.700   6.469  -8.863  1.00 36.61           C  
ATOM    819  CD1 ILE B 103      16.245   5.732 -11.491  1.00 36.61           C  
ATOM    820  N   THR B 104      15.453   5.993  -6.098  1.00 34.80           N  
ATOM    821  CA  THR B 104      15.695   6.823  -4.923  1.00 34.80           C  
ATOM    822  C   THR B 104      15.980   5.958  -3.699  1.00 34.80           C  
ATOM    823  CB  THR B 104      14.496   7.746  -4.634  1.00 34.80           C  
ATOM    824  O   THR B 104      16.317   6.475  -2.632  1.00 34.80           O  
ATOM    825  CG2 THR B 104      14.251   8.707  -5.792  1.00 34.80           C  
ATOM    826  OG1 THR B 104      13.323   6.947  -4.435  1.00 34.80           O  
ATOM    827  N   GLY B 105      16.467   4.695  -3.947  1.00 36.31           N  
ATOM    828  CA  GLY B 105      16.945   3.821  -2.888  1.00 36.31           C  
ATOM    829  C   GLY B 105      15.951   3.657  -1.755  1.00 36.31           C  
ATOM    830  O   GLY B 105      16.259   3.035  -0.736  1.00 36.31           O  
ATOM    831  N   THR B 106      14.857   4.416  -1.777  1.00 41.67           N  
ATOM    832  CA  THR B 106      14.057   4.419  -0.557  1.00 41.67           C  
ATOM    833  C   THR B 106      13.540   3.018  -0.246  1.00 41.67           C  
ATOM    834  CB  THR B 106      12.870   5.394  -0.670  1.00 41.67           C  
ATOM    835  O   THR B 106      13.565   2.583   0.907  1.00 41.67           O  
ATOM    836  CG2 THR B 106      13.337   6.843  -0.581  1.00 41.67           C  
ATOM    837  OG1 THR B 106      12.211   5.192  -1.926  1.00 41.67           O  
ATOM    838  N   SER B 107      13.263   2.214  -1.333  1.00 46.65           N  
ATOM    839  CA  SER B 107      12.815   0.866  -0.996  1.00 46.65           C  
ATOM    840  C   SER B 107      13.161  -0.124  -2.103  1.00 46.65           C  
ATOM    841  CB  SER B 107      11.308   0.851  -0.740  1.00 46.65           C  
ATOM    842  O   SER B 107      12.566  -0.091  -3.182  1.00 46.65           O  
ATOM    843  OG  SER B 107      10.794   2.171  -0.683  1.00 46.65           O  
ATOM    844  N   GLN B 108      14.486  -0.586  -2.020  1.00 52.62           N  
ATOM    845  CA  GLN B 108      14.852  -1.610  -2.993  1.00 52.62           C  
ATOM    846  C   GLN B 108      13.973  -2.849  -2.845  1.00 52.62           C  
ATOM    847  CB  GLN B 108      16.326  -1.992  -2.842  1.00 52.62           C  
ATOM    848  O   GLN B 108      13.764  -3.339  -1.733  1.00 52.62           O  
ATOM    849  CG  GLN B 108      17.047  -2.196  -4.168  1.00 52.62           C  
ATOM    850  CD  GLN B 108      18.517  -2.525  -3.992  1.00 52.62           C  
ATOM    851  NE2 GLN B 108      19.186  -2.859  -5.091  1.00 52.62           N  
ATOM    852  OE1 GLN B 108      19.049  -2.478  -2.878  1.00 52.62           O  
ATOM    853  N   ALA B 109      13.211  -3.143  -3.878  1.00 68.92           N  
ATOM    854  CA  ALA B 109      12.353  -4.325  -3.846  1.00 68.92           C  
ATOM    855  C   ALA B 109      13.184  -5.603  -3.769  1.00 68.92           C  
ATOM    856  CB  ALA B 109      11.445  -4.357  -5.073  1.00 68.92           C  
ATOM    857  O   ALA B 109      14.229  -5.711  -4.415  1.00 68.92           O  
ATOM    858  N   ASP B 110      12.848  -6.434  -2.770  1.00 77.27           N  
ATOM    859  CA  ASP B 110      13.513  -7.724  -2.607  1.00 77.27           C  
ATOM    860  C   ASP B 110      12.992  -8.742  -3.619  1.00 77.27           C  
ATOM    861  CB  ASP B 110      13.320  -8.251  -1.183  1.00 77.27           C  
ATOM    862  O   ASP B 110      13.682  -9.710  -3.945  1.00 77.27           O  
ATOM    863  CG  ASP B 110      13.883  -7.319  -0.125  1.00 77.27           C  
ATOM    864  OD1 ASP B 110      15.076  -6.955  -0.205  1.00 77.27           O  
ATOM    865  OD2 ASP B 110      13.127  -6.948   0.799  1.00 77.27           O  
ATOM    866  N   CYS B 111      11.784  -8.532  -4.127  1.00 85.41           N  
ATOM    867  CA  CYS B 111      11.123  -9.453  -5.045  1.00 85.41           C  
ATOM    868  C   CYS B 111      10.073  -8.731  -5.880  1.00 85.41           C  
ATOM    869  CB  CYS B 111      10.473 -10.602  -4.275  1.00 85.41           C  
ATOM    870  O   CYS B 111       9.419  -7.804  -5.398  1.00 85.41           O  
ATOM    871  SG  CYS B 111       9.486 -11.705  -5.310  1.00 85.41           S  
ATOM    872  N   ALA B 112      10.055  -9.138  -7.095  1.00 82.51           N  
ATOM    873  CA  ALA B 112       9.007  -8.608  -7.964  1.00 82.51           C  
ATOM    874  C   ALA B 112       7.923  -9.652  -8.216  1.00 82.51           C  
ATOM    875  CB  ALA B 112       9.603  -8.133  -9.287  1.00 82.51           C  
ATOM    876  O   ALA B 112       8.219 -10.840  -8.364  1.00 82.51           O  
ATOM    877  N   ILE B 113       6.679  -9.200  -8.177  1.00 85.64           N  
ATOM    878  CA  ILE B 113       5.561 -10.043  -8.586  1.00 85.64           C  
ATOM    879  C   ILE B 113       5.014  -9.560  -9.928  1.00 85.64           C  
ATOM    880  CB  ILE B 113       4.441 -10.052  -7.522  1.00 85.64           C  
ATOM    881  O   ILE B 113       4.412  -8.487 -10.009  1.00 85.64           O  
ATOM    882  CG1 ILE B 113       5.003 -10.467  -6.158  1.00 85.64           C  
ATOM    883  CG2 ILE B 113       3.298 -10.979  -7.949  1.00 85.64           C  
ATOM    884  CD1 ILE B 113       3.994 -10.383  -5.021  1.00 85.64           C  
ATOM    885  N   LEU B 114       5.224 -10.381 -10.932  1.00 83.76           N  
ATOM    886  CA  LEU B 114       4.726 -10.060 -12.265  1.00 83.76           C  
ATOM    887  C   LEU B 114       3.319 -10.613 -12.468  1.00 83.76           C  
ATOM    888  CB  LEU B 114       5.666 -10.617 -13.338  1.00 83.76           C  
ATOM    889  O   LEU B 114       3.123 -11.830 -12.483  1.00 83.76           O  
ATOM    890  CG  LEU B 114       5.256 -10.375 -14.791  1.00 83.76           C  
ATOM    891  CD1 LEU B 114       5.237  -8.881 -15.094  1.00 83.76           C  
ATOM    892  CD2 LEU B 114       6.197 -11.107 -15.741  1.00 83.76           C  
ATOM    893  N   ILE B 115       2.385  -9.748 -12.649  1.00 82.99           N  
ATOM    894  CA  ILE B 115       1.002 -10.161 -12.862  1.00 82.99           C  
ATOM    895  C   ILE B 115       0.708 -10.224 -14.359  1.00 82.99           C  
ATOM    896  CB  ILE B 115       0.012  -9.204 -12.161  1.00 82.99           C  
ATOM    897  O   ILE B 115       0.866  -9.230 -15.072  1.00 82.99           O  
ATOM    898  CG1 ILE B 115       0.372  -9.056 -10.678  1.00 82.99           C  
ATOM    899  CG2 ILE B 115      -1.427  -9.699 -12.329  1.00 82.99           C  
ATOM    900  CD1 ILE B 115       0.183 -10.330  -9.866  1.00 82.99           C  
ATOM    901  N   ILE B 116       0.244 -11.431 -14.765  1.00 83.55           N  
ATOM    902  CA  ILE B 116      -0.104 -11.633 -16.167  1.00 83.55           C  
ATOM    903  C   ILE B 116      -1.565 -12.065 -16.279  1.00 83.55           C  
ATOM    904  CB  ILE B 116       0.817 -12.680 -16.833  1.00 83.55           C  
ATOM    905  O   ILE B 116      -2.003 -12.981 -15.579  1.00 83.55           O  
ATOM    906  CG1 ILE B 116       2.280 -12.233 -16.751  1.00 83.55           C  
ATOM    907  CG2 ILE B 116       0.398 -12.921 -18.287  1.00 83.55           C  
ATOM    908  CD1 ILE B 116       3.268 -13.235 -17.333  1.00 83.55           C  
ATOM    909  N   ALA B 117      -2.277 -11.461 -17.152  1.00 81.16           N  
ATOM    910  CA  ALA B 117      -3.680 -11.819 -17.348  1.00 81.16           C  
ATOM    911  C   ALA B 117      -3.810 -13.084 -18.192  1.00 81.16           C  
ATOM    912  CB  ALA B 117      -4.437 -10.666 -18.002  1.00 81.16           C  
ATOM    913  O   ALA B 117      -3.219 -13.182 -19.270  1.00 81.16           O  
ATOM    914  N   GLY B 118      -4.551 -14.049 -17.740  1.00 81.54           N  
ATOM    915  CA  GLY B 118      -4.696 -15.330 -18.413  1.00 81.54           C  
ATOM    916  C   GLY B 118      -5.740 -15.311 -19.513  1.00 81.54           C  
ATOM    917  O   GLY B 118      -5.845 -16.261 -20.293  1.00 81.54           O  
ATOM    918  N   GLY B 119      -6.517 -14.251 -19.628  1.00 79.25           N  
ATOM    919  CA  GLY B 119      -7.564 -14.161 -20.633  1.00 79.25           C  
ATOM    920  C   GLY B 119      -7.031 -14.184 -22.053  1.00 79.25           C  
ATOM    921  O   GLY B 119      -5.919 -13.720 -22.313  1.00 79.25           O  
ATOM    922  N   VAL B 120      -7.925 -14.786 -22.966  1.00 74.59           N  
ATOM    923  CA  VAL B 120      -7.538 -14.866 -24.371  1.00 74.59           C  
ATOM    924  C   VAL B 120      -7.441 -13.462 -24.961  1.00 74.59           C  
ATOM    925  CB  VAL B 120      -8.537 -15.719 -25.186  1.00 74.59           C  
ATOM    926  O   VAL B 120      -8.342 -12.640 -24.778  1.00 74.59           O  
ATOM    927  CG1 VAL B 120      -8.093 -15.823 -26.644  1.00 74.59           C  
ATOM    928  CG2 VAL B 120      -8.680 -17.108 -24.567  1.00 74.59           C  
ATOM    929  N   GLY B 121      -6.314 -13.067 -25.558  1.00 69.95           N  
ATOM    930  CA  GLY B 121      -6.093 -11.751 -26.139  1.00 69.95           C  
ATOM    931  C   GLY B 121      -5.347 -10.809 -25.214  1.00 69.95           C  
ATOM    932  O   GLY B 121      -4.548  -9.987 -25.669  1.00 69.95           O  
ATOM    933  N   GLU B 122      -5.557 -11.004 -23.966  1.00 63.70           N  
ATOM    934  CA  GLU B 122      -4.952 -10.115 -22.978  1.00 63.70           C  
ATOM    935  C   GLU B 122      -3.474 -10.438 -22.778  1.00 63.70           C  
ATOM    936  CB  GLU B 122      -5.696 -10.207 -21.644  1.00 63.70           C  
ATOM    937  O   GLU B 122      -2.642  -9.533 -22.692  1.00 63.70           O  
ATOM    938  CG  GLU B 122      -7.121  -9.676 -21.696  1.00 63.70           C  
ATOM    939  CD  GLU B 122      -7.850  -9.781 -20.367  1.00 63.70           C  
ATOM    940  OE1 GLU B 122      -9.002  -9.300 -20.266  1.00 63.70           O  
ATOM    941  OE2 GLU B 122      -7.265 -10.349 -19.417  1.00 63.70           O  
ATOM    942  N   PHE B 123      -3.190 -11.696 -22.707  1.00 62.98           N  
ATOM    943  CA  PHE B 123      -1.811 -12.142 -22.543  1.00 62.98           C  
ATOM    944  C   PHE B 123      -0.960 -11.719 -23.734  1.00 62.98           C  
ATOM    945  CB  PHE B 123      -1.754 -13.663 -22.371  1.00 62.98           C  
ATOM    946  O   PHE B 123       0.123 -11.155 -23.561  1.00 62.98           O  
ATOM    947  CG  PHE B 123      -0.356 -14.221 -22.360  1.00 62.98           C  
ATOM    948  CD1 PHE B 123       0.135 -14.923 -23.454  1.00 62.98           C  
ATOM    949  CD2 PHE B 123       0.467 -14.042 -21.256  1.00 62.98           C  
ATOM    950  CE1 PHE B 123       1.428 -15.441 -23.447  1.00 62.98           C  
ATOM    951  CE2 PHE B 123       1.760 -14.556 -21.242  1.00 62.98           C  
ATOM    952  CZ  PHE B 123       2.239 -15.256 -22.338  1.00 62.98           C  
ATOM    953  N   GLU B 124      -1.510 -11.878 -24.835  1.00 62.41           N  
ATOM    954  CA  GLU B 124      -0.781 -11.586 -26.066  1.00 62.41           C  
ATOM    955  C   GLU B 124      -0.480 -10.096 -26.189  1.00 62.41           C  
ATOM    956  CB  GLU B 124      -1.572 -12.065 -27.286  1.00 62.41           C  
ATOM    957  O   GLU B 124       0.580  -9.710 -26.686  1.00 62.41           O  
ATOM    958  CG  GLU B 124      -1.689 -13.579 -27.387  1.00 62.41           C  
ATOM    959  CD  GLU B 124      -2.829 -14.150 -26.559  1.00 62.41           C  
ATOM    960  OE1 GLU B 124      -3.055 -15.380 -26.603  1.00 62.41           O  
ATOM    961  OE2 GLU B 124      -3.503 -13.359 -25.860  1.00 62.41           O  
ATOM    962  N   ALA B 125      -1.453  -9.448 -25.735  1.00 56.35           N  
ATOM    963  CA  ALA B 125      -1.276  -7.998 -25.759  1.00 56.35           C  
ATOM    964  C   ALA B 125      -0.154  -7.566 -24.819  1.00 56.35           C  
ATOM    965  CB  ALA B 125      -2.580  -7.297 -25.384  1.00 56.35           C  
ATOM    966  O   ALA B 125       0.584  -6.624 -25.116  1.00 56.35           O  
ATOM    967  N   GLY B 126       0.169  -8.342 -23.753  1.00 56.13           N  
ATOM    968  CA  GLY B 126       1.171  -8.017 -22.751  1.00 56.13           C  
ATOM    969  C   GLY B 126       2.576  -8.420 -23.159  1.00 56.13           C  
ATOM    970  O   GLY B 126       3.551  -7.776 -22.765  1.00 56.13           O  
ATOM    971  N   ILE B 127       2.703  -9.484 -23.966  1.00 56.90           N  
ATOM    972  CA  ILE B 127       4.013 -10.027 -24.306  1.00 56.90           C  
ATOM    973  C   ILE B 127       4.435  -9.532 -25.688  1.00 56.90           C  
ATOM    974  CB  ILE B 127       4.012 -11.572 -24.268  1.00 56.90           C  
ATOM    975  O   ILE B 127       5.589  -9.696 -26.088  1.00 56.90           O  
ATOM    976  CG1 ILE B 127       3.482 -12.073 -22.920  1.00 56.90           C  
ATOM    977  CG2 ILE B 127       5.416 -12.120 -24.543  1.00 56.90           C  
ATOM    978  CD1 ILE B 127       3.346 -13.587 -22.832  1.00 56.90           C  
ATOM    979  N   SER B 128       3.461  -8.979 -26.360  1.00 55.83           N  
ATOM    980  CA  SER B 128       3.815  -8.474 -27.683  1.00 55.83           C  
ATOM    981  C   SER B 128       4.945  -7.454 -27.601  1.00 55.83           C  
ATOM    982  CB  SER B 128       2.597  -7.845 -28.360  1.00 55.83           C  
ATOM    983  O   SER B 128       5.275  -6.971 -26.516  1.00 55.83           O  
ATOM    984  OG  SER B 128       2.235  -6.633 -27.720  1.00 55.83           O  
ATOM    985  N   LYS B 129       5.902  -7.431 -28.554  1.00 51.51           N  
ATOM    986  CA  LYS B 129       7.097  -6.602 -28.678  1.00 51.51           C  
ATOM    987  C   LYS B 129       6.886  -5.234 -28.036  1.00 51.51           C  
ATOM    988  CB  LYS B 129       7.486  -6.436 -30.148  1.00 51.51           C  
ATOM    989  O   LYS B 129       7.798  -4.689 -27.410  1.00 51.51           O  
ATOM    990  CG  LYS B 129       8.813  -7.083 -30.515  1.00 51.51           C  
ATOM    991  CD  LYS B 129       9.161  -6.853 -31.980  1.00 51.51           C  
ATOM    992  CE  LYS B 129      10.483  -7.511 -32.351  1.00 51.51           C  
ATOM    993  NZ  LYS B 129      10.812  -7.317 -33.795  1.00 51.51           N  
ATOM    994  N   ASP B 130       5.692  -4.796 -28.040  1.00 46.64           N  
ATOM    995  CA  ASP B 130       5.371  -3.494 -27.465  1.00 46.64           C  
ATOM    996  C   ASP B 130       4.686  -3.647 -26.108  1.00 46.64           C  
ATOM    997  CB  ASP B 130       4.480  -2.691 -28.416  1.00 46.64           C  
ATOM    998  O   ASP B 130       4.110  -2.690 -25.586  1.00 46.64           O  
ATOM    999  CG  ASP B 130       5.238  -2.133 -29.607  1.00 46.64           C  
ATOM   1000  OD1 ASP B 130       6.430  -1.785 -29.464  1.00 46.64           O  
ATOM   1001  OD2 ASP B 130       4.636  -2.037 -30.699  1.00 46.64           O  
ATOM   1002  N   GLY B 131       4.821  -4.843 -25.677  1.00 50.07           N  
ATOM   1003  CA  GLY B 131       3.988  -5.124 -24.518  1.00 50.07           C  
ATOM   1004  C   GLY B 131       4.625  -4.698 -23.209  1.00 50.07           C  
ATOM   1005  O   GLY B 131       5.849  -4.735 -23.067  1.00 50.07           O  
ATOM   1006  N   GLN B 132       3.866  -4.074 -22.336  1.00 56.70           N  
ATOM   1007  CA  GLN B 132       4.222  -3.458 -21.063  1.00 56.70           C  
ATOM   1008  C   GLN B 132       4.776  -4.492 -20.087  1.00 56.70           C  
ATOM   1009  CB  GLN B 132       3.011  -2.752 -20.450  1.00 56.70           C  
ATOM   1010  O   GLN B 132       5.694  -4.198 -19.318  1.00 56.70           O  
ATOM   1011  CG  GLN B 132       2.698  -1.404 -21.085  1.00 56.70           C  
ATOM   1012  CD  GLN B 132       1.507  -0.717 -20.446  1.00 56.70           C  
ATOM   1013  NE2 GLN B 132       1.080   0.397 -21.031  1.00 56.70           N  
ATOM   1014  OE1 GLN B 132       0.972  -1.184 -19.435  1.00 56.70           O  
ATOM   1015  N   THR B 133       4.514  -5.740 -20.272  1.00 58.31           N  
ATOM   1016  CA  THR B 133       4.936  -6.788 -19.350  1.00 58.31           C  
ATOM   1017  C   THR B 133       6.429  -7.068 -19.496  1.00 58.31           C  
ATOM   1018  CB  THR B 133       4.143  -8.088 -19.580  1.00 58.31           C  
ATOM   1019  O   THR B 133       7.144  -7.190 -18.499  1.00 58.31           O  
ATOM   1020  CG2 THR B 133       4.390  -9.089 -18.456  1.00 58.31           C  
ATOM   1021  OG1 THR B 133       2.744  -7.783 -19.634  1.00 58.31           O  
ATOM   1022  N   ARG B 134       6.912  -7.084 -20.762  1.00 58.68           N  
ATOM   1023  CA  ARG B 134       8.325  -7.321 -21.037  1.00 58.68           C  
ATOM   1024  C   ARG B 134       9.191  -6.213 -20.446  1.00 58.68           C  
ATOM   1025  CB  ARG B 134       8.569  -7.428 -22.544  1.00 58.68           C  
ATOM   1026  O   ARG B 134      10.224  -6.487 -19.831  1.00 58.68           O  
ATOM   1027  CG  ARG B 134       9.805  -8.235 -22.912  1.00 58.68           C  
ATOM   1028  CD  ARG B 134       9.973  -8.352 -24.420  1.00 58.68           C  
ATOM   1029  NE  ARG B 134      11.228  -9.011 -24.773  1.00 58.68           N  
ATOM   1030  NH1 ARG B 134      11.076  -8.548 -27.031  1.00 58.68           N  
ATOM   1031  NH2 ARG B 134      12.873  -9.713 -26.213  1.00 58.68           N  
ATOM   1032  CZ  ARG B 134      11.723  -9.089 -26.005  1.00 58.68           C  
ATOM   1033  N   GLU B 135       8.663  -5.105 -20.560  1.00 63.52           N  
ATOM   1034  CA  GLU B 135       9.408  -3.933 -20.110  1.00 63.52           C  
ATOM   1035  C   GLU B 135       9.510  -3.894 -18.588  1.00 63.52           C  
ATOM   1036  CB  GLU B 135       8.753  -2.649 -20.626  1.00 63.52           C  
ATOM   1037  O   GLU B 135      10.564  -3.568 -18.039  1.00 63.52           O  
ATOM   1038  CG  GLU B 135       9.726  -1.493 -20.811  1.00 63.52           C  
ATOM   1039  CD  GLU B 135       9.064  -0.229 -21.335  1.00 63.52           C  
ATOM   1040  OE1 GLU B 135       9.735   0.826 -21.399  1.00 63.52           O  
ATOM   1041  OE2 GLU B 135       7.864  -0.294 -21.685  1.00 63.52           O  
ATOM   1042  N   HIS B 136       8.507  -4.410 -18.031  1.00 64.78           N  
ATOM   1043  CA  HIS B 136       8.498  -4.372 -16.573  1.00 64.78           C  
ATOM   1044  C   HIS B 136       9.516  -5.346 -15.990  1.00 64.78           C  
ATOM   1045  CB  HIS B 136       7.100  -4.689 -16.037  1.00 64.78           C  
ATOM   1046  O   HIS B 136      10.245  -5.004 -15.056  1.00 64.78           O  
ATOM   1047  CG  HIS B 136       6.133  -3.557 -16.175  1.00 64.78           C  
ATOM   1048  CD2 HIS B 136       6.313  -2.279 -16.583  1.00 64.78           C  
ATOM   1049  ND1 HIS B 136       4.795  -3.679 -15.868  1.00 64.78           N  
ATOM   1050  CE1 HIS B 136       4.193  -2.522 -16.084  1.00 64.78           C  
ATOM   1051  NE2 HIS B 136       5.091  -1.656 -16.518  1.00 64.78           N  
ATOM   1052  N   ALA B 137       9.540  -6.579 -16.514  1.00 66.99           N  
ATOM   1053  CA  ALA B 137      10.494  -7.577 -16.036  1.00 66.99           C  
ATOM   1054  C   ALA B 137      11.930  -7.133 -16.298  1.00 66.99           C  
ATOM   1055  CB  ALA B 137      10.228  -8.927 -16.698  1.00 66.99           C  
ATOM   1056  O   ALA B 137      12.808  -7.319 -15.453  1.00 66.99           O  
ATOM   1057  N   LEU B 138      12.087  -6.477 -17.427  1.00 68.86           N  
ATOM   1058  CA  LEU B 138      13.404  -5.964 -17.786  1.00 68.86           C  
ATOM   1059  C   LEU B 138      13.847  -4.874 -16.816  1.00 68.86           C  
ATOM   1060  CB  LEU B 138      13.395  -5.417 -19.216  1.00 68.86           C  
ATOM   1061  O   LEU B 138      14.983  -4.886 -16.337  1.00 68.86           O  
ATOM   1062  CG  LEU B 138      14.712  -4.828 -19.725  1.00 68.86           C  
ATOM   1063  CD1 LEU B 138      15.783  -5.911 -19.800  1.00 68.86           C  
ATOM   1064  CD2 LEU B 138      14.512  -4.171 -21.087  1.00 68.86           C  
ATOM   1065  N   LEU B 139      12.933  -4.070 -16.507  1.00 65.49           N  
ATOM   1066  CA  LEU B 139      13.248  -2.965 -15.608  1.00 65.49           C  
ATOM   1067  C   LEU B 139      13.565  -3.478 -14.207  1.00 65.49           C  
ATOM   1068  CB  LEU B 139      12.083  -1.973 -15.549  1.00 65.49           C  
ATOM   1069  O   LEU B 139      14.521  -3.022 -13.576  1.00 65.49           O  
ATOM   1070  CG  LEU B 139      11.981  -0.978 -16.706  1.00 65.49           C  
ATOM   1071  CD1 LEU B 139      10.587  -0.361 -16.753  1.00 65.49           C  
ATOM   1072  CD2 LEU B 139      13.046   0.105 -16.576  1.00 65.49           C  
ATOM   1073  N   ALA B 140      12.793  -4.413 -13.745  1.00 70.92           N  
ATOM   1074  CA  ALA B 140      13.026  -4.986 -12.422  1.00 70.92           C  
ATOM   1075  C   ALA B 140      14.410  -5.624 -12.337  1.00 70.92           C  
ATOM   1076  CB  ALA B 140      11.948  -6.015 -12.090  1.00 70.92           C  
ATOM   1077  O   ALA B 140      15.152  -5.388 -11.381  1.00 70.92           O  
ATOM   1078  N   PHE B 141      14.743  -6.285 -13.388  1.00 72.73           N  
ATOM   1079  CA  PHE B 141      16.030  -6.968 -13.420  1.00 72.73           C  
ATOM   1080  C   PHE B 141      17.176  -5.963 -13.439  1.00 72.73           C  
ATOM   1081  CB  PHE B 141      16.121  -7.891 -14.639  1.00 72.73           C  
ATOM   1082  O   PHE B 141      18.165  -6.127 -12.722  1.00 72.73           O  
ATOM   1083  CG  PHE B 141      17.262  -8.870 -14.576  1.00 72.73           C  
ATOM   1084  CD1 PHE B 141      18.474  -8.587 -15.195  1.00 72.73           C  
ATOM   1085  CD2 PHE B 141      17.123 -10.074 -13.898  1.00 72.73           C  
ATOM   1086  CE1 PHE B 141      19.532  -9.491 -15.138  1.00 72.73           C  
ATOM   1087  CE2 PHE B 141      18.175 -10.982 -13.837  1.00 72.73           C  
ATOM   1088  CZ  PHE B 141      19.379 -10.690 -14.459  1.00 72.73           C  
ATOM   1089  N   THR B 142      17.032  -5.009 -14.240  1.00 68.48           N  
ATOM   1090  CA  THR B 142      18.057  -3.981 -14.380  1.00 68.48           C  
ATOM   1091  C   THR B 142      18.249  -3.225 -13.069  1.00 68.48           C  
ATOM   1092  CB  THR B 142      17.703  -2.987 -15.502  1.00 68.48           C  
ATOM   1093  O   THR B 142      19.365  -2.823 -12.735  1.00 68.48           O  
ATOM   1094  CG2 THR B 142      18.847  -2.011 -15.754  1.00 68.48           C  
ATOM   1095  OG1 THR B 142      17.435  -3.713 -16.708  1.00 68.48           O  
ATOM   1096  N   LEU B 143      17.200  -3.211 -12.288  1.00 66.12           N  
ATOM   1097  CA  LEU B 143      17.260  -2.469 -11.033  1.00 66.12           C  
ATOM   1098  C   LEU B 143      17.791  -3.349  -9.906  1.00 66.12           C  
ATOM   1099  CB  LEU B 143      15.877  -1.927 -10.664  1.00 66.12           C  
ATOM   1100  O   LEU B 143      17.911  -2.899  -8.765  1.00 66.12           O  
ATOM   1101  CG  LEU B 143      15.330  -0.805 -11.548  1.00 66.12           C  
ATOM   1102  CD1 LEU B 143      13.886  -0.490 -11.174  1.00 66.12           C  
ATOM   1103  CD2 LEU B 143      16.202   0.441 -11.432  1.00 66.12           C  
ATOM   1104  N   GLY B 144      17.950  -4.502 -10.134  1.00 71.00           N  
ATOM   1105  CA  GLY B 144      18.630  -5.363  -9.179  1.00 71.00           C  
ATOM   1106  C   GLY B 144      17.693  -6.314  -8.459  1.00 71.00           C  
ATOM   1107  O   GLY B 144      18.079  -6.946  -7.474  1.00 71.00           O  
ATOM   1108  N   VAL B 145      16.463  -6.338  -8.923  1.00 78.41           N  
ATOM   1109  CA  VAL B 145      15.533  -7.304  -8.347  1.00 78.41           C  
ATOM   1110  C   VAL B 145      15.758  -8.677  -8.977  1.00 78.41           C  
ATOM   1111  CB  VAL B 145      14.065  -6.863  -8.539  1.00 78.41           C  
ATOM   1112  O   VAL B 145      15.338  -8.922 -10.110  1.00 78.41           O  
ATOM   1113  CG1 VAL B 145      13.113  -7.850  -7.865  1.00 78.41           C  
ATOM   1114  CG2 VAL B 145      13.855  -5.453  -7.989  1.00 78.41           C  
ATOM   1115  N   ARG B 146      16.303  -9.544  -8.181  1.00 82.89           N  
ATOM   1116  CA  ARG B 146      16.766 -10.807  -8.747  1.00 82.89           C  
ATOM   1117  C   ARG B 146      15.760 -11.923  -8.491  1.00 82.89           C  
ATOM   1118  CB  ARG B 146      18.130 -11.188  -8.168  1.00 82.89           C  
ATOM   1119  O   ARG B 146      15.857 -13.001  -9.081  1.00 82.89           O  
ATOM   1120  CG  ARG B 146      19.249 -10.230  -8.545  1.00 82.89           C  
ATOM   1121  CD  ARG B 146      19.537 -10.260 -10.040  1.00 82.89           C  
ATOM   1122  NE  ARG B 146      20.646  -9.377 -10.392  1.00 82.89           N  
ATOM   1123  NH1 ARG B 146      19.305  -7.633 -11.097  1.00 82.89           N  
ATOM   1124  NH2 ARG B 146      21.588  -7.434 -11.173  1.00 82.89           N  
ATOM   1125  CZ  ARG B 146      20.511  -8.150 -10.887  1.00 82.89           C  
ATOM   1126  N   GLN B 147      14.813 -11.681  -7.609  1.00 89.62           N  
ATOM   1127  CA  GLN B 147      13.784 -12.683  -7.354  1.00 89.62           C  
ATOM   1128  C   GLN B 147      12.450 -12.271  -7.969  1.00 89.62           C  
ATOM   1129  CB  GLN B 147      13.619 -12.913  -5.850  1.00 89.62           C  
ATOM   1130  O   GLN B 147      12.011 -11.130  -7.806  1.00 89.62           O  
ATOM   1131  CG  GLN B 147      14.887 -13.396  -5.160  1.00 89.62           C  
ATOM   1132  CD  GLN B 147      14.640 -13.863  -3.738  1.00 89.62           C  
ATOM   1133  NE2 GLN B 147      15.048 -13.052  -2.768  1.00 89.62           N  
ATOM   1134  OE1 GLN B 147      14.085 -14.943  -3.513  1.00 89.62           O  
ATOM   1135  N   LEU B 148      11.853 -13.254  -8.671  1.00 91.23           N  
ATOM   1136  CA  LEU B 148      10.630 -12.976  -9.416  1.00 91.23           C  
ATOM   1137  C   LEU B 148       9.567 -14.032  -9.129  1.00 91.23           C  
ATOM   1138  CB  LEU B 148      10.919 -12.921 -10.918  1.00 91.23           C  
ATOM   1139  O   LEU B 148       9.882 -15.217  -9.002  1.00 91.23           O  
ATOM   1140  CG  LEU B 148       9.731 -12.593 -11.825  1.00 91.23           C  
ATOM   1141  CD1 LEU B 148       9.294 -11.146 -11.622  1.00 91.23           C  
ATOM   1142  CD2 LEU B 148      10.087 -12.849 -13.286  1.00 91.23           C  
ATOM   1143  N   ILE B 149       8.358 -13.534  -8.957  1.00 93.83           N  
ATOM   1144  CA  ILE B 149       7.179 -14.392  -8.915  1.00 93.83           C  
ATOM   1145  C   ILE B 149       6.224 -14.013 -10.045  1.00 93.83           C  
ATOM   1146  CB  ILE B 149       6.459 -14.298  -7.551  1.00 93.83           C  
ATOM   1147  O   ILE B 149       5.982 -12.829 -10.291  1.00 93.83           O  
ATOM   1148  CG1 ILE B 149       7.395 -14.746  -6.422  1.00 93.83           C  
ATOM   1149  CG2 ILE B 149       5.174 -15.130  -7.559  1.00 93.83           C  
ATOM   1150  CD1 ILE B 149       6.894 -14.394  -5.027  1.00 93.83           C  
ATOM   1151  N   VAL B 150       5.744 -15.033 -10.715  1.00 92.52           N  
ATOM   1152  CA  VAL B 150       4.768 -14.745 -11.761  1.00 92.52           C  
ATOM   1153  C   VAL B 150       3.386 -15.225 -11.325  1.00 92.52           C  
ATOM   1154  CB  VAL B 150       5.163 -15.402 -13.103  1.00 92.52           C  
ATOM   1155  O   VAL B 150       3.182 -16.418 -11.088  1.00 92.52           O  
ATOM   1156  CG1 VAL B 150       4.100 -15.135 -14.168  1.00 92.52           C  
ATOM   1157  CG2 VAL B 150       6.527 -14.894 -13.565  1.00 92.52           C  
ATOM   1158  N   ALA B 151       2.508 -14.312 -11.224  1.00 91.66           N  
ATOM   1159  CA  ALA B 151       1.115 -14.631 -10.926  1.00 91.66           C  
ATOM   1160  C   ALA B 151       0.251 -14.543 -12.182  1.00 91.66           C  
ATOM   1161  CB  ALA B 151       0.574 -13.698  -9.846  1.00 91.66           C  
ATOM   1162  O   ALA B 151       0.042 -13.455 -12.723  1.00 91.66           O  
ATOM   1163  N   VAL B 152      -0.250 -15.703 -12.616  1.00 92.18           N  
ATOM   1164  CA  VAL B 152      -1.147 -15.722 -13.766  1.00 92.18           C  
ATOM   1165  C   VAL B 152      -2.580 -15.460 -13.308  1.00 92.18           C  
ATOM   1166  CB  VAL B 152      -1.067 -17.064 -14.527  1.00 92.18           C  
ATOM   1167  O   VAL B 152      -3.269 -16.376 -12.851  1.00 92.18           O  
ATOM   1168  CG1 VAL B 152      -1.921 -17.019 -15.793  1.00 92.18           C  
ATOM   1169  CG2 VAL B 152       0.384 -17.397 -14.869  1.00 92.18           C  
ATOM   1170  N   ASN B 153      -3.016 -14.267 -13.586  1.00 84.96           N  
ATOM   1171  CA  ASN B 153      -4.265 -13.780 -13.011  1.00 84.96           C  
ATOM   1172  C   ASN B 153      -5.444 -14.013 -13.952  1.00 84.96           C  
ATOM   1173  CB  ASN B 153      -4.151 -12.295 -12.659  1.00 84.96           C  
ATOM   1174  O   ASN B 153      -5.254 -14.398 -15.107  1.00 84.96           O  
ATOM   1175  CG  ASN B 153      -5.285 -11.816 -11.774  1.00 84.96           C  
ATOM   1176  ND2 ASN B 153      -5.622 -10.536 -11.882  1.00 84.96           N  
ATOM   1177  OD1 ASN B 153      -5.854 -12.590 -11.000  1.00 84.96           O  
ATOM   1178  N   LYS B 154      -6.655 -13.945 -13.459  1.00 81.84           N  
ATOM   1179  CA  LYS B 154      -7.930 -14.053 -14.161  1.00 81.84           C  
ATOM   1180  C   LYS B 154      -8.145 -15.466 -14.696  1.00 81.84           C  
ATOM   1181  CB  LYS B 154      -7.999 -13.043 -15.307  1.00 81.84           C  
ATOM   1182  O   LYS B 154      -8.626 -15.645 -15.817  1.00 81.84           O  
ATOM   1183  CG  LYS B 154      -7.871 -11.593 -14.863  1.00 81.84           C  
ATOM   1184  CD  LYS B 154      -8.152 -10.630 -16.010  1.00 81.84           C  
ATOM   1185  CE  LYS B 154      -7.832  -9.192 -15.625  1.00 81.84           C  
ATOM   1186  NZ  LYS B 154      -8.233  -8.230 -16.695  1.00 81.84           N  
ATOM   1187  N   MET B 155      -7.631 -16.377 -13.977  1.00 90.41           N  
ATOM   1188  CA  MET B 155      -7.816 -17.764 -14.396  1.00 90.41           C  
ATOM   1189  C   MET B 155      -9.288 -18.157 -14.340  1.00 90.41           C  
ATOM   1190  CB  MET B 155      -6.989 -18.705 -13.518  1.00 90.41           C  
ATOM   1191  O   MET B 155      -9.709 -19.100 -15.013  1.00 90.41           O  
ATOM   1192  CG  MET B 155      -5.500 -18.678 -13.823  1.00 90.41           C  
ATOM   1193  SD  MET B 155      -5.143 -18.942 -15.604  1.00 90.41           S  
ATOM   1194  CE  MET B 155      -5.680 -20.665 -15.786  1.00 90.41           C  
ATOM   1195  N   ASP B 156     -10.014 -17.432 -13.575  1.00 82.53           N  
ATOM   1196  CA  ASP B 156     -11.453 -17.666 -13.503  1.00 82.53           C  
ATOM   1197  C   ASP B 156     -12.128 -17.347 -14.835  1.00 82.53           C  
ATOM   1198  CB  ASP B 156     -12.077 -16.829 -12.384  1.00 82.53           C  
ATOM   1199  O   ASP B 156     -13.107 -17.996 -15.211  1.00 82.53           O  
ATOM   1200  CG  ASP B 156     -11.712 -15.358 -12.470  1.00 82.53           C  
ATOM   1201  OD1 ASP B 156     -10.507 -15.026 -12.463  1.00 82.53           O  
ATOM   1202  OD2 ASP B 156     -12.639 -14.522 -12.542  1.00 82.53           O  
ATOM   1203  N   SER B 157     -11.630 -16.453 -15.593  1.00 82.52           N  
ATOM   1204  CA  SER B 157     -12.228 -16.016 -16.851  1.00 82.52           C  
ATOM   1205  C   SER B 157     -12.004 -17.044 -17.955  1.00 82.52           C  
ATOM   1206  CB  SER B 157     -11.653 -14.665 -17.277  1.00 82.52           C  
ATOM   1207  O   SER B 157     -12.702 -17.032 -18.972  1.00 82.52           O  
ATOM   1208  OG  SER B 157     -10.286 -14.788 -17.631  1.00 82.52           O  
ATOM   1209  N   VAL B 158     -11.021 -17.949 -17.769  1.00 90.02           N  
ATOM   1210  CA  VAL B 158     -10.770 -19.002 -18.748  1.00 90.02           C  
ATOM   1211  C   VAL B 158     -11.086 -20.364 -18.135  1.00 90.02           C  
ATOM   1212  CB  VAL B 158      -9.310 -18.970 -19.254  1.00 90.02           C  
ATOM   1213  O   VAL B 158     -10.497 -21.377 -18.521  1.00 90.02           O  
ATOM   1214  CG1 VAL B 158      -9.071 -17.747 -20.138  1.00 90.02           C  
ATOM   1215  CG2 VAL B 158      -8.338 -18.980 -18.076  1.00 90.02           C  
ATOM   1216  N   LYS B 159     -11.875 -20.296 -17.107  1.00 91.13           N  
ATOM   1217  CA  LYS B 159     -12.402 -21.466 -16.412  1.00 91.13           C  
ATOM   1218  C   LYS B 159     -11.275 -22.383 -15.945  1.00 91.13           C  
ATOM   1219  CB  LYS B 159     -13.365 -22.239 -17.316  1.00 91.13           C  
ATOM   1220  O   LYS B 159     -11.352 -23.602 -16.106  1.00 91.13           O  
ATOM   1221  CG  LYS B 159     -14.596 -21.445 -17.730  1.00 91.13           C  
ATOM   1222  CD  LYS B 159     -15.568 -22.301 -18.533  1.00 91.13           C  
ATOM   1223  CE  LYS B 159     -16.786 -21.500 -18.973  1.00 91.13           C  
ATOM   1224  NZ  LYS B 159     -17.747 -22.337 -19.752  1.00 91.13           N  
ATOM   1225  N   TRP B 160     -10.155 -21.772 -15.576  1.00 94.21           N  
ATOM   1226  CA  TRP B 160      -9.007 -22.473 -15.009  1.00 94.21           C  
ATOM   1227  C   TRP B 160      -8.483 -23.529 -15.976  1.00 94.21           C  
ATOM   1228  CB  TRP B 160      -9.381 -23.124 -13.675  1.00 94.21           C  
ATOM   1229  O   TRP B 160      -8.150 -24.644 -15.566  1.00 94.21           O  
ATOM   1230  CG  TRP B 160      -9.723 -22.143 -12.593  1.00 94.21           C  
ATOM   1231  CD1 TRP B 160     -10.939 -21.564 -12.361  1.00 94.21           C  
ATOM   1232  CD2 TRP B 160      -8.834 -21.623 -11.600  1.00 94.21           C  
ATOM   1233  CE2 TRP B 160      -9.581 -20.733 -10.796  1.00 94.21           C  
ATOM   1234  CE3 TRP B 160      -7.478 -21.824 -11.310  1.00 94.21           C  
ATOM   1235  NE1 TRP B 160     -10.861 -20.715 -11.281  1.00 94.21           N  
ATOM   1236  CH2 TRP B 160      -7.686 -20.259  -9.459  1.00 94.21           C  
ATOM   1237  CZ2 TRP B 160      -9.015 -20.044  -9.720  1.00 94.21           C  
ATOM   1238  CZ3 TRP B 160      -6.917 -21.138 -10.239  1.00 94.21           C  
ATOM   1239  N   ASP B 161      -8.402 -23.151 -17.233  1.00 94.14           N  
ATOM   1240  CA  ASP B 161      -7.947 -24.011 -18.321  1.00 94.14           C  
ATOM   1241  C   ASP B 161      -6.450 -24.292 -18.210  1.00 94.14           C  
ATOM   1242  CB  ASP B 161      -8.263 -23.373 -19.676  1.00 94.14           C  
ATOM   1243  O   ASP B 161      -5.633 -23.371 -18.274  1.00 94.14           O  
ATOM   1244  CG  ASP B 161      -7.935 -24.281 -20.849  1.00 94.14           C  
ATOM   1245  OD1 ASP B 161      -8.642 -25.291 -21.055  1.00 94.14           O  
ATOM   1246  OD2 ASP B 161      -6.959 -23.984 -21.572  1.00 94.14           O  
ATOM   1247  N   GLU B 162      -6.108 -25.579 -18.116  1.00 96.04           N  
ATOM   1248  CA  GLU B 162      -4.721 -26.003 -17.944  1.00 96.04           C  
ATOM   1249  C   GLU B 162      -3.878 -25.642 -19.163  1.00 96.04           C  
ATOM   1250  CB  GLU B 162      -4.649 -27.510 -17.681  1.00 96.04           C  
ATOM   1251  O   GLU B 162      -2.745 -25.177 -19.025  1.00 96.04           O  
ATOM   1252  CG  GLU B 162      -3.231 -28.038 -17.516  1.00 96.04           C  
ATOM   1253  CD  GLU B 162      -3.176 -29.529 -17.225  1.00 96.04           C  
ATOM   1254  OE1 GLU B 162      -2.070 -30.057 -16.971  1.00 96.04           O  
ATOM   1255  OE2 GLU B 162      -4.248 -30.174 -17.253  1.00 96.04           O  
ATOM   1256  N   SER B 163      -4.423 -25.911 -20.357  1.00 94.48           N  
ATOM   1257  CA  SER B 163      -3.681 -25.641 -21.585  1.00 94.48           C  
ATOM   1258  C   SER B 163      -3.314 -24.165 -21.695  1.00 94.48           C  
ATOM   1259  CB  SER B 163      -4.495 -26.065 -22.808  1.00 94.48           C  
ATOM   1260  O   SER B 163      -2.203 -23.826 -22.108  1.00 94.48           O  
ATOM   1261  OG  SER B 163      -5.733 -25.376 -22.852  1.00 94.48           O  
ATOM   1262  N   ARG B 164      -4.203 -23.343 -21.337  1.00 92.04           N  
ATOM   1263  CA  ARG B 164      -3.967 -21.903 -21.365  1.00 92.04           C  
ATOM   1264  C   ARG B 164      -2.855 -21.511 -20.398  1.00 92.04           C  
ATOM   1265  CB  ARG B 164      -5.249 -21.141 -21.025  1.00 92.04           C  
ATOM   1266  O   ARG B 164      -1.938 -20.773 -20.764  1.00 92.04           O  
ATOM   1267  CG  ARG B 164      -5.088 -19.629 -21.032  1.00 92.04           C  
ATOM   1268  CD  ARG B 164      -4.651 -19.115 -22.396  1.00 92.04           C  
ATOM   1269  NE  ARG B 164      -4.587 -17.656 -22.428  1.00 92.04           N  
ATOM   1270  NH1 ARG B 164      -3.458 -17.543 -24.440  1.00 92.04           N  
ATOM   1271  NH2 ARG B 164      -4.020 -15.620 -23.326  1.00 92.04           N  
ATOM   1272  CZ  ARG B 164      -4.022 -16.943 -23.398  1.00 92.04           C  
ATOM   1273  N   PHE B 165      -2.902 -22.024 -19.164  1.00 94.62           N  
ATOM   1274  CA  PHE B 165      -1.891 -21.752 -18.149  1.00 94.62           C  
ATOM   1275  C   PHE B 165      -0.512 -22.191 -18.628  1.00 94.62           C  
ATOM   1276  CB  PHE B 165      -2.241 -22.461 -16.836  1.00 94.62           C  
ATOM   1277  O   PHE B 165       0.457 -21.437 -18.520  1.00 94.62           O  
ATOM   1278  CG  PHE B 165      -1.205 -22.288 -15.758  1.00 94.62           C  
ATOM   1279  CD1 PHE B 165      -0.378 -23.343 -15.394  1.00 94.62           C  
ATOM   1280  CD2 PHE B 165      -1.059 -21.068 -15.109  1.00 94.62           C  
ATOM   1281  CE1 PHE B 165       0.581 -23.185 -14.396  1.00 94.62           C  
ATOM   1282  CE2 PHE B 165      -0.102 -20.903 -14.112  1.00 94.62           C  
ATOM   1283  CZ  PHE B 165       0.716 -21.963 -13.756  1.00 94.62           C  
ATOM   1284  N   GLN B 166      -0.453 -23.379 -19.217  1.00 94.63           N  
ATOM   1285  CA  GLN B 166       0.822 -23.925 -19.670  1.00 94.63           C  
ATOM   1286  C   GLN B 166       1.398 -23.100 -20.817  1.00 94.63           C  
ATOM   1287  CB  GLN B 166       0.659 -25.383 -20.102  1.00 94.63           C  
ATOM   1288  O   GLN B 166       2.614 -22.922 -20.911  1.00 94.63           O  
ATOM   1289  CG  GLN B 166       0.346 -26.334 -18.954  1.00 94.63           C  
ATOM   1290  CD  GLN B 166       1.415 -26.325 -17.877  1.00 94.63           C  
ATOM   1291  NE2 GLN B 166       1.019 -26.632 -16.647  1.00 94.63           N  
ATOM   1292  OE1 GLN B 166       2.587 -26.046 -18.149  1.00 94.63           O  
ATOM   1293  N   GLU B 167       0.535 -22.658 -21.653  1.00 92.26           N  
ATOM   1294  CA  GLU B 167       0.971 -21.791 -22.743  1.00 92.26           C  
ATOM   1295  C   GLU B 167       1.606 -20.510 -22.210  1.00 92.26           C  
ATOM   1296  CB  GLU B 167      -0.205 -21.452 -23.663  1.00 92.26           C  
ATOM   1297  O   GLU B 167       2.668 -20.095 -22.680  1.00 92.26           O  
ATOM   1298  CG  GLU B 167       0.175 -20.577 -24.849  1.00 92.26           C  
ATOM   1299  CD  GLU B 167      -1.020 -20.150 -25.687  1.00 92.26           C  
ATOM   1300  OE1 GLU B 167      -0.857 -19.290 -26.582  1.00 92.26           O  
ATOM   1301  OE2 GLU B 167      -2.128 -20.678 -25.445  1.00 92.26           O  
ATOM   1302  N   ILE B 168       1.008 -19.972 -21.253  1.00 90.42           N  
ATOM   1303  CA  ILE B 168       1.485 -18.725 -20.665  1.00 90.42           C  
ATOM   1304  C   ILE B 168       2.813 -18.966 -19.950  1.00 90.42           C  
ATOM   1305  CB  ILE B 168       0.449 -18.129 -19.685  1.00 90.42           C  
ATOM   1306  O   ILE B 168       3.743 -18.165 -20.068  1.00 90.42           O  
ATOM   1307  CG1 ILE B 168      -0.790 -17.646 -20.448  1.00 90.42           C  
ATOM   1308  CG2 ILE B 168       1.070 -16.991 -18.870  1.00 90.42           C  
ATOM   1309  CD1 ILE B 168      -1.951 -17.243 -19.549  1.00 90.42           C  
ATOM   1310  N   VAL B 169       2.904 -20.059 -19.240  1.00 93.36           N  
ATOM   1311  CA  VAL B 169       4.130 -20.420 -18.535  1.00 93.36           C  
ATOM   1312  C   VAL B 169       5.279 -20.553 -19.532  1.00 93.36           C  
ATOM   1313  CB  VAL B 169       3.961 -21.733 -17.739  1.00 93.36           C  
ATOM   1314  O   VAL B 169       6.368 -20.020 -19.308  1.00 93.36           O  
ATOM   1315  CG1 VAL B 169       5.312 -22.238 -17.236  1.00 93.36           C  
ATOM   1316  CG2 VAL B 169       2.996 -21.528 -16.572  1.00 93.36           C  
ATOM   1317  N   LYS B 170       4.999 -21.191 -20.617  1.00 91.68           N  
ATOM   1318  CA  LYS B 170       6.020 -21.406 -21.638  1.00 91.68           C  
ATOM   1319  C   LYS B 170       6.502 -20.080 -22.220  1.00 91.68           C  
ATOM   1320  CB  LYS B 170       5.484 -22.304 -22.753  1.00 91.68           C  
ATOM   1321  O   LYS B 170       7.706 -19.815 -22.260  1.00 91.68           O  
ATOM   1322  CG  LYS B 170       6.519 -22.666 -23.808  1.00 91.68           C  
ATOM   1323  CD  LYS B 170       5.940 -23.605 -24.859  1.00 91.68           C  
ATOM   1324  CE  LYS B 170       6.948 -23.899 -25.963  1.00 91.68           C  
ATOM   1325  NZ  LYS B 170       6.392 -24.833 -26.986  1.00 91.68           N  
ATOM   1326  N   GLU B 171       5.578 -19.284 -22.635  1.00 88.10           N  
ATOM   1327  CA  GLU B 171       5.914 -18.020 -23.284  1.00 88.10           C  
ATOM   1328  C   GLU B 171       6.620 -17.073 -22.317  1.00 88.10           C  
ATOM   1329  CB  GLU B 171       4.657 -17.354 -23.849  1.00 88.10           C  
ATOM   1330  O   GLU B 171       7.611 -16.435 -22.677  1.00 88.10           O  
ATOM   1331  CG  GLU B 171       4.049 -18.092 -25.033  1.00 88.10           C  
ATOM   1332  CD  GLU B 171       4.926 -18.059 -26.275  1.00 88.10           C  
ATOM   1333  OE1 GLU B 171       4.854 -19.002 -27.095  1.00 88.10           O  
ATOM   1334  OE2 GLU B 171       5.692 -17.081 -26.428  1.00 88.10           O  
ATOM   1335  N   THR B 172       6.129 -17.063 -21.090  1.00 88.87           N  
ATOM   1336  CA  THR B 172       6.714 -16.171 -20.094  1.00 88.87           C  
ATOM   1337  C   THR B 172       8.106 -16.649 -19.691  1.00 88.87           C  
ATOM   1338  CB  THR B 172       5.821 -16.068 -18.844  1.00 88.87           C  
ATOM   1339  O   THR B 172       9.003 -15.837 -19.459  1.00 88.87           O  
ATOM   1340  CG2 THR B 172       6.381 -15.055 -17.850  1.00 88.87           C  
ATOM   1341  OG1 THR B 172       4.505 -15.659 -19.235  1.00 88.87           O  
ATOM   1342  N   SER B 173       8.276 -17.933 -19.596  1.00 91.25           N  
ATOM   1343  CA  SER B 173       9.581 -18.499 -19.270  1.00 91.25           C  
ATOM   1344  C   SER B 173      10.632 -18.095 -20.299  1.00 91.25           C  
ATOM   1345  CB  SER B 173       9.499 -20.023 -19.185  1.00 91.25           C  
ATOM   1346  O   SER B 173      11.762 -17.756 -19.941  1.00 91.25           O  
ATOM   1347  OG  SER B 173       8.753 -20.424 -18.048  1.00 91.25           O  
ATOM   1348  N   ASN B 174      10.226 -18.142 -21.549  1.00 87.88           N  
ATOM   1349  CA  ASN B 174      11.141 -17.756 -22.618  1.00 87.88           C  
ATOM   1350  C   ASN B 174      11.523 -16.282 -22.524  1.00 87.88           C  
ATOM   1351  CB  ASN B 174      10.526 -18.059 -23.986  1.00 87.88           C  
ATOM   1352  O   ASN B 174      12.697 -15.931 -22.659  1.00 87.88           O  
ATOM   1353  CG  ASN B 174      10.487 -19.543 -24.293  1.00 87.88           C  
ATOM   1354  ND2 ASN B 174       9.628 -19.933 -25.227  1.00 87.88           N  
ATOM   1355  OD1 ASN B 174      11.222 -20.333 -23.695  1.00 87.88           O  
ATOM   1356  N   PHE B 175      10.554 -15.637 -22.170  1.00 84.88           N  
ATOM   1357  CA  PHE B 175      10.725 -14.190 -22.115  1.00 84.88           C  
ATOM   1358  C   PHE B 175      11.624 -13.794 -20.950  1.00 84.88           C  
ATOM   1359  CB  PHE B 175       9.367 -13.491 -21.991  1.00 84.88           C  
ATOM   1360  O   PHE B 175      12.565 -13.017 -21.122  1.00 84.88           O  
ATOM   1361  CG  PHE B 175       9.466 -12.032 -21.634  1.00 84.88           C  
ATOM   1362  CD1 PHE B 175       9.197 -11.599 -20.342  1.00 84.88           C  
ATOM   1363  CD2 PHE B 175       9.828 -11.094 -22.592  1.00 84.88           C  
ATOM   1364  CE1 PHE B 175       9.287 -10.249 -20.009  1.00 84.88           C  
ATOM   1365  CE2 PHE B 175       9.921  -9.744 -22.266  1.00 84.88           C  
ATOM   1366  CZ  PHE B 175       9.649  -9.323 -20.975  1.00 84.88           C  
ATOM   1367  N   ILE B 176      11.387 -14.260 -19.801  1.00 88.24           N  
ATOM   1368  CA  ILE B 176      12.128 -13.842 -18.615  1.00 88.24           C  
ATOM   1369  C   ILE B 176      13.557 -14.376 -18.685  1.00 88.24           C  
ATOM   1370  CB  ILE B 176      11.438 -14.324 -17.319  1.00 88.24           C  
ATOM   1371  O   ILE B 176      14.479 -13.772 -18.133  1.00 88.24           O  
ATOM   1372  CG1 ILE B 176      11.327 -15.853 -17.311  1.00 88.24           C  
ATOM   1373  CG2 ILE B 176      10.060 -13.674 -17.167  1.00 88.24           C  
ATOM   1374  CD1 ILE B 176      10.826 -16.430 -15.994  1.00 88.24           C  
ATOM   1375  N   LYS B 177      13.704 -15.507 -19.336  1.00 89.67           N  
ATOM   1376  CA  LYS B 177      15.044 -16.038 -19.568  1.00 89.67           C  
ATOM   1377  C   LYS B 177      15.889 -15.060 -20.380  1.00 89.67           C  
ATOM   1378  CB  LYS B 177      14.971 -17.387 -20.283  1.00 89.67           C  
ATOM   1379  O   LYS B 177      17.070 -14.861 -20.089  1.00 89.67           O  
ATOM   1380  CG  LYS B 177      16.296 -18.134 -20.332  1.00 89.67           C  
ATOM   1381  CD  LYS B 177      16.133 -19.523 -20.937  1.00 89.67           C  
ATOM   1382  CE  LYS B 177      17.459 -20.269 -20.991  1.00 89.67           C  
ATOM   1383  NZ  LYS B 177      17.295 -21.651 -21.534  1.00 89.67           N  
ATOM   1384  N   LYS B 178      15.258 -14.420 -21.350  1.00 84.81           N  
ATOM   1385  CA  LYS B 178      15.954 -13.455 -22.197  1.00 84.81           C  
ATOM   1386  C   LYS B 178      16.327 -12.202 -21.410  1.00 84.81           C  
ATOM   1387  CB  LYS B 178      15.093 -13.079 -23.403  1.00 84.81           C  
ATOM   1388  O   LYS B 178      17.349 -11.570 -21.686  1.00 84.81           O  
ATOM   1389  CG  LYS B 178      14.982 -14.177 -24.451  1.00 84.81           C  
ATOM   1390  CD  LYS B 178      14.159 -13.725 -25.650  1.00 84.81           C  
ATOM   1391  CE  LYS B 178      14.006 -14.839 -26.676  1.00 84.81           C  
ATOM   1392  NZ  LYS B 178      13.120 -14.433 -27.808  1.00 84.81           N  
ATOM   1393  N   VAL B 179      15.509 -11.881 -20.516  1.00 81.79           N  
ATOM   1394  CA  VAL B 179      15.754 -10.708 -19.683  1.00 81.79           C  
ATOM   1395  C   VAL B 179      16.924 -10.979 -18.740  1.00 81.79           C  
ATOM   1396  CB  VAL B 179      14.497 -10.315 -18.874  1.00 81.79           C  
ATOM   1397  O   VAL B 179      17.740 -10.091 -18.483  1.00 81.79           O  
ATOM   1398  CG1 VAL B 179      14.833  -9.238 -17.844  1.00 81.79           C  
ATOM   1399  CG2 VAL B 179      13.389  -9.837 -19.810  1.00 81.79           C  
ATOM   1400  N   GLY B 180      16.999 -12.286 -18.239  1.00 86.53           N  
ATOM   1401  CA  GLY B 180      18.104 -12.617 -17.354  1.00 86.53           C  
ATOM   1402  C   GLY B 180      17.686 -13.468 -16.169  1.00 86.53           C  
ATOM   1403  O   GLY B 180      18.533 -13.965 -15.425  1.00 86.53           O  
ATOM   1404  N   TYR B 181      16.395 -13.642 -16.006  1.00 90.35           N  
ATOM   1405  CA  TYR B 181      15.912 -14.485 -14.918  1.00 90.35           C  
ATOM   1406  C   TYR B 181      16.043 -15.961 -15.272  1.00 90.35           C  
ATOM   1407  CB  TYR B 181      14.453 -14.155 -14.588  1.00 90.35           C  
ATOM   1408  O   TYR B 181      15.889 -16.343 -16.434  1.00 90.35           O  
ATOM   1409  CG  TYR B 181      14.271 -12.814 -13.920  1.00 90.35           C  
ATOM   1410  CD1 TYR B 181      14.566 -12.640 -12.570  1.00 90.35           C  
ATOM   1411  CD2 TYR B 181      13.801 -11.718 -14.636  1.00 90.35           C  
ATOM   1412  CE1 TYR B 181      14.398 -11.407 -11.949  1.00 90.35           C  
ATOM   1413  CE2 TYR B 181      13.629 -10.480 -14.026  1.00 90.35           C  
ATOM   1414  OH  TYR B 181      13.761  -9.111 -12.075  1.00 90.35           O  
ATOM   1415  CZ  TYR B 181      13.930 -10.334 -12.684  1.00 90.35           C  
ATOM   1416  N   ASN B 182      16.369 -16.780 -14.274  1.00 93.02           N  
ATOM   1417  CA  ASN B 182      16.313 -18.229 -14.435  1.00 93.02           C  
ATOM   1418  C   ASN B 182      14.916 -18.772 -14.148  1.00 93.02           C  
ATOM   1419  CB  ASN B 182      17.343 -18.909 -13.531  1.00 93.02           C  
ATOM   1420  O   ASN B 182      14.479 -18.795 -12.996  1.00 93.02           O  
ATOM   1421  CG  ASN B 182      17.410 -20.409 -13.747  1.00 93.02           C  
ATOM   1422  ND2 ASN B 182      18.286 -21.076 -13.006  1.00 93.02           N  
ATOM   1423  OD1 ASN B 182      16.681 -20.962 -14.575  1.00 93.02           O  
ATOM   1424  N   PRO B 183      14.227 -19.268 -15.195  1.00 94.25           N  
ATOM   1425  CA  PRO B 183      12.846 -19.727 -15.030  1.00 94.25           C  
ATOM   1426  C   PRO B 183      12.704 -20.792 -13.945  1.00 94.25           C  
ATOM   1427  CB  PRO B 183      12.497 -20.299 -16.406  1.00 94.25           C  
ATOM   1428  O   PRO B 183      11.641 -20.914 -13.330  1.00 94.25           O  
ATOM   1429  CG  PRO B 183      13.379 -19.561 -17.361  1.00 94.25           C  
ATOM   1430  CD  PRO B 183      14.679 -19.258 -16.673  1.00 94.25           C  
ATOM   1431  N   LYS B 184      13.737 -21.512 -13.648  1.00 93.97           N  
ATOM   1432  CA  LYS B 184      13.697 -22.572 -12.644  1.00 93.97           C  
ATOM   1433  C   LYS B 184      13.584 -21.992 -11.237  1.00 93.97           C  
ATOM   1434  CB  LYS B 184      14.939 -23.457 -12.748  1.00 93.97           C  
ATOM   1435  O   LYS B 184      13.213 -22.698 -10.297  1.00 93.97           O  
ATOM   1436  CG  LYS B 184      14.982 -24.321 -14.000  1.00 93.97           C  
ATOM   1437  CD  LYS B 184      16.202 -25.232 -14.010  1.00 93.97           C  
ATOM   1438  CE  LYS B 184      16.247 -26.094 -15.264  1.00 93.97           C  
ATOM   1439  NZ  LYS B 184      17.454 -26.973 -15.289  1.00 93.97           N  
ATOM   1440  N   THR B 185      13.915 -20.779 -11.126  1.00 94.76           N  
ATOM   1441  CA  THR B 185      13.886 -20.133  -9.818  1.00 94.76           C  
ATOM   1442  C   THR B 185      12.627 -19.286  -9.661  1.00 94.76           C  
ATOM   1443  CB  THR B 185      15.131 -19.253  -9.602  1.00 94.76           C  
ATOM   1444  O   THR B 185      12.466 -18.582  -8.661  1.00 94.76           O  
ATOM   1445  CG2 THR B 185      16.412 -20.039  -9.861  1.00 94.76           C  
ATOM   1446  OG1 THR B 185      15.079 -18.135 -10.496  1.00 94.76           O  
ATOM   1447  N   VAL B 186      11.761 -19.311 -10.640  1.00 95.89           N  
ATOM   1448  CA  VAL B 186      10.597 -18.430 -10.638  1.00 95.89           C  
ATOM   1449  C   VAL B 186       9.324 -19.257 -10.476  1.00 95.89           C  
ATOM   1450  CB  VAL B 186      10.523 -17.585 -11.929  1.00 95.89           C  
ATOM   1451  O   VAL B 186       8.982 -20.060 -11.347  1.00 95.89           O  
ATOM   1452  CG1 VAL B 186       9.284 -16.691 -11.919  1.00 95.89           C  
ATOM   1453  CG2 VAL B 186      11.789 -16.746 -12.091  1.00 95.89           C  
ATOM   1454  N   PRO B 187       8.621 -19.043  -9.423  1.00 96.70           N  
ATOM   1455  CA  PRO B 187       7.337 -19.733  -9.275  1.00 96.70           C  
ATOM   1456  C   PRO B 187       6.241 -19.135 -10.154  1.00 96.70           C  
ATOM   1457  CB  PRO B 187       7.008 -19.549  -7.791  1.00 96.70           C  
ATOM   1458  O   PRO B 187       6.097 -17.912 -10.221  1.00 96.70           O  
ATOM   1459  CG  PRO B 187       7.802 -18.355  -7.368  1.00 96.70           C  
ATOM   1460  CD  PRO B 187       8.969 -18.204  -8.301  1.00 96.70           C  
ATOM   1461  N   PHE B 188       5.498 -19.991 -10.840  1.00 96.68           N  
ATOM   1462  CA  PHE B 188       4.305 -19.597 -11.580  1.00 96.68           C  
ATOM   1463  C   PHE B 188       3.043 -20.000 -10.827  1.00 96.68           C  
ATOM   1464  CB  PHE B 188       4.306 -20.226 -12.977  1.00 96.68           C  
ATOM   1465  O   PHE B 188       2.819 -21.185 -10.569  1.00 96.68           O  
ATOM   1466  CG  PHE B 188       5.300 -19.605 -13.922  1.00 96.68           C  
ATOM   1467  CD1 PHE B 188       4.894 -18.667 -14.863  1.00 96.68           C  
ATOM   1468  CD2 PHE B 188       6.642 -19.960 -13.868  1.00 96.68           C  
ATOM   1469  CE1 PHE B 188       5.812 -18.091 -15.738  1.00 96.68           C  
ATOM   1470  CE2 PHE B 188       7.565 -19.388 -14.739  1.00 96.68           C  
ATOM   1471  CZ  PHE B 188       7.148 -18.455 -15.674  1.00 96.68           C  
ATOM   1472  N   VAL B 189       2.230 -19.006 -10.494  1.00 96.04           N  
ATOM   1473  CA  VAL B 189       1.079 -19.281  -9.642  1.00 96.04           C  
ATOM   1474  C   VAL B 189      -0.203 -18.846 -10.348  1.00 96.04           C  
ATOM   1475  CB  VAL B 189       1.201 -18.571  -8.275  1.00 96.04           C  
ATOM   1476  O   VAL B 189      -0.413 -17.655 -10.589  1.00 96.04           O  
ATOM   1477  CG1 VAL B 189       0.087 -19.019  -7.331  1.00 96.04           C  
ATOM   1478  CG2 VAL B 189       2.571 -18.841  -7.655  1.00 96.04           C  
ATOM   1479  N   PRO B 190      -1.100 -19.815 -10.662  1.00 95.88           N  
ATOM   1480  CA  PRO B 190      -2.409 -19.403 -11.177  1.00 95.88           C  
ATOM   1481  C   PRO B 190      -3.310 -18.814 -10.094  1.00 95.88           C  
ATOM   1482  CB  PRO B 190      -2.997 -20.704 -11.728  1.00 95.88           C  
ATOM   1483  O   PRO B 190      -3.514 -19.438  -9.049  1.00 95.88           O  
ATOM   1484  CG  PRO B 190      -2.384 -21.783 -10.895  1.00 95.88           C  
ATOM   1485  CD  PRO B 190      -0.999 -21.355 -10.502  1.00 95.88           C  
ATOM   1486  N   ILE B 191      -3.931 -17.674 -10.445  1.00 89.48           N  
ATOM   1487  CA  ILE B 191      -4.741 -17.047  -9.406  1.00 89.48           C  
ATOM   1488  C   ILE B 191      -5.973 -16.397 -10.033  1.00 89.48           C  
ATOM   1489  CB  ILE B 191      -3.929 -16.000  -8.611  1.00 89.48           C  
ATOM   1490  O   ILE B 191      -6.080 -16.311 -11.258  1.00 89.48           O  
ATOM   1491  CG1 ILE B 191      -3.490 -14.855  -9.530  1.00 89.48           C  
ATOM   1492  CG2 ILE B 191      -2.721 -16.654  -7.934  1.00 89.48           C  
ATOM   1493  CD1 ILE B 191      -2.907 -13.657  -8.792  1.00 89.48           C  
ATOM   1494  N   SER B 192      -6.860 -16.065  -9.196  1.00 80.86           N  
ATOM   1495  CA  SER B 192      -7.927 -15.109  -9.475  1.00 80.86           C  
ATOM   1496  C   SER B 192      -7.931 -13.973  -8.459  1.00 80.86           C  
ATOM   1497  CB  SER B 192      -9.287 -15.809  -9.476  1.00 80.86           C  
ATOM   1498  O   SER B 192      -8.391 -14.146  -7.328  1.00 80.86           O  
ATOM   1499  OG  SER B 192     -10.340 -14.863  -9.545  1.00 80.86           O  
ATOM   1500  N   GLY B 193      -7.389 -12.867  -8.936  1.00 70.19           N  
ATOM   1501  CA  GLY B 193      -7.373 -11.714  -8.050  1.00 70.19           C  
ATOM   1502  C   GLY B 193      -8.760 -11.256  -7.640  1.00 70.19           C  
ATOM   1503  O   GLY B 193      -8.959 -10.793  -6.515  1.00 70.19           O  
ATOM   1504  N   TRP B 194      -9.620 -11.508  -8.492  1.00 60.30           N  
ATOM   1505  CA  TRP B 194     -10.997 -11.081  -8.266  1.00 60.30           C  
ATOM   1506  C   TRP B 194     -11.659 -11.926  -7.184  1.00 60.30           C  
ATOM   1507  CB  TRP B 194     -11.806 -11.164  -9.564  1.00 60.30           C  
ATOM   1508  O   TRP B 194     -12.288 -11.392  -6.268  1.00 60.30           O  
ATOM   1509  CG  TRP B 194     -13.201 -10.628  -9.447  1.00 60.30           C  
ATOM   1510  CD1 TRP B 194     -14.356 -11.353  -9.346  1.00 60.30           C  
ATOM   1511  CD2 TRP B 194     -13.588  -9.251  -9.423  1.00 60.30           C  
ATOM   1512  CE2 TRP B 194     -14.995  -9.214  -9.306  1.00 60.30           C  
ATOM   1513  CE3 TRP B 194     -12.880  -8.043  -9.490  1.00 60.30           C  
ATOM   1514  NE1 TRP B 194     -15.439 -10.508  -9.261  1.00 60.30           N  
ATOM   1515  CH2 TRP B 194     -14.992  -6.847  -9.320  1.00 60.30           C  
ATOM   1516  CZ2 TRP B 194     -15.709  -8.014  -9.253  1.00 60.30           C  
ATOM   1517  CZ3 TRP B 194     -13.592  -6.850  -9.437  1.00 60.30           C  
ATOM   1518  N   ASN B 195     -11.490 -13.260  -7.224  1.00 67.22           N  
ATOM   1519  CA  ASN B 195     -12.125 -14.171  -6.278  1.00 67.22           C  
ATOM   1520  C   ASN B 195     -11.218 -14.464  -5.086  1.00 67.22           C  
ATOM   1521  CB  ASN B 195     -12.525 -15.474  -6.974  1.00 67.22           C  
ATOM   1522  O   ASN B 195     -11.660 -15.044  -4.093  1.00 67.22           O  
ATOM   1523  CG  ASN B 195     -13.611 -15.272  -8.012  1.00 67.22           C  
ATOM   1524  ND2 ASN B 195     -13.577 -16.075  -9.069  1.00 67.22           N  
ATOM   1525  OD1 ASN B 195     -14.474 -14.402  -7.865  1.00 67.22           O  
ATOM   1526  N   GLY B 196     -10.028 -13.977  -5.225  1.00 66.79           N  
ATOM   1527  CA  GLY B 196      -9.067 -14.275  -4.176  1.00 66.79           C  
ATOM   1528  C   GLY B 196      -8.653 -15.734  -4.142  1.00 66.79           C  
ATOM   1529  O   GLY B 196      -8.178 -16.227  -3.117  1.00 66.79           O  
ATOM   1530  N   ASP B 197      -8.823 -16.431  -5.272  1.00 76.15           N  
ATOM   1531  CA  ASP B 197      -8.552 -17.863  -5.355  1.00 76.15           C  
ATOM   1532  C   ASP B 197      -7.057 -18.130  -5.521  1.00 76.15           C  
ATOM   1533  CB  ASP B 197      -9.329 -18.490  -6.514  1.00 76.15           C  
ATOM   1534  O   ASP B 197      -6.382 -17.451  -6.298  1.00 76.15           O  
ATOM   1535  CG  ASP B 197     -10.736 -18.911  -6.125  1.00 76.15           C  
ATOM   1536  OD1 ASP B 197     -11.050 -18.944  -4.916  1.00 76.15           O  
ATOM   1537  OD2 ASP B 197     -11.536 -19.214  -7.036  1.00 76.15           O  
ATOM   1538  N   ASN B 198      -6.493 -19.032  -4.775  1.00 87.92           N  
ATOM   1539  CA  ASN B 198      -5.118 -19.521  -4.790  1.00 87.92           C  
ATOM   1540  C   ASN B 198      -4.132 -18.432  -4.377  1.00 87.92           C  
ATOM   1541  CB  ASN B 198      -4.758 -20.066  -6.173  1.00 87.92           C  
ATOM   1542  O   ASN B 198      -2.969 -18.454  -4.785  1.00 87.92           O  
ATOM   1543  CG  ASN B 198      -3.678 -21.129  -6.119  1.00 87.92           C  
ATOM   1544  ND2 ASN B 198      -2.842 -21.177  -7.149  1.00 87.92           N  
ATOM   1545  OD1 ASN B 198      -3.596 -21.899  -5.159  1.00 87.92           O  
ATOM   1546  N   MET B 199      -4.588 -17.438  -3.646  1.00 81.03           N  
ATOM   1547  CA  MET B 199      -3.727 -16.369  -3.149  1.00 81.03           C  
ATOM   1548  C   MET B 199      -3.173 -16.713  -1.770  1.00 81.03           C  
ATOM   1549  CB  MET B 199      -4.492 -15.045  -3.090  1.00 81.03           C  
ATOM   1550  O   MET B 199      -1.958 -16.699  -1.564  1.00 81.03           O  
ATOM   1551  CG  MET B 199      -4.906 -14.515  -4.453  1.00 81.03           C  
ATOM   1552  SD  MET B 199      -5.444 -12.762  -4.391  1.00 81.03           S  
ATOM   1553  CE  MET B 199      -6.164 -12.706  -2.727  1.00 81.03           C  
ATOM   1554  N   ILE B 200      -4.088 -17.088  -0.850  1.00 75.14           N  
ATOM   1555  CA  ILE B 200      -3.713 -17.470   0.507  1.00 75.14           C  
ATOM   1556  C   ILE B 200      -3.987 -18.957   0.719  1.00 75.14           C  
ATOM   1557  CB  ILE B 200      -4.469 -16.630   1.560  1.00 75.14           C  
ATOM   1558  O   ILE B 200      -3.126 -19.690   1.211  1.00 75.14           O  
ATOM   1559  CG1 ILE B 200      -4.172 -15.139   1.367  1.00 75.14           C  
ATOM   1560  CG2 ILE B 200      -4.102 -17.083   2.976  1.00 75.14           C  
ATOM   1561  CD1 ILE B 200      -4.956 -14.226   2.299  1.00 75.14           C  
ATOM   1562  N   GLU B 201      -5.144 -19.394   0.249  1.00 77.95           N  
ATOM   1563  CA  GLU B 201      -5.532 -20.800   0.313  1.00 77.95           C  
ATOM   1564  C   GLU B 201      -5.491 -21.447  -1.068  1.00 77.95           C  
ATOM   1565  CB  GLU B 201      -6.929 -20.945   0.921  1.00 77.95           C  
ATOM   1566  O   GLU B 201      -5.840 -20.815  -2.067  1.00 77.95           O  
ATOM   1567  CG  GLU B 201      -7.024 -20.473   2.364  1.00 77.95           C  
ATOM   1568  CD  GLU B 201      -8.430 -20.568   2.935  1.00 77.95           C  
ATOM   1569  OE1 GLU B 201      -8.604 -20.365   4.158  1.00 77.95           O  
ATOM   1570  OE2 GLU B 201      -9.366 -20.849   2.153  1.00 77.95           O  
ATOM   1571  N   ALA B 202      -5.149 -22.714  -1.065  1.00 88.78           N  
ATOM   1572  CA  ALA B 202      -5.063 -23.439  -2.330  1.00 88.78           C  
ATOM   1573  C   ALA B 202      -6.424 -23.508  -3.017  1.00 88.78           C  
ATOM   1574  CB  ALA B 202      -4.513 -24.845  -2.101  1.00 88.78           C  
ATOM   1575  O   ALA B 202      -7.452 -23.668  -2.355  1.00 88.78           O  
ATOM   1576  N   THR B 203      -6.399 -23.462  -4.307  1.00 88.92           N  
ATOM   1577  CA  THR B 203      -7.641 -23.451  -5.071  1.00 88.92           C  
ATOM   1578  C   THR B 203      -8.189 -24.866  -5.234  1.00 88.92           C  
ATOM   1579  CB  THR B 203      -7.439 -22.813  -6.458  1.00 88.92           C  
ATOM   1580  O   THR B 203      -7.422 -25.823  -5.361  1.00 88.92           O  
ATOM   1581  CG2 THR B 203      -6.438 -23.610  -7.289  1.00 88.92           C  
ATOM   1582  OG1 THR B 203      -8.694 -22.777  -7.149  1.00 88.92           O  
ATOM   1583  N   THR B 204      -9.458 -24.936  -5.301  1.00 88.91           N  
ATOM   1584  CA  THR B 204     -10.119 -26.193  -5.634  1.00 88.91           C  
ATOM   1585  C   THR B 204     -10.605 -26.182  -7.080  1.00 88.91           C  
ATOM   1586  CB  THR B 204     -11.306 -26.467  -4.692  1.00 88.91           C  
ATOM   1587  O   THR B 204     -11.139 -27.180  -7.569  1.00 88.91           O  
ATOM   1588  CG2 THR B 204     -10.837 -26.630  -3.250  1.00 88.91           C  
ATOM   1589  OG1 THR B 204     -12.227 -25.372  -4.763  1.00 88.91           O  
ATOM   1590  N   ASN B 205     -10.380 -25.144  -7.837  1.00 91.16           N  
ATOM   1591  CA  ASN B 205     -10.896 -24.956  -9.188  1.00 91.16           C  
ATOM   1592  C   ASN B 205      -9.910 -25.457 -10.240  1.00 91.16           C  
ATOM   1593  CB  ASN B 205     -11.233 -23.484  -9.435  1.00 91.16           C  
ATOM   1594  O   ASN B 205     -10.236 -25.510 -11.427  1.00 91.16           O  
ATOM   1595  CG  ASN B 205     -12.426 -23.014  -8.626  1.00 91.16           C  
ATOM   1596  ND2 ASN B 205     -12.311 -21.833  -8.031  1.00 91.16           N  
ATOM   1597  OD1 ASN B 205     -13.442 -23.708  -8.536  1.00 91.16           O  
ATOM   1598  N   ALA B 206      -8.702 -25.795  -9.801  1.00 93.51           N  
ATOM   1599  CA  ALA B 206      -7.680 -26.279 -10.725  1.00 93.51           C  
ATOM   1600  C   ALA B 206      -7.022 -27.551 -10.199  1.00 93.51           C  
ATOM   1601  CB  ALA B 206      -6.628 -25.200 -10.968  1.00 93.51           C  
ATOM   1602  O   ALA B 206      -5.854 -27.535  -9.802  1.00 93.51           O  
ATOM   1603  N   PRO B 207      -7.749 -28.665 -10.227  1.00 93.74           N  
ATOM   1604  CA  PRO B 207      -7.204 -29.925  -9.715  1.00 93.74           C  
ATOM   1605  C   PRO B 207      -5.913 -30.338 -10.418  1.00 93.74           C  
ATOM   1606  CB  PRO B 207      -8.323 -30.932  -9.993  1.00 93.74           C  
ATOM   1607  O   PRO B 207      -5.088 -31.046  -9.836  1.00 93.74           O  
ATOM   1608  CG  PRO B 207      -9.553 -30.100 -10.162  1.00 93.74           C  
ATOM   1609  CD  PRO B 207      -9.144 -28.733 -10.632  1.00 93.74           C  
ATOM   1610  N   TRP B 208      -5.715 -29.848 -11.667  1.00 95.39           N  
ATOM   1611  CA  TRP B 208      -4.531 -30.162 -12.460  1.00 95.39           C  
ATOM   1612  C   TRP B 208      -3.298 -29.461 -11.899  1.00 95.39           C  
ATOM   1613  CB  TRP B 208      -4.741 -29.760 -13.922  1.00 95.39           C  
ATOM   1614  O   TRP B 208      -2.166 -29.848 -12.197  1.00 95.39           O  
ATOM   1615  CG  TRP B 208      -5.256 -28.364 -14.102  1.00 95.39           C  
ATOM   1616  CD1 TRP B 208      -6.555 -27.984 -14.300  1.00 95.39           C  
ATOM   1617  CD2 TRP B 208      -4.481 -27.161 -14.106  1.00 95.39           C  
ATOM   1618  CE2 TRP B 208      -5.376 -26.088 -14.310  1.00 95.39           C  
ATOM   1619  CE3 TRP B 208      -3.115 -26.886 -13.955  1.00 95.39           C  
ATOM   1620  NE1 TRP B 208      -6.633 -26.616 -14.425  1.00 95.39           N  
ATOM   1621  CH2 TRP B 208      -3.607 -24.518 -14.217  1.00 95.39           C  
ATOM   1622  CZ2 TRP B 208      -4.948 -24.759 -14.368  1.00 95.39           C  
ATOM   1623  CZ3 TRP B 208      -2.691 -25.564 -14.013  1.00 95.39           C  
ATOM   1624  N   TYR B 209      -3.442 -28.401 -11.142  1.00 95.58           N  
ATOM   1625  CA  TYR B 209      -2.336 -27.612 -10.612  1.00 95.58           C  
ATOM   1626  C   TYR B 209      -1.823 -28.202  -9.303  1.00 95.58           C  
ATOM   1627  CB  TYR B 209      -2.767 -26.158 -10.396  1.00 95.58           C  
ATOM   1628  O   TYR B 209      -2.489 -28.107  -8.269  1.00 95.58           O  
ATOM   1629  CG  TYR B 209      -1.661 -25.266  -9.888  1.00 95.58           C  
ATOM   1630  CD1 TYR B 209      -1.715 -24.717  -8.609  1.00 95.58           C  
ATOM   1631  CD2 TYR B 209      -0.561 -24.970 -10.685  1.00 95.58           C  
ATOM   1632  CE1 TYR B 209      -0.698 -23.892  -8.137  1.00 95.58           C  
ATOM   1633  CE2 TYR B 209       0.461 -24.147 -10.224  1.00 95.58           C  
ATOM   1634  OH  TYR B 209       1.393 -22.798  -8.488  1.00 95.58           O  
ATOM   1635  CZ  TYR B 209       0.384 -23.614  -8.950  1.00 95.58           C  
ATOM   1636  N   LYS B 210      -0.645 -28.864  -9.301  1.00 93.19           N  
ATOM   1637  CA  LYS B 210      -0.087 -29.553  -8.141  1.00 93.19           C  
ATOM   1638  C   LYS B 210       0.812 -28.624  -7.330  1.00 93.19           C  
ATOM   1639  CB  LYS B 210       0.697 -30.792  -8.578  1.00 93.19           C  
ATOM   1640  O   LYS B 210       1.306 -29.003  -6.266  1.00 93.19           O  
ATOM   1641  CG  LYS B 210      -0.132 -31.811  -9.344  1.00 93.19           C  
ATOM   1642  CD  LYS B 210      -1.232 -32.405  -8.474  1.00 93.19           C  
ATOM   1643  CE  LYS B 210      -2.036 -33.456  -9.227  1.00 93.19           C  
ATOM   1644  NZ  LYS B 210      -3.257 -33.866  -8.471  1.00 93.19           N  
ATOM   1645  N   GLY B 211       0.972 -27.446  -7.840  1.00 95.41           N  
ATOM   1646  CA  GLY B 211       1.788 -26.465  -7.143  1.00 95.41           C  
ATOM   1647  C   GLY B 211       3.034 -26.071  -7.912  1.00 95.41           C  
ATOM   1648  O   GLY B 211       3.300 -26.607  -8.990  1.00 95.41           O  
ATOM   1649  N   TRP B 212       3.788 -25.054  -7.439  1.00 95.49           N  
ATOM   1650  CA  TRP B 212       5.025 -24.590  -8.058  1.00 95.49           C  
ATOM   1651  C   TRP B 212       6.242 -25.136  -7.319  1.00 95.49           C  
ATOM   1652  CB  TRP B 212       5.073 -23.060  -8.086  1.00 95.49           C  
ATOM   1653  O   TRP B 212       6.146 -25.518  -6.150  1.00 95.49           O  
ATOM   1654  CG  TRP B 212       4.857 -22.420  -6.748  1.00 95.49           C  
ATOM   1655  CD1 TRP B 212       3.686 -21.913  -6.256  1.00 95.49           C  
ATOM   1656  CD2 TRP B 212       5.842 -22.214  -5.731  1.00 95.49           C  
ATOM   1657  CE2 TRP B 212       5.197 -21.576  -4.648  1.00 95.49           C  
ATOM   1658  CE3 TRP B 212       7.208 -22.507  -5.630  1.00 95.49           C  
ATOM   1659  NE1 TRP B 212       3.884 -21.404  -4.993  1.00 95.49           N  
ATOM   1660  CH2 TRP B 212       7.210 -21.525  -3.404  1.00 95.49           C  
ATOM   1661  CZ2 TRP B 212       5.874 -21.227  -3.477  1.00 95.49           C  
ATOM   1662  CZ3 TRP B 212       7.880 -22.159  -4.464  1.00 95.49           C  
ATOM   1663  N   GLU B 213       7.300 -25.322  -8.066  1.00 95.14           N  
ATOM   1664  CA  GLU B 213       8.614 -25.667  -7.533  1.00 95.14           C  
ATOM   1665  C   GLU B 213       9.672 -24.660  -7.978  1.00 95.14           C  
ATOM   1666  CB  GLU B 213       9.017 -27.078  -7.966  1.00 95.14           C  
ATOM   1667  O   GLU B 213       9.660 -24.205  -9.123  1.00 95.14           O  
ATOM   1668  CG  GLU B 213       8.055 -28.162  -7.502  1.00 95.14           C  
ATOM   1669  CD  GLU B 213       8.444 -29.553  -7.976  1.00 95.14           C  
ATOM   1670  OE1 GLU B 213       7.696 -30.519  -7.703  1.00 95.14           O  
ATOM   1671  OE2 GLU B 213       9.507 -29.679  -8.624  1.00 95.14           O  
ATOM   1672  N   LYS B 214      10.394 -24.208  -7.000  1.00 92.81           N  
ATOM   1673  CA  LYS B 214      11.468 -23.303  -7.400  1.00 92.81           C  
ATOM   1674  C   LYS B 214      12.801 -23.730  -6.793  1.00 92.81           C  
ATOM   1675  CB  LYS B 214      11.141 -21.867  -6.988  1.00 92.81           C  
ATOM   1676  O   LYS B 214      12.842 -24.253  -5.677  1.00 92.81           O  
ATOM   1677  CG  LYS B 214      11.289 -21.601  -5.498  1.00 92.81           C  
ATOM   1678  CD  LYS B 214      11.124 -20.121  -5.174  1.00 92.81           C  
ATOM   1679  CE  LYS B 214      11.930 -19.723  -3.946  1.00 92.81           C  
ATOM   1680  NZ  LYS B 214      11.830 -18.259  -3.668  1.00 92.81           N  
ATOM   1681  N   GLU B 215      13.856 -23.566  -7.546  1.00 92.89           N  
ATOM   1682  CA  GLU B 215      15.206 -23.890  -7.094  1.00 92.89           C  
ATOM   1683  C   GLU B 215      15.824 -22.729  -6.322  1.00 92.89           C  
ATOM   1684  CB  GLU B 215      16.095 -24.264  -8.283  1.00 92.89           C  
ATOM   1685  O   GLU B 215      15.759 -21.579  -6.762  1.00 92.89           O  
ATOM   1686  CG  GLU B 215      15.705 -25.572  -8.956  1.00 92.89           C  
ATOM   1687  CD  GLU B 215      16.662 -25.987 -10.062  1.00 92.89           C  
ATOM   1688  OE1 GLU B 215      16.420 -27.027 -10.716  1.00 92.89           O  
ATOM   1689  OE2 GLU B 215      17.662 -25.266 -10.276  1.00 92.89           O  
ATOM   1690  N   THR B 216      16.318 -23.040  -5.165  1.00 87.29           N  
ATOM   1691  CA  THR B 216      17.009 -22.052  -4.344  1.00 87.29           C  
ATOM   1692  C   THR B 216      18.415 -22.528  -3.994  1.00 87.29           C  
ATOM   1693  CB  THR B 216      16.227 -21.755  -3.051  1.00 87.29           C  
ATOM   1694  O   THR B 216      18.796 -23.653  -4.325  1.00 87.29           O  
ATOM   1695  CG2 THR B 216      14.780 -21.381  -3.356  1.00 87.29           C  
ATOM   1696  OG1 THR B 216      16.242 -22.918  -2.214  1.00 87.29           O  
ATOM   1697  N   LYS B 217      19.171 -21.649  -3.310  1.00 81.50           N  
ATOM   1698  CA  LYS B 217      20.512 -22.025  -2.871  1.00 81.50           C  
ATOM   1699  C   LYS B 217      20.458 -23.151  -1.842  1.00 81.50           C  
ATOM   1700  CB  LYS B 217      21.244 -20.816  -2.287  1.00 81.50           C  
ATOM   1701  O   LYS B 217      21.357 -23.992  -1.788  1.00 81.50           O  
ATOM   1702  CG  LYS B 217      21.602 -19.753  -3.316  1.00 81.50           C  
ATOM   1703  CD  LYS B 217      22.378 -18.604  -2.685  1.00 81.50           C  
ATOM   1704  CE  LYS B 217      22.679 -17.508  -3.699  1.00 81.50           C  
ATOM   1705  NZ  LYS B 217      23.402 -16.360  -3.075  1.00 81.50           N  
ATOM   1706  N   ALA B 218      19.388 -23.220  -1.008  1.00 83.42           N  
ATOM   1707  CA  ALA B 218      19.226 -24.186   0.075  1.00 83.42           C  
ATOM   1708  C   ALA B 218      18.515 -25.444  -0.414  1.00 83.42           C  
ATOM   1709  CB  ALA B 218      18.456 -23.560   1.235  1.00 83.42           C  
ATOM   1710  O   ALA B 218      18.304 -26.385   0.355  1.00 83.42           O  
ATOM   1711  N   GLY B 219      18.169 -25.464  -1.751  1.00 89.28           N  
ATOM   1712  CA  GLY B 219      17.452 -26.611  -2.287  1.00 89.28           C  
ATOM   1713  C   GLY B 219      16.135 -26.239  -2.942  1.00 89.28           C  
ATOM   1714  O   GLY B 219      15.837 -25.056  -3.120  1.00 89.28           O  
ATOM   1715  N   VAL B 220      15.385 -27.253  -3.289  1.00 92.81           N  
ATOM   1716  CA  VAL B 220      14.125 -27.057  -3.999  1.00 92.81           C  
ATOM   1717  C   VAL B 220      12.997 -26.825  -2.997  1.00 92.81           C  
ATOM   1718  CB  VAL B 220      13.792 -28.263  -4.907  1.00 92.81           C  
ATOM   1719  O   VAL B 220      12.885 -27.544  -2.001  1.00 92.81           O  
ATOM   1720  CG1 VAL B 220      12.421 -28.086  -5.558  1.00 92.81           C  
ATOM   1721  CG2 VAL B 220      14.873 -28.444  -5.971  1.00 92.81           C  
ATOM   1722  N   VAL B 221      12.282 -25.779  -3.219  1.00 93.79           N  
ATOM   1723  CA  VAL B 221      11.133 -25.460  -2.378  1.00 93.79           C  
ATOM   1724  C   VAL B 221       9.848 -25.559  -3.198  1.00 93.79           C  
ATOM   1725  CB  VAL B 221      11.259 -24.052  -1.753  1.00 93.79           C  
ATOM   1726  O   VAL B 221       9.832 -25.212  -4.381  1.00 93.79           O  
ATOM   1727  CG1 VAL B 221      10.133 -23.802  -0.753  1.00 93.79           C  
ATOM   1728  CG2 VAL B 221      12.621 -23.888  -1.081  1.00 93.79           C  
ATOM   1729  N   LYS B 222       8.804 -26.012  -2.520  1.00 95.35           N  
ATOM   1730  CA  LYS B 222       7.530 -26.202  -3.207  1.00 95.35           C  
ATOM   1731  C   LYS B 222       6.406 -25.450  -2.500  1.00 95.35           C  
ATOM   1732  CB  LYS B 222       7.187 -27.690  -3.301  1.00 95.35           C  
ATOM   1733  O   LYS B 222       6.507 -25.149  -1.309  1.00 95.35           O  
ATOM   1734  CG  LYS B 222       8.226 -28.519  -4.041  1.00 95.35           C  
ATOM   1735  CD  LYS B 222       7.835 -29.990  -4.090  1.00 95.35           C  
ATOM   1736  CE  LYS B 222       8.863 -30.818  -4.850  1.00 95.35           C  
ATOM   1737  NZ  LYS B 222       8.479 -32.260  -4.910  1.00 95.35           N  
ATOM   1738  N   GLY B 223       5.395 -25.077  -3.298  1.00 94.20           N  
ATOM   1739  CA  GLY B 223       4.211 -24.418  -2.771  1.00 94.20           C  
ATOM   1740  C   GLY B 223       3.058 -24.384  -3.756  1.00 94.20           C  
ATOM   1741  O   GLY B 223       3.181 -24.872  -4.881  1.00 94.20           O  
ATOM   1742  N   LYS B 224       1.952 -23.828  -3.229  1.00 93.51           N  
ATOM   1743  CA  LYS B 224       0.782 -23.839  -4.103  1.00 93.51           C  
ATOM   1744  C   LYS B 224       0.234 -22.430  -4.307  1.00 93.51           C  
ATOM   1745  CB  LYS B 224      -0.307 -24.747  -3.530  1.00 93.51           C  
ATOM   1746  O   LYS B 224      -0.121 -22.052  -5.425  1.00 93.51           O  
ATOM   1747  CG  LYS B 224       0.006 -26.232  -3.635  1.00 93.51           C  
ATOM   1748  CD  LYS B 224      -1.200 -27.085  -3.262  1.00 93.51           C  
ATOM   1749  CE  LYS B 224      -0.895 -28.572  -3.390  1.00 93.51           C  
ATOM   1750  NZ  LYS B 224      -2.076 -29.412  -3.030  1.00 93.51           N  
ATOM   1751  N   THR B 225       0.302 -21.603  -3.251  1.00 91.22           N  
ATOM   1752  CA  THR B 225      -0.396 -20.322  -3.271  1.00 91.22           C  
ATOM   1753  C   THR B 225       0.586 -19.174  -3.489  1.00 91.22           C  
ATOM   1754  CB  THR B 225      -1.176 -20.091  -1.964  1.00 91.22           C  
ATOM   1755  O   THR B 225       1.801 -19.362  -3.388  1.00 91.22           O  
ATOM   1756  CG2 THR B 225      -2.126 -21.250  -1.678  1.00 91.22           C  
ATOM   1757  OG1 THR B 225      -0.251 -19.967  -0.877  1.00 91.22           O  
ATOM   1758  N   LEU B 226       0.018 -17.993  -3.787  1.00 90.33           N  
ATOM   1759  CA  LEU B 226       0.830 -16.792  -3.952  1.00 90.33           C  
ATOM   1760  C   LEU B 226       1.531 -16.426  -2.649  1.00 90.33           C  
ATOM   1761  CB  LEU B 226      -0.036 -15.621  -4.426  1.00 90.33           C  
ATOM   1762  O   LEU B 226       2.708 -16.057  -2.654  1.00 90.33           O  
ATOM   1763  CG  LEU B 226       0.688 -14.294  -4.659  1.00 90.33           C  
ATOM   1764  CD1 LEU B 226       1.817 -14.476  -5.668  1.00 90.33           C  
ATOM   1765  CD2 LEU B 226      -0.292 -13.226  -5.132  1.00 90.33           C  
ATOM   1766  N   LEU B 227       0.857 -16.604  -1.593  1.00 84.79           N  
ATOM   1767  CA  LEU B 227       1.431 -16.306  -0.285  1.00 84.79           C  
ATOM   1768  C   LEU B 227       2.639 -17.193  -0.006  1.00 84.79           C  
ATOM   1769  CB  LEU B 227       0.383 -16.490   0.815  1.00 84.79           C  
ATOM   1770  O   LEU B 227       3.664 -16.717   0.487  1.00 84.79           O  
ATOM   1771  CG  LEU B 227       0.791 -16.049   2.222  1.00 84.79           C  
ATOM   1772  CD1 LEU B 227       0.901 -14.529   2.289  1.00 84.79           C  
ATOM   1773  CD2 LEU B 227      -0.205 -16.564   3.255  1.00 84.79           C  
ATOM   1774  N   GLU B 228       2.457 -18.445  -0.292  1.00 89.41           N  
ATOM   1775  CA  GLU B 228       3.560 -19.379  -0.086  1.00 89.41           C  
ATOM   1776  C   GLU B 228       4.756 -19.022  -0.964  1.00 89.41           C  
ATOM   1777  CB  GLU B 228       3.110 -20.814  -0.368  1.00 89.41           C  
ATOM   1778  O   GLU B 228       5.906 -19.211  -0.562  1.00 89.41           O  
ATOM   1779  CG  GLU B 228       2.169 -21.381   0.685  1.00 89.41           C  
ATOM   1780  CD  GLU B 228       1.602 -22.742   0.313  1.00 89.41           C  
ATOM   1781  OE1 GLU B 228       1.119 -23.466   1.214  1.00 89.41           O  
ATOM   1782  OE2 GLU B 228       1.642 -23.088  -0.889  1.00 89.41           O  
ATOM   1783  N   ALA B 229       4.440 -18.504  -2.164  1.00 94.29           N  
ATOM   1784  CA  ALA B 229       5.512 -18.064  -3.053  1.00 94.29           C  
ATOM   1785  C   ALA B 229       6.261 -16.874  -2.462  1.00 94.29           C  
ATOM   1786  CB  ALA B 229       4.951 -17.707  -4.427  1.00 94.29           C  
ATOM   1787  O   ALA B 229       7.491 -16.810  -2.530  1.00 94.29           O  
ATOM   1788  N   ILE B 230       5.534 -16.038  -1.891  1.00 89.34           N  
ATOM   1789  CA  ILE B 230       6.137 -14.872  -1.254  1.00 89.34           C  
ATOM   1790  C   ILE B 230       6.973 -15.314  -0.055  1.00 89.34           C  
ATOM   1791  CB  ILE B 230       5.065 -13.851  -0.813  1.00 89.34           C  
ATOM   1792  O   ILE B 230       8.088 -14.828   0.145  1.00 89.34           O  
ATOM   1793  CG1 ILE B 230       4.340 -13.275  -2.035  1.00 89.34           C  
ATOM   1794  CG2 ILE B 230       5.695 -12.735   0.026  1.00 89.34           C  
ATOM   1795  CD1 ILE B 230       3.120 -12.433  -1.691  1.00 89.34           C  
ATOM   1796  N   ASP B 231       6.459 -16.281   0.646  1.00 88.17           N  
ATOM   1797  CA  ASP B 231       7.130 -16.789   1.839  1.00 88.17           C  
ATOM   1798  C   ASP B 231       8.413 -17.532   1.472  1.00 88.17           C  
ATOM   1799  CB  ASP B 231       6.197 -17.709   2.629  1.00 88.17           C  
ATOM   1800  O   ASP B 231       9.289 -17.724   2.319  1.00 88.17           O  
ATOM   1801  CG  ASP B 231       5.540 -17.014   3.809  1.00 88.17           C  
ATOM   1802  OD1 ASP B 231       5.847 -15.830   4.068  1.00 88.17           O  
ATOM   1803  OD2 ASP B 231       4.711 -17.658   4.488  1.00 88.17           O  
ATOM   1804  N   ALA B 232       8.456 -17.909   0.248  1.00 91.15           N  
ATOM   1805  CA  ALA B 232       9.600 -18.701  -0.198  1.00 91.15           C  
ATOM   1806  C   ALA B 232      10.714 -17.805  -0.731  1.00 91.15           C  
ATOM   1807  CB  ALA B 232       9.169 -19.703  -1.266  1.00 91.15           C  
ATOM   1808  O   ALA B 232      11.761 -18.295  -1.160  1.00 91.15           O  
ATOM   1809  N   ILE B 233      10.549 -16.489  -0.717  1.00 89.41           N  
ATOM   1810  CA  ILE B 233      11.574 -15.545  -1.147  1.00 89.41           C  
ATOM   1811  C   ILE B 233      12.794 -15.656  -0.235  1.00 89.41           C  
ATOM   1812  CB  ILE B 233      11.040 -14.095  -1.154  1.00 89.41           C  
ATOM   1813  O   ILE B 233      12.656 -15.806   0.981  1.00 89.41           O  
ATOM   1814  CG1 ILE B 233       9.967 -13.926  -2.236  1.00 89.41           C  
ATOM   1815  CG2 ILE B 233      12.185 -13.099  -1.358  1.00 89.41           C  
ATOM   1816  CD1 ILE B 233       9.272 -12.572  -2.213  1.00 89.41           C  
ATOM   1817  N   GLU B 234      13.885 -15.743  -0.879  1.00 86.97           N  
ATOM   1818  CA  GLU B 234      15.111 -15.813  -0.090  1.00 86.97           C  
ATOM   1819  C   GLU B 234      15.399 -14.483   0.601  1.00 86.97           C  
ATOM   1820  CB  GLU B 234      16.296 -16.216  -0.971  1.00 86.97           C  
ATOM   1821  O   GLU B 234      15.220 -13.418   0.007  1.00 86.97           O  
ATOM   1822  CG  GLU B 234      16.185 -17.621  -1.545  1.00 86.97           C  
ATOM   1823  CD  GLU B 234      17.316 -17.970  -2.500  1.00 86.97           C  
ATOM   1824  OE1 GLU B 234      18.356 -18.496  -2.043  1.00 86.97           O  
ATOM   1825  OE2 GLU B 234      17.161 -17.713  -3.715  1.00 86.97           O  
ATOM   1826  N   GLN B 235      15.827 -14.593   1.748  1.00 78.10           N  
ATOM   1827  CA  GLN B 235      16.124 -13.392   2.522  1.00 78.10           C  
ATOM   1828  C   GLN B 235      17.210 -12.558   1.850  1.00 78.10           C  
ATOM   1829  CB  GLN B 235      16.550 -13.761   3.944  1.00 78.10           C  
ATOM   1830  O   GLN B 235      18.235 -13.093   1.422  1.00 78.10           O  
ATOM   1831  CG  GLN B 235      16.257 -12.678   4.974  1.00 78.10           C  
ATOM   1832  CD  GLN B 235      16.450 -13.158   6.401  1.00 78.10           C  
ATOM   1833  NE2 GLN B 235      16.257 -12.258   7.360  1.00 78.10           N  
ATOM   1834  OE1 GLN B 235      16.769 -14.327   6.639  1.00 78.10           O  
ATOM   1835  N   PRO B 236      16.849 -11.279   1.671  1.00 62.86           N  
ATOM   1836  CA  PRO B 236      17.844 -10.417   1.028  1.00 62.86           C  
ATOM   1837  C   PRO B 236      19.127 -10.286   1.847  1.00 62.86           C  
ATOM   1838  CB  PRO B 236      17.126  -9.070   0.918  1.00 62.86           C  
ATOM   1839  O   PRO B 236      19.086 -10.342   3.078  1.00 62.86           O  
ATOM   1840  CG  PRO B 236      15.898  -9.222   1.755  1.00 62.86           C  
ATOM   1841  CD  PRO B 236      15.749 -10.670   2.125  1.00 62.86           C  
ATOM   1842  N   SER B 237      20.223 -10.629   1.136  1.00 56.10           N  
ATOM   1843  CA  SER B 237      21.481 -10.384   1.833  1.00 56.10           C  
ATOM   1844  C   SER B 237      21.690  -8.896   2.090  1.00 56.10           C  
ATOM   1845  CB  SER B 237      22.657 -10.941   1.029  1.00 56.10           C  
ATOM   1846  O   SER B 237      21.509  -8.073   1.189  1.00 56.10           O  
ATOM   1847  OG  SER B 237      22.789 -10.259  -0.206  1.00 56.10           O  
ATOM   1848  N   ARG B 238      21.216  -8.453   3.156  1.00 49.45           N  
ATOM   1849  CA  ARG B 238      21.455  -7.030   3.376  1.00 49.45           C  
ATOM   1850  C   ARG B 238      22.905  -6.774   3.773  1.00 49.45           C  
ATOM   1851  CB  ARG B 238      20.514  -6.486   4.453  1.00 49.45           C  
ATOM   1852  O   ARG B 238      23.478  -7.521   4.568  1.00 49.45           O  
ATOM   1853  CG  ARG B 238      19.101  -6.220   3.959  1.00 49.45           C  
ATOM   1854  CD  ARG B 238      18.207  -5.683   5.068  1.00 49.45           C  
ATOM   1855  NE  ARG B 238      16.796  -5.732   4.695  1.00 49.45           N  
ATOM   1856  NH1 ARG B 238      16.618  -3.468   4.268  1.00 49.45           N  
ATOM   1857  NH2 ARG B 238      14.797  -4.836   4.005  1.00 49.45           N  
ATOM   1858  CZ  ARG B 238      16.074  -4.678   4.323  1.00 49.45           C  
ATOM   1859  N   PRO B 239      23.673  -6.130   2.941  1.00 40.77           N  
ATOM   1860  CA  PRO B 239      25.078  -5.911   3.289  1.00 40.77           C  
ATOM   1861  C   PRO B 239      25.267  -5.491   4.745  1.00 40.77           C  
ATOM   1862  CB  PRO B 239      25.508  -4.792   2.337  1.00 40.77           C  
ATOM   1863  O   PRO B 239      25.078  -4.319   5.082  1.00 40.77           O  
ATOM   1864  CG  PRO B 239      24.265  -4.427   1.591  1.00 40.77           C  
ATOM   1865  CD  PRO B 239      23.142  -5.295   2.082  1.00 40.77           C  
ATOM   1866  N   THR B 240      24.742  -6.195   5.664  1.00 38.69           N  
ATOM   1867  CA  THR B 240      24.977  -5.682   7.010  1.00 38.69           C  
ATOM   1868  C   THR B 240      26.470  -5.648   7.322  1.00 38.69           C  
ATOM   1869  CB  THR B 240      24.248  -6.533   8.066  1.00 38.69           C  
ATOM   1870  O   THR B 240      26.901  -4.951   8.244  1.00 38.69           O  
ATOM   1871  CG2 THR B 240      22.783  -6.124   8.186  1.00 38.69           C  
ATOM   1872  OG1 THR B 240      24.318  -7.914   7.691  1.00 38.69           O  
ATOM   1873  N   ASP B 241      27.175  -6.689   6.751  1.00 36.94           N  
ATOM   1874  CA  ASP B 241      28.593  -6.830   7.070  1.00 36.94           C  
ATOM   1875  C   ASP B 241      29.427  -5.778   6.343  1.00 36.94           C  
ATOM   1876  CB  ASP B 241      29.086  -8.233   6.712  1.00 36.94           C  
ATOM   1877  O   ASP B 241      30.658  -5.802   6.405  1.00 36.94           O  
ATOM   1878  CG  ASP B 241      28.509  -9.313   7.610  1.00 36.94           C  
ATOM   1879  OD1 ASP B 241      28.126  -9.008   8.760  1.00 36.94           O  
ATOM   1880  OD2 ASP B 241      28.440 -10.479   7.165  1.00 36.94           O  
ATOM   1881  N   LYS B 242      28.816  -5.153   5.313  1.00 31.93           N  
ATOM   1882  CA  LYS B 242      29.699  -4.158   4.712  1.00 31.93           C  
ATOM   1883  C   LYS B 242      29.841  -2.934   5.612  1.00 31.93           C  
ATOM   1884  CB  LYS B 242      29.179  -3.739   3.336  1.00 31.93           C  
ATOM   1885  O   LYS B 242      28.914  -2.586   6.347  1.00 31.93           O  
ATOM   1886  CG  LYS B 242      29.514  -4.721   2.223  1.00 31.93           C  
ATOM   1887  CD  LYS B 242      29.265  -4.114   0.849  1.00 31.93           C  
ATOM   1888  CE  LYS B 242      29.610  -5.091  -0.267  1.00 31.93           C  
ATOM   1889  NZ  LYS B 242      29.261  -4.543  -1.611  1.00 31.93           N  
ATOM   1890  N   PRO B 243      31.105  -2.451   6.060  1.00 28.47           N  
ATOM   1891  CA  PRO B 243      31.465  -1.222   6.770  1.00 28.47           C  
ATOM   1892  C   PRO B 243      30.773   0.014   6.198  1.00 28.47           C  
ATOM   1893  CB  PRO B 243      32.981  -1.136   6.580  1.00 28.47           C  
ATOM   1894  O   PRO B 243      30.446   0.047   5.009  1.00 28.47           O  
ATOM   1895  CG  PRO B 243      33.336  -2.352   5.787  1.00 28.47           C  
ATOM   1896  CD  PRO B 243      32.072  -3.094   5.459  1.00 28.47           C  
ATOM   1897  N   LEU B 244      29.865   0.760   6.792  1.00 29.66           N  
ATOM   1898  CA  LEU B 244      29.090   1.996   6.791  1.00 29.66           C  
ATOM   1899  C   LEU B 244      27.602   1.703   6.626  1.00 29.66           C  
ATOM   1900  CB  LEU B 244      29.566   2.926   5.673  1.00 29.66           C  
ATOM   1901  O   LEU B 244      26.816   2.608   6.334  1.00 29.66           O  
ATOM   1902  CG  LEU B 244      30.876   3.674   5.925  1.00 29.66           C  
ATOM   1903  CD1 LEU B 244      31.518   4.080   4.602  1.00 29.66           C  
ATOM   1904  CD2 LEU B 244      30.634   4.896   6.804  1.00 29.66           C  
ATOM   1905  N   ARG B 245      27.280   0.415   6.225  1.00 31.67           N  
ATOM   1906  CA  ARG B 245      25.856   0.203   5.988  1.00 31.67           C  
ATOM   1907  C   ARG B 245      25.136  -0.173   7.278  1.00 31.67           C  
ATOM   1908  CB  ARG B 245      25.642  -0.884   4.932  1.00 31.67           C  
ATOM   1909  O   ARG B 245      25.259  -1.302   7.757  1.00 31.67           O  
ATOM   1910  CG  ARG B 245      25.729  -0.378   3.501  1.00 31.67           C  
ATOM   1911  CD  ARG B 245      25.155  -1.383   2.512  1.00 31.67           C  
ATOM   1912  NE  ARG B 245      25.232  -0.892   1.139  1.00 31.67           N  
ATOM   1913  NH1 ARG B 245      24.057  -2.658   0.223  1.00 31.67           N  
ATOM   1914  NH2 ARG B 245      24.837  -0.973  -1.122  1.00 31.67           N  
ATOM   1915  CZ  ARG B 245      24.709  -1.509   0.083  1.00 31.67           C  
ATOM   1916  N   LEU B 246      25.185   0.630   8.364  1.00 27.72           N  
ATOM   1917  CA  LEU B 246      24.555   0.356   9.651  1.00 27.72           C  
ATOM   1918  C   LEU B 246      23.061   0.105   9.482  1.00 27.72           C  
ATOM   1919  CB  LEU B 246      24.783   1.521  10.618  1.00 27.72           C  
ATOM   1920  O   LEU B 246      22.374   0.859   8.789  1.00 27.72           O  
ATOM   1921  CG  LEU B 246      26.154   1.584  11.292  1.00 27.72           C  
ATOM   1922  CD1 LEU B 246      26.469   3.014  11.720  1.00 27.72           C  
ATOM   1923  CD2 LEU B 246      26.207   0.639  12.487  1.00 27.72           C  
ATOM   1924  N   PRO B 247      22.668  -1.216   9.694  1.00 28.94           N  
ATOM   1925  CA  PRO B 247      21.220  -1.428   9.744  1.00 28.94           C  
ATOM   1926  C   PRO B 247      20.527  -0.528  10.765  1.00 28.94           C  
ATOM   1927  CB  PRO B 247      21.092  -2.901  10.138  1.00 28.94           C  
ATOM   1928  O   PRO B 247      21.020  -0.364  11.884  1.00 28.94           O  
ATOM   1929  CG  PRO B 247      22.495  -3.353  10.387  1.00 28.94           C  
ATOM   1930  CD  PRO B 247      23.419  -2.193  10.152  1.00 28.94           C  
ATOM   1931  N   LEU B 248      19.989   0.564  10.305  1.00 26.25           N  
ATOM   1932  CA  LEU B 248      19.415   1.500  11.266  1.00 26.25           C  
ATOM   1933  C   LEU B 248      18.417   0.797  12.180  1.00 26.25           C  
ATOM   1934  CB  LEU B 248      18.730   2.661  10.540  1.00 26.25           C  
ATOM   1935  O   LEU B 248      17.795   1.434  13.033  1.00 26.25           O  
ATOM   1936  CG  LEU B 248      19.629   3.830  10.132  1.00 26.25           C  
ATOM   1937  CD1 LEU B 248      19.033   4.562   8.934  1.00 26.25           C  
ATOM   1938  CD2 LEU B 248      19.830   4.785  11.303  1.00 26.25           C  
ATOM   1939  N   GLN B 249      18.040  -0.515  11.900  1.00 25.85           N  
ATOM   1940  CA  GLN B 249      16.835  -0.950  12.597  1.00 25.85           C  
ATOM   1941  C   GLN B 249      17.142  -1.332  14.042  1.00 25.85           C  
ATOM   1942  CB  GLN B 249      16.189  -2.130  11.869  1.00 25.85           C  
ATOM   1943  O   GLN B 249      16.234  -1.441  14.868  1.00 25.85           O  
ATOM   1944  CG  GLN B 249      15.129  -1.721  10.855  1.00 25.85           C  
ATOM   1945  CD  GLN B 249      14.514  -2.908  10.138  1.00 25.85           C  
ATOM   1946  NE2 GLN B 249      13.506  -2.645   9.312  1.00 25.85           N  
ATOM   1947  OE1 GLN B 249      14.941  -4.052  10.323  1.00 25.85           O  
ATOM   1948  N   ASP B 250      18.477  -1.660  14.394  1.00 22.76           N  
ATOM   1949  CA  ASP B 250      18.429  -2.024  15.807  1.00 22.76           C  
ATOM   1950  C   ASP B 250      18.274  -0.786  16.688  1.00 22.76           C  
ATOM   1951  CB  ASP B 250      19.687  -2.799  16.205  1.00 22.76           C  
ATOM   1952  O   ASP B 250      18.871   0.257  16.413  1.00 22.76           O  
ATOM   1953  CG  ASP B 250      19.613  -4.273  15.849  1.00 22.76           C  
ATOM   1954  OD1 ASP B 250      18.496  -4.796  15.643  1.00 22.76           O  
ATOM   1955  OD2 ASP B 250      20.680  -4.920  15.777  1.00 22.76           O  
TER    1956      ASP B 250                                                      
ATOM   1957  N   MET C   1      -2.884  -3.412 -31.920  1.00 22.64           N  
ATOM   1958  CA  MET C   1      -2.070  -2.522 -31.097  1.00 22.64           C  
ATOM   1959  C   MET C   1      -2.794  -2.163 -29.803  1.00 22.64           C  
ATOM   1960  CB  MET C   1      -1.716  -1.249 -31.868  1.00 22.64           C  
ATOM   1961  O   MET C   1      -3.934  -1.695 -29.834  1.00 22.64           O  
ATOM   1962  CG  MET C   1      -0.341  -1.288 -32.515  1.00 22.64           C  
ATOM   1963  SD  MET C   1       0.178   0.349 -33.162  1.00 22.64           S  
ATOM   1964  CE  MET C   1       1.129  -0.169 -34.618  1.00 22.64           C  
ATOM   1965  N   SER C   2      -2.547  -2.980 -28.629  1.00 25.45           N  
ATOM   1966  CA  SER C   2      -3.251  -2.935 -27.351  1.00 25.45           C  
ATOM   1967  C   SER C   2      -3.292  -1.517 -26.792  1.00 25.45           C  
ATOM   1968  CB  SER C   2      -2.588  -3.872 -26.340  1.00 25.45           C  
ATOM   1969  O   SER C   2      -2.320  -0.769 -26.911  1.00 25.45           O  
ATOM   1970  OG  SER C   2      -1.983  -3.134 -25.292  1.00 25.45           O  
ATOM   1971  N   THR C   3      -4.456  -0.886 -26.816  1.00 30.53           N  
ATOM   1972  CA  THR C   3      -4.717   0.484 -26.386  1.00 30.53           C  
ATOM   1973  C   THR C   3      -4.441   0.643 -24.894  1.00 30.53           C  
ATOM   1974  CB  THR C   3      -6.168   0.898 -26.690  1.00 30.53           C  
ATOM   1975  O   THR C   3      -4.792   1.664 -24.298  1.00 30.53           O  
ATOM   1976  CG2 THR C   3      -6.269   1.597 -28.042  1.00 30.53           C  
ATOM   1977  OG1 THR C   3      -6.999  -0.269 -26.705  1.00 30.53           O  
ATOM   1978  N   PHE C   4      -4.076  -0.497 -24.267  1.00 24.96           N  
ATOM   1979  CA  PHE C   4      -3.823  -0.445 -22.832  1.00 24.96           C  
ATOM   1980  C   PHE C   4      -2.505   0.264 -22.541  1.00 24.96           C  
ATOM   1981  CB  PHE C   4      -3.803  -1.856 -22.236  1.00 24.96           C  
ATOM   1982  O   PHE C   4      -1.473  -0.067 -23.128  1.00 24.96           O  
ATOM   1983  CG  PHE C   4      -3.511  -1.888 -20.760  1.00 24.96           C  
ATOM   1984  CD1 PHE C   4      -2.238  -2.193 -20.296  1.00 24.96           C  
ATOM   1985  CD2 PHE C   4      -4.511  -1.611 -19.837  1.00 24.96           C  
ATOM   1986  CE1 PHE C   4      -1.964  -2.224 -18.930  1.00 24.96           C  
ATOM   1987  CE2 PHE C   4      -4.245  -1.639 -18.471  1.00 24.96           C  
ATOM   1988  CZ  PHE C   4      -2.972  -1.947 -18.020  1.00 24.96           C  
ATOM   1989  N   ASN C   5      -2.536   1.468 -22.023  1.00 28.44           N  
ATOM   1990  CA  ASN C   5      -1.405   2.292 -21.609  1.00 28.44           C  
ATOM   1991  C   ASN C   5      -1.115   2.138 -20.119  1.00 28.44           C  
ATOM   1992  CB  ASN C   5      -1.659   3.762 -21.952  1.00 28.44           C  
ATOM   1993  O   ASN C   5      -1.919   2.547 -19.280  1.00 28.44           O  
ATOM   1994  CG  ASN C   5      -0.428   4.626 -21.761  1.00 28.44           C  
ATOM   1995  ND2 ASN C   5      -0.422   5.796 -22.389  1.00 28.44           N  
ATOM   1996  OD1 ASN C   5       0.510   4.245 -21.056  1.00 28.44           O  
ATOM   1997  N   ALA C   6      -0.197   1.261 -19.710  1.00 28.24           N  
ATOM   1998  CA  ALA C   6       0.179   0.998 -18.323  1.00 28.24           C  
ATOM   1999  C   ALA C   6       0.228   2.291 -17.514  1.00 28.24           C  
ATOM   2000  CB  ALA C   6       1.527   0.285 -18.264  1.00 28.24           C  
ATOM   2001  O   ALA C   6      -0.054   2.290 -16.313  1.00 28.24           O  
ATOM   2002  N   GLU C   7       0.478   3.293 -18.253  1.00 31.75           N  
ATOM   2003  CA  GLU C   7       0.585   4.611 -17.635  1.00 31.75           C  
ATOM   2004  C   GLU C   7      -0.778   5.111 -17.164  1.00 31.75           C  
ATOM   2005  CB  GLU C   7       1.204   5.614 -18.611  1.00 31.75           C  
ATOM   2006  O   GLU C   7      -0.859   5.979 -16.292  1.00 31.75           O  
ATOM   2007  CG  GLU C   7       2.687   5.388 -18.866  1.00 31.75           C  
ATOM   2008  CD  GLU C   7       3.580   6.385 -18.145  1.00 31.75           C  
ATOM   2009  OE1 GLU C   7       4.761   6.063 -17.882  1.00 31.75           O  
ATOM   2010  OE2 GLU C   7       3.094   7.497 -17.839  1.00 31.75           O  
ATOM   2011  N   THR C   8      -1.722   4.373 -17.770  1.00 33.44           N  
ATOM   2012  CA  THR C   8      -3.079   4.830 -17.493  1.00 33.44           C  
ATOM   2013  C   THR C   8      -3.827   3.815 -16.633  1.00 33.44           C  
ATOM   2014  CB  THR C   8      -3.861   5.080 -18.795  1.00 33.44           C  
ATOM   2015  O   THR C   8      -5.050   3.886 -16.502  1.00 33.44           O  
ATOM   2016  CG2 THR C   8      -3.281   6.259 -19.569  1.00 33.44           C  
ATOM   2017  OG1 THR C   8      -3.798   3.907 -19.616  1.00 33.44           O  
ATOM   2018  N   ALA C   9      -3.023   2.913 -16.195  1.00 29.69           N  
ATOM   2019  CA  ALA C   9      -3.661   1.835 -15.445  1.00 29.69           C  
ATOM   2020  C   ALA C   9      -4.101   2.313 -14.064  1.00 29.69           C  
ATOM   2021  CB  ALA C   9      -2.715   0.644 -15.315  1.00 29.69           C  
ATOM   2022  O   ALA C   9      -3.334   2.966 -13.353  1.00 29.69           O  
ATOM   2023  N   ASP C  10      -5.435   2.409 -13.736  1.00 37.02           N  
ATOM   2024  CA  ASP C  10      -6.006   2.953 -12.508  1.00 37.02           C  
ATOM   2025  C   ASP C  10      -5.905   1.948 -11.363  1.00 37.02           C  
ATOM   2026  CB  ASP C  10      -7.466   3.356 -12.728  1.00 37.02           C  
ATOM   2027  O   ASP C  10      -5.853   0.738 -11.595  1.00 37.02           O  
ATOM   2028  CG  ASP C  10      -7.612   4.702 -13.416  1.00 37.02           C  
ATOM   2029  OD1 ASP C  10      -6.674   5.525 -13.352  1.00 37.02           O  
ATOM   2030  OD2 ASP C  10      -8.677   4.942 -14.026  1.00 37.02           O  
ATOM   2031  N   ASN C  11      -5.429   2.414 -10.208  1.00 37.93           N  
ATOM   2032  CA  ASN C  11      -5.526   1.581  -9.014  1.00 37.93           C  
ATOM   2033  C   ASN C  11      -6.952   1.085  -8.791  1.00 37.93           C  
ATOM   2034  CB  ASN C  11      -5.032   2.345  -7.785  1.00 37.93           C  
ATOM   2035  O   ASN C  11      -7.914   1.770  -9.141  1.00 37.93           O  
ATOM   2036  CG  ASN C  11      -3.520   2.456  -7.734  1.00 37.93           C  
ATOM   2037  ND2 ASN C  11      -3.023   3.463  -7.026  1.00 37.93           N  
ATOM   2038  OD1 ASN C  11      -2.806   1.644  -8.328  1.00 37.93           O  
ATOM   2039  N   LEU C  12      -7.040  -0.218  -8.381  1.00 38.32           N  
ATOM   2040  CA  LEU C  12      -8.372  -0.748  -8.107  1.00 38.32           C  
ATOM   2041  C   LEU C  12      -9.013  -0.023  -6.928  1.00 38.32           C  
ATOM   2042  CB  LEU C  12      -8.302  -2.250  -7.821  1.00 38.32           C  
ATOM   2043  O   LEU C  12      -8.333   0.313  -5.956  1.00 38.32           O  
ATOM   2044  CG  LEU C  12      -8.246  -3.171  -9.042  1.00 38.32           C  
ATOM   2045  CD1 LEU C  12      -7.637  -4.516  -8.663  1.00 38.32           C  
ATOM   2046  CD2 LEU C  12      -9.638  -3.356  -9.636  1.00 38.32           C  
ATOM   2047  N   GLU C  13     -10.180   0.379  -7.045  1.00 46.14           N  
ATOM   2048  CA  GLU C  13     -10.999   1.078  -6.059  1.00 46.14           C  
ATOM   2049  C   GLU C  13     -10.963   0.368  -4.709  1.00 46.14           C  
ATOM   2050  CB  GLU C  13     -12.444   1.201  -6.550  1.00 46.14           C  
ATOM   2051  O   GLU C  13     -10.979   1.016  -3.660  1.00 46.14           O  
ATOM   2052  CG  GLU C  13     -13.063   2.569  -6.304  1.00 46.14           C  
ATOM   2053  CD  GLU C  13     -14.480   2.692  -6.842  1.00 46.14           C  
ATOM   2054  OE1 GLU C  13     -15.109   3.758  -6.657  1.00 46.14           O  
ATOM   2055  OE2 GLU C  13     -14.965   1.714  -7.454  1.00 46.14           O  
ATOM   2056  N   ASP C  14     -10.711  -0.911  -4.796  1.00 44.96           N  
ATOM   2057  CA  ASP C  14     -10.745  -1.694  -3.565  1.00 44.96           C  
ATOM   2058  C   ASP C  14      -9.502  -1.438  -2.716  1.00 44.96           C  
ATOM   2059  CB  ASP C  14     -10.868  -3.186  -3.881  1.00 44.96           C  
ATOM   2060  O   ASP C  14      -9.575  -1.427  -1.485  1.00 44.96           O  
ATOM   2061  CG  ASP C  14     -12.250  -3.576  -4.375  1.00 44.96           C  
ATOM   2062  OD1 ASP C  14     -13.211  -2.804  -4.168  1.00 44.96           O  
ATOM   2063  OD2 ASP C  14     -12.379  -4.666  -4.972  1.00 44.96           O  
ATOM   2064  N   ILE C  15      -8.423  -1.298  -3.308  1.00 47.41           N  
ATOM   2065  CA  ILE C  15      -7.178  -0.993  -2.610  1.00 47.41           C  
ATOM   2066  C   ILE C  15      -7.283   0.376  -1.943  1.00 47.41           C  
ATOM   2067  CB  ILE C  15      -5.968  -1.031  -3.570  1.00 47.41           C  
ATOM   2068  O   ILE C  15      -6.852   0.551  -0.801  1.00 47.41           O  
ATOM   2069  CG1 ILE C  15      -5.756  -2.451  -4.106  1.00 47.41           C  
ATOM   2070  CG2 ILE C  15      -4.707  -0.516  -2.869  1.00 47.41           C  
ATOM   2071  CD1 ILE C  15      -4.626  -2.567  -5.120  1.00 47.41           C  
ATOM   2072  N   GLU C  16      -7.956   1.222  -2.629  1.00 52.67           N  
ATOM   2073  CA  GLU C  16      -8.146   2.570  -2.103  1.00 52.67           C  
ATOM   2074  C   GLU C  16      -9.032   2.558  -0.860  1.00 52.67           C  
ATOM   2075  CB  GLU C  16      -8.752   3.484  -3.171  1.00 52.67           C  
ATOM   2076  O   GLU C  16      -8.806   3.326   0.077  1.00 52.67           O  
ATOM   2077  CG  GLU C  16      -7.762   3.919  -4.242  1.00 52.67           C  
ATOM   2078  CD  GLU C  16      -8.386   4.797  -5.315  1.00 52.67           C  
ATOM   2079  OE1 GLU C  16      -7.661   5.234  -6.238  1.00 52.67           O  
ATOM   2080  OE2 GLU C  16      -9.608   5.050  -5.232  1.00 52.67           O  
ATOM   2081  N   LYS C  17      -9.886   1.627  -0.911  1.00 52.69           N  
ATOM   2082  CA  LYS C  17     -10.784   1.515   0.234  1.00 52.69           C  
ATOM   2083  C   LYS C  17     -10.035   1.038   1.475  1.00 52.69           C  
ATOM   2084  CB  LYS C  17     -11.939   0.562  -0.080  1.00 52.69           C  
ATOM   2085  O   LYS C  17     -10.288   1.519   2.582  1.00 52.69           O  
ATOM   2086  CG  LYS C  17     -12.990   1.148  -1.010  1.00 52.69           C  
ATOM   2087  CD  LYS C  17     -14.123   0.162  -1.265  1.00 52.69           C  
ATOM   2088  CE  LYS C  17     -15.117   0.703  -2.284  1.00 52.69           C  
ATOM   2089  NZ  LYS C  17     -16.198  -0.284  -2.581  1.00 52.69           N  
ATOM   2090  N   GLN C  18      -9.201   0.117   1.196  1.00 52.98           N  
ATOM   2091  CA  GLN C  18      -8.432  -0.414   2.317  1.00 52.98           C  
ATOM   2092  C   GLN C  18      -7.526   0.656   2.918  1.00 52.98           C  
ATOM   2093  CB  GLN C  18      -7.600  -1.619   1.876  1.00 52.98           C  
ATOM   2094  O   GLN C  18      -7.398   0.753   4.141  1.00 52.98           O  
ATOM   2095  CG  GLN C  18      -8.425  -2.870   1.603  1.00 52.98           C  
ATOM   2096  CD  GLN C  18      -7.574  -4.057   1.194  1.00 52.98           C  
ATOM   2097  NE2 GLN C  18      -8.225  -5.165   0.858  1.00 52.98           N  
ATOM   2098  OE1 GLN C  18      -6.342  -3.978   1.180  1.00 52.98           O  
ATOM   2099  N   PHE C  19      -7.011   1.379   2.019  1.00 57.38           N  
ATOM   2100  CA  PHE C  19      -6.182   2.502   2.441  1.00 57.38           C  
ATOM   2101  C   PHE C  19      -6.993   3.494   3.266  1.00 57.38           C  
ATOM   2102  CB  PHE C  19      -5.570   3.205   1.226  1.00 57.38           C  
ATOM   2103  O   PHE C  19      -6.525   3.980   4.297  1.00 57.38           O  
ATOM   2104  CG  PHE C  19      -4.611   4.309   1.583  1.00 57.38           C  
ATOM   2105  CD1 PHE C  19      -5.038   5.630   1.638  1.00 57.38           C  
ATOM   2106  CD2 PHE C  19      -3.281   4.025   1.864  1.00 57.38           C  
ATOM   2107  CE1 PHE C  19      -4.153   6.653   1.968  1.00 57.38           C  
ATOM   2108  CE2 PHE C  19      -2.390   5.042   2.195  1.00 57.38           C  
ATOM   2109  CZ  PHE C  19      -2.828   6.356   2.245  1.00 57.38           C  
ATOM   2110  N   ALA C  20      -8.119   3.665   2.816  1.00 62.29           N  
ATOM   2111  CA  ALA C  20      -8.993   4.638   3.467  1.00 62.29           C  
ATOM   2112  C   ALA C  20      -9.344   4.197   4.885  1.00 62.29           C  
ATOM   2113  CB  ALA C  20     -10.264   4.843   2.647  1.00 62.29           C  
ATOM   2114  O   ALA C  20      -9.358   5.013   5.810  1.00 62.29           O  
ATOM   2115  N   VAL C  21      -9.443   2.938   5.036  1.00 61.82           N  
ATOM   2116  CA  VAL C  21      -9.833   2.404   6.337  1.00 61.82           C  
ATOM   2117  C   VAL C  21      -8.703   2.615   7.342  1.00 61.82           C  
ATOM   2118  CB  VAL C  21     -10.197   0.905   6.250  1.00 61.82           C  
ATOM   2119  O   VAL C  21      -8.937   3.082   8.459  1.00 61.82           O  
ATOM   2120  CG1 VAL C  21     -10.369   0.310   7.646  1.00 61.82           C  
ATOM   2121  CG2 VAL C  21     -11.467   0.712   5.423  1.00 61.82           C  
ATOM   2122  N   VAL C  22      -7.552   2.319   6.921  1.00 63.21           N  
ATOM   2123  CA  VAL C  22      -6.402   2.437   7.811  1.00 63.21           C  
ATOM   2124  C   VAL C  22      -6.169   3.904   8.164  1.00 63.21           C  
ATOM   2125  CB  VAL C  22      -5.129   1.832   7.177  1.00 63.21           C  
ATOM   2126  O   VAL C  22      -5.868   4.232   9.314  1.00 63.21           O  
ATOM   2127  CG1 VAL C  22      -3.910   2.091   8.061  1.00 63.21           C  
ATOM   2128  CG2 VAL C  22      -5.312   0.335   6.938  1.00 63.21           C  
ATOM   2129  N   ALA C  23      -6.350   4.752   7.195  1.00 71.23           N  
ATOM   2130  CA  ALA C  23      -6.150   6.181   7.421  1.00 71.23           C  
ATOM   2131  C   ALA C  23      -7.185   6.732   8.397  1.00 71.23           C  
ATOM   2132  CB  ALA C  23      -6.210   6.943   6.099  1.00 71.23           C  
ATOM   2133  O   ALA C  23      -6.848   7.501   9.300  1.00 71.23           O  
ATOM   2134  N   VAL C  24      -8.396   6.278   8.273  1.00 72.12           N  
ATOM   2135  CA  VAL C  24      -9.476   6.748   9.134  1.00 72.12           C  
ATOM   2136  C   VAL C  24      -9.265   6.233  10.556  1.00 72.12           C  
ATOM   2137  CB  VAL C  24     -10.858   6.303   8.605  1.00 72.12           C  
ATOM   2138  O   VAL C  24      -9.477   6.965  11.526  1.00 72.12           O  
ATOM   2139  CG1 VAL C  24     -11.942   6.550   9.653  1.00 72.12           C  
ATOM   2140  CG2 VAL C  24     -11.192   7.033   7.305  1.00 72.12           C  
ATOM   2141  N   GLU C  25      -8.872   5.004  10.655  1.00 71.56           N  
ATOM   2142  CA  GLU C  25      -8.606   4.435  11.972  1.00 71.56           C  
ATOM   2143  C   GLU C  25      -7.518   5.217  12.702  1.00 71.56           C  
ATOM   2144  CB  GLU C  25      -8.204   2.963  11.851  1.00 71.56           C  
ATOM   2145  O   GLU C  25      -7.641   5.494  13.897  1.00 71.56           O  
ATOM   2146  CG  GLU C  25      -9.382   2.017  11.665  1.00 71.56           C  
ATOM   2147  CD  GLU C  25      -8.971   0.555  11.587  1.00 71.56           C  
ATOM   2148  OE1 GLU C  25      -9.858  -0.327  11.626  1.00 71.56           O  
ATOM   2149  OE2 GLU C  25      -7.752   0.290  11.488  1.00 71.56           O  
ATOM   2150  N   GLN C  26      -6.527   5.523  11.968  1.00 76.13           N  
ATOM   2151  CA  GLN C  26      -5.458   6.322  12.558  1.00 76.13           C  
ATOM   2152  C   GLN C  26      -5.976   7.685  13.009  1.00 76.13           C  
ATOM   2153  CB  GLN C  26      -4.309   6.500  11.565  1.00 76.13           C  
ATOM   2154  O   GLN C  26      -5.652   8.146  14.105  1.00 76.13           O  
ATOM   2155  CG  GLN C  26      -3.071   7.151  12.166  1.00 76.13           C  
ATOM   2156  CD  GLN C  26      -3.148   8.666  12.172  1.00 76.13           C  
ATOM   2157  NE2 GLN C  26      -2.193   9.306  12.838  1.00 76.13           N  
ATOM   2158  OE1 GLN C  26      -4.059   9.256  11.582  1.00 76.13           O  
ATOM   2159  N   ALA C  27      -6.761   8.310  12.205  1.00 83.72           N  
ATOM   2160  CA  ALA C  27      -7.313   9.624  12.525  1.00 83.72           C  
ATOM   2161  C   ALA C  27      -8.197   9.560  13.768  1.00 83.72           C  
ATOM   2162  CB  ALA C  27      -8.105  10.171  11.340  1.00 83.72           C  
ATOM   2163  O   ALA C  27      -8.118  10.429  14.639  1.00 83.72           O  
ATOM   2164  N   GLU C  28      -8.955   8.557  13.865  1.00 82.41           N  
ATOM   2165  CA  GLU C  28      -9.847   8.393  15.009  1.00 82.41           C  
ATOM   2166  C   GLU C  28      -9.059   8.151  16.293  1.00 82.41           C  
ATOM   2167  CB  GLU C  28     -10.826   7.242  14.767  1.00 82.41           C  
ATOM   2168  O   GLU C  28      -9.401   8.688  17.348  1.00 82.41           O  
ATOM   2169  CG  GLU C  28     -11.925   7.570  13.766  1.00 82.41           C  
ATOM   2170  CD  GLU C  28     -12.944   6.453  13.607  1.00 82.41           C  
ATOM   2171  OE1 GLU C  28     -14.091   6.732  13.188  1.00 82.41           O  
ATOM   2172  OE2 GLU C  28     -12.594   5.289  13.905  1.00 82.41           O  
ATOM   2173  N   THR C  29      -8.082   7.326  16.139  1.00 83.97           N  
ATOM   2174  CA  THR C  29      -7.238   7.039  17.293  1.00 83.97           C  
ATOM   2175  C   THR C  29      -6.564   8.311  17.800  1.00 83.97           C  
ATOM   2176  CB  THR C  29      -6.166   5.987  16.954  1.00 83.97           C  
ATOM   2177  O   THR C  29      -6.597   8.603  18.997  1.00 83.97           O  
ATOM   2178  CG2 THR C  29      -5.266   5.711  18.154  1.00 83.97           C  
ATOM   2179  OG1 THR C  29      -6.809   4.768  16.562  1.00 83.97           O  
ATOM   2180  N   TYR C  30      -6.038   9.084  16.909  1.00 90.61           N  
ATOM   2181  CA  TYR C  30      -5.378  10.327  17.293  1.00 90.61           C  
ATOM   2182  C   TYR C  30      -6.376  11.312  17.890  1.00 90.61           C  
ATOM   2183  CB  TYR C  30      -4.680  10.960  16.085  1.00 90.61           C  
ATOM   2184  O   TYR C  30      -6.096  11.947  18.910  1.00 90.61           O  
ATOM   2185  CG  TYR C  30      -3.924  12.224  16.415  1.00 90.61           C  
ATOM   2186  CD1 TYR C  30      -4.163  13.404  15.715  1.00 90.61           C  
ATOM   2187  CD2 TYR C  30      -2.969  12.240  17.425  1.00 90.61           C  
ATOM   2188  CE1 TYR C  30      -3.467  14.571  16.014  1.00 90.61           C  
ATOM   2189  CE2 TYR C  30      -2.267  13.401  17.733  1.00 90.61           C  
ATOM   2190  OH  TYR C  30      -1.831  15.712  17.323  1.00 90.61           O  
ATOM   2191  CZ  TYR C  30      -2.523  14.560  17.023  1.00 90.61           C  
ATOM   2192  N   TRP C  31      -7.514  11.413  17.240  1.00 91.08           N  
ATOM   2193  CA  TRP C  31      -8.536  12.323  17.746  1.00 91.08           C  
ATOM   2194  C   TRP C  31      -8.947  11.944  19.165  1.00 91.08           C  
ATOM   2195  CB  TRP C  31      -9.762  12.319  16.829  1.00 91.08           C  
ATOM   2196  O   TRP C  31      -9.113  12.814  20.023  1.00 91.08           O  
ATOM   2197  CG  TRP C  31     -10.731  13.430  17.103  1.00 91.08           C  
ATOM   2198  CD1 TRP C  31     -11.916  13.341  17.779  1.00 91.08           C  
ATOM   2199  CD2 TRP C  31     -10.599  14.797  16.703  1.00 91.08           C  
ATOM   2200  CE2 TRP C  31     -11.742  15.482  17.171  1.00 91.08           C  
ATOM   2201  CE3 TRP C  31      -9.623  15.511  15.994  1.00 91.08           C  
ATOM   2202  NE1 TRP C  31     -12.529  14.572  17.823  1.00 91.08           N  
ATOM   2203  CH2 TRP C  31     -10.966  17.522  16.257  1.00 91.08           C  
ATOM   2204  CZ2 TRP C  31     -11.936  16.848  16.953  1.00 91.08           C  
ATOM   2205  CZ3 TRP C  31      -9.818  16.870  15.778  1.00 91.08           C  
ATOM   2206  N   LYS C  32      -9.093  10.682  19.414  1.00 89.90           N  
ATOM   2207  CA  LYS C  32      -9.441  10.207  20.750  1.00 89.90           C  
ATOM   2208  C   LYS C  32      -8.374  10.600  21.768  1.00 89.90           C  
ATOM   2209  CB  LYS C  32      -9.629   8.689  20.748  1.00 89.90           C  
ATOM   2210  O   LYS C  32      -8.694  10.971  22.899  1.00 89.90           O  
ATOM   2211  CG  LYS C  32     -10.994   8.235  20.253  1.00 89.90           C  
ATOM   2212  CD  LYS C  32     -11.137   6.720  20.320  1.00 89.90           C  
ATOM   2213  CE  LYS C  32     -12.455   6.255  19.714  1.00 89.90           C  
ATOM   2214  NZ  LYS C  32     -12.565   4.765  19.704  1.00 89.90           N  
ATOM   2215  N   LEU C  33      -7.153  10.521  21.366  1.00 92.92           N  
ATOM   2216  CA  LEU C  33      -6.067  10.935  22.247  1.00 92.92           C  
ATOM   2217  C   LEU C  33      -6.161  12.424  22.564  1.00 92.92           C  
ATOM   2218  CB  LEU C  33      -4.710  10.622  21.609  1.00 92.92           C  
ATOM   2219  O   LEU C  33      -6.028  12.826  23.722  1.00 92.92           O  
ATOM   2220  CG  LEU C  33      -4.312   9.147  21.552  1.00 92.92           C  
ATOM   2221  CD1 LEU C  33      -3.023   8.976  20.755  1.00 92.92           C  
ATOM   2222  CD2 LEU C  33      -4.157   8.579  22.958  1.00 92.92           C  
ATOM   2223  N   LEU C  34      -6.486  13.172  21.558  1.00 94.99           N  
ATOM   2224  CA  LEU C  34      -6.536  14.621  21.722  1.00 94.99           C  
ATOM   2225  C   LEU C  34      -7.714  15.029  22.600  1.00 94.99           C  
ATOM   2226  CB  LEU C  34      -6.637  15.312  20.359  1.00 94.99           C  
ATOM   2227  O   LEU C  34      -7.677  16.076  23.250  1.00 94.99           O  
ATOM   2228  CG  LEU C  34      -5.357  15.350  19.522  1.00 94.99           C  
ATOM   2229  CD1 LEU C  34      -5.649  15.910  18.134  1.00 94.99           C  
ATOM   2230  CD2 LEU C  34      -4.284  16.175  20.223  1.00 94.99           C  
ATOM   2231  N   THR C  35      -8.743  14.192  22.628  1.00 94.54           N  
ATOM   2232  CA  THR C  35      -9.908  14.481  23.456  1.00 94.54           C  
ATOM   2233  C   THR C  35      -9.633  14.133  24.916  1.00 94.54           C  
ATOM   2234  CB  THR C  35     -11.148  13.710  22.966  1.00 94.54           C  
ATOM   2235  O   THR C  35     -10.298  14.647  25.818  1.00 94.54           O  
ATOM   2236  CG2 THR C  35     -11.559  14.161  21.568  1.00 94.54           C  
ATOM   2237  OG1 THR C  35     -10.851  12.309  22.937  1.00 94.54           O  
ATOM   2238  N   SER C  36      -8.642  13.325  25.164  1.00 93.58           N  
ATOM   2239  CA  SER C  36      -8.359  12.834  26.509  1.00 93.58           C  
ATOM   2240  C   SER C  36      -7.219  13.613  27.155  1.00 93.58           C  
ATOM   2241  CB  SER C  36      -8.015  11.345  26.474  1.00 93.58           C  
ATOM   2242  O   SER C  36      -7.223  13.842  28.366  1.00 93.58           O  
ATOM   2243  OG  SER C  36      -9.096  10.590  25.957  1.00 93.58           O  
ATOM   2244  N   VAL C  37      -6.236  14.033  26.371  1.00 95.00           N  
ATOM   2245  CA  VAL C  37      -5.052  14.717  26.879  1.00 95.00           C  
ATOM   2246  C   VAL C  37      -4.726  15.915  25.990  1.00 95.00           C  
ATOM   2247  CB  VAL C  37      -3.837  13.766  26.958  1.00 95.00           C  
ATOM   2248  O   VAL C  37      -4.860  15.843  24.766  1.00 95.00           O  
ATOM   2249  CG1 VAL C  37      -2.621  14.488  27.535  1.00 95.00           C  
ATOM   2250  CG2 VAL C  37      -4.177  12.534  27.794  1.00 95.00           C  
ATOM   2251  N   PRO C  38      -4.346  17.058  26.695  1.00 96.17           N  
ATOM   2252  CA  PRO C  38      -3.942  18.192  25.860  1.00 96.17           C  
ATOM   2253  C   PRO C  38      -2.819  17.838  24.888  1.00 96.17           C  
ATOM   2254  CB  PRO C  38      -3.473  19.232  26.881  1.00 96.17           C  
ATOM   2255  O   PRO C  38      -1.861  17.159  25.267  1.00 96.17           O  
ATOM   2256  CG  PRO C  38      -4.117  18.823  28.166  1.00 96.17           C  
ATOM   2257  CD  PRO C  38      -4.303  17.333  28.154  1.00 96.17           C  
ATOM   2258  N   GLY C  39      -2.977  18.267  23.663  1.00 95.47           N  
ATOM   2259  CA  GLY C  39      -1.974  17.979  22.651  1.00 95.47           C  
ATOM   2260  C   GLY C  39      -0.571  18.376  23.071  1.00 95.47           C  
ATOM   2261  O   GLY C  39       0.401  17.701  22.723  1.00 95.47           O  
ATOM   2262  N   SER C  40      -0.447  19.456  23.779  1.00 97.03           N  
ATOM   2263  CA  SER C  40       0.841  19.994  24.204  1.00 97.03           C  
ATOM   2264  C   SER C  40       1.569  19.021  25.127  1.00 97.03           C  
ATOM   2265  CB  SER C  40       0.656  21.337  24.911  1.00 97.03           C  
ATOM   2266  O   SER C  40       2.781  19.131  25.322  1.00 97.03           O  
ATOM   2267  OG  SER C  40      -0.240  21.212  26.002  1.00 97.03           O  
ATOM   2268  N   LYS C  41       0.863  18.038  25.601  1.00 95.80           N  
ATOM   2269  CA  LYS C  41       1.464  17.061  26.504  1.00 95.80           C  
ATOM   2270  C   LYS C  41       1.710  15.733  25.793  1.00 95.80           C  
ATOM   2271  CB  LYS C  41       0.574  16.843  27.729  1.00 95.80           C  
ATOM   2272  O   LYS C  41       2.236  14.792  26.390  1.00 95.80           O  
ATOM   2273  CG  LYS C  41       0.455  18.062  28.632  1.00 95.80           C  
ATOM   2274  CD  LYS C  41      -0.256  17.723  29.936  1.00 95.80           C  
ATOM   2275  CE  LYS C  41      -0.323  18.927  30.866  1.00 95.80           C  
ATOM   2276  NZ  LYS C  41      -1.010  18.597  32.150  1.00 95.80           N  
ATOM   2277  N   LEU C  42       1.373  15.642  24.557  1.00 93.94           N  
ATOM   2278  CA  LEU C  42       1.470  14.387  23.819  1.00 93.94           C  
ATOM   2279  C   LEU C  42       2.808  14.286  23.093  1.00 93.94           C  
ATOM   2280  CB  LEU C  42       0.321  14.265  22.815  1.00 93.94           C  
ATOM   2281  O   LEU C  42       3.306  15.280  22.561  1.00 93.94           O  
ATOM   2282  CG  LEU C  42      -1.064  13.984  23.401  1.00 93.94           C  
ATOM   2283  CD1 LEU C  42      -2.126  14.054  22.309  1.00 93.94           C  
ATOM   2284  CD2 LEU C  42      -1.088  12.624  24.091  1.00 93.94           C  
ATOM   2285  N   ARG C  43       3.396  13.127  23.203  1.00 92.65           N  
ATOM   2286  CA  ARG C  43       4.531  12.762  22.362  1.00 92.65           C  
ATOM   2287  C   ARG C  43       4.130  11.719  21.324  1.00 92.65           C  
ATOM   2288  CB  ARG C  43       5.686  12.236  23.216  1.00 92.65           C  
ATOM   2289  O   ARG C  43       3.680  10.627  21.676  1.00 92.65           O  
ATOM   2290  CG  ARG C  43       6.476  13.325  23.923  1.00 92.65           C  
ATOM   2291  CD  ARG C  43       7.878  12.858  24.289  1.00 92.65           C  
ATOM   2292  NE  ARG C  43       8.611  13.881  25.029  1.00 92.65           N  
ATOM   2293  NH1 ARG C  43      10.704  13.109  24.430  1.00 92.65           N  
ATOM   2294  NH2 ARG C  43      10.500  14.948  25.784  1.00 92.65           N  
ATOM   2295  CZ  ARG C  43       9.937  13.977  25.079  1.00 92.65           C  
ATOM   2296  N   LEU C  44       4.388  12.022  20.072  1.00 92.39           N  
ATOM   2297  CA  LEU C  44       3.890  11.145  19.018  1.00 92.39           C  
ATOM   2298  C   LEU C  44       4.938  10.104  18.638  1.00 92.39           C  
ATOM   2299  CB  LEU C  44       3.493  11.960  17.785  1.00 92.39           C  
ATOM   2300  O   LEU C  44       4.597   8.971  18.291  1.00 92.39           O  
ATOM   2301  CG  LEU C  44       2.366  12.976  17.978  1.00 92.39           C  
ATOM   2302  CD1 LEU C  44       2.050  13.674  16.659  1.00 92.39           C  
ATOM   2303  CD2 LEU C  44       1.123  12.295  18.539  1.00 92.39           C  
ATOM   2304  N   THR C  45       6.193  10.604  18.657  1.00 90.21           N  
ATOM   2305  CA  THR C  45       7.296   9.693  18.375  1.00 90.21           C  
ATOM   2306  C   THR C  45       8.473   9.963  19.308  1.00 90.21           C  
ATOM   2307  CB  THR C  45       7.760   9.812  16.912  1.00 90.21           C  
ATOM   2308  O   THR C  45       8.505  10.986  19.995  1.00 90.21           O  
ATOM   2309  CG2 THR C  45       6.572   9.982  15.971  1.00 90.21           C  
ATOM   2310  OG1 THR C  45       8.624  10.948  16.782  1.00 90.21           O  
ATOM   2311  N   LYS C  46       9.415   9.017  19.253  1.00 91.72           N  
ATOM   2312  CA  LYS C  46      10.621   9.214  20.051  1.00 91.72           C  
ATOM   2313  C   LYS C  46      11.498  10.314  19.460  1.00 91.72           C  
ATOM   2314  CB  LYS C  46      11.414   7.910  20.156  1.00 91.72           C  
ATOM   2315  O   LYS C  46      12.414  10.807  20.121  1.00 91.72           O  
ATOM   2316  CG  LYS C  46      10.679   6.795  20.884  1.00 91.72           C  
ATOM   2317  CD  LYS C  46      11.502   5.514  20.921  1.00 91.72           C  
ATOM   2318  CE  LYS C  46      10.754   4.387  21.621  1.00 91.72           C  
ATOM   2319  NZ  LYS C  46      11.539   3.116  21.618  1.00 91.72           N  
ATOM   2320  N   PHE C  47      11.064  10.748  18.295  1.00 94.95           N  
ATOM   2321  CA  PHE C  47      11.917  11.694  17.585  1.00 94.95           C  
ATOM   2322  C   PHE C  47      11.200  13.024  17.384  1.00 94.95           C  
ATOM   2323  CB  PHE C  47      12.348  11.120  16.231  1.00 94.95           C  
ATOM   2324  O   PHE C  47      11.471  13.741  16.419  1.00 94.95           O  
ATOM   2325  CG  PHE C  47      13.018   9.776  16.328  1.00 94.95           C  
ATOM   2326  CD1 PHE C  47      14.341   9.672  16.742  1.00 94.95           C  
ATOM   2327  CD2 PHE C  47      12.326   8.617  16.004  1.00 94.95           C  
ATOM   2328  CE1 PHE C  47      14.964   8.429  16.832  1.00 94.95           C  
ATOM   2329  CE2 PHE C  47      12.942   7.372  16.091  1.00 94.95           C  
ATOM   2330  CZ  PHE C  47      14.261   7.280  16.505  1.00 94.95           C  
ATOM   2331  N   ASP C  48      10.279  13.296  18.260  1.00 96.45           N  
ATOM   2332  CA  ASP C  48       9.468  14.498  18.091  1.00 96.45           C  
ATOM   2333  C   ASP C  48      10.348  15.739  17.958  1.00 96.45           C  
ATOM   2334  CB  ASP C  48       8.501  14.662  19.265  1.00 96.45           C  
ATOM   2335  O   ASP C  48      10.158  16.546  17.045  1.00 96.45           O  
ATOM   2336  CG  ASP C  48       7.248  13.815  19.123  1.00 96.45           C  
ATOM   2337  OD1 ASP C  48       7.225  12.896  18.276  1.00 96.45           O  
ATOM   2338  OD2 ASP C  48       6.274  14.071  19.864  1.00 96.45           O  
ATOM   2339  N   ASP C  49      11.317  15.906  18.842  1.00 97.41           N  
ATOM   2340  CA  ASP C  49      12.161  17.097  18.844  1.00 97.41           C  
ATOM   2341  C   ASP C  49      12.985  17.188  17.562  1.00 97.41           C  
ATOM   2342  CB  ASP C  49      13.085  17.097  20.064  1.00 97.41           C  
ATOM   2343  O   ASP C  49      13.086  18.259  16.958  1.00 97.41           O  
ATOM   2344  CG  ASP C  49      12.344  17.321  21.370  1.00 97.41           C  
ATOM   2345  OD1 ASP C  49      11.224  17.876  21.348  1.00 97.41           O  
ATOM   2346  OD2 ASP C  49      12.885  16.942  22.431  1.00 97.41           O  
ATOM   2347  N   GLU C  50      13.499  16.081  17.205  1.00 97.32           N  
ATOM   2348  CA  GLU C  50      14.296  16.046  15.983  1.00 97.32           C  
ATOM   2349  C   GLU C  50      13.439  16.350  14.757  1.00 97.32           C  
ATOM   2350  CB  GLU C  50      14.978  14.685  15.823  1.00 97.32           C  
ATOM   2351  O   GLU C  50      13.857  17.100  13.872  1.00 97.32           O  
ATOM   2352  CG  GLU C  50      15.997  14.636  14.695  1.00 97.32           C  
ATOM   2353  CD  GLU C  50      16.726  13.305  14.602  1.00 97.32           C  
ATOM   2354  OE1 GLU C  50      17.442  13.073  13.601  1.00 97.32           O  
ATOM   2355  OE2 GLU C  50      16.580  12.487  15.537  1.00 97.32           O  
ATOM   2356  N   ILE C  51      12.256  15.800  14.740  1.00 96.81           N  
ATOM   2357  CA  ILE C  51      11.348  16.036  13.623  1.00 96.81           C  
ATOM   2358  C   ILE C  51      10.973  17.515  13.566  1.00 96.81           C  
ATOM   2359  CB  ILE C  51      10.076  15.165  13.735  1.00 96.81           C  
ATOM   2360  O   ILE C  51      11.025  18.134  12.500  1.00 96.81           O  
ATOM   2361  CG1 ILE C  51      10.423  13.685  13.537  1.00 96.81           C  
ATOM   2362  CG2 ILE C  51       9.019  15.620  12.725  1.00 96.81           C  
ATOM   2363  CD1 ILE C  51       9.280  12.732  13.858  1.00 96.81           C  
ATOM   2364  N   TYR C  52      10.683  18.055  14.663  1.00 97.98           N  
ATOM   2365  CA  TYR C  52      10.283  19.456  14.735  1.00 97.98           C  
ATOM   2366  C   TYR C  52      11.411  20.369  14.269  1.00 97.98           C  
ATOM   2367  CB  TYR C  52       9.868  19.825  16.162  1.00 97.98           C  
ATOM   2368  O   TYR C  52      11.200  21.250  13.432  1.00 97.98           O  
ATOM   2369  CG  TYR C  52       9.468  21.271  16.323  1.00 97.98           C  
ATOM   2370  CD1 TYR C  52      10.345  22.200  16.879  1.00 97.98           C  
ATOM   2371  CD2 TYR C  52       8.212  21.713  15.920  1.00 97.98           C  
ATOM   2372  CE1 TYR C  52       9.980  23.533  17.031  1.00 97.98           C  
ATOM   2373  CE2 TYR C  52       7.836  23.044  16.067  1.00 97.98           C  
ATOM   2374  OH  TYR C  52       8.359  25.264  16.771  1.00 97.98           O  
ATOM   2375  CZ  TYR C  52       8.726  23.945  16.623  1.00 97.98           C  
ATOM   2376  N   GLU C  53      12.596  20.199  14.758  1.00 97.94           N  
ATOM   2377  CA  GLU C  53      13.739  21.042  14.417  1.00 97.94           C  
ATOM   2378  C   GLU C  53      14.042  20.984  12.923  1.00 97.94           C  
ATOM   2379  CB  GLU C  53      14.973  20.625  15.221  1.00 97.94           C  
ATOM   2380  O   GLU C  53      14.245  22.018  12.284  1.00 97.94           O  
ATOM   2381  CG  GLU C  53      14.893  20.980  16.699  1.00 97.94           C  
ATOM   2382  CD  GLU C  53      16.035  20.399  17.518  1.00 97.94           C  
ATOM   2383  OE1 GLU C  53      16.021  20.536  18.762  1.00 97.94           O  
ATOM   2384  OE2 GLU C  53      16.953  19.804  16.910  1.00 97.94           O  
ATOM   2385  N   ASN C  54      13.994  19.785  12.399  1.00 97.68           N  
ATOM   2386  CA  ASN C  54      14.257  19.633  10.971  1.00 97.68           C  
ATOM   2387  C   ASN C  54      13.136  20.235  10.128  1.00 97.68           C  
ATOM   2388  CB  ASN C  54      14.455  18.158  10.616  1.00 97.68           C  
ATOM   2389  O   ASN C  54      13.392  20.816   9.072  1.00 97.68           O  
ATOM   2390  CG  ASN C  54      15.892  17.705  10.783  1.00 97.68           C  
ATOM   2391  ND2 ASN C  54      16.190  17.086  11.919  1.00 97.68           N  
ATOM   2392  OD1 ASN C  54      16.727  17.910   9.898  1.00 97.68           O  
ATOM   2393  N   PHE C  55      11.917  20.119  10.611  1.00 97.43           N  
ATOM   2394  CA  PHE C  55      10.757  20.697   9.942  1.00 97.43           C  
ATOM   2395  C   PHE C  55      10.887  22.212   9.845  1.00 97.43           C  
ATOM   2396  CB  PHE C  55       9.468  20.326  10.683  1.00 97.43           C  
ATOM   2397  O   PHE C  55      10.758  22.783   8.761  1.00 97.43           O  
ATOM   2398  CG  PHE C  55       8.219  20.844  10.023  1.00 97.43           C  
ATOM   2399  CD1 PHE C  55       7.157  21.314  10.786  1.00 97.43           C  
ATOM   2400  CD2 PHE C  55       8.107  20.861   8.639  1.00 97.43           C  
ATOM   2401  CE1 PHE C  55       5.999  21.794  10.178  1.00 97.43           C  
ATOM   2402  CE2 PHE C  55       6.953  21.339   8.024  1.00 97.43           C  
ATOM   2403  CZ  PHE C  55       5.900  21.804   8.795  1.00 97.43           C  
ATOM   2404  N   MET C  56      11.292  22.836  10.870  1.00 97.15           N  
ATOM   2405  CA  MET C  56      11.426  24.290  10.914  1.00 97.15           C  
ATOM   2406  C   MET C  56      12.591  24.756  10.049  1.00 97.15           C  
ATOM   2407  CB  MET C  56      11.619  24.769  12.354  1.00 97.15           C  
ATOM   2408  O   MET C  56      12.530  25.826   9.441  1.00 97.15           O  
ATOM   2409  CG  MET C  56      10.417  24.519  13.250  1.00 97.15           C  
ATOM   2410  SD  MET C  56       8.881  25.278  12.594  1.00 97.15           S  
ATOM   2411  CE  MET C  56       7.647  24.116  13.243  1.00 97.15           C  
ATOM   2412  N   GLU C  57      13.632  23.980  10.034  1.00 96.76           N  
ATOM   2413  CA  GLU C  57      14.823  24.329   9.264  1.00 96.76           C  
ATOM   2414  C   GLU C  57      14.567  24.201   7.765  1.00 96.76           C  
ATOM   2415  CB  GLU C  57      16.005  23.447   9.673  1.00 96.76           C  
ATOM   2416  O   GLU C  57      14.917  25.096   6.992  1.00 96.76           O  
ATOM   2417  CG  GLU C  57      17.310  23.807   8.978  1.00 96.76           C  
ATOM   2418  CD  GLU C  57      18.466  22.898   9.364  1.00 96.76           C  
ATOM   2419  OE1 GLU C  57      19.537  22.971   8.719  1.00 96.76           O  
ATOM   2420  OE2 GLU C  57      18.300  22.106  10.318  1.00 96.76           O  
ATOM   2421  N   ARG C  58      13.889  23.246   7.384  1.00 95.51           N  
ATOM   2422  CA  ARG C  58      13.759  22.935   5.964  1.00 95.51           C  
ATOM   2423  C   ARG C  58      12.510  23.581   5.374  1.00 95.51           C  
ATOM   2424  CB  ARG C  58      13.719  21.421   5.746  1.00 95.51           C  
ATOM   2425  O   ARG C  58      12.413  23.760   4.158  1.00 95.51           O  
ATOM   2426  CG  ARG C  58      15.043  20.724   6.016  1.00 95.51           C  
ATOM   2427  CD  ARG C  58      14.929  19.214   5.858  1.00 95.51           C  
ATOM   2428  NE  ARG C  58      16.239  18.571   5.862  1.00 95.51           N  
ATOM   2429  NH1 ARG C  58      15.928  17.482   7.876  1.00 95.51           N  
ATOM   2430  NH2 ARG C  58      17.894  17.231   6.723  1.00 95.51           N  
ATOM   2431  CZ  ARG C  58      16.684  17.763   6.820  1.00 95.51           C  
ATOM   2432  N   PHE C  59      11.531  23.859   6.243  1.00 96.50           N  
ATOM   2433  CA  PHE C  59      10.314  24.547   5.830  1.00 96.50           C  
ATOM   2434  C   PHE C  59      10.089  25.799   6.669  1.00 96.50           C  
ATOM   2435  CB  PHE C  59       9.103  23.616   5.942  1.00 96.50           C  
ATOM   2436  O   PHE C  59       9.124  25.877   7.432  1.00 96.50           O  
ATOM   2437  CG  PHE C  59       9.226  22.359   5.123  1.00 96.50           C  
ATOM   2438  CD1 PHE C  59       8.784  22.325   3.807  1.00 96.50           C  
ATOM   2439  CD2 PHE C  59       9.785  21.211   5.671  1.00 96.50           C  
ATOM   2440  CE1 PHE C  59       8.896  21.163   3.046  1.00 96.50           C  
ATOM   2441  CE2 PHE C  59       9.901  20.047   4.917  1.00 96.50           C  
ATOM   2442  CZ  PHE C  59       9.455  20.024   3.606  1.00 96.50           C  
ATOM   2443  N   PRO C  60      10.903  26.857   6.389  1.00 96.23           N  
ATOM   2444  CA  PRO C  60      10.904  28.046   7.245  1.00 96.23           C  
ATOM   2445  C   PRO C  60       9.565  28.780   7.237  1.00 96.23           C  
ATOM   2446  CB  PRO C  60      12.007  28.916   6.637  1.00 96.23           C  
ATOM   2447  O   PRO C  60       9.243  29.493   8.191  1.00 96.23           O  
ATOM   2448  CG  PRO C  60      12.236  28.346   5.274  1.00 96.23           C  
ATOM   2449  CD  PRO C  60      11.850  26.895   5.293  1.00 96.23           C  
ATOM   2450  N   GLU C  61       8.791  28.572   6.186  1.00 95.21           N  
ATOM   2451  CA  GLU C  61       7.481  29.215   6.130  1.00 95.21           C  
ATOM   2452  C   GLU C  61       6.589  28.751   7.278  1.00 95.21           C  
ATOM   2453  CB  GLU C  61       6.801  28.933   4.788  1.00 95.21           C  
ATOM   2454  O   GLU C  61       5.648  29.449   7.660  1.00 95.21           O  
ATOM   2455  CG  GLU C  61       6.562  27.455   4.518  1.00 95.21           C  
ATOM   2456  CD  GLU C  61       7.696  26.794   3.751  1.00 95.21           C  
ATOM   2457  OE1 GLU C  61       7.427  25.883   2.935  1.00 95.21           O  
ATOM   2458  OE2 GLU C  61       8.863  27.189   3.968  1.00 95.21           O  
ATOM   2459  N   TYR C  62       6.891  27.646   7.880  1.00 95.92           N  
ATOM   2460  CA  TYR C  62       6.048  27.094   8.934  1.00 95.92           C  
ATOM   2461  C   TYR C  62       6.555  27.506  10.310  1.00 95.92           C  
ATOM   2462  CB  TYR C  62       5.992  25.566   8.834  1.00 95.92           C  
ATOM   2463  O   TYR C  62       6.030  27.057  11.332  1.00 95.92           O  
ATOM   2464  CG  TYR C  62       5.232  25.064   7.630  1.00 95.92           C  
ATOM   2465  CD1 TYR C  62       3.868  25.307   7.492  1.00 95.92           C  
ATOM   2466  CD2 TYR C  62       5.877  24.345   6.629  1.00 95.92           C  
ATOM   2467  CE1 TYR C  62       3.163  24.844   6.386  1.00 95.92           C  
ATOM   2468  CE2 TYR C  62       5.182  23.878   5.518  1.00 95.92           C  
ATOM   2469  OH  TYR C  62       3.135  23.672   4.308  1.00 95.92           O  
ATOM   2470  CZ  TYR C  62       3.828  24.132   5.405  1.00 95.92           C  
ATOM   2471  N   LYS C  63       7.580  28.378  10.328  1.00 96.70           N  
ATOM   2472  CA  LYS C  63       7.945  29.009  11.593  1.00 96.70           C  
ATOM   2473  C   LYS C  63       6.844  29.949  12.077  1.00 96.70           C  
ATOM   2474  CB  LYS C  63       9.262  29.774  11.451  1.00 96.70           C  
ATOM   2475  O   LYS C  63       6.760  30.253  13.269  1.00 96.70           O  
ATOM   2476  CG  LYS C  63      10.488  28.880  11.338  1.00 96.70           C  
ATOM   2477  CD  LYS C  63      11.772  29.697  11.278  1.00 96.70           C  
ATOM   2478  CE  LYS C  63      12.998  28.804  11.142  1.00 96.70           C  
ATOM   2479  NZ  LYS C  63      14.258  29.602  11.057  1.00 96.70           N  
ATOM   2480  N   ASP C  64       6.145  30.358  11.062  1.00 96.57           N  
ATOM   2481  CA  ASP C  64       4.938  31.111  11.388  1.00 96.57           C  
ATOM   2482  C   ASP C  64       3.829  30.184  11.880  1.00 96.57           C  
ATOM   2483  CB  ASP C  64       4.458  31.908  10.173  1.00 96.57           C  
ATOM   2484  O   ASP C  64       3.259  29.420  11.098  1.00 96.57           O  
ATOM   2485  CG  ASP C  64       3.257  32.786  10.478  1.00 96.57           C  
ATOM   2486  OD1 ASP C  64       2.753  32.756  11.621  1.00 96.57           O  
ATOM   2487  OD2 ASP C  64       2.809  33.513   9.565  1.00 96.57           O  
ATOM   2488  N   VAL C  65       3.474  30.346  13.138  1.00 96.39           N  
ATOM   2489  CA  VAL C  65       2.550  29.439  13.811  1.00 96.39           C  
ATOM   2490  C   VAL C  65       1.200  29.454  13.097  1.00 96.39           C  
ATOM   2491  CB  VAL C  65       2.370  29.812  15.299  1.00 96.39           C  
ATOM   2492  O   VAL C  65       0.499  28.440  13.059  1.00 96.39           O  
ATOM   2493  CG1 VAL C  65       1.280  28.957  15.942  1.00 96.39           C  
ATOM   2494  CG2 VAL C  65       3.690  29.655  16.051  1.00 96.39           C  
ATOM   2495  N   GLU C  66       0.874  30.569  12.472  1.00 96.91           N  
ATOM   2496  CA  GLU C  66      -0.398  30.684  11.764  1.00 96.91           C  
ATOM   2497  C   GLU C  66      -0.430  29.777  10.537  1.00 96.91           C  
ATOM   2498  CB  GLU C  66      -0.654  32.136  11.352  1.00 96.91           C  
ATOM   2499  O   GLU C  66      -1.484  29.249  10.177  1.00 96.91           O  
ATOM   2500  CG  GLU C  66      -1.052  33.042  12.507  1.00 96.91           C  
ATOM   2501  CD  GLU C  66      -2.257  32.534  13.281  1.00 96.91           C  
ATOM   2502  OE1 GLU C  66      -2.162  32.377  14.520  1.00 96.91           O  
ATOM   2503  OE2 GLU C  66      -3.306  32.288  12.644  1.00 96.91           O  
ATOM   2504  N   ARG C  67       0.740  29.487  10.056  1.00 96.23           N  
ATOM   2505  CA  ARG C  67       0.818  28.648   8.865  1.00 96.23           C  
ATOM   2506  C   ARG C  67       0.786  27.169   9.234  1.00 96.23           C  
ATOM   2507  CB  ARG C  67       2.086  28.962   8.067  1.00 96.23           C  
ATOM   2508  O   ARG C  67       0.451  26.323   8.402  1.00 96.23           O  
ATOM   2509  CG  ARG C  67       2.046  30.302   7.351  1.00 96.23           C  
ATOM   2510  CD  ARG C  67       3.080  30.376   6.235  1.00 96.23           C  
ATOM   2511  NE  ARG C  67       2.769  29.449   5.151  1.00 96.23           N  
ATOM   2512  NH1 ARG C  67       4.663  29.932   3.919  1.00 96.23           N  
ATOM   2513  NH2 ARG C  67       3.151  28.391   3.149  1.00 96.23           N  
ATOM   2514  CZ  ARG C  67       3.529  29.259   4.075  1.00 96.23           C  
ATOM   2515  N   VAL C  68       1.155  26.868  10.427  1.00 96.94           N  
ATOM   2516  CA  VAL C  68       1.041  25.503  10.930  1.00 96.94           C  
ATOM   2517  C   VAL C  68      -0.405  25.218  11.328  1.00 96.94           C  
ATOM   2518  CB  VAL C  68       1.982  25.261  12.132  1.00 96.94           C  
ATOM   2519  O   VAL C  68      -0.881  24.088  11.193  1.00 96.94           O  
ATOM   2520  CG1 VAL C  68       1.797  23.850  12.686  1.00 96.94           C  
ATOM   2521  CG2 VAL C  68       3.436  25.492  11.725  1.00 96.94           C  
ATOM   2522  N   LYS C  69      -1.042  26.305  11.783  1.00 97.73           N  
ATOM   2523  CA  LYS C  69      -2.428  26.190  12.224  1.00 97.73           C  
ATOM   2524  C   LYS C  69      -3.358  25.909  11.048  1.00 97.73           C  
ATOM   2525  CB  LYS C  69      -2.869  27.463  12.948  1.00 97.73           C  
ATOM   2526  O   LYS C  69      -4.268  25.083  11.152  1.00 97.73           O  
ATOM   2527  CG  LYS C  69      -4.294  27.411  13.480  1.00 97.73           C  
ATOM   2528  CD  LYS C  69      -4.666  28.697  14.207  1.00 97.73           C  
ATOM   2529  CE  LYS C  69      -6.106  28.664  14.702  1.00 97.73           C  
ATOM   2530  NZ  LYS C  69      -6.465  29.909  15.445  1.00 97.73           N  
ATOM   2531  N   LYS C  70      -3.092  26.616   9.994  1.00 97.47           N  
ATOM   2532  CA  LYS C  70      -3.952  26.489   8.821  1.00 97.47           C  
ATOM   2533  C   LYS C  70      -3.140  26.571   7.532  1.00 97.47           C  
ATOM   2534  CB  LYS C  70      -5.034  27.570   8.829  1.00 97.47           C  
ATOM   2535  O   LYS C  70      -2.279  27.441   7.388  1.00 97.47           O  
ATOM   2536  CG  LYS C  70      -6.123  27.364   7.787  1.00 97.47           C  
ATOM   2537  CD  LYS C  70      -7.225  28.408   7.915  1.00 97.47           C  
ATOM   2538  CE  LYS C  70      -8.323  28.193   6.883  1.00 97.47           C  
ATOM   2539  NZ  LYS C  70      -9.424  29.192   7.030  1.00 97.47           N  
ATOM   2540  N   PHE C  71      -3.356  25.539   6.598  1.00 95.68           N  
ATOM   2541  CA  PHE C  71      -2.700  25.510   5.296  1.00 95.68           C  
ATOM   2542  C   PHE C  71      -3.623  24.917   4.238  1.00 95.68           C  
ATOM   2543  CB  PHE C  71      -1.398  24.707   5.367  1.00 95.68           C  
ATOM   2544  O   PHE C  71      -4.699  24.408   4.560  1.00 95.68           O  
ATOM   2545  CG  PHE C  71      -1.598  23.253   5.702  1.00 95.68           C  
ATOM   2546  CD1 PHE C  71      -1.638  22.830   7.025  1.00 95.68           C  
ATOM   2547  CD2 PHE C  71      -1.747  22.310   4.694  1.00 95.68           C  
ATOM   2548  CE1 PHE C  71      -1.824  21.486   7.339  1.00 95.68           C  
ATOM   2549  CE2 PHE C  71      -1.932  20.965   4.999  1.00 95.68           C  
ATOM   2550  CZ  PHE C  71      -1.970  20.555   6.322  1.00 95.68           C  
ATOM   2551  N   THR C  72      -3.203  25.096   3.038  1.00 92.17           N  
ATOM   2552  CA  THR C  72      -3.991  24.496   1.966  1.00 92.17           C  
ATOM   2553  C   THR C  72      -3.299  23.252   1.418  1.00 92.17           C  
ATOM   2554  CB  THR C  72      -4.232  25.499   0.822  1.00 92.17           C  
ATOM   2555  O   THR C  72      -2.069  23.176   1.399  1.00 92.17           O  
ATOM   2556  CG2 THR C  72      -4.908  26.766   1.335  1.00 92.17           C  
ATOM   2557  OG1 THR C  72      -2.976  25.848   0.228  1.00 92.17           O  
ATOM   2558  N   GLU C  73      -4.126  22.344   1.008  1.00 82.80           N  
ATOM   2559  CA  GLU C  73      -3.620  21.091   0.455  1.00 82.80           C  
ATOM   2560  C   GLU C  73      -2.693  21.345  -0.730  1.00 82.80           C  
ATOM   2561  CB  GLU C  73      -4.778  20.183   0.033  1.00 82.80           C  
ATOM   2562  O   GLU C  73      -1.675  20.667  -0.885  1.00 82.80           O  
ATOM   2563  CG  GLU C  73      -4.334  18.830  -0.504  1.00 82.80           C  
ATOM   2564  CD  GLU C  73      -5.493  17.893  -0.802  1.00 82.80           C  
ATOM   2565  OE1 GLU C  73      -5.260  16.796  -1.358  1.00 82.80           O  
ATOM   2566  OE2 GLU C  73      -6.645  18.259  -0.476  1.00 82.80           O  
ATOM   2567  N   GLU C  74      -3.004  22.310  -1.505  1.00 82.12           N  
ATOM   2568  CA  GLU C  74      -2.258  22.623  -2.721  1.00 82.12           C  
ATOM   2569  C   GLU C  74      -0.820  23.021  -2.399  1.00 82.12           C  
ATOM   2570  CB  GLU C  74      -2.950  23.741  -3.503  1.00 82.12           C  
ATOM   2571  O   GLU C  74       0.098  22.729  -3.168  1.00 82.12           O  
ATOM   2572  CG  GLU C  74      -4.177  23.282  -4.277  1.00 82.12           C  
ATOM   2573  CD  GLU C  74      -5.041  24.432  -4.771  1.00 82.12           C  
ATOM   2574  OE1 GLU C  74      -6.097  24.174  -5.391  1.00 82.12           O  
ATOM   2575  OE2 GLU C  74      -4.658  25.599  -4.535  1.00 82.12           O  
ATOM   2576  N   GLU C  75      -0.643  23.561  -1.257  1.00 87.52           N  
ATOM   2577  CA  GLU C  75       0.682  24.017  -0.849  1.00 87.52           C  
ATOM   2578  C   GLU C  75       1.637  22.842  -0.662  1.00 87.52           C  
ATOM   2579  CB  GLU C  75       0.595  24.835   0.442  1.00 87.52           C  
ATOM   2580  O   GLU C  75       2.848  22.985  -0.842  1.00 87.52           O  
ATOM   2581  CG  GLU C  75      -0.172  26.141   0.293  1.00 87.52           C  
ATOM   2582  CD  GLU C  75      -0.324  26.900   1.601  1.00 87.52           C  
ATOM   2583  OE1 GLU C  75      -1.466  27.261   1.965  1.00 87.52           O  
ATOM   2584  OE2 GLU C  75       0.708  27.138   2.268  1.00 87.52           O  
ATOM   2585  N   LEU C  76       1.072  21.687  -0.398  1.00 82.75           N  
ATOM   2586  CA  LEU C  76       1.900  20.528  -0.086  1.00 82.75           C  
ATOM   2587  C   LEU C  76       2.112  19.662  -1.324  1.00 82.75           C  
ATOM   2588  CB  LEU C  76       1.260  19.696   1.028  1.00 82.75           C  
ATOM   2589  O   LEU C  76       2.976  18.782  -1.331  1.00 82.75           O  
ATOM   2590  CG  LEU C  76       1.089  20.391   2.380  1.00 82.75           C  
ATOM   2591  CD1 LEU C  76       0.462  19.437   3.391  1.00 82.75           C  
ATOM   2592  CD2 LEU C  76       2.429  20.912   2.887  1.00 82.75           C  
ATOM   2593  N   LYS C  77       1.427  20.018  -2.394  1.00 70.89           N  
ATOM   2594  CA  LYS C  77       1.379  19.041  -3.477  1.00 70.89           C  
ATOM   2595  C   LYS C  77       1.936  19.627  -4.771  1.00 70.89           C  
ATOM   2596  CB  LYS C  77      -0.054  18.554  -3.697  1.00 70.89           C  
ATOM   2597  O   LYS C  77       1.714  19.080  -5.853  1.00 70.89           O  
ATOM   2598  CG  LYS C  77      -0.652  17.829  -2.500  1.00 70.89           C  
ATOM   2599  CD  LYS C  77      -1.983  17.176  -2.850  1.00 70.89           C  
ATOM   2600  CE  LYS C  77      -2.527  16.357  -1.688  1.00 70.89           C  
ATOM   2601  NZ  LYS C  77      -3.817  15.689  -2.037  1.00 70.89           N  
ATOM   2602  N   THR C  78       2.601  20.692  -4.639  1.00 76.91           N  
ATOM   2603  CA  THR C  78       3.281  21.229  -5.813  1.00 76.91           C  
ATOM   2604  C   THR C  78       4.542  20.427  -6.122  1.00 76.91           C  
ATOM   2605  CB  THR C  78       3.648  22.712  -5.616  1.00 76.91           C  
ATOM   2606  O   THR C  78       5.071  19.732  -5.252  1.00 76.91           O  
ATOM   2607  CG2 THR C  78       2.415  23.543  -5.280  1.00 76.91           C  
ATOM   2608  OG1 THR C  78       4.594  22.826  -4.546  1.00 76.91           O  
ATOM   2609  N   LYS C  79       4.945  20.529  -7.357  1.00 67.45           N  
ATOM   2610  CA  LYS C  79       6.169  19.833  -7.744  1.00 67.45           C  
ATOM   2611  C   LYS C  79       7.332  20.221  -6.836  1.00 67.45           C  
ATOM   2612  CB  LYS C  79       6.519  20.133  -9.202  1.00 67.45           C  
ATOM   2613  O   LYS C  79       8.076  19.357  -6.367  1.00 67.45           O  
ATOM   2614  CG  LYS C  79       7.560  19.194  -9.794  1.00 67.45           C  
ATOM   2615  CD  LYS C  79       7.818  19.501 -11.264  1.00 67.45           C  
ATOM   2616  CE  LYS C  79       8.954  18.655 -11.822  1.00 67.45           C  
ATOM   2617  NZ  LYS C  79       9.208  18.949 -13.264  1.00 67.45           N  
ATOM   2618  N   GLU C  80       7.451  21.517  -6.638  1.00 81.75           N  
ATOM   2619  CA  GLU C  80       8.523  22.034  -5.793  1.00 81.75           C  
ATOM   2620  C   GLU C  80       8.379  21.543  -4.355  1.00 81.75           C  
ATOM   2621  CB  GLU C  80       8.543  23.564  -5.826  1.00 81.75           C  
ATOM   2622  O   GLU C  80       9.359  21.124  -3.736  1.00 81.75           O  
ATOM   2623  CG  GLU C  80       9.105  24.144  -7.116  1.00 81.75           C  
ATOM   2624  CD  GLU C  80       8.058  24.304  -8.208  1.00 81.75           C  
ATOM   2625  OE1 GLU C  80       8.413  24.729  -9.331  1.00 81.75           O  
ATOM   2626  OE2 GLU C  80       6.874  24.004  -7.937  1.00 81.75           O  
ATOM   2627  N   ALA C  81       7.209  21.539  -3.778  1.00 81.39           N  
ATOM   2628  CA  ALA C  81       6.951  21.101  -2.408  1.00 81.39           C  
ATOM   2629  C   ALA C  81       7.223  19.608  -2.249  1.00 81.39           C  
ATOM   2630  CB  ALA C  81       5.512  21.421  -2.010  1.00 81.39           C  
ATOM   2631  O   ALA C  81       7.815  19.181  -1.255  1.00 81.39           O  
ATOM   2632  N   LYS C  82       6.871  18.839  -3.280  1.00 69.06           N  
ATOM   2633  CA  LYS C  82       7.079  17.394  -3.234  1.00 69.06           C  
ATOM   2634  C   LYS C  82       8.564  17.055  -3.156  1.00 69.06           C  
ATOM   2635  CB  LYS C  82       6.452  16.723  -4.457  1.00 69.06           C  
ATOM   2636  O   LYS C  82       8.961  16.149  -2.421  1.00 69.06           O  
ATOM   2637  CG  LYS C  82       4.935  16.622  -4.398  1.00 69.06           C  
ATOM   2638  CD  LYS C  82       4.376  15.882  -5.607  1.00 69.06           C  
ATOM   2639  CE  LYS C  82       2.859  15.771  -5.544  1.00 69.06           C  
ATOM   2640  NZ  LYS C  82       2.304  15.074  -6.743  1.00 69.06           N  
ATOM   2641  N   GLU C  83       9.313  17.787  -3.898  1.00 73.56           N  
ATOM   2642  CA  GLU C  83      10.757  17.570  -3.877  1.00 73.56           C  
ATOM   2643  C   GLU C  83      11.345  17.901  -2.508  1.00 73.56           C  
ATOM   2644  CB  GLU C  83      11.442  18.406  -4.960  1.00 73.56           C  
ATOM   2645  O   GLU C  83      12.182  17.159  -1.990  1.00 73.56           O  
ATOM   2646  CG  GLU C  83      12.776  17.838  -5.424  1.00 73.56           C  
ATOM   2647  CD  GLU C  83      13.046  18.071  -6.902  1.00 73.56           C  
ATOM   2648  OE1 GLU C  83      14.044  17.530  -7.429  1.00 73.56           O  
ATOM   2649  OE2 GLU C  83      12.253  18.802  -7.537  1.00 73.56           O  
ATOM   2650  N   ARG C  84      10.901  18.984  -1.907  1.00 85.90           N  
ATOM   2651  CA  ARG C  84      11.373  19.379  -0.584  1.00 85.90           C  
ATOM   2652  C   ARG C  84      10.989  18.343   0.467  1.00 85.90           C  
ATOM   2653  CB  ARG C  84      10.810  20.749  -0.199  1.00 85.90           C  
ATOM   2654  O   ARG C  84      11.804  17.982   1.318  1.00 85.90           O  
ATOM   2655  CG  ARG C  84      11.395  21.902  -0.998  1.00 85.90           C  
ATOM   2656  CD  ARG C  84      10.684  23.215  -0.699  1.00 85.90           C  
ATOM   2657  NE  ARG C  84      10.807  23.585   0.708  1.00 85.90           N  
ATOM   2658  NH1 ARG C  84       9.080  25.119   0.669  1.00 85.90           N  
ATOM   2659  NH2 ARG C  84      10.240  24.742   2.610  1.00 85.90           N  
ATOM   2660  CZ  ARG C  84      10.042  24.481   1.326  1.00 85.90           C  
ATOM   2661  N   TRP C  85       9.828  17.821   0.370  1.00 82.96           N  
ATOM   2662  CA  TRP C  85       9.350  16.819   1.317  1.00 82.96           C  
ATOM   2663  C   TRP C  85      10.095  15.500   1.136  1.00 82.96           C  
ATOM   2664  CB  TRP C  85       7.844  16.596   1.150  1.00 82.96           C  
ATOM   2665  O   TRP C  85      10.418  14.824   2.115  1.00 82.96           O  
ATOM   2666  CG  TRP C  85       6.997  17.640   1.813  1.00 82.96           C  
ATOM   2667  CD1 TRP C  85       6.203  18.569   1.200  1.00 82.96           C  
ATOM   2668  CD2 TRP C  85       6.865  17.865   3.220  1.00 82.96           C  
ATOM   2669  CE2 TRP C  85       5.972  18.947   3.388  1.00 82.96           C  
ATOM   2670  CE3 TRP C  85       7.414  17.256   4.356  1.00 82.96           C  
ATOM   2671  NE1 TRP C  85       5.583  19.358   2.142  1.00 82.96           N  
ATOM   2672  CH2 TRP C  85       6.167  18.819   5.743  1.00 82.96           C  
ATOM   2673  CZ2 TRP C  85       5.616  19.433   4.649  1.00 82.96           C  
ATOM   2674  CZ3 TRP C  85       7.058  17.741   5.610  1.00 82.96           C  
ATOM   2675  N   ARG C  86      10.386  15.169  -0.105  1.00 69.55           N  
ATOM   2676  CA  ARG C  86      11.137  13.945  -0.363  1.00 69.55           C  
ATOM   2677  C   ARG C  86      12.494  13.977   0.332  1.00 69.55           C  
ATOM   2678  CB  ARG C  86      11.324  13.736  -1.867  1.00 69.55           C  
ATOM   2679  O   ARG C  86      12.933  12.972   0.894  1.00 69.55           O  
ATOM   2680  CG  ARG C  86      10.091  13.191  -2.572  1.00 69.55           C  
ATOM   2681  CD  ARG C  86      10.378  12.850  -4.027  1.00 69.55           C  
ATOM   2682  NE  ARG C  86       9.160  12.480  -4.744  1.00 69.55           N  
ATOM   2683  NH1 ARG C  86       9.281  14.216  -6.264  1.00 69.55           N  
ATOM   2684  NH2 ARG C  86       7.552  12.714  -6.367  1.00 69.55           N  
ATOM   2685  CZ  ARG C  86       8.667  13.138  -5.790  1.00 69.55           C  
ATOM   2686  N   LYS C  87      13.121  15.100   0.305  1.00 81.93           N  
ATOM   2687  CA  LYS C  87      14.400  15.259   0.992  1.00 81.93           C  
ATOM   2688  C   LYS C  87      14.229  15.146   2.504  1.00 81.93           C  
ATOM   2689  CB  LYS C  87      15.037  16.603   0.635  1.00 81.93           C  
ATOM   2690  O   LYS C  87      15.069  14.554   3.186  1.00 81.93           O  
ATOM   2691  CG  LYS C  87      15.542  16.687  -0.798  1.00 81.93           C  
ATOM   2692  CD  LYS C  87      16.153  18.050  -1.096  1.00 81.93           C  
ATOM   2693  CE  LYS C  87      16.575  18.169  -2.554  1.00 81.93           C  
ATOM   2694  NZ  LYS C  87      17.079  19.537  -2.876  1.00 81.93           N  
ATOM   2695  N   PHE C  88      13.112  15.673   2.963  1.00 88.10           N  
ATOM   2696  CA  PHE C  88      12.800  15.595   4.386  1.00 88.10           C  
ATOM   2697  C   PHE C  88      12.583  14.148   4.814  1.00 88.10           C  
ATOM   2698  CB  PHE C  88      11.559  16.431   4.712  1.00 88.10           C  
ATOM   2699  O   PHE C  88      13.085  13.722   5.855  1.00 88.10           O  
ATOM   2700  CG  PHE C  88      11.177  16.408   6.167  1.00 88.10           C  
ATOM   2701  CD1 PHE C  88      10.096  15.653   6.605  1.00 88.10           C  
ATOM   2702  CD2 PHE C  88      11.899  17.143   7.098  1.00 88.10           C  
ATOM   2703  CE1 PHE C  88       9.740  15.630   7.951  1.00 88.10           C  
ATOM   2704  CE2 PHE C  88      11.550  17.125   8.446  1.00 88.10           C  
ATOM   2705  CZ  PHE C  88      10.469  16.369   8.870  1.00 88.10           C  
ATOM   2706  N   PHE C  89      11.970  13.371   4.046  1.00 78.28           N  
ATOM   2707  CA  PHE C  89      11.668  11.976   4.346  1.00 78.28           C  
ATOM   2708  C   PHE C  89      12.949  11.159   4.468  1.00 78.28           C  
ATOM   2709  CB  PHE C  89      10.764  11.376   3.264  1.00 78.28           C  
ATOM   2710  O   PHE C  89      13.034  10.248   5.293  1.00 78.28           O  
ATOM   2711  CG  PHE C  89       9.439  12.075   3.125  1.00 78.28           C  
ATOM   2712  CD1 PHE C  89       8.921  12.830   4.170  1.00 78.28           C  
ATOM   2713  CD2 PHE C  89       8.710  11.978   1.946  1.00 78.28           C  
ATOM   2714  CE1 PHE C  89       7.695  13.478   4.044  1.00 78.28           C  
ATOM   2715  CE2 PHE C  89       7.484  12.623   1.812  1.00 78.28           C  
ATOM   2716  CZ  PHE C  89       6.977  13.371   2.863  1.00 78.28           C  
ATOM   2717  N   THR C  90      13.935  11.485   3.696  1.00 75.12           N  
ATOM   2718  CA  THR C  90      15.182  10.730   3.657  1.00 75.12           C  
ATOM   2719  C   THR C  90      15.905  10.812   4.998  1.00 75.12           C  
ATOM   2720  CB  THR C  90      16.109  11.239   2.539  1.00 75.12           C  
ATOM   2721  O   THR C  90      16.589   9.867   5.400  1.00 75.12           O  
ATOM   2722  CG2 THR C  90      17.352  10.363   2.413  1.00 75.12           C  
ATOM   2723  OG1 THR C  90      15.400  11.224   1.294  1.00 75.12           O  
ATOM   2724  N   ILE C  91      15.583  11.871   5.727  1.00 85.72           N  
ATOM   2725  CA  ILE C  91      16.244  12.086   7.009  1.00 85.72           C  
ATOM   2726  C   ILE C  91      15.730  11.074   8.031  1.00 85.72           C  
ATOM   2727  CB  ILE C  91      16.023  13.527   7.524  1.00 85.72           C  
ATOM   2728  O   ILE C  91      16.471  10.650   8.921  1.00 85.72           O  
ATOM   2729  CG1 ILE C  91      16.548  14.544   6.505  1.00 85.72           C  
ATOM   2730  CG2 ILE C  91      16.694  13.721   8.887  1.00 85.72           C  
ATOM   2731  CD1 ILE C  91      16.130  15.980   6.792  1.00 85.72           C  
ATOM   2732  N   PHE C  92      14.473  10.623   7.837  1.00 84.64           N  
ATOM   2733  CA  PHE C  92      13.840   9.862   8.909  1.00 84.64           C  
ATOM   2734  C   PHE C  92      13.463   8.465   8.432  1.00 84.64           C  
ATOM   2735  CB  PHE C  92      12.598  10.593   9.428  1.00 84.64           C  
ATOM   2736  O   PHE C  92      12.931   7.663   9.202  1.00 84.64           O  
ATOM   2737  CG  PHE C  92      12.903  11.898  10.112  1.00 84.64           C  
ATOM   2738  CD1 PHE C  92      13.268  11.927  11.452  1.00 84.64           C  
ATOM   2739  CD2 PHE C  92      12.825  13.097   9.414  1.00 84.64           C  
ATOM   2740  CE1 PHE C  92      13.552  13.134  12.089  1.00 84.64           C  
ATOM   2741  CE2 PHE C  92      13.107  14.306  10.043  1.00 84.64           C  
ATOM   2742  CZ  PHE C  92      13.469  14.323  11.381  1.00 84.64           C  
ATOM   2743  N   GLU C  93      13.753   8.193   7.182  1.00 70.01           N  
ATOM   2744  CA  GLU C  93      13.276   6.953   6.576  1.00 70.01           C  
ATOM   2745  C   GLU C  93      13.830   5.733   7.306  1.00 70.01           C  
ATOM   2746  CB  GLU C  93      13.657   6.898   5.094  1.00 70.01           C  
ATOM   2747  O   GLU C  93      13.176   4.690   7.368  1.00 70.01           O  
ATOM   2748  CG  GLU C  93      15.155   6.793   4.848  1.00 70.01           C  
ATOM   2749  CD  GLU C  93      15.519   6.752   3.372  1.00 70.01           C  
ATOM   2750  OE1 GLU C  93      16.684   6.435   3.043  1.00 70.01           O  
ATOM   2751  OE2 GLU C  93      14.631   7.040   2.539  1.00 70.01           O  
ATOM   2752  N   LYS C  94      14.979   5.941   7.972  1.00 67.66           N  
ATOM   2753  CA  LYS C  94      15.572   4.822   8.699  1.00 67.66           C  
ATOM   2754  C   LYS C  94      15.174   4.849  10.171  1.00 67.66           C  
ATOM   2755  CB  LYS C  94      17.096   4.844   8.567  1.00 67.66           C  
ATOM   2756  O   LYS C  94      15.374   3.870  10.892  1.00 67.66           O  
ATOM   2757  CG  LYS C  94      17.599   4.614   7.150  1.00 67.66           C  
ATOM   2758  CD  LYS C  94      19.118   4.519   7.104  1.00 67.66           C  
ATOM   2759  CE  LYS C  94      19.622   4.277   5.687  1.00 67.66           C  
ATOM   2760  NZ  LYS C  94      21.113   4.210   5.633  1.00 67.66           N  
ATOM   2761  N   LYS C  95      14.568   5.918  10.620  1.00 77.69           N  
ATOM   2762  CA  LYS C  95      14.239   6.096  12.032  1.00 77.69           C  
ATOM   2763  C   LYS C  95      12.761   5.817  12.290  1.00 77.69           C  
ATOM   2764  CB  LYS C  95      14.594   7.511  12.492  1.00 77.69           C  
ATOM   2765  O   LYS C  95      12.401   5.263  13.331  1.00 77.69           O  
ATOM   2766  CG  LYS C  95      16.086   7.808  12.483  1.00 77.69           C  
ATOM   2767  CD  LYS C  95      16.380   9.206  13.014  1.00 77.69           C  
ATOM   2768  CE  LYS C  95      17.873   9.505  13.004  1.00 77.69           C  
ATOM   2769  NZ  LYS C  95      18.169  10.863  13.553  1.00 77.69           N  
ATOM   2770  N   ILE C  96      11.960   6.043  11.229  1.00 71.20           N  
ATOM   2771  CA  ILE C  96      10.516   5.911  11.393  1.00 71.20           C  
ATOM   2772  C   ILE C  96       9.976   4.883  10.402  1.00 71.20           C  
ATOM   2773  CB  ILE C  96       9.799   7.267  11.203  1.00 71.20           C  
ATOM   2774  O   ILE C  96       9.940   5.134   9.195  1.00 71.20           O  
ATOM   2775  CG1 ILE C  96      10.346   8.303  12.193  1.00 71.20           C  
ATOM   2776  CG2 ILE C  96       8.285   7.104  11.362  1.00 71.20           C  
ATOM   2777  CD1 ILE C  96       9.668   9.663  12.102  1.00 71.20           C  
ATOM   2778  N   GLU C  97       9.617   3.724  10.851  1.00 58.57           N  
ATOM   2779  CA  GLU C  97       9.223   2.593  10.016  1.00 58.57           C  
ATOM   2780  C   GLU C  97       8.037   2.952   9.125  1.00 58.57           C  
ATOM   2781  CB  GLU C  97       8.880   1.378  10.883  1.00 58.57           C  
ATOM   2782  O   GLU C  97       8.019   2.613   7.940  1.00 58.57           O  
ATOM   2783  CG  GLU C  97       8.979   0.050  10.147  1.00 58.57           C  
ATOM   2784  CD  GLU C  97       8.669  -1.149  11.028  1.00 58.57           C  
ATOM   2785  OE1 GLU C  97       8.609  -2.286  10.507  1.00 58.57           O  
ATOM   2786  OE2 GLU C  97       8.484  -0.950  12.250  1.00 58.57           O  
ATOM   2787  N   ASP C  98       6.991   3.641   9.451  1.00 57.89           N  
ATOM   2788  CA  ASP C  98       5.779   3.926   8.689  1.00 57.89           C  
ATOM   2789  C   ASP C  98       5.703   5.403   8.309  1.00 57.89           C  
ATOM   2790  CB  ASP C  98       4.537   3.524   9.488  1.00 57.89           C  
ATOM   2791  O   ASP C  98       4.615   5.979   8.250  1.00 57.89           O  
ATOM   2792  CG  ASP C  98       4.487   2.038   9.798  1.00 57.89           C  
ATOM   2793  OD1 ASP C  98       5.020   1.231   9.007  1.00 57.89           O  
ATOM   2794  OD2 ASP C  98       3.906   1.671  10.843  1.00 57.89           O  
ATOM   2795  N   TYR C  99       6.935   5.873   7.946  1.00 69.49           N  
ATOM   2796  CA  TYR C  99       7.020   7.306   7.684  1.00 69.49           C  
ATOM   2797  C   TYR C  99       6.279   7.671   6.404  1.00 69.49           C  
ATOM   2798  CB  TYR C  99       8.483   7.749   7.586  1.00 69.49           C  
ATOM   2799  O   TYR C  99       5.799   8.797   6.257  1.00 69.49           O  
ATOM   2800  CG  TYR C  99       9.148   7.359   6.288  1.00 69.49           C  
ATOM   2801  CD1 TYR C  99       9.728   6.102   6.130  1.00 69.49           C  
ATOM   2802  CD2 TYR C  99       9.201   8.247   5.219  1.00 69.49           C  
ATOM   2803  CE1 TYR C  99      10.344   5.739   4.937  1.00 69.49           C  
ATOM   2804  CE2 TYR C  99       9.814   7.895   4.021  1.00 69.49           C  
ATOM   2805  OH  TYR C  99      10.991   6.287   2.706  1.00 69.49           O  
ATOM   2806  CZ  TYR C  99      10.382   6.641   3.890  1.00 69.49           C  
ATOM   2807  N   ASN C 100       6.065   6.627   5.463  1.00 64.10           N  
ATOM   2808  CA  ASN C 100       5.505   6.918   4.147  1.00 64.10           C  
ATOM   2809  C   ASN C 100       4.072   6.409   4.023  1.00 64.10           C  
ATOM   2810  CB  ASN C 100       6.380   6.314   3.046  1.00 64.10           C  
ATOM   2811  O   ASN C 100       3.527   6.339   2.920  1.00 64.10           O  
ATOM   2812  CG  ASN C 100       6.447   4.801   3.117  1.00 64.10           C  
ATOM   2813  ND2 ASN C 100       6.897   4.177   2.035  1.00 64.10           N  
ATOM   2814  OD1 ASN C 100       6.096   4.199   4.135  1.00 64.10           O  
ATOM   2815  N   PHE C 101       3.448   6.046   5.078  1.00 62.86           N  
ATOM   2816  CA  PHE C 101       2.071   5.567   5.060  1.00 62.86           C  
ATOM   2817  C   PHE C 101       1.099   6.719   4.836  1.00 62.86           C  
ATOM   2818  CB  PHE C 101       1.735   4.843   6.368  1.00 62.86           C  
ATOM   2819  O   PHE C 101       1.300   7.818   5.358  1.00 62.86           O  
ATOM   2820  CG  PHE C 101       1.884   3.348   6.290  1.00 62.86           C  
ATOM   2821  CD1 PHE C 101       0.810   2.513   6.574  1.00 62.86           C  
ATOM   2822  CD2 PHE C 101       3.098   2.776   5.932  1.00 62.86           C  
ATOM   2823  CE1 PHE C 101       0.945   1.128   6.502  1.00 62.86           C  
ATOM   2824  CE2 PHE C 101       3.240   1.394   5.858  1.00 62.86           C  
ATOM   2825  CZ  PHE C 101       2.163   0.571   6.145  1.00 62.86           C  
ATOM   2826  N   GLY C 102       0.058   6.395   4.093  1.00 66.60           N  
ATOM   2827  CA  GLY C 102      -0.982   7.398   3.925  1.00 66.60           C  
ATOM   2828  C   GLY C 102      -1.710   7.723   5.216  1.00 66.60           C  
ATOM   2829  O   GLY C 102      -2.186   6.823   5.910  1.00 66.60           O  
ATOM   2830  N   THR C 103      -1.847   9.057   5.490  1.00 76.05           N  
ATOM   2831  CA  THR C 103      -2.428   9.518   6.746  1.00 76.05           C  
ATOM   2832  C   THR C 103      -3.313  10.740   6.517  1.00 76.05           C  
ATOM   2833  CB  THR C 103      -1.334   9.859   7.775  1.00 76.05           C  
ATOM   2834  O   THR C 103      -3.008  11.584   5.672  1.00 76.05           O  
ATOM   2835  CG2 THR C 103      -1.943  10.209   9.129  1.00 76.05           C  
ATOM   2836  OG1 THR C 103      -0.465   8.731   7.931  1.00 76.05           O  
ATOM   2837  N   LEU C 104      -4.397  10.782   7.333  1.00 82.83           N  
ATOM   2838  CA  LEU C 104      -5.260  11.956   7.262  1.00 82.83           C  
ATOM   2839  C   LEU C 104      -4.720  13.081   8.139  1.00 82.83           C  
ATOM   2840  CB  LEU C 104      -6.686  11.600   7.690  1.00 82.83           C  
ATOM   2841  O   LEU C 104      -4.320  12.847   9.281  1.00 82.83           O  
ATOM   2842  CG  LEU C 104      -7.477  10.704   6.735  1.00 82.83           C  
ATOM   2843  CD1 LEU C 104      -8.795  10.280   7.374  1.00 82.83           C  
ATOM   2844  CD2 LEU C 104      -7.724  11.420   5.412  1.00 82.83           C  
ATOM   2845  N   LEU C 105      -4.696  14.265   7.524  1.00 90.40           N  
ATOM   2846  CA  LEU C 105      -4.257  15.447   8.259  1.00 90.40           C  
ATOM   2847  C   LEU C 105      -5.278  16.574   8.135  1.00 90.40           C  
ATOM   2848  CB  LEU C 105      -2.893  15.919   7.749  1.00 90.40           C  
ATOM   2849  O   LEU C 105      -5.747  16.873   7.035  1.00 90.40           O  
ATOM   2850  CG  LEU C 105      -2.359  17.221   8.349  1.00 90.40           C  
ATOM   2851  CD1 LEU C 105      -2.057  17.036   9.832  1.00 90.40           C  
ATOM   2852  CD2 LEU C 105      -1.116  17.685   7.599  1.00 90.40           C  
ATOM   2853  N   ARG C 106      -5.605  17.144   9.248  1.00 94.54           N  
ATOM   2854  CA  ARG C 106      -6.476  18.314   9.203  1.00 94.54           C  
ATOM   2855  C   ARG C 106      -5.750  19.515   8.606  1.00 94.54           C  
ATOM   2856  CB  ARG C 106      -6.990  18.656  10.604  1.00 94.54           C  
ATOM   2857  O   ARG C 106      -4.610  19.804   8.976  1.00 94.54           O  
ATOM   2858  CG  ARG C 106      -7.889  17.589  11.207  1.00 94.54           C  
ATOM   2859  CD  ARG C 106      -8.352  17.967  12.607  1.00 94.54           C  
ATOM   2860  NE  ARG C 106      -7.231  18.067  13.537  1.00 94.54           N  
ATOM   2861  NH1 ARG C 106      -8.272  19.565  14.955  1.00 94.54           N  
ATOM   2862  NH2 ARG C 106      -6.145  18.839  15.408  1.00 94.54           N  
ATOM   2863  CZ  ARG C 106      -7.218  18.823  14.631  1.00 94.54           C  
ATOM   2864  N   THR C 107      -6.375  20.271   7.685  1.00 95.55           N  
ATOM   2865  CA  THR C 107      -5.768  21.453   7.083  1.00 95.55           C  
ATOM   2866  C   THR C 107      -5.925  22.666   7.996  1.00 95.55           C  
ATOM   2867  CB  THR C 107      -6.388  21.760   5.707  1.00 95.55           C  
ATOM   2868  O   THR C 107      -5.249  23.680   7.811  1.00 95.55           O  
ATOM   2869  CG2 THR C 107      -6.064  20.660   4.701  1.00 95.55           C  
ATOM   2870  OG1 THR C 107      -7.810  21.864   5.842  1.00 95.55           O  
ATOM   2871  N   ASP C 108      -6.743  22.477   8.955  1.00 96.54           N  
ATOM   2872  CA  ASP C 108      -7.018  23.514   9.944  1.00 96.54           C  
ATOM   2873  C   ASP C 108      -7.095  22.924  11.351  1.00 96.54           C  
ATOM   2874  CB  ASP C 108      -8.319  24.245   9.609  1.00 96.54           C  
ATOM   2875  O   ASP C 108      -8.032  22.191  11.672  1.00 96.54           O  
ATOM   2876  CG  ASP C 108      -8.578  25.439  10.510  1.00 96.54           C  
ATOM   2877  OD1 ASP C 108      -7.893  25.581  11.546  1.00 96.54           O  
ATOM   2878  OD2 ASP C 108      -9.478  26.244  10.184  1.00 96.54           O  
ATOM   2879  N   ALA C 109      -6.142  23.336  12.182  1.00 97.03           N  
ATOM   2880  CA  ALA C 109      -6.023  22.748  13.514  1.00 97.03           C  
ATOM   2881  C   ALA C 109      -7.160  23.211  14.421  1.00 97.03           C  
ATOM   2882  CB  ALA C 109      -4.674  23.104  14.134  1.00 97.03           C  
ATOM   2883  O   ALA C 109      -7.386  22.633  15.487  1.00 97.03           O  
ATOM   2884  N   SER C 110      -7.881  24.261  13.987  1.00 96.09           N  
ATOM   2885  CA  SER C 110      -8.990  24.766  14.789  1.00 96.09           C  
ATOM   2886  C   SER C 110     -10.294  24.057  14.438  1.00 96.09           C  
ATOM   2887  CB  SER C 110      -9.151  26.274  14.591  1.00 96.09           C  
ATOM   2888  O   SER C 110     -11.344  24.360  15.008  1.00 96.09           O  
ATOM   2889  OG  SER C 110      -9.510  26.571  13.253  1.00 96.09           O  
ATOM   2890  N   ALA C 111     -10.192  23.106  13.543  1.00 94.25           N  
ATOM   2891  CA  ALA C 111     -11.379  22.379  13.100  1.00 94.25           C  
ATOM   2892  C   ALA C 111     -11.187  20.872  13.250  1.00 94.25           C  
ATOM   2893  CB  ALA C 111     -11.708  22.728  11.651  1.00 94.25           C  
ATOM   2894  O   ALA C 111     -10.055  20.388  13.316  1.00 94.25           O  
ATOM   2895  N   GLU C 112     -12.317  20.184  13.334  1.00 90.12           N  
ATOM   2896  CA  GLU C 112     -12.268  18.726  13.375  1.00 90.12           C  
ATOM   2897  C   GLU C 112     -12.011  18.143  11.988  1.00 90.12           C  
ATOM   2898  CB  GLU C 112     -13.569  18.160  13.949  1.00 90.12           C  
ATOM   2899  O   GLU C 112     -11.997  18.874  10.995  1.00 90.12           O  
ATOM   2900  CG  GLU C 112     -13.859  18.611  15.374  1.00 90.12           C  
ATOM   2901  CD  GLU C 112     -15.138  18.015  15.943  1.00 90.12           C  
ATOM   2902  OE1 GLU C 112     -15.566  18.436  17.042  1.00 90.12           O  
ATOM   2903  OE2 GLU C 112     -15.714  17.121  15.285  1.00 90.12           O  
ATOM   2904  N   TYR C 113     -11.763  16.832  12.049  1.00 88.09           N  
ATOM   2905  CA  TYR C 113     -11.659  16.156  10.761  1.00 88.09           C  
ATOM   2906  C   TYR C 113     -12.949  16.302   9.963  1.00 88.09           C  
ATOM   2907  CB  TYR C 113     -11.332  14.673  10.957  1.00 88.09           C  
ATOM   2908  O   TYR C 113     -14.042  16.080  10.491  1.00 88.09           O  
ATOM   2909  CG  TYR C 113      -9.910  14.417  11.394  1.00 88.09           C  
ATOM   2910  CD1 TYR C 113      -8.879  14.330  10.461  1.00 88.09           C  
ATOM   2911  CD2 TYR C 113      -9.594  14.262  12.739  1.00 88.09           C  
ATOM   2912  CE1 TYR C 113      -7.567  14.093  10.859  1.00 88.09           C  
ATOM   2913  CE2 TYR C 113      -8.286  14.024  13.149  1.00 88.09           C  
ATOM   2914  OH  TYR C 113      -5.984  13.708  12.602  1.00 88.09           O  
ATOM   2915  CZ  TYR C 113      -7.281  13.942  12.202  1.00 88.09           C  
ATOM   2916  N   GLY C 114     -12.800  16.833   8.751  1.00 80.94           N  
ATOM   2917  CA  GLY C 114     -13.960  16.998   7.889  1.00 80.94           C  
ATOM   2918  C   GLY C 114     -13.621  16.917   6.412  1.00 80.94           C  
ATOM   2919  O   GLY C 114     -12.448  16.848   6.041  1.00 80.94           O  
ATOM   2920  N   GLN C 115     -14.591  16.925   5.653  1.00 75.77           N  
ATOM   2921  CA  GLN C 115     -14.453  16.801   4.206  1.00 75.77           C  
ATOM   2922  C   GLN C 115     -13.603  17.932   3.635  1.00 75.77           C  
ATOM   2923  CB  GLN C 115     -15.828  16.786   3.535  1.00 75.77           C  
ATOM   2924  O   GLN C 115     -12.815  17.718   2.712  1.00 75.77           O  
ATOM   2925  CG  GLN C 115     -15.775  16.558   2.031  1.00 75.77           C  
ATOM   2926  CD  GLN C 115     -17.153  16.432   1.408  1.00 75.77           C  
ATOM   2927  NE2 GLN C 115     -17.193  16.148   0.110  1.00 75.77           N  
ATOM   2928  OE1 GLN C 115     -18.172  16.587   2.087  1.00 75.77           O  
ATOM   2929  N   PHE C 116     -13.767  19.106   4.241  1.00 82.11           N  
ATOM   2930  CA  PHE C 116     -13.094  20.265   3.667  1.00 82.11           C  
ATOM   2931  C   PHE C 116     -11.967  20.742   4.575  1.00 82.11           C  
ATOM   2932  CB  PHE C 116     -14.091  21.403   3.426  1.00 82.11           C  
ATOM   2933  O   PHE C 116     -11.311  21.744   4.285  1.00 82.11           O  
ATOM   2934  CG  PHE C 116     -15.239  21.024   2.529  1.00 82.11           C  
ATOM   2935  CD1 PHE C 116     -15.035  20.795   1.174  1.00 82.11           C  
ATOM   2936  CD2 PHE C 116     -16.524  20.897   3.042  1.00 82.11           C  
ATOM   2937  CE1 PHE C 116     -16.095  20.445   0.342  1.00 82.11           C  
ATOM   2938  CE2 PHE C 116     -17.588  20.548   2.217  1.00 82.11           C  
ATOM   2939  CZ  PHE C 116     -17.372  20.323   0.867  1.00 82.11           C  
ATOM   2940  N   THR C 117     -11.714  19.981   5.589  1.00 89.82           N  
ATOM   2941  CA  THR C 117     -10.691  20.423   6.530  1.00 89.82           C  
ATOM   2942  C   THR C 117      -9.629  19.344   6.721  1.00 89.82           C  
ATOM   2943  CB  THR C 117     -11.306  20.788   7.894  1.00 89.82           C  
ATOM   2944  O   THR C 117      -8.899  19.352   7.714  1.00 89.82           O  
ATOM   2945  CG2 THR C 117     -12.201  22.018   7.783  1.00 89.82           C  
ATOM   2946  OG1 THR C 117     -12.087  19.684   8.370  1.00 89.82           O  
ATOM   2947  N   THR C 118      -9.706  18.407   5.795  1.00 86.68           N  
ATOM   2948  CA  THR C 118      -8.778  17.289   5.919  1.00 86.68           C  
ATOM   2949  C   THR C 118      -8.146  16.959   4.569  1.00 86.68           C  
ATOM   2950  CB  THR C 118      -9.481  16.039   6.479  1.00 86.68           C  
ATOM   2951  O   THR C 118      -8.786  17.106   3.526  1.00 86.68           O  
ATOM   2952  CG2 THR C 118      -8.490  14.899   6.691  1.00 86.68           C  
ATOM   2953  OG1 THR C 118     -10.093  16.364   7.733  1.00 86.68           O  
ATOM   2954  N   CYS C 119      -6.934  16.559   4.579  1.00 82.78           N  
ATOM   2955  CA  CYS C 119      -6.263  16.121   3.360  1.00 82.78           C  
ATOM   2956  C   CYS C 119      -5.412  14.883   3.621  1.00 82.78           C  
ATOM   2957  CB  CYS C 119      -5.390  17.242   2.797  1.00 82.78           C  
ATOM   2958  O   CYS C 119      -5.143  14.541   4.773  1.00 82.78           O  
ATOM   2959  SG  CYS C 119      -3.970  17.651   3.835  1.00 82.78           S  
ATOM   2960  N   PHE C 120      -5.043  14.240   2.478  1.00 78.81           N  
ATOM   2961  CA  PHE C 120      -4.179  13.070   2.584  1.00 78.81           C  
ATOM   2962  C   PHE C 120      -2.712  13.472   2.504  1.00 78.81           C  
ATOM   2963  CB  PHE C 120      -4.507  12.057   1.483  1.00 78.81           C  
ATOM   2964  O   PHE C 120      -2.319  14.236   1.620  1.00 78.81           O  
ATOM   2965  CG  PHE C 120      -5.605  11.095   1.850  1.00 78.81           C  
ATOM   2966  CD1 PHE C 120      -5.339   9.984   2.641  1.00 78.81           C  
ATOM   2967  CD2 PHE C 120      -6.904  11.303   1.404  1.00 78.81           C  
ATOM   2968  CE1 PHE C 120      -6.354   9.092   2.982  1.00 78.81           C  
ATOM   2969  CE2 PHE C 120      -7.923  10.416   1.741  1.00 78.81           C  
ATOM   2970  CZ  PHE C 120      -7.645   9.311   2.529  1.00 78.81           C  
ATOM   2971  N   VAL C 121      -1.981  12.912   3.513  1.00 79.86           N  
ATOM   2972  CA  VAL C 121      -0.542  13.149   3.506  1.00 79.86           C  
ATOM   2973  C   VAL C 121       0.195  11.868   3.889  1.00 79.86           C  
ATOM   2974  CB  VAL C 121      -0.150  14.296   4.466  1.00 79.86           C  
ATOM   2975  O   VAL C 121      -0.429  10.879   4.281  1.00 79.86           O  
ATOM   2976  CG1 VAL C 121      -0.778  15.614   4.017  1.00 79.86           C  
ATOM   2977  CG2 VAL C 121      -0.570  13.960   5.896  1.00 79.86           C  
ATOM   2978  N   VAL C 122       1.510  11.901   3.714  1.00 73.67           N  
ATOM   2979  CA  VAL C 122       2.317  10.794   4.220  1.00 73.67           C  
ATOM   2980  C   VAL C 122       2.518  10.947   5.726  1.00 73.67           C  
ATOM   2981  CB  VAL C 122       3.685  10.716   3.505  1.00 73.67           C  
ATOM   2982  O   VAL C 122       2.535  12.065   6.246  1.00 73.67           O  
ATOM   2983  CG1 VAL C 122       3.513  10.251   2.060  1.00 73.67           C  
ATOM   2984  CG2 VAL C 122       4.389  12.071   3.553  1.00 73.67           C  
ATOM   2985  N   ARG C 123       2.727   9.901   6.431  1.00 78.93           N  
ATOM   2986  CA  ARG C 123       2.762   9.852   7.889  1.00 78.93           C  
ATOM   2987  C   ARG C 123       3.764  10.859   8.446  1.00 78.93           C  
ATOM   2988  CB  ARG C 123       3.112   8.443   8.372  1.00 78.93           C  
ATOM   2989  O   ARG C 123       3.492  11.522   9.449  1.00 78.93           O  
ATOM   2990  CG  ARG C 123       3.100   8.289   9.884  1.00 78.93           C  
ATOM   2991  CD  ARG C 123       1.690   8.388  10.450  1.00 78.93           C  
ATOM   2992  NE  ARG C 123       0.843   7.295   9.980  1.00 78.93           N  
ATOM   2993  NH1 ARG C 123       0.088   6.703  12.082  1.00 78.93           N  
ATOM   2994  NH2 ARG C 123      -0.633   5.554  10.234  1.00 78.93           N  
ATOM   2995  CZ  ARG C 123       0.101   6.520  10.767  1.00 78.93           C  
ATOM   2996  N   LEU C 124       4.908  10.985   7.845  1.00 85.58           N  
ATOM   2997  CA  LEU C 124       5.921  11.901   8.357  1.00 85.58           C  
ATOM   2998  C   LEU C 124       5.469  13.349   8.212  1.00 85.58           C  
ATOM   2999  CB  LEU C 124       7.250  11.693   7.626  1.00 85.58           C  
ATOM   3000  O   LEU C 124       5.796  14.194   9.049  1.00 85.58           O  
ATOM   3001  CG  LEU C 124       8.502  12.213   8.334  1.00 85.58           C  
ATOM   3002  CD1 LEU C 124       8.631  11.582   9.716  1.00 85.58           C  
ATOM   3003  CD2 LEU C 124       9.745  11.935   7.495  1.00 85.58           C  
ATOM   3004  N   GLN C 125       4.742  13.670   7.152  1.00 90.73           N  
ATOM   3005  CA  GLN C 125       4.139  14.995   7.062  1.00 90.73           C  
ATOM   3006  C   GLN C 125       3.172  15.239   8.217  1.00 90.73           C  
ATOM   3007  CB  GLN C 125       3.415  15.167   5.726  1.00 90.73           C  
ATOM   3008  O   GLN C 125       3.160  16.322   8.806  1.00 90.73           O  
ATOM   3009  CG  GLN C 125       4.351  15.315   4.534  1.00 90.73           C  
ATOM   3010  CD  GLN C 125       3.611  15.384   3.211  1.00 90.73           C  
ATOM   3011  NE2 GLN C 125       4.045  16.283   2.335  1.00 90.73           N  
ATOM   3012  OE1 GLN C 125       2.657  14.635   2.979  1.00 90.73           O  
ATOM   3013  N   PHE C 126       2.382  14.190   8.469  1.00 93.23           N  
ATOM   3014  CA  PHE C 126       1.466  14.246   9.602  1.00 93.23           C  
ATOM   3015  C   PHE C 126       2.221  14.530  10.895  1.00 93.23           C  
ATOM   3016  CB  PHE C 126       0.684  12.935   9.728  1.00 93.23           C  
ATOM   3017  O   PHE C 126       1.871  15.452  11.635  1.00 93.23           O  
ATOM   3018  CG  PHE C 126      -0.124  12.830  10.994  1.00 93.23           C  
ATOM   3019  CD1 PHE C 126       0.406  12.221  12.125  1.00 93.23           C  
ATOM   3020  CD2 PHE C 126      -1.414  13.340  11.052  1.00 93.23           C  
ATOM   3021  CE1 PHE C 126      -0.339  12.122  13.297  1.00 93.23           C  
ATOM   3022  CE2 PHE C 126      -2.165  13.245  12.221  1.00 93.23           C  
ATOM   3023  CZ  PHE C 126      -1.626  12.634  13.342  1.00 93.23           C  
ATOM   3024  N   TYR C 127       3.279  13.847  11.144  1.00 95.67           N  
ATOM   3025  CA  TYR C 127       4.077  14.053  12.348  1.00 95.67           C  
ATOM   3026  C   TYR C 127       4.637  15.469  12.395  1.00 95.67           C  
ATOM   3027  CB  TYR C 127       5.221  13.037  12.415  1.00 95.67           C  
ATOM   3028  O   TYR C 127       4.599  16.124  13.440  1.00 95.67           O  
ATOM   3029  CG  TYR C 127       4.773  11.641  12.775  1.00 95.67           C  
ATOM   3030  CD1 TYR C 127       3.672  11.434  13.603  1.00 95.67           C  
ATOM   3031  CD2 TYR C 127       5.450  10.527  12.290  1.00 95.67           C  
ATOM   3032  CE1 TYR C 127       3.256  10.150  13.939  1.00 95.67           C  
ATOM   3033  CE2 TYR C 127       5.044   9.238  12.620  1.00 95.67           C  
ATOM   3034  OH  TYR C 127       3.541   7.786  13.773  1.00 95.67           O  
ATOM   3035  CZ  TYR C 127       3.947   9.060  13.444  1.00 95.67           C  
ATOM   3036  N   ALA C 128       5.126  15.906  11.263  1.00 97.14           N  
ATOM   3037  CA  ALA C 128       5.709  17.244  11.216  1.00 97.14           C  
ATOM   3038  C   ALA C 128       4.696  18.300  11.650  1.00 97.14           C  
ATOM   3039  CB  ALA C 128       6.224  17.551   9.812  1.00 97.14           C  
ATOM   3040  O   ALA C 128       4.965  19.093  12.554  1.00 97.14           O  
ATOM   3041  N   PHE C 129       3.533  18.213  11.127  1.00 97.98           N  
ATOM   3042  CA  PHE C 129       2.519  19.222  11.406  1.00 97.98           C  
ATOM   3043  C   PHE C 129       1.945  19.039  12.806  1.00 97.98           C  
ATOM   3044  CB  PHE C 129       1.395  19.159  10.366  1.00 97.98           C  
ATOM   3045  O   PHE C 129       1.842  20.000  13.571  1.00 97.98           O  
ATOM   3046  CG  PHE C 129       1.684  19.941   9.113  1.00 97.98           C  
ATOM   3047  CD1 PHE C 129       1.380  21.294   9.036  1.00 97.98           C  
ATOM   3048  CD2 PHE C 129       2.261  19.321   8.012  1.00 97.98           C  
ATOM   3049  CE1 PHE C 129       1.647  22.020   7.877  1.00 97.98           C  
ATOM   3050  CE2 PHE C 129       2.530  20.040   6.850  1.00 97.98           C  
ATOM   3051  CZ  PHE C 129       2.221  21.389   6.785  1.00 97.98           C  
ATOM   3052  N   GLU C 130       1.645  17.819  13.154  1.00 97.79           N  
ATOM   3053  CA  GLU C 130       0.943  17.589  14.413  1.00 97.79           C  
ATOM   3054  C   GLU C 130       1.878  17.760  15.606  1.00 97.79           C  
ATOM   3055  CB  GLU C 130       0.317  16.192  14.432  1.00 97.79           C  
ATOM   3056  O   GLU C 130       1.457  18.213  16.673  1.00 97.79           O  
ATOM   3057  CG  GLU C 130      -0.955  16.077  13.604  1.00 97.79           C  
ATOM   3058  CD  GLU C 130      -2.087  16.953  14.117  1.00 97.79           C  
ATOM   3059  OE1 GLU C 130      -2.712  17.673  13.306  1.00 97.79           O  
ATOM   3060  OE2 GLU C 130      -2.350  16.919  15.340  1.00 97.79           O  
ATOM   3061  N   ILE C 131       3.110  17.444  15.414  1.00 98.18           N  
ATOM   3062  CA  ILE C 131       4.082  17.709  16.469  1.00 98.18           C  
ATOM   3063  C   ILE C 131       4.210  19.215  16.686  1.00 98.18           C  
ATOM   3064  CB  ILE C 131       5.460  17.096  16.135  1.00 98.18           C  
ATOM   3065  O   ILE C 131       4.204  19.687  17.826  1.00 98.18           O  
ATOM   3066  CG1 ILE C 131       5.416  15.571  16.280  1.00 98.18           C  
ATOM   3067  CG2 ILE C 131       6.550  17.700  17.026  1.00 98.18           C  
ATOM   3068  CD1 ILE C 131       6.624  14.857  15.689  1.00 98.18           C  
ATOM   3069  N   ALA C 132       4.330  19.975  15.603  1.00 98.40           N  
ATOM   3070  CA  ALA C 132       4.394  21.431  15.704  1.00 98.40           C  
ATOM   3071  C   ALA C 132       3.132  21.991  16.354  1.00 98.40           C  
ATOM   3072  CB  ALA C 132       4.600  22.051  14.325  1.00 98.40           C  
ATOM   3073  O   ALA C 132       3.209  22.851  17.234  1.00 98.40           O  
ATOM   3074  N   ARG C 133       2.016  21.492  15.966  1.00 98.44           N  
ATOM   3075  CA  ARG C 133       0.749  21.954  16.523  1.00 98.44           C  
ATOM   3076  C   ARG C 133       0.664  21.652  18.016  1.00 98.44           C  
ATOM   3077  CB  ARG C 133      -0.429  21.308  15.790  1.00 98.44           C  
ATOM   3078  O   ARG C 133       0.225  22.494  18.801  1.00 98.44           O  
ATOM   3079  CG  ARG C 133      -0.663  21.861  14.393  1.00 98.44           C  
ATOM   3080  CD  ARG C 133      -1.785  21.124  13.676  1.00 98.44           C  
ATOM   3081  NE  ARG C 133      -2.095  21.737  12.387  1.00 98.44           N  
ATOM   3082  NH1 ARG C 133      -3.541  20.068  11.707  1.00 98.44           N  
ATOM   3083  NH2 ARG C 133      -3.132  21.864  10.342  1.00 98.44           N  
ATOM   3084  CZ  ARG C 133      -2.922  21.222  11.482  1.00 98.44           C  
ATOM   3085  N   ASN C 134       1.098  20.517  18.381  1.00 97.92           N  
ATOM   3086  CA  ASN C 134       1.080  20.139  19.790  1.00 97.92           C  
ATOM   3087  C   ASN C 134       2.031  21.003  20.614  1.00 97.92           C  
ATOM   3088  CB  ASN C 134       1.432  18.658  19.953  1.00 97.92           C  
ATOM   3089  O   ASN C 134       1.680  21.452  21.706  1.00 97.92           O  
ATOM   3090  CG  ASN C 134       0.321  17.739  19.485  1.00 97.92           C  
ATOM   3091  ND2 ASN C 134       0.632  16.456  19.345  1.00 97.92           N  
ATOM   3092  OD1 ASN C 134      -0.808  18.179  19.250  1.00 97.92           O  
ATOM   3093  N   LYS C 135       3.181  21.273  20.082  1.00 97.62           N  
ATOM   3094  CA  LYS C 135       4.170  22.082  20.789  1.00 97.62           C  
ATOM   3095  C   LYS C 135       3.669  23.508  20.994  1.00 97.62           C  
ATOM   3096  CB  LYS C 135       5.496  22.096  20.027  1.00 97.62           C  
ATOM   3097  O   LYS C 135       3.989  24.146  22.000  1.00 97.62           O  
ATOM   3098  CG  LYS C 135       6.319  20.828  20.193  1.00 97.62           C  
ATOM   3099  CD  LYS C 135       7.690  20.962  19.543  1.00 97.62           C  
ATOM   3100  CE  LYS C 135       8.538  19.715  19.759  1.00 97.62           C  
ATOM   3101  NZ  LYS C 135       9.078  19.648  21.150  1.00 97.62           N  
ATOM   3102  N   HIS C 136       2.854  23.948  20.092  1.00 97.82           N  
ATOM   3103  CA  HIS C 136       2.367  25.320  20.176  1.00 97.82           C  
ATOM   3104  C   HIS C 136       0.980  25.375  20.808  1.00 97.82           C  
ATOM   3105  CB  HIS C 136       2.337  25.964  18.789  1.00 97.82           C  
ATOM   3106  O   HIS C 136       0.337  26.427  20.814  1.00 97.82           O  
ATOM   3107  CG  HIS C 136       3.695  26.227  18.220  1.00 97.82           C  
ATOM   3108  CD2 HIS C 136       4.338  25.680  17.162  1.00 97.82           C  
ATOM   3109  ND1 HIS C 136       4.560  27.156  18.759  1.00 97.82           N  
ATOM   3110  CE1 HIS C 136       5.678  27.169  18.053  1.00 97.82           C  
ATOM   3111  NE2 HIS C 136       5.569  26.283  17.078  1.00 97.82           N  
ATOM   3112  N   GLY C 137       0.496  24.253  21.195  1.00 97.66           N  
ATOM   3113  CA  GLY C 137      -0.763  24.164  21.918  1.00 97.66           C  
ATOM   3114  C   GLY C 137      -1.976  24.361  21.029  1.00 97.66           C  
ATOM   3115  O   GLY C 137      -3.044  24.752  21.505  1.00 97.66           O  
ATOM   3116  N   LEU C 138      -1.823  24.143  19.783  1.00 98.04           N  
ATOM   3117  CA  LEU C 138      -2.890  24.415  18.826  1.00 98.04           C  
ATOM   3118  C   LEU C 138      -3.966  23.336  18.891  1.00 98.04           C  
ATOM   3119  CB  LEU C 138      -2.326  24.505  17.405  1.00 98.04           C  
ATOM   3120  O   LEU C 138      -5.087  23.543  18.421  1.00 98.04           O  
ATOM   3121  CG  LEU C 138      -1.387  25.679  17.122  1.00 98.04           C  
ATOM   3122  CD1 LEU C 138      -0.827  25.579  15.707  1.00 98.04           C  
ATOM   3123  CD2 LEU C 138      -2.113  27.005  17.323  1.00 98.04           C  
ATOM   3124  N   ASN C 139      -3.617  22.214  19.494  1.00 97.34           N  
ATOM   3125  CA  ASN C 139      -4.582  21.122  19.574  1.00 97.34           C  
ATOM   3126  C   ASN C 139      -5.212  21.031  20.961  1.00 97.34           C  
ATOM   3127  CB  ASN C 139      -3.920  19.793  19.204  1.00 97.34           C  
ATOM   3128  O   ASN C 139      -6.090  20.199  21.196  1.00 97.34           O  
ATOM   3129  CG  ASN C 139      -3.689  19.651  17.713  1.00 97.34           C  
ATOM   3130  ND2 ASN C 139      -2.592  19.000  17.342  1.00 97.34           N  
ATOM   3131  OD1 ASN C 139      -4.488  20.123  16.900  1.00 97.34           O  
ATOM   3132  N   ASP C 140      -4.897  21.901  21.893  1.00 97.49           N  
ATOM   3133  CA  ASP C 140      -5.316  21.814  23.288  1.00 97.49           C  
ATOM   3134  C   ASP C 140      -6.815  22.073  23.428  1.00 97.49           C  
ATOM   3135  CB  ASP C 140      -4.529  22.805  24.148  1.00 97.49           C  
ATOM   3136  O   ASP C 140      -7.451  21.574  24.359  1.00 97.49           O  
ATOM   3137  CG  ASP C 140      -3.096  22.368  24.395  1.00 97.49           C  
ATOM   3138  OD1 ASP C 140      -2.728  21.237  24.010  1.00 97.49           O  
ATOM   3139  OD2 ASP C 140      -2.328  23.160  24.982  1.00 97.49           O  
ATOM   3140  N   TRP C 141      -7.400  22.745  22.448  1.00 96.31           N  
ATOM   3141  CA  TRP C 141      -8.818  23.082  22.511  1.00 96.31           C  
ATOM   3142  C   TRP C 141      -9.681  21.829  22.401  1.00 96.31           C  
ATOM   3143  CB  TRP C 141      -9.187  24.070  21.401  1.00 96.31           C  
ATOM   3144  O   TRP C 141     -10.857  21.843  22.770  1.00 96.31           O  
ATOM   3145  CG  TRP C 141      -9.051  23.509  20.017  1.00 96.31           C  
ATOM   3146  CD1 TRP C 141      -7.938  23.534  19.224  1.00 96.31           C  
ATOM   3147  CD2 TRP C 141     -10.068  22.845  19.261  1.00 96.31           C  
ATOM   3148  CE2 TRP C 141      -9.501  22.492  18.017  1.00 96.31           C  
ATOM   3149  CE3 TRP C 141     -11.406  22.513  19.516  1.00 96.31           C  
ATOM   3150  NE1 TRP C 141      -8.202  22.923  18.020  1.00 96.31           N  
ATOM   3151  CH2 TRP C 141     -11.532  21.509  17.303  1.00 96.31           C  
ATOM   3152  CZ2 TRP C 141     -10.226  21.822  17.029  1.00 96.31           C  
ATOM   3153  CZ3 TRP C 141     -12.126  21.846  18.531  1.00 96.31           C  
ATOM   3154  N   ILE C 142      -9.076  20.691  22.010  1.00 94.77           N  
ATOM   3155  CA  ILE C 142      -9.832  19.486  21.687  1.00 94.77           C  
ATOM   3156  C   ILE C 142     -10.134  18.708  22.966  1.00 94.77           C  
ATOM   3157  CB  ILE C 142      -9.069  18.592  20.684  1.00 94.77           C  
ATOM   3158  O   ILE C 142     -11.120  17.970  23.033  1.00 94.77           O  
ATOM   3159  CG1 ILE C 142      -8.876  19.328  19.353  1.00 94.77           C  
ATOM   3160  CG2 ILE C 142      -9.805  17.265  20.475  1.00 94.77           C  
ATOM   3161  CD1 ILE C 142      -7.922  18.630  18.393  1.00 94.77           C  
ATOM   3162  N   VAL C 143      -9.302  18.961  23.915  1.00 94.60           N  
ATOM   3163  CA  VAL C 143      -9.464  18.215  25.158  1.00 94.60           C  
ATOM   3164  C   VAL C 143     -10.881  18.405  25.695  1.00 94.60           C  
ATOM   3165  CB  VAL C 143      -8.429  18.649  26.220  1.00 94.60           C  
ATOM   3166  O   VAL C 143     -11.379  19.532  25.764  1.00 94.60           O  
ATOM   3167  CG1 VAL C 143      -8.707  17.965  27.557  1.00 94.60           C  
ATOM   3168  CG2 VAL C 143      -7.012  18.338  25.741  1.00 94.60           C  
ATOM   3169  N   GLY C 144     -11.586  17.300  26.000  1.00 89.02           N  
ATOM   3170  CA  GLY C 144     -12.923  17.342  26.571  1.00 89.02           C  
ATOM   3171  C   GLY C 144     -14.020  17.348  25.523  1.00 89.02           C  
ATOM   3172  O   GLY C 144     -15.204  17.270  25.856  1.00 89.02           O  
ATOM   3173  N   GLN C 145     -13.645  17.550  24.278  1.00 78.38           N  
ATOM   3174  CA  GLN C 145     -14.633  17.545  23.204  1.00 78.38           C  
ATOM   3175  C   GLN C 145     -15.205  16.147  22.989  1.00 78.38           C  
ATOM   3176  CB  GLN C 145     -14.016  18.066  21.905  1.00 78.38           C  
ATOM   3177  O   GLN C 145     -14.486  15.152  23.107  1.00 78.38           O  
ATOM   3178  CG  GLN C 145     -13.796  19.573  21.889  1.00 78.38           C  
ATOM   3179  CD  GLN C 145     -14.992  20.335  21.350  1.00 78.38           C  
ATOM   3180  NE2 GLN C 145     -14.967  21.656  21.496  1.00 78.38           N  
ATOM   3181  OE1 GLN C 145     -15.930  19.743  20.807  1.00 78.38           O  
ATOM   3182  N   LYS C 146     -16.505  15.790  23.276  1.00 66.21           N  
ATOM   3183  CA  LYS C 146     -17.159  14.499  23.081  1.00 66.21           C  
ATOM   3184  C   LYS C 146     -17.579  14.309  21.627  1.00 66.21           C  
ATOM   3185  CB  LYS C 146     -18.375  14.369  24.000  1.00 66.21           C  
ATOM   3186  O   LYS C 146     -17.986  15.265  20.963  1.00 66.21           O  
ATOM   3187  CG  LYS C 146     -18.025  14.105  25.457  1.00 66.21           C  
ATOM   3188  CD  LYS C 146     -19.271  13.844  26.293  1.00 66.21           C  
ATOM   3189  CE  LYS C 146     -18.925  13.613  27.757  1.00 66.21           C  
ATOM   3190  NZ  LYS C 146     -20.146  13.380  28.585  1.00 66.21           N  
TER    3191      LYS C 146                                                      
ENDMDL                                                                          
END                                                                             
