# Supplementary material for: Chp1 is a dedicated chaperone at the ribosome that safeguards eEF1A biogenesis
Source: Nat Commun. 2024 Feb 15;15:1382. doi: 10.1038/s41467-024-45645-w (PMC10869706; doi:10.1038/s41467-024-45645-w)
Supplement: Supplementary file 6 — Supplementary Data 3 [file 41467_2024_45645_MOESM6_ESM.zip › TEF1GTPase1250Chp1_5683f.result/config.json]

{
    "num_queries": 1,
    "use_templates": false,
    "use_amber": false,
    "msa_mode": "MMseqs2 (UniRef+Environmental)",
    "model_type": "AlphaFold2-multimer-v2",
    "num_models": 5,
    "num_recycles": 3,
    "model_order": [
        1,
        2,
        3,
        4,
        5
    ],
    "keep_existing_results": false,
    "rank_by": "multimer",
    "pair_mode": "unpaired+paired",
    "host_url": "https://api.colabfold.com",
    "stop_at_score": 100.0,
    "stop_at_score_below": 0,
    "recompile_padding": 1.0,
    "recompile_all_models": false,
    "commit": "d6b0670552ce3f39e20b69f9e01521ca39562336",
    "is_training": false,
    "version": "1.3.0"
}
