# Supplementary material for: Chp1 is a dedicated chaperone at the ribosome that safeguards eEF1A biogenesis
Source: Nat Commun. 2024 Feb 15;15:1382. doi: 10.1038/s41467-024-45645-w (PMC10869706; doi:10.1038/s41467-024-45645-w)
Supplement: Supplementary file 6 — Supplementary Data 3 [file 41467_2024_45645_MOESM6_ESM.zip › TEF1GTPase1250Chp1_5683f.result/TEF1GTPase1250Chp1_5683f.a3m]

#250,146	1,1
>101	102
MGKEKSHINVVVIGHVDSGKSTTTGHLIYKCGGIDKRTIEKFEKEAAELGKGSFKYAWVLDKLKAERERGITIDIALWKFETPKYQVTVIDAPGHRDFIKNMITGTSQADCAILIIAGGVGEFEAGISKDGQTREHALLAFTLGVRQLIVAVNKMDSVKWDESRFQEIVKETSNFIKKVGYNPKTVPFVPISGWNGDNMIEATTNAPWYKGWEKETKAGVVKGKTLLEAIDAIEQPSRPTDKPLRLPLQDMSTFNAETADNLEDIEKQFAVVAVEQAETYWKLLTSVPGSKLRLTKFDDEIYENFMERFPEYKDVERVKKFTEEELKTKEAKERWRKFFTIFEKKIEDYNFGTLLRTDASAEYGQFTTCFVVRLQFYAFEIARNKHGLNDWIVGQK
>UPI000DBDA0C3	UPI001B377998
MGKeERSHINIVVIGHVDSGKSTTTGHLIYKCGGIDQRTIEKFEKEAAELGKGSFKYAWVLDKLKSERERGITIDIALWKFQTAKYEVTVIDAPGHRDFIKNMITGTSQADCAILIIASGTGEFEAGISKDGQTREHALLAFTLGVRQLIVALNKMDTCKWSEDRYNEIVKETSNFIKKVGYNPKAVPFVPISGFNGDNMLEVSSNCPWYKGWEKETKSGKATGKTLLEAIDAIEPPVRPSNKPLRLPLQD-TTLNPEETENFEDIEKQFAVKVVQHMETYWNILEKVPGSKLRLTKFDDEIYEHLKKDFPEFDAKATV---NEDEMKSKDGKERWRKFIAEYENKVEDYNFGTMLRASPDIEYSETGTIFAVRMQFYAIEIARNREGLNDWI----
>A0A1X6P508	A0A1X6PFU9
MGKEKQHVSIVVIGHVDSGKSTTTGHLIYKCGGIDKRAIEKFEKEAAEMGKGSFKYAWVLDKLKAERERGITIDIALWKFETDKYNFTIIDAPGHRDFIKNMITGTSQADLAILVIASPPGEFEAGISQNGQTREHALLAYTLGVKQMIVACNKMDdkNVNWSKDRYEEVSKEMDLYLKKVGYNPAKVPKVPTSGWTGENLFERTGNdhalGKWY------------KGPCLLEALDACDPPKRPVDKPLRLPLQD--------------VEANWAAEAFAFAERHMLLLSSLPSpADVKLTPNDAALHAAFRNAFPD-TDVAVV---HEDAMKSTAGKAAWRAFLEGPAKaAVPDYAFGTLLRLRAAGGYTPDNTTLVSRGVFYAVEAARNAEGVHDGV----
>A0A163LTH5	A0A163MUU4
MGKEKTHVNVVVIGHVDSGKSTTTGHLIYKCGGIDKRTIEKFEKEAAELGKGSFKYAWVLDKLKAERERGITIDIALWKFETPKYHVTVIDAPGHRDFIKNMITGTSQADCGILIIAAGTGEFEAGISKDGQTREHALLAFTLGVRQLIVAINKMDSTKWSEQRFNEIIKEVSGFIKKIGFNPKSVPFVPISGWHGDNMLEESTNMPWYKGWNKETKAGAKSGKTLLDAIDAIDPPQRPSDKPLRLPLQD----------------------AMHHAETYFKLISAMDCSKLRLTTIDDEILKDFEESFPE---IDVLHLDEQKHFKSPEAKEKWRLWINKYEKRVKEFNFGSLVRIDARDDYTEQNTMF--------------------------
>Q9HG72	A0A367JF89
------------------GKSTTTGHLIYKCGGIDKRTIEKFEKEAAELGKGSFKYAWVLDKLKAERERGITIDIALWKFETPKYQITVIDAPGHRDFIKNMITGTSQADCAVLIIAGGTGEFEAGISKDGQTREHALLAFTLGVRQLIVAVNKMDTTKWSEARFNEIVKEVSSFIKKIGYNPKSVPFVPISGWHGDNMLDESTNMPWYKGWNKETKAGAKSGKTLLEAIDNIDPPTRPSDKPLRLPLQD-----ADELEQLEDIEKQWAVKAMHHAETYFKLISTIDPRQFRLTNIDDEILKDFEENFPEI----NVEHLDENHFKTPAAKEKWRNFINKYEKRVNEYNFGSLIRIDCREDYTEQNTMFGVRMQFYAIEIARNKKGLND------
>A0A1Z8JH21	A0A2U9R506
MGKEKQHVNVVVIGHVDSGKSTTTGHLIYKCGGIDKRTIEKFEKEAAELGKGSFKYAWVLDKLKAERERGITIDIALWKFETPKYHVTVIDAPGHRDFIKNMITGTSQADCAILIIAGGVGEFEAGISKDGQTREHALLAFTLGVRQLIVAINKMDSVKWDENRFEEIVKETQNFIKKVGYNPKTVPFVPISGWNGDNMIEASTNCPWYKGWTKETKAGVVKGKTLLEAIDAIEPPVRPTEKPLRLPLQD-ASFDPENPDNLEDIEKQFAVKAVQQMSTYWSLLNAVPPSKLKLTQFDDEIVEEFFKAFPEYNNKEKLAVLNEDELKTKEAKERWREYIKNFENKIDDYNFGTLLRVNASEEYSEENTIFVVRIQFYAFELARNRFGLNDWVYEKK
>A0FJH5	A0A1B2JIR5
MGKEKLHVNVVVIGHVDAGKSTTTGHLIYKCGGIDKRTIEKFEKEAEELGKGSFKYAWVLDKLKAERERGITIDIALWKFETPKYHVTVIDAPGHRDFIKNMITGTSQADCAILVIASSIGEFEAGISKDGQTREHALLAFTLGVKQLIVAINKMDSVKWSQKRYEEIVKETSNFIKKVGYNPKTVPFVPISGWNGDNMIEPSSNCDWYKGWEKETKAgGATKGKTLLEAIDSIDPPSRPTDKPLRLPLQDLSTFNAEEAENLDDIEKQFAVKAVTQAETYWNLLTKIPGTKLKLTPYDDEIFEALLKEFPEFENPDYASKINEDEMKSLAGKDRWRKFMKPLEEKIDDFNFGTLLRTDSSKEYDQEGTIFVVRLQFYAIEIARNKYGLNDWI----
>A0A1Q2YMD5	A0A1Q2YEF0
MGKEKQHVNVVVIGHVDSGKSTTTGHLIYKCGGIDKRTIEKFEKEAAELGKGSFKYAWVLDKLKAERERGITIDIALWKFETPKYHVTVIDAPGHRDFIKNMITGTSQADCAILIIAGGVGEFEAGISKDGQTREHALLAFTLGVRQLIVAVNKMDSVKWDESRFEEIIKETSNFIKKVGYNPKTVPFVPISGWNGDNMIEPSTNCPWYKGWTKETKAsGVVKGKTLLEAIDAIEPPARPTDKPLRLPLQDLANFDPENPDNLEDIEKQFAVKAVQQMSTYWSLLSSVPPSKLKLTKYDDEILEEFYKAFPEY-DEAKLSVLNEDELKSKESKEKWREFIKNFEEKVEDYNFGTLVRKDVSKDYSEENTIFVVRIQFYAIELVRNKLGLNDWVYEKK
>A0A0L8RM96	Q08971
MGKEKSHINVVVIGHVDSGKSTTTGHLIYKCGGIDKRTIEKFEKEAAELGKGSFKYAWVLDKLKAERERGITIDIALWKFETPKYQVTVIDAPGHRDFIKNMITGTSQADCAILIIAGGVGEFEAGISKDGQTREHALLAFTLGVRQLIVAVNKMDSVNWDESRFQEIIKETANFIKKVGYNPKTVPFVPISGWNGDNMIEVTTNASWYKGWEKETKAGVVKGKTLLEAIDAIEMPSRPTDKPLRLPLQDMSTFNAETADNLEDIEKQFAVVAVEQAETYWKLLTSVPGSKLRLTKFDDEIYENFMERFPEYKDVERVKKFTEEELKTKEAKERWRKFFTIFEKKIEDYNFGTLLRTDASAEYGQFTTCFVVRLQFYAFEIARNKHGLNDWIVGQK
>A0A7I9GVF5	A0A6V8RLW0
MGKEKSHINVVVIGHVDSGKSTTTGHLIYKCGGIDKRTIEKFEKEAAELGKGSFKYAWVLDKLKAERERGITIDIALWKFETPKYQVTVIDAPGHRDFIKNMITGTSQADCAILIIAGGVGEFEAGISKDGQTREHALLAFTLGVRQLIVAVNKMDSVKWDESRFQEIVKETSNFIKKVGYNPKTVPFVPISGWNGDNMIEATTNAPWYKGWEKETKAGVVKGKTLLEAIDAIEQPSRPTDKPLRLPLQDMSTFNAETADNLEDIEKQFAVVAVEQAETYWKLLTSVPGSKLRLTKFDDEIYENFMEKFPEYKDVERVKKFTEEELKTKEAKERWRKFFTIFEKKIEDYNFGTLLRTDASAEYGQFTTCFVVRLQFYAFEIARNKHGLNDWIVGQK
>A0A1D8NAB1	Q6CFT2
MGKEKTHVNLVVIGHVDAGKSTTTGHLIYKCGGIDKRTIEKFEKEADELGKGSFKYAWVLDKLKAERERGITIDIALWKFQTPKYYVTVIDAPGHRDFIKNMITGTSQADCAILIIAGGVGEFEAGISKDGQTREHALLAFTLGVKQLIVAINKMDSVKWSQDRYNEICKETANFVKKVGYNPKSVPFVPISGWNGDNMIEASTNCDWYKGWTKETKAGEVKGKTLLEAIDAIEPPVRPSDKPLRLPLQDVNNFNPEEAENLEDIEKQFAVKAVHHLETYWKLLHAVKGSELKLTKIDDQIMTHLITVFPEYLDHEKVRVLDENDMKSPTNKPKWREFMNTYENIIADYNFGTILRVDASKGYTETNTMFVPRMQFLAIEIARNKYGLNDWV----
>A0A1S7HC47	A0A1S7HJE5
MGKEKTHINLVVIGHVDSGKSTSTGHLIYKCGGIDKRTIEKFEKEAAELGKGSFKYAWVLDKLKAERERGITIDIALWKFETPKYNVTVIDAPGHRDFIKNMITGTSQADCAILIIAGGVGEFEAGISKDGQTREHALLAYTLGVRQLIVAVNKMDAVKWDESRFQEIVKETSNFIKKVGYNPKTVPFVPVSGWNGDNMIEPTTNAPWYKGWEKETKAsGVVKGKTLLEAIDAIEPPSRPTDKPLRLPLQDMSTFNAEEAENLEDIEKQFAVVAVEQAETYWKLLSSVPGSKLRLTQIDDEIYTNFMQHFPEYQDVHKLKKFTEEELKSKENKERWRNFCNFYEKTVEDYNFGTLLRLDCSEEYGQFNTVFVVRIQFYAFEIARNRQGLNDWVAEKK
>A0A1G4MBW0	A0A1G4M9B4
MGKEKSHVNVVVIGHVDSGKSTTTGHLIYKCGGIDKRTIEKFEKEAAELGKGSFKYAWVLDKLKAERERGITIDIALWKFETPKYQVTVIDAPGHRDFIKNMITGTSQADCAILIIAGGVGEFEAGISKDGQTREHALLAYTLGVRQLIVAINKMDSVKWDESRYQEIVKETSNFIKKVGYNPKTVPFVPISGWNGDNMIEATTNASWYKGWEKETKAGVVKGKTLLEAIDAIEPPSRPTDKPLRLPLQDMSTFNAETADNLEDIEKQFAVVAVEQAETYWNLITKVPGSKLRLTKHDDEIYEKFMEHFPEYKDVERVRKFTEEELKTKEAKERWRNYIKLFEKKIDDFNFGTLLRTDASQEYGQDTTCFVVRLQFYAFEIARNKHGLNDWAVG--
>A0A1Q2ZY90	A0A1Q3AFX6
MGKEKTHINLVVIGHVDSGKSTTTGHLIYKCGGIDKRTIEKFEKEAAELGKGSFKYAWVLDKLKSERERGITIDIALWKFETPKYHVTVIDAPGHRDFIKNMITGTSQADCAILIIGGGVGEFEAGISKDGQTREHALLAYTLGVKQLIVAVNKMDSVKWDESRFQEIIKETANFVKKVGFNPKTVPFVPVSGWNGDNMIEPTTNASWYKGWEKETKAGVIKGKTLLEAIDAIDPPSRPTDKPLRLPLQDMSTFNANEAENLEDIEKQFAVVAVEQAETYWNLISKVPGSRLRLTKYDDEIYNNFMEHFPEFRDVEKLRKFSEQDIKNKEAKDRWRKFCALYEKTIEDYNFGTLLRTDATQEYGQFSTCFVVRIQFYAFEIARNKHGLNDWAAAKK
>A0A1Y1UIN4	A0A1Y1UA26
MGKDKLHVNVVVIGHVDSGKSTTTGHLIYKCGGIDKRTIEKFEKEAAELGKSSFKYAWVLDKLKAERERGITIDIALWKFETPKYMVTVIDAPGHRDFIKNMITGTSQADCAILIIASGTGEFEAGISKDGQTREHALLAFTLGVRQLIVACNKMDTAKWSEARFNEIVKETSGFIKKVGYNPKTVAFVPISGWHGDNMIEATNNMPWYKGWEKEGKGGAkVTGKTLLDAIDAIEPPTRPTDKPLRLPLQD---FDAETAGNNEEIEMQFAVKTVEHLEAYERLISGIPPRNLKLTPMDNELHENFLSTFPEYASPEALRNLNEDEMKSAKGKERWRNFILPYEKRLKDYNFGTLVRKDSDRGYAEDNSILVTRTQFFAIEIARNRAGLNDKI----
>F2VSH5	A0A0D6EFQ9
------------------------------------------EKEAAELGKGSFKYAWVLDKLKAERERGITIDIALWKFETPKYMITVIDAPGHRDFIKNMITGTSQADCAILIIAAGTGEFEAGISKDGQTREHALLAFTLGVRQLIVAINKMDTTKYSEARYEEIIKETSNFIKKVGFNPKNVPFVPISGWHGDNMIEETTNMPWYKGWKKETKAGEVKGKTLLDAIDAIEPPSRPTDKPLXLPL---SNFNAEEAQNDEAIEMQFAVMCMEQAETYFNLITKMqPSTLKRLTKWDDEIMEAFSKHFPDlVNDDEKLKHLQEDELKSPEGKKRWRDFMMPFEKKIEraqnepdEYNFGTLIRANCEEDYSQDNSIFGYRLQFYAIEIARNRRGLNDVVWKQ-
>A0A6V8HDW2	A0A6V8HAG1
MGKdERSHINIVVIGHVDSGKSTTTGHLIYKCGGIDARTIEKFEKEANELGKGSFKYAWVLDKLKAERERGITIDIALWKFQTAKYEVTVIDAPGHRDFIKNMITGTSQADCAILIIASGTGEFEAGISKDGQTREHALLAFTLGVRQLIVALNKMDTCKWSQDRYNEIVKETSNFIKKVGYNPKNVPFVPISGFNGDNMLEPSPNCPWYKGWEKETKAGKVTGKTLLEAIDAIEPPTRPANKPLRLPLQD---FDPETAENLEDMEKQFAVKAVEHLMTYWSILEKVPGSKLRLTKMDDEILEHFKREFPDFDPAETI---NEDEMKSKAGKEKWRNFMKEYEKTISDYNFGTMLRASPKVEYDQETTIFAMRMQFYAIEIARNRAGLNDWVYEQ-
>A0A2P2H060	A0A100IAK0
MGKEdKQHINIVVIGHVDSGKSTTTGHLIYKCGGIDQRTIEKFEKEAAELGKGSFKYAWVLDKLKSERERGITIDIALWKFQTSKYEVTVIDAPGHRDFIKNMITGTSQADCAILIIASGTGEFEAGISKDGQTREHALLAFTLGVRQLIVALNKMDTCKWSQDRYNEIVKETSNFIKKVGYNPKSVPFVPISGFNGDNMIEASTNCPWYKGWEKETKAGKSTGKTLLEAIDAIEPPVRPTDKPLRLPLQD---FDPETAENFEDMEKQFAVKAVEHLMTYWSILEKVPGSKLRLTKMDDEILESFQKEFPDFDPAETL---DEDKMKSKEGKEKWRNWINQYEKIIEDFNFGTMLRASPKVEYDRDTTIFAMRMQFYAVEIARNRAGLNDWI----
>D7GAW4	G3Y908
---------------------------------------------------------------------------ALWKFQTGKYEATVIGNYGHRDFIKNMITGTSQADCAILIIASGTGEFEAGISKDGQTREHALLAFTLGVRQLIVALNKMDTCKWSEDRYNEIVKETSNFIKKVGYNPKGVPFVPISGFNGDNMLEPSPNCPWYKGWEKETKAGKVTGKTLLEAIDAIEPPVRPSNKPLRLPLQD---FDPETAENFEDMEKQFAVKAVEHLMTYWSILEKVPGSQLRLTKMDDDILESFQKEFPDFDPAETL---NEDKMKSKEGKEKWRNWINQYEKIIEDFNFGTMLRASPNVEYDRDTTIFanrriAMRMQFYAIEIARNRAGLNDWI----
>A0A507R686	A0A507QMH9
MGKEdKTHINIVVIGHVDSGKSTTTGHLIYKCGGIDSRTIEKFEKEAAEMGKGSFKYAWVLDKLKAERERGITIDIALWKFQTSKYEVTVIDAPGHRDFIKNMITGTSQADCAILIIASGTGEFEAGISKDGQTREHALLAFTLGVRQLIVALNKMDTCKWSEDRYNEIVKETSNFIKKVGYNPKSVPFVPVSGFNGDNMIEPSTNCPWYKGWEKETKAGKTTGKTLLEAIDAIEPPVRPVNKPLRLPLQD---FDPEKAENLEDMEKQFAVKAVEHLMTYWSILEKVRGSQLRLTKMDDEIYDDFRETFPDFDPAETL---DENKMKSKEGKEKWRNFMMKYEKKINDYNFGTIIRTNPKSEYEQDTTIFGVRMQFYAIEIARNRAGLNDWV----
>Q7Z8V4	Q7S1X3
------------------------------------------------------------DKLKAERERGITIDIALWKFETPKYYVTVIDAPGHRDFIKNMITGTSQADCAILIIAAGTGEFEAGISKDGQTREHALLAYTLGVKQLIVAINKMDTTQWSQTRFEEIIKETKNFIKKVGYNPAGVAFVPISGFNGDNMLEPSTNCPWYKGWEKETKAGKATGKTLLEAIDAIEPPKRPTDKPLRLPLQD---FDAENADNFEDIEKQFAVKAVQQMATYWAILEKVPGSKLRLTKMDDDIFEHLKRDFPEFDPAEPI---NEDEMKSKTGKERWRTFMMAYDKKIDDYNFGTLLRASPKTEYGEKETIFVPRMQFYAVEIARNRAGLNDWI----
>A0A0F8B2X2	A0A0F8BU99
MGKEdKSHINIVVIGHVDSGKSTTTGHLIYQCGGIDKRTIEKFENksplfplivEAAELGKGSFKYAWVLDKLKAERERGITIDIALWKFETPKYYVTVIDAPGHRDFIKNMITGTSQADCAILIIAAGTGEFEAGISKDGQTREHALLAFTLGVKQLIVAINKMDTAKWAEARFNEIIKETSTFIKKVGYNPKTVAFVPISGFNGDNMLAPSTNCPWYKGWVKEVKGGTSTGKTLLEAIDAIETPKRPTEKPLRLPLQD---FNPEQADNLEDIEKQFAVKAVQHMEVYMRILQTVPGSTVRLTKIDDEIMEHLAKDFPEF---DPAKPIDENEMKSARGKERWRNFMMAYEKRVDDYNFGTIMRIAPNTDYGQHTTIFVPRMQFYAIEIARNRAGLNDWI----
>A0A5D3B094	A0A1E3K670
MGKEKGHVNVVVIGHVDSGKSTTTGHLIYKCGGIDKRTIEKFEKEAAELGKSSFKYAWVLDKLKAERERGITIDIALWKFETPKYNVTVIDAPGHRDFIKNMITGTSQADCAILIIATGIGEFEAGISKDGQTREHALLAFTLGVRQLIVACNKMDTCKWSEDRFNEIVKETTTFIKKVGYNPKSVPFVPISGWHGDNMLEETTNMGWYKGWTKETKAGVSKGKTLLEAIDAIEPPVRPTDKALRLPLQD-TAFDPETAGNAGEIEMQFAVKTVEHLEAYEKILQTLPPKLIKFTPIDEEIYEDLLEVFPEFKFEENLRTLNEDEMKSRQGKERWRKFIMPYEKKVTDYNFGTLVRARSDELYTETNSVLVTRVQFFAIEIARNRAGLN-------
>A0A4Q1BPE8	A0A4Q1BSL3
MGKEKLHVNVVVIGHVDSGKSTTTGHLIYKCGGIDKRTIEKFEKEAAELGKGSFKYAWVLDKLKAERERGITIDIALWKFETPKYMITVIDAPGHRDFIKNMITGTSQADCAILIIASGTGEFEAGISKDGQTREHALLAFTLGVRQLIVACNKMDTAKWSEDRFNEIVKETSNFIKKVGYNPKAVAFVPISGWHGDNMLEESANMPWYKGWQRETKAGTVKGKTLIDAIDAIEPPSRPTDKPLRLPLQD---FDPETAGNAAEIEQQFAVKTVEHLETYEKLITSLPPNKLKLTPIDDEIHEHFLTHFPEYKWEDALRNLDEDEMKSSHGKEKWRNFIQVYEKKLKDYNFGTLVRKDSEKLYSEENSILVTRIQFFAIEISRNRAGLNDKI----
>A0A0K3C7H5	M7WW19
MGKEKGHVNVVVIGHVDSGKSTTTGHLIYKCGGIDKRTIEKFEKEAAELGKGSFKYAWVLDKLKAERERGITIDIALWKFETPKYMITVIDAPGHRDFIKNMITGTSQADCAILIIAAGTGEFEAGISKDGQTREHALLAFTLGVRQLIVAINKMDTTKYSEARYEEIIKETSNFIKKVGFNPKGVPFVPISGWHGDNMIEATTNMPWYKGWKKETKSGEVTGKTLLDAIDAIEPPSRPTDKPLRLPLQD-STFDPENAQNDEQIEMQFAVACMEQAEAYFNLITKVKPSELkRLTKYDDEIMKAFEQHFPDYQSDERLRLLKEDELKSAEGKKRWREFMTdkVFPESMReaiDYNFGTLIRANCEDDYTQENSIFGYRLQFYAIEIARNRRGLNDkvWEQAQK
>A0A5C5G5U8	A0A5C5G453
MGKEKGHVNVVVIGHVDSGKSTTTGHLIYKCGGIDKRTIEKFEKEAAELGKGSFKYAWVLDKLKAERERGITIDIALWKFETPKYMITVIDAPGHRDFIKNMITGTSQADCAILIIAAGTGEFEAGISKDGQTREHALLAFTLGVRQLIVAINKMDTTKYSEARYEEIIKETSNFIKKVGFNPKNVPFVPISGWHGDNMIEATTNMPWYKGWKKDTKSGEVTGKTLLDAIDAIEPPSRPTDKPLRLPLQD------------------FAVQCAEQAETFFNLITQVqPSTLKRLTKWDDDIVEAFLAAFPEYDDADKLRVLDEDEIKSPAGKKRWRDFMMPFEKKIDEYNFGTLIRLDCTQDYSEANSMFGYRLQFYALEILRNRKGLND-AVWQK
>A0A1V0JIC9	UPI0018767712
---------------------------------------------------------------------------------------------------RNMITGTSQADCAILIIAAGTGEFEAGISKDGQTREHALLAFTLGVRQLIVAINKMDTTKWSEDRFNEIIKETSNFIKKVGYNPKAVAFVPISGWHGDNMLEESTNMPWYKGWTKETKAGVVKGKTLLDAIDAIEPPVRPSDKPLRLPLQD---FDPKNAQNLMEIEKQFAVKAVEQAQTYWNLLEKVAPKDLRLTKYDDEIFEHVMKDFPELAEepYDKLVKIDEELMKSPEGKERWRKFIAEYEKKIKDFNFGSLIRTDATQEYGETNTIFVTRIQFYAYEICRNKLGLND------
>A0A1Q3E953	A0A1Q3DXN1
MGKEKSHVNVVVIGHVDSGKSTTTGHLIYKCGGIDKRTIEKFEKEAAELGKGSFKYAWVLDKLKAERERGITIDIALWKFETPKYVVTVIDAPGHRDFIKNMITGTSQADCAILIIAGGTGEFEAGISKDGQTREHALLAFTLGVRQLIVAVNKMDTTKWSEDRFNEIIKETSTFIKKVGYNPKAVAFVPISGWHGDNMLEESVNMPWYKGWTKETKAGVVKGKTLLDAIDAIETPVRPSDKPLRLPLQD---FDPQNAQNLVEIEKQFAVKAVEQAQTYWNLLAKVQPKELRLTKLDDEIFQHTMEAFPELakEPYENLTKLDEEWMKSAEGKERWRKFIMSYEKKVKDHNFGSLIRMNARDEYAEKNTIFVTRIQFYAIEISRNRLGLND------
>A0A5C3NIM3	A0A5C3NA45
MGKDKTHVNVVVIGHVDSGKSTTTGHLIYKCGGIDKRTIEKFEKEAAELGKGSFKYAWVLDKLKAERERGITIDIALWKFETPKYMVTVIDAPGHRDFIKNMITGTSQADCAILIIAAGTGEFEAGISKDGQTREHALLAFTLGVRQLIVAVNKMDTTKWSEDRFNEIIKETSTFIKKVGYNPKAVAFVPISGWHGDNMLEESSNMTWYKGWTKETKAGVVKGKTLLDAIDAIEPPTRPSDKPLRLPLQD---FDPNNAQNLVEIEKQFAVKAVEHAQTYWNLLEKIPPRQLKLTKLDDEIFDHVMKDFPElaQEPHEKITKIDEEWMKSKEGKERWRKFIEAYEKKVKDYNFGSLIRTDAREEYAELNTIFVTRIQFYAYEICRNRLGLND------
>A0A7D8V117	A0A7D8Z5J4
--QDKLHVNVVVIGHVDSGKSTTTGHLIYKCGGIDKRTIEKFEKEAAETGKGSFKYAWVMDKLKAERERGITIDIALWKFETPKYQVTVIDAPGHRDFIKNMITGTSQADCAILIIASGVGEFEAGISKDGQTREHALLAFTLGVRQLIVACNKMDTAKWSEDRFNEIVRETSGFIKKVGYNPKSVPFVPISGWHGDNMIEETTNMPWYKGWTKETKAGSAKGKTLLEAIDAIDPPTRPTDRPLRLPLQD-----------------QWSVKTVEHMEAYENLITTTDPKTIKLTSIDDEIHAHLLDKFPEFKDHANLRVVDENWLKSKEGKERWREWLANYEQSLPDYNFGTMLRARSDELYSEHNAILVLRAQFVAIEIARNRAGLNE------
>A0A163GAQ2	A0A162XM47
MGKEKTHINVVVIGHVDSGKSTTTGHLIYKCGGIDKRTIEKFEKEAAELGKGSFKYAWVLDKLKAERERGITIDIALWKFETPKYMVTVsmcapflhiarvvfsccllavvgtlalaaatllasLDAPGHRDFIKNMITGTSQADCAILIIAAGTGEFEAGISKDGQTREHALLAYTLGVKQLIVAINKMDTTKWSEARFTEIIKETSNFIKKVGYNPKHVAFVPISGFNGDNMIEPSSNCPWYKGWEKETKTKST-GKTLLEAIDAIDTPTRPTDKPLRLPLQD------EQADNFEDIEKQFAVKVVQHMETYWNILEKVKGSTLRLTKIDDEIYEHFQKEFP---DFDASATINEDEMKSKAGKERWRNFINVYDKKVEDFNFGAMLRASPKTDYTQEGTIFAVRMQFYAVEIARNRQGLNDWVYEQ-
>UPI001874548D	UPI0018767338
MGKEdKTHINVVVIGHVDSGKSTTTGHLIYQCGGIDKRTIEKFEKEAAELGKGSFKYAWVLDKLKAERERGITIDIALWKFETPKYYVTVIDAPGHRDFIKNMITGTSQADCAILIIAAGTGEFEAGISKDGQTREHALLAYTLGVKQLIVAINKMDTTKWSEDRYQEIIKETSNFIKKVGYNPKTVAFVPISGFHGDNMLAPTTNASWYKGWEKEGKGGKVTGKTLLEAIDSIEPPKRPTDKPLRLPLQD---------------------------ETYWKILEKVKGSTLRLTKIDDEIYEHFQKEFPEFDPAATI---NEDEMKSKDGKDRWRKFMMAYEKKVDDYNFGTMVRANPKWEYGQ-------------------------------
>Q6FMI3	A0A0W0D901
MGKDKQHVNVVVIGHVDSGKSTTTGHLIYKCGGIDKRTIEKFEKEAAELGKGSFKYAWVLDKLKAERERGITIDIALWKFETPKYHVTVIDAPGHRDFIKNMITGTSQADCAILIIAGGVGEFEAGISKDGQTREHALLAFTLGVRQLIVAVNKMDSVKWDESRFAEIVKETSNFIKKVGYNPKTVPFVPISGWNGDNMIEATTNASWYKGWEKETKAGVVKGKTLLEAIDAIEPPTRPTDKPLRLPLQDLNSFDPNTAENSEDIEKQFAVVAVEQAETYWKLITSIPGSKLRLTKLDDEIYELFMERFPEYKDVERLRKFDEEELKNKVAKERWRQFANYFEKKVEDFNFGTLLRTDANAEYGQFTTCFVVRIQFYAFEIARNRHGLNDWAVGHQ
>A0A642UEZ6	A0A642V0P9
MGKDKAHVNVVVIGHVDAGKSTTTGHLIYKCGGIDKRTIEKFEKEADELGKGSFKYAWVLDKLKAERERGITIDIALWKFETPKYHVTVIDAPGHRDFIKNMITGTSQADCAILIIASGVGEFEAGISKDGQTREHALLAYTLGVKQLIVAINKMDSVKWDKNRFDEIVKETTNFVKKVGYNPKTVPFVPISGWNGDNMIEASTNCPWYKGWEKETKAGKSTGKTLLEAIDAIEPPTRPTDKPLRLPLQD---FDAENAENLEDIEKQFAVKAVKQMMTYWGLLETVGGSNLKLTPHDDDIFNTLLEDFPEFKDKENVKVIKEEEMKSPEGKKRWRDFCEKF-NEMDDYNFGTMLRAKSDEEYTEENTIFAVRIQFYAIEIARNRYGLNDWV----
>A0A367Y5N6	A0A367YJS7
MGKEKTHVNVVVIGHVDSGKSTTTGHLIYKCGGIDKRTIEKFEKEAAELGKGSFKYAWVLDKLKAERERGITIDIALWKFETPKYHVTVIDAPGHRDFIKNMITGTSQADCAILIIAGGTGEFEAGISKDGQTREHALLAYTLGVKQLIVAVNKMDSVKWDKNRFEEIIKETSNFVKKVGYNPKTVPFVPISGWNGDNMIEASTNCPWYKGWEKETKAGKVTGKTLLEAIDAIEPPTRPTDKPLRLPLQD---FDAEQADNLEEIEMQFAVKAVEQAETYYKLLQHIKGSSLKLTKHDDEIFEKLLEDFPEFKEPKNAAVISEEEMKSPAGKAKWRTFCEKF-KEIEDYNFGTLLRLKADEEYTEKNTMFAVRIQFYAIEIARNRYGLNDWICEKK
>T1W2X0	A0A4E9DHM9
-----------------------TGHLIYQCGGIDKRTIEKFEKEAAELGKGSFKYAWVLDKLKAERERGITIDIALWKFETPRYYVTVIDAPGHRDFIKNMITGTSQADCAILIIAAGTGEFEAGISKDGQTREHALLAYTLGVKNLIVAINKMDTTKWSEARYQEIIKETSSFIKKVGYNPKAVAFVPISGFNGDNMLTASTNCPWYKGWEREIKSGQLSGKTLLEAIDSIEPPKRPIDKPLRLPLQD---FDAENAQNNEDIEKQFAVKVVQHMQTYWSILERVKGSSLRLTKIDGEIMEHLKEAFP---DFDPAAKVDEDAMKSKDGKNRWREFMMKYEKKVDDYNFGTMVRDSPKVEYEENTTIFVPRMQFYAFEIARNRAGLNDWIYEQ-
>A0A2K0T1A1	G0RKW4
MGKeEKTHINVVVIGHVDSGKSTTTGHLIYQCGGIDKRTIEKFEKEAAELGKGSFKYAWVLDKLKAERERGITIDIALWKFETPKYYVTVIDAPGHRDFIKNMITGTSQADCAILIIAAGTGEFEAGISKDGQTREHALLAYTLGVKQLIVAINKMDTANWAEARYLEIIKETSNFIKKVGFNPKTVAFVPISGFNGDNMLAASTNCPWYKGWEKETKAGKSTGKTLLEAIDAIEPPKRPTDKPLRLPLQD---FNAEDAGNMEDMEKQFAVKVVQHMATYWSILEKVKGSSLRLTKIDDEIYEHLKEAFPEFDPAATI---DEDQMKSKTGKERWREFMMKYEKKVDDYNFGTMVRNNAKAEYEQDTTIFVPRMQFYAIEIARNKHGLNDWI----
>A0A2N1LFM5	A0A2N1LBM5
MGKEdKTHINVVVISHVDSGKSTTTGHLIYQCGGIDRRTIEKFEKEAAELGKGSFKYAWVLDKLKAERERGITIDIALWKFETPKYYVTVIDAPGHRDFIKNMITGTSQADCAILIIAAGTGEFEAGISKDGQTREHALLAYTLGVKQLIVAINKMDTANWAEARYQEIIKETSNFIKKVGFNPKAVAFVPISGFNGDNMLQPSTNCPWYKGWEKETKAGKFTGKTLLEAIDSIEPPKRPTDKPLRLPLQD---FNADDAGNMEDMEKQFAVKVVQHMATYWAILEKVKGSGLRLTKIDDEIYDHLKEAFPEFDPAATI---DEDQMKSKTGKERWRAFMMKYEKKVDDYNFGTMVRNNAKAEYEQDTTIFVPRMQFYAIEIARNRSGLNDWI----
>A0A059J3N5	A0A059JE76
MGKdEKGHINLVVIGHVDSGKSTTTGHLIYKCGGIDQRTIEKFEKEAEELGKKSFKYAWVLDKLKAERERGITIDIALWKFETPKYNVTVIDAPGHRDFIKNMITGTSQADCAILIIAAGTGEFEAGISKDGQTREHALLAFTLGVKQLIVAINKMDTTNWSEDRFKEIIKEVTNFIKKVGYDPKGVPFVPISGFNGDNMIEASTNCPWYKGWNKETKAGGAKtGKTLLEAIDAIDMPTRPTDKPLRLPLQDLGSFDPETAQNLEDMEKQFAVKAVQQMSTYWAILERAPGSKLRLTKLDDEIYESFKTEFPDFDPAATI---NEDEMKSKAGKEKWRNWMKQYEEKVADYNFGTLLRANPKFEYGEKETIFVVRMQFYAIEIARNRAGLNDWVYEQ-
>A0A4S8S657	A0A4V4I6Z1
MGKEKSHINVVVIGHVDSGKSTTTGHLIYKCGGIDKRTIEKFEKEAAELGKGSFKYAWVLDKLKSERERGITIDIALWKFETPKYMVTVIDAPGHRDFIKNMITGTSQADCAILIIAAGTGEFEAGISKDGQTREHALLAYTLGVKQLIVAINKMDTTKWSEARYQEIIKETSGFIKKVGYNPKHVPFVPISGFNGDNMIEVSSNCPWYKGWEKETKTKST-GKTLLEAIDAIDTPSRPTDKPLRLPLQD--SLTAEQQDNFEDIEKQFAVKAVQHMTTYWSILEKVPGTKLRLTKIDDEIYEHFKKEFPDYDPKATI---NEDEMKSKAGKERWRNFINHYEKKVDDYNFGTLLRSNPAFEYGQDETIFAVRMQFYALEILRNREGLNDWIYekaqGQK
>A0A3B6XIV0	A0A371DS49
--------------------------------------------------------------------------------------------------IKNMITGTSQADCAILIIAAGTGEFEAGISKDGQTREHALLAFTLGVKQLIVAVNKMDTTKWSEDRFNEIVKEVATFIKKVGYNPKAVPCVPISGWHGDNMLEESTNMPWYKGWVKETKAGVVKGKTLLDAIDAIEPPVRPSDKPLRLPLQD---FDPNNAQNLVEIEKQFAVKAVEHAQTYWNLLEKVKPQDLKLTPIDDEIFEHTMKEFPELSEnnYEKLIKIDEDWMKSEEGKKRWRNFMMQYEKKIKDYNFGSLIRTDAREEYSETNTIFVTRIQFYAFEIARNRLGLND------
>A0A060SM42	A0A060SD18
MGKEKTHVNVVVIGHVDSGKSTTTGHLIYKCGGIDKRTIEKFEKEAAELGKGSFKYAWVLDKLKAERERGITIDIALWKFETPKYMVTVIDAPGHRDFIKNMITGTSQADCAILIIAAGTGEFEAGISKDGQTREHALLAFTLGVRQLIVA--------WSEDRFNEIIKETSTFIKKVGYNPKAVPFVPISGWHGDNMLEESTNMPWYKGWTKETKAGVVKGKTLLDAIDAIEPPVRPSDKPLRLPLQD---FDPNNAQNLIEIEKQFAVKAVEHAQTYWNLLEKVNPRELRLTKMDDEIFEHAMKEFPELaeNNYEKLLVIDEDWLKSESGKKRWRDFIQQYEKKIQDYNFGSLIRTDARQEYSETNTIFVTRIQFYVFEIARNRLGLND------
>A8BVR3	A0A132NUN8
MGKEKKHINLVVIGHVDNGKSTLTGHLIYKCGGIDQRTIDEYEKRATEMGKGSFKYAWVLDQLKDERERGITINIALWKFETKKYIVTIIDAPGHRDFIKNMITGTSQADVAILVVAAGQGEFEAGISKDGQTREHATLANTLGIKTMIICVNKMDdgQVKYSKERYDEIKGEMMKQLKNIGWkKAEEFDYIPTSGWTGDNIMEKSDKMPWY------------EGPCLIDAIDGLKAPKRPTDKPLRLPIQD---------ENERSIEERWAEAAAKYAEIIEKLLVSAGRKsidhlhRMRFTPMDNEIYKIFRTAFPEL-DVKRVDVAS---LKSAEAKAKWYMILESWKDSLKDYNTGTLLRIDCAVPLSPENSCIVPRSQFYCIEIARCREGLNDEFV---
>A0A4Z1TD68	A0A4Z1TBL7
MGKEKKHINLVVIGHVDNGKSTLTGHLIYKCGGIDQRTIEEYEKRAAEIGKSSFKYAWVLDQLKDERERGITINIALWKFETKKYVVTIIDAPGHRDFIKNMITGTSQADVAILVVAAGQGEFEAGISKDGQTREHATLANTLGIKTMIICINKMDdpQVKYSKERYEEIKTEMMKQLKNIGWkKAEEFDYIPTSGWTGDNIMERSDKMPWY------------EGPCLIDAIDGLKAPKRPTDKPLRLPIQD----------NDEGIEMRWAEAAVKYSSTIDKLLVAAGRRSLdhlhrfRFTPIDNDIYKKFRGLFPEMD----VCHLDVAKLKSPEEKQKWYFILESWKTALKEYNTGTLIRVDAEKPFGPTNSCVVPRSQFYCIEIARCREAINDKYV---
>P51554	T2M6R1
--KVKPHINIVVIGHVDSGKSTSTGHMIYKCGGIDKRQIEKFEKEAQEMGKGSFKYAWVLDKLKAERERGITIDIALWKFETTKYVVTIIDAPGHRDFIKNMITGTSQADCAVLIVASSTGEFEAGISKNGQTREHALLAFTLGVKQMIVAVNKIDNTEppYSEARFNEIKKEISAYVKKVGYDPKTVPVLPVSGWHGDNMIEPSPNMSWYKGWEVEYKdTGKHTGKTLLEALDNIPLPARPSSKPLRLPLQD----------NDSSVELLWAMKAHKHAEVYMKLLKAVDSSKVKLTKYDDLIYRMFKKDFSDI----NVEQLDEDMFKSKTAKEKWRPFCEDFKGKIESYNFGTLIRKNVHEDYSEDNSFLTTRIQFLAVEIVRNRHGLNSFYKNVK
>A0A6P8HMH9	A0A6P8JCP1
--KEKEHVNIVVIGHVDSGKSTTTGHLIFKCGGIDKRAIEKFEKEATEMGKGSFKYAWVLDKLKAERERGITIDIALWKFETTKYYVTVIDAPGHRDFIKNMITGTSQADCAVLIVASGTGEFEAGISKNGQTREHALLAFTLGVKQMIVACNKMDNTEppYSEDRFKEIEKEVSNYLKKIGYNPKKIHFVPISGWHGDNMLEKSDNMKWWSGFELFNKsAGAKTGYTLFDALDDVNIPERPTKKALRLPLQD----------NNPEVEVAWAIKAHTHAETYFKLISAFDSSKLKLTNYDDDIYRQFKRYFK----TLQVKVIKEEEFKSEIAKARWRPFCNLFKNKVEDYNFGTLLRIDCDKGYNEENTILVTRIQFLAVEIARNRRHLNN------
>C1LBW2	Q5DA39
MPSDKEHINIVVIGHVDSGKSTTTGHLIYKCGGIDKRTIDKFEKEACEMGKGSFKYAWVLDKLKAERERGITIDIALWKFCTSKYDVTVIDAPGHRDFIKNMITGTSQADCAILIVAAGVGEFEAGISKNGQTREHALLAYTLGVKQLVVAINKMDSTEppFSEDRYKEIIKEVSGYIKKVGYNPAAVPFVPISGWHGDNMIEKSSNMPWYKGWEitrvKDGKNVTETGYTLLEALDKMEPPSRPTDKPLRIPLQDMTWYDAEKCVNHPDIEMQWAEHCVRHAEAYFRLLCSVSDpSELRLTAVDEVIFDKFLEMFGDIPlDV-----ISEDSLKSEQSKAKWRIYCNEFEGKVEDFNLGTLFRLDASKGYCPENTCIVPRIQFLALETARNRLGIN-------
>UPI0001A632D0	A0A5K4FE28
MPPDKEHINIVVIGHVESGKSTTTGHLIFKCGGIDKRAIE-----------------------------------------------------------KNMITGTSQADCAMLIVAAGVGEFEAGISKNGQTREHALLAYTLGVKQLIIAINKMD----------------------------------------------------------------------------------------------MISSDAEKYVNDPNIEIQWAEHCFRHAEAYFRLLCSVSDpSKLKLTALDDVIFDKFM---GEFSDVQ-LDVISEDSLKSEQSKAKWRAFCNAFEGKVEDFNFGTLLRLDASKGYFPENTCIVPRIQFLALEIARNRLGINN------
>A0A430Q9R3	A0A430QGH3
MSSQPDHINAVVIGHVDSGKSTTTGHLIYKCGGIDKRAIEKFEKEAAEMGKGSFKYAWVLDKLKAERERGITIDIALWKFDTNKYKVTVIDAPGHRDFIKNMITGTSQADCAMLIVAAGVGEFEAGISKNGQTREHALLAYTLGVKQLIVAINKMDCTEppFSEDRYKEIVKEVSGYIKKVGYNPAAVPFVPISGWHGDNMVERSTNMPWFKGWEvtrvKDGKNVTDTGYTLIEAIDKMNPPTRMTEKPLRIPLQD------------------------------------------------------------EFSDIQ-LDVISEDSLKSEQSKAKWRSFCNEFERKVEDFNFGTLLRLDASKGYCPENTCIgriffylnvfctVPRIQFLALEIARNRLGINN------
>A0A4E0QUC0	A0A4E0RKN5
MAPVKEHINIVVIGHVDSGKSTTTGHLIYKCGGIEKRAIEKFEKEAAEMGKGSFKYAWVLDKLKAERERGITIDIALWKFETDKKFVTVIDAPGHRDFIKNMITGTSQADCAVLIVAAGTGEFEAGISKDGQTREHALLAYTLGVKQLIVAVNKMDSTQppYSETRFEDIKKEVTGYVKKVGFDTKTVPFIPISGWVGDNMLEKSDKMPWFKGWVTERKDVKKTGFTLYDALDSIDPPERPTN----------------------NIEIGWAIKSFEHAEAHFRLLCSVDDAKnLRLTGLDDEIYEEFTNLFPDLK----VDVISEDELKSAESKANWRVFCNRFEDKVDDFNWATLFRLDASKGYDEENTCIVPRIQFLALEIARNRKGVN-------
>A0A074ZHY3	A0A074ZRE8
----KEHINIVVIGHVDSGKSTTTGHLIYKCGGIDKRAIEKFEKEAAEMGKGSFKYAWVLDKLKAERERGITIDIALWKFETAKYFVTVIDAPGHRDFIKNMITGTSQADCAVLIVAAGTGEFEAGFSKDGQTREHALLAYTLGVKQLIVAVNKMDSTtpPYSEERFNEVEKNVSAYVKKIGYNPKTVPFVPISGWNGDNMLEKSDKMPWFKGWKVERKSGEVTGVTLFQALDSIDPPSRPTDKPLRLPLQD-------------NIELQWAIRSYEHAETHFRLLCSVSDlAGLRLTRMDDRIYEEFCKVFPDLD----VSLLSEDQLKSPESKALWRDFCNKFSEELEDYNLATLFRLDASKAYDEHNTCVgrlfllnlhslsVPRIQFLALEIARNRRGDN-------
>A0A0R3WSN7	A0A0R3X967
MGKEKTHINLIVIGHVDSGKSTSTGHLIYKCGGIDKRTIEKFEKEAAEMGKSSFKYAWVLDKLKAERERGITIDIALWKFETPKYLVTIIDAPGHRDFIKNMITGTSQADCAILVVAAGTGEFEAGISKNGQTREHALLAFTLGVKKLIIAVNKMDAVDYSEKRFQEISSEMKAYIKKVGYNPDTVNIVPISGWVGDNMLEPSPNMPWY------------KGPTLLASIDLVEPPTRPVDKPLRLPLQD--------------VEMSWAMAAYDHAETHYNILCAVPDARlLRLSAIDDRICTAFCKTFPNL-DVDCV---SEDDIKSKEQKELWRSFCNEFDGVVEDYNRGTLLRLDSSRGYDENNTCIVPRVQFLAIEIARNRRGLNNRI----
>A0A068YIV7	A0A068YCB0
MGKEKTHINLIVIGHVDSGKSTSTGHLIYKCGGIDKRTIEKFEKEAAEMGKSSFKYAWVLDKLKAERERGITIDIALWKFETPKYLVTIIDAPGHRDFIKNMITGTSQADCAILVVAAGTGEFEAGISKNGQTREHALLAFTLGVKKLIIAVNKMDAVDYSEKRFQEISSEMKAYIKKVGYNPDTVNIVPISGWVGDNMLEPSPNMPWY------------KGPTLLASIDLIEPPTRPVDKPLRLPLQD--------------LEMSWAIAAYAHAETHYNILCAVPDARiLRLSAVDDRICKAFSETFPHL----NVDCFTEDDIKSEEQKELWRSFCNEFDGVVEDYNRGTLLRLDSSGGYDEKNTCIVPRVQFLAIEIARNRRGLNNRI----
>A0A0R3SCG6	A0A0R3SV23
MAKEKIHINLIVIGHVDSGKSTSTGHLIYKCGGIDKRTIEKFEKEAADIGKSSFKYAWVLDKLKAERERGITIDIALWKFETPKYMVTIIDAPGHRDFIKNMITGTSQADCAILIVAAGTGEFEAGISKNGQTREHALLAFTLGVKQLIIAVNKMDAVQYDEKRFNEISAEMKAYIKKVGYNPEKVNIVPISGWVGDNMLESSSNMPWY------------KGPTLLQCIDLIEPPTRPVDKPLRLPLQD----NAADCVNDESIEMSWAIAAYDHAEVHYDVLSAVPDAKvLRLSPFDDKIYAEFCKTFPDF-DVER---FTEGDIKSNEQKELWRNFCNNFDGVVDDFNRGTLLRLDSSQEYSESNTCIVPRVQFLAIEIARNRRGINNRIHKMK
>A0A7E4VXZ2	A0A7E4VQP9
MGKEKVHINIVVIGHVDSGKSTTTGHLIYKCGGIDKRTIEKFEKEAQEMGKGSFKYAWVLDKLKAERERGITIDIALWKFETAKYYVTIIDAPGHRDFIKNMITGTSQADCAVLVVACGTGEFEAGISKNGQTREHALLAQTLGVKQLIVACNKMDTTEppFSEARYTEVSNEVSNFIKKIGYNPKTVAFVPISGFNGDNMLEVSPNMTWFKGWSVERKEGNATGKTLLEALDAIVPPQRPTNRPLRLPLQD--------------LEFAWVMQATEKASIHMNVIMAVDTRKLKLTKDQDEIYAKFREMFPNLD----VRSVDENELKA-DNKATWAEFCKHFE-TVDDYNFGTIMRIKADGIYNSENTIICPKIIFLAVEGARNVEGINE------
>E3MCI0	E3N1N0
MGKEKVHINIVVIGHVDSGKSTTTGHLIYKCGGIDKRTIEKFEKEAQEMGKGSFKYAWVLDKLKAERERGITIDIALWKFETAKYYITIIDAPGHRDFIKNMITGTSQADCAVLVVACGTGEFEAGISKNGQTREHALLAQTLGVKQLIVACNKMDSTEppFSESRFTEITNEVSGFIKKIGYNPKAVAFVPISGFNGDNMLEASPNMPWFKGWAVERKEGNASGKTLLEALDAIIPPQRPTDRPLRLPLQD----------NDESIEMAWAIKAGERSEIHMNLIMRCDTRVLRLNKHQDIILPAFRKSFPDL-DVEEV---TASLLKDGGAKETWREYCEQFKDIVEDYSMGTLMRCHAAKPYSPDNTVVVPRIIFLAVEMARNVEGVNE------
>A8WKZ6	A8XWE4
MGKEKVHINIVVIGHVDSGKSTTTGHLIYKCGGIDKRTIEKFEKEAQEMGKGSFKYAWVLDKLKAERERGITIDIALWKFETAKYYITIIDAPGHRDFIKNMITGTSQADCAVLVVACGTGEFEAGISKNGQTREHALLAQTLGVKQLIVACNKMDSTEppFSEARFTEITNEVSGFIKKIGYNPKAVAFVPISGFNGDNMLEASANMPWFKGWAVERKEGNASGKTLLEALDAIIPPQRPTDRPLRLPLQD----------NDESIEMAWAIKAGERAEVHMNLITRCDTRVLRLNKHQDLILAEFRKSFPDL----NVEEVTTSLVKDNGAKETWREFCEQFKEIVEDYSMGTLMRCHAAKAYSPENTVVVPKIIYLAVEMARNVEGVNE------
>B5RI04	A0A0K0E7T2
MGKEKTHINIVVIGHVDSGKSTTTGHLIYKCGGIDKRTIEKFEKEAQEMGKGSFKYAWVLDKLKAERERGITIDIALWKFETSKYYVTIIDAPGHRDFIKNMITGTSQADCAVLVVACGTGEFEAGISKNGQTREHALLAQTLGVKQLIVACNKMDSTEppYSEARFNEVITEVQNFIKKIGYNPKAVAFVPISGFHGDNMLEPSTNMPWFKGWSVERKEGNASGKTLLEALDAIVPPSRPTDKPLRLPLQD--TAPAEDYINDPSIELAWAMKASERASIHQNLLLNCDTKTLKLNKYQDNIYKQFREIFPDL----NIEMITEEQLKG-DNKVKWHDFCEGF-KEVDDYNMGTLMRMDVKTIYSPDNTIIVPRIQFLAIEGARNIEGLND------
>A0A0M3HY03	A0A0M3HZV9
MGKEKTHINIVVIGHVDSGKSTTTGHLIYKCGGIDKRTIEKFEKEAQEMGKGSFKYAWVLDKLKAERERGITIDIALWKFETAKYYVTIIDAPGHRDFIKNMITGTSQADCAVLVVACGTGEFEAGISKNGQTREHALLAQTLGVKQLIVACNKMDSTEppFSETRFNEVTTEVSNYIKKIGYNPKAVAFVPISGFNGDNMLEPSPNMPWFKGWNVERKEGTASGKTLLEALDSIVPPSRPTDKPLRLPLQD---------------EVAWACKAAERASIHMNLLLGCNTVELSLNKQHAAIYECFRSMFPEM----NVESITEADLKG-ENKLKWFTFCERFKDSVEEYNLGTILRMRADGAYSEENTIIVPKIIFLAIEAARNEEGINE------
>A0A0B2W5Q7	A0A0B2VSU5
MGKEKTHINIVVIGHVDSGKSTTTGHLIYKCGGIDKRTIEKFEKEAQEMGKGSFKYAWVLDKLKAERERGITIDIALWKFETAKYYVTIIDAPGHRDFIKNMITGTSQADCAVLVVACGTGEFEAGISKNGQTREHALLAQTLGVKQLIVACNKMDSTEppFSETRFNEVTTEVSNYIKKIGYNPKTVAFVPISGFNGDNMLEPSTNMPWFKGWNVERKEGTATGKTLLEALDSIVPPSRPTDKPLRLPLQD---------------EVAWACKAAERASIHMNLLLGCNTVELSLNKQHAAIYECFREMFPEM-NVENV---AEADLKG-ENKMKWFTFCERFKDSVEEYNLGTILRMRADGAYSEENTIIVPKIIFLAIEAARNKEGVNE------
>A0A0J9Y962	A0A0H5S1N4
MGKEKTHINIVVIGHVDSGKSTTTGHLIYKCGGIDKRTIEKFEKEAQEMGKGSFKYAWVLDKLKAERERGITIDIALWKFETPKYYITIIDAPGHRDFIKNMITGTSQADCAVLVVACGTGEFEPPFS---------------------------------EARFGEVTTEVSNYIKKIGYNPKSIAFVPISGFNGDNMLEPSTNMPWFKGWSVERKDGIVTGKTLLEALDSVVPPQRPTDKPLRLPLQD--SYGAEEYTNDPSFEIAWAVKAAERANVHMNLLLTCNTAELTMHKKCSIIYDKFREFFPEM----NVEKVTEIELKG-ENKQRWFTFCEYFKEEVEDYNLATIMRIRVDGAYSESNTIIVPKIIFLAVEIARNKEGLNE------
>A0A2K6VQN1	A0A044T9S4
MGKEKTHINIVVIGHVDSGKSTTTGHLIYKCGGIDKRTIEKFEKEAQEMGKGSFKYAWVLDKLKAERERGITIDIALWKFETPKYYITIIDAPGHRDFIKNMITGTSQADCAVLVVACGTGEFEAGISKNGQTREHALLAQTLGVKQMIVACNKMDSTdpPFSEARFGEVTTEVSNYIKKIGYNPKSIPFVPISGFNGDNMLEPSANMPWFKGWSVERKEGTMTGKTLLEALDSVVPPQRPTDKPLRLPLQD--SYGAAEYTNDPSFEIAWAVEAAERANIHMSLLLTCNTKELTMHKKFNVIYDKFREIFPNM----NVEKVTEVELKG-ENKQQWFIFCEHFKEEIEDYNLATIMRIRANGAYSEENTIIVPKIIFLAVEIARNKEGLNE------
>A0A7I4XYJ2	A0A7I4XWN2
MGKEKVHINIVVIGHVDSGKSTTTGHLIYKCGGIDKRTIEKFEKEAQEMGKGSFKYAWVLDKLKAERERGITIDIALWKFETAKYYITIIDAPGHRDFIKNMITGTSQADCAVLVVACGTGEFEAGISKNGQTREHALLAQTLGVKQLIVACNKMDSTEppFSEARFNEITTEVSNFIKKIGYNPKAVAFVPISGFNGDNMLEPSSNMPWFKGWNVERKEGNATGKTLLEALDSIVPPQRPTDRPLRLPLQD--------------IEMAWAMKAAERANVHMNLIMCCDTRVLRLNKLQDVIHTSFRNTFPDL-DVHKV---TEVELKHGGMKEKWHDFCESFKEVVEDYSLGTLMRIEACKGYSEENTVVVPKIIYLAIEIARNVEGINE------
>A0A0N4X9P3	A0A0N4WCJ9
------------------------------------------------MGKGSFKYAWVLDKLKAERERGITIDIALWKFETAKYYITIIDAPGHRDFIKNMITGTSQADCAVLVVACGTGEFEAGISKNGQTREHALLAQTLGVKQLIVACNKMDSTEppFSEARFNEITTEVSNFIKKIGYNPKAVAFVPISGFNGDNMLEPSSNMPWFKGWNVERKEGNATGKTLLEALDSIVPPQRPTDRPLRLPLQD--------------IEMAWAMKAAERANVHMNLIMCCDTRVLRLNKLQDVIHTSFRNTFPDL-DVHKV---TEVELKHGGMKEKWHDFCESFREVVEDYSLGTLMRIEACKGYSEENTVVVPKIIYLAIEIARNVEGINE------
>A0A1I8C0A0	A0A1I8BU19
MGKEKIHINIVVIGHVDSGKSTTTGHLIYKCGGIDKRTIEKFEKEAQEMGKGSFKYAWVLDKLKAERERGITIDIALWKFETAKYYVTIIDAPGHRDFIKNMITGTSQADCAVLVVACGTGEFEAGISKNGQTREHALLAQTLGVKQLIVACNKMDTTEppFSESRFEEVKNEVSSFIKKIGYNPATVAFVPISGFNGDNMLEVSDKMPWFKGWAIERKDGNANGKTLLEALDAILPPSRPTDKALRLPLQDMTDITAQNCVNDPNIEIAWAIKASEFSSVHMNILMSVDTTKLKLNKYQDDVYKYFREMFPDM-DV-----FETNEVQLKGGnKEKWRQFCEYFKETVDDYNFGTMLRIRADGIYDEANTIITQKVCF--------------------
>A0A0K0CTC6	A0A0K0CTK2
MGKEKVHINIVVIGHVDSGKSTTTGHLIYKCGGIDKRTIEKFEKEAQEMGKGSFKYAWVLDKLKAERERGITIDIALWKFETAKYYITIIDAPGHRDFIKNMITGTSQADCAVLVVACGTGEFEAGISKNGQTREHALLAQTLGVKQLIVACNKMDSTEppFSESRFSEITTEVSNFIKKIGYNPKAVAFVPISGFNGDNMLEPSPNMPWFKGWTVERKEGNATGKTLLEALDSIVPPQRPTDRPLRLPLQD--------------IEMAWAMKAAERANIHMNLLMCCDTKVLKLNKQQDIIYTTFRRTFPDL-DVHKVLyesiEVTEVDLKHGGMKEKWHDFCEAFREIVDDYSLGTLMRIEACKGYSEENTIVVPKIIYLAIEIARNIEGINE------
>D1MBS4	A0A1I7RVB0
MGKEKVHINIVVIGHVDSGKSTTTGHLIYKCGGIDKRTIEKFEKEAQEMGKGSFKYAWVLDKLKAERERGITIDIALWKFETSRYYVTIIDAPGHRDFIKNMITGTSQADCAVLVVACGTGEFEAGISKNGQTREHALLAQTLGVKQLIVACNKMDSTEppFSEARYTEVVNEVSNFIKKIGYNPKAVAFVPISGFNGDNMLEASANMPWFKGWAVERKEGNASGKTLLEALDAIIPPSRPTDRPLRLPLQD--------------VEIQWAEKAFKKAEIHTNLLLSSDTKHLKLCKEQDQIYEQFRKDFPNLD----VKAVTVEDLKG-DHTVKWREFCMVFQ-EVKDYNFGSLLRLRADESYTNENTVLVPQVIFFAVEIARNLEGINE------
>A0A0V1MFK7	A0A1Y3ER94
MGKEKTHINIVVIGHVDSGKSTTTGHLIYKCGGIDKRTIEKFEKEAQEMGKGSFKYAWVLDKLKAERERGITIDIALWKFETSKYYITIIDAPGHRDFIKNMITGTSQADCAVLVVACGTGEFEAGISKNGQTREHALLAYTLGVKQIIVACNKMDTTEppFSEARFNEVVTEVSNYLKKIGYNPKTIPFVPISGWHGDNMLEASDRMPWYKGWSVERKEGNASGKTLLEALDAILPPTRPTDKPLRLPLQD--------------IENAWAMTTYDNCQLHMDILSSCNPKYLRLSRCDDEIYNTFREQFPDLK-VDVVDEF---DLKTEEMKEKWRNFAEHFKDKVSDYNFGTLLRSDSDGVYDSANTFLVPKIQFLAIEIARNRENCN-------
>A0A0V1FVS7	A0A0V1EXQ4
MGKEKTHINIVVIGHVDSGKSTTTGHLIYKCGGIDKRTIEKFEKEAQEMGKGSFKYAWVLDKLKAERERGITIDIALWKFETSKYYITIIDAPGHRDFIKNMITGTSQADCAVLVVACGTGEFEAGISKNGQTREHALLAYTLGVKQIIVACNKMDTTEppFSEARFNEVVTEVSNYLKKIGYNPKTIPFVPISGWHGDNMLEASDRMPWYKGWSVERKEGNASGKTLLEALDAILPPTRPTDKPLRLPLQD--------------IENAWAMTTYDNCQLHMDILSSCNPKYLRLSRCDDEIYNAFREQFPDLK-VDVVDEF---DLKTKEMKEKWRNFADHFKDKVADYNFGTLLRSDSNGVYDSANTFLVPKIQFLAIEIARNRENCN-------
>A0A183GKS9	A0A183FDY5
MGKEKVHINIVVIGHVDSGKSTTTGHLIYKCGGIDKRTIEKFEKEAQEMGKGSFKYAWVLDKLKAERERGITIDIALWKFETAKYYITIIDAPGHRDFIKNMITGTSQADCAVLVVACGTGEFEAGISKNGQTREHALLAQTLGVKQLIVACNKMDSTEppFSEARYTEITTEVSNFIKKIGYNPKTVAFVPISGFNGDNMLEPSPNMPWFKGWTVEGPGGNVSGKTLLEALDSISAPQRPTNRPLRLPLQD--------------IEMAWAVKAAERANVHMNLLMCCDTRVLRLNKLQDVIHTSFRNAFPEL-DVHKV---TEVELKQGGMKERWHDFCQSFKEVVEDYSLGTLMRIEACKGYSEENTVVVPKIIYLAVEIARNVEGINE------
>T1ECZ4	T1G0Q1
MPAEKTHINIVVIGHVDSGKSTTTGHLIYKCGGIDKRTIEKFEKEAQEMGKGSFKYAWVLDKLKAERERGITIDISLWKFETSKYYITIIDAPGHRDFIKNMITGTSQADCAVLVVAAGVGEFEAGISKNGQTREHALLAYTLGVKQLIVGVNKMDSTEppYSEARFEEIKKEVVAYIKKIGYNPDFVPFVPISGWNGDNMLESSPKMPWFKGWSvKKADKKDYSGVTILDALDNIDPPKRPTDKPLRLPLQD--------------VEMMWAVKAYEHAETYFNILISVDPTKLKLCKLDNELYSKFRGKFKDLK----IDKIVENDIKSEEAKQQWREFCEEFNSQVADWNMATLLRLDSSLDVSEHNTIIVPRTQFLAIEIARNREGLN-------
>UPI00035A264D	UPI0003597C1D
MGKDKLHINIVVIGHVDSGKSTTTGHLIYKCGGIDERTIAKFEKEAQEMGKGSFKYAWVLDKLKAERERGITIDIALWKFQTEKYYVTIIDAPGHRDFIKNMITGTSQADCAVLIVAAGTGEFEAGISKEGQTREHALLAYTLGVKQLIIGVNKMDSTSpaYSADRFNEIQKEVSSYIKKIGYNPKTVAFVPISGWNGDNMLEESPNMGWYKGWAVERKEGNASGKTLISALDAILPPSRPLDKPLRLPLQD--TSNAENLGNSADVEMRWAMKAMEHANVHFNLISAVDASQLRLTKVDDKIYEHFRAEFPDFS----LQKISEDDLKTPESKEKWRNFCESYKGEVEDYNQGTLLRLDCEGDYTPENTTLSVRAQFLAIEIARNKEGFNTPLCRKK
>A0A2C9JF26	A0A2C9JV50
MGKEKVHINIVVIGHVDSGKSTTTGHLIYKCGGIDERTIQKFEKEAQEMGKGSFKYAWVLDKLKAERERGITIDIALWKFQTEKFYVTIIDAPGHRDFIKNMITGTSQADCAVLIVAAGTGEFEAGISKEGQTREHALLAYTLGVKQLIIGVNKMDSTtpPYSAQRFEEIKNEVSNYIKKIGYNPVSVPFVPISGWVGDNMLEDSPNMPWYKGWAIERKDGNASGKTLINALDAILPPSRPTDKPLRLPLQD------EELENNSQIEMQWALKAMDHATIHYNLISSVDPTCLRLTRIDDKLYHQFREEFPDLD----VAKLNEDQLKSADAKEKWRNFCEKFKGEIEDYNMGTLLRLNCEDDYNPDTTTFSVRTQFLAIEIARNREGHNSCLYNKK
>UPI000BAEDDAB	UPI000BB0B14F
MGKEKIHINIVVIGHVDSGKSTSTGHLIYKCGGIDQRTIAKFEKEAAEMGKGSFKYAWVLDKLKAERERGITIDIALWKFETTKYFVTIIDAPGHRDFIKNMITGTSQADCAVLIIAAGTGEFEAGISANGQTREHALLAFTLGVKQLIIGVNKMDNTEppYSESRFNEIKAEVEKYIKKIGYNPKAVPFVPISGWHGDNMIEASSNMGWFKGWAVERKEGNASGKTLLEALDAILPPKRPTDLALRLPLQD----------NNPELELKWAMKSYQHAETYFNLISSVDPTALKLTPMDNEIYEEFRQDFPDFK----VDVINEEDLKSVEAKEKWRPYINRFEKKIEDFNFGTLLRIDCTKDYTEENSILVVRAQFLAIEIARNREGYNSSLQSKK
>A0A210QKN1	UPI000B45C1FD
MGKgEKTHINIVVIGHVDSGKSTSTGHLIYKCGGIDKRTIEKFEKEAQEMGKGSFKYAWVLDKLKAERERGITIDIALWKFETPKYGVTIIDAPGHRDFIKNMITGTSQADCAVLIIAAGTGEFEAGISKNGQTREHALLAYTLGVKQMIVAINKMDNTEppYSESRFNEISKEVSSYIKKVGYNPKSVPFIPISGWHGDNMLEASSNITWFKNWTIERKEGNVSGKTLLDAIDSILPPSRPSTKPLRLPLQD--------------LEMQWAMKAYHHAETYFNLLCSVDSSLLKLTNKDDEIYKNFRQAFPNM----AIDVLKEDELKTTDAKSTWRPFVQSYEGEVEDYNFGTLVRKDCTGDISDDNTVLVLRIQFLAIEIARNREGLN-------
>UPI00145849A1	UPI001458F060
MGKgEKVHINIVVIGHVDSGKSTSTGHMIYKCGGIDKRTIEKFEKEAQEMGKGSFKYAWVLDKLKAERERGITIDIALWKFETTQYVVTIIDAPGHRDFIKNMITGTSQADCAVLIIAAGTGEFEAGISKNGQTREHALLAYTLGVKQMIVAINKMDSTEppYSEARYQEITKEVTAYIKKVGYNPKTVAFIPISGWHGDNMIEPTEKMTWYKGWAIERKEGNASGKTLLEAIDSITAPSRPSNKPLRLPLQD----NALSADaskyvNDANLEMQWAMKAYHHAETYFNLLCSVDTSLLKLTKKDDEIYEHFRKTFPDM----AVDILQENELKTNDAKSIWRPFVQSYEGEIEDYNFGTLVRKDSSGDISDDNTILVLRIQFLAIEIARNREGLN-------
>A0A6P7S512	A0A7E6FAU4
MPKEKTHINIVVIGHVDSGKSTTTGHLIYKCGGIDKRVIEKFEKEAQEMGKGSFKYAWVLDKLKAERERGITIDIALWKFETDKYCITIIDAPGHRDFIKNMITGTSQADCAVLVVAAGKGEFETGISKNGQTREHALLAYTLGVKQLIVAVNKMDTHEYDKSRFLEIVKEVSNYIKKIGYNPKAVAFVPVSGWHGDNMMEKSTNMPWYEGWEIERKEGNCKGNTLFNALDSIIPPQRPTERPLRLPLQD------------------------DNADVHYSLISSLEPAYLHLSAFDEEIYKHFKSSFPDL----IIDILNEDELKSESSKKKWREFCEEYKVDVEQYNFGTLLRLDSSKDYNPNNTTIVPRIQFLAIEIARNREGYNDGLRAKR
>E9G4C6	E9G3Z5
MGKEKTHINIVVIGHVDSGKSTTTGHLIYKCGGIDKRTIEKFEKEAQEMGKGSFKYAWVLDKLKAERERGITIDIALWKFETAKFYVTIIDAPGHRDFIKNMITGTSQADCAVLIVAGGVGEFEAGISKNGQTREHALLAYTLGVKQLIVGVNKMDSTEppFSEARYEEIKKEVSSYIKKIGYNPVTVPFVPISGFHGDNMIEASSNLPWYKGWAVERKEGKADGKTLLEALDAIVPPSRPTDKALRLPLQD--------------IEELWAIKAFEHAEIYFNLLSSVDPKVLRLTKMDDQLYKHFRETFPDL----NVASVTEEQLKSADAKEFWRSFCEIYKETVEDYNYATLIRLNSAKEYCESNSMIVPRVQFLAIELARNREGHNDLI----
>UPI0018A771C4	UPI0018A74F8A
MGKEKTHINIVVVGHVDSGKSTTTGHLIYKCGGIDKRTIEKFEKESSEMGKGSFKYAWVLDKLKAERERGITIDIALWKFETNRFYVTIIDAPGHRDFIKNMITGTSQADCAVLIVAAGTGEFEAGISKNGQTREHVLLCFTLGVKQLIVAVNKMDSTepKYSEERFKEIHKEVSAYVKKVGYNPAVVPIIPISGFNGDNMLEKSDNMPWWKKQKISRKSDSYEFETLFDALDNIEPPTRPLDKALRLPLQDMSSIDADGLGNDQTMEQLWAMKAMEHAEIHFNLLCAVDPRLLKLTPKDDLIYNTFRKQFPDFK----IEKLVEKDLKDKEAKEKWRPFCKEFEHEIEDYSFATLVRIDSQQDYSEENTILVTRIQFFAIEIGRNREGYNDSI----
>E3T0W9	A0A423SUJ7
MGKEKIHISIVVVGHVDSGKSTTTGHLIYKCGGIDKRTIEKFEKESSEMGKGSFRYAWVLDKLKAERERGITIDIALWKFETNRFYVTIIDAPGHRDFIKNMITGTSQADCAVLIVAAGTGEFEAGISKNGQTREHVLLCFTLGVKQLIVAVNKMDSTepKYSEDRFKEIHKEVSAYVKKVGYNPAVVPIIPISGFNGDNMLEKSDNMGWWKKQKISRKSDNYEFETLFDALDNIEPPTRHLDKALRLPLQDMSSVDADGLGNDQTMEQLWAMKAMEHAEIHFNLLCAVDPRLLKLTPKDDLIYNTFRKQFPDF----NIEKLVEKDLKDKEAKEKWRPFCKEFEHEIEDYSFATLVRIDSQQDYSEDNTILVTRIQFFAIEIGRNREGYNDSI----
>A0A553P2I5	A0A553PFH4
MGKEKFHINIVVIGHVDSGKSTTTGHLIYQCGGIDKRTIEKFEKEAQEMGKGSFKYAWVLDKLKAERERGITIDIALWKFETPKYYVTIIDAPGHRDFIKNMITGTSQADCGVLIIASGTGEFEAGISKNGQTREHALLAYTLGVKQLIVGVNKMDSTEppYSQARFEEIQKEVSGFIKKVGYNPAAVPFVPISGWHGDNMLATSPNMSWYKGWEITRKEGKASGTTLLEALDSIVPPSRPFDKPLRLPLQD--------------VESLWAMKAMEHAEVYfnvridktlatnifldltryfqFQILCSVdPKTIPRLSSCDDEIYEKFLKDFPNL----NVAKLSESDLKSDEAKKKWRDFCEHF-KAVDDYSFATLLRLDCAGDYTEDNSIIVTKIQFYAVELARNRGGFNSEI----
>UPI0006B0BFC2	UPI000BA824EB
MGKEKFHINIVVIGHVDSGKSTTTGHLIYKCGGIDKRTIEKFEKEAAELGKGSFKYAWVLDKLKAERERGITIDITLWKFETPKYYITVIDAPGHRDFIKNMITGTSQADCAVLIVAAGTGEFEAGISKNGQTREHALLAYTLGVKQMIVGVNKMDTTEppYSEKRFQEIQKEVSAYIKKIGYNPATVAFVPISGWNGDNMLEPSTNTTWFKGFKIERKSQVVEGKTLLGALDCIEPPSRPTDKHLRLPLQD-----AEEFGNDPTLESAWALKAIEHMEVYFnQLLCSVDPQILRLTPHDNTIYEKFRGEFPDF----NVKLISEDQLKSREAKEKWRSFCNQFDGKVEDFNFGTLVRLDSQKDYSEENTIFVTRIQFYAIEIARNKEGHNDCI----
>A0A6M2CWT4	A0A6M2CVZ9
-GSTKSLLNLVVIGHVDAGKSTLMGHLLYRLGCVQKKQMHKYEQESKKLGKASFMYAWVLDETSEERNRGITMDVAQAKFETPNRSIVLLDAPGHRDFIPNMITGAAQADVAILVVDATRGEFETGFETGGQTREHTLLVRSLGVSQLAVAINKLDNVSWDEGRYNEITAKLRSFLRQAGYRESDFTFVPCSGLTGENLTTKPESSSPLTKW--------YMGPCLVDVIDSFKPPERPVSKPFRLCVSD--------------VESLWAIKAVEHMEVYFNLISAVDAKILKLTPHDEDIYNTFREHFPNLD----VKRLVESDIKSEESKKEWREFCMKFENVVEDFNFATLLRLDCEQDYAEENTTLVPRVQFYAVEIARNREGLND------
>A0A4D5S4G2	B7PLG6
MGKEKTHINIVVIGHVDSGKSTTTGHLIYKCGGIDKRTIEKFEKEAQEMGKGSFKYAWVLDKLKAERERGITIDITLWKFETPRYYVTVIDAPGHRDFIKNMITGTSQADCAVLVVAAGTGEFEAGISKNGQTREHALLAYTLGVKQMIVGVNKMDTTEppFSQTRFEEIQKEVSAYIKKIGYNPATVPFVPISGWNGDNMLDASPNMGWYKGWTIERKSGKSEGKSLLQALDAMEPPTRPTDKPLRLPLQD--------------VESLWAIKAVEHMEVYFNLISAVDPKLLKLTPHDDALYKDFRARFP----ALNVKLLVEAELKSEDSKKQWREFCMNYEGVVEDYNYATMVRLDSESDYREDNTTLVPRVQFYAIEIARNREGHNDGI----
>A0A6P6XPS5	A0A6P6Y1Z7
MGKEKTHINIVVIGHVDSGKSTTTGHLIYKCGGIDKRTIEKFEKEAQDMGKGSFKYAWVLDKLKAERERGITIDITLWKFETPKYYVTVIDAPGHRDFIKNMITGTSQADVAVLIVAAGTGEFEAGISKNGQTREHALLAYTLGVKQLIVGVNKMDTTEppFSQARFEEIQKEVSAYVKKIGYNPATVAFVPISGWNGDNMLEPSTNMTWFKGWAIERKGQKFEGKTLLQALDAQEPPTRPTDKPLRLPLQD-----AEEFVNDPNIEIAWMSTAIRHMEAYYKLITSIKTSDvIRLTPNDNYIYEEFRKQFPDLK----VESLTEEMIKSNEAKEQWREFCINMKDKMEDFNFATLMRLNSYSDYNEANTIVVPRAQFLAIEIARNREGHN-------
>A0A1Y3B3P4	A0A1Y3BB01
----KEHLNIVFIGHVDAGKSTIGGQLLYLTGMVDKRTLDKYEREAKEKNRESWYLSWALDTNQEERDKGKTVEVGRAYFETENKHFTLLDAPGHRGFVPNMIGGACQADVAVLVISARKGEFETGFERGGQTREHAMLAKTAGVKHLIVLINKMDdpTVEWSEARYQECHDKLLPYLKKCGFNPKTeLYFLPCSGLTGAFLRDAVdeKTCPWY----------------------------------------------AEEFTNDPTIEIAWMSTAIRHMEAYYKLITSIKNSDvIRLTQNDDHIYEEFRKQFPDLK----IESLTEEMIKSNEAKEQWREFCMKMKDKMEDFNFATLMRLNSHSDYKEENTIVVPRAQFLAIEIARNREGHN-------
>UPI0011141F30	J9K0U8
MGKEKVHINIVVIGHVDSGKSTTTGHLIYKCGGIDKRTIEKFEKEAQEMGKGSFKYAWVLDKLKAERERGITIDIALWKFETAKYYVTIIDAPGHRDFIKNMITGTSQADCAVLIVAAGTGEFEAGISKNGQTREHALLAFTLGVKQLIVGVNKMDSTEppYSESRFEEIKKEVSSYIKKIGYNPAAVAFVPISGWNGDNMLEVSEKMSWFKGWAVERKEGKADGKCLIEALDAILPPSRPTDKALRLPLQD--------------VEMMWAIKAYEHAEIYFNLICSVDPKLLRLTPHDDKIYKEFRRLFPDL----QIEALDEEDVKNDSSKIKWRRFCDLY-KNMENYNFGTLIRKDVHGDYNESNSFIVIRIQFYAIELARNREGLND------
>A0A7S5GD16	UPI0008F989BF
----------------------------------------------------------------------------------------------------------------------------------------------------------------------------------------------------------------------ERKDGNAEGNCLIEALDAIQPPSRPTDKPLRLPLQD-----AEEFGNDPTVEALWAIKAGEHAEVYFNILCAVDPKLLKLTPHDEIIYTSFRNEFPDMK----VDIINENELKSPEQKEKWRPFCENFKTVVENYSFGTLLRADCKEDYSESNSFIVPRIQFLAIELARNKEGYNDAI----
>A0A6J2XMT3	A0A6J2YNZ9
MGKEKTHINIVVIGHVDSGKSTSTGHLIYKCGGIDKRTIEKFEKEAQEMGKGSFKYAWVLDKLKAERERGITIDIALWKFETAKYYVTIIDAPGHRDFIKNMITGTSQADCAVLIVAAGTGEFEAGISKNGQTREHALLAFTLGVKQLIVGVNKMDNTEppYSEARFEEIKKEVSSYIKKIGYNPVAVPFVPISGWHGDNMLEPSDKMPWFKGWSVERKEGKAEGKTLIEALDSILPPSRPTEKPLRLPLQD-----ADEFENDQSVEALWAMKAYEHAEIYFNILCSVDPKILRLTPQDDLIYKLFREEFPDLK----IDIIIESELKSTKEKAKWRPFCERFKNIVEDYNYGTLLRSDASSDYSEENTMLVTKIQFFAVEIARNREGIND------
>A0A1Y1N6X5	A0A1Y1NFL3
MGKEdKTHINVVVIGHVDSGKSTTTGHLIYQCGGIDKRTIEKFEKEAAELGKGSFKYAWVLDKLKAERERGITIDIALWKFETPKYYVTVIDAPGHRDFIKNMITGTSQADCAILIIAAGTGEFEAGISKDGQTREHALLAYTLGVKQLIVAINKMDTTKWSEARYQEIIKETSNFIKKVGYNPKTVAFVPISGFHGDNMLQASTNCPWYKGWEKETKAGKSTGKTLLEAIDAIEPPKRPTDKPLRLPLQD-ANFNAEDAGNMEDMEKQFAVKVVQHMQTYWSILEKVKGSTLRLTKMDDEIYNHLKEAFPEFDPAATV---DEDAMKSKEGKERWRNFMMAYEKKVDDYNFGTMVRNNAKAEYEENTTIFVPRMQFYAIEIARNKNGLNDWIYEQ-
>D6WKQ3	UPI0001DCB248
MGKEKIHINIVVIGHVDSGKSTSTGHLIYKCGGIDKRTIEKFEKEAQEMGKGSFKYAWVLDKLKAERERGITIDIALWKFETSKYYVTIIDAPGHRDFIKNMITGTSQADCAVLIVAAGTGEFEAGISKNGQTREHALLAFTLGVKQLIVGVNKMDSTEppYSEARFEEIKKEVSSYIKKIGYNPAAVAFVPISGWHGDNMLEPSDKMPWFKGWSVERKEGKAEGKTLIEALDAILPPSRPTEKPLRLPLQD-----AEEFENDQTLEAMWAMKAYEHAEIYFNILCSVDPKYLKLTPIDDIIYKEFREEFPNL----RLNIIEENELKSEKSKAKWRPFCEKFKKCVEDYSFGTLLRSDASKSYTEDNTILVTRIQFYAIELARNREGVND------
>A0A2A4JZ61	A0A2A4JKV0
MGKEKTHINIVVIGHVDSGKSTTTGHLIYKCGGIDKRTIEKFEKEAQEMGKGSFKYAWVLDKLKAERERGITIDIALWKFETGKYYVTIIDAPGHRDFIKNMITGTSQADCAVLIVAAGTGEFEAGISKNGQTREHALLAFTLGVKQLIVGVNKMDSTEppYHEARYEEIKKEVSSYIKKIGYNPATVAFVPISGWHGDNMLEPSDKMPWFKGWTIDRKEGKVEGKTLIEALDAIQPPSRPTEKPLRLPLQD-----AEEFGNDETLERLWAAKAMEHSDIYFNMLCSVDTRWLQLTPNDDLIYTHFKQDFPDM-DVSYV---NENEIKNSMNKAKWRIFCEKFKNIVEDYSFGTLMRADAKGDYSEVNTMLVPRVQFYAIEIARNRENLNN------
>J7EIC0	A0A2H1WUN4
-----------------SGKSTTTGHLIYKCGGIDKRTIEKFEKEAQEMGKGSFKYAWVLDKLKAERERGITIDIALWKFETAKYYVTIIDAPGHRYFIKNMITGTSQADCAVLIVAAGTGEFEAGISKNGQTREHALLAFTLGVKQLIVGVNKMDSTEppYSESRFEEIKKEVSSYIKKIGYNPAAVAFVPISGWHGDNMLEASTKMPWFKGWNVERKEGKAEGKCLIEALDAILPPARPFDKPLRLPLQD-----AEEFGNDETLERLWAAKAMEHSDIYFNMLCSVDTRWLQLTPNDDLIYTHFKQDFPDM-DVSYV---NENEIKNSTNKAKWRIFCEKFKNIVEDYSFGTLMRADAKGDYSEMNTMLVPRVQFYAIEIARNRENLNN------
>UPI00189074EA	UPI0011824A7B
MGKEKTHINIVVIGHVDSGKSTTTGHLIYKCGGIDKRTIEKFEKEAQEMGKGSFKYAWVLDKLKAERERGITIDIALWKFETAKYYVTIIDAPGHRDFIKNMITGTSQADCAVLIVAAGTGEFEAGISKNGQTREHALLAFTLGVKQLIVGVNKMDSTEppYHEARYEEIKKEVSSYIKKIGYNPATVAFVPISGWHGDNMLESSDKMPWFKGWTIDRKDGKVEGKTLIEALDAIQPPSRPTXKPLRLPLQD-----AEEFGNDETLEHLWAAKAMEHSDIYFNMLCSVDTRLLQLTPHDDLIYTHFRQDFPDM-DVAFI---NENEIKNNMNKAKWRVFCEKFKNIVEDYSFGTLMRADCNGDYSEQNTILVARVQFYAIEIARNRENLNN------
>A0A6J1X4F1	A0A6J1W8T8
MGKEKTHINIVVIGHVDSGKSTTTGHLIYKCGGIDKRTIEKFEKEAQEMGKGSFKYAWVLDKLKAERERGITIDIALWKFETAKYYVTIIDAPGHRDFIKNMITGTSQADCAVLIVAAGTGEFEAGISKNGQTREHALLAFTLGVKQLIVGVNKMDSTEppYHEARYEEIKKEVSSYIKKIGYNPATVAFVPISGWHGDNMLEPSDKMPWFKGWTIDRKDGKVEGKTLIEALDAIQPPSRPTEKPLRLPLQD-----AEEFTNDETVEHLWAARAMEHSDIYFNVLCSVDTRWLRLTPHDDLIHTHFRQDFPDL----NVSYIKEDEIKNNMNKAKWRAFCEKFKTIVEDYSFGTLMRADTKGDYSEQNTILVPRVQFYAIEIARNKEGLNN------
>A0A023ETR3	A0A023EF62
MGKEKIHINIVVIGHVDSGKSTTTGHLIYKCGGIDKRTIEKFEKEAQEMGKGSFKYAWVLDKLKAERERGITIDIALWKFETAKYYVTIIDAPGHRDFIKNMITGTSQADCAVLIVAAGTGEFEAGISKNGQTREHALLAFTLGVKQLIVGVNKMDSTEppYHEARFEEIKKEVSSYIKKIGYNPASVAFVPISGWHGDNMLEPSDKMPWFKGWAIERKEGKAEGKCLIEALDNILPPSRPTDKALRLPLQD--------------VEELWAMKAVEHAEVHFNLLCSVDPRQLHLTPYDNEIYEEFRKQFPDM----NVAVVDENELKSADGKAKWRTYMEKF-NRLEDYSYGTLLRASASEEFHPENAILVVRIQFWAIEIARNREGHNDCI----
>A0A182NHZ6	A0A182NH92
MGKEKTHINIVVIGHVDSGKSTTTGHLIYKCGGIDKRTIEKFEKEAQEMGKGSFKYAWVLDKLKAERERGITIDIALWKFETSKYYVTIIDAPGHRDFIKNMITGTSQADCAVLIVAAGTGEFEAGISKNGQTREHALLAFTLGVKQLIVGVNKMDSTEppYNEARFEEIKKEVSSYIKKIGYNPAAVAFVPISGWHGDNMLEPSTKMPWFKGWAIERKEGKADGKCLIEALDAILPPSRPTDKPLRLPLQD--------------VEELWAVKAVDHAEVHFNLLCSVDPRLLRLTPYDDEIYEQFRRMFPDMD----VRVVNENELKSSDGKTKWRAYMEKF-NRLEDFSYGTLLRSDAEEEFRPENAILVVRIQFWAIEVARNREGHND------
>B0WRL9	B0VZT0
MGKEKIHINIVVIGHVDSGKSTTTGHLIYKCGGIDKRTIEKFEKEAQEMGKGSFKYAWVLDKLKAERERGITIDIALWKFETAKYYVTIIDAPGHRDFIKNMITGTSQADCAVLIVAAGTGEFEAGISKNGQTREHALLAFTLGVKQLIVGVNKMDSTEppYHEARFEEIKKEVSSYIKKIGYNPASVAFVPISGWHGDNMLEASDKMPWFKGWAVERKEGKAEGKCLIEALDNILPPSRPTDKALRLPLQD--------------VEELWAMKAVEHAEIHFNLLCSVDPRQLHLTPYDNEIYEEFRRNFPDL-DVSVVK---EADLKSGDGKAKWRAYVEKF-NRLEDFSYGTLLRADATEEFQPDNAILVVRIQFWAIEVARNREGCND------
>A0A1Q3FU04	A0A1Q3F7L8
------------LGHVDSGKSTTTGHLIYKCGGIDKRTIEKFEKEAAELGKGSFKYAWVLDKLKAERERGITIDIALWKFETPKYHVTVIDAPGHRDFIKNMITGTSQADCAILIIAGGTGEFEAGISKDGQTREHALLAYTLGVRQLIVAVNKMDSVKWDKNRFEEIIKETSNFVKKVGYNPKTVPFVPISGWNGDNMIEASTNCPWYKGWEKETKAGKSTGKTLLEAIDAIEPPQRPTDKPLRLPLQD--------------VEELWAMKAVEHAEIHFNLLCSVDPRQLHLTPYDNEIYEEFRRQFPDL-DVSVVK---EAELKSGEGKAKWRAYVEKF-NRLEDFSYGTLLRADATEEFQPDNAILVVRIQFWAIEVARNREGHND------
>A0A1B0CDB9	A0A7G3AFH1
MGKEKIHINIVVIGHVDSGKSTTTGHLIYKCGGIDKRTIEKFEKEAQEMGKGSFKYAWVLDKLKAERERGITIDIALWKFETAKYYITIIDAPGHRDFIKNMITGTSQADCAVLIVA-----------------------------------------------------------------------------------------------------------------------------------------------NDHSLELLWAEKAYEHAEVYFNILCSVDPRLLNLTPHDDVIYRTFRKEFPDF-DVSYV---NEDELKSTAEKAKWRVFIEKF-NKLENFSYGTLLRPRSSEEFSADNAILVVRIQFLAIEIARNREGHND------
>A0A1I7W5S4	A0A1I7VMP4
MGKEKTHINIVVIGHVDSGKSTTTGHLIYKCGGIDKRTIEKFEKEAQEMGKGSFKYAWVLDKLKAERERGITIDIALWKFETPKYYITIIDAPGHRDFIKNMITGTSQADCAVLVVACGTGEFEAGISKNGQTREHALLAQTLGVKQMIVACNKMDSTEppFSEARFGEVTTEVSNYIKKIGYNPKSIPFVPISGFNGDNMLEPSVNMPWFKGWTVERKDGTVTGKTLLEALDSVVPPQRPTDKPLRLPLQD------------------WAVKAAERANIHMSLLLTCNTTELTMHKKFNIIYDKFREFFPKM----NVEKITEIELKG-ENKRQWFTFCEYFKEEIGDYNLATIMRIRADGAYSESNTIVVPKIIFLAVEIARNKEGLNE------
>W8BCW3	W8C9I8
MGKEKTHINIVVIGHVDSGKSTTTGHLIYKCGGIDKRTIEKFEKEAQEMGKGSFKYAWVLDKLKAERERGITIDIALWKFETQKYYVTIIDAPGHRDFIKNMITGTSQADCAVLIVAAGTGEFEAGISKNGQTREHALLAFTLGVKQLIVGVNKMDSTEppYSEARYEEIKKEVSSYIKKIGYNPASVAFVPISGWHGDNMLEPSEKMPWFKGWTVERKEGKVEGKCLIDALDAIMPPQRPTDKPLRLPLQD-----AEEFGNDELVEEMWALKAMDHAEVYFNLLTSVHPSCLHLTPYDDQIYETFRDDFPDL----NIEFLTDDMLKSEDAKILWRLFAEKF-NKLEDYSYGTLIRADASREFSPDNSLLVVRIQFLAIEIARNREGIND------
>A0A0N8P037	B3M6J0
-----TNFNVGLLGHVDSGKTTLA------------KALSSISSTAA------------FDKNPQSVERGITLDLGFSGVlaQTPQgypLQFTFVDCPGHASLIRTIIGGAQIIDLMLLVV-----DAQKGIQT--QTAE-CLIIGELLQKKLIVVINKIDVLPADqrESKLEKLRSRLSKTLGSTSFGSQ-VPMYGVSALEGTNI--------------EELRAGL---------SDAFFQPERNTNAPL--------------------VEEMWAAKALEHAEVHFNLLTSVDPSQLKLTPYDDQIYATFRQDFPDLK----VGLLSDDILKSAVEKLKWRQFAEKF-NKMEDYSYGTLMRADASKEFSPDNSIFVFRVQFLAIEIARNREGLN-------
>UPI000F0564AE	B3NE94
---KREHVNVVFIGHVDAGKSTIGGQIMSLTGMVDKRTLEKYEREAREKSRESWYLSWALDTNQEERDKGKTVEVGRAFFETDRKHFTILDAPGHKSFVPNMIGGAAQADLAVLVISARKGEFETGFDRGGQTREHAMLAKTAGVKHLVVLVNKMDdpTVNWDQTRYNECKDKILPYLKKLGFNPaKDLTFMPCSGLSGYGLKDqiPETLCSWY------------RGPAFIPFIDELPSLNRKSDGPFIMPIVD--------------VEEMWASKALEHAEVHFNLITSIHPSQLKLTPYDDQIYATFRQDFPDL----HVGRLTDDILKSATEKLKWRQFAEKF-NKMDDYSYGTLMRADASKEFSPDNSIFVFRVQFLAIEIARNREGLND------
>B4J9V5	B4IWW5
MGKEKIHINIVVIGHVDSGKSTTTGHLIYKCGGIDKRTIEKFEKEAQEMGKGSFKYAWVLDKLKAERERGITIDIALWKFETAKYYVTIIDAPGHRDFIKNMITGTSQADCAVLIVAAGTGEFEAGISKNGQTREHALLAFTLGVKQLIVGVNKMDSSEppYSEARYEEIKKEVSSYIKKIGYNPAAVAFVPISGWHGDNMLEPSTNMPWFKGWKVERKDGNADGKTLIEALDAILPPARPTDKALRLPLQD--------------VEEMWAAKALEHAEVHFNLLTSVPPAQLRLTPYDDQIYATFRQDFPDL----QVARLSDDILKTASEKLKWRQFAEKF-NKMEDYSYGTLMRADASKEFSPDNSIFVFRVQFLAIEIARNREGCNDQV----
>A0A6J1LA94	A0A6J1LLG9
MGKEKIHINIVVIGHVDSGKSTTTGHLIYKCGGIDKRTIEKFEKEAQEMGKGSFKYAWVLDKLKAERERGITIDIALWKFETAKYYVTIIDAPGHRDFIKNMITGTSQADCAVLIVAAGTGEFEAGISKNGQTREHALLAFTLGVKQLIVGVNKMDSTEppYSEARYEEIKKEVSSYIKKIGYNPASVAFVPISGWHGDNMLEASEKMPWFKGWTVERKEGKTEGKCLIDALDAIMPPQRPTDKPLRLPLQD--------------VEEMWAAKALEHAEVHFNLLTSVPPTQLRLTPYDDQIYATFRQDFPDL----QVARLSDETLKSAAEKLKWRQFAEKF-NKMEDYSYGTLMRADASKEFSPDNSIFVFRVQFLAIEIARNREGHND------
>A0A6J2T0B6	A0A6J2UGH7
MGKEKIHINIVVIGHVDSGKSTTTGHLIYKCGGIDKRTIEKFEKEAQEMGKGSFKYAWVLDKLKAERERGITIDIALWKFETAKYYVTIIDAPGHRDFIKNMITGTSQADCAVLIVAAGTGEFEAGISKNGQTREHALLAFTLGVKQLIVGVNKMDSTEppYSEARYEEIKKEVSSYIKKIGYNPASVAFVPISGWHGDNMLEASEKMPWFKGWTVERKEGKVEGKCLIDALDAIMPPQRPTDKPLRLPLQD--------------VEEMWAAKALEHAEVHFNLLTSVHPSTLRLTPYDDQIYTTFRQDFPDL----NVGFLSDEILKSATEKLKWRQFAEKF-NKMEDYSYGTLMRADASKEFSPDNSIFVFRVQFLAIEIARNREGLNN------
>Q95TV3	Q9VP29
--RTKPHCNVGTIGHVDHGKTTLTAAI----------TKVLADKQLAE----SKKYN-EIDNAPEEKARGITINVAHVEYQTETRHYGHTDCPGHADYIKNMITGTAQMDGAILVVA----------ATDGampQTREHMLLAKQIGIDHIVVFINKVDAA--DEEMVDLVEMEIRELLTEMGYDGDKIPVV-----KGSALCALEDKSP------EIGKEAILK---LLQEVDSfIPTPVRELDKPFLLPVE---------------VEEMWAAKALEHAEVHFNLITSVHPSQLKLTPYDDQIYATFRQDFPDL----HVGRLTDDILKSATAKLKWRQFAEKF-NKLDDYSYGTLMRADASREFSPDNSIFVFRVQFLAIEIARNREGLND------
>UPI00143F9B41	UPI0007E7BF7C
MGKEKIHINIVVIGHVDSGKSTTTGHLIYKCGGIDKRTIEKFEKEAQEMGKGSFKYAWVLDKLKAERERGITIDIALWKFETAKYYVTIIDAPGHRDFIKNMITGTSQADCAVLIVAAGTGEFEAGISKNGQTREHALLAFTLGVKQLIVGVNKMDSSEppYSESRYEEIKKEVSSYIKKIGYNPAAVAFVPISGWHGDNMLEPSTNMNWFKGWKVERKDGNADGKTLIEALDAILPPARPTDKALRLPLQD-----AEEFGNDSMVEEMWAAKALEHAEVHFNLLTSVHPSQLRLTPYDDQIYETFRQDFPDLK----VGLLTDDVLKSAVGKLKWREFAEKF-NKMDDYSYGTLMRADASKEFSSDNSIFVFRVQFLAIEIARNREGLND------
>B4KCG9	B4KY33
MGKEKIHINIVVIGHVDSGKSTTTGHLIYKCGGIDKRTIEKFEKEAQEMGKGSFKYAWVLDKLKAERERGITIDIALWKFETAKYYVTIIDAPGHRDFIKNMITGTSQADCAVLIVAAGTGEFEAGISKNGQTREHALLAFTLGVKQLIVGVNKMDSTEppYSETRYEEIKKEVSSYIKKIGYNPASVAFVPISGWHGDNMLEASEKMPWFKGWTVERKEGKTEGKCLIDALDAIMPPQRPTDKPLRLPLQD--------------VEEMWAAKALEHAEVHFNLLTSVPPSQLRLTPYDDQIYATFRQDFPDL----QVARLSDETLKSATEKLKWRQFAEKF-NKMEDYSYGTLMRADASKEFSPDNSIFVFRVQFLAIEIARNREGHND------
>A0A484BI40	A0A484BVH7
MGKEKIHINIVVIGHVDSGKSTTTGHLIYKCGGIDKRTIEKFEKEAQEMGKGSFKYAWVLDKLKAERERGITIDIALWKFETAKYYVTIIDAPGHRDFIKNMITGTSQADCAVLIVAAGTGEFEAGISKNGQTREHALLAFTLGVKQLIVGVNKMDSTEppYSEARYEEIKKEVSSYIKKIGYNPASVAFVPISGWHGDNMLEASEKMPWFKGWTVERKEGKTEGKCLIDALDAIMPPQRPTDKPLRLPLQD--------------VEEMWAAKALEHAEVHFNLLTSVPPSQLRLTPYDDQIYATFRQDFPDL----QVARLSDETLKSATEKLKWRQFAEKF-NKMEDYSYGTLMRADASKEFSPENSIFVFRVQFLAIEIARNREGHND------
>B4MDX7	B4LGD7
MGKEKIHINIVVIGHVDSGKSTTTGHLIYKCGGIDKRTIEKFEKEAQEMGKGSFKYAWVLDKLKAERERGITIDIALWKFETAKYYVTIIDAPGHRDFIKNMITGTSQADCAVLIVAAGTGEFEAGISKNGQTREHALLAFTLGVKQLIVGVNKMDSSEppYSEARYEEIKKEVSSYIKKIGYNPAAVAFVPISGWHGDNMLEPSTNMPWFKGWKVERKEGNADGKTLIEALDAILPPSRPTEKPLRLPLQD--------------VEEMWAAKALEHAEVHFNLLTSVPPAQLRLTPYDDQIYATFRQDFPDL----QVARLSDDILKSATEKLKWRQFAEKF-NKMEDYSYGTLMRADASKEFSPDNSIFVFRVQFLAIEIARNREGHND------
>B4P5Z5	B4ITG0
MGKEKIHINIVVIGHVDSGKSTTTGHLIYKCGGIDKRTIEKFEKEAQEMGKGSFKYAWVLDKLKAERERGITIDIALWKFETAKYYVTIIDAPGHRDFIKNMITGTSQADCAVLIVAAGTGEFEAGISKNGQTREHALLAFTLGVKQLIVGVNKMDSSEppYSEARYEEIKKEVSSYIKKIGYNPAAVAFVPISGWHGDNMLEPSTNMNWFKGWKVERKEGNADGKTLIDALDAILPPARPTDKALRLPLQD--------------VEEMWASKALEHAEVHFNLITSIHPSQLKLTPYDDQIYATFRQDFPDL----QVGRLTDDILKSATEKLRWRQFAEKF-NKMDDYSYGTLMRADASKEFSPDNSIFVFRVQFLAIEIARNREGLND------
>B4MYN1	B4N3N0
MGKEKIHINIVVIGHVDSGKSTTTGHLIYKCGGIDKRTIEKFEKEAQEMGKGSFKYAWVLDKLKAERERGITIDIALWKFETAKYYVTIIDAPGHRDFIKNMITGTSQADCAVLIVAAGTGEFEAGISKNGQTREHALLAFTLGVKQLIVGVNKMDSSEppYSESRYEEIKKEVSSYIKKIGYNPAAVAFVPISGWHGDNMLEPSTNMPWFKGWKVERKEGNADGKTLIEALDAILPPSRPTDKALRLPLQD--------------LEEMWATRALEHAEVHFNLITSVPPSQLRLTPYDDQIYATFRQDFPQL----QVAKLDDNQLKSATEKLKWRQFAEKF-NKMEDYSYGSLMRADASKEFSADNSIFVFRVQFLAIEIARNREGHNDAVYRQ-
>UPI0014719BBA	A0A3B0JWN2
---KREHVNVVFIGHVDAGKSTIGGQIMSLTGMVDKRTLEKYEREAREKSRESWYLSWALDTNQEERDKGKTVEVGRAFFETDRKHFTILDAPGHKSFVPNMIGGAAQADLAVLVISARKGEFETGFDRGGQTREHAMLAKTAGVKHLVVLVNKMDdpTVSWDPTRYNECKDKILPYLKKLGFNPaKDLTFMPCSGLSGYGLKDQIPESicPWY------------RGPAFIPFIDELPSLNRKSDGPFIMPIVD--------------VEEMWAAKALEHAEVHFNLLTSVNPSQLRLTPYDDQIYETFRQDFPDLK----VGLLTDDVLKSAGEKLKWREFAEKF-NKMDDYSYGTLMRADASKEFSPDNSIFVFRVQFLAIEIARNREGLND------
>UPI000A1D2BB0	UPI000A1D2453
MGKEKIHINIVVIGHVDSGKSTTTGHLIYKCGGIDKRTIEKFEKEAQEMGKGSFKYAWVLDKLKAERERGITIDIALWKFETAKYYVTIIDAPGHRDFIKNMITGTSQADCAVLIVAAGTGEFEAGISKNGQTREHALLAFTLGVKQLIVGVNKMDSSEppYSEARYEEIKKEVSSYIKKIGYNPAAVAFVPISGWHGDNMLEPSTNMNWFKGWKVERKEGNADGKTLIDALDAILPPARPTDKALRLPLQD--------------VEEMWAAKALEHAEVHFNLLTSVHPSELRLTPYDDQIYATFRQDFPDL----QVGHLTDENLKSDVEKQKWRQFAEKF-NKMDDYSYGTLMRADATKEFSPDNSIFVFRVQFLAIEIARNREGLNDAVHKQ-
>A0A6P5UGZ6	A0A6P5UH79
MGKEKIHINIVVIGHVDSGKSTTTGHLIYKCGGIDKRTIEKFEKEAQEMGKGSFKYAWVLDKLKAERERGITIDIALWKFETAKYYVTIIDAPGHRDFIKNMITGTSQADCAVLIVAAGTGEFEAGISKNGQTREHALLAFTLGVKQLIVGVNKMDSTEppYSEARYEEIKKEVSSYIKKIGYNPASVAFVPISGWHGDNMLEPSEKMPWFKGWTVERKEGKGEGKCLIDALDAILPPQRPTDKPLRLPLQD--------------VEEMWAAKALEHAEVHFNLLTSVHPSQLRLTPYDDQIYETFRQDFPDLK----VGLLTDDVLKSAVEKLKWREFAEKF-NKMDDYSYGTLMRADASQEFSPDNSIFVFRVQFLAIEIARNREGLND------
>T1PAM6	A0A1I8M2D6
MGKEKTHINIVVIGHVDSGKSTTTGHLIYKCGGIDKRTIEKFEKEAQEMGKGSFKYAWVLDKLKAERERGITIDIALWKFETSKYYVTIIDAPGHRDFIKNMITGTSQADCAVLIVAAGTGEFEAGISKNGQTREHALLAFTLGVKQLIVGVNKMDSSEppYSEARYEEIKKEVSSYIKKIGYNPAAVAFVPISGWHGDNMLEASTNMNWFKGWKIERKEGNAEGKTLIEALDAILPPTRPTDKPLRLPLQD--------------VEEMWAVKAMDHAEVHFNLITSVHPSCLRLTPYDDQIYQTFRQDFPDLK----VDILSDDILKSPEAKLAWRNFAEKF-NKLEDYSYGTLMRADASKEFSPENSLLVVRIQFLAIEIARNIEGYND------
>UPI000C71B5CD	A0A0L0CDE0
MGKEKTHINIVVIGHVDSGKSTTTGHLIYKCGGIDKRTIEKFEKEAQEMGKGSFKYAWVLDKLKAERERGITIDIALWKFETAKYYVTIIDAPGHRDFIKNMITGTSQADCAVLIVAAGTGEFEAGISKNGQTREHALLAFTLGVKQLIVGVNKMDSTEppYSEARYEEIKKEVSSYIKKIGYNPAGVAFVPISGWHGDNMLEPSDKMPWFKGWTVERKDAKVEGKTLIDALDAIMPPSRPTDKPLRLPLQD--------------VEELWAVKAMDHAEVYFNLLTSVHPSCIKLTPYDDQIYQTFRQDFPNLK----VDVLTDDILKSPAAKQEWRQFAEKF-NKLEDYSYGTLMRANSADEFSPDNSLLVVRIQFLAIEIARNREGYNN------
>A0A7M7G2S6	A0A7M7G290
MGKEKIHINIVVIGHVDSGKSTTTGHLIYKCGGIDKRTIEKFEKEAQEMGKGSFKYAWVLDKLKAERERGITIDIALWKFETAKYYVTIIDAPGHRDFIKNMITGTSQADCAVLIVAAGIGEFEAGISKNGQTREHALLAFTLGVKQLIVGVNKMDMTEppYSEARFEEIKKEVSSYIKKIGYNTASVAFVPISGWHGDNMLEPSPKTAWYKGWKVERKDGNADGKTLIEALDAILPPSRPTDKPLRLPLQD-----AEEFENDQTIEAMWAMKAFEHAEVYFNILCSVDPKLLKLTPHDDQIYQTFREFFKDLK----VDVINEDELKSEAGKARWRPFCEQFKDVVEDYSFGTLLRADCSKDYSQENSILTSRIQFYAIELARNREGFNDQI----
>UPI00160B4D88	UPI00160D72C6
MGKEKIHINIVVIGHVDSGKSTTTGHLIYKCGGIDKRTIEKFEKEAQEMGKGSFKYAWVLDKLKAERERGITIDIALWKFETAKYSVTIIDAPGHRDFIKNMITGTSQADCAVLIVAAGIGEFEAGISKNGQTREHALLAFTLGVKQLIVGVNKMDMTdpPYSESRFEEIKKEVSSYIKKIGYNTASVAFVPISGWHGDNMLEPSPKTIWYKGWKVERKDGNADGKTLIEALDAILPPSRPTDKALRLPLQD----SAEEFENDASVEVMWTMQAMEHAEVYFNILCSVDPKLLRLTPYDDHIYKTFREAFPNLK----VDKINEDELKSDEGKQKWRPFCEQFEDTVEDYSFGTLLRGDCEGDYSEENSILTTRIQFYAIELARNREGLNDGI----
>O61334	A0A7M7R715
MGKEKIHINIVVIGHVDSGKSTTTGHLIYKCGGIDKRTIEKFEKEAQEMGKGSFKYAWVLDKLKAERERGITIDIALWKFETSKYYVTIIDAPGHRDFIKNMITGTSQADCAVLIVAAGTGEFEAGISKNGQTREHALLAFTLGVKQLIVGVNKMDSTEppYSETRFEEIKKEVSSYIKKIGYNPAAVAFVPISGWHGDNMLEVSSKMPWFKGWTVERKEGKVEGKCLIEALDAILPPTRPTDKALRLPLQD-----AEEFDNDPSVEAMWAMKAMEHAEVYFNILCSVDPKFLKLTPHDEQIYKTFRDVFPDLK----LDKIDEDELKSPEGKIKWRPFCEQFKGLVEDYSFGTLLRADCEGDYSEENSILTTRIQFYAIELARNREGFNDGI----
>V9IH29	UPI0007E2B29C
------------------------------------------------------------------------MDIGHSKFETKTKSITLLDAPGHKDFIPNMITGATQADVALLVVDATRGEFETGFDSGGQTREHALLLRSLGISQLAVIVNKLDTVDWSKERFDEIVSKISIFLKQAGFKDNVI-FVPCSGLSGENILTK----------PKESLSNWYKGPTLVDVIDNFKCPERHMNKPFRFSIND-----AEEFDNDPSVEAMWAMKAMEHAEVYFNILCSVDPKFLKLTPHDEQIYKTFRDVFPDLK----LDKINEDELKSSEGKIKWRPFCEQFKGLVEDYSFGTLLRADCEGDYSEENSILTTRIQFYAIELARNREGFNDGI----
>UPI0006C95409	UPI0006C9452B
MGKEKIHINIVVIGHVDSGKSTTTGHLIYKCGGIDKRTIEKFEKEAQEMGKGSFKYAWVLDKLKAERERGITIDIALWKFETSKYYVTIIDAPGHRDFIKNMITGTSQADCAVLIVAAGTGEFEAGISKNGQTREHALLAFTLGVKQLIVGVNKMDSTEppYSEARFEEIKKEVSSYIKKIGYNPAAVAFVPISGWHGDNMLEVSTKMPWFKGWNVERKEGKADGKCLIEALDAILPPSRPTDKALRLPLQD-----AEEFENDQTIEAMWAMKCMQHANIYFNLLSSVDPKNLKLTPHDDVIYKAFRDLFPDFK----IDVINEDELKSPASKEKWRPFCEKFKDTVEDYSFGTLIRADCKEDYSQENSILTTRIQFIAIETARNREGFND-IVRSK
>UPI000E6E4978	UPI000E6E45D8
MGKEKTHINIVVIGHVDSGKSTTTGHLIYKCGGIDKRTIEKFEKEAQEMGKGSFKYAWVLDKLKAERERGITIDIALWKFETAKYYVTIIDAPGHRDFIKNMITGTSQADCAVLIVAAGTGEFEAGISKNGQTREHALLAFTLGVKQLIVGVNKMDSTEppYSESRFEEIKKEVSSYIKKIGYNPASVAFVPISGWNGDNMLEVSEKMPWFKGWTVERKEGKAEGRCLIEALDAIMPPSRPTEKPLRLPLQD----------NDETVETLWAMKAMDHVIVYFNILCSVDPKFLKMCPQDEIIYHCFRQEFPDMD----VKVLDENSLKGYTGKCRWREFCERF-KHIEDYSFGTLIRLDCTLDYSPENTILVPRVQFYAIESARNKEGLNDCI----
>A0A2R7WJI9	A0A2R7WHW3
MPKEKIHINIVVIGHVDSGKSTTTGHLIYKCGGIDKRTIEKFEKEAQEMGKGSFKYAWVLDKLKAERERGITIDIALWKFETAKYYVTIIDAPGHRDFIKNMITGTSQgyfkkkyydscsADCAVLIVAAGTGEFEAGISKNGQTREHALLAFTLGVKQLIVGVNKMDSTEppYSESRFEEIKKEVSSYIKKIGYNPASVAFVPISGWHGDNMLEPSDKMPWFKGWAIERKEGKADGKCLIEALDAILPPSRPTDKALRLPLQD-----AEEFENDPSVEAMWAIKAAEHSRIYFDLLSSVDPKGLKLTRHDDKIYDAFRKQFPDLKlDI-----LNEDELKSDEGKKEWREYCEKFKDVIEDYNFGTLIRTDCSDDYSEKNSFIVPRL----------------------
>UPI000C2552EB	UPI000C253EE9
MGKEKIHINIVVIGHVDSGKSTSTGHLIYKCGGIDKRTIEKFEKEAQEMGKGSFKYAWVLDKLKAERERGITIDIALWKFETAKYYVTIIDAPGHRDFIKNMITGTSQADCAVLIVAAGTGEFEAGISKNGQTREHALLAFTLGVKQLIVGVNKMDSTEppYSETRFEEIKKEVSSYIKKIGYNPAAVAFVPISGWNGDNMLESSDKMPWFKGWTVERKEGKADGKTLIEALDAILPPSRPTEKPLRLPLQD-----AEEFENDQSVETMWAIKAFEHAEIYFNILCSADPKHLKLTPLDDLIYKIFREEFPDL----NITVIVENELKSTKEKAKWRPYCERFKGLVEDYSFGTLLRADAREDYKEENTILVTRIQFYALEIARNKEGVND------
>A0A1S3J7H6	A0A1S3H6B0
MPKEKTHINIVVIGHVDSGKSTTTGHLIYKCGGIDKRQIEKFEKEAQEMGKGSFKYAWVLDKLKAERERGITIDIALWKFETSKYEVTIIDAPGHRDFIKNMITGTSQADCAVLIVASGTGEFEAGISKNGQTREHALLAFTLGVKQMIVGVNKIDSTEppYSEARFKEICTEVSNYLKKVGYNPKAVAMVPISGWHGDNMMEPSPNMSWYKGWAIERKEGNAKGMTLLEALDSILPPQRPTDKPLRLPLQD----------NNEEVEIQWAMKAYRHAEIYFNLLCSVAEPKnLKLTKIDDVIYQMFRETFPDM----NIAVVDVEAMKAPAAKEKWRPFCEEFRDRVEDYNFGTLVRVNADDEYTEKNTEIVPRVQFFALEIARNREGCND------
>A0A7M6UMT5	A0A7M7NV06
MPKEKAHINIVVVGHVDSGKSTTTGHLIYKCGGIDKRVIEKFEKEASDLGKGSFKYAWVLDKLKAERERGITIDIALWKFETPKYCVTVIDAPGHRDFIKNMITGTSQADCAVLVVAAGIGEFEAGISKDGQTREHALLCYTLGVKQLIVAVNKMDSAQYNEARFKEIVREVSGYIKKVGYNPKAVPFIPISGWVGDNMMEaATTTMPWFKGWSIERKDNNASGVTLLNALDAIMLPKRPHDKPLRLPLQD-----ADELGNREDVELAWAVKAYHHAETYFNLISSLDSTALRLTKHDDEIHQHFKHDFPDMK----IDIIDPDDLKSDEAKKKWRVFCNHFDGTVEDFNYGTILRLNCTEDYSEKNSIFVTRVQFFAIEIARNRGGLN-------
>H2XSX9	F6ZRA2
--KDKTHINIVVIGHVDSGKSTTTGHLIYKCGGIDKRAIEKFEKEAAEMGKGSFKYAWVLDKLKAERERGITIDIALWKFETNNYSITIIDAPGHRDFIKNMITGTSQADCAVLIVAAGVGEFEAGISKNGQTREHALLAFTLGVKQIIVAVNKMDSTepKYSQKRFEEISKEVTTYLKKVGYNPKAVAFVPISGWHGDNMLEESENMSWYKGWSREQDKKTLTGKTLFNALDSIAPPKRPTDKPLRLPLQD---------------------------------ITSVDPTYLQLSKEDDLIYRQFRKSFPDLD----IAHLHEDDLKTAKSKEDWRTFCNKFDGVIQDFNYGTLLRLDPLLEYSESNTLFATRIQFLAIEIARNKEGFS-------
>UPI0019399634	UPI00193ACCA9
MGKEKIHINIVVIGHVDSGKSTTTGHLIYKCGGIDKRAIEKFEKEAQEMGKGSFKYAWVLDKLKAERERGITIDIALWKFETGQYSVTIIDAPGHRDFIKNMITGTSQADCAVLIVASGVGEFEAGISKNGQTREHALLAYTLGVKQMIVAVNKIDSTEppYSETRFKEIVKEVSGYLKKVGYNPKKIPFLPISGWHGDNMLEKSEKTKWFdKGCVYEGEKNVKKtAFCLFEALDNIEPPTRPTDKPLRLPLQD----------NDSSIELAWAIKAHEHAEVFFNLITSVDPSHLRLCRQDDDIYKKFRDHFPDF----IIDKIAEEEMKSPAAKEKWRNFCTEFKGVIQDFNFGTMLRLDCNGIYDSVNSIFVTRIQFLAIEIARNREGFN-------
>C3YFS9	C3Y3Z7
MGKEKLHINIVVIGHVDSGKSTSTGHLIYKCGGIDKRTIEKFEKEAQEMGKGSFKYAWVLDKLKAERERGITIDIALWKFETGKYYVTVIDAPGHRDFIKNMITGTSQADCAVLIVAAGTGEFEAGISKNGQTREHALLAYTLGVKQLIVGVNKMDSTEppYSEARFGEITKEVGAYIKKIGYNPKSVAFVPISGWHGDNMIEESTNMSWFKGWSIERKSGKSSGHTLMQALDAIEPPSRPTDKPLRLPLQD-----AEKYVNNPDLELAWASKAFQHAEVYFNLISAVDTTCLKLTgKMDEEIYTEFRKDFPDL----HVAAVTEDELKSEEAKSKWRPFCNKFEGKVEDFNYGTLLRLRSDQDYSEENSCIVPRIQFYAMEIARNREGHN-------
>A0A6P5A115	A0A6P5ADF2
MGKEKTHINIVVIGHVDSGKSTTTGHLIYKCGGIEKRAIEKFEKEAQEMGKGSFKYAWVLDKLKAERERGITIDIALWKFETTKYYVTVIDAPGHRDFIKNMITGTSQADCAVLIVAGGTGEFEAGISKNGQTREHALLAYTLGVKQLIVAVNKMDSTtpPYSEARFEEITKEVGNYIKKVGYNPATVAFVPISGWHGDNMLEISPKMGWFKGWSVERKSGNASGHTLFEALDSILPPKRPTDKPLRIPLQD-----AEKYINNPDLELAWASKAFQHAEVYFNLISSVDTTCLKLTgKMDEEIYTEFRKDFPDM----QVASVTEDELKSEAAKSKWRPFCNKFEGKVADFNFGTLLRLRSDEDYSEDNSCIVPRIQFYAMEIARNREGHN-------
>UPI0014037CD8	UPI001402FA1F
MGKEKIHINIVVIGHVDSGKSTSTGHLIYKCGGIDKRTIEKFEKEAAEMGKGSFKYAWVLDKLKAERERGITIDISLWKFETSKYYVTIIDAPGHRDFIKNMITGTSQADCAVLVVAAGVGEFEAGISKNGQTREHALLAFTLGVKQLIVGVNKMDSTEppFSNGRFDEIVKEVSSYIKKIGYNPASVAFVPISGWHGDNMLESSKNMPWFKGWKVTRKEGNATGTTLLEALDSILPPSRPTDKPLRLPLQD-----AEAYGNHEQVEMLWAMKAHEFAEVHYNLLCSVDPRFLHLSPIDDEIYSAFRATFPALP----LQSLSPEHLKSPEAKEKWRSFCLEFEGRVDDFNFGTLLRLQSAEPYSESNTILATRIQFLAVEIARNREGLN-------
>UPI0018F5F386	UPI0018F29EDA
MGKEKIHINIVVIGHVDSGKSTTTGHLIYKCGGIDKRTIEKFEKEAAEMGKGSFKYAWVLDKLKAERERGITIDISLWKFETPKYYITIIDAPGHRDFIKNMITGTSQADCAVLIVAAGVGEFEAGISKNGQTREHALLAYTLGVKQLIVGVNKMDSTEppYSEKRYDEIVKEVSAYIKKIGYNPSTVPFVPVSGWHGDNMLEASPNMPWFKGWKVERKEGNANGVTLLEGLDTILPPTRPISKPLRLPLQD-----ADAYGNDPNLEMMWAMKAYQHAEIYFNLICSVDPRFLKLTKEDDQIYAEFREQFSEMK----VDIVDQEELKSDAAKLRWRPFCLQFEALVEDFNYGTLLRLDCSKDYVEDNTIFATRIQFFAVEIARNREGHN-------
>A0A4W3HU19	A0A4W3IJL1
MGKEKIHINIVVIGHVDSGKSTTTGHLIYKCGGIDKRTIEKFEKEAAEMGKGSFKYAWVLDKLKAERERGITIDISLWKFETSKYYITIIDAPGHRDFIKNMITGTSQADCAVLIVAAGVGEFEAGISKNGQTREHALLAYTLGVKQLIVGVNKMDSTEppYSEKRYDEIVKEVSAYIKKIGYNPIAVPFVPVSGWHGDNMLEPSANMPWFKGWKAERKEGHAGGVTLLEALDTILPPSRPTDKPLRLPLQD----SAESYGNDPELEMMWAMKAYQHAEIYFNLISSVDPRFLKLTKSDSRIYSEFRSQFREL----NVRLLNPEDLKSESAKAAWRSFCMQFEGEVEDFNYGTLLRLDCSKDYTEENTIFVTRIQFFAVEIARNREGCN-------
>UPI0006D93C90	H3B8U8
MGKEKTHINIVVIGHVDSGKSTTTGHLIYKCGGIDKRTIEKFEKEAAEMGKGSFKYAWVLDKLKAERERGITIDISLWKFETTKYYITIIDAPGHRDFIKNMITGTSQADCAVLIVAAGVGEFEAGISKNGQTREHALLAYTLGVKQLIVGVNKMDSTEppYSEKRYDEIVKEVSAYIKKIGYNPITVPFVPISGWHGDNMLEPSPNMSWFKGWKLERKEGNANGVSLLEALDTILPPTRPTDKPLRLPLQD-----AEAYGNDTNVEMMWAMKAYQHAEIYFNLISSVDPQYLKLTKADDQIYARFREAFSDMK----IDILDPEELKSEQAKEKWRPFCIQFEGIIEDYNYGTLLRLDCTKDYTDENTIFATRIQFFAVEIARNREGYN-------
>A0A444U5K7	UPI0015616A5E
MGKEKTHINIVVIGHVDSGKSTTTGHLIYKCGGIDKRTIEKFEKEAAEMGKGSFKYAWVLDKLKAERERGITIDISLWKFETSKYYVTIIDAPGHRDFIKNMITGTSQADCAVLIVAAGVGEFEAGISKNGQTREHALLAYTLGVKQLIVGVNKMDSTEppYNQKRYEEIVKEVSTYIKKIGYNPDTVAFVPISGWNGDNMLEPSTNMTWFKGWKVTRKDGNAAGTTLLEALDAIQPPSRPTDKPLRLPLQD-----AESYGNDPQLEMMWAKKAYDHAEIYFNLISSVDPKFLKLTKVDDQIFTEFKKTFGDM----NINVLNPEDLKSEEAKQKWRPFCLQFDGIVEDYNYGTLLRLDCQKDYTEENTIFATRIQFFAVEISRNREGYNN------
>W5LY03	UPI0003EA9FBE
MGKEKTHINIVVIGHVDSGKSTTTGHLIYKCGGIDKRTIEKFEKEAAEMGKGSFKYAWVLDKLKAERERGITIDISLWKFETSKYYVTIIDAPGHRDFIKNMITGTSQADCAVLIVAGGVGEFEAGISKNGQTREHALLAYTLGVKQLIVGVNKMDSTEppYSQKRFEEITKEVSAYIKKIGYNPATVAFVPISGWHGDNMLEPSTNMPWFKGWKVERKEGNASGTTLLEALDSILPPSRPTDKPLRLPLQD-----AEAYGNDPQLEMMWAMKAYQHAEIYFNLISSVDPKFLKLTKVDDKICTEFRKAFPDL----NIKVLDPEDLKSEQAKEKWRPFCNLFEGVVEDFNYGTLLRLDCERDYTEENTIFATRIQFFAIEIARNREGCNN------
>UPI0015AE0C3E	A0A0E9X6A5
MGKEKLHINIVVIGHVDSGKSTTTGHLIYKCGGIDKRTIEKFEKEAAEMGKGSFKYAWVLDKLKAERERGITIDISLWKFETSKYYVTIIDAPGHRDFIKNMITGTSQADCAVLIVAAGVGEFEAGISKNGQTREHALLAYTLGVKQLIVGINKMDSTEpnYSQKRYEEIVKEVSTYIKKIGYNPDTVAFVPISGWNGDNMLESSPNMTWFKGWKITRKDGNASGTTLLEALDAIQPPSRPTDKPLRLPLQD-----ADAYGNDPQLEVMWAMKAYQHADIYFNLISSVDPKFLKLTKVDDKIYSSFREAFPDL----NIQILDPELLKSEEAKEKWRPFCNQFEGLVEDFNYGTLLRLDCQKDYTEENTIFVTRIQFFAVEIGRNREGYNSVVFNAK
>A0A6P8F4S4	A0A6P8G4L9
MGKEKLHINIVVIGHVDSGKSTTTGHLIYKCGGIDKRTIEKFEKEAAEMGKGSFKYAWVLDKLKAERERGITIDISLWKFETSKYYVTIIDAPGHRDFIKNMITGTSQADCAVLIVAAGVGEFEAGISKNGQTREHALLAYTLGVKQLIVGINKMDSTEpnYSQKRYEEIVKEVSTYIKKIGYNPDTVAFVPISGWNGDNMLEPSPNMTWFKGWKITRKEGSASGTTLLEALDAIQPPSRPTDKPLRLPLQD-----ADAYGNDPQLEVMWAMKAYNHAEIYFNLISSVDPKLLKLTKSDDQIHSAYMESFSDL----NLELLDPDNLKSAESKERWRPFCNQFEGIVEDFNYGTLLRLDCRKDYTEENTIFATRIQFYAIEIARNRGGYNDAVYNAK
>A0A2R8QSR4	Q6DH77
MGKEKTHINIVVIGHVDSGKSTTTGHLIYKCGGIDKRTIEKFEKEAAEMGKGSFKYAWVLDKLKAERERGITIDIALWKFETSKYYVTIIDAPGHRDFIKNMITGTSQADCAVLIVAGGVGEFEAGISKNGQTREHALLAFTLGVKQLIVGVNKMDSTEppYSQARFEEITKEVSAYIKKIGYNPASVAFVPISGWHGDNMLEASSNMGWFKGWKIERKEGNASGTTLLDALDAILPPSRPTDKPLRLPLQD-----AEAYGNDAQLEVMWAMKAYNHAEVYFNLISSVDPKFLKLTKSDEEIYTKFREAFPDL----NIQLLDPELLKSAEAKENWRPFCNQFEGIVEDFNYGTLLRLDCQKDYTEENTIFATRIQFYAIEIARNREGYND------
>Q90YC1	A0A6P6Q859
MGKEKTHINIVVIGHVDSGKSTTTGHLIYKCGGIDKRTIEKFEKEAAEMGKGSFKYAWVLDKLKAERERGITIDIALWKFETSKYYVTIIDAPGHRDFIKNMITGTSQADCAVLIVAGGVGEFEAGISKNGQTREHALLAFTLGVKQLIVGVNKMDSTEppYSQARFEEITKEVSAYIKKIGYNPASVAFVPISGWHGDNMLEASSNMGWFKGWKIERKEGNASGVTLLDALDAILPPSRPTDKPLRLPLQD-----AEAYGNDAQLEVMWAMKAYNHAEVYYNLISSVDPKFLKLTKSDEQIYTKFREAFPDLS----IQVLDAELLKSADAKEKWRPFCNQFEEVVEDFNYGTLLRLDCQKDYTEENTIFATRIQFYAIEIARNREGYNDFV----
>A0A3B1IWD7	UPI000BBD85D9
MGKEKTHINIVVIGHVDSGKSTTTGHLIYKCGGIDKRTIEKFEKEAAEMGKGSFKYAWVLDKLKAERERGITIDIALWKFETSKYYITIIDAPGHRDFIKNMITGTSQADCAVLIVAGGVGEFEAGISKNGQTREHALLAFTLGVKQLIVGVNKMDSTEppYSQARFEEITKEVSAYIKKIGYNPATVAFVPISGWHGDNMLEPSSNMGWFKGWKIERKEGNASGTTLLEALDAILPPSRPTDKPLRLPLQD-----AEAYGNDAQLEVMWAMKAYNHAEVYFNLISSVDPKFLKLTKSDDMIYTKFREDFSDLD----IKNLDPELLKSPEAKEKWRPFCNHFEHLVEDFNYGTLLRLDCEKDYTEENTIFATRIQFFAVEIARNREGYNN------
>A0A2D0QNM4	A0A2D0SPG9
MGKEKLHINIVVIGHVDSGKSTTTGHLIYKCGGIDKRTIEKFEKEAAEMGKGSFKYAWVLDKLKAERERGITIDISLWKFETSKYYVTIIDAPGHRDFIKNMITGTSQADCAVLIVAAGVGEFEAGISKNGQTREHALLAYTLGVKQLIVGVNKMDSTEpnYSQKRYEEIVKEVSTYIKKIGYNPETVAFVPISGWNGDNMLEASPNMTWFKGWKITRKDGSVSGTTLLEALDAIQPPTRPTDKPLRLPLQD-----AEAYGNDAQLEVMWAMKAYNHAEVYFNLISSVDPKFLKLTKTDDLIYSKFREDFPDFD----LKILDPELLKSAEAKEKWRPFCNHFEGLVEDFNYGTLLRLDCEKDYTEENTIFATRIQFFAIEIARNREGYNN------
>A0A4W4GTN3	UPI0015D0CF6F
MGKEKLHINIVVIGHVDSGKSTTTGHLIYKCGGIDKRTIEKFEKEAAEMGKGSFKYAWVLDKLKAERERGITIDISLWKFETSKYYVTIIDAPGHRDFIKNMITGTSQADCAVLIVAAGVGEFEAGISKNGQTREHALLAYTLGVKQLIVGVNKMDSTEpnYSQKRYEEIVKEVSTYIKKIGYNPETVAFVPISGWNGDNMLEASPNMTWFKGWKITRKDGSVSGTTLLEALDAIQPPTRPTDKPLRLPLQD-----AEAYGNDAQLEVLWAMKAFSHAEVYFNLISSVDPKFLKLTKADDLIYTKFREEFPDL----NIQILDPELLKSTEAKEKWRPFCNHFEGIVEDFNYGTLLRLDCQKDYTEENTIFATRIQFFAIEIARNREGYNDVVHG--
>A0A6Q2YQI3	A0A3P8X8D6
MGKEKTHINIVVIGHVDSGKSTTTGHLIYKCGGIDKRTIEKFEKEAAEMGKGSFKYAWVLDKLKAERERGITIDISLWKFETAKYYVTIIDAPGHRDFIKNMITGTSQADCAVLIVAGGVGEFEAGISKNGQTREHALLAYTLGVKQLIVGVNKMDSTEppYSQKRFEEIQKEVSTYIKKIGYNPATVAFVPISGWHGDNMLEASPNMTWFKGWKIERKEGGASGVTLLEALDSILPPSRPTDKPLRLPLQD-----AEAYGNDPQLEVMWAMKAYNHAEIYFNLISSVDPSHLKLTKVDDMIYNSFRVSFADL----NIKNLDPDMLKSSEAKEKWRPFCNQFDGVVEDFNYGTLLRLDCEKDYTEENTIFATRIQFFAIEIARNREGFN-------
>UPI0015F8CA4C	UPI0015FC8BC2
MGKEKIHINIVVIGHVDSGKSTTTGHLIYKCGGIDKRTIEKFEKEAAEMGKGSFKYAWVLDKLKAERERGITIDISLWKFETGKYYVTIIDAPGHRDFIKNMITGTSQADCAVLVVAGGVGEFEAGISKNGQTREHALLAFTLGVKQLIVGVNKMDSTEppYSQKRFEEIQKEVSTYIKKIGYNPATVAFVPISGWHGDNMLEASANMGWFKGWKVERKDGNANGVTLLEALDSILPPSRPTDKPLRLPLQD-----AEAYGNDPQLEVMWAMKAYNHAEIYFNLISSVNPSNLKLTTVDDRIYTSFKESFSDL----NIKNLDPDMLKTAEAKEKWRPFCNQFDGVVEDFNYGTLLRLDCVKDYTEENTIFATRIQFFAIEIARNREGFN-------
>UPI0012DC4A1C	UPI00099FE29C
MGKEKLHINIVVIGLVDSGKSTTTGHLIYKCGGIDKRTIEKLEKEAAEMGKGSFKYAWVLDKLKAERERGITIDISLWKFETSRHyhiqQVTIIDPPGHRDFIKNMITGTSQADCTVL-------SGRRGRVRGGQTREHALLAYTLGVKQLIVGVNKMDSTEpnYSQKRYEEIVKEVSTYIKKIGYNPDTVAFVPISGWNGDNMLEASPNMTWFKGWKITRKDGSASGTTLLEALDAIQPPSRPADKPLRLPLQD-----AEAYGNDPQLEVMWAMKAYNHAEIYFNLISSVDPSNLKLTKVDDQIYTSFRESFSDL----NIKNLDPDMLKTADAKEKWRPFCNQFDGVVEDFNYGTLLRLDCEKDYTEENTIFATRIQFFAIEIARNREGFN-------
>A0A060YAH4	A0A060WYY2
MGKEKLHINIVVIGHVDSGKSTTTGHLIYKCGGIDKRTIEKFEKEAAEMGKGSFKYAWVLDKLKAERERGITIDISLWKFETSRYYVTIIDAPGHRDFIKNMITGTSQADCAVLIVAAGVGEFEAGISKNGQTREHALLAYTLGVKQLIVGVNKMDSTEpnYSQKRYEEIVKEVSTYIKKIGYNPDTVAFVPISGWNGDNMLEASPNMTWFKGWKITRKDGNASGTTLLEALDAIQPPSRPTDKPLRLPLQD-----AEAYGNDPQLEVMWAMKAYNHAEIYFNLLSSVDPSNLKLTTVDDRIYTSFKESFSDL----NIKNLDPDMLKTAEAKEKWRPFCNQFDGVVEDFNYGTLLRLDCVKDYTEENTIFATRIQFFAIEIARNREGFN-------
>UPI0011328802	UPI0011303A89
MGKEKIHINIVVIGHVDSGKSTTTGHLIYKCGGIDKRTIEKFEKEAAEMGKGSFKYAWVLDKLKAERERGITIDISLWKFETGRYYVTIIDAPGHRDFIKNMITGTSQADCAVLVVAGGVGEFEAGISKNGQTREHALLAYTLGVKQLIVGVNKMDSTEppYSQKRFEEIQKEVTTYIKKIGYNPATVAFVPISGWHGDNMLEASANMAWFKGWKVERKDGNANGVTLLEALDSILPPSRPTDKPLRLPLQD-----AEAYGNDPQLEVMWAMKAYNHAEIYFNLISSVDPSNLKLTKVDDQIYTSFRESFSDL----NIKNLDPDMLKTADAKEKWRPFCNQFDGVVEDFNYGTLLRLDCEKDYTEENTIFATRIQFFAIEIARNREGFN-------
>A0A1S3PR50	A0A674BTW1
MGKEKLHINIVVIGHVDSGKSTTTGHLIYKCGGIDKRTIEKFEKEAAEMGKGSFKYAWVLDKLKAERERGITIDISLWKFETSRYYVTIIDAPGHRDFIKNMITGTSQADCAVLIVAAGVGEFEAGISKNGQTREHALLAYTLGVKQLIVGVNKMDSTEpnYSQKRYEEIVKEVSTYIKKIGYNPDTVAFVPISGWNGDNMLEASPNMTWFKGWKVTRKDGNASGTTLLEALDAIQPPSRPTDKPLRLPLQD-----AEAYGNDPQLEVMWAMKAYNHAEIYFNLISSVDPSNLKLTKVDDRIYTSFRESFSDL----NIKNLDPDMLKTADAKEKWRPFCNQFDGVVEDFNYGTLLRLDCEKDYTEENTIFATRIQFFAIEIARNREGFN-------
>C0HBS1	A0A1S3LRS1
MGKEKLHINIVVIGHVDSGKSTTTGHLIYKCGGIDKRTIEKFEKEAAEMGKGSFKYAWVLDKLKAERERGITIDISLWKFETSRYYVTIIDAPGHRDFIKNMITGTSQADCAVLIVAAGVGEFEAGISKNGQTREHALLAYTLGVKQLIVSVNKMDSTEpnYSQKRYEEIVKEVSTYIKKIGYNPDTVAFVPISGWNGDNMLEASPNMTWFKGWKITRKDGNASGTTLLEALDAIQPPSRPTDKPLRLPLQD-----AEAYGNDPQLEVMWAMKAYNHAEIYFNLISSVDPSNLKLTKVDDRIYASFKESFSDL----NIKNLDPDMLKTAEAKEKWRPFCNQFDGVVEDFNYGTLLRLDCVKDYTEENTIFATRIQFFAIEIARNREGFN-------
>A0A674ASF3	A0A673XNN1
MGKEKLHINIVVIGHVDSGKSTTTGHLIYKCGGIDKRTIEKFEKEAAEMGKGSFKYAWVLDKLKAERERGITIDISLWKFETSRYYVTIIDAPGHRDFIKNMITGTSQADCAVLIVAAGVGEFEAGISKNGQTREHALLAYTLGVKQLIVSVNKMDSTEpnYSQKRYEEIVKEVSTYIKKIGYNPDTVAFVPISGWNGDNMLEASPNMTWFKGWKVTRKDGNASGTTLLEALDAIQPPSRPTDKPLRLPLQD-----AEAYGNDPQLEVMWAMKAYNHAEIYFNLISSVDPSNLKLTKVDDRIYASFKESFSDL----NIKNLDPDMLKTAEAKEKWRPFCNQFDGVVEDFNYGTLLRLDCVKDYTEENTIFATRIQFFAIEIARNREGFNTYVFQAK
>UPI000CEB0F11	UPI000CDFD955
MGKEKLHINIVVIGHVDSGKSTTTGHLIYKCGGIDKRTIEKFEKEAAEMGKGSFKYAWVLDKLKAERERGITIDISLWKFETSRYYVTIIDAPGHRDFIKNMITGTSQADCAVLIVAAGVGEFEAGISKNGQTREHALLAYTLGVKQLIVGVNKMDSTEpnYSQKRYEEIVKEVSNYIKKIGYNPDTVAFVPISGWNGDNMLEASPNMTWFKGWKITRKDGNASGTTLLEALDAIQPPSRPTDKPLRLPLQD-----AEAYGNDPQLEVMWAMKAYNHAEIYFNLISSVDPSNLKLTKVDDRIYTSFKESFSDL----NIKNLDPDMLKTAEAKEKWRPFCNQFDGVVEDFNYGTLLRLDCVKDYTEENTIFATRIQFFAIEIARNREGFN-------
>UPI00023F270E	UPI0011B50DC2
MGKEKVHINIVVIGHVDSGKSTTTGHLIYKCGGIDKRTIEKFEKEAAEMGKGSFKYAWVLDKLKAERERGITIDIALWKFETGRYYVTIIDAPGHRDFIKNMITGTSQADCAVLIVAGGVGEFEAGISKNGQTREHALLAFTLGVKQLIVGVNKMDSTEppYSQARFEEITKEVSQYIKKIGYNPATVAFVPISGWHGDNMLESSEKMAWFKGWKVERKDGNASGVTLLEALDAILPPSRPTDKPLRLPLQD-----ADSFGNNPQVEVMWAMKAYNHAEVYFNLISSVDPKFLKLTKVDDTIYTAFRETF---KDMD-IKLLHPDLLKSAEAKETWRPFCNQFEDVIEDFNYGTLLRLNCEQDYTEENTIFATRIQFFAIEIARNREGLN-------
>UPI00165BE6FA	UPI00165C5C19
MGKEKLHINIVVIGHVDSGKSTTTGHLIYKCGGIDKRTIEKFEKEAAEMGKGSFKYAWVLDKLKAERERGITIDISLWKFETSKYYVTIIDAPGHRDFIKNMITGTSQADCAVLIVAAGVGEFEAGISKNGQTREHALLAYTLGVKQLIVGVNKMDSTEpnYSQKRYEEIVKEVSTYIKKIGYNPDTVAFVPISGWNGDNMLEPSPNMTWFKGWKINRKDGSASGTTLLEALDAIQPPSRPTDKPLRLPLQD-----AEAYGNDPRLEVMWAMKAYNHAEVYFNLISSVEPKFLKLTKVDDQLYSSFRETFKELD----VKQLKEGDLKSDEAKERWRPFCNQFEGIVEDFNYGTLLRLDCEKDYSEENTIFATRVQFFAVEIARNREGYNDAVFRSK
>A0A087Y596	A0A087XL34
MGKEKLHINIVVIGHVDSGKSTTTGHLIYKCGGIDKRTIEKFEKEAAEMGKGSFKYAWVLDKLKAERERGITIDISLWKFETSKYYVTIIDAPGHRDFIKNMITGTSQADCAVLIVAAGVGEFEAGISKNGQTREHALLAYTLGVKQLIVGVNKMDSTEpnYSQKRYEEIVKEVSTYIKKIGYNPDTVAFVPISGWNGDNMLEPSPNMTWFKGWKINRKDGSASGTTLLEALDAIQPPTRPTDKPLRLPLQD-----AEAYGNDPRLEVMWAMKAYNHAEVYFNLISSVDPKFLKLTKVDDQIYSSFRETF---KDLD-VKRLKEEDLKSDKAKQTWRPFCNQFEGIVEDFNYGTLLRLDCEKDYSEDNTIFATRVQFFAVEIARNREGHNDTVFTSK
>A0A3P9N8W0	A0A3P9PB23
MGKEKLHINIVVIGHVDSGKSTTTGHLIYKCGGIDKRTIEKFEKEAAEMGKGSFKYAWVLDKLKAERERGITIDISLWKFETSKYYVTIIDAPGHRDFIKNMITGTSQADCAVLIVAAGVGEFEAGISKNGQTREHALLAYTLGVKQLIVGVNKMDSTEpnYSQKRYEEIVKEVSTYIKKIGYNPDTVAFVPISGWNGDNMLEPSPNMTWFKGWKINRKDGSASGTTLLEALDAIQPPTRPTDKPLRLPLQD-----AEAYGNDPRLEVMWAMKAYNHAEVYFNLISSVDPKFLKLTKVDEQIYSSFRETF---KDLD-VKRLKEEDLKSDEAKQTWRPFCNQFEGIVEDFNYGTLLRLDCEKDYSEDNTIFATRVQFFAVEIARNREGHNDTVFTSK
>M4AC78	A0A3B5RAT5
MGKEKLHINIVVIGHVDSGKSTTTGHLIYKCGGIDKRTIEKFEKEAAEMGKGSFKYAWVLDKLKAERERGITIDISLWKFETSKYYVTIIDAPGHRDFIKNMITGTSQADCAVLIVAAGVGEFEAGISKNGQTREHALLAYTLGVKQLIVGVNKMDSTEpnYSQKRYEEIVKEVSTYIKKIGYNPDTVAFVPISGWNGDNMLEPSPNMAWFKGWKINRKDGSASGTTLLEALDAIQPPTRPTDKPLRLPLQD-----AEAYGNDPRLEAMWAMKAYNHAEVYFNLISSVDPKFLKLTKVDDQIYLSFRETF---KDLD-VKRLKEEDLKSDEAKQTWRPFCNQFEGIVEDFNYGTLLRLDCEKDYSEDNTIFATRVQFFAVEIARNREGHNDTVFTSK
>UPI0013B43FC6	UPI0013B36443
MEREKAHVNVVIIGHVDSGKSTTTGHLVYKCGGVDQRKLEKFEKAAAQMGKSSFKFAWLLDKLKAERERGITIDISFLKFNTQKYSMTIIDAPGHRDFIKNMITGTSQADVALLVVSAAKGEYEAGVSRSGQTREHALLAYTLGVKQIIVCVNKMDLTEppYSQKRYDEVVRGVKVFLKKIGYDTNAVPFVPISGWIGENMITPTQKMPWYQGWRVLLRDGAESGKTLLEVLDAIKPPVRTINKPLRLPLQD-----AEAYGNDPRLEVMWAMKAYNHAEVYFNLISSVDPKFLKLTKVDDQIYSSFRETF---KDLD-VKRLKEEDLKSEEAKQTWRPFCNQFEGIVEDFNYGTLLRLDCEKDYSEDNTIFATRVQFFAVEIARNREGHNDTVFTSK
>UPI0000EA10C1	A0A3P9J034
MGKEKLHINIVVIGHVDSGKSTTTGHLIYKCGGIDKRTIEKFEKEAAEMGKGSFKYAWVLDKLKAERERGITIDISLWKFETSKYYVTIIDAPGHRDFIKNMITGTSQADCAVLIVAAGVGEFEAGISKNGQTREHALLAYTLGVKQLIVGINKMDSTEpnYSQKRYEEIVKEVSTYIKKIGYNPDTVAFVPISGWNGDNMLEPSPNMTWFKGWKINRKEGNASGTTLLEALDAIQPPTRPTDKPLRLPLQD-----AEAYGNDPRLEVMWAMKAYNHAEVYFNLISSVDPKFLKLTKLDDRIYSSFRETF---KDLD-VRQLKEEDLKSDQAKERWRPFCNQFEGLVEDFNYGTLLRLDCQKGYSEENSIFSTRVQFFAIEIARNREGCNEAVYRSK
>UPI00148662AD	UPI0014872C6B
MGKEKLHINIVVIGHVDSGKSTTTGHLIYKCGGIDKRTIEKFEKEAAEMGKGSFKYAWVLDKLKAERERGITIDISLWKFETGRYYVTIIDAPGHRDFIKNMITGTSQADCAVLVVAAGVGEFEAGISKNGQTREHALLAYTLGVKQLIVGVNKMDSTEpnYSQKRYEEIVKEVSTYIKKIGYNPDTVAFVPVSGWNGDNMLEPSPNMTWFKGWKVNRKEGNASGTTLLEALDAITPPSRPTDKPLRLPLQD-----AEAYGNDPRLEVMWAMKAYNHAEVYFNLISSVDPKFLKLTKLDDDIYADFRGTFKKL-DIKRLK---AEDLKSEEAKETWRPFCNRFEGLIEDFNYGTLLRLDCEKDYTEENTIFATRTQFFAVEVARNREGDNNTV----
>I3JQZ4	I3K3W4
MGKEKLHINIVVIGHVDSGKSTTTGHLIYKCGGIDKRTIEKFEKEAAEMGKGSFKYAWVLDKLKAERERGITIDISLWKFETSKYYVTIIDAPGHRDFIKNMITGTSQADCAVLIVAAGVGEFEAGISKNGQTREHALLAYTLGVKQLIVGINKMDSTEpnYSQKRYEEIVKEVSTYIKKIGYNPDTVAFVPISGWNGDNMLEPSPNMTWFKGWKINRKDGSASGTTLLEALDAIQPPTRPTDKPLRLPLQD-----AEAYGNDPRLEVMWAMKAYNHAEVYFNLISSVDPKFLKLTKMDDKIYSSFRETF---KDLD-IKLLNADDLKSEKAKETWRPFCNQFEGLVEDFNYGTLLRLDCERDYTEENTIFATRVQFFAIEIARNREGYNNVVFKSK
>UPI0006C99027	A0A3Q2WAR7
MGKEKTHINIVVIGHVDSGKSTTTGHLIYKCGGIDKRTIEKFEKEAAEMGKGSFKYAWVLDKLKAERERGITIDIALWKFETSKYYVTIIDAPGHRDFIKNMITGTSQADCAVLIVAAGVGEFEAGISKNGQTREHALLAFTLGVKQLIVGVNKMDSTEppYSQARFEEITKEVSAYIKKIGYNPATVAFVPISGWHGDNMLEPSDKMAWFKGWKIERKEGGATGTTLLEALDSIMPPSRPTDKPLRLPLQD-----AEAYGNDPRLEVMWAMKAYNHAEVYFNLISSVDPKFLKLTKMDDKIYSSFRETF---KDLD-VKLLNADDLKSEKAKETWRPFCNQFEGLVEDFNYGTLLRLDCEKDYTEENTIFATRVQFFAIEIARNREGYNNAVFKSK
>A0A3P8RCC5	A0A3P8PFH2
MGKEKLHINIVVIGHVDSGKSTTTGHLIYKCGGIDKRTIEKFEKEAAEMGKGSFKYAWVLDKLKAERERGITIDISLWKFETSKYYVTIIDAPGHRDFIKNMITGTSQADCAVLIVAAGVGEFEAGISKNGQTREHALLAYTLGVKQLIVGINKMDSTEpnYSQKRYEEIVKEVSTYIKKIGYNPDTVAFVPISGWNGDNMLEPSPNMTWFKGWKINRKEGNASGTTLLEALDAIQPPTRPTDKPLRLPLQD-----AEAYGNDPRLEVMWAMKAYNHAEVYFNLISSVDPKFLKLTKMDDKIYSSFRETF---KDLD-VKLLNADDLKSEKAKETWRPFCNQFEGLVEDFNYGTLLRLDCEKDYTEENTIFATRVQFFAIEIARNREGYNNAVFKSK
>A0A484CPK6	UPI00106E78DA
MGKEKIHINIVVIGHVDSGKSTSTGHLIYKCGGIDKRTIEKFEKEAAEMGKGSFKYAWVLDKLKAERERGITIDIALWKFETGKYYVTIIDAPGHRDFIKNMITGTSQADCAVLIVAAGVGEFEAGISKNGQTREHALLAFTLGVKQLIVGVNKMDSTEppYSQARFEEITKEVSTYIKKIGYNPATVAFVPISGWHGDNMLETSEKMGWFKGWKVERKDGNASGTTLLEALDAILPPARPTDKPLRLPLQD-----AEAYGNDPRLEVMWAMKAYNHAEVYFNLISSVDPKFLKLTKLDDKIYSTFRETFKELD----IKLLKPDDLKSDEAKETWRPFCNQFEGLIEDFNYGTLLRLDCEKDYTEENTIFATRVQFFAVEIARNREGYNNTVFMSK
>A0A6A5E0I2	A0A6A5EPQ7
MGKEKIHINIVVIGHVDSGKSTTTGHLIYKCGGIDKRTIEKFEKEAAEMGKGSFKYAWVLDKLKAERERGITIDIALWKFETSKYYVTIIDAPGHRDFIKNMITGTSQADCAVLIVAAGVGEFEAGISKNGQTREHALLAYTLGVKQLIVGVNKMDSTEppYSQKRFEEITKEVSTYIKKIGYNPATVAFVPISGWHGDNMLEASDKMGWFKGWKIERKEGGASGVTLLEALDSILPPARPTDKALRLPLQD--------------LEVMWAMKAYNHAEVYFNLISSVDPKFLKLTKLDDKIYSTFRETFKELD----IKLLKPDDLKSDEAKETWRPFCNQFEGLIEDFNYGTLLRLDCEKDYTEENTIFATRVQFFAVEIARNREGYNNTVFMSK
>A0A671X636	A0A671X182
MGKEKLHINIVVIGHVDSGKSTTTGHLIYKCGGIDKRTIEKFEKEAAEMGKGSFKYAWVLDKLKAERERGITIDISLWKFETSKYYVTIIDAPGHRDFIKNMITGTSQADCAVLIVAAGVGEFEAGISKNGQTREHALLAYTLGVKQLIVGINKMDSTEpnYSQKRYEEIVKEVSTYIKKIGYNPDTVAFVPISGWNGDNMLEPSPNMSWFKGWKINRKEGNASGTTLLEALDAIQPPSRPTDKPLRLPLQD--------------LEVMWAMKAYNHAEVYFNLISSVDPKFLKLTKLDDKIYSSFRETF---KDLD-IKLLKAEDLKSDEAKETWRPFCNEFEGLVEDFNYGTLLRLDCEKDYTEENTIFATRVQFFAVEIARNREGYNNTVFMSK
>UPI00187CFC27	UPI00187CB71D
MGKEKLHINIVVIGHVDSGKSTTTGHLIYKCGGIDKRTIEKFEKEAAEMGKGSFKYAWVLDKLKAERERGITIDISLWKFETSKYYVTIIDAPGHRDFIKNMITGTSQADCAVLIVAAGVGEFEAGISKNGQTREHALLAYTLGVKQLIVGINKMDSTEpnYSQKRYEEIVKEVSTYIKKIGYNPDTVAFVPISGWNGDNMLEPSPNMSWFKGWKINRKDGNASGTTLLEALDAIQPPTRPTDKPLRLPLQD--------------LEVMWAMKAYNHAEVYFNLISSVDPKFLKLTKLDDKIYSSFRETF---KDLD-IKLLKADDLKSDKAKETWRPFCNEFEGLVEDFNYGTLLRLDCEKDYTEENTIFATRVQFFAVEIARNREGYNNTVFMSK
>A0A4W6DSD7	UPI00087599DC
MGKEKTHINIVVIGHVDSGKSTSTGHLIYKCGGIDKRTIEKFEKEAAEMGKGSFKYAWVLDKLKAERERGITIDIALWKFETSKYYVTIIDAPGHRDFIKNMITGTSQADCAVLIVAAGTGEFEAGISKNGQTREHALLAFTLGVKQLIVGVNKMDSTEppYSQSRFEEITKEVSTYIKKIGYNPATVAFVPISGWHGDNMLEASDKMPWFKGWKIERKEGNASGTTLLEALDAILPPSRPTDKPLRLPLQD--------------LEVMWAMKAYNHAEVYFNLISSVDPKFLKLTKLDDKIYSSFRETFKELD----IKLLNPDDLKSDEAKERWRPFCNQFEGLVEDFNYGTLLRLDCEKDYTEENTIFATRVQFFAIEIARNREGYNDTVYKSK
>A0A6I9NNH0	A0A6I9NIK5
MGKEKFHINIVVIGHVDSGKSTSTGHLIYKCGGIDKRTIEKFEKEAAEMGKGSFKYAWVLDKLKAERERGITIDIALWKFETAKYYVTIIDAPGHRDFIKNMITGTSQADCAVLIVAAGVGEFEAGISKNGQTREHALLAFTLGVKQLIVGVNKMDSTEppYSQARYEEIAKEVSTYIKKIGYNPLTVPFVPISGWHGDNMLEASEKMTWFKGWKVERKEGNASGVTLLESLDAILPPSRPTDKPLRLPLQD--------------LEVLWAMKAYNHAEVYFNLISSVDPKFLKLTKIDDDIYKIFRETF---KDLD-IKKLNPDDLKSEEMKEVWRPFCNQFQGLIEDFNYGTLLRLDCERDYTEDNTIFATRVQFFAIEIARNKEGCNDVVFTSK
>UPI001A99EEC4	UPI001A987BB0
MGKEKLHINIVVIGHVDSGKSTTTGHLIYKCGGIDKRTIEKFEKEAAEMGKGSFKYAWVLDKLKAERERGITIDISLWKFETSRYYVTIIDAPGHRDFIKNMITGTSQADCAVLIVAAGVGEFEAGISKNGQTREHALLAYTLGVKQLIVGINKMDSTEpnYSQKRYEEIVKEVSAYIKKIGYNPDTVAFVPISGWNGDNMLEPSPNMTWFKGWKINRKDGNASGTTLLEALDAIQPPTRPTDKPLRLPLQD--------------LEVMWAMKAYNHAEVYFNLISSVDPKFLKLTKLDDKIYSCFRETFEELD----IKLLKADDLKSDEAKERWRPFCNQFEGLVEDFNYGTLLRLDCERDYTEENTIFATRVQFFAIEIARNREGYNDVVYKAK
>UPI00097DF36B	UPI00097E15FF
MGKEKLHINIVVIGHVDSGKSTTTGHLIYKCGGIDKRTIEKFEKEAAEMGKGSFKYAWVLDKLKAERERGITIDISLWKFETSKYYVTIIDAPGHRDFIKNMITGTSQADCAVLIVAAGVGEFEAGISKNGQTREHALLAYTLGVKQLIVGINKMDSTEpnYSQKRYEEIVKEVSTYIKKIGYNPDTVAFVPISGWNGDNMLEPSPNMTWFKGWKINKKEGNASGTTLLEALDAIQPPSRPTDKPLRLPLQD--------------LEAMWAMKAYNHAEVYFNLISSVDPKFLKLTKLDERIYSSFRETF---KDLD-IKLLNPDDLKSDEAKERWRPFCNQFDGLIEDFNYGTLLRLDCEKDYTEENTIFATRAQFFAVEIARNREGCNDAVFKSK
>UPI00148D95C0	UPI00148C7864
MGKEKLHINIVVIGHVDSGKSTTTGHLIYKCGGIDKRTIEKFEKEAAEMGKGSFKYAWVLDKLKAERERGITIDISLWKFETSRYYVTIIDAPGHRDFIKNMITGTSQADCAVLIVAAGVGEFEAGISKNGQTREHALLAYTLGVKQLIVGINKMDSTEpnYSQKRYEEIVKEVSTYIKKIGYNPDTVAFVPISGWNGDNMLEPSPNMTWFKGWKINRRDGNASGTTLLEALDAIQPPSRPTDKPLRLPLQD--------------LEAMWAMKAYNHAEVYFNLISSVDAKFLKLTKLDDSIYSSFRETF---KDLD-IKLLKTDDLKSNEAKERWRPFCNQFEELIEDFNYGTLLRLDCEKDYTEENTLFATRAQFFAVEIARNREGCNDAVFKSK
>P17508	Q66IP4
MGKEKIHINIVVIGHVDSGKSTTTGHLIYKCGGIDKRTIEKFEKEAAEMGKGSFKYAWVLDKLKAERERGITIDISLWKFETGKYYITIIDAPGHRDFIKNMITGTSQADCAVLIVAGGVGEFEAGISKNGQTREHALLAFTLGVKQLIIGVNKMDSTEppFSQKRFEEITKEVSAYIKKIGYNPATVPFVPISGWHGDNMLEASTNMPWFKGWKIERKEGNASGITLLEALDCIIPPQRPTNKPLRLPLQD-----AEAYGNDPNLEMMWAMKAYQHAEVYFNLISSVDPGILKLTRTDDVIYKAFREEFPEL----QIAILDPEELKSPAAKEKWRPFCMQFETQVEDFNYGTLLRLDSSKDYSEENSIFATRIQFYAIEIARNREGCNNVIFRRK
>G5E375	G5E2Q3
-----------------------------------------FEKTKSEhLSLSSVDQAQLYSCLEHMREvlgdsvvEQVMIDAVLqCQFDVAK----ALDLVFKQDCNRNM-----KPDNQELVVDASRGEFEAGFEAGGQTREHALLVRSLGVTQLAVAVNKMDQVNWQQERFIEVTSKLRHFLKQAGFKESDVAYIPTSG--------------------------------------------------------------AEAYGNDPNVEMIWAMKAYQHAEVYFNLISSVDPRLLKLTRTDDVIYQSFREEFPGL----QIEKLDPEDLKSPAAKEKWRPYCMQFDKQVEDYNYGTLLRLDSSKDYSEENTIFSTRIQFYAIEIARNREGWND------
>Q6P356	F7CAS8
MGKEKIHINIVVIGHVDSGKSTTTGHLIYKCGGIDKRTIEKFEKEAAEMGKGSFKYAWVLDKLKAERERGITIDISLWKFETGKFYITIIDAPGHRDFIKNMITGTSQADCAVLIVAGGVGEFEAGISKNGQTREHALLAFTLGVKQLIIGVNKMDSTEppFSQKRFEEITKEVSAYIKKIGYNPATVPFVPISGWHGDNMLEASTNMPWFKGWKIERKEGNASGVTLLEALDCIIPPQRPTDKPLRLPLQD-----AEAYGNDPNLEMMWAMKAYQHAEVYFNLISSVDPRILKLTRTDDVIYKTFREEFPEL----QIGVLDPEEMKSPAAKEKWRPFCMQFETQVEDFNYGTLLRLDSSKDYTEENSIFATRIQFYAIEIARNREGCNDVVFHRR
>UPI001ABDE14F	UPI001ABE8443
MGKEKTHINIVVIGHVDSGKSTTTGHLIYKCGGIDKRTIEKFEKEAAEMGKGSFKYAWVLDKLKAERERGITIDISLWKFETTKYYITIIDAPGHRDFIKNMITGTSQADCAVLIVAAGVGEFEAGISKNGQTREHALLAYTLGVKQLIVGINKMDSTEppYSEKRYDEIVKEVSAYIKKIGYNPATVPFVPISGWHGDNMLEPSPNMPWFKGWKVERKEGNASGVSLLEALDTILPPTRPTDKPLRLPLQD-----AESYGNDPNVEMIWAMKAYQHAEVYFNLISSVDPRLLKLTKLDDGIYTAFRAEFPDL----RIDVIDPEDLKSPAAKEKWRPFCMQFENQVEDFNYGTLLRLDSSKEYAEENTIFSTRIQFFAIEIARNREGCNAVIYNHR
>A0A2G9RAD3	A0A2G9P8A0
MGKEKTHINIVVIGHVDSGKSTTTGHLIYKCGGIDKRTIEKFEKEAAEMGKGSFKYAWVLDKLKAERERGITIDISLWKFETTKYYITIIDAPGHRDFIKNMITGTSQADCAVLIVAAGVGEFEAGISKNGQTREHALLAYTLGVKQLIVGINKMDSTEppYSEKRYDEIVKEVSAYIKKIGYNPATVPFVPISGWHGDNMLEPSPNMPWFKGWKVERKEGNASGVSLLEALDTILPPTRPTDKPLRLPLQD-----AESYGNDPNVEMVWAMKAYQHAEVYFNLIGSVDPRHLKLTRKDDVIYAAFRGDFPDL----RIDVLDPEDLKSPAAKEKWRPFCMKFETEVEDFNYGTLLRLDCSKEYTEENTIFATRIQFYGIEIARNREGYNDVI----
>UPI001AAD5E0E	UPI001AAD8B68
MGKEKTHINIVVIGHVDSGKSTTTGHLIYKCGGIDKRTIEKFEKEAAEMGKGSFKYAWVLDKLKAERERGITIDISLWKFETSKYYVTIIDAPGHRDFIKNMITGTSQADCAVLIVAAGVGEFEAGISKNGQTREHALLAYTLGVKQLIVGVNKMDSTEppYSQKRYEEIVKEVSTYIKKIGYNPDTVAFVPISGWNGDNMLEPSSNMPWFKGWAISRKEGKGSGTTLLEALDSILPPSRPTDKPLRLPLQD-----AESYGNDPNVEMAWAMKAYQHAEVYFNLIGSVDPRHLKLTRKDDVIYEAFRGDFPEL----RIDVLDPDDLKSPAAKEKWRPFCMKFETEVEDFNYGTLLRLDCSKDYTEENTIFATRIQFYAIEIARNREGFND------
>M7C5R9	M7B2G8
MGKEKTHINIVVIGHVDSGKSTTTGHLIYKCGGIDKRTIEKFEKEAAEMGKGSFKYAWVLDKLKAERERGITIDISLWKFETTKYYITIIDAPGHRDFIKNMITGTSQADCAVLIVAAGVGEFEAGISKNGQTREHALLAYTLGVKQLIVGINKMDSTEppYSEKRYDEIVKEVSAYIKKIGYNPATVPFVPISGWHGDNMLEPSPNMPWFKGWKVERKEGNASGVSLLEALDTILPPTRPTDKPLRLPLQD-----AEAYGNDPNIEMIWAMKAYQHAEVYFNLISSVDPKFLKLTKVDDQIYAGFRKSFGDLK----IDVLDPEELKSEAAKAKWRPFCMQFDGVVEDFNYGTLLRLDCTKDYTEENTIFVTRIQFFAIETARNREGYNN------
>UPI000388FD5F	UPI000388E971
MGKEKTHINIVVIGHVDSGKSTTTGHLIYKCGGIDKRTIEKFEKEAAEMGKGSFKYAWVLDKLKAERERGITIDISLWKFETTKYYITIIDAPGHRDFIKNMITGTSQADCAVLIVAAGVGEFEAGISKNGQTREHALLAYTLGVKQLIVGVNKMDSTEppYSGKRYQEITKEVSTYIKKIGYNPASVAFVPISGWHGDNMLEASANMPWFKGWSIMRKEGNVSGTTLLEALDSIIPPSRPINKPLRLPLQD-----AEAYGNDPNIEMIWAMKAYQHAEVYFNLISSVDPKFLKLTKVDDQIYAEFRKSFGDLK----IDVLDPEELKSEPAKAKWRPFCMQFDGVVEDFNYGTLLRLDCTKDYTEENTIFVTRIQFFAIETARNREGYNNVVYSQ-
>A0A151MU53	A0A151NC07
MGKEKTHINIVVIGHVDSGKSTTTGHLIYKCGGIDKRTIEKFEKEAAEMGKGSFKYAWVLDKLKAERERGITIDISLWKFETSKYYVTIIDAPGHRDFIKNMITGTSQADCAVLIVAAGVGEFEAGISKNGQTREHALLAYTLGVKQLIVGVNKMDSTEppYSQKRYEEIVKEVSTYIKKIGYNPDTVAFVPISGWNGDNMLEPSANMPWFKGWKVTRKDGNASGTTLLEALDCILPPTRPTDKPLRLPLQD-----AEAYGNDPGVEMMWAMKAAQHAEVYFNLISSVDPTFLKLTKVDEEIYAAFRERFGRL----RIDVLEPEELKSEPAKEKWRPFCMQFEGVVEDFNYGTLLRLDCSKDYTEENTIFATRIQFFAIEIARNREGYNSVI----
>A0A7M4FE09	A0A7M4FS23
MGKEKIHINIVVIGHVDSGKSTTTGHLIYKCGGIDKRTIEKFEKEAAEMGKGSFKYAWVLDKLKAERERGITIDISLWKFETTKYYITIIDAPGHRDFIKNMITGTSQADCAVLIVAAGVGEFEAGISKNGQTREHALLAYTLGVKQLIVGVNKMDSTEppYSGKRYQEITKEVSAYIKKIGYNPATVAFVPISGWHGDNMLEASAKMPWFKGWKITRKEGNVAGTTLMEALDSIVPPSRPVEKPLRLPLQD-----AEAYGNDPGVEMMWAMKAAQHAEVYFNLISSVDPTFLKLTKVDEEIYTAFRDRFRHL----RIDVLEPEELKSEPAKEKWRPFCMQFEGVVEDFNYGTLLRLDCSKDYTEENTIFATRIQFFAIEIARNREGYNSVI----
>UPI00159078F4	UPI0015902A26
MGKEKTHINIVVIGHVDSGKSTTTGHLIYKCGGIDKRTIEKFEKEAAEMGKGSFKYAWVLDKLKAERERGITIDISLWKFETSKYYVTIIDAPGHRDFIKNMITGTSQADCAVLIVAAGVGEFEAGISKNGQTREHALLAYTLGVKQLIVGVNKMDSTEppYSQKRYEEIVKEVSTYIKKIGYNPDTVAFVPISGWNGDNMLEPSSNMPWFKGWKVTRKDGNASGTTLLEALDSILPPTRPTDKPLRLPLQD-----AEAYGNDPTVEMIWAMKAHQHAEVYFNLISSVDPKFLKLTKADDQIYTEFRKDFNHLK----IDVLDPEDLKSEPAKEKWRPFCLQFDGVVEDFNYGTLLRLDCSKGYTEENTVFATRIQFFAIEIARNREGYN-------
>A0A6J1V9G1	A0A6J1VBB4
-----------------------------------------------------------------------------------------------------------------LIVAIGVGELQVGISKNGQMWEHALFAYTLGMKQLIIGVNKMDSTEspYSNAHYQEIIKEVSTHIKKIGHNLATVAFVPISGWXWDNMLESSSNMAWFKSWSITRKEGTASGTTLLEALDSIIPPSHPVSKSLRPPLQ------AEAFGNDPRLEAAWAERAFQHAQVYFHLLSAADPAGLRLTRADDRIYAAFRRSFPDL----RVDLLDVEALKSEPAKEKWRPFCLQFEGAVEDFNLGTLLRLDCRRGYSEENSVLAPRIQFLAIEIARNREGCN-------
>A0A670ZQB8	A0A670ZGI5
MGKEKTHINIVVIGHVDSGKSTTTGHLIYKCGGIDKRTIEKFEKEAAEVrGGGGF---------------------------------------------------------------------------------------------------------------------------------------------------------------------------------------------------------AEAFGNDPRLEAAWAERAFQHAQVYFHLLSAADPAGLRLTRADDRIYAAFRRSFPDL----RVDLLDVEALKSEPAKEKWRPFCLQFEGAVEDFNLGTLLRLDCRRGYSEENSVLAPRIQFLAIEIARNREGCN-------
>A0A7K8NIP4	A0A7K8NNX4
MGKEKTHINIVVIGHVDSGKSTTTGHLIYKCGGIDKRTIEKFEKEAAEMGKGSFKYAWVLDKLKAERERGITIDISLWKFETSKYYVTIIDAPGHRDFIKNMITGTSQADCAVLIVAAGVGEFEAGISKNGQTREHALLAYTLGVKQLIVGVNKMDSTEppYSQKRYEEIVKEVSTYIKKIGYNPDTVAFVPISGWNGDNMLEPSSNMPWFKGWKVTRKDGNASGTTLLEALDCILPPTRPTDKPLRLPLQD-------------NVEMMWAMKAYQHAEVYFNLISSVDPKFLNLTKVDDQIYGEFRKTFSDLK----IDVLDPEELKSEPAKEKWRPFCMQFEGVVEDFNYGTLLRLDCSKDYTEENTIF--------------------------
>A0A7K9AWD0	UPI000E1F5E5B
MGKEKTHINIVVIGHVDSGKSTTTGHLIYKCGGIDKRTIEKFEKEAAEMGKGSFKYAWVLDKLKAERERGITIDISLWKFETTKYYITIIDAPGHRDFIKNMITGTSQADCAVLIVAAGVGEFEAGISKNGQTREHALLAYTLGVKQLIVGINKMDSTEppYSEKRYDEIVKEVSAYIKKIGYNPATVPFVPISGWHGDNMLEPSPNMPWFKGWKVERKEGNASGVSLLEALDTILPPTRPTDKPLRLPLQD------------------WAMKAYQHAEVYFNLISSVDPKFLNLTKVDDQIYGEFRKTFSDLK----IDVLDPEELKSEPAKEKWRPFCMQFEGVVEDFNYGTLLRLDCSKDYTEENTIFATRIQFFAIEIARNREGCNN------
>A0A2I0MUJ7	A0A7L2UH12
MGKEKTHINIVVIGHVDSGKSTTTGHLIYKCGGIDKRTIEKFEKEAAEMGKGSFKYAWVLDKLKAERERGITIDISLWKFETSKYYVTIIDAPGHRDFIKNMITGTSQADCAVLIVAAGVGEFEAGISKNGQTREHALLAYTLGVKQLIVGVNKMDSTEppYSQKRYEEIVKEVSTYIKKIGYNPDTVAFVPISGWNGDNMLEPSTNMPWFKGWKVTRKDGNASGTTLLEALDCILPPTRPTDKPLRLPLQD--------------VELAWAMKAHQHAQVYFNLISSVDPKFLNLTKVDDQIYSEFRKTFRDLK----IDVLDPEELKSEPAKEKWRPFCLRFEGVVEDFNYGTLLRLDCRKDYTEENTIF--------------------------
>U3IPE1	U3J1K4
MGKEKTHINIVVIGHVDSGKSTTTGHLIYKCGGIDKRTIEKFEKEAAEMGKGSFKYAWVLDKLKAERERGITIDISLWKFETSKYYVTIIDAPGHRDFIKNMITGTSQADCAVLIVAAGVGEFEAGISKNGQTREHALLAYTLGVKQLIVGVNKMDSTEppYSQKRYEEIVKEVSTYIKKIGYNPDTVAFVPISGWNGDNMLEPSSNMPWFKGWKVTRKDGNASGTTLLEALDCILPPTRPTDKPLRLPLQD--------------VELMWAMRAYQHAEVYFNLISSVDPKFLKLTKADEQIYGDFRKTFGDLK----IDVLDPEELKSELAKEKWRPFCLRFEGVVEDFNYGTLLRLDCSKGYTEENTIFATRIQFFAIEIARNREGCNN------
>A0A7K9VHP3	A0A7K9VF00
MGKEKTHINIVVIGHVDSGKSTTTGHLIYKCGGIDKRTIEKFEKEAAEMGKGSFKYAWVLDKLKAERERGITIDISLWKFETSKYYVTIIDAPGHRDFIKNMITGTSQADCAVLIVAAGVGEFEAGISKNGQTREHALLAYTLGVKQLIVGVNKMDSTEppYSQKRYEEIVKEVSTYIKKIGYNPDTVAFVPISGWNGDNMLEPSSNMPWFKGWKVTRKDGSASGTTLLEALDCILPPTRPTDKPLRLPLQD-------------NVEMMWAMRAYQHAEVYFNLISSVDPKFLKLTQADDRIYGEFRKTFGDLK----IDVLDPEELKSEPAKERWRPFCMRFEGVVEDFNYGTLLRLDCRKGYTEENTIF--------------------------
>UPI0005236C3C	UPI0005233EDB
MGKEKNHNNIVVIGHVDSGKSTTTGHLIYKCGGIDKRTIEKFEKEAAEMGKGSFKYAWVLDKLKAERERGITIDISLWKFETTKYYITIIDAPGHRDFIKNMITGTSQADCAVLIVAAGVGEFEAGISKNGQTREHALLAYTLGVKQLIVGINKMDSTEppYSEKRYDEIVKEVSAYIKKIGYNPATVPFVPISGWHGDNMLEPSPNMPWFKGWKVERKEGNASGVSLLEALDTILPPTRPTDKPLRLPLQD----------------------------------SSVDPKFLNLTKVDDQIYEEFRRTFRDLK----IDVLDPEELKSEPAKEKWRPFCLGFQGVVEDFNYGTLLRLDCQQGYTEDNTIFATRIQFFAIEIARNREGWNSGVYRQ-
>UPI000522B0BD	A0A7K7NK16
MGKEKTHINIVVIGHVDSGKTNTTGHLIYKCGGIDKRTIEKFEKEAAEMGKGSFKYAWVLDKLKAERERGITIDISLWKFETSKYYVTIIDAPGHRDFIKNMITGTSQADCAVLIVAAGVGEFEAGISKNGQTREHALLAYTLGVKQLIVGVNKMDSTEppYSQKRYEEIVKEVSTYIKKIGYNPDTVAFVPISGWNGDNMLEPSSNMPWFKGWKVTRKDGNASGTTLLEALDCILPPTRPTDKPLRLPLQD------------------WAMKAHQHAQVSFNLISSVDPKFLNLTKVDDQIYSEFRKNFKDLK----IDVLDPEELKSESAKEKWRPFCLRFEGVVEDFNYGTLLRLDCRKDYTEENTIF--------------------------
>Q5ZKM2	Q5ZHU6
MGKEKTHINIVVIGHVDSGKSTTTGHLIYKCGGIDKRTIEKFEKEAAEMGKGSFKYAWVLDKLKAERERGITIDISLWKFETSKYYVTIIDAPGHRDFIKNMITGTSQADCAVLIVAAGVGEFEAGISKNGQTREHALLAYTLGVKQLIVGVNKMDSTEppYSQKRYEEIVKEVSTYIKKIGYNPDTVAFVPISGWNGDNMLEPSSNMPWFKGWKVTRKDGNASGTTLLEALDCILPPTRPTDKPLRLPLQD-----AEAYGNDPNVEMLWAMRASQHAEVYFNLISSVDPKFLTLTKVDEQIYGEFRKAFGGL----RVDVLDPEDLKSEPAKEKWRPFCLQFEGVVEDFNYGTLLRLDCRGGYSPENTIFATRIQFFAIEIARNREGHNSTI----
>A0A7K4VHQ8	A0A7K9A7K9
MGKEKTHINIVVIGHVDSGKSTTTGHLIYKCGGIDKRTIEKFEKEAAEMGKGSFKYAWVLDKLKAERERGITIDISLWKFETTKYYITIIDAPGHRDFIKNMITGTSQADCAVLIVAAGVGEFEAGISKNGQTREHALLAYTLGVKQLIVGINKMDSTEppYSEKRYDEIVKEVSAYIKKIGYNPATVPFVPISGWHGDNMLEPSPNMPWFKGWKVERKEGNASGVSLLEALDTILPPTRPTDKPLRLPLQD--------------VELAWAMKAHQHAQVYFNLISSVDPKFLNLTKVDDQIYEEFRKTFRDLK----IDVLDPEELKSEPAKAKWRPFCLRFEGVVEDFNYGTLLRLDSRREYTEENTIF--------------------------
>A0A7L1AB56	A0A7L1BF59
-----------------------------------------------------------IDSAPEEKARGITINAAHVEYSTPKRHYAHTDCPGHADYVKNMITGTAPLDGVILVVAATDGQMP-------QTREHLLLARQVGVQHVVVYLNKADAVP-DPELLPLVELEVRELLTEFGFDGENTPVVV-----GSALCALQ---------DRDPELGLQSVLKLLEAVDShIPQPPRDLERPCLLPIE-----------------------------------------------------------------------------------QKWRPFCLRFEGVVEDFNYGTLLRLDSRREYTEENTIFATRIQFFAIEIARNREGWND------
>F7FW22	F7E750
MGKEKTHINIVVIGHVDSGKSTTTGHLIYKCGGIDKRTIEKFEKEAAEMGKGSFKYAWVLDKLKAERERGITIDISLWKFETVKYYITIIDAPGHRDFIKNMITGTSQADCAVLIVAGGVGEFEAGISKNGQTREHALLAYTLGVKQLIVGVNKMDSTEppYSAQRFQEITKEVSAYIKKVGYNPAGVAFVPISGWHGDNMLEASGKMPWFKGWKITRKEGNAAGTTLMEALDSILPPSRPTDKPLRLPLQD-----AEAYGNDPNIEMVWAMKAVQHAEVYYNLISSVDCQFLKLTKVDDRIYSEFRECFKDLK----VDVLDPEELKSEPAKERWRPFCLRFDGVVEDFNYGTLLRLDCTRDYSEENTIFATRIQFFAIEIARNREGHN-------
>UPI0018F63D31	UPI0018F749F9
MGKEKTHINIVVIGHVDSGKSTTTGHLIYKCGGIDKRTIEKFEKEAAEMGKGSFKYAWVLDKLKAERERGITIDISLWKFETVKYYITIIDAPGHRDFIKNMITGTSQADCAVLIVAGGVGEFEAGISKNGQTREHALLAYTLGVKQLIVGVNKMDSTEppYSAQRFQEITKEVSAYIKKVGYNPAAVAFVPISGWHGDNMLEASGKMPWFKGWKITRKEGNAVGTTLMEALDAILPPSRPTDKPLRLPLQD-----AEAYGNDPNIEMVWAMKAVQHAEVYYNLISSVDCQFLKLTKVDDRIYSEFRECFKEL----RVDVLDPEELKSEPAKERWRPFCLKFDGVVEDFNYGTLLRLDCARDYSEENTIFATRIQFFAIEIARNREGYN-------
>A0A7N4PJL8	UPI001301B177
MGKEKTHINIVVIGHVDSGKSTTTGHLIYKCGGIDKRTIEKFEKEAAEMGKGSFKYAWVLDKLKAERERGITIDISLWKFETSKYYVTIIDAPGHRDFIKNMITGTSQADCAVLIVAAGVGEFEAGISKNGQTREHALLAYTLGVKQLIVGVNKMDSTEppYSQKRYEEIVKEVSTYIKKIGYNPDTVAFVPISGWNGDNMLEPSSNMPWFKGWKVTRKDGNASGTTLLEALDCILPPTRPTDKPLRLPLQD-----AEAYGNDPNIEMVWAMKAMQHAEVYYNLISSVDPLFLRLTKVDDQIYSEFRESFGKLK----IDVLDPEELKSEPAKEKWRPFCMKFNGIVEDFNYGTLLRLDCTQGYSEENTIFATRIQFFAIEIARNREGYN-------
>UPI00186B2FFB	UPI00186AED1C
MGKEKTHINTVVIGHVDSGKSTTTGHLIYKCGGIDKRTIEKFEKEAAEMGKGSFKYAWVLDKLKAEHERGITIDISLWKFETSKYYVTIIDAPGHRDFIKNMITGTSQADCAVLIVAAGVGEFEAGISKNGQTHEHALLAYTLGVKQLIVGVNKMDSTEppYSQKRYEEIVKEVSTYIKKIGYNPDTVAFVPISGWNGDNMLEPSSNMPWFKGWKVTRKDGNANGTTLLEALDCILPPTRPTDKPLRLPLQD-----AEAYGNDPNIEMVWAMKAMQHAEVYYNLISSVDPLFLRLTKVDDQIYSEFRENFGKLK----IDVLDPEELKSEPAKEKWRPFCMKFDGIVEDFNYGTLLRLDCTQGYSEENTIFATRIQFFAIEIARNREGFN-------
>UPI000328980D	UPI000328B2BD
MGKEKTHINIVVIGHVDSGKSTTTGHLIYKCGGIDKRTIEKFEKEAAEMGKGSFKYAWVLDKLKAERERGITIDISLWKFETTKYYITIIDAPGHRDFIKNMITGTSQADCAVLIVAAGVGEFEAGISKNGQTREHALLAYTLGVKQLIVGVNKMDSTEppYSEKRYDEIVKEVSAYIKKIGYNPATVPFVPISGWHGDNMLEPSPNVSghWGRG-----AGGPGRGWGSGRGCWAVgparppfpRPPTRPTDKPLRLPLQD--SLSAESYGNDPDIEIAWAMRAMQHAEVYYKLISSVDPQFLKLTKVDDQIYSEFRENFEKL----RIDVLNPDELKSESAKKKWRPFCLKFDGIVEDFNYGTLLRLDCSLGYTEENTIFAPRIQFFAIEIARNREGFN-------
>UPI0003336B40	UPI0003339BF4
MGKEKTHINIVVIGHVDSGKSTTTGHLIYKCGGIDKRTIEKFEKEAAEMGKGSFKYAWVLDKLKAERERGITIDISLWKFETTKYYITIIDAPGHRDFIKNMITGTSQADCAVLIVAAGVGEFEAGISKNGQTREHALLAYTLGVKQLIVGVNKMDATEppYSEKRYDEIVREVSAYIKKIGYNPATVPFVPISGWHGDNMLEPSPNMPWFKGWKVERKEGNASGVSLLEALDTILPPTRPTDKPLRLPLQD-----AEHYGNDPDIEMAWAMRAMQHAEVYYKLISSVDPQFLKLTRVDDQIYSEFRKHFEKL----RVDVLDPEELKSESAKEKWRPFCLKFDGIIEDFNYGTLLRLDCSQGYTEENTIFAPRIQFFAIEIARNREGHN-------
>UPI0003F0FAE3	L5KA76
MGKEKTHINIVVIGHVDSGKSTTTGHLIYKCGGIDKRTIEKFEKEAAEMGKGSFKYAWVLDKLKAERERGITIDISLWKFETSRYYITIIDAPGHRDFIKNMITGTSQADCAVLIVAAGVGEFEAGISKNGQTREHALLAYTLGVKQLIVGVNKMDSTEpaYSEKRYDEIVKEVSAYIKKIGYNPATVPFVPISGWHGDNMLEPSPNMPWFKGWKVERKEGNASGVSLLEALDTILPPTRPTDKPLRLPLQD-----AESYGNDPDIEMAWAMRAMQHAEVYYKLISSVDPQFLKLTKVDDQIYSEFRKNFENLK----IDVLDPEELKSVSAKEKWRPFCLQFDGVIEDFNYGTLLRLDCSQGYTEENTIFAPRIQFFAIEIARNREGYN-------
>A0A7J8DGL7	A0A7J8EKU2
MGKEKTHINIVVIGHVDSGKSTTTGHLIYKCGGIDKRTIEKFEKEAAEMGKGSFKYAWVLDKLKAERERGITIDISLWKFETSRYYITIIDAPGHRDFIKNMITGTSQADCAVLIVAAGVGEFEAGISKNGQTREHALLAYTLGVKQLIVGVNKMDSTEpaYSEKRYDEIVKEVSAYIKKIGYNPATVPFVPISGWHGDNMLEPSPNMPWFKGWKVERKEGNASGVSLLEALDTILPPTRPTDKPLRLPLQD-----AESYGNDPDIEMAWAMRAMQHAEVYYKLISSVDPQFLKLTKVDDQIYSEFRKNFENLK----IDVLDPEELKSVSAKEKWRPFCLQFDGVIEDFNYGTLLRLDCSQGYTEENTIFAPRIQFFAIEIARNREGYN-------
>UPI00187BCEE4	UPI00187C7715
MEKEKTHINIVVIGHIDSSKSTTTGHLIYKCGGIDKRTIEKFEKEAAGLGKGSFKYTWVLDKLKDEHXCAITIAISLWKFETSKCFVTIIDAPRQRGfFIKNMITGSSQDDCAILIVS--AGDFEAGVSKNGQTCEHALLAYTLGVKQLIAGVKKVNSTElpYNQKRHEEMLKEVSTYIKKIGYNPDTVAFVPTSGWNGEDMLEPSANMPWFKGWRVTHENGSASGTTLLEALDCILPPTRPTDKPLSLLLQ------AESYGNDPDIEMAWAMRAMQHAEVYYKLISSVDPQFLKLTKVDDQIYSEFRKNFEKL----RIDVLDPEELKSVSAKEKWRPFCLKFDGVIEDFNYGTLLRLDCSQGYTEENTIFAPRIQFLAIEIARNREGHN-------
>K9J2W5	UPI000D1818FB
MGKEKTHINIVVIGHVDSGKSTTTGHLIYKCGGIDKRTIEKFEKEAAEMGKGSFKYAWVLDKLKAERERGITIDISLWKFETTKYYITIIDAPGHRDFIKNMITGTSQADCAVLIVAAGVGEFEAGISKNGQTREHALLAYTLGVKQLIVGVNKMDSTEpaYSEKRYDEIVKEVSAYIKKIGYNPATVPFVPISGWHGDNMLEPSPNMPWFKGWKVERKEGNASGVSLLEALDTILPPTRPTDKPLRLPLQD-----AESYGNDPDIEMAWAMRAMQHAEVYYKLISSVDPQFLKLTKVDDQIYSEFRKNFEKLK----IDVLDPEELKSVSAKEKWRPFCLKFDGVIEDFNYGTLLRLDCSQGYTEENTIFAPRIQFLAIEIARNREGHN-------
>F7HG83	F7IKB4
MGKEKTHINIVVIGHVDSGKSTTTGHLIYKCGGIDKRTIEKFEKEAAEMGKGSFKYAWVLDKLKAERERGITIDISLWKFETTKYYITIIDAPGHRDFIKNMITGTSQADCAVLIVAAGVGEFEAGISKNGQTREHALLAYTLGVKQLIVGVNKMDSTEpaYSEKRYDEIVKEVSAYIKKIGYNPATVPFVPISGWHGDNMLEPSPNMPWFKGWKVERKEGNASGVSLLEALDTILPPTRPTDKPLRLPLQD-----AESYGNDPDIEMAWAMRAMQHAEVYYKLISSVDPQFLKLTKVDDQIYSEFRKNFEKLK----IDVLDPEELKSESAKEKWRPFCLKFNGIVEDFNYGTLLRLDCSQGYTEENTIFAPRIQFFAIEIARNREGCN-------
>A0A6J3HDE1	A0A6J3FP78
------------------------------------------------MEKGSFKYAWILDKLKAERERGVTIDIPLWKYESSKYYVTIIDATGHRDFIKNMITGTSQVDCAVLIVAAGVGEFEADISKNGQTQEHTILAYTLGVKQLIVGVNKMDSTEppYSQKRYEEIVQEVSTYIKKIGYNPDTVAFVPISGWNGDNMLEPSANMPWFKGWKVTRKDGNASGTTLLGALDCI----------------------AESYGNDPDIEMAWAMRAMQHAEVYYKLISSVDPQFLKLTKVDDQIYSEFRKNFEKLK----IDVLDPEELKSESAKEKWRPFCLKFNGIVEDFNYGTLLRLDCSQGYTEENTIFAPRIQFFAIEIARNREGYN-------
>A0A2K5MKS6	A0A2K5M6F4
MGKEKTHINIVVIGHVDSGKSTTTGHLIYKCGGIDKRTIEKFEKEAAEMGKGSFKYAWVLDKLKAERERGITIDISLWKFETTKYYITIIDAPGHRDFIKNMITGTSQADCAVLIVAAGVGEFEAGISKNGQTREHALLAYTLGVKQLIVGVNKMDSTEpaYSEKRYDEIVKEVSAYIKKIGYNPATVPFVPISGWHGDNMLEPSPNMPWFKGWKVERKEGNASGVSLLEALDTILPPTRPTDKPLRLPLQD-----AESYGNDPDIEMAWAMRAMQHAEVYYKLISSVDPQFLKLTKVDDQIYSEFRKNF----ETLRIDVLDPEELKSELAKEKWRPFCLKFNGIVEDFNYGTLLRLDCSQGYTEENTIFAPRIQFFAIEIARNREGYN-------
>G7N425	F7BGP6
MGKEKTHINIVVIGHVDSGKSTTTGHLIYKCGGIDKRTIEKFEKEAAEMGKGSFKYAWVLDKLKAERERGITIDISLWKFETTKYYITIIDAPGHRDFIKNMITGTSQADCAVLIVAAGVGEFEAGISKNGQTREHALLAYTLGVKQLIVGVNKMDSTEpaYSEKRYDEIVKEVSAYIKKIGYNPATVPFVPISGWHGDNMLEPSPNMPWFKGWKVEPTPRPVGG--------------------------------AESYGNDPDIEMAWAMRAMQHAEVYYKLISSVDPQFLKLTKVDDQIYSEFRKNF----ETLRIDVLDPEELKSESAKEKWRPFCLKFNGIVEDFNYGTLLRLDCSQGYTEENTIFAPRIQFFAIEIARNREGYN-------
>G7MLC1	G8F209
MGKEKTHINIVIIGHVDSGKSTTTDHLIYKCGGINNRTIEKFEKEAAEMGKDSFKYAWVLDKLKAEREHGITIDISLWKFETSKYYVTIIGAPGHRDFIKNMITGTSQADCAVLIVATGVGEFEAGISKNGQTREHALLAYTLGVKQLIVGVNKTDSTEPPHSlkRYEEIVKEVSTYIKKIGYNPDTVAFVPISGWNSDNMLDPMLT-------RLSSRDG--SGTTLLEALDCILPPTRPTDKPLRLPLQD-----AESYGNDPDIEMAWAMRAMQHAEVYYKLISSVDPQFLKLTKVDDQIYSEFRKNF----ETLRIDVLDPEELKSESAKEKWRPFCLKFNGIVEDFNYGTLLRLDCSQGYTEENTIFAPRIQFFAIEIARNREGYN-------
>A0A2K6B0C5	A0A2K6AY20
MGKEKTHINIVVIGHVDSGKSTTTGHLIYKCGGIDKRTIEKFEKEAAEMGKGSFKYAWVLDKLKAERERGITIYISLWKFETSKYYVTIIDAPGHRDFIKNMITGTSQADCAVLIVAAGVGEFEAGISKNGQTREHALLAYTLGVKQLIVGVNKMDSTEppYSQKRYEEIVKEVSTYIKKIGYNPDTVAFVPISGWNGDNMLEPSANMPWFKGWKVTRKDGNASGTMLLEALDCILPPTRPTDKPLRLPLQD-----AESYGNDPDIEMAWAMRAMQHAEVYYKLISSVDPQFLKLTKVDDQIYSEFRKNF----ETLRIDVLDPEELKSESAKEKWRPFCLKFNGIVEDFNYGTLLRLDCSQGYTEENTIFAPRIQFFAIEIARNREGYN-------
>A0A096MRN7	A0A096NCT1
MGKEKTHINIVVIGHVDSGKSTTTGHLIYKCGGIDKRTIEKFEKEAAEMGKGSFKYAWVLDKLKAERERGITIDISLWKFETSKYYVTIIDAPGHRDFIKNMITGTSQADCAVLIVAAGVGEFEAGISKNGQTREHALLAYTLGVKQLIVGVNKMDSTEppYSQKRYEEIVKEVSTYIKKIGYNPDTVAFVPISGWNGDNMLEPSANMPWFKGWKVTRKDGNASGTTLLEALDCILPPTRPTDKPLRLPLQD-----AESYGNDPDIEMAWAMRAMQHAEVYYKLISSVDPQFLKLTKVDDQIYSEFRKNF----ETLRIDVLDPEELKSESAKEKWRPFCLKFNGIVEDFNYGTLLRLDCSQGYTEENTIFAPRIQFFAIEIARNREGYN-------
>UPI0005F367A2	A0A2K5ZD39
MGKEKTHINIVVIGHVDLGKSTATGHLIYKCSGIDKRTIEKFEKEAAEMGKGSFKYAWVLDKLKAERERGITIDISLWKFETSKYYVTIIDDPGHRDFIKNMITGTSQADCAVLIVAAGVGEFEAGISKNGQTREHALLAYTLGVKQLIVGVNKMDSTEppYSQKRYEEIVKEVSTYIKKXGXNPDTVAFVTVSGWNGDNMLEPSANMPWFKGWKVTRKDGNASGTTLLEALDCILPPTRPTDKPLHLPLQD-----AESYGNDPDIEMAWAMRAMQHAEVYYKLISSVDPQFLKLTKVDDQIYSEFRKNF----EALRIDVLDPEELKSELAKEKWRPFCLKFNGIVEDFNYGTLLRLDCSQGYTEENTIFAPRIQFFAIEIARNREGYN-------
>H2RCV2	K7CB72
MGKEKTHINIVVIGHVDSGKSTTTGHLIYKCGGIDKRTIEKFEKEAAEMGKGSFKYAWVLDKLKAERERGITIDISLWKFETSKYYVTIIDAPGHRDFIKNMITGTSQADCAVLIVAAGVGEFEAGISKNGQTREHALLAYTLGVKQLIVGVNKMDSTEppYSQKRYEEIVKEVSTYIKKIGYNPDTVAFVPISGWNGDNMLEPSANMPWFKGWKVTRKDGNASGTTLLEALDCILPPTRPTDKPLRLPLQD-----AESYGNDPDIEMAWAMRAMQHAEVYYKLISSVDPQFLKLTKVDDQIYSEFRKNF----ETLRIDVLDPEELKSESAKEKWRPFCLKFNGIVEDFNYGTLLRLDCSQGYTEENTIFAPRIQFFAIEIARNREGYN-------
>UPI000046A3D3	A0A2J8UT29
MGKEKTHINIVVIGHVDSGKSTTTGHLIYKCGGIDKRTIEKFEKEAAEMGKGSFKYAWVLDKLKAERERGITIDISLWKFETSKYYVTIIDAPGHRDFIKNMITGTSQADCAVLIVAAGVGEFEAGISKNGQTREHALLAYTLGVKQLIVGVNKMDSTEppYSQKRYEEIVKEVSTYIKKIGYNPDTVAFVPISGWNGDNMLEPSANMPWFKGWKVTRKDGNASGTTLLEALDCILPPTRPTDKPLRLPLQD-----AESYGNDPDIEMAWAMRAMQHAEVYYKLISSVDPQFLKLTKVDDQIYSEFRKNF----ETLRIDVLDPEELKSESAKEKWRPFCLKFNGIVEDFNYGTLLRLDCSQGYTEENTIFAPRIQFFAIEIARNREGYN-------
>UPI000BAA227E	E2RSR4
MGKEKTHINIVVIGHVDSGKSTTTGHLIYKCGGIDKRTIEKFEKEAAEMGKGSFKYAWVLDKLKAERERGITIDISLWKFETSKYYVTIIDAPGHRDFIKNMITGTSQADCAVLIVAAGVGEFEAGISKNGQTREHALLAYTLGVKQLIVGVNKMDSTEppYSQKRYEEIVKEVSTYIKKIGYNPDTVAFVPISGWNGDNMLEPSANMPWFKGWKVTRKDGNASGTTLLEALDCILPPTRPTDKPLRLPLQD-----AESYGNDPDIEMAWAMKAMQHAEVYYKLISSVDPQFLKLTKVDDQIYSEFRKNFEKL----RIDVLDPEELKSESAKEKWRPFCLKFDGVVEDFNYGTLLRLDCSQGYTEENTIFAPRIQFLAIEIARNREGYN-------
>A0A3Q7T4K5	A0A3Q7SGG5
MGKEKTHINIVVIGHVDSGKSTTTGHLIYKCGGIDKRTIEKFEKEAAEMGKGSFKYAWVLDKLKAERERGITIDISLWKFETSKYYVTIIDAPGHRDFIKNMITGTSQADCAVLIVAAGVGEFEAGISKNGQTREHALLAYTLGVKQLIVGVNKMDSTEppYSQKRYEEIVKEVSTYIKKIGYNPDTVAFVPISGWNGDNMLEPSANMPWFKGWKVTRKDGNASGTTLLEALDCILPPTRPTDKPLRLPLQD-----AESYGNDPDIEMAWAMKAMQHAEVYYKLISSVDPQFLKLTKVDDQIYSEFRKNFEKL----RIDVLDTEELKSESAKEKWRPFCLKFDGIVEDFNYGTLLRLDCSQGYTEENTIFAPRIQFLAIEIARNREGYN-------
>A0A452VDV7	A0A452URG5
MGKEKTHINIVIIGHIDLGKSTTTGHLIYKCGGIDKRTIEKFEKEATEMGKGSFKCAWVLDKLKAERKYGITIDISLWKFETSKMHLELARSP------------------------------------------------------------------------------------------------------------------------------------------------------------------AESYGNDPDIEMAWAMKAMQHAEVYYKLISSVDPQFLKLTKVDDQIYSEFRENFEKL----RIDVLDPEELKSESAKEKWRPFCLKFDGVVEDFNYGTLLRLDCSQGYTEENTIFAPRIQFLAIEIARNREGYN-------
>A0A452QYL9	A0A452RE20
MGKEKTHINIVVIGHVDSGKSTTTGHLIYKCGGV---TLGFSVLLPAQVGKGSFKYAWVLDKLKAERERGITIDISLWKFETKKYYITIIDAPGHRDFIKNMITGTSQADCAVLIVASGVGEFESGISKHGQTREHVLLAYTLGVKQLVVAVNKMDITEppYSSARFEEISKEVKAYIKKIGYNSEAVAFVPISGWRGDNMIEPSTKMSWFKGWKITRKEGNVVGMTLLEALDSIMPPARPTDKPLRLPLQD-----AESYGNDPDIEMAWAMKAMQHAEVYYKLISSVDPQFLKLTKVDDQIYSEFRENFEKL----RIDVLDPEELKSESAKEKWRPFCLKFDGVVEDFNYGTLLRLDCSQGYTEENTIFAPRIQFLAIEIARNREGYN-------
>D2I7C5	G1LYG0
MGKEKTHINIVVIGHVDSGKSTTTGHLIYKCGGIDKRTIEKFEKEAAEMGKGSFKYAWVLDKLKAERERGITIDISLWKFETSKYYVTIIDAPGHRDFIKNMITGTSQADCAVLIVAAGVGEFEAGISKNGQTREHALLAYTLGVKQLIVGVNKMDSTEppYSQKRYEEIVKEVSTYIKKIGYNPDTVAFVPISGWNGDNMLEPSANMPWFKGWKVTRKDGNASGTTLLEALDCILPPTRPTDRPLRLPLQD-----AESYGNDPDIEMAWAMKAMQHAEVYYKLISSVDPQLLKLTKVDDQIYSEFRENFEKL----RIDVLDPEELKSESAKEKWRPFCLKFDGVVEDFNYGTLLRLDCSQGYTEENTIFAPRIQFLAIEIARNREGYN-------
>M3YA70	G9L452
MGKEKTHINIVVIGHVDSGKSTTTGHLIYKCGGIDKRTIEKFEKEAAEMGKGSFKYAWVLDKLKAERERGITIDISLWKFETTKYYITIIDAPGHRDFIKNMITGTSQADCAVLIVAAGVGEFEAGISKNGQTREHALLAYTLGVKQLIVGVNKMDSTEpaYSEKRYDEIVKEVSAYIKKIGYNPATVPFVPISGWHGDNMLEPSPNMPWFKGWKVERKEGNASGVSLLEALDTILPPTRPTDKPLRLPLQD-----AESYGNDPDIEMAWAMKAMQHAEVYYKLISSVDPQFLKLTKVDDQIYSEFRENFEKL----RIDVLDPEELKSESAKEKWRPFCLKFDGIVEDFNYGTLLRLDCSQGYTEENTIFAPRIQFLAIEIARNREGYN-------
>A0A6G1AIW4	A0A6G1AD20
MGKEKTHINIVVIGHVDSGKSTTTGHLIYKCGGIDKRTIERFEKEAAEVGKGSFKYAWVLDKLKAERERGITIDISLWKFETKKYYITIIDAPGHRDFIKNMITGTSQADCAVLIVASGVGEFESGISKNGQTREHVLLAYTLGVKQLIVAINKMDITEppYSSARFEEISKEVKAYIKKIGYNSEAVAFVPISGWHGDNMIEPSNKMSWFRGWKITRKEGNMVGMTLLEALDSIMPPARPVNKPLRLPLQD------------------------------WQLISSVDPQYLKLTKVDDQIYSEFRENFEKL----RIDVLDPEELKSESAKEKWRPFCLKFDGIVEDFNYGTLLRLDCSQGYTEENTIFAPRIQFFAIEIARNREGYN-------
>A0A6P9FBS1	A0A6J2E6G2
MGKEKTHINIVVIGHVDSGKSTTTGHLIYKCGGIDKRTIEKFEKEAAEMGKGSFKYAWVLDKLKAERERGITIDISLWKFETSKYYVTIIDAPGHRDFIKNMITGTSQADCAVLIVAAGVGEFEAGISKNGQTREHALLAYTLGVKQLIVGVNKMDSTEppYSQKRYEEIVKEVSTYIKKIGYNPNTVAFVPISGWNGDNMLEPSANMPWFKGWKVTRKDGNASGTTLLEALDCILPPTRPTDKPLRLPLQD-----AESYGNDPDIEMAWAMKAMQHAEVYYKLISSVDPQFLKLTKVDDQIYSEFRENFEKLK----IDVLDPEELKSESAKEKWRPFCLKFDGIVEDFNYGTLLRLDCSQGYTEENTIFAPRIQFFAIEIARNREGYN-------
>A0A2U3WMK9	A0A2U3X4R1
MGKEKTHINIVVIGHVDSGKSTTTGHLIYKCGGIDKRTIEKFEKEAAEMGKGSFKYAWVLDKLKAERERGITIDISLWKFETTKYYITIIDAPGHRDFIKNMITGTSQADCAVLIVAAGVGEFEAGISKNGQTREHALLAYTLGVKQLIVGVNKMDSTEpaYSEKRYDEIVKEVSAYIKKIGYNPATVPFVPISGWHGDNMLEPSPNMPWFKGWKVERKEGNASGVSLLEALDTILPPTRPTDKPLRLPLQD-----AESYGNDPDIEIAWAMKAMQHAEVYYKLISSVDPQFLKLTKVDDQIYSEFRENFEKL----RIDVLDPEELKSESAKEKWRPFCLKFDGIVEDFNYGTLLRLDCSQGYTEENTIFAPRIQFFAIEIARNREGYN-------
>A0A7F8R579	A0A2U3X664
MGKEKTHINIVVIGHVDSGKSTTTGHLIYKCGGIDKRTIDRFEKEASEVGKGSFKYAWVLDKLKAERERGITIDISLWKFETKKYYITVIDAPGHRDFIKNMITGTSQADCAVLIVASGVGEFESGISKDGQTREHVLLACTLGVKQLIVAVNKMDITEppYSSARF-EISKEVKAYIKKIGYNSEAVAFVPISGWHGDNMIEPSTKMSWFKGWKITRKEGNMVGMTLLEALDSIMSPARPTDKPLRLPLQD-----AESYGNDPDIEMAWAMKAMQHAEVYYKLISSVDPQFLKLTKVDDQIYSEFRENFEKL----RIDVLDPEELKSESAKEKWRPFCLKFDGIVEDFNYGTLLRLDCSQGYTEENTIFAPRIQFFAIEIARNREGYN-------
>UPI00156C1A36	UPI00156C3389
MGKEKTHINIVVIGHIDSGKSTTTGHLVYKCGGTDKRTIKKFEKEAAEMGKGSFKYAWVLDKLKAERERGITIDISLWKFETNKYYVTIIDAPGHRDFIENMITGTSQADCAVLIVAAGVGEFEAGISKNGQTREHALLAYTLGVKQLIVGVNKMESTEppYSQKRYEEIVKEVSTYIKKIGYNPDTVAFVPISGWNGDNMLEPSANMPWFKGWKVTRKDGNASGTTLLEALDCVLPPTRPTDKPLRLPLQD-----AESYGNDPDIEMAWAMKAMQHAEVYYKLISSVDPQLLKLTKVDDQIYSEFRENFEKL----RIDVLDPEELKSESAKEKWRPFCLKFDGIVEDFNYGTLLRLDCSQGYTEENTIFAPRIQFFAIEIARNREGYN-------
>UPI0013964143	UPI00139664CB
MGKEKTHINIVVIGHVDSGKSTTTGHLIYKCGGIDKRTIDRFEKEASEVGKGSFKYAWVLDKLKAERERGITIDISLWKFETKKYYITIIDAPGHRDFIKNMITGTSQADCAVLIVASGVGEFESGISKNGQTREHVLLAYTLGVKQLIVAVNKMDITEppYSSARFEEISKEVKAYIKKIGYNSEAVAFVPISGWHGDNMIEPSTKMSWFKGWKITRKEGNMVGMTLLEALDSIMSPARPTDKPLRLPLQD-----AESYGNDPDIEMAWAMKAMQHAEVYYKLISSVDPQFLKLTKVDDQIYSEFRENFEKL----RIDVLDPEELKSESAKEKWRPFCLKFDGIVEDFNYGTLLRLDCSQGYTEENTIFAPRIQFFAIEIARNREGYN-------
>UPI00122F7F64	UPI00122F0F97
--------NFSIIAHVDHGKSTLADRLLELTGAIDKTKNNK----------------QVLDKLQVERERGITVKAqtasLFYDYEGKQYLLNLIDTPGHVDFSYEVSRSLSACQGVLLVV-------DANEGIQAQTVANFFLAFEAQL-SVIPVINKV----------------------------------------------------------------------------------------------------AESYGNDPDIEMAWAMRAMQHAEVYYKLISSVDPQFLKLTKVDDQIYSEFRENFKKL----RIDVLDPEELKSEGAKEKWRPFCLKFDGIVEDFNYGTLLRLNCSQGYTEENTIFAPRIQFFAIEIARNREGYN-------
>UPI0002BCD608	UPI0002BCF760
MGKEKTHINIVVIGHVDSGKSTTTGHLIYKCGGIDKRTTEKFEKEAAEMGKGSFKYAWVLDKLKAERERGITIDISLWKFETSKYYVTIIDAPGHRDFIKNMITGTSQADCAVLIVAAGVGEFEAGISKNGQTREHALLAYTLGVKQLIVGVNKMDSTEppYSQKRYEEIVKEVSTYIKKIGYNPDTVAFVPISGWNGDNMLEPSANMPWFKGWKVTRKDGNASGTTLLEALDCILPPTRPTDKPLRLPLQD-----AESYGNDPDIEMAWAMRAMQHAEVYYKLISSVDPQFLKLTKVDDQIYSEFRENFKKL----RIDVLDPEELKSEGAKEKWRPFCLKFDGIVEDFNYGTLLRLNCSQGYTEENTIFAPRIQFFAIEIARNREGYN-------
>A0A6J3R960	A0A2U4B3H7
MGKEKTHINIVVIGHVDSGKSTTTGHLIYKCGGIDKRTIEKFEKEAAEMGKGSFKYAWVLDKLKAERERGITIDISLWKFETSKYYVTIIDAPGHRDFIKNMITGTSQADCAVLIVAAGVGEFEAGISKNGQIREHALLAYTLGVKQLIVGVNKMDSTEppYSQKRYKEIVKEVSTYIKKIGYNPDTVAFVPISGWNGDNMLEPSANMPWFKGWKVTRKDGNASGTTLLEALDCILPPTRPTDKHLRLPLQD-----AESYGNDPDIEMAWAMRAMQHAEVYYKLISSVDPQFLKLTKVDDQIYSEFRENFKKL----RIDVLDPEELKSEGAKEKWRPFCLKFDGIVEDFNYGTLLRLNCSQGYTEENTIFAPRIQFFAIEIARNREGYN-------
>A0A2Y9S4Q2	A0A2Y9FEX8
MGKEKTHINLVVIGHVDSGKSTTTGHLIYKLGGIDKRTIEKFEKESAEMGKGSFKYAWVLDKLKSERERGITIDIALWQFETPKYHYTVIDAPGHRDFIKNMITGTSQADVALLVVPAEAGGFEGAFSKEGQTREHALLAFTLGVKQMIVGVNKMDSCNYSEDRFNEIQKEVAMYLKKVGYNPEKVPFVAISGFQGDNMVEKSTNMPWY------------KGKTLVEALDMMEAPKRPSDKPLRLPLQD-----AECYGNDPDIEMAWAMRAMQHAEVYYKLISSVDPQFLKLTKVDDQIYSEFRENFKKL----RIDVLDPEELKSEAAKEKWRPFCLKFDGIVEDFNYGTLLRLNCSQGYTEENTIFAPRIQFFAIEIARNREGYN-------
>A0A643BWQ1	A0A643BKM1
LGKEKTHINIVVIGHIDSGESTTTSHLMYKCGGIDKRTTEKFEKEVAEMGKGSFKYAWVLDKLKAEREHGITIDISLWKFETSKYYVTIIDAPGHRXFIKNMITGTSQADCAVLIVAAGAGEFEAGVSKNGQAPEHALLAYTLGVKQLIVGVNKMDSTEppYSRKRYEETVKEFSTSIKKIGYNPDTVAFVPISGWNGDNMLEPSANMLWLKGWKVTRKDGNASGTTLLEALDCILPPTRPTDKPLRLPLLD-----AESYGNDPDIEMAWAMRAMQHAEVYYKLISSVDPQFLKLTKVDDQIYSEFRENFKKL----RIDVLDPEELKSEAAKEKWRPFCLKFDGIVEDFNYGTLLRLNCSQGYTEENTIFAPRIQFFAIEIARNREGYN-------
>UPI001873EEEA	UPI0018760003
MGKEKTHINIVVIGHVDSGKSTTTGHLIYKCGGIDKRTIEKFEKEAAEMGKGSFKYAWVLDKLKAERERGITIDISLWKFETSKYYVTIIDAPGHRDFIKNMITGTSQADCAVLIVAAGVGEFEAGISKNGQTREHALLAYTLGVKQLIVGVNKMDSTEppYSQKRYEEIVKEVSTYIKKIGYNPDTVAFVPISSWNGDNMLEPSANMPWFKGWKVTRKDGNASGTTLLEALDCILPPTRPTDKPLRLPLQD-----AESYGNDPDIEMAWAMRAMQHAEVYYKLISSVDPQFLKLTKVDDQIYSEFRENFKKL----RIDVLDPEDLKSEAAKEKWRPFCLKFDGIVEDFNYGTLLRLNCSQGYTEENTIFAPRIQFFAIEIARNREGYN-------
>G3STG0	G3UFT3
MGKEKTHINIVVIGHVDSGKSTTTGHLIYKCGGIDKRTIEKFEKEAAEMGKGSFKYAWVLDKLKAERERGITIDISLWKFETTKYYITIIDAPGHRDFIKNMITGTSQADCAVLIVAAGVGEFEAGISKNGQTREHALLAYTLGVKQLIVGINKMDSTEppYSEKRYDEIVKEVSAYIKKIGYNPATVPFVPISGWHGDNMLEPSPNMPWFKGWKVERKEGNASGVSLLEALDTILPPTRPTDKPLRLPLQD-----AESYGNDPDIEMAWAMRAMQHAEVYYKLISSVDPQFLKLTKVDDQIYSEFRENFKNL----RIDVLDPEELKSESAKEKWRPFCLKFDGIIEDFNYGTLLRLDCTQGYTEENTIFAPRIQFFAIEIARNREGYNE------
>UPI00071A108B	UPI00071A985D
MGKEKTHINIVVIGHVDSGKSTTTGHLIYKCGGIDKRTIEKFEKEAAEMGKGSFKYAWVLDKLKAERERGITIDISLWKFETSKYYITIIDAPGHRDFIKNMITGTSQADCAVLIVAGGVGEFEAGISKNGQTREHALLAFTLGVKQLIVAVNKMDSTEpaYSAARFQEITKEVSAYIKKIGYNPATVAFVPISGWHGDNMLEPSTNMPWFKGWKVERKEGNATGVTLLEALDSILPPTRPVNKPLRLPLQD-----AESYSNDPDIEMAWAMRAMQHAEVYYKLISSVDPQLLKLTKVDDQIYSEFRENFEKL----RIDVLDPEELKSESAKEKWRPFCLKFDGIVEDFNYGTLLRLDCSQGYTEENTIFAPRIQFFAIEIARNREGCN-------
>F6Q4R1	L7MRX5
MGKEKTHINIVVIGHVDSGKSTTTGHLIYKCGGIDKRTIEKFEKEAAEMGKGSFKYAWVLDKLKAERERGITIDISLWKFETTKYYITIIDAPGHRDFIKNMITGTSQADCAVLIVAAGVGEFEAGISKNGQTREHALLAYTLGVKQLIVGVNKMDSTEpaYSEKRYDEIVKEVSAYIKKIGYNPATVPFVPISGWHGDNMLEPSPNMPWFKGWKVERKEGNASGVSLLEALDTILPPTRPTDKPLRLPLQD-----AESYSNDPDIEMAWAMRAMQHAEVYYKLISSVDPQFLKLTKVDDQIYSEFRENFEKL----RIDVLDPEELKSESAKEKWRPFCLKFDGIVEDFNYGTLLRLDCSQGYTEENTIFAPRIQFFAIEIARNREGCN-------
>A0A5G2RBZ6	A0A4X1SM28
MGKEKTHINIVVIGHVDSGKSTTTGHLIYKCGGIDKRTIEKFEKEAAEMGKGSFKYAWVLDKLKAERERGITIDISLWKFETSKYYITIIDAPGHRDFIKNMITGTSQADCAVLIVAAGVGEFEAGISKNGQTREHALLAFTLGVKQLIVAVNKMDSTEpaFSAARFQEITKEVSNYIKKIGYNPASVAFVPISGWHGDNMLEPSTNMPWFKGWKVERKEGNATGVTLLEALDSILPPTRPVNKPLRLPLQD-----AESYGNDPDIEMAWAMRAMQHAEVYYKLISSVDPQFLKLTKVDDQIYSEFRENFEKL----RIDVLDPEELKSESAKEKWRPFCLKFNGIVEDFNYGTLLRLNCSQGYTEENTIFAPRIQFFAIEIARNREGYN-------
>UPI001263556E	UPI00057BB585
MGKEETHINIMVIRHVDSGKSTTTGHLIYKCGGINKRTIGKFEKEAAKXGKGSFKYAWVLDKLKAECERSITIDISLWKFETSKYYMTIIDAPGHRRFIKNIITGTSQVDCAVLIVAAGVGEFEAGISKNGQTHEHALLAYTVGVKQLIVGINEMGSteVPYSQKRYEEIVKEVSTYIKEIGYNPDTVAFVPISGWKGDNMLEPSANMPWFKGWKVTRKDGNASGTTLFEALDCILPPAHPTDKLLCLPLQD-----AESYGNDPDIEMAWAMRAMQHAEVYYRLISSVDPQLLKLTKVDDQIYSEFRENFEKL----RIDVLDPEELKSESAKEKWRPFCLKFDGIVEDFNYGTLLRLNCSQGYTEENTIFAPRIQFFAIEIARNREGYN-------
>A0A6J0WCS9	A0A6J0YIA1
MGKEKTHINIVVIGHVDSGKSTTTGHLIYKCGGIDKRTFEKFEKEAAEMGKGSFKYAWVLDKLKAERERGITIDISLWKFETSKYYITIIDAPGHRDFIKNMITGTSQADCAVLIVAGGVGEFEAGISKNGQTREHALLAYTLGVKQLIMVVNKMDSTEpaYSATRFQEITKEVSAYIRKIGYNPATVAFVPILGWHGDNMLEPSTNMPWFKGWRVERKEGNAAGVTLLEALDSILSPTRPVNKPLRLPLQD-----AESYGNDPDIEMAWAMRAMQHAEIYYKLISSVDPQFLKLTKVDDQIYSEFREHFKNL----RIDILDPEELKSETAKEKWRPFCLKFDGIVEDFNYGTLLRLNCSQGYTEENTIFAPRIQFFAIEIARNREGYN-------
>A0A5N3XSG5	A0A5N3X2F4
MGKEKTHINIVVIGHVDSGKSTTTGHLIYKCGGIDKRTIEKFEKEAAEMGKGSFKYAWVLDKLKAERERGITIDISLWKFETSKYYVTIIDAPGHRDFIKNMITGTSQADCAVLIVAAGVGEFEAGISKNGQTREHALLAYTLGVKQLIVGVNKMDSTEppYSQKRYEEIVKEVSTYIKKIGYNPDTVAFVPISGWNGDNMLEPSANMPWFKGWKVTRKDGNASGTTLLEALDCILPPTRPTDKPLRLPLQD-----AKSYGNDPDIEMAWAMRATQHAEIYYKLISSVDPQFLKLTKVDDQIYSEFRENFKNL----RIDILDPEELKSESAKEKWRPFCLKFDGIVEDFNYGILLRLNCSQGYTAENTIFAPRIQFFAIEIARNREG---------
>A0A5N3V5I2	A0A5N3UWR6
MGKEKTHINIVVIGHVDSGKSTTTGHLIYKCGGIDKRTIEKFEKEAAEMGKGSFKYAWVLDKLKAERERGITIDISLWKFETSKYYVTIIDAPGHRDFIKNMITGTSQADCAVLIVAAGVGEFEAGISKNGQTREHALLAYTLGVKQLIVGVNKMDSTEppYSQKRYEEIVKEVSTYIKKIGYNPDTVAFVPISGWNGDNMLEPSANMPWFKGWKVTRKDGNASGTTLLEALDCILPPTRPTDKPLRLPLQD-----AESYGNDPDIEMAWAMRAMQHAEIYYKLISSVDPQFLKLTKVDDHIYSEFRENFKNL----RIDILDPEELKSESAKEKWRPFCLKFDGIVEDFNYGTLLRLNCSQGYTEENTIFAPRIQFFAIEIARNREGYN-------
>E1B9F6	Q1RMH0
MGKEKTHINIIVIGHVDSGKSTTTGHLIYKCGGIDKRTIEKFEKEAAEMGKGSFKYAWVLDKLKAERERGITIDISLWKFETSKYYVTIIDAPGHRDFIKNMITGTSQADCAVLIVAAGVGEFEAGISKNGQTREHALLAYTLGVKQLIVGVNKMDSTEppYSQKRYEEIVKEVSTYIKKIGYNPDTVAFVPISGWNGDNMLEPSANKPWFKGWKVTRKDGNASGTTLLEALDCILPPTRPTDKPLRLPLQD-----AESYGNDPDIEMAWAMRAMQHAEIYYKLISSVDPQFLKLTKVDDQIYSEFRENFKNL----RIDILDPEELKSESAKEKWRPFCLKFDGIVEDFNYGTLLRLNCSQGYTEENTIFAPRIQFFAIEIARNREGYN-------
>UPI000846800B	A0A452ENR9
MGKEKTHINIVVIGHVDSGKSTTTGHLIYKRGGIDKRTIEKFEKEAAEMGKGSFKYAWVLDKLKAERERGITIDISLWKFETSKYYITITDAPGHRDFIKNMITGASQADCAVLIVAGGVGEFEAGISKNGQTREHALLAYTLGVKQLIVAVNKMDSTEpaYSATRFQEIAKEVSAYIRKIGYNPVTVAFVPISGWHGDNMLEPSTNMPWFKGWKVERKEGHATGXTLLEALDSILPPTRPVNKPLRLPPQD-----AESYGNDPDIEMAWAMRAMQHAEIYYKLISSVDPQFLKLTKVDDQIYSEFRENFKNL----RIDILDPEELKSESAKEKWRPFCLKFDGIVEDFNYGTLLRLNCSQGYTEENTIFAPRIQFFAIEIARNREGYN-------
>W5Q3R0	A0A6P3ESJ9
MGKEKTHINIVVIGHVDSGKSTTTGHLIYKCGGIDKRTIEKFEKEAAEMGKGSFKYAWVLDKLKAERERGITIDISLWKFETSKYYVTIIDAPGHRDFIKNMITGTSQADCAVLIVAAGVGEFEAGISKNGQTREHALLAYTLGVKQLIVGVNKMDSTEppYSQKRYEEIVKEVSTYIKKIGYNPDTVAFVPISGWNGDNMLEPSANMPWFKGWKVTRKDGNASGTTLLEALDCILPPTRPTDKPLRLPLQD-----AESYGNDPDIEMAWAMRAMQHAEIYYKLISSVDPQFLKLTKVDDQIYSEFRENFKNL----RIDILDPEELKSESAKEKWRPFCLKFDGIVEDFNYGTLLRLNCSQGYTEENTIFAPRIQFFAIEIARNREGYN-------
>UPI0008137712	UPI000812CFD8
--RDKPHVNVGTIGHVDHGKTTLTAAI---------------TKILAEGGGAKFKKYEEIDNAPEERARGITINAAHVEYSTAARHYAHTDCPGHADYVKNMITGTAPLDGCILVVAANDGPMP-------QTREHLLLAKQIGVEHVVVYVNKADAVQ-DAEMVELVELEIRELLTEFGYKGEETPVI-----IGSALCALE---------QRDPELGLKSVQKLLDAVDMyITVPTRDLEKPFLLPIE------------------------------------------------------------------------------------KWRPFCLKFDGIIEDFNYGTLLRLDCSQGYTEENTIFAPRIQFFAIEIARNREGYN-------
>A0A5F9CB36	G1SEQ2
MGKEKTHINIVVIGHVDSGKSTTTGHLIYKCGSIDKRTIEKFEKEAAEMGKGSFKYAWVLDKLKAERERGITIDISLWKFETSKYYVTIIDAPGHRDIIKNMITGTSQADCTVLIVAAGVGEFEAGISKNGQTREHALLAYTLGVKQLIVGVNKMDST---ESPY------ISTYIKKIGYNPDTVAFVPISGWNGDNMLEPSANMPWLKGWKVTRKDGNASGTTLLGALDCILPPTRPTDKPLRLPLQD-----AESYGNDPDIEMAWAARAMQHAEVYYKLISSVDPQFLKLTKVDDQIYSEFRKIFEKLK----IDVLDPEELKSESAKETWRPFCLKFEGIVEDFNYGTLLRLDCSQGYTEENTIFAPRIQFLAIEIARNREGYN-------
>A0A5E4CHU8	A0A5E4CU17
MGKEKTHINIVVIGHVDSGKSTTTGHLIYKCGGIDKRTIEKFEKEAAEMGKGSFKYAWVLDKLKAERERGITIDISLWKFETSKYYVTIIDAPGHRDFIKNMITGTSQADCAVLIVAAGVGEFEAGISKNGQTREHALLAYTLGVKQLIVGVNKMDSTEppYSQKRYEEIVKEVSTYIKKIGYNPDTVAFVPISGWNGDNMLEPSANMPWFKGWKVTRKDGSASGTTLLEALDCILPPTRPTDKPLRLPLQD-----AESYGNDPDIEMAWAMRAMQHAEVYYKLISSVDPQFLKLTKVDDQIYSEFRENFEKL----RIDVLDPEELKSESAKEKWRPFCLKFDGIVEDFNYGTLLRLDCSQGYTEENTIFAPRIQFFAIEIARNREGYN-------
>A0A3L7HT66	G3HUE5
MGKEKTHINIVVIGHVDSGKSTTTGHLIYKCGGIDKRTIEKFEKEAAEasirrekMGKGSFKYAWVLDKLKAERERGITIDISLWKFETSKYYVTIIDAPGHRDFIKNMITGTSQADCAVLIVAAGVGEFEAGISKNGQTREHALLAYTLGVKQLIVGVNKMDSTEppYSQKRYEEIVKEVSTYIKKIGYNPDTVAFVPISGWNGDNMLEPSANMPWFKGWKVTRKDGSASGTTLLEALDCILPPTRPTDKPLRLPLQD-----AESYGNDPDIEMAWAIRAMQHAEVYYKLISSVDPQFLKLTKVDDQIYSEFRGNFEKL----RVDVLDPEELKSESAKEKWRPFCLKFEGIVEDYNYGTLLRLDCSQGYTEENTIFAPRIQFFAIEIARNREGYN-------
>A0A1U7Q9F2	A0A1U8CR60
MGKEKTHINIVVIGHVDSGKSTTTGHLIYKCGGIDKRTIEKFEKEAAEMGKGSFKYAWVLDKLKAERERGITIDISLWKFETSKYYVTIIDAPGHRDFIKNMITGTSQADCAVLIVAAGVGEFEAGISKNGQTREHALLAYTLGVKQLIVGVNKMDSTEppYSQKRYEEIVKEVSTYIKKIGYNPDTVAFVPISGWNGDNMLEPSSNMPWFKGWKVTRKDGSASGTTLLEALDCILPPTRPTDKPLRLPLQD-----AESYGNDPDIEMAWAIRAMQHAEVYYKLISSVDPQFLKLTKVDDQIYSEFRENFEKL----QVDVLDPEELKSESAKEKWRPFCLKFEGIVEDYNYGTLLRLDCSQGYTEENTIFAPRIQFFAIEIARNREGYN-------
>S5YHD5	UPI0010A1DC03
--------------------------------------------------------------------------------------------------------------------------------------------------------------------------------------------------------------PWFKGWKVTXKDGSASGTTLLEAXDCILPPTXPTDXPLXLPLQD-----AESYGNDPDIEMAWAIRAMQHAEVYYKLISSVDPQFLKLTQVDDQIYSEFRENFEKL----RVDVLDPEELKSESAKEKWRPFCLKFEGIVEDYNYGTLLRLDCSQGYTEENTIFAPRIQFFAIEIARNREGYN-------
>UPI000B4F8F1B	UPI000B4FBE3B
MGKEKTHINIVVIGHVDSGKSTTTGHLIYKCGGIDKRTIEKFEKEAAEMGKGSFKYAWVLDKLKAERERGITIDISLWKFETSKYYVTIIDAPGHRDFIKNMITGTSQADCAVLIVAAGVGEFEAGISKNGQTREHALLAYTLGVKQLIVGVNKMDSTEppYSQKRYEEIVKEVSTYIKKIGYNPDTVAFVPIS------------------------------GTTLLEALDCILPPTRPTDKPLRLPLQD-----AESYGNDPDIEMAWAIRAMQHAEVYYKLISSVDPRFLKLTKVDDQIYSEFRENFEKL----RVDVLDPEELKSESAKEKWRPFCLKFEGIIEDYNYGTLLRLDCSQGYTEENTIFAPRIQFFAIEIARNREGYN-------
>A0A6P5QLN5	A0A6P5P5G5
MGKEKTHINIVVIGHVDSGKSTTTGHLIYKCGGIDKRTIEKFEKEAAEMGKGSFKYAWVLDKLKAERERGITIDISLWKFETSKYYVTIIDAPGHRDFIKNMITGTSQADCAVLIVAAGVGEFEAGISKNGQTREHALLAYTLGVKQLIVGVNKMDSTEppYSQKRYEEXXKEVSTYIKKIGYNPDTVAFVPISGWNGDNMLEPSANMPWFKGWKVTRKDGSASGTTLLEALDCILPPTRPTDKPLRLPLQD------ESYGNDPDIEMAWAIRAMQHAEVYYKLISSVDPQFLKLTKVDDQIYSEFREIF----ETLRVDVLDPEELKSESAKEKWRPFCLKFEGIVEDYNYGTLLRLDCSQGYTEENTIFAPRIQFFAIEIARNREGYN-------
>Q3TII3	Q9D0B6
MGKEKTHINIVVIGHVDSGKSTTTGHLIYKCGGIDKRTIEKFEKEAAEMGKGSFKYAWVLDKLKAERERGITIDISLWKFETSKYYVTIIDAPGHRDFIKNMITGTSQADCAVLIVAAGVGEFEAGISKNGQTREHALLAYTLGVKQLIVGVNKMDSTEppYSQKRYEEIVKEVSTYIKKIGYNPDTVAFVPISGWNGDNMLEPSANMPWFKGWKVTRKDGSASGTTLLEALDCILPPTRPTDKPLRLPLQD------ESYGNDPDIEMAWAIRAMQHAEVYYKLISSVDPQFLKLTKVDDQIYSEFREIF----ETLRVDVLDPEELKSESAKEKWRPFCLKFEGIVEDYNYGTLLRLDCSQGYTEENTIFAPRIQFFAIEIARNREGYN-------
>M0R757	B2RYV5
MGKEKTHINIVVIGHVDSGKSTTTGHLIYKCGGIDKRTIEKFEKEAAEMGKGSLKYAWVLDKLKAERERGITIDISLWKFETSKYYVTIIDAPGHRDFIKNMITGTSQADCAVLIVAAGVGEFEAGISKNGQTREHALLAYTLGVKQLIVGVNKMDSTEppYSQKRYEEIVKEVSTYIKKIGYNPDTVAFVPISGWNGDNMLEPSANMPWFKGWKVTRKDGSASGTTLLEALDCILPPTRPTDKPLRLPLQD--SYPPESYGNDPDIEMAWAIRAMQHAEVYYKLISSVDPQFLKLTKVDDQIYSEFRENF----ETLRIDVLDPEELKSESAKEKWRPFCLKFEGIVEDYNYGTLLRLDCSQGYTEENTIFAPRIQFFAIEIARNREGYN-------
>UPI0013F31F21	UPI0013F2E23D
MGKEKTHINIVVIGHVDSGKSTTTGHLIYKCGGIDKRTIEKFEKEAAEMGKGSFKYAWVLDKLKAERERGITIDISLWKFETTKYYITIIDAPGHRDFIKNMITGTSQADCAVLIVAAGVGEFEAGISKNGQTREHALLAYTLGVKQLIVGVNKMDSTEpaYSEKRYDEIVKEVSAYIKKIGYNPATVPFVPISGWHGDNMLEPSPNMPWFKGWKVERKEGNASGVSLLEALDTILPPTRPTDKPLRLPLQD--SYPPESYGNDPDIEMAWAIQTMQHAEVYYKLISSVDPQFLKLTKVDDQIYSEFRENF----ETLRVDVLDPEELKSESAKEKWRPFCLKFEGIVEDYNYGTLLRLDCSQGYTEENTIFAPRIQFFAIEIARNREGYN-------
>H0W9I8	H0V8L2
MGKEKTHINIVVIGHVDSGKSTTTGHLIYKCGGIDKRTIEKFEKEAAEMGKGSFKYAWVLDKLKAERERGITIDISLWKFETSKYYVTIIDAPGHRDFIKNMITGTSQADCAVLIVAAGVGEFEAGISKNGQTREHALLAYTLGVKQLIVGVNKMDSTE---------PPYISTYIKKIGYNPDTVAFVPISGWNGDNMLEPSANMPWFKGWKVTRKDGNASGTTLLEALDCILPPTRPTDKPLRLPLQD-----AESYGNDPDIEMAWAMRAMQHAEVYYKLISSVDPQFLKLTKVDDQIYSEFREHFEKLK----IDVLDPEELKSELAKEKWRPFCLKFGGIVEDYNYGTLLRLDCSQGYTEENTIFAPRIQFFAIEIARNREGYN-------
>A0A6P3VDY8	A0A6P6DUK7
MGKEKTHINIVVIGHVDSGKSTTTGHLIYKCGGIDKRTIEKFEKEAAEMGKGSFKYAWVLDKLKAERERGITIDISLWKFETSKYYVTIIDAPGHRDFIKNMITGTSQADCAVLIVAAGVGEFEAGISKNGQTREHALLAYTLGVKQLIVGVNKMDSTEppYSQKRYEEIVKEVSTYIKKIGYNPDTVAFVPISGWNGDNMLEPSANMPWFKGWKVTRKDGNASGTTLLEALDCILPPTRPTDKPLRLPLQD-----AESYGNDPDIEMAWAMRAMQHAEVYYKLISSVDPQFLKLTKVDDQIYSEFREHFEKLK----VDVLDPEELKSESAKEKWRPFCLKFDGIVEDYNYGTLLRLDCSQGYTEENTIFAPRIQFFAIEIARNREGCN-------
>UPI0003501C61	G5BC91
MGKEKTHIN-IVIRHMDSGKSTTTGHLIYKCGGIDKRTIEKFEKEADEMGKGSFKYTWVLDKLKAERERGITIDISLWKFETRKYYVTIIDAPGHRDFIKNMITGTSQADCAVLIVAAGVGEFEAGISKNRQTHEHALLAYMLGVKQLIVGVNKMDSTEpsYSQKRYEEIVKEVSTYIKKIGYNPDTVAFVPISGWNGDNLLEPSANMPWFKGWKVTHKDGNASGTTLLEALDCILPPTCPTDKPLGLPLQD-----AESFGNDPDVEMAWAMRAMQHAEVYYKLISSVDPQFLKLTKVDDQIYSEFREHFEKLK----IDVLDPEELKSESAKEKWRPFCLKFDGSVEDFNYGTLLRLDCSQGYTEENTIFAPRIQFYAIEIARNREGYN-------
>A0A3M7P2U2	A0A3M7RQK1
---------------------TSTGHLIYKCGGIDKRTIEKFEKEASELGKGSFKYAWVLDKLKAERERGITIDISLWKFESSKFYVTIIDAPGHRDFIKNMITGTSQADCAVLIVAAGVGEFEAGISKNGQTREHALLAYTLGVKQMIVAVNKMDSTEppYSEKRFEEIKSEVSAFIKKIGWNPAQIPFVPISGWNGDNMLEASPNMTWYKGWTSEKKEGNFSGKTLLEALDAIVPPSRPTDKPLRLPLQD--------------IEMQWAMKAFQHAEIHYNLLSAIDPKLLKLTKIDDIIYEEFRQLFKNLK----VDFIDVDFMKSAEQKELWRPFCENFKEKVEDYNMGTLLRVDATGDYNEENTTLVPRIQFFAIEIARNREGHN-------
>A0A7J7JXX5	A0A7J7JY13
----KPHCNVGTIGHIDHGKTTLSAAITTILA-----RINASDKSNTTL---AMSYE-DIDKAPDEKARGITINACHVNFETSRRTYAHTDCPGHIDYIKNMICGANQMDAAILVVAASDGQMP-------QTREHLLLARQIGIKHIIVYVNKVDLV--DEETVELVELEIRDLLNEFGF-------------------------------------------------------------------------------NSEEIEMQWAVKAYGHAETYFNLICAVEPKLLRLTPYDDVIYQKFRAEFPD----DKVAVLNQDIIKSKENKEKWRPFCESFKGIVDEYNFASLIRTDCTGEYSEANTFVVPKIQFLAFEIARNREGHN-------
>UPI0001D39571	UPI0001CBB4E7
MPKEKTHINIVVIGHVDSGKSTTTGHLIYKCGGIDKRTIEKFEKEAQEIGKGSFKYAWVLDKLKAERERGITIDIALWKFETDKFMITVIDAPGHRDFIKNMITGTSQADCAVLIVAAGVGEFEAGISKNGQTREHALLAFTLGVKQLIVGINKMDNTEppYSESRFNEIVKEVSAYVKKVGYNPKNVAFVPISGWHGDNMLEQSANMKWYTGWSMERKEGNAKGITLKEAMDAILPPKRPSDKPLRLPLQD-----AENYTNDSGLELQWAMKAYHHAETYFNLISSVDPARLRLSKHDDEIYKEFRKDFKDLKiDVINI-----QDLKTDDSKSKWRPFCNHFEGQVDDFNFGTLLRIDCSKEYSEENSLLVTRIQFYAIEIARNREGYN-------
>A0A0Q3VC87	A0A0Q3LVK2
MGKEKTHINIVVIGHVDSGKSTTTGHLIYKCGGIDKRTIEKFEKEAAEMGKGSFKYAWVLDKLKAERERGITIDISLWKFETTKYYITIIDAPGHRDFIKNMITGTSQADCAVLIVAAGVGEFEAGISKNGQTREHALLAYTLGVKQLXVGINKMDSTEppYSEKRYDEIVKEVSAYIKKIGYNPATVPFVPISGWHGDNMLEPSPNMPWFKGWKVERKEGNASGVSLLEALDTILPPTRPTDKPLRLPLQD----------------------------------------------------------------------------------QKWRPFCLRFQGLVEDFNYGTLLRLDCRGGYTEDNSIFATRIQFFAIEIARNREGCNSAVYSR-
>M4V8P4	A0A158NGS0
-------------------------------------------------------------------------DIALWKFETSKYYVTIIDAPGHRDFIKNMITGTSQADCAVLIVAAGTGEFEAGISKNGQTREHALLAFTLGVKQLIVGVNKMDSTEppYSETRFEEIKKEVSSYIKKIGYNPAAVAFVPISGWHGDNMLEVSVKMPWFKGWAVERKEGKAEGKCLIEALDAILPPTRPTDK-------------AEEFENDPSLEAMWAIKAMEHAEVYFNILCSVDPKLLKLTPHDEQIYKTFKDTFPSMK----VNKVDEDELKSPEGKIKWRFFCEQFKDIVEDYSFGTLLRADCTGDYSEQNSILTTRIQFYAIELTRNREGFNDGV----
>UPI000B931022	UPI000B935AEC
MGKEKVHINIVVIGHVDSGKSTTTGHLIYKCGGIDKRTIEKFEKEAQEMGKGSFKYAWVLDKLKAERERGITIDIALWKFETAKYYVTIIDAPGHRDFIKNMITGTSQADCAVLIVAAGTGEFEAGISKNGQTREHALLAFTLGVKQLIVGVNKMDSTEppYSESRFEEIKKEVSSYIKKIGYNPAAVAFVPISGWNGDNMLEVSEKMSWFKGWAVERKEGKADGKCLIEALDAILPPSRPTDKALRLPLQD--------------VEMMWAIKAYEHAEIYFNLICSVDPKLLRLTPHDDKIYKEFRRLFPDL----QIEVLDEEDVKNDSSKIKWRRFCDLY-KNMENYNFGTLIRKDVHGDYNESNSFIVIRIQFYAIELARNREGLND------
>A0A1B1W0F9	R4FLC0
---------------------------------------------------------------------------------------------------------------AVLIVAAGTGEFEAGISKNGQTREHALLAFTLGVKQLIVGVNKMDSTEppYSETRFEEIKKEVSSYIKKIGYNPAAVAFVPISGWHGDNMLESSDKMPWFKGWAIERKEGKADGKCLIEALDAILPPSRPTDKPLRLPLQD-----AEEFENDPQLEVMWAMKAYEHAEIYFNILCSVDPRSLRLTPRDDKIYSTFRQEFPNLD----VRVLIEDELKSADGKKKWREFCEQFKEEVEDYSFGTLIRTDVSEDYSEKNSILVTRIQFFAIEIARNREGHNDAI----
>T1HMS7	R4G8C4
------HCNVGTIGHVDHGKTTLTAAI---------------TKVTSKAGLSKYVSYEDIDRAPEEKARGITINVAHVEYSSKKRHYAHTDCPGHADYIKNMICGASQMDGAVLVVAATDGQMP-------QTREHLLLAKQVGVKKVIVFVNKCDQVNNEVMELVEI--EMRELISDFGFDGNRVPII-----FGSALLALK---------ESKEELGEKSIWKLLDALDEyIPTPTRDFTSPFLLPV-------AEEFENDPQLEVMWAMKAYEHAEIYFNILCSVDPRSLRLTPRDDKIYSTFRQEFPNLD----VRVLIEDELKSADGK-KWREFCEQFKEEVEDYSFGTLIRTDVSEDYSEKNSILVTRIQFFAIEIARNREGHNDAI----
>A0A2S2P0Q8	A0A2S2PEJ4
MGKEKVHINIVVIGHVDSGKSTTTGHLIYKCGGIDKRTIEKFEKEAQEMGKGSFKYAWVLDKLKAERERGITIDIALWKFETAKYYVTIIDAPGHRDFIKNMITGTSQADCAVLIVAAGTGEFEAGISKNGQTREHALLAFTLGVKQLI-----------------------------------------------------------------------------------------------------------------------WAIKAYEHAEIYFNLICSVDPKLLRLTPHDEKIYKEFRRLFPDL----QIEVLDEEDVKDDSSKIKWRRFCDLY-KNMENYNFGTLIRKDVHGDYSESNSFIVIRIQFYAIELARNREGLND------
>A0A177UYK1	A0A177VW04
MGKEKLHVNVVVIGHVDSGKSTTTGHLIYKCGGIDKRTIEKFEKEAAELGKGSFKYAWVLDKLKAERERGITIDIALWKFETPKYNVTVIDAPGHRDFIKNMITGTSQADCAILIIAGGVGEFEAGISKDGQTREHALLAFTLGVRQLIVAVNKMDTCKWSEERFNEIVKETSNFIKKVGYNPKSVAFVPISGWHGDNMIEATANMPWYKGWEKETKAGKSSGKTLLDAIDAIEPPSRPTDKPLRLPLQD---FDPNTAQNLPEIEKQMAVKCVEHAQVYWNLLEKVKPSALKLTKLDDEIYADFQATFPEYAEPDNkkaVRKIDEDSLKSPEGKERWRSFMTKYEGRVADYNFGTLIRTDASDEYTQYNTTFVMRLQFYVFEIARNRRAYNDWV----
>A0A444T1N3	A0A444T8B5
MGKEKIHINIVVVGHVDSGKSTTTGHLIYKCGGIDKRTIEKFEKESAEMGKGSFKYAWVLDKLKAERERGITIDIALWKFETNRFYVTIIDAPGHRDFIKNMITGTSQADCAVLIVAAGTGEFEAGISKNGQTREHVLLCFTLGVKQLIVAVNKMDTTepKYSEDRFKEIHKEVSAYVKKVGYNPSTVPLIPISGFNGDNMLERSDNMPWWKKQKIERKSGSYEYETLFDSLDNIEPPARPSDKPLRLPLQD----------------------------------------------------------------------------------DKWRPFCSKFEKEIEDFSFATLVRLNCEEDYTEENTILVTRIQFFCIEISRNREGLND------
>A0A448YG28	A0A448YIH4
MGKEKTHINVVVIGHVDSGKSTTTGHLIYKCGGIDKRTIEKFEKEAAEMGKGSFKYAWVLDKLKAERERGITIDIALWKFETPKYHVTVIDAPGHRDFIKNMITGTSQADCAILIIAGGVGEFEAGISKDGQTREHALLAYTLGVRQLIVAVNKMDSVKWSQDRFEEIKKEVSNFIKKVGYNPKKVAFVPISGWNGDNMIEASTNCPWYKGWQKEGTSGVVKGKTLLEAIDAVEPPSRPISKPLRLPLQDMSTtekFDAENADNMEEIEKQFAVKAVEQMQTYWNLLEAIPGSKLRLTPFDAEIYEEFIKVFPEYSDVNKVAVISEDEMKSKEGKEKWRALFKTFEKKVEDYNFGTLIRVDASEEYTQENSIFGVRLQFYAVEIARNKHGLNDW-----
>UPI00190190CD	UPI001901A6B4
-GKEKLHINVVVIGHVDSGKSTTTGHLIYKCGGIDKRTIEKFEKEAAEMGKGSFKYAWVLDKLKAERERGITIDIALWKFETPKYHVTVIDAPGHRDFIKNMITGTSQADCAILIIAGGVGEFEAGISKDGQTREHALLAHTLGVQQLIVAVNKMDSVKWSEDRFEEIKKEVSNFIKKVGYNPKKVPFVPISGWNGDNMIEPSPNCPWYKGWVKEGKSGVVKGKTLLEAIDAVEPPSRPTGKPLRLPLQD---FDAEKAENMQEIEQQFSVKAVDQLEAYWKLLGAIPGSKLRLTPFDEEIYDEFIKVFPEYKQTAKVCVISENEIKSKEGKERWRGFLKKFEKKVEDYNFGTMERVDASKEYTEENTILVLRLQFYAFEIARNKLGLNDWACRKK
>A0A5F8H418	UPI0004433F0D
MGKEKAHINIVVIGHVDSGKSTTTGHLIYKCGGIDKRTIEKFEKEAAEIGKGSFKYAWVLHKLKAERECGITIDISLWKFETSKYYVTIID--------------------------------------------------------------------------------------------------------------------------------------------------------------------AEAYGNDPNIEMVWAMKAMQHAEVYYNLISSVDPLFLRLTKVDDQIYSEFRENFGKLK----IDVLDPEELKSEPAKEKWRPFCMKFNGIVEDYNYGTLLRLDCTQGYSEENTIFATRIQFFAIEIARNREGYN-------
>E5BB71	UPI0018A86C3C
------------------------------------------------MGKGSFKYAWVLDKLKAERERGITIDIALWKFETSKYYVTIIDAPGHRDFIKNMITGTSQADCAVLIVAAGTGEFEAGISKNGQTREHALLAFTLGVKQLIVGVNKMDSSEppYSEARYEEIKKEVSSYIKKIGYNPAAVAFVPISGWHGDNMLEASTNMPWFKGWKIERKEGNADGKTLIDALDAILPPTRPTEKPLRLPLQD--------------VEEMWAVKAMDHAEVYFNLLTSVHPSCIKLTPYDDQIYQTFRQDFPNLK----VDVLTDDILKSPAAKQEWRQFAEKF-NKLEDYSYGTLMRANAAEEFSPDNSLLVVRIQFLAIEIARNREGYNN------
>E9ILN0	E9ILE3
------HINIVVIGHVDSGKSTTTGHLIYKCGGIDKRTIEKFEKEAQEMGKGSFKYAWVLDKLKAERERGITIDIALWKFETSKYYVTIIDAPGHRDFIKNMITGTSQADCAVLIVAAGTGEFEAGISKNGQTREHALLAFTLGVKQLIVGVNKMDSTEppYSETRFEEIKKEVSSYIKKIGYNPAAVAFVPISGWHGDNMLEVSSKMPWFKGWTVERKEGKAEGKCLIEALDAILPPTRPTDKALRLPLQD-----AEEFENDPSLEAMWAMKAMEHAEVYFNILCSVDPKLLKLTPHDEQIYKTFKDTFPNMK----VNKVDEDELKSPEGKIKWRFFCEQFKDVVEDYSFGTLLRADCTGDYSEQNSILTTRIQFYAIELVRNREGFNDGV----
>A0A1X2HMU6	A0A1X2HA72
MGKEKTHVNVVVIGHVDSGKSTTTGHLIYKCGGIDKRTIEKFEKEAAELGKGSFKYAWVLDKLKAERERGITIDIALWKFETPKYHVTVIDAPGHRDFIKNMITGTSQADCGILIIAAGTGEFEAGISKDGQTREHALLAFTLGVRQLIVAINKMDSTKYSEARYNEIVKEVSTFIKKIGFNPKSVPFVPISGWNGDNMLEESPNMPWFKGWKKETKAGEKSGKTLLEAIDNIDPPVRPSDKPLRLPLQD-----AEDLEQLEDIEKQWAVKAMHHAETYFKLISAIDASKLRLTSIDDEIYEDFEKEFPEID----VKHLNDEHFKTPTAKEKWRNWINKYEKKVNEFNFGTLIRIDCRDDYTEQNTMFGVRMQFYAIEIARNKKGLN-------
>K7F9K8	K7FKD4
MGKEKTHINIVVIGHVDSGKSTTTGHLIYKCGGIDKRTIEKFEKEAAEMGKGSFKYAWVLDKLKAERERGITIDISLWKFETSKYYVTIIDAPGHRDFIKNMITGTSQADCAVLIVAAGVGEFEAGISKNGQTREHALLAYTLGVKQLIVGVNKMDSTEppYSQKRYEEIVKEVSTYIKKIGYNPDTVAFVPISGWNGDNMLEPSSNMPWFKGWKVTRKDGNASGTTLLEALDSILPPTRPTDKPLRLPLQD------------------WAMKAYQHAEVYFNLISSVDPKFLKLTKVDDQIYAEFRKSFGDLK----IDVLDPEELKSEPAKAKWRPFCMQFDGVVEDFNYGTLLRLDCSKDYTEENTIFVTRIQFFAIETARNREGYNNAVYSR-
>Q7Z937	UPI0014591169
---------------------TTTGHLIYKCGGIDKRTIEKFEKEAAELGKGSFKYAWVLDKLKAERERGITIDIALWKFETPKYQVTVIDAPGHRDFIKNMITGTSQADCAILIIAGGVGEFEAGISKDGQTREHALLAFTLGVRQLIVAVNKMDSVKWDESRFQEIVKETANFIKKVGYNPKTVPFVPISGWNGDNMIEATTNAPWYKGWEKETKAGVVKGKTLLEAIDAIEQPSRPTDKPLRLPLQDMSTFNAETADNLEDIEKQFAVVAVEQAETYWKLLTSVPGSKLRLTKFDDEIYENFMERFPEYKDVERVKKFTEEELKTKEAKERWRKFFSIFEKKIEDYNFGTLLRTDASAEYGQFSTCFVVRLQFYAFEIARNKHGLNDWIVGQK
>A0A0A2IXL7	A0A0A2K987
MGKeERNHINIVVIGHVDSGKSTTTGHMIYKCGGIDQRTIEKFEKEAAELGKGSFKYAWVLDKLKAERERGITIDIALWKFQTAKYEVTVIDAPGHRDFIKNMITGTSQADCAILIIASGTGEFEAGISKDGQTREHALLAFTLGVKQLIVALNKMDTCKWSEDRYNEIVKETSNFIKKVGYNPKSVPFVPISGFNGDNMLEPSTNCPWYKGWEKETKAGKSTGKTLIEAIDAIENPVRPSNKPLRLPLQD---FNPEEAENLEDMEKQFAVKAVEHLMTYWAILEKVKGSQLRLTKQDDDIYESFMEAFP---DFDPAGTLVEDEMKSKAGKEKWRNWMMKWD-KIEDFNFGTMVRTRADAEYDQDTTIFGVRMQFYAVEIARNRAGLNDWI----
>A0A444RUG5	G2WTS8
MGKeEKAHINVVVIGHVDSGKSTTTGHLIYQCGGIDKRTIEKFEKEAAELGKGSFKYAWVLDKLKAERERGITIDIALWKFETPKYMVTVIDAPGHRDFIKNMITGTSQADCAILIIAAGTGEFEAGISKDGQTREHALLAYTLGVKQLIVAINKMDTTKWSEERFTEIIKETTNFIKKVGYNPKTVAFVPISGFNGDNMLQPSTNCPWYKGWEKEGAKGVKStGKTLLEAIDAIEQPKRPTDKPLRLPLQD-SNFNAAEADNLEDIEKQFAVKAVQHMETYWSILEKVKGSTLRLTKLDDEIYAHLLKDFPDFDPAETI---DEDKMKSKQGKERWRNFMMAYDKRVDDYNFGTMMRTGPKFEYGQNEVIFVPRMQFYAVEIARNRKGLNDWIYEQ-
>A0A0H2SC22	A0A0H2RE64
MGKEKLHINIVVIGHVDSGKSTTTGHLIYKCGGIDQRTIEKFEKEAAELGKGSFKYAWVLDKLKAERERGITIDIALWKFETPKYVVTVIDAPGHRDFIKNMITGTSQADCAILIIAAGTGEFEAGISKDGQTREHALLAFTLGVRQLIVAINKMDTTKWSEARYEEIVKETSNFIKKVGYNPKQVAFVPISGWHGDNMLEESSNMPWYKGWKKETKAGEVKGKTLLEAIDAIEPPSRPSDRPLRLPLQDMSTiIDASQTQNAVEIEKQFAVKAVEHAQVYWNLLEKIEPKKLRLTKYDDEIFKHLGEAFPELMEepYEKITKIDEDWMKSADGKKRWREYIETYKDKIQDYNFGSLIRTDAGDEYAEMNTIFVTRMQFYAFEIARNRLGLND------
>A0A2S4UM62	A0A2S4W5U6
MGKEKGHVNVVVIGHVDSGKSTTTGHLIYKCGGIDKRTIEKFEKEAAELGKGSFKYAWVLDKLKAERERGITIDIAL-EVRNPKYNVTVIDAPGHRDFIKNMITGTSQADCAILIIAAGTGEFEAGISKDGQTREHALLAFTLGVRQLIVAINKMDTTKWSEQRYEEIVKETSNFVKKVGYNPKSIPFVPISGWHGDNMLEESANMGWFKGWNKETKAGASKGKTLLDAIDAIEPPVRPTDKPLRLPLQD-----------------------IEQAETYWNLLGAIPPSKMRLTKLDEEILSEFKLAFPEMAENKdgKLQKINESDLKSPEGKEAWRKYIKLFEttgaekretdgnmngKSVSDYNFGTLIRTNSMEDYTEKNTMFITRIQFYAIEICRNRLGLND------
>A0A7J8GPB9	A0A7J8J7A8
MGKEKTHINIVVIGHVDSGKSTTTGHLIYKCGGIDKRTIEKFEKEAAEMGKGSFKYAWVLDKLKAERERGITIDISLWKFETSKYYVTIIDAPGHRDFIKNMITGTSQADCAVLIVAAGVGEFEAGISKNGQTREHALLAYTLGVKQLIVGVNKMDSTEppYSQKRYEEIVKEVSTYIKKIGYNPDTVAFVPISGWNGDNMLEPSANMPWFKGWKVTRKDANASGTTLLEALDCILPPTRPTDKPLRLPLQD-----AESYGNDPDIEMAWAMRAMQHAEVYYKLISSVDPQYLKLTKVDDQIYSEFRKNFEKL----RIDVLDPEELKSVSAKEKWRPFCLKFDGVIEDFNYGTLLRLDCSQGYTEENTIFAPRIQFFAIEIARNREGHN-------
>UPI00189F829F	UPI00189F98D0
MGKEKTHINIVVIGHVDSGKSTTTGHLIYKCGGIDKRTIEKFEKEAAEMGKGSFKYAWVLDKLKAERERGITIDISLWKFETSKYYVTIIDAPGHRDFIKNMITGTSQADCAVLIVAAGVGEFEAGISKNGQTREHALLAYTLGVKQLIVGVNKMDSTEppYSQKRYEEIVKEVSTYIKKIGYNPDTVAFVPISGWNGDNMLEPSANMPWFKGWKVTRKDGNASGTTLLEALDCILPPTRPTDKPLRLPLQD-----AESYGNDPDIEIAWAMRAMQHAEVYYKLISSVDPQFLKLTKVDDQIYSEFRENFEKL----RIDVLNPEELKSESAKQKWRPFCLKFDGIVEDFNYGTLLRLDCSQGYTEENTIFAPRIQFFAIEIARNREGYN-------
>UPI0010A0116E	UPI0010A017B5
MGKEKTHINIVVIGHVDSGKSTTTGHLIYKCGGIDKRTIEKFEKEAAEMGKGSFKYAWVLDKLKAERERGITIDISLWKFETSKYYVTIIDAPGHRDFIKNMITGTSQADCAVLIVAAGVGEFEAGISKNGQTREHALLAYTLGVKQLIVGVNKMDSTEppYSQKRYEEIVKEVSTYIKKIGYNPDTVAFVPISGWNGDNMLEPSTNMTWFKGWKINRKDGNIAGTTLLEALDAIQPPTRPTDKPLRLPLQD-----AEAYGNDPQLEMMWAMKAFQHAEIYFNLISSVDPKFLRLTKADDKIYTEFREKFPNL----NIQILDPEALKSEQAKEEWRPFCMQFDGTVEDYNYGTLLRLNSEKDYTEENTIFATRIQFYAIEIARNREGYNNTV----
>UPI0018EC0E61	UPI0018EA662B
MGKEKLHINIVVIGHVDSGKSTTTGHLIYKCGGIDKRTIEKFEKEAAEMGKGSFKYAWVLDKLKAERERGITIDISLWKFETSKYYVTIIDAPGHRDFIKNMITGTSQADCAVLIVAAGVGEFEAGISKNGQTREHALLAYTLGVKQLIVGINKMDSTEpnYSQKRYEEIVKEVSTYIKKIGYNPDTVAFVPISGWNGDNMLEASANMTWFKGWKINRKDGNASGTTLLEALDAIQPPTRPTDKPLRLPLQD-----AEAYGNDPRLEVMWAMKAYNHAEVYFNLISSVDPKFLKLTKLDDKIYSSFRETF---KDLD-IKLLKPDDLKSDEAKERWRPFCNQFEGLVEDFNYGTLLRLDCEKDYTEENTIFATRVQFFAVEIARNREGFNNTVFMSK
>UPI0018E7A82C	UPI0018E71035
MGKEKTHINIVVIGHVDSGKSTTTGHLIYKCGGIDKRTIEKFEKEAAEMGKGSFKYAWVLDKLKAERERGITIDISLWKFETSKYYVTIIDAPGHRDFIKNMITGTSQADCAVLIVAAGVGEFEAGISKNGQTREHALLAYTLGVKQLIVGVNKMDSTEapYSQKRYDEIVKEVSTYIKKIGYNPDTVAFVPISGWNGDNMLEPSSNMPWFKGWKVTRKDGNASGTTLLEALDSILPPTRPTDKPLRLPLQD-----AEAYGNDPNIEMIWAMKAYQHAEVYFNLISSVDPKFLKLTKVDDQIYAGFRKTFGDLK----IDVLDPEELKSEPAKVKWRPFCMQFDGVVEDFNYGTLLRLDCAKDYTEENTIFVTRIQFFAIETARNREGYNNVVYSQ-
>A0A0N4YSY4	A0A0N4YVG5
MGKEKIHINIVVIGHVDSGKSTTTGHLIYKCGGIDKRTIEKFEKEAQEMGKGSFKYAWVLDKLKAERERGITIDIALWKFETAKYYITIIDAPGHRDFIKNMITGTSQADCAVLVVACGTGEFEAGISKNGQTREHALLAQTLGVKQLIVACNKMDSTEppFSEARFTEITTEVSNFIKKIGYNPKAVAFVPISGFNGDNMLEPSPNMPWFKGWTVERKEGNASGKTLLEALDSIVPPQRPTDRPLRLPLQD--------------IEMAWAMKAAERANVHMNLLMCCDTKVLRLNKFQDVIHTSFRKSFPEI-DVHKV---TEVELKQGEMKERWRDFCESFKDVVEDYSLGTLMRIEACKGYSEENTVVVPKIIYLAVEIARNVEGVNE------
>A0A183AH23	A0A3P8H6C6
MPSDKDHINIVVIGHVDSGKSTTTGHLIYKCGGIDKRTIEKFEKEAAEIGKGSFKYAWVLDKLKAERERGITIDIALWKFETNKKYVTVIDAPGHRDFIKNMITGTSQADCAVLIVAAGTGEFEAGISKDGQTREHALLAYTLGVKQMIVAVNKMDTTQppYSEARFEEIKKDVSSYVKKVGYDVKAVPFIPISGWAGDNMLEKSDKMPWYKGWTMEKKDVKKSGHTIFEALDAIDPPERPTNKPLRLPLQD-----------------------------------------------------------------------------------KWRDFCNKFEDKVDDFNFATLFRLDASKGYNEDNTCIVPRIQFLALEIARNRQGVN-------
>A0A0U1LSV6	A0A0U1M3G3
MGKeEKTHINIVVIGHVDSGKSTTTGHLIYKCGGIDARTIEKFEKEANELGKGSFKYAWVLDKLKAERERGITIDIALWSevyvirlsnmaprhetylplllthptVQTSKYEVTVIDAPGHRDFIKNMITGTSQADCAILIIASGTGEFEAGISKDGQTREHALLAFTLGVRQLIVALNKMDTCKWSQDRYNEIVKETSNFIKKVGYVPKTVPFVPISGFNGDNMLEPSTNCPWYKGWEKETKgGGKATGKTLLEAIDAIEPPTRPANKPLRLPLQD---FDPETAENFEDMEKQFAVkgtlqrpfpsmkttplrespreTAVEHLMTYWSILEKVPGSKLRLTKMDNEIYEHFKREFPEFNPAEKI---NEDEMKSKAGKERWRNFMKEYEKTIDDYNFGTMLRADPKSEYEQETTIFAMRMQFYAIEISRNRAGLNDWV----
>UPI0007E2F9AC	UPI0007E3D6D2
MGKEKIHINIVVIGHVDSGKSTTTGHLIYKCGGIDKRTIEKFEKEAQEMGKGSFKYAWVLDKLKAERERGITIDIALWKFETAKYYVTIIDAPGHRDFIKNMITGTSQADCAVLIVAAGTGEFEAGISKNGQTREHALLAFTLGVKQLIVGVNKMDSSEppYSEARYEEIKKEVSSYIKKIGYNPAAVAFVPISGWHGDNMLEPSNNMDWFKGWKVERKEGNADGKTLIDALDAILPPARPTDKALRLPLQD--------------VEEMWASKALEHAEVHFNLITSVHPSQLKLTPYDDQIYATFRQDFPDL----QVGRLSDDILKSAVEKLKWRQFAEKF-NKLDDYSYGTLMRADASKEFSPDNSIFVFRVQFLAIEIARNREGLND------
>A0A0A1WJ43	UPI000596AA10
MGKEKTHINIVVIGHVDSGKSTTTGHLIYKCGGIDKRTIEKFEKEAQEMGKGSFKYAWVLDKLKAERERGITIDIALWKFETQKYYVTIIDAPGHRDFIKNMITGTSQADCAVLIVAAGTGEFEAGISKNGQTREHALLAFTLGVKQLIVGVNKMDSTEppYSETRYEEIKKEVSSYIKKIGYNPASVAFVPISGWHGDNMLEPSEKMPWFKGWTVERKEGKVEGKCLIDALDAIMPPQRPTDKPLRLPLQD-----AEEFGNDELVEEMWALKAMDHAEVYFNLLTSVHPSCLHLTPYDDQIYQVFREDFPDLK----LELITDDVLKSDDAKIRWRLFAEKF-NKLEDYAYGTLIRADASKEFSPENSLLVVRIQFLAIEIARNREGLND------
>UPI00177E3020	UPI001785BD4C
MGKEKIHINIVVIGHVDSGKSTTTGHLIYKCGGIDKRTIEKFEKEAQEMGKGSFKYAWVLDKLKAERERGITIDIALWKFETAKYYVTIIDAPGHRDFIKNMITGTSQADCAVLIVAAGTGEFEAGISKNGQTREHALLAFTLGVKQLIVGVNKMDSSEppYSEARYEEIKKEVSSYIKKIGYNPAAVAFVPISGWHGDNMLEPSTNMPWFKGWKVERKEGNGEGKTLIEALDAILPPSRPTDKALRLPLQD----------NDELVEEMWALKAMDHAEVYFNLLTSVHPSCLHLTPYDDQIYQVFRQDFPDLK----IELLTDDILKSEEAKIHWRLFAEKF-NKLEDYAYGTLLRADASKEFTPENSLLVVRIQFLAIEIARNREGLND------
>UPI00081180EA	UPI0008119CDB
MGKEKIHINIVVIGHVDSGKSTTTGHLIYKCGGIDKRTIEKFEKEAQEMGKGSFKYAWVLDKLKAERERGITIDIALWKFETAKYYVTIIDAPGHRDFIKNMITGTSQADCAVLIVAAGTGEFEAGISKNGQTREHALLAFTLGVKQLIVGVNKMDSSEppYSEARYEEIKKEVSSYIKKIGYNPAAVAFVPISGWHGDNMLEPSTNMPWFKGWKVERKEGNGEGKTLIEALDAILPPSRPTDKALRLPLQD----------NDELVEEMWALKAMDHAEVYFNLLTSVHPSCLHLTPYDDQIYQVFRQDFPDLK----IELLTDDILKSEDAKIHWRLFAEKF-NKLEDYAYGTLLRADASKEFTPENSLLVVRIQFLAIEIARNREGLND------
>UPI0003F06739	UPI0003F0BD40
MGKEKTHINIVVIGHVDSGKSTTTGHLIYKCGGIDKRTIEKFEKEAAEMGKGSFKYAWVLDKLKAERERGITIDISLWKFETTKYYITIIDAPGHRDFIKNMITGTSQADCAVLIVAAGVGEFEAGISKNGQTREHALLAYTLGVKQLIVGINKMDSTEppYSEKRYDEIVKEVSAYIKKIGYNPATVPFVPISGWHGDNMLEPSPNMPWFKGWKVERKEGNASGVSLLEALDTILPPTRPTDKPLRLPLQD-----AESYGNDPGIEMAWAMRAMQHAEIYYKLISSVDPQFLKLTKVDDQIYSEFRENFEKL----RIDVLDPEELKSELAKEKWRPFCLKFDGIVEDFNYGTLLRLDCSLGYTEENTIFAPRIQFLAIEIARNREGYN-------
>A0A3Q2CRI6	UPI000742B180
MGKEKLHINIVVIGHVDSGKSTTTGHLIYKCGGIDKRTIEKFEKEAAEMGKGSFKYAWVLDKLKAERERGITIDISLWKFETSKYYVTIIDAPGHRDFIKNMITGTSQADCAVLIVAAGVGEFEAGISKNGQTREHALLAYTLGVKQLIVGINKMDSTEpnYSQKRYEEIVKEVSTYIKKIGYNPDTVAFVPISGWNGDNMLEPSPNMTWFKGWKINRKEGSASGTTLLEALDAIQPPTRPTDKPLRLPLQD-----------------------------------------------------------------------------------RWRAFCNQFEGIVEDFNYGTLLRLDCEKDYSEENTIFATRVQFFAVEIARNREGCNDTVFRSK
>A0A1A8U2M3	A0A1A8MEE2
MGKEKLHINIVVIGHVDSGKSTTTGHLIYKCGGIDKRTIEKFEKEAAEMGKGSFKYAWVLDKLKAERERGITIDISLWKFETSKYYVTIIDAPGHRDFIKNMITGTSQADCAVLIVAAGVGEFEAGISKNGQTREHALLAYTLGVKQLIVGVNKMDSTEpnYSQKRYEEIVKEVSTYIKKIGYNPDTVAFVPISGWNGDNMLEPSPNMTWFKGWKINRKDGSSSGTTLLEALDAIQPPTRPTDKPLRLPLQD-----AEAYGNDPRLEVMWAMKAYNHAEVYFNLISSVDPKFLKLTKLDDNIYSSFRETFKELD----VKQLKEDDLKSEQAKERWRLFCNQFEGLVEDFNYGTLLRLDCEKDYSEENTIFATRVQFFAIEIARNREGYNDTVHRSK
>M7TBV8	A0A4Y8CSD5
MGKEKTHINVVVIGHVDSGKSTTTGHLIYKCGGIDKRTIEKFEKEAAELGKGSFKYAWVLDKLKAERERGITIDIALWKFETPKYYVTVIDAPGHRDFIKNMITGTSQADCAVLIIAAGTGEFEAGISKDGQTREHALLAYTLGVKQLIVAINKMDTTKWSEDRYQEIIKETSNFIKKVGYNPKTVPFVPISGFNGDNMIDNSTNCPWYKGWEKEAKGGAKStGKTLLEAIDAIDPPSRPTDKPLRLPLQD---FDAEKADNFEDIEKQFAVKAVQHMSTYWAILEKVRGSSLRLTKIDNEIYEHLMTDFPE---LDPAATINEDEMKSKTGKERWRNFMMKYEKTVEDYNFGTMLRTSPKSEYEQDATIFVPRMQFYAYEIARNRKGLNDWI----
>Q6CVW0	Q6CT17
MGKEKSHVNVVVIGHVDSGKSTTTGHLIYKCGGIDKRTIEKFEKEAAELGKGSFKYAWVLDKLKAERERGITIDIALWKFETPKYQVTVIDAPGHRDFIKNMITGTSQADCAILIIAGGVGEFEAGISKDGQTREHALLAFTLGVRQLIVAVNKMDSVKWDESRFQEIVKETSNFIKKVGYNPKTVPFVPISGWNGDNMIEATTNASWYKGWEKETKSGVVKGKTLLEAIDAIEPPSRPTDKPLRLPLQDMSTFNAETAENLEDIEKQFAVVAVEQAETYWNLITKVPGSKLRLTKYDDEIYEAFQAHFPEFTDLEKLKKFSEDELKTKEAKERWRKFIVLFEKKIDDFNFGTLLRTDCTQEYGQFNTCFAVRIQFYAFEIARNKNGLNDWAVG--
>UPI0007E7909C	UPI0007E8779D
--------NIGITAHIDAGKTTTTERILYYTG---------VSHKIGEVHDGN----TTTDYMAQERERGITITSAAVTCEWNDHRINIIDTPGHIDFNIEVNRSLRVLDGAVFIIEG-----VAGVQPQSETNWR--LADRYKVPR-IIFINKLD------------------------------------------------------------------------------------------------------------VEEMWASKALEHAEVHFNLITSIHPSQLKLTPYDEQIYSTFRQDFPDL----QVGRLTDDILKSATEKLKWRHFAEKF-NKMDDYSYGTLMRADASKEFSPDNSIFVFRVQFLAIEIARNREGFND------
>A0A6P4HK50	A0A6P4GUZ1
MGKEKIHINIVVIGHVDSGKSTTTGHLIYKCGGIDKRTIEKFEKEAQEMGKGSFKYAWVLDKLKAERERGITIDIALWKFETAKYYVTIIDAPGHRDFIKNMITGTSQADCAVLIVAAGTGEFEAGISKNGQTREHALLAFTLGVKQLIVGVNKMDSSEppYSEARYEEIKKEVSSYIKKIGYNPAAVAFVPISGWHGDNMLEPSTNMNWFKGWKVERKEGNADGKTLIDALDAILPPARPTDKALRLPLQD--------------VEEMWASKALEHAEVHFNLITSIHPSQLKLTPYDDQIYATFRQDFPDL----QVGRLTDDILKSATEKLRWRQFAEKF-NKMDDYSYGTLMRADASKEFSPDNSIFVFRVQFLAIEIARNREGLND------
>UPI0006C97912	UPI0006C9E533
MGKEKIHINIVVIGHVDSGKSTTTGHLIYKCGGIDKRTIEKFEKEAQEMGKGSFKYAWVLDKLKAERERGITIDIALWKFETAKYYVTIIDAPGHRDFIKNMITGTSQADCAVLIVAAGIGEFEAGISKNGQTREHALLAFTLGVKQLIVGVNKMDMTEppYSEARFEEIKKEVSSYIKKIGYNTASVAFIPISGWHGDNMLEPSPKTTWFKGWKVERKDGNAEGKTLIEALDAILQPSRPTDKPLRLPLQD-----AEEFENDPSIEAMWAIKAMEHAEIYFNILCSVDPKILKLTSHDDLIYKTFRETFPDLK----VDVIDENELKSPEGKEKWRPFCEKFKDMVEDYSFGTLLRADCSGEYSPENSILTSRIQFFAIELARNREGFNDQI----
>Q25006	A0A2W1BZM9
--------------HVDSGKSTTTGHLIYKCGGIDKRTIEKFEKEAQEMGKGSFKYAWVLDKLKAERERGITIDIALWKFETAKYYVTIIDAPGHRDFIKNMITGTSQADCAVLIVAAGTGEFEAGISKNGQTREHALLAFTLGVKQLIVGVNKMDSTEppYSESRFEEIKKEVSSYIKKIGYNPAAVAFVPISGWHGDNMLEASTKMPWFKGWNVERKEGKAEGKCLIEALDAILPPARPTDKALRLPLQD-----AEEFGNDETLERLWAAKAMEHSDIYFNMLCSVDTRWLQLTPNDDLIYTHFKQDFPDM-DVSYV---NENEIKNSMNKAKWRIFCEKFKNIVEDYSFGTLMRADAKGDYSEVNTMLVPRVQFYAIEIARNRENLNN------
>UPI00046BA170	UPI00046BB104
MGKEKTHINIVVIGHVDSGKSTTTGHLIYKCGGIDKRTIEKFEKEAAEMGKGSFKYAWVLDKLKAERERGITIDISLWKFETTKYYITIIDAPGHRDFIKNMITGTSQADCAVLIVAAGVGEFEAGISKNGQTREHALLAYTLGVKQLIVGVNKMDSTEpaYSEKRYDEIVKEVSAYIKKIGYNPATVPFVPISGWHGDNMLEPSPNMPWFKGWKVERKEGNASGVSLLEALDTILPPTRPTDKPLRLPLQD-----AESYGNDPDIEMAWAMRAMQHAEVYYKLISSVDPQFLKLTKVDDQIYSEFRKNFEKL----RIDILDPEELKSVSAKEKWRPFCLKFDGVIEDFNYGTLLRLDCSQGYTEENTIFAPRIQFFAIEIARNREGHN-------
>A0A2Y9G353	A0A2Y9GUY3
MGKEKTHINIVVIGHVDSGKSTTTGHLIYKCGGIDKRTIEKFEKEAAEMGKGSFKYAWVLDKLKAERERGITIDISLWKFETTKYYITIIDAPGHRDFIKNMITGTSQADCAVLIVAAGVGEFEAGISKNGQTREHALLAYTLGVKQLIVGVNKMDSTEpaYSEKRYDEIVKEVSAYIKKIGYNPATVPFVPISGWHGDNMLEPSPNMPWFKGWKVERKEGNASGVSLLEALDTILPPTRPTDKPLRLPLQD-----AESYGNDPDIEMAWAMKAMQHAEVYYKLISSVDPQFLKLTKVDDQIYSEFRENFEKL----RIDVLDPEELKSESAKEKWRPFCLKFDGIVEDFNYGTLLRLDCSQGYTEENTIFAPRIQFFAIEIARNREGYN-------
>UPI000FFD07F6	A0A4X2KEE4
--RQETHSNIVVTGLVDSGKSTIMGPLIYKCWCINKRIIQKFEKEAAQMGKGSFKYAWVLDKLKTEQERDITTDISLWKFKARKYYIIIIDXPGQRSF-KNVIISTSQ---VLWAVSGGV--------DDGQTGEHALLACILGVKQLIIAVNKMNftdpipTPNTMKSNFLEITKKVTNYSKKTGYNSAMASFASSSSY-------------------------------------------------------------AEAYGNDPNIEMVWAMKAMQHAEVYYNLISSVDPLFLRLTKVDDQIYSEFRENFGKLK----IDVLDPEELKSEPAKEKWRPFCMKFSGIVEDFNYGTLLRLDCTQGYSEENTIFATRIQFFAIEIARNREGYN-------
>A0A6J2WLP5	A0A6J2V035
MGKEKTHINIVVIGHVDSGKSTTTGHLIYKCGGIDKRTIEKFEKEAAEMGKGSFKYAWVLDKLKAERERGITIDIALWKFETTKYYVTIIDAPGHRDFIKNMITGTSQADCAVLIVAGGVGEFEAGISKNGQTREHALLAFTLGVKQLIVGVNKMDSTEppYSQKRFEEITKEVSAYIKKIGYNPAAVAFVPISGWNGDNMLEASEKMPWFKGWKIERKDGNASGTTLLEALDAIIPPQRPTDKPLRLPLQD-----AEAYGNDERIEAIWAMKAYNHAEIYFNLISSVDPKYLKLTKNDDLIYTKFKETFNDIK----LQILDPEQLKSAEAKEKWRPFCNSFEGAVEDFNYGTLLRLDCSKEYTEENTIFATRIQFFAIEIARNREGFNDAI----
>K1QGS8	UPI0005C3A176
MGKEKTHINIVVIGHVDSGKSTSTGHLIYKCGGIDQRTIQKFEKEAAEMGKGSFKYAWVLDKLKAERERGITIDIALWKFETTKYHVTIIDAPGHRDFIKNMITGTSQADCAVLIIAAGTGEFEAGISANGQTREHALLAFTLGVKQLIIGVNKMDSTEppYSEARFNEIKGEVEKYIKKIGYNPKAVPFVPISGWHGDNMIEASTKMEWFKGWAIERKEGNASGKTLLEALDSILPPKRPTDLPLRLPLQD----------NDENVELQWAMKSYHHAETYFNLISSVDPTALKLTKMDDEIYEEFRKDFPDLK-IDVIK---EDELKSAEAKEKWRPLINRFEKTIEDFNFGTLLRIDCTKDYSEENSILVVRAQFLAIEVARNREGYN-------
>A0A368H3X2	A0A368G742
MGKEKTHINIVVIGHVDSGKSTTTGHLIYKCGGIDKRTIEKFEKEAQEMGKGSFKYAWVLDKLKAERERGITIDIALWKFETAKYYITIIDAPGHRDFIKNMITGTSQADCAVLVVACGTGEFEAGISKNGQTREHALLAQTLGVKQLIVACNKMDSTEppFSEARYNEITTEVSNFIKKIGYNPKAVAFVPISGFNGDNMLEPSNNMPWFKGWNVERKEGNATGKTLLEALDAIIPPQRPTDRPLRLPLQD--------------IEMAWAVKAAERANVHMNLLMCCDTTALRLNKLQDVIHTSFRNTFPDL----NVHKVTEVELKEGGMKEKWHDFCENFKELVEDYSLGTLMRMEACKGYSEENTIVVPKV----------------------
>A0A0D8Y2W7	A0A0D8XFC4
MGKEKFHINIVVIGHVDSGKSTTTGHLIYKCGGIDKRTIEKFEKEAQEMGKGSFKYAWVLDKLKAERERGITIDIALWKFETSKYYITIIDAPGHRDFIKNMITGTSQADCAVLVVACGTGEFEAGISKNGQTREHALLAQTLGVKQLIVACNKMDSTEppFSEARFNEVTTEVSNFIKKTGYNPKSVAFVPISGFNGDNMLEPSPNMPWFKGWTVERKEGNVTGKTLLEALDSIVPPQRPTDKPLRLPLQD--------------IEMAWAMKAAERANIHMNLLMCCDTRVLRLNKMQEVIYRSFRNGFPNL-DVHKV---TELELKCGGMKEKWQIFCESFKEIVEDYSLGTLMRIEASKGYSVDNTIVVPKIIFLAIEIARNVEGINE------
>Q7Z8X6	A0A1E5RQ28
----------------------TTGHLIYKCGGIDKRTIEKFEKEAAELGKGSFKYAWVLDKLKAERERGITIDIALWKFETPKYQVTVIDAPGHRDFIKNMITGTSQADCAILIIAGGVGEFEAGISKDGQTREHALLAFTLGVRQLIVAVNKMDSVKWDQARFTEIVKETSNFIKKVGYNPKTVAFVPISGWNGDNMIEATTNAPWYKGWEKETKAGVSKGKTLLEAIDSCDPPSRPTDKPLRLPLQD---FEAENAENLEAIEQQFAVEAVENLETHWELLASIPGSELRLTSQDDEIFSTFIACFPEF-TKEKLLKFDDMDLKAEKDKARWRDWSKNFETVIYDYNFGCILRKNSSEPYLENNTVFSFRLQFYAIEIARNKLGLNDWV----
>A0A1V6S2V5	A0A1V6S0A7
MGKeERNHINIVVIGHVDSGKSTTTGHMIYKCGGIDQRTIEKFEKEAAELGKGSFKYAWVLDKLKAERERGITIDIALWKFQTAKYEVTVIDAPGHRDFIKNMITGTSQADCAILIIASGTGEFEAGISKDGQTREHALLAFTLGVKQLIVALNKMDTCKWSEERYNEIVKETSNFIKKVGYNPKSVPFVPISGFNGDNMLEVSTNCPWYKGWEKETKAGKTTGKTLLEAIDAIENPVRPSNKPLRLPLQD---FNPEEAENLEDMEKQFAVKAVEHLMTYWAILEKVKGSQLRLTKQDDDIYESFMEAFP---DFDPAGTLVEDEMKSKAGKEKWRNWMLQWD-KIEDFNFGTMIRTRADAEYDQDTTIFGVRMQFYAVEIARNRAGLNDWI----
>A0A6B9TM15	A0A0B7JZ19
--------------HVDSGKSTTTGHLIYQCGGIDKRTIENFEKEAAELGKGSFKYAWVLDKLKAERERGITIDIALWKFETPKYQVTVIDAPGHRDF-----------------------------------------------------------------------------------------------------------------------------------------------------------FDAENAENNEDMEKQFAVKVVQHMSTYWSILEKVKGSSLRLTKMDDEIYEHLMQTFPDFDPAATV---DEDEMKSKAGKEKWRPFMMAYEKKIDDYNFGTMVRNNAKEEYGEKSTIFVPRMQFYAIEIARNKHGLNDWIYEQ-
>A0A0A0RUA8	A0A0F2M5T8
-----------------------------------------------------------------------------------------------------------------LIIAAGTGEFEAGISKDGQTREHALLAYTLGVRQLIVAINKMDTAKWAEARYQEIIKETSNFIKKVGYNPKTVAFVPISGFHGDNMLTASTNCPWYKGWEKEGKSGKVTGKTLLDAIDAVEPPKRPTDKPLRLPLQD---FDAENADNFEDIEKQFAVKAVQHMETYWAILERVRGSTLRLTKLDDDILEHLQKDFPEFDPAATI---DEDEMKSKTGKERWRNFMMAYEKKVDDYNFGTMMRIAPNVEYGRDEVIFVPRMQFYAVEIARNRKGLNDWI----
>A0A0M4ECZ4	A0A0M3QX20
MGKEKIHINIVVIGHVDSGKSTTTGHLIYKCGGIDKRTIEKFEKEAQEMGKGSFKYAWVLDKLKAERERGITIDIALWKFETAKYYVTIIDAPGHRDFIKNMITGTSQADCAVLIVAAGTGEFEAGISKNGQTREHALLAFTLGVKQLIVGVNKMDSSEppYSEARYEEIKKEVSSYIKKIGYNPAAVAFVPISGWHGDNMLEPSTNMPWFKGWKVERKDGNADGKTLIEALDAILPPARPTDKALRLPLQD--------------VEEMWAAKALEHAEVYFNLLTSVPPSQLRLTPYDDQIYDTFRQDFPDL----QVAKLSDDTLKSATEKLKWRVFAEKF-NKMDDYSYGTLMRSDAGMEFSPDNSIFVFRVQFLAIEIARNREGCND------
>UPI0007E84D5F	UPI0007E74EDA
MGKEKIHINIVVIGHVDSGKSTTTGHLIYKCGGIDKRTIEKFEKEAQEMGKGSFKYAWVLDKLKAERERGITIDIALWKFETAKYYVTIIDAPGHRDFIKNMITGTSQADCAVLIVAAGTGEFEAGISKNGQTREHALLAFTLGVKQLIVGVNKMDSTEppYSEARYEEIKKEVSSYIKKIGYNPASVAFVPISGWHGDNMLEPSEKMPWFKGWSVERKEGKAEGKCLIDALDAILPPQRPTDKPLRLPLQD--------------VEEMWASKALEHAEVHFNLITSVHPSQVKLTPYDDQIYATFRQDFP---DLE-VGRLTDDILKSAVEKLKWRHFAEKF-NKMDDYSYGTLMRADASKEFSPDNSIFVFRVQFLAIEIARNREGLNDEVYAK-
>A0A1W4VBV4	A0A1W4UR84
MGKEKIHINIVVIGHVDSGKSTTTGHLIYKCGGIDKRTIEKFEKEAQEMGKGSFKYAWVLDKLKAERERGITIDIALWKFETAKYYVTIIDAPGHRDFIKNMITGTSQADCAVLIVAAGTGEFEAGISKNGQTREHALLAFTLGVKQLIVGVNKMDSSEppYSEARYEEIKKEVSSYIKKIGYNPAAVAFVPISGWHGDNMLEPSTNMNWFKGWKVERKEGNADGKTLIDALDAILPPARPTDKALRLPLQD--------------VEEMWASKALEHAEVHFNLITSVHPSQLKLTPYDDQIYATFRQDFPDL----QVGRLTDDILKSAVEKLKWRHFAEKF-NKMDDYSYGTLMRADASKEFSPDNSIFVFRVQFLAIEIARNREGLND------
>A0A6P4JPZ5	A0A6P4IZB3
MGKEKIHINIVVIGHVDSGKSTTTGHLIYKCGGIDKRTIEKFEKEAQEMGKGSFKYAWVLDKLKAERERGITIDIALWKFETAKYYVTIIDAPGHRDFIKNMITGTSQADCAVLIVAAGTGEFEAGISKNGQTREHALLAFTLGVKQLIVGVNKMDSTEppYSENRYEEIKKEVSSYIKKIGYNPASVAFVPISGWHGDNMLEASEKMPWFKGWTVERKEGKAEGKCLIDALDAILPPQRPTDKPLRLPLQD--------------VEEMWAAKALEHAEVHFNLLTSIHPSQLRLTPYDDQIYATFRQDFPDLK----VGQLTDESLKSAAEKLKWRQFAEKF-NKMDDYSYGTLMRADATKEFSPDNSIFVFRVQFLAIEIARNREGLNDAVYKQ-
>A0A182XYS3	A0A182XZ41
MGKEKTHINIVVIGHVDSGKSTTTGHLIYKCGGIDKRTIEKFEKEAQEMGKGSFKYAWVLDKLKAERERGITIDIALWKFETSKYYVTIIDAPGHRDFIKNMITGTSQADCAVLIVAAGTGEFEAGISKNGQTREHALLAFTLGVKQLIVGVNKMDSTEppYNEARFEEIKKEVSSYIKKIGYNPAAVAFVPISGWHGDNMLEPSTKMPWFKGWAIERKEGKADGKCLIEALDAILPPSRPTDKPLRLPLQD--------------VEELWAVKAVDHAEVHFNLLCSVDPRLLRLTPYDDEIYEQFRRMFPDMD----VRVVNENELKNTDAKSKWRAYVEKF-NRLEDFSYGTLLRADAEEEFRPENAILVVRIQFWAIEVARNREGHND-IVRMK
>A0A171AB77	A0A023F8L3
----KPHCNVGTIGHVDHGKTTLTAAITKVL--ADKRLAK--AKGYAEI-----------DNAPEEKARGITINVAHIEYQTEQRHYGHTDCPGHADYIKNMITGAAQMDGAILVVAATDGAMP-------QTREHLLLAKQIGVNHIVVFIN------------------------------------------------------------------------------------------------------AEEFENDPQLEVMWAMKAYEHAEIYFKILCSVDPRSLRLTPRDDKIYSTFRQEFPDL-DVRILK---EDELKSVEGKKKWREFCEQFKEEVEDYSFGTLIRTDVTDDYSEKNSILVTRIQFFAIEIARNREGYNDAI----
>A0A0A9WE40	A0A0A9YVK1
MGKEKIHMNLVVIGHVDAGKSTATGHLIYKCGGIDKRTIEKFEKEAAEMGKASFKYAWVLDKLKAERERGITIDIALWKFESPKSVFTIIDAPGHRDFIKNMITGTSQADAAVLMIDSTQGGFEAGISKDGQTREHALLAFTLGVKQMVVCCNKMDdkTVQFSQDRYNEITKEVGTYLKKVGYNVEKVRFIPISGWLGDNMIEKSENMNWY------------KGATLLEALDLLEPPVRPVDKPLRLPLQD-----AEEFENDPSVEAVWAMKAFEHSEVYFNILCSVDPKVLRLTKHDDSIYTTFREDFPDLD----VKLIDEDSMKSVEGKQKWRAFCEKFKETVEDFSFGTLLRANVEGDYSEKNSILTTRIQFLAIEIARNREGHNNEI----
>Q6KDZ9	A0A6P3DK96
--------------------------------------------------------------------RGITIDIALWKFETSKYYVTIIDAPGHRDFIKNMITGTSQADCAVLIVAAGTGEFEAGISKNGQTREHALLAFTLGVKQLIVGVNKMDSTEppYSETRFEEIKKEVSSYIKKIGYNPVAVAFVPISGWHGDNMLEVSGKMPWFKGWTVXRKEGKVEGKCLIEALDAILPPTRPTDKALRLPLQ------AEEFDNDPSVEAMWAMKAMEHAEVYFNILCSVDPKFLKLTPHDEQIYKTFRDAFPDLK----VDKINEDELKSPEGKMKWRPFCEQFKGLVEDYSFGTLLRADCEGDYSEENSILTTRIQFYAIELARNREGFNDGI----
>A0A6I9ISM1	A0A6J3A3J6
MGKEKTHINIVVIGHVDSGKSTTTGHLIYKCGGIDKRTIEKFEKEAAEMGKGSFKYAWVLDKLKAERERGITIDISLWKFETTKYYITIIDAPGHRDFIKNMITGTSQADCAVLIVAAGVGEFEAGISKNGQTREHALLAYTLGVKQLIVGVNKMDSTEpaYSEKRYDEIVKEVSAYIKKIGYNPATVPFVPISGWHGDNMLEPSPNMPWFKGWKVERKEGNASGVSLLEALDTILPPTRPTDKPLRLPLQD-----AESYGNDPDIEMAWAMRAMQHAEVYYRLISSVDPQLLKLTKVDDQIYSEFRENFEKL----RIDVLDPEELKSESAKEKWRPFCLKFDGIVEDFNYGTLLRLNCSQGYTEENTIFAPRIQFFAIEIARNREGYN-------
>UPI00098A16E8	UPI000643E5DC
MGKEKTHINIVVIGHVDSGKSTTTGHLIYKCGGIDKRTIEKFEKEAAEMGKGSFKYAWVLDKLKAERERGITIDISLWKFETSKYYVTIIDAPGHRDFIKNMITGTSQADCAVLIVAAGVGEFEAGISKNGQTREHALLAYTLGVKQLIVGVNKMDSTEppYSQKRYEEIVKEVSTYIKKIGYNPDTVAFVPISGWNGDNMLEPSANMPWFKGWKVTRKDGNASGTTLLEALDCILPPTRPTDKPLRLPLQD-----AESYGNDPDIEMAWAMRAMQHAEVYYKLISSVDPQFLKLTKVDDQIYSEFRENFEKL----RIDILDPEELKSESAKEKWRPFCLKFDGIVEDFNYGTLLRLDCSQGYTEENTIFAPRIQFFAIEIARNREGYN-------
>H0XNG9	H0XCS9
MGKEKTHINIVVIGHVDSGKSTTTGHLIYKCGGIDKRTIEKFEKEAAEMGKGSFKYAWVLDKLKAERERGITIDISLCKFETSKYYVTIIDAPGHRDFIKNMITGTSQADCAVLIVAAGVGEFEAGISKNGQTREHALLAYTLGVKQLIVDVNKMDSTEppYSQKRYEEIVKEVSTYIKKIGYNPDTVAFVPISGWNGDNMLEPSANMPWFKGWKVTRKDGNASGTTLLEALDCILPPTRPTDKPLRLPLRD--SLSAESYGNDPDIEMAWAMRAMQHAEVYYKLISSVDPQFLKLTKVDDQIYSEFRENFEKL----RIDILDPEELKSESAKEKWRPFCLKFDGIVEDFNYGTLLRLDCSQGYTEENTIFAPRIQFFAIEIARNREGYN-------
>A0A3B3E2M4	A0A3B3BFR0
MGKEKLHINIVVIGHVDSGKSTTTGHLIYKCGGIDKRTIEKFEKEAAEMGKGSFKYAWVLDKLKAERERGITIDISLWKFETSKYYVTIIDAPGHRDFIKNMITGTSQADCAVLIVAAGVGEFEAGISKNGQTREHALLAYTLGVKQLIVGVNKMDSTEpnYSQKRYEEIVKEVSTYIKKIGYNPDTVAFVPISGWNGDNMLEPSPNMTWFKGWKINRKEGNASGTTLLEALDAIQPPTRPTDKPLRLPLQD-----AEAYGNDPRLEAMWAMKAYNHAEVYFNLISSVDPKFLKLTKLDDRIYSSFRESF---KDLD-VKQLKEDDLKSDQAKERWRPFCNQFEGLVEDFNYGTLLRLDSQKGYSEENSIFSTRVQFFAIEIARNREGCNDAVFRSK
>T1KB69	T1JW66
MGKEKTHINIVVIGHVDSGKSTTTGHLIYKCGGIDKRTIEKFEKEAAEMGKGSFKYAWVLDKLKAERERGITIDITLWKFETPKYYVTVIDAPGHRDFIKNMITGTSQADCAVLICAAGVGEFEAGISKNGQTREHALLAYTLGVKQMIVGVNKMDSAepKYSQARYEEITKEVSSYIKKIGYNPATVPFVPISGWHGDNMIEPSPNMPWYKGWSIEKKGAKLEGKTLLQALDAMDPPSRPVDKALRLPLQDMFTRPADEFVNDPDVEKLWSIKAVDQMIVHYNLISSVPPRDLKLTKKDDMIYETFKETFPDFKlDV-----ISTDDLKSEESKNKWRPFCETFKGEVEDYNFASLVRLDCKGDYSEENTVVVPRIQFLAIEIARNRQGLNDTV----
>P05303	B4QK48
MGKEKIHINIVVIGHVDSGKSTTTGHLIYKCGGIDKRTIEKFEKEAQEMGKGSFKYAWVLDKLKAERERGITIDIALWKFETSKYYVTIIDAPGHRDFIKNMITGTSQADCAVLIVAAGTGEFEAGISKNGQTREHALLAFTLGVKQLIVGVNKMDSTEppYSEARYEEIKKEVSSYIKKIGYNPASVAFVPISGWHGDNMLEPSEKMPWFKGWSVERKEGKAEGKCLIDALDAILPPQRPTDKPLRLPLQD--------------VEEMWAAKALEHAEVHFNLITSVHPSQLKLTPYDDQIYATFRQDFPDL----HVGRLTDDILKSATEKLKWRQFAEKF-NKLDDYSYGTLMRADASREFSPDNSIFVFRVQFLAIEIARNREGLND------
>A0A3B5LV41	A0A3B5MU21
MGKEKLHINIVVIGHVDSGKSTTTGHLIYKCGGIDKRTIEKFEKEAAEMGKGSFKYAWVLDKLKAERERGITIDISLWKFETSKYYVTIIDAPGHRDFIKNMITGTSQADCAVLIVAAGVGEFEAGISKNGQTREHALLAYTLGVKQLIVGVNKMDSTEpnYSQKRYEEIVKEVSTYIKKIGYNPDTVAFVPISGWNGDNMLEPSPNMAWFKGWKINRKDGSASGTTLLEALDAIQPPTRPTDKPLRLPLQD-----AEAYGNDPRLEAMWAMKAYNHAEVYFNLISSVDPKFLKLTKVDDQIYSSFRETF---KDLD-VKRLKEEDLKSDEAKQTWRPFCNQFEGIVEDFNYGTLLRLDCEKDYSEDNTIFATRVQFFAVEIARNREGHNDTVFTSK
>UPI0003EC3CEF	A0A3Q4GGT2
MGKEKLHINIVVIGHVDSGKSTTTGHLIYKCGGIDKRTIEKFEKEAAEMGKGSFKYAWVLDKLKAERERGITIDISLWKFETSKYYVTIIDAPGHRDFIKNMITGTPQADCAVLIVAAGVGEFEAGISKNGQTREHALLAYTLGVKQLIVGINKMDSTEpnYSQKRYEEIVKEVSTYIKKIGYNPDTVAFVPISGWNGDNMLEPSPNMTWFKGWKINRKDGSASGTTLLEALDAIQPPTRPTDKPLRLPLQD-----AEAYGNDPRLEVMWAMKAYNHAEVYFNLISSVDPKFLKLTKMDDKIYSSFRETF---KDLD-VKLLNADDLKSEKAKETWRPFCNQFEGLVEDFNYGTLLRLDCEKDYTEENTIFATRVQFFAIEITRNREGYNNAVFKSK
>A0A0D3RUL0	A0A5M3Z0Y8
-------------------------------------------------------------------------------------------APGHRDFIKNMITGTSQADCAILIIASGTGEFEAGISKDGQTREHALLAFTLGVRQLIVALNKMDTCKWSEDRYNEIVKETSNFIKKVGYNPKAVPFVPISGFNGDNMLEPSPNCPWYKGWEKEGKSGKVTGKTLLEAIDAIEPPVRPANKPLRLPLQD---FDPETAENLEDMEKQFAVKAVQHLETYWEVLKKVPGSNLRLTKIDDEIHEHFKKEFPDFDPAATI---DEDKMKSKEGKEKWRNWINQYEGKINDYNFGTMLRSSPNVEYDRDTTIFAMRMQFYAIEIARNRAGLNDWI----
>N4XLJ8	N4XAI3
MGKEKTHINVVVIGHVDSGKSTTTGHLIYKCGGIDKRTIEKFEKEAAELGKGSFKYAWVLDKLKAERERGITIDIALWKFETPKYYVTVIDAPGHRDFIKNMITGTSQADCAILIIAAGTGEFEAGISKDGQTREHALLAYTLGVKQLIVAINKMDTTKWSEDRYQEIIKETSNFIKKVGYNPKHVPFVPISGFNGDNMIEASTNCPWYKGWEKETKSKAT-GKTLLEAIDAIDPPSRPTDKPLRLPLQD-TTINPEETENFEEIEKQFAVKVVQHMETYWKILEKVPGSKLRLTKIDDEIYEHLKKDFPEF---DASATLNEDEMKSKEGKERWRKFISEYEHKVEDYNFGTMLRASPKTEYDQEGTIFAVRMQFYAIEIARNREGLNDWI----
>A0A4Z1KFA1	A0A4Z1KXY3
MGKEKIHINVVVIGHVDSGKSTTTGHLIYKCGGIDKRTIEKFEKEAAELGKGSFKYAWVLDKLKAERERGITIDIALWKFETPKYYVTVIDAPGHRDFIKNMITGTSQADCAVLIIAAGTGEFEAGISKDGQTREHALLAYTLGVKQLIVAINKMDTTKWSEDRYQEIIKETSNFIKKVGYNPKTVPFVPISGFNGDNMIDNSTNCPWYKGWEKEAKGGAKStGKTLLEAIDAIDPPSRPTDKPLRLPLQD---FDAEKADNFEDIEKQFAVKAVQHMSTYWAILEKVRGSSLRLTKIDNEIYEHLMKDFPE---LDPAATINEDEMKSKTGKERWRNFMMKYEKTVEDYNFGTMLRTSPKSEYEQDATIFVPRMQFYAYEIARNRKGLNDWI----
>A0A2U3E9B2	A0A179H6A6
MGKdDKTHINVVVIGHVDSGKSTTTGHLIYQCGGIDKRTIEKFEKEAAELGKGSFKYAWVLDKLKAERERGITIDIALWKFETPKYYVTVIDAPGHRDFIKNMITGTSQADCAILIIAAGTGEFEAGISKDGQTREHALLAYTLGVKQLIVAINKMDTTKWSEARFQEIIKETSNFIKKVGYNPKTVAFVPISGFHGDNMLSPSTNCPWYKGWEKETKAGKSTGKTLLEAIDSIEPPKRPSDKPLRLPLQD---FNAEEAINMEEVRTEWSI--VQHMQTYWSILEKVKGSTLRLTKMDDDIYEHLTTDFPEFDPAATI---DEDEMKSKTGKERWRKFMMAYDKTIEDYNFGTMVRNNPKVEYEEDTTIF--------------------------
>UPI0018E5155C	UPI0018E58535
MGKEKTHINIVVIGHVDSGKSTTTGHLIYKCGGIDKRTIEKFEKEAQEMGKGSFKYAWVLDKLKAERERGITIDIALWKFETAKYYVTIIDAPGHRDFIKNMITGTSQADCAVLIVAAGTGEFEAGISKNGQTREHALLAFTLGVKQLIVGVNKMDSTEppYHEARYEEIKKEVSSYIKKIGYNPATVAFVPISGWHGDNMLEPSDKMPWFKGWTIDRKDGKVEGKTLIEALDAIQPPSRPTEKPLRLPLQD-----AEEFGNDETLEHLWAARAMEHSDIYFNVLCSVDTRWLKLTPHDDLIYTHFRQDFPDL-DVSYIK---EDEIKNNTNKAKWRAYCEKFKSIVEDYSFGTLMRADTKGDYSESNTILVPRVQFYAIEIARNREGLNN------
>A0A4Y9Z7D1	A0A4Y9YXG6
MGKDKSHVNVVVIGHVDSGKSTTTGHLIYKCGGIDKRTIEKFEKEAAELGKGSFKYAWVLDKLKAERERGITIDIALWKFETPKYMVTVIDAPGHRDFIKNMITGTSQADCAILIIAAGTGEFEAGISKDGQTREHALLAFTLGVRQLIVAINKMDTTKWSEDRFNEIVKETSTFIKKVGYNPKAVAFVPISGWHGDNMLEESANMTWYKGWSRETKAGPVKGKTLLDAIDAIEPPVRPSDKPLRLPLQD---FDPNNAQNLVEIEKQFAVKAVEHAQTYWNILEKVSPRELKLTKIDDEIFEHTITDFPELKEdnYAKLTVLDEEWMKSKDGKERWRKFIETYEKKVKDYNFGSLIRTDAREEYGERNTIFVTRIQFYAFEIARNRLGLND------
>A0A5J4NUH0	A0A5J4NMU6
MPEAKLHLNIVVIGHVDSGKSTTTGHLIYKCGGIDKRAIEKFEKEAAEMGKGSFKYAWVLDKLKAERERGITIDIALWKFETTNYQVTVIDAPGHRDFIKNMITGTSQADCAILIVAAGTGEFEAGFSKEGQTREHALLAYTLGVKQLIVAINKMDSTapPYSEDRFNEIEKNVSLYVKKIGYNPAAVPFVPISGWNGDNMLEKSDKMAWFKGWKIERKSGNVTGHTLFQALDAIEPPTRPTDKPLRLPLQD-------------NIELQWAIKSYEHAETHFRLLCSVTDlTGLRLTRMDDVIYEEFNNTFPDLD----VSVISEEKLKSPESKVIWREFCNKFVDQLEDYNFATLFRLDASKGYDPQNTCIVPRIQFLALEIARNRRGVN-------
>A0A090L9M4	A0A090MWZ3
MGKEKIHINIVVIGHVDSGKSTTTGHLIYKCGGIDKRTIEKFEKEAQEMGKGSFKYAWVLDKLKAERERGITIDIALWKFETSKYYVTIIDAPGHRDFIKNMITGTSQADCAVLVVACGTGEFEAGISKNGQTREHALLAQTLGVKQLIVACNKMDSTEppYSEARFNEVTTEVQNFIKKIGYNPKAVAFVPISGFHGDNMLEPSTNMPWFKGWSVERKEGNASGKTLLEALDSIVPPSRPTDKPLRLPLQD--TAPAEDYINDPSIEFAWAMKASERASIHQNLLLNCDTKTLKLNKYQDEIYKAFRETFPDL-NIELV---TEEQLKG-DNKKKWHDFCESF-KEVDDYNMGALMRMDVKTIYTPDNTIIVPRIQFLAIEGARNVEGVNE------
>A0A4U5MVQ2	A0A4U5P952
MGKEKTHINIVVIGHVDSGKSTTTGHLIYKCGGIDKRTIEKFEKEAQEMGKGSFKYAWVLDKLKAERERGITIDIALWKFETAKFYVTIIDAPGHRDFIKNMITGTSQADCAVLVIACGTGEFEAGISKNGQTREHALLAQTLGVKQLIVACNKMDTTEppFSEARFTEVSNEVSNFIKKIGYNPKTVAFVPISGFNGDNMLEASSNMPWFKGWNVERKEGNASGKTLIEALDSIIPPQRPTDRPLRLPLQD----NDDPSNYINDPTIEFAWVnkAVERANIHMNLLLKCDTTKLTLHNRQREIYDKFREAFPGM-NIENV---GEAELKG-VTKQKWFEFCEQF-KDVEDYNMGSLFRMSVEGVYNEANTIIVPKIIHMALEISRNLEGINE------
>UPI001895B4A5	UPI00189348F1
-GPKKEHVSIVFIGHVDAGKSNIGGQLLYLTGMIDKRTLEKCEREVKEKNRESWYLSWALDTNQEGRDKGKTMEVGCAYFKTENEHFTMLDAPGHRSFVPNMIADACQADMAVLVISARKGEFETGFEREGQTREHAMLAKTAGVQHLVILVNKMDDprVEWSKERYNECKDTLVPYLRKCGFNPKTeLTFMPCSGLTG--------------------------------------------------------------------VESLWAIKAVEHMEVYFNLISAVDPKILKLTPHDEDIYKAFRERFPNLD----VKRLVESEIKSEESKKEWREFCMKFENVVEDFNFATLVRLDSERDYAEENTTLVPRVQFYAIEIARNREGFND------
>UPI00026588B2	UPI0002657172
MGKEKVHINIVVIGHVDSGKSTTTGHLIYKCGGIDKRTIEKFEKEAQEMGKGSFKYAWVLDKLKAERERGITIDITLWKFETPKYYVTVIDAPGHRDFIKNMITGTSQADCAILICPAGTGEFEAGISKNGQTREHALLAYTLGVKQMIVGVNKMDTSEppYSEPRFEEIKKEVSSYIKKIGYNPATVPFVPISGWCGDNMLEPSPNMTWYKGWAIERQGQKFEGKTLLQALDVMEPPTRPTDKPLRLPLQD-----AEEFVNHQEVETLWAIKASEHMEVYFNLLKALDPKVLRLTPVDQLIFDDFSRTFGD-KNI-NLEKLDEAELKSEASKAIWREFCNRFEGSVEDFNFATILRLDTSGDYSPENTTLVPRVQFYAIEIARNRSGLNDSI----
>E4XBW2	E4XK25
MGKEKTHVNIVVIGHVDSGKSTTTGHLIYKCGGIDKRTIEKFEKEAAEMGKGSFKYAWVLDKLKAERERGITIDIALWKFETSKFYVTIIDAPGHRDFIKNMITGTSQADCAVLIVAAGVGEFEAGISKNGQTREHALLAFTLGVKQMIVGVNKMDSTEppYSEARFNEISSEVSTYVKKVGYNPKSVAFVPISGWHGDNMIEASSKMPWYKGWNKEVKEGKFSGKTLVEALDSVIPPSRPSNKPLRLPLQD----DASSYDNTSDVEANWAARAFQQAEIHMKLLLAVGPARMKFSPMDEELYQSFRKEFPDFD----VVKIDEDAMKSKEGKEQWRNWVNQFKDSLKDFNFGSLLRTDPTQDYSAENTIFCLRAQFLAIEIARNREGHNQKIV---
>A0A3Q7QJ05	A0A3Q7QB33
MGKEKTHINIVVIGHVDSGKSTTTGHLIDKCGGIDKRTIEEFEKEAAEMGKGSFKYAWVLDKLKAERERGITIDISLRKFETSKYYVTIIDAPGHRDFIKNMITGTLQADCTVLIVAAGVGEFEAGISKNGQTREHALLAYTLGVKQLIVGVNKMDSTEppYSQKRYEEIVKEVSTYIKKIGYNPDTVAFVPISGWNGDNMLEPSANMPWFKGWKVTHKDGNASGTTLLEALDCILPPTRPTDKPLRLPLQD-----AESYGNDPDIEMAWAMKAMQHAEVYYKLISSVDPQFLKLTKVDDQIYSEFRENFEKL----RIDVLDPEELKSESAKEKWRPFCLKFDGIVEDFNYGTLLRLDCSQGYTEENTIFAPRIQFFAIEIARNREGYN-------
>A0A0P5K1T3	A0A0N8BRA2
MGKEKTHINIVVIGHVDSGKSTTTGHLIYKCGGIDKRTIEKFEKEAQEMGKGSFKYAWVLDKLKAERERGITIDIALWKFETSKFYVTIIDAPGHRDFIKNMITGTSQADCAVLIVAGGVGEFEAGISKNGQTREHALLAYTLGVKQLIVGVNKMDSTEppFSEARYEEIKKEVSSYIKKIGYNPAAVPFVPISGFHGDNMIEASTNLPWYKGWAVERKEGKADGKTLLEALDAILPPSRPTDKALRLPLQD-----AEEFVNVSMIEELWAIKAFEHAEIYFNLLSSVDPKLLRLTKHDDQLYKHFRESFPDL----NVATVTEDQLKSAEAKDVWRSFCEIYKESVEDYNYATLIRLNAAQEYSEANSMIVPRVQFLAIELARSREGHNDMI----
>A0A1I8PNR0	A0A1I8PT75
MGKEKTHINIVVIGHVDSGKSTTTGHLIYKCGGIDKRTIEKFEKEAQEMGKGSFKYAWVLDKLKAERERGITIDIALWKFETAKYYVTIIDAPGHRDFIKNMITGTSQADCAVLIVAAGTGEFEAGISKNGQTREHALLAFTLGVKQLIVGVNKMDSSEppYSEARYEEIKKEVSSYIKKIGYNPAAVAFVPISGWHGDNMLEPSTNMNWFKGWKVERKEGNAEGKTLIEALDAILPPTRPTDKPLRLPLQD--------------VEEMWAVKAMDHAEVHFNLITSIHPSCIRLTPYDEQIYQTFRQDFPDL----RVDILSDDVLKSPKAKVAWRAFAEKF-NKLDDYSYGTLMRADASKEFSPENSLLVVRIQFLAIEIARNIEGFND------
>UPI00126170E8	UPI001261BC3A
MGKEKTHINIVVIGHVDSGKSTTTGHLIYKCGGIDKRTIEKFEKEAAEMGKGSFKYAWVLDKLKAERERGITIDISLWKFETSKYYVTIIDAPGHRDFIKNMITGTSQADCAVLIVAAGVGEFEAGISK-------------------------------------------------------------------------------------------------------------------------------ESYGNDPDIEMAWAIRAMQHAEVYYKLISSVDPQFLKLTKVDDQIYSEFREMF----ETLRVDVLDPEELKSESAKEKWRPFCLKFEGIVEDYNYGTLLRLDCSQGYTEENTIFAPRIQFFAIEIARNREGYN-------
>A0A7S3ZS59	A0A7S4A492
--KEKTHINLVVIGHVDAGKSTTTGHLIYKCGGIDKRTIEKFEKEAAELGKASFKYAWVLDNLKAERERGITIDIALWKFESPKFYFTVIDAPGHRDFIKNMITGTSQADIAILVIDSSVGGFEAGISKDGQTREHALLAFTLGVKQMIVACNKMDdvSVKYGEGRYKEIKAEVSTYLKKVGYKPMKIPFVPISGWMGDNMIDKSTNMPWY------------KGPYLLEALDNANPPKRPSDKPLRLPLQD-------------ELERKGCAAAAEYAQIHWAKLqrlvndDAVPAESIELHGNDRRLYACFRASISEDVAVLRA-----EQLKTR----IWRDLLTCMDGRVKDHNFMTLLRPDAALSYdDQRENLFVVpRAQFLMIELARQREGCYD------
>Q9HG88	A0A0B7MXM9
---------VVVIGHVDSGKSTTTGHLIYKCGGIDKRTIEKFEKEAAELGKGSFKYAWVLDKLKAERERGITIDIALWKFETPKFMVTVIDAPGHRDFIKNMITGTSQADCAILIIAGGTGEFEAGISKDGQTREHALLAFTLGVRQLIVAINKMDTTKWSENRYTEIVKEVSNFIKKIGFNPKAVPFVPISGWHGDNMLDESKNMPWFKGWNKETKAGAKTGKTLLEAIDAIEPPVRPSDKPLRLPLQD----SADELEQLEDIEKQWAVKAMHHAETYFKLISSIDPAKLQLTKIDDEILKDFEETFPDI----NVEHLDENDFKTPAAKEKWRNFMNKYEKRVNEYNFGSLIRIDCKEDYTEKNTMFGMRMQFYAVEIARNKKGLND------
>A0A1V2L3C9	A0A061AQW4
MGKEKSHVNVVVVGHVDSGKSTTTGHLIFKCGGIDKRTIEKFEKEAAELGKGSFKYAWVLDKLKAERERGITIDIALWKFETPKYHVTVIDAPGHRDFIKNMITGTSQADCAILIIAGGVGEFEAGISKDGQTREHALLAFTLGVRQMIVAINKMDSVKWDEKRFEEIVKETSNFIKKVGYNPKTVPFVPISGWNGDNMIEASTNCPWYKGWEKETKAGVVKGKTLLDAIDAIEPPTRPTDKPLRLPLQD-ASFDPEQAENLEDIEKQFAVKAVHQAETYWNLLEKIPGSKLKLSKYDDDIYDQLMLDFPEFRDPSFAKHVDEEWLKSKVGKDRWRPFCEKF-NHIEDYNFGTLLRTDSSAEYGQDTTIFVVRIQFYAIEIVRNRAGLNDWACAKK
>Q7Z8X2	A0A376B9F3
----------------------TTGHLIYKCGGIDKRTIEKFEKEAAELGKGSFKYAWVLDKLKAERERGITIDIALWKFETPKYHVTVIDAPGHRDFIKNMITGTSQADCAILIIAGGVGEFEAGISKDGQTREHALLAYTLGVKQLIVAINKMDSVKWDESRFQEIVKETSNFIKKVGYNPKNVPFVPISGWNGDNMIEATTNAPWYKGWEKETKAGVVKGKTLLEAIDAIETPSRPTDKPLRLPLQDVSQFDAENADNLEDIEKQFAVVAVEQAEAYWSLLTKVPGSKLKLTRYDDEIYEKFIEHFPEYSDIEKIKKFEEADLKNKEAKDKWRKFIKLFEKKVDDFNFGTLLRTDASSEYGQFTTCFVVRLQFYCFEIARNRHGLNDWISKSK
>A0A386GZ83	A0A1B8AE57
--EDKTHLNVVVIGHVDSGKSTTTGHLIYQCGGIDKRTIEKFEKEAAELGKGSFKYAWVLDKLKAERERGITIDIALWKFETPRYYVTVID------------------------------------------------------------------------------------------------------------------------------------------------------------------FDAENAQNNEDIEKQFAVKVVQHMQTYWSILERVKGSSLRLTKIDDEIMEHLKEAFPEFDPAAKV---NEDEMKSKDGKNRWRDFMMKYEKKVDDYNFGTMVRDSPKVEYEENTTIFVPRMQFYAFEIARNRAGLNDWIYEQ-
>A0A077YYL7	A0A077ZCV2
MGKEKTHINIVVIGHVDSGKSTTTGHLIYKCGGIDKRTIEKFEKEAQEMGKGSFKYAWVLDKLKAERERGITIDIALWKFETAKYYITIIDAPGHRDFIKNMITGTSQADCAVLVVACGTGEFEAGISKNGQTREHALLAYTLGVKQMIVACNKMDTTEppFSENRFNEVVSEVSSYLKKIGYNPKAIPFVPISGWHGDNMLEPSERMPWYKGWSVERKEGNAAGKTMLEALDSILPPTRPTEKPLRLPLQD--------------------MLAYENADKHMDLISSCDCRFLHLSCCDEEIYSKFREAFPDMP----LDMIDEEAMRSAPMKERWRKFGELFKRKIPDYNFGTLLRCNVEGEYDSPNTilgkslviliyqfaigeiLIVPKIQFLAIEIARNREGFNGRIRG--
>B5RI00	A0A183BVG0
MGKEKFHINIVVIGHVDSGKSTTTGHLIYKCGGIDKRTIEKFEKEAQEMGKGSFKYAWVLDKLKAERERGITIDIALWKFETSKYYVTIIDAPGHRDFIKNMITGTSQADCAVLVVACGTGEFEAGISKNGQTREHALLAQTLGVKQLIVACNKMDTTEppFSESRYQEVMTEVSNFIKKIGYNPAAVPFVPISGFNGDNMLEPSDRMPWFKGWSIERKDGNASGKTLLEALDSILQPSRPTDKPLRLPLQD-------------------------------------------LNKHQNEVYSRFRELFPDL-DVD------ENELKN-ENKEKWRAFCESFRKTVEDYNYGTMLRIRADGIYDEPNTIITTKVIFIAIEGARNIEGLNE------
>A0A1B6KCB9	A0A1B6LTT7
MGKEKIHINIVVIGHVDSGKSTTTGHLIYKCGGIDKRTIEKFEKEAQEMGKGSFKYAWVLDKLKAERERGITIDIALWKFETAKYYVTIIDAPGHRDFIKNMITGTSQADCAVLIVAAGTGEFEAGISKNGQTREHALLAFTLGVKQLIVGVNKMDSTEpaYSEPRFEEIKKEVSNYIKKIGYNPAAVAFVPISGWHGDNMLEPSEKMPWFKGWAIERKEGKADGKCLIEALDAILPPSRPTEKPLRLPLQD-----AEEFENDQTIEAMWAMKALEHAEIYFNILCSVDPRLLRLTPNDDAIYKTFREEFPNLD----VKVLNENEMKSPEGKQKWRPFCEKFKNSVENYSFGTLIRIDSEGEYTEENSMFTTRIQFFAVELARNREGCNDGI----
>T1H0C2	T1GKG8
MGKEKVHINIVVIGHVDSGKSTTTGHLIYKCGGIDKRTIEKFEKEAQEMGKGSFKYAWVLDKLKAERERGITIDIALWKFETSKYY-------------------------------------------NGQTREHALLAFTLGVKQLIVGVNKMDSSEppysearyeeikkevsxxxxxxxxxxYSEARYEEIKKEVSSYIKKIGYNPAAVAFVPISGWHGDNMLEPSTNMSWWKGWAIERKEGKADGKTLIDALDAILPPSRPTEKPLRLPLQD--------------------------------LISTLDPKTIQLTPFDDVIYNTFRQDFPNL----NVAVLSDEDLKDPNEKVRWRNFIEKF-NKVDDFSFGTLLRADASKENSPENTLLVVRIQFLAIEIARNREGLNDSI----
>A0A7J5XB88	A0A7J5YH13
MGKEKFHINIVVIGHVDSGKSTSTGHLIYKCGGIDKRTIEKFEKEAAEMGKGSFKYAWVLDKLKAERERGITIDIALWKFETAKYYVTIIDAPGHRDFIKNMITGTSQADCAVLIVAAGVGEFEAGISKNGQTREHALLAFTLGVKQLIVGVNKMDSTEppYSQARYEEIAKEVSTYIKKIGYNPLTVPFVPISGWHGDNMLEASEKMTWFKGWKVERKEGNANGVTLLESLDAILPPSRPTDKPLRLPLQD-----------------------------------------LKLTKMDDDIYKMFRETF---KDLD-IKKLNPDDLKSDEMKEVWRPFCNQFQGLIEDFNYGTLLRLDCERDYTEENTIFATRAQFFAVEVARNKEGCNDVVFTSK
>A0A5N6TDS9	A0A5N6TPB4
MGKEgKTHINIVVIGHVDSGKSTTTGHLIYKCGGIDQRTIEKFEKEAAELGKGSFKYAWVLDKLKSERERGITIDIALWKFQTSKYEVTVIDAPGHRDFIKNMITGTSQADCAILIIASGTGEFEAGISKDGQTREHALLAFTLGVRQLIVALNKMDTCKWSEDRYNEIVKETSNFIKKVGYNPKNVPFVPISGFNGDNMLEPSPNCPWYKGWEKETKGGKVSGKTLLEAIDAIEAPVRPANKPLRLPLQD---FDPETAENFEDMEKQFAVKAVEHLMTYWSILEKVPGSQLRLTKMDNEILESFKNEFPDFDPAEPL---NEDQMKSKAGKEKWRNWVNQYEKTIDDFNFGTMLRTSPKVEYDQDTTIFAVRMQFYAVEIARNRAGLNDWI----
>UPI001386696B	UPI001386AD25
MGKEKTHINIVVIGHVDSGKSTTTGHLIYKCGGIDKRTIEKFEKEAAEMGKGFFKYAWVLDKLKAERERGITIDISLWKFETSKYYMTIIDAPGHRDFIKNMITGTSQADCAVLIVAAGVGEFEAGISKNGQTHEHALLAYTLGVKQLIVGVNKMDSTEppYSQKRYEEIVKEVSTYIKKIGYNPDTVAFVPISGWNGDNMLEPSANMLWFKGWKVTRKDGNASGTTLLEALDCILTPTRPTDKPLRLPLQD-----AESYGNDPDIEMAWAMKAMQHAEVYYKLISSVDPQFLKLTKVDDQIYSEFRENFEKL----RIDVLDPEELKSESAKEKWRPFCLKFDGIVEDFNYGTLLRLDCSQGYTEENTIFAPRIQFLAIEIARNREGYN-------
>C4XW55	C4Y1W5
MGKEKAHVNVVVIGHVDSGKSTTTGHLIYKCGGIDKRTIEKFEKEAAELGKGSFKYAWVLDKLKAERERGITIDIALWKFETPKYHVTVIDAPGHRDFIKNMITGTSQADCAILIIAGGVGEFEAGISKDGQTREHALLAYTLGVKQLIVAVNKMDSVKWDQSRFEEIIKETSNFVKKVGYNPKTVPFVPISGWNGDNMIEPSTNCPWYKGWEKETKSGKSTGKTLLEAIDAIEPPSRPTDKPLRLPLQD-SQFDAENAENLEDIEKQFAVKAVMQAETYWGLLSKVKGSQLKLTQHDDDIFTALLEDFPEFKDKAKVAEISEAEMKSEVGKARWRTFCEKF-NEIDDYNFGTLLRIKANEEYSQENTIFAVRIQFYAIEIARNRYGLNDW-----
>A0A6L2Q2M9	A0A6L2PDM4
MPKEKIHINIVVIGHVDSGKSTTTGHLIYKCGGIDKRTIEKFEKEAQEMGKGSFKYAWVLDKLKAERERGITIDIALWKFETSKYYVTIIDAPGHRDFIKNMITGTSQADCAVLIVAAGTGEFEAGISKNGQTREHALLAFTLGVKQLIVGVNKMDSTEppYSEARFEEIKKEVSNYIKKIGYNPAAVAFVPISGWHGDNMLEHSDKMSWFKGWSIERKEGKAEGKCLIEALDAILPPSRPTEKPLRLPLQD--------------------------------ILCSVDPKLLKLTPHDDYIYKTFREEFPDF----RVDRLDEDALKSSEAKQKWRPFCEKFNNVVEDYSFGTLLRLDHTGEYSEQNTILVTRIQFYAIELSRNREGLNDCI----
>A0A1A9W6Y1	A0A1A9WFH0
MGKEKTHINIVVIGHVDSGKSTTTGHLIYKCGGIDKRTIEKFEKEAQEMGKGSFKYAWVLDKLKAERERGITIDIALWKFETSKYYVTIIDAPGHRDFIKNMITGTSQADCAVLIVAAGTGEFEAGISKNGQTREHALLAFTLGVKQLIVGVNKMDSSEppYSEARYEEIKKEVSSYIKKIGYNPAAVAFVPISGWHGDNMLEPSNNMSWFKGWKIERKEGNAEGKTLIDALDAILPPSRPTEKPLRLPLQD--------------VEEMWAVKAMDHAEIYFNLLTSVHPSLLRLTPYDDQIYQTFRQDFP---DLE-VDVLTDDILKSAEAKLSWRQFAEKF-NKLEDYSYGTLLRANASKEFSSENALLVVRIQFLAVEIARNREGCND------
>A0A3Q3BBD4	A0A3Q3GGD6
MGKEKLHINIVVIGHVDSGKSTTTGHLIYKCGGIDKRTIEKFEKEAAEMGKGSFKYAWVLDKLKAERERGITIDISLWKFETSKYYVTIIDAPGHRDFIKNMITGTSQADCAVLIVAAGVGEFEAGISKNGQTREHALLAYTLGVKQLIVGVNKMDSTEpnYSQKRYEEIVKEVSTYIKKIGYNPDTVAFVPISGWNGDNMLEPSPNMSWFKGWKINRKDGSSSGTTLLEALDAIQPPTRPTDKPLRLPLQD-----AEAYGNDPRLEVMWAMKAYNHAEVYFNLISSVDPKFLKLTKVDDKIYSSFRETFRELD----IKQLKEDNLKSDQAKERWRPFCNQFEGLVEDFNYGTLLRLDCEKDYIEENTIFATRVQFFAVEIARNREGYNDAVYKSK
>A0A673T6L4	A0A673VL65
MGKEKTHINIVVIGHVDSGKSTTTGHLIYKCGGIDKRTIEKFEKEAAEMGKGSFKYAWVLDKLKAERERGITIDISLWKFETSKYYVTIIDAPGHRDFIKNMITGTSQADCAVLIVAAGVGEFEAGISKNGQTREHALLAYTLGVKQLIVGVNKMDSTEppYSQKRYEEIVKEVSTYIKKIGYNPDTVAFVPISGWNGDNMLEPSANMPWFKGWKVTRKDGNASGTTLLEALDCILPPTRPTDKPLRLPLQD-----AESYGNDPDIEMAWAMKAMQHAEVYYKLISSVDPQFLKLTKVDDQIYSEFRENFEKL----RIDVLDPEELKSESAKEKWRPFCLKFDGIVEDFNYGTLLRLDCSQGYTEENTIFAPRIQFFAIEIARNREGYN-------
>UPI000B50C522	A0A2K5C126
MGKEKTHINIVVIGHVDSGKSTTTGHLIYKCGGIDKRTIEKFEKEAAEMGKGSFKYAWVLDKLKAERERGITIDISLWKFETSKYYVTIIDAPGHRDFIKNMITGTSQADCAVLIVAAGVGEFEAGISKNGQTREHALLAYTLGVKQLIVGVNKMDSTEppYSQKRYEEIVKEVSTYIKKIGYNPDTVAFVPISGWNGDNMLEPSANMPWFKGWKVTRKDGNASGTTLLEALDCILPPTRPTDKPLRLPLQD-----AESYGNDPDIEMAWAMRAMLHAEVYYKLISSVDPQFLKLTKVDDQIYSEFRKNFEKLK----IDILDPEELKSESAKEKWRPFCLKFNGIVEDFNYGTLLRLDCSQGYTEENTVFVPRIQFFAIEIARNREGYN-------
>UPI000625D404	UPI000624F762
MGKEKIHINIVVIGHVDSGKSTTTGHLIYKCGGIDKRTIEKFEKEAQEMGKGSFKYAWVLDKLKAERERGITIDIALWKFETAKYYVTIIDAPGHRDFIKNMITGTSQADCAVLIVAAGTGEFEAGISKNGQTREHALLAFTLGVKQLIVGVNKMDSTapPYSEVRFEEIKKEVSSYIKKIGYYPASVAFVPISGWNGDNMLEPSPKMPWYKGWKVERKDGNAEGKCLIEALDAILPPSRPTDKALRLPLQD-----AEEFENDPSVEAMWAMKAFEHAEIYFNILCSVDPKLLRLTPHDDLIYKTFRESFPDFK----VDKINEEDLKSPEGKAKWRPFCEQFKDVVEDYSFGTLVRADCDGEYSEKNSILTSRIQFYAIELARNREGLNDKIRGK-
>Q6PTE6	UPI000719EB2B
----------------DSGKSTSTGHLIYKCGGIDKRTIEKFEKEAQEMGKGSFKYAWVLDKLKAERERGITIDIALWKFETPKYYVTIIDAPGHRDFIKNMITGTSQADCAVLIVAAGTGEFEAGISKNGQTREHALLAYTLGVKQLIVGVNKMDSTEppYSDARFKEIVGEVSSYIKKIGYNPKNVPFVPISGWHGDNMLEASPNMAWFKGWEVERKEGNAKGMTLLESLDAILPPSRPTDKALRLPLQD-----AESYINQPELEMEWAMKAYEHAETYFNLLCAVDPKLLRLTPHDDDVYTKLRETFPDL----NVGRLQEDELKSAEAKEKWRPFCNYYEDKIQDFNFGTLLRLDSTSDYSEKNSILVTRIQFFAVEIARNREGYNSKI----
>A0A0L8GAU6	A0A0L8HRT1
MPKEKTHINIVVIGHVDSGKSTTTGHLIYKCGGIDRRVIEKFEKEAQEMGKGSFKYAWVLDKLKAERERGITIDIALWKFETEKYCITIIDAPGHRDFIKNMITGTSQADCAVLVVAAGKGEFETGISKNGQTREHALLAYTLGVKQLIVAVNKMDTHEYDKGRFDEIVKEVSSYIRKIGYNPKAVAFVPVSGWHGDNMMEQSPNMPWYSGWSIDRKEGTCSGKTLFNALDSIVPPQRPTERPLRLPLQD------------------------DNADVHYSLISSLEPAYLHLSALDEEIYKHFKSSFPDL----IIDVLNEDELKSESSKKKWREFCEGYKMDVEQYNFGTLLRLDSSNDYNPNNTTIVPRIQFLAIEIARNREGYNDGLRAKR
>B6Q633	B6QL92
MGKdERTHINIVVIGHVDSGKSTTTGHLIYKCGGIDARTIEKFEKEANELGKGSFKYAWVLDKLKAERERGITIDIALWKFQTAKYEVTVIDAPGHRDFIKNMITGTSQADCAILIIASGTGEFEAGISKDGQTREHALLAFTLGVRQLIVALNKMDTCKWSQDRYNEIVKETSNFIKKVGYNPKNVPFVPISGFNGDNMLEPSPNCPWYKGWEKETKAGKVTGKTLLEAIDAIEPPTRPANKPLRLPLQD---FDPETAENLEDMEKQFAVKAVEQLMTYWSILEKVPGSKLRLTKMDDEILEHFKREFPDFDPAATI---NEDDMKSKAGKEKWRNFMKEYEKTISDYNFGTMLRSNPKAEYDQESTIFAMRMQFYAIEIARNRAGLNDWI----
>A0A4Z0Z117	A0A4Z0YUE6
----KPHLNVVVIGHVDSGKSTTTGHLIYQCGGIDKRTIEKFEKEAAELGKGSFKYAWVLDKLKAERERGITIDIALWKFETPKYYVTVIDAPGHRDFIKNMITGTSQADCAILIIAAGTGEFEAGISKDGQTREHALLAFTLGVKQLIVAINKMDTAQWSEQRFNEIVKETSSFIKKVGFNPKTVAFVPISGFNGDNMLELTKNAPWYKGWEKEGAKGVkISGKTLLDAIDAIEEPKRANDKPLRLPLQD-ANFDAENADNLEDIEKQFAVKAVQHLETYWAILQKVKGSALRLTKMDDDIIEHLKTDMPEFDPAATI---NENEMKSKAGKETWRKFMMAYEKKVGDYNFGTMLRTSPKAEYDQDTTIFVPRMQFYAVEIARNRAGLNDWV----
>A0A1E1LZD5	A0A1E1M5W0
---------LLILGPAGAGKDTALGCLLFKYGGIDMLTVERFQKEGIQL------YGQAARDLMS---RG-----SLLSFNTPNYHLVVSD-------------GSSKVDCVILV---------APVDLTNVDLQNELDEAAGCSKKIIVLVNKMDTVGWSEEVFRASV-------KSLGLTAADISAIPFSALKGDNAVESSSNSLWY------------GNATLLEALE--------------------STFDPEKADNLEDIEKQFAVKVVQHMSTYWSILEKVRGSTLRLTKLDDEIYTHLKADFPEFDPAAPI---DEDEMKSKTGKERWRKFMMAYEKKVDDYNFGTMLRANAKGEYEEKETIFVPRMQFYAIEIARNRDGLNDWI----
>A0A1B6E8Q9	A0A1B6C3I6
MGKEKVHINIVVIGHVDSGKSTTTGHLIYKCGGIDKRTIEKFEKEAQEMGKGSFKYAWVLDKLKAERERGITIDIALWKFETAKYYVTIIDAPGHRDFIKNMITGTSQADCAVLIVAAGTGEFEAGISKNGQTREHALLAFTLGVKQLIVGVNKMDSTEppYSESRFEEIKKEVSSYIKKIGYNPAAVAFVPISGWHGDNMLEPSEKMPWFKGWAIERKEGKADGKCLIEALDAILPPSRPTEKPLRLPLQD-----AEEFENDPTVEAMWAIRAYEHAEVYFNILCSVDPQILRLTPHDDLIYRTFRDEFSGMD----VRTLDEDQIKSIEGKKKWRDFCEKFKDIVEDYNFGTLLRINTTGDYSEENSILTTRVQFYAIELARNREGYNDTV----
>UPI00187D856F	UPI00187DC45F
MGKEKIHINIVVIGHVDSGKSTTTGHLIYKCGGIDKRTIEKFEKEAQEMGKGSFKYAWVLDKLKAERERGITIDIALWKFETSKYYVTIIDAPGHRDFIKNMITGTSQADCAVLIVAAGTGEFEAGISKNGQTREHALLAFTLGVKQLIVGVNKMDSTEppFSENRYEEIKKEVSSYIKKIGYNPAAVAFVPISGWHGDNMLEPSTNMPWFKGWKVERKEANGEGKCLIEALDAILPPSRPTDKALRLPLQD-----AEEFDNDSLVEEMWAMKAFEHAEVYFNLLCSVDPRGLRLTPYDDEIYTTFRQDFPHMD----VKCIDENEIKSAEGKVKWRSFIEKF-NKLDDYSFGSLIRTDASREFGPDNSILVIRIQFWAIEISRNREGLNDYI----
>A0A5M9JK53	A0A5M9JKH6
MGKEKTHINVVVIGHVDSGKSTTTGHLIYKCGGIDKRTIEKFEKEAAELGKGSFKYAWVLDKLKAERERGITIDIALWKFETPKYYVTVIDAPGHRDFIKNMITGTSQADCAVLIIAAGTGEWTP----------------PSGPR----IVTKKSSRR----------PPTSS--RKVGYNPKTVPFVPISGFNGDNMIDNSTNCPWYKGWEKEAKGGAKStGKTLLEAIDAIDPPSRPTDKPLRLPLQD---FDAEKADNFEDIEKQFAVKAVQHMSTYWAILEKVRGSSLRLTKIDNEIYEHLMKDFPEFDPAATI---NEDEMKSKTGKERWRNFLMTYEKKVDDYNFGTMLRANPKWEYGQDETIFVPRMQFYAIEIARNRKGLNDWI----
>A0A6P5JYC3	A0A6P5JJS4
MGKEKTHINIVVIGHVDSGKSTTTGHLIYKCXGIDKRTIEKFEKEAAEMGKGSFKYAWVLDKLKAERERGITIDISLWKFETTKYYITIIDAPGHRDFIKNMITGTSQADCAVLIVAAGVGEFEAGISKNGQTREHALLAYTLGVKQLIVGINKMDSTEppYSEKRYDEIVKEVSAYIKKIGYNPATVPFVPISGWHGDNMLEPSPNMPWFKGWKVERKEGNASGVSLLEALDTILPPTRPTDKPLRLPLQD-----AEAYGNDPNIEMVWAMKAMQHAEVYYNLISSVDPLFLRLTKVDDQIYSEFRANFGKLK----IDVLDPEELKSEPAKEKWRPFCMKFSGIVEDFNYGTLLRLDCTQGYSEENTIFATRIQFFAIEIARNREGYN-------
>A0A1U7RKH1	A0A1U8D4B1
MGKEKTHINIVVIGHVDSGKSTTTGHLIYKCGGIDKRTIEKFEKEAAEMGKGSFKYAWVLDKLKAERERGITIDISLWKFETTKYYITIIDAPGHRDFIKNMITGTSQADCAVLIVAAGVGEFEAGISKNGQTREHALLAYTLGVKQLIVGINKMDSTEppYSEKRYDEIVKEVSAYIKKIGYNPATVPFVPISGWHGDNMLEPSPNMPWFKGWKVERKEGNASGVSLLEALDTILPPTRPTDKPLRLPLQD------------------WAMKAAQHAEVYFNLISSVDPTFLKLTKVDEEIYAAFRERFGRL----RIDVLEPEELKSEPAKEKWRPFCMQFEGVVEDFNYGTLLRLDCSKDYTDENTIFATRIQFFAIEIARNREGYNSVI----
>UPI00167F1E27	UPI00167F59C7
MGKEKTHINIVIIGLTDSGKSTTTGHLIYKHGGIDKRTIEKFEKEAAEMGKGSFKYSWVLDKLKAERERGITIDISLWKFKTSKYYVTIIDAPGHRDFIKNMITGTSQADCAVLIVAAGVGEFEAGISKNGQTREHALLTYTLGVKQLIVGVNKMDSTEppYSQKRYEEIVKEISTYIKKIGYNPDTVAFVPISGWNGDNMLEPSANMPWFKGWKVTRKDGSASGTTLLEALDCILPPTRPTDKPLRLPLQD-----AESYGNDPDIEMAWAIRAIQHAEVYYKLISSVDPQFLKLTQVDDQIYSEFRENFEKL----RVDVLDPEELKSESAKEKWRPFCLKFEGIVEDYNYGTLLRLDCSQGYTEENTIFAPRIQFFAIEIARNREGYN-------
>A0A452HH97	A0A452IWA8
MGKEKTHINIVVIGHVDSGKSTTTGHLIYKCGGIDKRTIEKFEKEAAEMGKGSFKYAWVLDKLKAERERGITIDISLWKFETSKYYVTIIDAPGHRDFIKNMITGTSQADCAVLIVAAGVGEFEAGISKNGQTREHALLAYTLGVKQLIVGVNKMDSTEppYSQKRYEEIVKEVSTYIKKIGYNPDTVAFVPISGWNGDNMLEPSTNMPWFKGWKVTRKDGNASGTTLLEALDSILPPTRPTDKPLRLPLQD-------------NIEMIWAMKAYQHAEVYFNLISSVDPKFLKLTKVDDQIYAEFRKSFGDL----RIDVLDPEKLKSEPAKAKWRPFCMQFDGVVEDFNYGTLLRLDCTKDYTEENTIFVTRIQFFAIETARNREGYNN------
>A0A2K6SPF9	UPI00193E3BAC
MGKEKTHINIVVIGHVDSGKSTTTGHLIYKCGGIDKRTIEKFEKEAAEMGKGSFKYAWVLDKLKAERERGITIDISLWKFETTKYYITIIDAPGHRDFIKNMITGTSQADCAVLIVAAGVGEFEAGISKNGQTREHALLAYTLGVKQLIVGVNKMDSTEpaYSEKRYDEIVKEVSAYIKKIGYNPATVPFVPISGWHGDNMLEPSPNMPWFKGWKVERKEGNASGVSLLEALDTILPPTRPTDKPLRLPLQD-----AESYGNDPDIEMAWALRAMQHAEVYYKLISSVDPQFLKLTKVDDQIYSEFRKNFEKLK----IDVLDPEELKSESAKEKWRPFCLKFNGIVEDFNYGTLLRLDCSQGYTEENTIFAPRIQFFAIEIARNREGYN-------
>A0A4U1F5C6	UPI0010F9D8DC
MGKEKTHINIVVIGHVDSGKSTTTGHLIYKCGGIDKRTIEKFEKEAAEMGKGSFKYAWVLDKLKAERERGITIDISLWKFETSKYYVTIIDAPGHRDFIKNMITGTSQADCAVLIVAAGVGEFEAGXSKNGQTREHALLAYTLGVKQLIVGVNKMDSTEppYSQKRYEEIVKEVSTYIKKIGYNPDTVAFVPISGWNGDNMLEPSANMPWFKGWKVTRKDGNASGTTLLEALDCILPPTRPTDKPLRLPLQD-----AESYGNDPDIEMAWAMRAMQHAEVYYKLISSVDPQFLKLTKVDDQIYSEFRENFKKL----RIDVLDPEELKSEGAKEKWRPFCLKFDGIVEDFNYGTLLRLNCSQGYTEENTIFAPRIQFFAIEIARNREGYN-------
>A0A0A2L9N0	A0A0A2KXT9
MGKeERSHINIVVIGHVDSGKSTTTGHMIYKCGGIDQRTIEKFEKEAAELGKGSFKYAWVLDKLKAERERGITIDIALWKFQTAKYEVTVIDAPGHRDFIKNMITGTSQADCAILIIASGTGEFEAGISKDGQTREHALLAFTLGVKQLIVALNKMDTCKWSEDRYNEIVKETSNFIKKVGYNPKSVPFVPISGFNGDNMLEPSPNCPWYKGWEKETKAGKSSGKTLLEAIDAIETPVRPSNKPLRLPLQD---FNPEEAENLEDMEKQFAVKAVEHLMTYWAILEKVKGSQLRLTKQDDDIYESFMEAFP---DFDPAGTLVEDEMKSKAGKEKWRNWMMKWD-KIEDFNFGTMVRTRADVEYDQDTTIFGVRMQFYAVEIARNRAGLNDWI----
>A0A2P7YE86	A0A2P7YDY3
------HINVVVIGHVDSGKSTTTGHLIYKCGGIDKRTIEKFEKEAAELGKGSFKYAWVLDKLKAERERGITIDIALWKFETPKYYVTVRKSP-----------------------------------------------------------------------------------------------------------------------------------------------------------------NPEQADNYEEIEKQFAVKVVAHMSTYWSILEKIPGSKLRLTKMDDEIYENFKKEFPDF-DLEAT--INEDEMKSKEGKEKWRNFINQYEKKVEDFNFGTMLRANPKWEYGEKETIFVVRMQFYAIEIARNRAGLNDWI----
>A0A397HKQ3	A0A397HDJ6
--EEKTHINIVVIGHVDSGKSTTTGHMIYKCGGIDQRTIEKFEKEAAELGKGSFKYAWVLDKLKSERERGITIDIALWKFQTPKYEVTVIDAPGHRDFIKNMITGTSQADCAILIIASGTGEFEAGISKDGQTREHALLAFTLGVKQLIVALNKMDTCKWSEDRYNEIVKETSNFIKKVGYNPKAVPFVPISGFNGDNMLEPSTNCPWYKGWEKETKAGKVTGKTLIEAIDAIEPPVRPSNKPLRLPLQD---FDPETAENLEDMEKQFAVKAVEHLMTYWAILEKVRGSQLRLTKMDDDIYEHFKKEFP---DFDPAAPIDEDNMKSKEGKEKWRKFINEYEKKISDYNFGTMLRTSPGVEYEQDTTIFAMRMQFYAIEIARNRAGLNDWI----
>A0A5N5XCR8	A0A5N5XCG0
MGKEdKTHINIVVIGHVDSGKSTTTGHLIYKCGGIDQRTIEKFEKEAAELGKGSFKYAWVLDKLKSERERGITIDIALWKFQTGKYEVTVIDAPGHRDFIKNMITGTSQADCAILIIASGTGEFEAGISKDGQTREHALLAFTLGVRQLIVALNKMDTCKWSEDRYNEIVKETSNFIKKVGYNPKSVPFVPISGFNGDNMLEPSPNCPWYKGWEKETKAGKTTGKTLLEAIDAIEPPVRPSNKPLRLPLQD---FDPETAENFEDMEKQFAVKAVEHLMTYWSILEKVRGSKLRLTRMDDEIYESFMKEFP---DFDPAATLNEDDMKSKAGKEKWRNWMNQYEKTISDFNFGTMLRSNPKFEYEQETTIFAVRMQFYAVEIARNRAGLNDWI----
>A0A2I2EXK9	A0A2I2FGR7
MGKEdKTHLNIVVIGHVDSGKSTTTGHLIYKCGGIDQRTIEKFEKEAAELGKGSFKYAWVLDKLKSERERGITIDIALWKFGTAKYEVTVIDAPGHRDFIKNMITGTSQADCAILIIGSGTGEFEAGISKDGQTREHALLAFTLGVKQLIVALNKMDTCKWSEDRYNEIVKETTNFIKKVGYNPKAVPFVPISGFNGDNMLEPSPNCPWYKGWEKEGKSGKVTGKTLLEAIDAIEAPVRPANKPLRLPLQD---FDPETAENFEDMEKQFAVKAVEHLMTYWSILEKVRGSQLRLTKIDDEIYEDFKKEFPDFDPSATI---NEDEMKSKEGKEKWRNWMNKYEEKVADFNFGTMLRANPSVEYEQETTIFALRMQFYAIEIARNRAGLNDWV----
>UPI001884DA33	UPI001885287C
MGKEKTHINIVVIGHVDSGKSTTTGHLIYKCGGIDKRTIEKFEAEAQQMGKGSFKYAWVLDKLKAERERGITIDIALWKFETAKYYVTIIDAPGHRDFIKNMITGTSQADCAVLIVASGVGEFEAGISKNGQTREHALLAYTLGVKQMIIGVNKMDTTEppYSEARFKEIVTEVSAYIKKVGYDPKTVAFVPISGWHGDNMLEASDKMGWYKGWETTRKSGSNSGKTLLEALDNIEPPSRPSDKPLRLPLQD--------------LEAAWAVKASEHADVYFNIICSVDPKLLRLTPHDDEIYKRFREQFPELP----VQKLTTDQIKNEEAKKEWRAFCNSFEGKVEDFSFATLLRLDSGDEYSQDNTEVVPRVQFYAVELARNREGHND------
>A0A182JBL5	A0A182JA62
MGKEKTHINIVVIGHVDSGKSTTTGHLIYKCGGIDKRTIEKFEKEAQEMGKGSFKYAWVLDKLKAERERGITIDIALWKFETAKYYVTIIDAPGHRDFIKNMITGTSQADCAVLIVAAGTGEFEAGISKNGQTREHALLAFTLGVKQLIVGVNKMDSTdpPYHEARYEEIKKEVSSYIKKIGYNPASVAFVPISGWHGDNMLEPSDKMPWFKGWAVERKEGKAEGKTLIEALDNILPPSRPTDKPLRLPLQD--------------VEELWAVKAVDHAEVHFNLLCSVDPRLLRLTPYDDEIYEQFRRTFPDMD----VREINENELKSSDGKGKWRAYMEKF-NRLEDYSYGTLLRANADEEFRPENAILVVRIQFWAIEIARNREGHNDCI----
>A0A3B4TYX8	UPI000BBF3616
MGKEKTHINIVVIGHVDSGKSTTTGHLIYKCGGIDKRTIEKFEKEAAEMGKGSFKYAWVLDKLKAERERGITIDIALWKFETSKYYVTIIDAPGHRDFIKNMITGTSQADCAVLVVAAGVGEFEAGISKNGQTREHALLAYTLGVKQLIVGVNKMDSTEppYSQARFEEITKEVSTYIKKIGYNPATVAFVPISGWHGDNMLEASDKMGWFKGWKIERKEGGATGTTLLEALDSILPPSRPTDKPLRLPLQD--------------LEVMWAMKAYNHAEVYFNLISSVDPKFLKLTKLDDKIYSTFRETFKELD----IKLLKADDLKSDEAKETWRPFCNQFEGLVEDFNYGTLLRLDCEKDYTEENTIFATRVQFFAIEIARNREGFNNAVYKAK
>A0A6P4KBI4	A0A6P4LC89
---------IVIVGHVDHGKSTLIGRLLHDTDSLQDGKVAQIIESSKKRGL-KIEWSFLLDSLQIERDQGVTVDSTRIPFRLGQREFVIVDAPGHRQFLRNMITGAADAEAAVLVVDAQEGARE-------QTRRHAMLLHLIGIRHVIVLLNKVDLLDFDQAKVEAVEKSVTELLNKLGL--EAALFVPASARDGDNIASRSERSPWY------------KGPTLTEALASVPSPASRSELALRLPVQD--------------VEEMWAAKALEHAEVHFNLLTSVDPSQLKLTPYDDQIYATFRQDFPDLK----VGLLSDDILKSAVEKLKWRQFAEKF-NKMEDYSYGTLMRADASKEFSPDNSIFVFRVQFLAIEIARNREGLND------
>UPI0013C40815	UPI0013C50ED1
MGKEKTHINIVVIGHVDSGKSTTTGHLIYKCGGIDKRTIEKFEKEAAEMGKGSFKYAWVLDKLKAECERGITIDISLWKFETSKYYVTIIDAPGHRDFIKNMITGTSQADCAVLIVAAGVGEFEAGISKNGQTREHALLAYTLGVKQLIVGVNKMDSTEppYSQKRYEEIVKEVSTYIKKIGYNPDTVAFVPISGWNGDNMLEPSANMPWFKGWKVTRKDGNASGTTLLEALDCILPPTRPTDKPLHLPLQD-----AESYGNDPDIEMAWAMRAMQHAEVYYKLISSVDPQFLKLTKVDDQIYSEFRENFKKL----RIDVLDPEELKSEGAKEKWRPFCLKFDGIVEDFNYGTLLRLNCSQGYTEENTIFAHRIQFFAIEIARNREGYN-------
>A0A3P6SRI2	A0A3P6SS95
MGKEKTHINIVVIGHVDSGKSTTTGHLIYKCGGIDKRTIEKFEKEAQEMGKGSFKYAWVLDKLKAERERGITIDIALWKFETPKYYVTIIDAPGHRDFIKNMITGTSQADCAVLVVACGTGEFEAGISKNGQTREHALLAQTLGVKQLIVACNKMDSTEppFSEARFNEVTNEVSNYIKKIGYNPKAVAFVPISGFNGDNMLEPSTNMPWFKGWTVERKEGNASGKTLLEALDAVIPPSRPTDKPLRLPLQD------------------WAIKAAERANIHMSLLLTCNTKELTMHKKFAVIYDKFREIFPEM----NVEKVTELELKG-ENKQRWFTFCEYFKEEVEDYNLATIMRIRVDGVYSESNTIIVPKIIFLAVEIARNKEGLNE------
>A0A182EHN7	A0A182EBR9
MGKEKTHINIVVIGHVDSGKSTTTGHLIYKCGGIDKRTIDKFEKEAQEMGKGSFKYAWVLDKLKAERERGITIDIALWKFETSKYYVTIIDAPGHRDFIKNMITGTSQADCAVLVVACGTGEFEAGISKNGQTREHALLAQTLGVKQLIVACNKMDFTEppFSEARFNEVTNEVSNYIKKIGYNPKAVAFVPISGFNGDNMLEPSSNMPWFKGWSVERKEGNASGKTLLEALDAVIPPSRPTDKPLRLPLQD--SYGAAEYTNDPSFEIAWAVEAAERANIHMSLLLTCNTKELTMHKKFNVIYDKFREIFPNM-NVEKG-----------ENKQQWFIFCEHFKEEIEDYNLATIMRIRANGAYSEENTIIVPKIIFLAVEIARNKEGLNE------
>A0A6J8A244	A0A6J8ADX4
MGKEKTHINIVVIGHVDSGKSTSTGHLIYKCGGIDKRTIEKFEKEAAELGKASFKYAWVLDKLKAERERGITIDIALWKFESDKYYVTVIDAPGHRDFIKNMITGTSQADCAVLIVAASTGEFESGISVNGQTREHALLAYTLGVKQMIVGVNKMDNTEppYSEPRFNEIKKEIGSYLKKVGYNPKAVAVVPISGWHGDNMVEDSANMPWYTGWTIERKLGNASGKTLLHALDAILPPERPSKLALRLPLQD----DASKYENREELEFEWAKKAYHHAETYFNLISSVNPAILKLTKIDTDIYTHFRDEFPDFKiDVINI-----EEMKSAEGKEKWRLFCEFYKEKVEDYNMGSLLRTDCTQDYSEENSFLVVRIQFLAVEIARNREGLN-------
>A0A317SJI2	A0A317SQS4
MGKEKTHVNVVVIGHVDSGKSTTTGHLIYKCGGIDKRTIEKFEKEAAELGKGSFKYAWVLDKLKAERERGITIDIALWKFETPKYYVTVIDAPGHRDFIKNMITGTSQADCAILIIAAGTGEFEAGISKDGQTREHALLAYTLGVKQLIVAINKMDTTKWSEDRYKEIVKETSNFIKKVGFNPKSVPFVPISGFNGDNMIDGSSNCPWYKGWEKETKAGKSSGKTLLDAIDAIEPPSRPSDKPLRLPLQD---FKAEEAQNLQDIEKQFAVKAVLHAQTYWSILERRAGTDLRLTRMDQEIYDHLLETFP---DFDPKKQLNEEEMKSKSGKEKWRSFLMKYDKRVEDYNFGTLLRTDAKAEYEKDTTIFVPRMQFYAIEIARNRSGLNDWI----
>A0A0U2D785	A0A2T6ZDW0
----------------------------------------------------SFKYAWVLDKLKAERERGITIDIALWKFETPKYYVTVIDAPGHRDFIKNMITGTSQADCAILIIAAGTGEFEAGISKDGQTREHALLAYTLGVKQLIVAINKMDTTKWSEDRFKEIVKETSNFIKKVGFNPKSVAFVPISGFNGDNMIDSSSNCPWYKGWEKETKAGKSSGKTLLDAIDAIEPPSRPSDKPLRLPLQD---FKAEEAQNLQDIEKQFAVKAVIHAQTYWSILERRAGTDLRLTRIDQEIYDHLLETFPDFDPKELL---NEDEMKSKSGKEKWRSFLMRYEKRVEDYNFGTLLRTDAKVEYEKDTTIFVPRMQFYAIEIARNRSGLNDWI----
>UPI000331763A	UPI00064A2AD3
MGKEKTHINIVVIGHVDSGKSTTTGHLIYKCGGIDKRTIEKFEKEAAEMGKGSFKYAWVLDKLKAERERGITIDISLWKFETTKYYITIIDAPGHRDFIKNMITGTSQADCAVLIVAAGVGEFEAGISKNGQTREHALLAYTLGVKQLIVGVNKMDSTEpsYSEKRYDEIVKEVSAYIKKIGYNPATVPFVPISGWHGDNMLEPSPNMPWFKGWKVERKEGNASGVSLLEALDTILPPTRPTDKPLRLPLQD-----ADSYGNDPDIEMAWAMRAMQHAEVYYKLISSVDPQFLKLTKVDDQIYSEFRENFEKL----RIDILDPEELKSESAKEKWRPFCLKFDGLVEDYNYGTLLRLDCSQGYTDENTIFAPRIQFFAIEIARNREGYN-------
>A0A4C2E5X7	A0A4C2EDZ4
MGKEKTHINLVVIGHVDSGKSTTTGHLIYKCGGIDKRTIEKFEKEAAELGKGSFKYAWVLDKLKSERERGITIDIALWKFETPKYHCTVIDAPGHRDFIKNMITGTSQADCAILIIGGGVGEFEAGISKDGQTREHALLAYTLGVKQLIVAVNKMDSVKWDEARFQEIIKETSNFVKKVGFNPKTVPFVPVSGWNGDNMIEPTTNADWYKGWEKETKAGAVKGKTLLEAIDSIEPPARPTDKPLRLPLQDMSTFNAGEAENLEDIEKQFAVVAVEQAETYWNLISKVPGSRLRLTKYDDEIYNTFMEHFPEFRDVEKLKKFNEQDIKNKEAKDRWRKFCSLYEKTIEDYNFGTLLRTDSTQEYGQFSTCFVVRIQFYAFEIARNKHGLNDWAAAKK
>A0A7H9AVS0	A0A7H9AXD6
MGKGKSHVNVVVIGHVDSGKSTTTGHLIYKCGGIDKRTIEKFEKEAAELGKGSFKYAWVLDKLKAERERGITIDIALWKFETPKYEVTVIDAPGHRDFIKNMITGTSQADCAVLIIAGGVGEFEAGISKDGQTREHALLAFTLGVRQLIVAVNKMDSVKWDESRFQEIVKETSNFIKKVGYNPKTVPFVPISGWNGDNMIEPTTNASWYKGWEKETKAGVVKGKTLLEAIDSIEPPSRPTDKPLRLPLQDLNTFDPEKADNLEDIERQFAVVAVEQAETYWGLLTKIPGSKLRLTKLDDEIYETFMEHFPEYRDVERIKKFSEEELKTKEAKERWRQFCKVFETKVEDYNFGTLLRTDASEEYGQHSTCFVVRIQFYAFEVARNKHKLNDWAAIKK
>A0A3B4D5A5	A0A3B4D196
MGKEKTHINIVVIGHVDSGKSTTTGHLIYKCGGIDKRTIEKFEKEAAEMGKGSFKYAWVLDKLKAERERGITIDIALWKFETSKYYITIIDAPGHRDFIKNMITGTSQADCAVLIVAGGVGEFEAGISKNGQTREHALLAFTLGVKQLIVGVNKMDSTEppYSQARFEEITKEVSAYIKKIGYNPATVAFVPISGWHGDNMLEPSSNMGWFKGWKIERKEGNASGTTLLEALDAILPPSRPTDKPLRLPLQD-----AEAYGNDAQLEVMWAMKAYNHAEVYFNLISSVDPKFLKLTKSDDMIYTKFREDFPDFD----IKILDAELLKSPEAKEKWRPFCNHFEHLVEDFNYGTLLRLDCEKDYTEENTIFATRIQFFAIEIARNREGYN-------
>UPI0018641CE7	UPI00186541C9
MGKEKTHINIVVIGHVDSGKSTTTGHLIYKCGGIDKRTIEKFEKEAAEMGKGSFKYAWVLDKLKAERERGITIDIALWKFETSKYYITIIDAPGHRDFIKNMITGTSQADCAVLIVAGGVGEFEAGISKNGQTREHALLAFTLGVKQLIVGVNKMDSTEppYSQARFEEITKEVSAYIKKIGYNPATVAFVPISGWHGDNMLEPSSNMGWFKGWKIERKEGNASGTTLLEALDAILPPSRPTDKPLRLPLQD-----AEAYGNDAQLEVMWAMKAYNHAEVYFNLISSVDPKFLKLTKSDDMIYTKFREDFPDFD----IKILDPELLKSPEAKEKWRPFCNHFEHLVEDFNYGTLLRLDCEKDYTEENTIFATRIQFFAIEIARNREGYN-------
>A0A0X8III4	UPI001842B973
MGKEdKTHLNVVVIGHVDSGKSTTTGHLIYQCGGIDKRTIEKFEKEAAELGKGSFKYAWVLDKLKAERERGITIDIALWKFETPRYYVTVIDAPGHRDFIKNMITGTSQADCAILIIAAGTGEFEAGISKDGQTREHALLAYTLGVKNLIVAINKMDTTKWSEARYQEIIKETSSFIKKVGYNPKAVAFVPISGFNGDNMLTPSTNCPWYKGWEREIKSGKLSGKTLLEAIDSIEPPKRPVDKPLRLPLQD---FDAENAQNNEDIEKQFAVKVVQHMQTYWSILERVKGSSLRLTKIDDEIMEHLKTDFPEFDPAAKV---DEDEMKSKAGKERWRKFMMAYEKKVDDYNFGTMVRDRPDVE---------------------NRAGLNDWIYEQ-
>A0A182K141	A0A182JRD0
--QKEEHCNVGTIGHVDHGKTTLTAAI---------------TKVLSKDGDTSFVSYDQIDRAPEEKARGITINAAHIGYKTSRRHYAHTDCPGHADYVKNMISGASQMDGAILVVAATDGQMP-------QTREHLLLARQVGVSKIVVFINKADQV--DNEVLELVEIELRELLSDFGFDGVESPFIigsALLALQGD-----------------QSELGEPSIRKLLDAIDSyIPTPTRDLTSPFLLPI----------------VEELWAVKAVDHAEVHFNLLCSVDPRLLRLTPYDDEIYEQFRRMFPEMD----VRVVNETDLKSSEGKTRWRAYMEKF-NRLEDFSYGTLLRSDAEEEFRPENAILVVRIQFWAIEVARNREGHND------
>A0A2L2BI44	UPI000EFEAC5B
-----------------------------------------------------------------------------------------------------------------------------------------------------------------EARFEEIKKEVSSYIKKIGYNPAAVAFVPISGWNGDNMLEVSDKMSWFKGWNVERKEGKADGKCLIEALDAILPPSRPTDKALRLPLQD--------------VEMMWAIKAYEHAEIYFNLICSVDPKLLRLTPHDEKIYKEFRRLFPDL----QIEVLDEENVKDDSSKIKWRRFCDLY-KNMENYNFGTLIRKDVHGDYSESNSFIVIRIQFYAIELARNREGLND------
>I3N3B8	I3LXJ1
MGKEKTHINIVVIGHVDSGKSTTTGHLIYKCGGIDKRTIEKFEKEAAEMGKGSFKYAWVLDKLKAERERGITIDISLWKFETTKYYITIIDAPGHRDFIKNMITGTSQADCAVLIVAAGVGEFEAGISKNGQTREHALLAYTLGVKQLIVGVNKMDSTEpaYSEKRYDEIVKEVSAYIKKIGYNPATVPFVPISGWHGDNMLEPSPNMPWFKGWKVERKEGNASGVSLLEALDTILPPTRPTDKPLRLPLQD-----AESYGNDPDIEMAWAMRAMQHAEVYYKLISSVDPQFLKLTKVDDQIYSEFRENFEKL----RIDVLDPEELKSESAKEKWRPFCLKFDGIVEDFNYGTLLRLDCSQGYTEENTIFAPRIQFFAIEIARNREGYN-------
>A0A6P3ICV0	A0A6P3GXP7
MGKEKTHINIVVIGHVDSGKSTTTGHLIYKCGGIDKRTIEKFEKEAAEMGKGSFKYAWVLDKLKAERERGITIDISLWKFETSKYYVTIIDAPGHRDFIKNMITGTSQADCAVLIVAAGVGEFEAGISKNGQTREHALLAYTLGVKQLIVGVNKMDSTEppYSQKRYEEIVKEVSTYIKKIGYNPDTVAFVPISGWNGDNMLEPSANMPWFKGWKVTRKDGNASGTTLLEALDCILPPTRPTDKPLRLPLQD-------------DIEMAWAMRAMQHAEIYYKLISSVDPQFLKLTKVDDQIYSEFRENFKNL----RIDILDPEELKSESAKEKWRPFCLKFDGIVEDFNYGTLLRLNCSQGYTEENTIFAPRIQFFAIEIARNREGYN-------
>UPI001A7EBCFF	UPI001A7E208C
MGKEKTHVNVVIIGHVDSGKSTTTGHLVYKCGGIDQRRLEKFEKAANEMGKSSFKFAWVLDKLKAERERGITIDITLLKFNTQKYTMTVIDAPGHRDFIKNMITGTSQADVALLVVSAAKGEYEAGVSRSGQTREHALLAYTLGVKQIIVCVNKMDLTEppYSQSRFEEVMRGVSGFLRKIGYDTTAVPFVPVSGWTGENMITASQRMPWFQGWKVRRREGNKSGRTLLEVLDSIQPPVRTVNKPLRLPLQD-----AEAYGNDPRLEVMWAMKAYNHAEVYFNLISSVDPKFLKLTKMDDKIYSSFRETFKHLD----VKLLNADDLKSEKAKETWRPFCNQFEGLVEDFNYGTLLRLDCEKDYTEENTIFATRVQFFAIEIARNREGYNNVVFKSK
>A0A3Q3Q8X3	A0A3Q3IJW9
MGKEKLHINIVVIGHVDSGKSTTTGHLIYKCGGIDKRTIEKFEKEAAEMGKGSFKYAWVLDKLKAERERGITIDISLWKFETSKYYVTIIDAPGHRDFIKNMITGTSQADCAVLIVAAGVGEFEAGISKNGQTREHALLAYTLGVKQLIVSINKMDSTEpnYSQKRYEEIVKEVSNYIKKIGYNPDTVAFVPISGWNGDNMLEPSPNMNWFKGWKINRKDGNVSGTTLLEALDAIQPPTRPTDKPLRLPLQD-----AEAYGNDPQLEVIWAMKAYNHAEVYFNLISSVDPKFLKLTKLDDKIYSSFRESFSKL----NVKLLKVDDLKSDEAKERWRPFCNQFEGAVEDFNYGTLLRLDCEKDYTEENTIFATRVQFFAIEIARNREGYNDTVYNSK
>D3TNV8	A0A1A9VYL5
MGKEKTHINIVVIGHVDSGKSTTTGHLIYKCGGIDKRTIEKFEKEAQEMGKGSFKYAWVLDKLKAERERGITIDIALWKFETSKYYVTIIDAPGHRDFIKNMITGTSQADCAVLIVAAGTGEFEAGISKNGQTREHALLAFTLGVKQLIVGVNKMDSSEppYSEARYEEIKKEVSSYIKKIGYNPAAVAFVPISGWHGDNMLEPSSNMSWFKGWKIERKEGNAEGKTLIDALDAILPPSRPTEKPLRLPLQD--------------VEEMWAVKAMDHAEIYFNLLTSVHPSLLRLTPYDDQIYQTFRQDFPDLK----IDLLTDDILKSTKAKLSWRQFAEKF-NKLEDYSYGTLLRADASKEFSPENSLLVVRIQFLAVEIARNREGFND------
>A0A642V355	A0A642V145
-GKEKTHLNVVVIGHVDSGKSTTTGHLIFKCGGIDKRTIEKFEKEAAELGKGSFKYAWVLDKLKSERERGITIDIALWKFETPKYHVTVIDAPGHRDFIKNMITGTSQADCAILIIAGGVGEFEAGISKDGQTREHALLSFTLGVRNMIVAVNKMDSVKWSEDRFNEIVKETSNFVKKVGYNPKQIAFVPISGWNGDNMIEASTNCPWYKGWERETKNGTAKGKTLLEAIDSVEPPVRPVDKPLRLPLQD---FDAENADNLEEIEKQFAVKAVKQAETYWNLLCKVQASGIKLTKIDDEIYSHMLEEFPELRDAERVISVDEDEMKSAKNKPRWRKFMMAYENLVEDYNFGTLLRRNCRGEYSEANTMFVPRMQFYAIEIYRNKLGLNDWI----
>A0A182UTJ1	A0A182V213
MGKEKTHINIVVIGHVDSGKSTTTGHLIYKCGGIDKRTIEKFEKEAQEMGKGSFKYAWVLDKLKAERERGITIDIALWKFETSKYYVTIIDAPGHRDFIKNMITGTSQADCAVLIVAAGTGEFEAGISKNGQTREHALLAFTLGVKQLIVGVNKMDSTdpPYHEARYEEIKKEVSSYIKKIGYNPASVAFVPISGWHGDNMLEPSDKMPWFKGWAVERKEGKAEGKTLIEALDNILPPSRPTDKALRLPLQD--------------VEELWAVKAVDHAEVHFNLLCSVDPRLLRLTPYDDEIYEQFRRMFPDMD----VRVVNESELKSSDGKTKWRAYMEKF-NRLEDFSYGTLLRSDAEEEFRPENAILVVRIQFWAIEVARNREGHND-IVRMK
>A0A397W1Z2	A0A397V5C1
MGKEKTHVNVVVIGHVDSGKSTTTGHLIYKCGGIDKRTIEKFEKEAQELGKGSFKYAWVLDKLKAERERGITIDIALWKFETPKYYVTVIDAPGHRDFIKNMITGTSQADCAILIIAAGTGEFEAGISKDGQTREHALLAYTLGVKQLIVAVNKMDTTNWSEERFNEIVKEVSGFIKKVGYNPKTVAFVPISGWHGDNMLEESTNMGWFKGWTKEIKGGSTKGKTLLEAIDSIEPPTRPTDKPLRLPLQDMSLPSADELEQLPEIEKQWAVKAMHHAETYFKLISSVDGKSLRLTSIDDEIYEDFKKTFPDFSIVD----VDENGMKTPEAKNIWREWIMKYEKSVNDYNFGTLLRKNVNGDYTEENTIFVTRIQFIAIEIARNKQGLNSHLVQKK
>A0A5N5CX20	A0A5N5CZ02
MGKEKTHINVVVIGHVDSGKSTTTGHLIYKCGGIDKRTIEKFEKEAAELGKGSFKYAWVLDKLKAERERGITIDIALWKFETPKYYVTVIDAPGHRDFIKNMITGTSQADCAILIIAAGTGEFEAGISKDGQTREHALLAYTLGVKQLIVAINKMDTTKWSEERYQEIIKETSNFIKKVGYNPKTVPFVPISGFNGDNMIEASTNCPWYKGWEKETKTKST-GKTLLEAIDSIDPPVRPSDKPLRLPLQD----NAEQADNFEDIEKQFAVKVVQHMTTYWSILERMRGSKLRLTKIDDEIYEHFKKEFPDFDPAATI---NEDEMKSKAGKEKWRNFIMAYEKRIDDYNFGTMLRASPATEYSEKETIFAVRMQFYAVEITRNRAGLNDWI----
>B2WEH9	B2WBJ5
---------LAVLGSHGAGKATTIGNLIYKCGGIDMPTLERLEK-----GRNN-GYARAFNEIKARNEK--------LYFYTPNNKITVTE-------------NLSNADGLLLII--------MPHETDKQLQEIGDQLNGMASHKMVVLVNKLDEVDWSEDAFTDSVRVTNAVLQSLG--------------------------------------------------------------------------NPEETENFEDIEKQFAVKVVQHMETYWKILEKVPGTKLRLTKIDDEIYEHLKKDFPEF---DASATLNEDEMKSKEGKERWRKFIAEYEKKVEDYNFGTMIRANPKEEYSQEGTIFAVRMQFYAIEIARNREGLNDWI----
>UPI0010FC8D2B	UPI0010FCBA10
MGKEKTHINIVVIGHVDSGKSTTTGHLIYKCGGIDKRTIEKYEKEAAEMGKGSFKYAWVLDKLKAERERGITIDIALWKFETPKYSCTVIDAPGHRDFIKNMITGTSQADCGVLIVAAGTGEFEAGISKNGQTREHALLAYTLGVKQLIVGVNKMDSTEppYSQKRFEEIKKEVSTYVKKVGYNPKTVAFVPISGWHGDNMLESSDNMKWFAGWGIERKEGNANGKTLIDALDNIIPPKRPVDSPLRLPLQD----------NESGVEIAWAMKAHHHAETYFKLISAIDASRLRLTKFDDDIYRQFKRYFKMLKvDVIRV-----EDFKSEEAKVKWRPFCNMYQGKIDNYNFGTLLRIDCKRGYDEDNTILVTRIQFYAVEIARNRRGLN-------
>A0A120K0Y2	A0A0X8HU11
MGKEKTHVNVVVIGHVDSGKSTTTGHLIYKCGGIDKRTIEKYEKEAAELGKGSFKYAWVLDKLKAERERGITIDIALWKFETPKYHVTVIDAPGHRDFIKNMITGTSQADCAILIIAGGVGEFEAGISKDGQTREHALLAYTLGVKQLIVAINKMDSVKWDESRYQEIVKETSNFIKKVGYNPKTVAFVPISGWNGDNMIEVTTNAPWYKGWEKETKSGTVKGKTLLEAIDAIEPPSRPTEKPLRLPLQDMSTFNAETADNLEDIEKQFAVVAVEQAETYWNLITKVPGSKLRLTKYDDEIYEAFQSHFPEYTDVNRLAKFNEEELKSPVAKDRWRKFISLFEEKIEDFNFGTLLRTDASQEYGQYTACFVVRIQFYAFEIARNRHKLNDWAVG--
>UPI00138FCD5E	A7RIJ4
MPKEKIHINIVVIGHVDSGKSTTTGHLIYKCGGIDKRTIEKFEKESSEMGKGSFKYAWVLDKLKAERERGITIDIALWKFETLKYYVTVIDAPGHRDFIKNMITGTSQADCAVLIIASGTGEFEAGISKNGQTREHALLAYTLGVKQMLVCANKMDSTEppYSEARFKEIQKEVANFLKKVGFNPKAVPFIPISGFHGDNMLEKSENMPWFKQWTIErvdpatKKEANASGVTLFEGLDSILPPSRPSGLPLRLPLQD--------------IELDWAVKAHHHGEAHMKIISAFDPATLNFTSYDDDIYRQYSRCFKGLK----IDIINPDDLKSDEARILWKPFCEMFRDRIPHYNFGTLLRLDCNKGYTEENTIFVTKIEFYAIEIARNRQHLN-------
>A0A1L0DSS4	A0A1L0D636
MGKEKTHVNVVVVGHVDSGKSTTTGHLIYKCGGIDKRTIEKFEKEAAELGKGSFKYAWVLDKLKAERERGITIDIALWKFETPKYHVTVIDAPGHRDFIKNMITGTSQADCAILIIAGGVGEFEAGISKDGQTREHALLAFTLGVRQLIVAINKMDSVKWDQSRFEEIVKETSNFVKKVGYNPKNVPFVPISGWNGDNMIEPSSNCPWYKGWEKETKSGKVTGKTLLEAIDAIEPPSRPTDKPLRLPLQD---FDAEKAENLEDIEKQFAVKAVKQAETYWTLISTVKASTFKLTKHDDDIFETLLEDFPEFKEPKNVAEISEEEMKSPKGKTRWREFCEKF-KEIDDYNFGTLLRIKADEEYSQDNTIFAVRIQFYAIEIARNRYGLNDWVSSQ-
>A0A2V1B1B4	A0A2V1B0H4
MGKEKQHVNLVVIGHVDSGKSTTTGHLIYKCGGIDKRTIEKFEKEAAELGKGSFKYAWVLDKLKAERERGITIDIALWKFETPKYHVTVIDAPGHRDFIKNMITGTSQADCAILIIAGGVGEFEAGISKDGQTREHALLAYTLGVKQLIVAINKMDSVKWDKARYEEIVKETSNFVKKVGYNPKTVPFVPISGWNGDNMIEASTNCDWYKGWEKETKSGKSTGKTLLEAIDAIEPPTRPTDKPLRLPLQD---FDAEKAENLEDIEKQFAVKAVHQAEAYWSLISKVKASSLRLTNHDNEIYEALIEQFPEFKEKEAAFQINEDAMKSKEGKAKWRAFCDKF-KEIDDYNFGTLLRVRADDEYSQENSIFAVRIQFYAVEIARNRYGLNDWASG--
>A0A2G9UZI8	A0A2G9T8P5
--------NIGIVAHIDAGKTTLTERMLYLAGVI---------RHMGDVDSGN----TVTDFLDLERERGITIQLAAITFGWRKHRINLIDTPGHVDF-------------------------------------------------------------------------------------------------------------------------------------------------------------------------------------------------LRLNKLQDVIHASFRNTFPDL-DVHKV---TEVELKHGGMKEKWHDFCESFKEVVEDYSLGTLMRIEACKGYSEENTVVVPKIIYLAVEIARNVEGINE------
>A0A2T0FFX5	A0A2T0FP87
MGKEKTHINIVVIGHVDAGKSTTTGHLIYKCGGIDKRTIEKFEKEAEELGKGSFKYAWVLDKLKAERERGITIDIALWKFETPKYNVTVIDAPGHRDFIKNMITGTSQADCAILVIASGTGEFEAGISSDGQTREHALLAFTLGVRQLIVACNKMDSVKWSQARFEEIVKEVSNFIKKVGYNPKEVPFVPISGWNGDNMLEPSPNCPWYQGWTKETKKGSYKGKTLLEAIDAIEPPARPTDKPLRLPLQD--TFNAEEAENLEDIEKQFAVKAVEQAQTYWGLLEKVPGSKLKLTSDDDVIYDHLLREFPEFHEGGIWSKVIDEDmMKTKSGKERWRNFCNVYEKIIDDYNFGTLLRLDPAGEYNEKNTMFALRIQFYAIEILRNKRGMNNWVAAK-
>UPI0018D9F860	UPI0018D9E9DD
MGKEKIHINLVVIGHVDSGKSTTTGHLIYKCGGIDERTIQKYEKEASEMGKGSFKYAWVLDKLKAERERGITIDIALWKFETPKYYCTVIDAPGHRDFIKNMITGTSQADCAVLIVAGGTGEFEAGISKNGQTREHALLAFTLGVKQLIVGVNKMDSTEppYSESRFKEIEKEVSAYVKKVGYNPKAVAFVPISGWHGDNMLEPSPKMSWYKGWEieqvevKDNKKTTKKssGKTLVEALDSIMPPQRPSDKPLRLPLQD-----AEEFGNDENLELRWAIKAYHHAETYFNLISSVDNRVLKLTKQDDDIYHSFREHFPDLK----VDVIDQEELKSEAAKLKWRPFCTQYEGVVEDFNFGTLLRLDCKGDYSEQNSIFVTRIQFFAVEIARNREELN-------
>Q2V085	A0A3M6TK49
MGKEKTHINIVVIGHVDSGKSTTTGHLIYKCGGIDKRTIEKFEKEANEMGKGSFKYAWVLDKLKAERERGITIDIALWKFETEKYYVTVIDAPGHRDFIKNMITGTSQADCAVLVVAAGTGEFEAGISKNGQTREHALLSYTLGVKQLIVAVNKMDTTepKYHEGRFNEIQKEVSGYVKKVGYNPKAVVFVPISGFHGDNMLEASENMPWFKGWSIERKEGNASGKTLFNALDAILPPERPTKKALRLPLQD---------------EMLWAIKAHHHAETYFKLISQVDASRLRLTKYDDDIYRQFKRYFKMLKvDVIKI-----DDLKSEAAKVKWRPFCNMYEGKIDDFNFATLLRIDCAKGYEEENTILVTRIQFYAIEIARNRRGLN-------
>A0A2H3E0V5	A0A2H3DGX2
MGKEKTHVNVVVIGHVDSGKSTTTGHLIYKCGGIDKRTIEKFEKEAAELGKGSFKYAWVLDKLKAERERGITIDIALWKFETPKYMVTVIDAPGHRDFIKNMITGTSQADCAILIIAGGTGEFEAGISKDGQTREHALLAFTLGVRQLIVAVNKMDTTKWSEDRFNEIVKETSTFIKKVGYNPKAVAFVPISGWHGDNMLEESANMPWYKGWTKETKAGVVKGKTLLDAIDAIEPPVRPSDKPLRLPLQD---FDPQNAQNLVEIEKQFAVKAVEQAQVYWNLLEKIPPRQLRLTKLDDEIFEHTLKVFPEMtsEPYDKLIKLDEDWMKSKEGKERWRAFIQTYEKKIKDYNFGSLIRTDAREEYGEKNTIFVTRIQFYAIEISRNRLGLND------
>A0A6G8QVW3	A0A284RPW0
-------------------------------------------------------YAWVLDKLKAERERGITIDIALWKFETPKFMVTVIDAPGHRDFIKNMITGTSQADCAILIIAGGTGEFEAGISKDGQTREHALLAFTLGVRQLIVAVNKMDTTKWSEDRFNEIVKETSTFIKKVGYNPKAVAFVPISGWHGDNMLEESANMPWYKGWTKETKAGVVKGKTLLDAIDAIEPPVRPSDKPLRLPLQD---FDPQNAQNLVEIEKQFAVKAVEQAQVYWNLLEKIPPRQLRLTKLDDEIFEHTLKVFPEMtsEPYDKLIKLDEDWMKSKERKERWRAFIQTYEKKIQDYNFGSLIRTDAREEYGEKNTIFVTRIQFYAIEISRNRLGLND------
>A0A668SXW9	A0A668T3T1
MGKEKLHINIVVIGHVDSGKSTTTGHLIYKCGGIDKRTIEKFEKEAAEMGKGSFKYAWVLDKLKAERERGITIDISLWKFETSKYYVTIIDAPGHRDFIKNMITGTSQADCAVLIVAAGVGEFEAGISKNGQTREHALLAYTLGVKQLIVGINKMDSTEpnYSQKRYEEIVKEVSTYIKKIGYNPDTVAFVPISGWNGDNMLEPSPNMTWFKGWKINRKDGSASGTTLLEALDAIQPPTRPTDKPLRLPLQD-----AEAYGNDPRLEVMWAMKAYNHAEVYFNLISSVDPKFLKLTKMDDKIYSSFRETF---KDLD-IKLLNADDLKSEKAKETWRPFCNQFEGLVEDFNYGTLLRLDCEKDYTEENTIFATRVQFFAIEIARNREGYNNVVFKSK
>A0A7G3ZCV3	A0A7G3ZH91
MGKEKSHVNVVVIGHVDSGKSTTTGHLIYKCGGIDKRTIEKFEKEAAELGKGSFKYAWVLDKLKAERERGITIDIALWKFETPKYQVTVIDAPGHRDFIKNMITGTSQADCAILIIAGGVGEFEAGISKDGQTREHALLAFTLGVRQLIVAVNKMDSVKWDESRFQEIVKETSNFIKKVGYNPKTVPFVPISGWNGDNMIEATTNAPWYKGWEKETKAGVVKGKTLLEAIDAIEPPARPTDKPLRLPLQDMSTFNAETAENLEDIEKQFAVVAVEQAETYWSLLSKVPGSKLRLTKYDDEIYESFMEMFPEYQDVERLKKFTEDELKTKEAKEKWRKYCALFEKKIEDYNFGTLLRTDAGAEYGQFTTCFVVRIQFYAFEVARNKHGLNDWAAGHK
>A0A3P4KKP5	A0A3P4S878
--KRKTHINIAILGHIDLSKFITTCVLIYKCDGINKRTTVKFEKEAVEMGKGSFKYDWVLDKVKIECEHGVNTDISLWKFENSKYDVTIIDASGHRDLIKNVITGTSQAECDVLIVAAGV-----------------------------------------------------------------------------------------------------------------------------------------------DIEMAWAMKAMQHAEVYYKLISSVDPQFLKLTKVDDQIYSEFRENFEKL----RIDVLDPEELKSESAKEKWRPFCLKFAGIVEDFNYGTLLRLDCSQGYTEENTIFAPRIQFLAIEIARNREGYN-------
>A0A101MQS7	A0A101MCD2
MGKeERSHINIVVIGHVDSGKSTTTGHMIYKCGGIDQRTIEKFEKEAAELGKGSFKYAWVLDKLKAERERGITIDIALWKFQTAKYEVTVIDAPGHRDFIKNMITGTSQADCAILIIASGTGEFEAGISKDGQTREHALLAFTLGVKQLIVALNKMDTCKWSEERYNEIVKETSNFIKKVGYNPKSVPFVPISGFNGDNMLEASTNCPWYKGWEKETKAGKSSGKTLLEAIDAIEPPVRPSNKPLRLPLQD---FKPEEAENLEDMEKQFAVKAVEHLMTYWAILEKVKGSQLRLTKQDNEIYESFMEAFP---DFDPAGTLVEDEMKSKAGKEKWRTWMMKWD-KIEDFNFGTMIRTRADAEYDQDTTIFGVRMQFYAVEIARNRAGLNDWI----
>Q9GTW1	A0A1D2N0K6
---------------VDSGKSTTTGHLIYKCGGIDKRTIEKFEKEAQEMGKGSFKYAWVLDKLKAERERGITIDIALWKFETARYYVTIIDAPGHRDFIKNMITGTSQADCAVLIVAAGTGEFEAGISKNGQTREHALLAYTLGVKQLIVGVNKMDSTEppYSESRFEEIKKEVSAYIKKIGYNP------------------------------------------------------------------------AEEYVNDANVETMWAVKAGEDAEIHFNLLCSADPKLLKLGEEDDRIYSKFREQFPNFQvDIVDV-----DSLKSKEAKEKWRKFCEEL-KDVEDFSFGTLLRLKAQEEYSEENTILVTRIQFLAIEIARNREGAND------
>A0A0F7RSD6	A0A127ZEL1
MGKEKAHVNVVVIGHVDSGKSTTTGHLIYKCGGIDKRTVEKFEKEAAELGKGSFKYAWVLDKLKAERERGITIDIALWKFETPKYMVTVIDAPGHRDFIKNMITGTSQADCAILIIAGGTGEFEAGISKDGQTREHALLSFTLGVRQLIVAVNKMDTTKYSEDRFNEIVKETSNFIKKVGYNPKTVAFVPISGWHGDNMIEVTKEMPWYKGWEKETKAGKVTGKTLLDAIDAIEPPSRPTDKPLRLPLQD--TFDANKAQNLPEIEKQMAVRCVEHAQTYWNLLEKIKPSTLRLTKLDDEMYQDFQASFPELaesTDPKSVLKIDEEAMKSSAGKEKWRVFINKYENKVADFNFGTLIRTDASDEYTQFNTTFVTRLQFYVYEIARCRRGLNDWV----
>A0A517LDY0	A0A517KZ35
MGKEKVHINVVVIGHVDSGKSTTTGHLIYKCGGIDKRTIEKFEKEAAELGKGSFKYAWVLDKLKAERERGITIDIALWKFETPKYYVTVIDAPGHRDFIKNMITGTSQADCAILIIAAGTGEFEAGISKDGQTREHALLAYTLGVKQLIVAINKMDTTKWSEERYNEIIKETSSFIKKVGYNPKHVPFVPISGFNGDNMIDNSTNCPWYKGWEKETKAKVT-GKTLLEAIDAIDPPSRPSDKPLRLPLQD------ETADNFEDIEKQFAVKAVQHMLTYWKILEKMRGSTLRLTKHDDEIYEHFMKDFPDFDPAVTI---DEDEMKSKAGKERWRKFSMAYEKTIEDYNFGTMLRKSHAAEYNQEDTIFAVRMQFYAIEIARNRKGLNDWIYEQ-
>A0A6P7G7A3	A0A6P7G658
MGKEKIHINIVVIGHVDSGKSTSTGHLIYKCGGIDKRTIEKFEKEAQEMGKGSFKYAWVLDKLKAERERGITIDIALWKFETAKYYVTIIDAPGHRDFIKNMITGTSQADCAVLIVAAGTGEFEAGISKNGQTREHALLAFTLGVKQLIVGVNKMDSTEppYSETRFEEIKKEVSSYIKKIGYNPAAVAFVPISGWHGDNMLESSDKMPWFKGWAVERKEGKAEGKTLIEALDAILPPSRPTEKPLRLPLQD-----AEEFENDQTVETMWAIKAFEHAEVYFNILCSVDPKLLKLTPVDDLIYKVFREEFPKLE----VEVIIENELKSTKEKSKWRPFCERFKTIVEDYSYGTLLRADAKDDYKEENTILVTRIQFYAIELARNREGVND------
>UPI000C04EA99	A0A2B4S5P3
MGKEKTHINIVVIGHVDSGKSTTTGHLIYKCGGIDKRTIEKFEKEANEMGKGSFKYAWVLDKLKAERERGITIDIALWKFETEKYYVTVIDAPGHRDFIKNMITGTSQADCAVLIVAAGTGEFEAGISKNGQTREHALLAYTLGVKQLIVAVNKMDSTdpKYSEARFGEIQKEVSGYVKKVGYNPKAVAFVPISGFHGDNMIEPSSNMSWFKGWSVERKDGNASGKTLFNALDSILPPERPVKKALRLPLQD----DADNYKNDSQTEMLWAIKAHHHAETYFKLISQVDASRLHLTKYDDDIYRQFKRYFKTLKvDVIKV-----DDLKSEAAKLKWRPFCNMYEGKIDEFNFATLLRIDCSKGYEEENTILVTRIQFYAVEIARNRRGLN-------
>UPI0018901873	UPI001890A285
MGKEKTHINIVVIGHVDSGKSTTTGHLIYKCGGIDKRTIEKFEKEAAEMGKGSFKYAWVLDKLKAERERGITIDISLWKFETTKYYITIIDAPGHRDFIKNMITGTSQADCAVLIVAAGVGEFEAGISKNGQTREHALLAYTLGVKQLIVGVNKMDSTEppYSEKRYDEIVKEVSAYIKKIGYNPATVPFVPISGWHGDNMLEPSPNMPWFKGWKVERKEGNASGVSLLEALDTILPPTRPTDKPLRLPLQD-----AESYGNDPDIEMAWAMRAMQHAEVYYKLISSVDPQFLKLTKVDDQIYSEFRENFEKL----RIDVLDPEELKSESAKEKWRPFCLKFDGIVEDFNYGTLLRLDCSQGYTEENTIFAPRIQFFAIEIARNREGYN-------
>A0A4Y7QN54	A0A4Y7QLK2
MGKEKTHVNVVVIGHVDSGKSTTTGHLIYKCGGIDKRTIEKFEKEAAELGKGSFKYAWVLDKLKAERERGITIDIALWKFETPKFMVTVIDAPGHRDFIKNMITGTSQADCAILIIAGGTGEFEAGISKDGQTREHALLAFTLGVRQLIVAVNKMDTTKWSEDRFNEIVKETSNFIKKVGYNPKAVAFVPISGWHGDNMIDESANMPWYKGWTKEGKGGaVVKGKTLLDAIDAIEPPVRPSDKPLRLPLQD---FDPQNAQNLVEIEKQFAVKAVEHAQVYWNLLEKVPPKELRLTKLDDEIFDDLSKSFPEimQEPYEKLIKLDEDWMKSPDGKERWRKFIEAYEKKVKDYNFGSLIRTDAKEEYGEINTIFVTRMQFYAIEIARNRLGLND------
>A0A0N4VCM7	A0A0N4UVU8
MGKEKTHINIVVIGHVDSGKSTTTGHLIYKCGGIDKRTIEKFEKEAQEMGKGSFKYAWVLDKLKAERERGITIDIALWKFETAKYYVTIIDAPGHRDFIKNMITGTSQADCAVLVVACGTGEFEAGISKNGQTREHALLAQTLGVKQMIVACNKMDSTEppYSESRFNEVVTEVSNYIKKIGYNPKAVPFVPISGFNGDNMLEPSSNMPWFKGWTVERKEGNMSGKTLLEALDSIVPPSRPTDRPLRLPLQD--TGDASKYQNNPTLEVAWACNAAERASIHMNLLLSCDTRNLSLHKHSRMVYDHFRSLFPDM----NVKTVAEKELKN-ENKKKWFEFCENLKDTIEEYNLGTLLRIRANGVYSEENTIVVPKVIYLAIEAARNFEGINE------
>A0A7J7VXP7	A0A7J7YG07
MGKEKTHINIVVIGHVDSGKSTTTGHLIYKCGGIDKRTIEKFEKEAAEMGKGSFKYAWVLDKLKAERERGITIDISLWKFETTKYYITIIDAPGHRDFIKNMITGTSQADCAVLIVAAGVGEFEAGISKNGQTREHALLAYTLGVKQLIVGVNKMDSTEpaYSEKRYDEIVKEVSAYIKKIGYNPATVPFVPISGWHGDNMLEPSPNMPWFKGWKVERKEGNASGVSLLEALDTILPPTRPTDKPLRLPLQD-----AESYGNDPDIEMAWAMRAMQHAEVYYKLISSVDPQFLKLTKVDDQIYSEFRKNFEKL----RIDILDPEELKSVSAKE---------------------------------------------------------------
>UPI0009816196	A0A250YC95
MAGRRVNVNVGVLGHIDSGKTALA------------RALSTTASTAA------------FDKQPQSRERGITLDLGFSCFavplpgaDEPLLQVTLVDCPGHASLIRTIIGGAQIIDLMMLVI---------DVTKGMQTQSaECLVIGQIACQKLVVVLNKIDLL--PEGKRQAAIDRMTKKMQKTLENTKfqGAPILPVAAKPG-----------------------------------------------------------AESYGNDPDIEMAWAMRAMQHAEVYYKLISSVDPQFLKLTKVDDQIYSEFRKHF----ETLRIDVLDPEELKSESAKEKWRPFCLKFEGIVEDFNYGTLLRLDCSQGYTEENTIFAPRIQFFAIEIARNREGYN-------
>H2YZT4	H2Z069
MGKEKVHINIVVIGHVDSGKSTTTGHLIYKCGGIDKRAIEKFEKEAAEMGKGSFKYAWVLDKLKAERERGITIDIALWKFETNNYQITIIDAPGHRDFIKNMITGTSQADCAVLIVAAGVGEFEAGISKNGQTREHALLAFTLGVKQIIVAVNKMDSTepKYSSKRFEEISKEVTAYLKK-GYNPKAVAFVPISGWNGDNMLEESANMPWYKGWEREQDKKKLTGKTLFDALDSIAAPKRPTDKPLRLPLQD--------------IEVSWAMKASDEAEMHYNLITSVDPSQLQLSKEDQLIYTQFRKSFPELD----IGNLQEADLKSPSAKENWRKFCRKFDGVIDDFNYGTLLRLDPLIEYAESNTVFATRIQFLAVEIARNKEGL--------
>UPI0018D1B7AE	UPI0005D0B35C
MGKEKTHINIVVIGHVDSGKSTTTGHLIYKCGGIDKRTIEKFEKEAQEMGKGSFKYAWVLDKLKAERERGITIDIALWKFETAKYYVTIIDAPGHRDFIKNMITGTSQADCAVLIVAAGTGEFEAGISKNGQTREHALLAFTLGVKQLIVGVNKMDSTEppYHEARYEEIKKEVSSYIKKIGYNPASVAFVPISGWHGDNMLEPSDKMPWFKGWTIERKEGKVEGKCLIEALDAIQPPSRPTEKPLRLPLQD-----AEEFGNDETLEHLWASKAMEHSDIYFNVLCSVDTRWLRLTPHDDLIYTHFKQDFPDL-DVSYIQ---ENILKNNTNKAKWRMFCEKFKNIIEDYSFGTLLRADTKGDYSEANTILVPRVQFYAIEIARNRAGLNNQV----
>UPI00146AD247	UPI00146D5029
MGKEKFHINIVVIGHVDSGKSTSTGHLIYKCGGIDKRTIEKFEKEAAEMGKGSFKYAWVLDKLKAERERGITIDIALWKFETAKYYVTIIDAPGHRDFIKNMITGTSQADCAVLIVAAGVGEFEAGISKNGQTREHALLAFTLGVKQLIVGVNKMDSTEppYSQARYEEIAKEVSTYIKKIGYNPLTVPFVPISGWHGDNMLEASEKMTWFKGWKVERKEGNANGVTLLESLDAILPPSRPTDKPLRLPLQD-----ADAYGNDPQLEVMWAMKAYNHAEVYFNLISSVDPKFLKLTKMDDDIYKIFRDTF---KDLD-IKKMNPDDLKSDEMKEVWRPFCNQFQGLIEDFNYGTLLRLDCERDYTEENTIFATRAQFFAVEIARNKEGCNDVVFTSK
>A0A132ALN1	A0A132A4A4
MGKEKTHINIVVIGHVDSGKSTTTGHLIYKCGGIDKRTIEKFEKEAQDMGKGSFKYAWVLDKLKAERERGITIDITLWKFETPKYYVTVIDAPGHRDFIKNMITGTSQADVAVLIVAAGTGEFEAGISKNGQTREHALLAYTLGVKQLIVGVNKMDTTEppFSQSRFEEIQKEVSAYVKKIGYNPATVAFVPISGWNGDNMLEPSTNMNWFKGWSIERKGQKMEGKTLLQALDAQEPPTRPTDKPLRLPLQD----------NDSSIELAWMSTAVRHMEVYYKLISTVqPTHTIKLSSDDEFIFQEFRKRFPEL----NVECLTEEMIKSTEAKEKWRNFLLEIKDIVEDYNFATLLRLDCHSNYSESNSIVVPRAQFAAIEIARNREGLN-------
>A0A2I4CYU1	A0A2I4C0Z7
MGKEKLHINIVVIGHVDSGKSTTTGHLIYKCGGIDKRTIEKFEKEAAEMGKGSFKYAWVLDKLKAERERGITIDISLWKFETSKYYVTIIDAPGHRDFIKNMITGTSQADCAVLIVAAGVGEFEAGISKNGQTREHALLAYTLGVKQLIVGINKMDSTEpnYSQKRYEEIVKEVSTYIKKIGYNPDTVAFVPISGWNGDNMLEPSPNMTWFKGWNINRKEGKASGTTLLEALDAIQPPTRPTDKPLRLPLQD-----AEAYGNDPRLEVMWAMKAYNHAEVYFNLISSVDPKFLKLTKLDDQIYSSFRETFKELD----IKQLKEEDLKSDQAKERWRPFCNQFEGLVEDFNYGTLLRLDCEKDYTEENTIFATRVQFFAVEIARNREGFNDTVYKSK
>A0A2U9CFQ7	A0A6A4SLE5
MGKEKLHINIVVIGHVDSGKSTTTGHLIYKCGGIDKRTIEKFEKEAAEMGKGSFKYAWVLDKLKAERERGITIDISLWKFETSKYYVTIIDAPGHRDFIKNMITGTSQADCAVLIVAAGVGEFEAGISKNGQTREHALLAYTLGVKQLIVGINKMDSTEpnYSQKRYEEIVKEVSTYIKKIGYNPDTVAFVPISGWNGDNMLEPSPNMTWFKGWKINRKEGNASGTTLLEALDAIQPPTRPTDKPLRLPLQD-----AEAYGNDPRLEAMWAMKAYNHAEVYFNLISSVDPKFLKLTKLDDQLYSSFRDAF---KDLD-IRALDPDQLKTDEAKERWRPFCNQFEGLVEDFNYGTLLRLDCEKDYTEDNTIFATRVQFFAVEIARNREGLNDVVFKSK
>A0A0D6LWJ1	A0A016UHU6
MGKEKTHINIVVIGHVDSGKSTTTGHLIYKCGGIDKRTIEKFEKEAQEMGKGSFKYAWVLDKLKAERERGITIDIALWKFETAKYYITIIDAPGHRDFIKNMITGTSQADCAVLVVACGTGEFEAGISKNGQTREHALLAQTLGVKQLIVACNKMDSTEppFSEARYNEITTEVSNFIKKIGYNPKAVAFVPISGFNGDNMLEPSSNMPWFKGWNVERKEGNATGKTLLEALDAIIPPQRPTDRPLRLPLQD--------------IEMAWAVKAAERANVHMNLLMCCDTTALRLNKLQDVIHTSFRNAFPNL-DVHKV---TEVELKQGGMKEKWHDFCEHFKELVEDYSLGTLMRMEACKGYSEENTIVVPKIIYLAVEIARNVEGVNE------
>A0A0R3U9M4	A0A5K3F1P9
MGKEKTHINLIVIGHVDSGKSTSTGHLIYKCGGIDKRTIEKFEKEAAEIGKSSFKYAWVLDKLKAERERGITIDIALWKFETPRYLVTIIDAPGHRDFIKNMITGTSQADCAILVVAAGVGEFEAGISKNGQTREHALLAFTLGVKKLIIAVNKMDAVDYSEKRFQEISSEMKAYIKKVGYNPDTVNIVPISGWVGDNMLEPSSNMPWY------------KGPTLLASIDLIEPPVRPVEKPLRIPLQD--------------LERSWAVAAYGHAETHYNLLCVVPDARyLRLSLIDEKIYGAFREMFPGM----NVDCITEDDIKSDQQKELWRSFCTKFEKIFGDYNFATLLRLDSARGYDEDNTCVVPRIQFLAIEIARNRQGLNNRI----
>I7C356	E3S4N9
MGKEKMHINVVVIGHVDSGKSTTTGHLIYKCGGIDKRTIEKFEKEAAELGKGSFKYAWVLDKLKAERERGITIDIALWKFETPKYYVTVIDAPGHRDFIKNMITGTSQADCAILIIAAGTGEFEAGISKDGQTREHALLAYTLGVKQLIVAINKMDTTKWSEDRYQEIIKETSNFIKKVGYNPKHVPFVPISGFNGDNMIDSSSNCPWYKGWEKETKAKAT-GKTLLEAIDAIDPPSRPTDKPLRLPLQD----NPEETENFEDIEKQFAVKVVQHMETYWKILEKVPGTKLRLTKIDDEIYEHLKKEFPEF---DASATLNEDEMKSKEGKERWRKFIAEYENKVEDYNFGTMIRANPKEEYNQEGTIFAVRMQFYAIEIARNREGLNDWI----
>UPI00141B1B56	UPI00141AD878
MGKEKIHINIVVIGHVDSGKSTTTGHLIYKCGGIDKRTIEKFEKEAAEMGKGSFKYAWVLDKLKAERERGITIDISLWKFETAKYYITIIDAPGHRDFIKNMITGTSQADCAVLIVAAGVGEFEAGISKNGQTREHALLAYTLGVKQLIVGVNKMDSTEpaYSEKRYDEIVKEVSAYIKKIGYNPATVPFVPISGWHGDNMLEPSPNMPWFKGWKVERKEGNASGVSLLEALDTILPPTRPTDKPLRLPLQD-----AESYGNDPDIEMAWAMRAMQHAEVYYKLISSVDPQFLKLTKVDDQIYSEFRKNF----ETLRIDVLDPEELKSESAKEKWRPFCLKFNGIVEDFNYGTLLRLDCSQGYTEENTIFAPRIQFFAIEIARNREGYN-------
>A0A091MAE8	UPI000520F76E
MGKEKTHINIVVIGHVDSGKSTTTGHLIYKCGGIDKRTIEKFEKEAAEMGKGSFKYAWVLDKLKAERERGITIDISLWKFETSKYYVTIIDAPGHRDFIKNMITGTSQADCAVLIVAAGVGEFEAGISKNGQTREHALLAYTLGVKQLIVGVNKMDSTEppYSQKRYEEIVKEVSTYIKKIGYNPDTVAFVPISGWNGDNMLEPSSNMPWFKGWKVTRKDGNASGTTLLEALDCILPPTRPTDKPLRLPLQD-----------------------------------SVDPKFLNLTKVDDQIYSEFRKTFRDLK----IDVLDPEDLKSEPAKEKWRPFCLRFEGVVEDFNYGTLLRLDCRKDYTEENTIFATRIQFFAIEIARNREGCNSVVYG--
>A0A7L2YBV2	A0A7L2Z789
MGKEKTHINIVVIGHVDSGKSTTTGHLIYKCGGIDKRTIEKFEKEAAEMGKGSFKYAWVLDKLKAERERGITIDISLWKFETTKYYITIIDAPGHRDFIKNMITGTSQADCAVLIVAAGVGEFEAGISKNGQTREHALLAYTLGVKQLIVGINKMDSTEppYSEKRYDEIVKEVSAYIKKIGYNPATVPFVPISGWHGDNMLEPSPNMPWFKGWKVERKEGNASGVSLLEALDTILPPTRPTDKPLRLPLQD--------------------------------LISSVDPKFLKLTKVDDQIYSEFRKNF---RDLQ-IDLLDPEDLKSEPAKEKWRPFCLRFEGVVEDFNYGTLLRLDCRKGYTEENTIF--------------------------
>A0A4Z1HEY7	A0A4Z1HGX5
--------SIKVVGPAGVGKATSIGCMLFKYGGIPMDIMEVFQRD------GITKYDQVPAKLAALK--------VVPTFDIPKYHISILDS-----------SSDKKADCTILITS--PDKLLENVNND--------MKSTMAIQEsdkIIILLNKMDMYDWSEEQFRRSKKEILDYLISLGKDITRVVIVPVSSTGGDNYIGTSLKSSWYVENSKPSA-------TVLDALTSV--------------------FDAEKADNFEDIEKQFAVKAVQHMSTYWAILEKVRGSSLRLTKIDNEIYEHLVKDFPE---LDPAATINEDEMKSKTGKERWRNFMMKYEKTVEDYNFGTMLRTSPKSEYEQDATIFVPRMQFYAYEIARNRKGLNDWI----
>A0A7L0HSF4	A0A7L0I1J8
MGKEKTHINIVVIGHVDSGKSTTTGHLIXP-------SPMGWEGAVTGMGKGSFKYAWVLDKLKAERERGITIDISLWKFETTKYYITIIDAPGHRDFIKNMITGTSQADCAVLIVAAGVGEFEAGISKNGQTREHALLAYTLGVKQLIVGINKMDSTEppYSEKRYDEIVKEVSAYIKKIGYNPATVPFVPISGWHGDNMLEPSPNMPWFKGWKVERKEGNASGVSLLEALDTILPPTRPTDKPLRLPLQD-----------------------------------------------------------------------------------KWRPFCLRFEGLVEDFNYGTLLRLDCSQGYTEENTIF-GGIQFFAIEIARNREGCNSVVYG--
>UPI0019627FDE	UPI001965FFF0
MGKEKTHINIVVIGHVDSGKSTTTGHLIYKCGGIDKRTIEKFEKEAAEMGKGSFKYAWVLDKLKAERERGITIDISLWKFETSRYYVTIIDAPGHRDFIKNMITGTSQADCAVLIVAAGVGEFEAGISKNGQTREHALLAYTLGVKQLIVGVNKMDSTEppYSQKRYEEIVKEVSTYIKKIGYNPDTVAFVPISGWNGDNMLEPSTNMTWFKGWKINRKDGNIAGTTLLEALDAIQPPTRPTDKPLRLPLQD-----AEAYGNDPQLEMMWAMKAFQHAEIYFNLISSVDPKFLRLTKADDNIYKEFREKFPNL----NIHILDPEELKSEQAKEEWRPFCMQFDGTVEDYNYGTLLRLNSEKDYTEENTIFATRIQFYAIEIARNREGYNNTV----
>A0A4D9E4I7	A0A4D9EJN6
MGKEKTHINIVVIGHVDSGKSTTTGHLIYKCGGIDKRTIEKFEKEAAEMGKGSFKYAWVLDKLKAERERGITIDISLWKFETTKYYITIIDAPGHRDFIKNMITGTSQADCAVLIVAAGVGEFEAGISKNGQTREHALLAYTLGVKQLIVGINKMDSTEppYSEKRYDEIVKEVSAYIKKIGYNPATVPFVPISGWHGDNMLEPSPNMPWFKGWKVERKEGNASGVSLLEALDTILPPTRPTDKPLRLPLQD-----AEAYGNDPNIEMIWAMKAYQHAEVYFNLISSVDPKFLKLTKVDDQIYAEFRKSFGDLK----INVLDPEELKSELAKAKWRPFCMQFDGVVEDFNYGTLLRLDCTKDYTEENTIFVTRIQFFAIETARNREGYNNVVYSQ-
>A0A1A6HLP3	A0A1A6GZ48
MGKEKTHINIVVIGHVDSGKSTTTGHLIYKCGGIDKRTIEKFEKEAAEMGKGSFKYAWVLDKLKAERERGITIDISLWKFETTKYYITIIDAPGHRDFIKNMITGTSQADCAVLIVAAGVGEFEAGISKNGQTREHALLAYTLGVKQLIVGVNKMDSTEpaYSEKRYDEIVKEVSAYIKKIGYNPATVPFVPISGWHGDNMLEPSPNMPWFKGWKVERKEGNASGVSLLEALDTILPPTRPTDKPLRLPLQD-----AESYGNDPDIEMAWAIRAMQHAEVYYKLISSVDPQFLKLTQVDDQIYSEFRKNFEKL----RVDVLDPEELKSESAKEKWRPFCLKFEGIVEDYNYGTLLRLDCSQGYTEENTIFAPRIQFFAIEIARNREGYN-------
>A0A7L2W1J1	A0A7L2WHX4
MGKEKTHINIVVIGHVDSGKSTTTGHLIYKCGGIDKRTIEKFEKEAAEMGKGSFKYAWVLDKLKAERERGITIDISLWKFETTKYYITIIDAPGHRDFIKNMITGTSQADCAVLIVAAGVGEFEAGISKNGQTREHALLAYTLGVKQLIVGINKMDSTEppYSEKRYDEIVKEVSAYIKKIGYNPATVPFVPISGWHGDNMLEPSPNMPWFKGWKVERKEGNASGVSLLEALDTILPPTRPTDKPLRLPLQD----------------------------------------------------------------------------------QKWRPFCLRFEGVVEDFNYGTLLRLDCRKDYTEENTIFATRIQFFAIEIARNREGCN-------
>A0A1L0CVE2	A0A1L0B4A8
MGKEKLHINVVVIGHVDSGKSTTTGHLIYKCGGIDKRTIEKFEKEAAELGKGSFKYAWVLDKLKAERERGITIDIALWKFETPKYHVTVIDAPGHRDFIKNMITGTSQADCAILIIAGGVGEFEAGISKDGQTREHALLAFTLGVRQLIVAVNKMDSVKWDQARFTEIVKETSNFIKKVGYNPKTVAFVPISGWNGDNMIEPTTNAPWYKGWEKETKAGVSKGKTLLEAIDSCDPPSRPTDKPLRLPLQD---FEAENAENLEAIEQQFAVEAVENLETHWELLASIPGSQLKLTSQDEEIFSTFIACFPEF-TKEKLMKFDDMDLKNEKDKARWRDWSKNFEDVIYDYNFGCMLRKNSNEPYLEKNTVFSFRLQFYAIEIARNKLGLNDWV----
>A0A1E5REI1	A0A1E5RFB6
MGKEKSHINVVVIGHVDSGKSTTTGHLIYKCGGIDKRTIEKFEKEAAELGKGSFKYAWVLDKLKAERERGITIDIALWKFETPKYQVTVIDAPGHRDFIKNMITGTSQADCAILIIAGGVGEFEAGISKDGQTREHALLAYTLGVKQLIVAINKMDSVKWDESRYQEIVKETSNFIKKVGYNPKTVAFVPISGWNGDNMIEPTTNAPWYKGWEKEVKGNVVKGKTLLEAIDSIDPPSRPTDKPLRLPLQD---FDAENADNLEDIERQFAVVAVEQAETYWNLLSSIPGSKLKLTKFDDEIYNSFIVLFPEYQDVERIKKFTEDELKTKEAKEKWRNWTKLFEEKVADFNFGTLLRTDSSAEYGQDSTIFSFRLQFYAFEIARNRHGLNDWICQKK
>A0A1Y2FDW2	A0A1Y2EU69
--KVKSHVNVVVIGHVDSGKSTTTGHLIYKCGGIDKRTIEKFEKEAAELGKGSFKYAWVLDKLKAERERGITIDIALWKFETVKYFVTVIDAPGHRDFIKNMITGTSQADCAILIIAAGTGEFEAGISKDGQTREHALLAYTLGVKQLIVAINKMDTAKYSEARFQEIIKETSNFVKKVGYNPATVAFVPISGWHGDNMIEKSPNMSWFKGWEKTVKGNTTKGFTLLEAIDAIETPVRPSDKPLRLPLQD---FDAENAGNNEEIEKQFAVKAVQHLETYWKLLSLRKGSELKLTSMDDAIYLHLCNALPEYTTKEGVSVIDEDKMKSPGGKKLWREFMMQYEHTVDDYNFGSLLRADVSKGYDEDNSIFVPRMQFLAIEIVRNRLGLNDWV----
>A0A5B0RQB5	A0A5B0NTR2
MGKEKNHVNVVVIGHVDSGKSTTTGHLIYKCGGIDKRTIEKFEKEAAELGKGSFKYAWVLDKLKAERERGITIDIALWKFETPKYYVTVIDAPGHRDFIKNMITGTSQAD-----------------------------------------------------------------------------------------------------------------------------------------------FDAANAPNLPEIEKQFAVRCIEQAETYWNLLGAIPPSKMKLTKHDDEILKEFQAAFPEMaanKDG-ALQRIDEGSLKSPEGKEAWRKYIKLFESTVSDYNFGTLIRTNAAEDYTEKNTMFITRIQFYAIEICRNRLGLND------
>A0A1P8VK20	A0A2L2T362
------------------------------------------------------------------------------------------------------------ADCAILXIAAGTGEFEAGISKDGQTREHALLAYTLGVKNLIVAINKMDTTKWSEARYQEIIKETSSFIKKVGYNPKAVAFVPISGFNGDNMLTASTNCPWYKGWEREIKSGKLSGKTLLEAIDSIEPPKRPNDK-----------FDAENAQNNEDIEKQFAVKVVQHMQTYWSILERVKGSSLRLTKIDDEIMEHLKEAFPEFDPAAKV---NEDEMKSKDGKNRWRDFMMKYEKKVDDYNFGTMVRDSAKVEYEENTTIFVPRMQFYAFEIARNRAGLNDWIYEQ-
>A0A6J2R7W6	A0A6J2PF68
MGKEKQHINIVVIGHVDSGKSTTTGHLIYKCGGIDKRTIEKFEKEAAEMGKGSFKYAWVLDKLKAERERGITIDISLWKFETSKYYVTIIDAPGHRDFIKNMITGTSQADCAVLIVAAGVGEFEAGISKNGQTREHALLAYTLGVKQLIVGINKMDSTEpnYSQKRYEEIVKEVSTYIKKIGYNPDTVAFVPISGWNGDNMLEPSPNMTWFKGWKISRKDGNASGTTLLEALDAIQSPSRPTDKPLRLPLQD--------------LEVMWAMKAYNHAEVYFNLISSVDPKFLKLTKLDDDIYSSFRETFRELD----IKLLQPDDLKSDEAKEVWRPFCNQFEGLIEDFNYGTLLRLDCERDYTEDNTIFATRTQFFAVEIARNREGCNDAVFTSK
>A0A3Q3EVY4	A0A3Q3FWV1
MGKEKLHINIVVIGHVDSGKSTTTGHLIYKCGGIDKRTIEKFEKEAAEMGKGSFKYAWVLDKLKAERERGITIDISLWKFETSKYYVTIIDAPGHRDFIKNMITGTSQADCAVLIVAAGVGEFEAGISKNGQTREHALLAYTLGVKQLIVGINKMDSTEpnYSQKRYEEIVKEVSTYIKKIGYNPDTVAFVPISGWNGDNMLEPSPNMSWFKGWKINRKDGNASGTTLLEALDAIQPPTRPTDKPLRLPLQD-----AEEYENDPRLEEMWAMKAYNHAEVYFNLISSVEPKFLKLTKLDDKIYTDFRETFKELD----IKLLKVDDLKSEQAKETWRPFCNQFEGLIEDFNYGTLLRLDCEKDYTEENTIFATRAQFFAVEIARNREGYNNAVFMSK
>A0A091JX03	UPI000529EDE5
MGKEKTHINIVVIGHVDSGKSTTTGHLIYKCGGIDKRTIEKFEKEAAEMGKGSFKYAWVLDKLKAERERGITIDISLWKFETTKYYITIIDAPGHRDFIKNMITGTSQADCAVLIVAAGVGEFEAGISKNGQTREHALLAYTLGVKQLIVGINKMDSTEppYSEKRYDEIVKEVSAYIKKIGYNPATVPFVPISGWHGDNMLEPSPNMPWFKGWKVERKEGNASGVSLLEALDTILPPTRPTDKPLRLPLQD--------------VELAWAMKAHQHAQVYFNLISSVDPKFLNLTKVDDQIYSEFRKTFRDLK----IDVLDPEELKSEPAKEKWRPFCLQFEGVVEDFNYGTLLRLDCHKGYTEENTIFATRIQFFAIEIARNREGCN-------
>A0A7K6BB59	A0A7K6AMX5
MGKEKTHINIVVIGHVDSGKSTTTGHLIYKCGGIDKRTIEKFEKEAAEMGKGSFKYAWVLDKLKAERERGITIDISLWKFETTKYYITIIDAPGHRDFIKNMITGTSQADCAVLIVAAGVGEFEAGISKNGQTREHALLAYTLGVKQLIVGINKMDSTEppYSEKRYDEIVKEVSAYIKKIGYNPATVPFVPISGWHGDNMLEPSPNMPWFKGWKVERKEGNASGVSLLEALDTILPPTRPTDKPLRLPLQD--------------VELAWAMKAHQHAEVYFNLISSVDPKFLNLTKVDDLIYSDFRKTFRDL----NVEVLDPEELKSEEAKEKWRPFCLRFEGVVEDFNYGTLLRLDCRKDYTEENTIF--------------------------
>A0A2M3ZF36	A0A2M3ZD51
MGKEKTHINIVVIGHVDSGKSTTTGHLIYKCGGIDKRTIEKFEKEAQEMGKGSFKYAWVLDKLKAERERGITIDIALWKFETSKYYVTIIDAPGHRDFIKNMITGTSQADCAVLIVAAGTGEFEAGISKNGQTREHALLAFTLGVKQLIVGVNKMDSTEppYNEARFEEIKKEVSSYIKKIGYNPAAVAFVPISGWHGDNMLEPSTKMPWFKGWAIERKEGKADGKCLIEALDAILPPTRPTDKALRLPLQD-----AEEFTNDGTVEELWAVQAVDHAEVHFNLLCSVDPRWLRLTPYDDELYDQFRRMFPDM----NVRVIDENDLKSVEGKTKWRTYMAKF-SRLEDYSVGTLLRANAEEEFRPENAILVVRAQFWAIEIARNREGANDCI----
>A0A2G4SLM0	A0A2G4SJE3
MGKEKTHVNVVVIGHVDSGKSTTTGHLIYKCGGIDKRTIEKFEKEAAELGKGSFKYAWVLDKLKAERERGITIDIALWKFETPKYNVTVIDAPGHRDFIKNMITGTSQADCGILIIAAGTGEFEAGISKDGQTREHALLAFTLGVRQLIVAINKMDTTKWSEARYNEIVKEVSSFIKKIGYNPKSVPFVPISGWHGDNMLEESNNMPWFKGWTKETKAGNKTGKTLLEAIDNIDPPTRPVDKPLRLPLQD----SADELEQLEDIEKQWAVKAMHHAETYFKLISTVDPRQLRLTSIDDEILQDFETTFPEINLVH----LDEEHFKTPAAKEKWRNFMNKYEKRVKEFNFGSLIRIDCREDYTEQNTMFGVRMQFYAIEIARNKKGLND------
>UPI000CE1B092	UPI000CE202F4
--KEKTHINVVVIGHVDSGKSTTTGHLIYKCGGIDKRTIEKFEKEAAELGKGSFKYAWVLDKLKAERERGITIDIALWKFETPKYYVTVIDAPGHRDFIKNMITGTSQADCAILIIAAGTGEFEAGISKDGQTREHALLAYTLGVKQLIVAINKMDTTKWSEARFNEIIKETSSFIKKVGYNPKTVAFVPISGFNGDNMIEPSSNCPWYKGWEKETKTKST-GKTLLEAIDSIDQPSRPSDKPLRLPLQD----NAEETENFEEIEKQFAVKVVDHMTTYWAILEKMPGSKLRLTKFDDEILEHFNREFPDF-DLKGT--INEDDMKSKAGKERWRNFIQEYEKKVEDYNYGTMLRANAAWEYGEKETIFAVRMQFYAVEIARNRAGLNDWI----
>A0A0V1PQ20	A0A0V1PVV5
MGKEKTHVNLVVIGHVDSGKSTTTGHLIYKCGGIDKRTIEKFEKEAAELGKGSFKYAWVLDKLKAERERGITIDIALWKFETPKYHVTIIDAPGHRDFIKNMITGTSQADCAILIIAGGIGEFEAGISKDGQTREHALLAYTLGVKQLIVAINKMDSVKWDKARYDEIVKETS-----------------------------------------------------------------------------MSTFKAENAENLEDIEKQFAVKAVMQAETYWSLLEKIPGSKLKLTKYDDRIYDQLLEDFPEFEDPNAAAVIEEASMKSPSGKAKWRTFCDKF-KDIEDYNFGTLLRSKATDEYSQEGTIFAVRIQFYAIEIARNRAGLNDWIASK-
>A0A0N6Y490	A0A2T4B8Z4
----------------------------------------KFEKEAAELGKGSFKYAWVLDKLKAERERGITIDIALWKFETPKYYVTVIDAPGHRDFIKNMITGTSQADCAILIIAAGTGEFEAGISKDGQTREHALLAYTLGVKQLIVAINKMDTANWAEARYQEIIKETSNFIKKVGFNPKAVAFVPISGFNGDNMLTPSTYCPWYKGWEKETKAGKFTGKTLLEAIDSIEPPKRPTDKPLRLPLQD---FNAEDAGNMEDMEKQFAVKVVQHMATYWSILEKVKGSSLRLTKIDDEIYEHLKEAFPEFDPAATI---DEDQMKSKTGKERWREFMMKYEKKVDDYNFGTMVRNNAKAEYEQDTTIFVPRMQFYAIEIARNKNGLNDWI----
>A0A316Z787	A0A316Z4J7
-------ISLVVVGHVDAGKSTLMGRLLHELGTLSDKEHTSNERASAKIGKGSFAYAWALDSSEEERERGVTIDVAQDTFLTPNRRFTLLDAPGHRDFIPNMISGAAQADAAVLVVDASKGGFESGFGERGQTREHAILVRSLGVQQLVVAVNKMDAVDYDEERFKFIVDAVKPFLAQSGFDATKVTYVPVGAAVGENLVERTADGPlasWY------------TGPSLVAVLDELAPPSRQIDAPLRMPV---SEFDANRAQNLPEIEKQMAVKCVEHAQTYWNLLEKLDARSLRLTKLDDDIYAHMLDAFPELAEgaagDAAVGKIDEEEMKSESGKTRWREFIARYEGKVTDYNFGTLIRTDASEEYTQFNTTFVTRMQFYVYEIARNRRGLNDWV----
>A0A7J7YL96	A0A7J7V6F7
MGKEKTHINIVVIGHVDSGKSTTTGHLIYKCGGIDKRTIEKFEKEAAEMGKGSFKYAWVLDKLKAERERGITIDISLWKFETSKYYVTIIDAPGHRDFIKNMITGTSQADCAVLIVAAGVGEFEAGISKNGQTREHALLAYTLGVKQLIVGVNKMDSTEppYSQKRYEEIVKEVSTYIKKIGYNPDTVAFVPISGWNGDNMLEPSANMPWFKGWKVTRKDGNASGTTLLEALDCILPPTRPTDKPLRLPLQD-----AESYGNDPDIEMAWAMRAMQHAEVYYKLISSVDPQFLKLTKVDDQIYTEFRKKFEKL----RIDVLDPEELKSISAKEKWRPFCLKFDGVIEDFNYGTLLRLDCSQGYTEENTIFAPRIQFFAIEIARNREGHN-------
>A0A671F3D8	A0A7J8AWK7
MGKEKTHINIVVIGHVDSGKSTTTGHLIYKCGGIDKRTIEKFEKEAAEMGKGSFKYAWVLDKLKAERERGITIDISLWKFETSKYYITIIDAPGHRDFIKNMITGTSQADCAVLIVAAGVGEFEAGISKNGQTREHALLAYTLGVKQLIVGVNKMDSTEpaYSEKRYDEIVKEVSAYIKKIGYNPATVPFVPISGWHGDNMLEPSPNMPWFKGWKVERKEGNASGVSLLEALDTILPPTRPTDKPLRLPLQD-----AESYGNDPDIEMAWAMRAMQHAEVYYKLISSVDPQFLKLTKVDDQIYSEFRKTFEKL----RIDVLDPDELKSVSAKEKWRPFCLKFDGVVEDFNYGTLLRLDCSQGYTEENTIFAPRIQFFAIEIARNREGHN-------
>UPI001A9BF2B8	UPI001A9B5694
MGKEKTHINIVVIGHVDSGKSTTTGHLIYKCGGIDKRTIEKFEKEAAEMGKGSFKYAWVLDKLKAERERGITIDISLWKFETSKYYVTIIDAPGHRDFIKNMITGTSQADCAVLIVAAGVGEFEAGISKNGQTREHALLAYTLGVKQLIVGVNKMDSTEppYSQKRYEEIVKEVSTYIKKIGYNPDTVAFVPISGWNGDNMLEPSANMPWFKGWKVTRKDGNASGTTLLEALDCILPPTRPTDKPLRLPLQD-----AESYGNDPDIEMAWAMRAMQHAEIYYKLISSVDPQFLKLTKVDDQIYSEFRENFKNL----RIDILDPEELKSESAKEKWRPFCLKFDGIVEDFNYGTLLRLNCSQGYTEENTIFAPRIQFFAIEIARNREGYN-------
>A0A292PZ45	A0A292PPA1
MGKEKTHVNVVVIGHVDSGKSTTTGHLIYKCGGIDKRTIEKFEKEAAELGKGSFKYAWVLDKLKAERERGITIDIALWKFETPKYYVTVIDAPGHRDFIKNMITGTSQADCAILIIAAGTGEFEAGISKDGQTREHALLAYTLGVKQLIVAINKMDTTKWSEDRYKEIVKETSNFIKKVGFNPKSVAFVPISGFNGDNMIDVSSNCPWYKGWDKETKAGKSSGKTLLDAIDAIEPPSRPSDKPLRLPLQD---FKAEGAQNLQDIEKQFAVKAVIHAQTYWSILERRAGTDLRLTRMDQEIYDHLLETFP---DFDPGKQLNEEEMKSKSGKEKWRNFLIKYEKRVEDYNFGTLLRTDAKVEYEKDTTIFgeppLTRL-FYAIEIARNRGGLNDWI----
>A0A6F9DBH2	A0A6F9DNG6
MGKEKIHINIVVIGHVDSGKSTTTGHLIYKCGGIDKRAIEKFEKEAQEMGKGSFKYAWVLDKLKAERERGITIDIALWKFNTAKYQVTIIDAPGHRDFIKNMITGTSQADCAVLIVAAGVGEFEAGISKNGQTREHALLAYTLGVKQMIVAINKMDNTepKYSGDRFNEIVKEVSTYLKKVGYNPKTVPFIPISGWHGDNMIEPSTNMSWYKGWTRdeivQKKTNNLSGKTLLEGLDAISEPKRPTDKPLRLPLQD----------NSESVEHAWAYKAMGEADTHYNIITSVDPDFLTLSEQDDKIYEEFRSSFPDF-DINMI---NEDEMKSAEGKKKWRTFCNKFD-SMQNFNYGCLVRINPMEDYNANNCTFATHIQYLAIEIARNREGI--------
>H0ZR08	UPI0013F2A1D6
MGKEKTHINIVVIGHVDSGKSTTTGHLIYKCGGIDKRTIEKFEKEAAEMGKGSFKYAWVLDKLKAERERGITIDISLWKFETSKYYVTIIDAPGHRDFIKNMITGTSQADCAVLIVAAGVGEFEAGISKNGQTREHALLAYTLGVKQLIVGVNKMDSTEppYSQKRYEEIVKEVSTYIKKIGYNPDTVAFVPISGWNGDNMLEPSSNMPWFKGWKITRKDGSASGTTLLEALDCILPPTRPTDKPLRLPLQD-----AEAFGNDPRVELAWAMRAHQHAQVYFNLICSVDPQFLRLTPMDERIYENFRGTFRNL----RLDRLDPEELKSEPAKAKWRPFCLAFEGLVEDFNFGTLLRLDARGAYTEENTILATRIQFLAIEIARNREGCN-------
>UPI001A95F856	UPI001A99CF6D
--------------------------------------------------------------------------------------------------------------------------------------------FPLGVKQLIVGVNKMDSSKppYSKTCYGEVQKEVSSSIKKLGYDPAAVAFVPIAG--------------------------------------------------------------AEEFGNDELVEEMWALKAMDHAEVYFNLLTSVHPSCLHLTPYDDQIYQAFREDFPDLK----LELITDDTLKSEDAKIRWRTFAEKF-NKLDDYAYGTLIRSDSSKEFSPENSLLVVRIQFLAIEIARNREGLND------
>A0A1V6NPD6	A0A1V6NNS4
MGKeERSHINIVVIGHVDSGKSTTTGHMIYKCGGIDQRTIEKFEKEAAELGKGSFKYAWVLDKLKAERERGITIDIALWKFQTAKYEVTVIDAPGHRDFIKNMITGTSQADCAILIIASGTGEFEAGISKDGQTREHALLAFTLGVKQLIVALNKMDTCKWSEERYNEIVKETSNFIKKVGYNPKSVPFVPISGFNGDNMLEASTNCPWYKGWEKETKAGKSSGKTLLEAIDAIETPVRPSNKPLRLPLQD---FNPDEAENLEDMEKQFAVKAVEHLMTYWAILEKVKGSQLRLTKQDNEIYESFMEAFP---DFDPAGTLVEDEMKSKAGKEKWRTWMMKWD-KIEDFNFGTMIRTRADAEYDQETTIFGVRMQFYAVEIARNRAGLNDWI----
>A0A1V6R7M7	A0A1V6RHF5
MGKeERSHINIVVIGHVDSGKSTTTGHMIYKCGGIDQRTIEKFEKEAAELGKGSFKYAWVLDKLKAERERGITIDIALWKFQTAKYEVTVIDAPGHRDFIKNMITGTSQADCAILIIASGTGEFEAGISKDGQTREHALLAFTLGVKQLIVALNKMDTCKWSEERYNEIVKETSNFIKKVGYNPKSVPFVPISGFNGDNMLEASTNCPWYKGWEKETKAGKSTGKTLLEAIDAIETPVRPSNKPLRLPLQD---FNPEEAENLEDMEKQFAVKAVEHLMTYWAILEKVKGSQLRLTKQDNDIYESFMEAFPDFDPAETL---VEEEMKSKAGKEKWRTWMLKWD-KIEDFNFGTMIRTRADAEYDQDTTIFGVRMQFYAVEIARNRAGLNDWI----
>A0A1V6Y3Q8	A0A1V6XVF1
MGKeERSHINIVVIGHVDSGKSTTTGHMIYKCGGIDQRTIEKFEKEAAELGKGSFKYAWVLDKLKAERERGITIDIALWKFQTSKYEVTVIDAPGHRDFIKNMITGTSQADCAILIIASGTGEFEAGISKDGQTREHALLAFTLGVKQLIVALNKMDTCKWSEERYNEIVKETSSFIKKVGYNPKSVPFVPISGFNGDNMLEASTNCPWYKGWEKETKAGKSTGKTLLEAIDAIEPPVRPSNKPLRLPLQD---FNPEEAENLEDMEKQFAVKAVEHLMTYWAILEKVKGSQLRLTKQDDDIYNSFMEAFP---DFDPAGTLVEDEMKSKAGKEKWRTWMMKW-NKIDDFNFGTMIRTRADAEYDQETTIFGVRMQFYAVEIARNRAGLNDWI----
>A0A1A7X8D1	A0A1A7YUK2
MGKEKTHINIVVIGHVDSGKSTSTGHLIYKCGGIDKRTIEKFEKEAAEMGKGSFKYAWVLDKLKAERERGITIDIALWKFETSKYYVTIIDAPGHRDFIKNMITGTSQADCAVLIVAAGVGEFEAGISKNGQTREHALLAFTLGVKQLIVGVNKMDSTEppYSQARFEEIQKEVSTYIKKIGYNPVAVAFVPISGWHGDNMLEASDKMGWFKGWKIERKDGNASGTTLLEALDAILPPSRPTDKPLRLPLQD-----AEAYGNDPRLEVMWAMKAYNHAEVYFNLISSVDPKFLKLTKLDDKIYSSFRETFKELE----IKQLKEDDLKSEQAKERWRLFCNQFEGLVEDFNYGTLLRLDCEKDYSEENTIFATRVQFFAIEIARNREGYNDTVHRSK
>A0A3P7N8L2	A0A3P7KXG3
MSKEKTHISIVFIGHVDSGKSTTVGHLLYKCGAIKQKTIEQYEKESSQMGKGSFKYAWVLDRLKAERER-------------------VIDAPGHRDFVKNTITGTSQADCAVLMVAAGVGEFEAGFSKEGQTREHALLAYTMGVKELIVGVKKMDSTEppYSEARYDEIKEEISTYLKKTGYNPIAVPFLPISGWHGDNLTEASTNMPWYKGWTCTRRSGHTTGKNLIEAIDNIEPPKRPTDKPLRLPLED-------------------------------------------------------------------------------------------FEDVIEDFNQGTLLRLDANKGYDEANTCVVPRIQFLALEIARNRQGLND------
>A0A347ZJW0	A0A0R3W393
------------------------------------------------MGKSSFKYAWVLDKLKAERERGITIDIALWKFETPKYLVTIIDAPGHRDFIKNMITGTSQADCAILVVAAGTGEFEAGISKNGQTREHALLAFTLGVKKLIIAVNKMDAVDYSEKRFQEISSEMKAYIKKVGYNPETVNIVPISGWVGDNMLEPSPNMPWY------------KGPTLLASIDLVEPPTRPVDKPLRLPLQD------------------WAMAAYDHAETHYNILCVVPDARiLRLSAVDDRICTAFCETFPRL----NVDCVTEDDIKSEEQKELWRSFCNEFDGVVEDYNRGTLLRLDSSR---------VPRVQFLAIEIARNRRGLNNRI----
>UPI0018B04524	A0A0D9REK7
MGKEKTHINIVVIGHVDSGKSTTTGHLIYKCGGIDKRTIEKFEKEAAEMGKGSFKYAWVLDKLKAERERGITIDISLWKFETSKYYVTIIDAPGHRDFIKNMITGTSQvgeinnsrcffflempvlcigfvlwrvdrdmsllslkADCAVLIVAAGVGEFEAGISKNGQTREHALLAYTLGVKQLIVGVNKMDSTEppYSQKRYEEIVKEVSTYIKKIGYNPDTVAFVPISGWNGDNMLEPSANMPWFKGWKVTRKDGNASGTTLLEALDCILPPTRPTDKPLRLPLQD-----AESYGNDPDIEMAWAMRAMQHAEVYYKLISSVDPQFLKLTKVDDQIYSEFRKNF----ETLRIDVLDPEELKSESAKEKWRPFCLKFNGIVEDFNYGTLLRLDCSQGYTEENTIFAPRIQFFAIEIARNREGYN-------
>A0A5N6JZC6	A0A5N6K8J3
MGKEKTHINVVVIGHVDSGKSTTTGHLIYKCGGIDKRTIEKFEKEAAELGKGSFKYAWVLDKLKAERERGITIDIALWKFETPKYYVTVIDAPGHRDFIKNMITGTSQADCAVLIIAAGTGEFEAGISKDGQTREHALLAYTLGVKQLIVAINKMDTTKWSEDRYQEIIKETSNFIKKVGYNPKTVPFVPISGFNGDNMIDNSTNCPWYKGWEKEAKGGAKStGKTLLEAIDAIDPPSRPTDKPLRLPLQD---FDAEKADNFEDIEKQFAVKAVQHMSTYWAILEKVRGSSLRLTKIDNEIYEHLMKDFPDFDPAATI---NEDEMKSKTGKERWRNFLMTYEKKVDDYNFGTMLRANPKWEYGQDETIFVPRMQFYAIEIARNRKGLNDWI----
>A0A2K6MT73	UPI00083C4A7C
MGKEKTHINIVVIEHIDSGKSTTTGHLIYKCGGIDKRTIEKFEKEAAEMGKGSFKYAWVLDKLKAERERGITIDSSLWKFETNKYYVTIIAAPRHRDFIKNMITGTSQADCAVLIVAAGAGEFQAGISKNGQTREHALLAYTLGVKQLIVGVNKMDSTEppYSQKRYEEIVKEVSTYIKKIGYNPDTVAFVPISGWNGDNMLEPSANMPWFKGWKVTRKDGNASGTTLLEALDCILPPTHPTDKPLRLPLQD-----AESYGNDPDIEMAWAMRAMQHAEVYYKLISSVDPQFLKLTKVDDQIYSEFRKNF----ETLRIDVLDPEELKSESAKE---------------------------------------------------------------
>A0A3Q0QQD9	A0A3Q0SN01
MGKEKIHINIVVIGHVDSGKSTTTGHLIYKCGGIDKRTIEKFEKEAAEMGKGSFKYAWVLDKLKAERERGITIDIALWKFETSKYYVTIIDAPGHRDFIKNMITGTSQADCAVLIVAAGVGEFEAGISKNGQTREHALLAYTLGVKQLIVGVNKMDSTEppYSQKRFEEITKEVSAYIKKIGYNPATVAFVPISGWHGDNMLEPSDKMAWFKGWKIERKEGGATGTTLLEALDSIMPPSRPTDKPLRLPLQD-----AEAYGNDPRLEVMWAMKAYNHAEVYFNLISSVDPKFLKLTKLDDRIYSSFRETF---KDLD-VKLLQADDLKSEEAKERWRPFCNQFEGLVEDFNYGTLLRLDCEKDYTEENTIFATRVQFFAIEIARNREGYNDVVFRSK
>UPI00122D6027	G1QK80
MGKEKTHINIVVIGHVDSGKSTTTGHLIYKCGGIDKRTIEKFEKEAAEMGKGSFKYAWVLDKLKAERERGITIDISLWKFETSKYYVTIIDAPGHRDFIKNMITGTSQvgginnhsfldpkrpvlytgfvlwrvdrdmsllslkADCAVLIVAAGVGEFEAGISKNGQTREHALLAYTLGVKQLIVGVNKMDSTEppYSQKRYEEIVKEVSTYIKKIGYNPDTVAFVPISGWNGDNMLEPSANMPWFKGWKVTRKDGNASGTTLLEALDCILPPTRPTDKPLRLPLQD-----AESYGNDPDIEMAWAMRAMQHAEVYYKLISSVDPQFLKLTKVDDQIYSEFRKNF----ETLRIDVLDPEELKSESAKEKWRPFCLKFNGIVEDFNYGTLLRLDCSQGYTEENTIFAPRIQFFAIEIARNREGYN-------
>A0A4W5N1Q1	A0A4W5ML21
MGKEKLHINIVVIGHVDSGKSTTTGHLIYKCGGIDKRTIEKFEKEAAEMGKGSFKYAWVLDKLKAERERGITIDISLWKFETSKYYVTIIDAPGHRDFIKNMITGTSQADCAVLIVAAGVGEFEAGISKNGQTREHALLAYTLGVKQLIVGINKMDSTEpnYSQKRYEEIVKEVSTYIKKIGYNPDTVAFVPISGWNGDNMLEASPNMTWFKGWKITRKDGSSSGTTLLEALDAIQPPSRPTDKPLRLPLQD-----AEAYGNDPQLEVMWAMKAYNHAEIYFNLISSVDPSNLKLTKVDDRIYTSFRESFSDL----NIKNLDPDMLKTADAKEKWRPFCNQFDGVVEDFNYGTLLRLDCEKDYTEENTIFATRIQFFAIEIARNREGFN-------
>A0A420IIP1	A0A420IGX5
MGKEKSHINVVVIGHVDSGKSTTTGHLIYKCGGIDKRTIEKFEKEAAELGKGSFKYAWVLDKLKAERERGITIDIALWKFETPKYFVTVIDAPGHRDFIKNMITGTSQADCAILIIAAGTGEFEAGISKDGQTREHALLAYTLGVKQLIVAINKMDTTKWSESRFMEIIKETSNFIKKVGFNPKTVPFVPISGFNGDNMIEVSTNCPWYKGWNKESKAGSFSGKTLLEAIDSIEPPSRPTDKPLRLPLQD---FKADQADNLEDIEKQFAVKAVQHMATYWSLLEKVPGSSLKLTKMDDAIYEHFKRDFPEFDPAATI---DENEMKSKKGKEMWRKFMMHYEKKIDDYSFGTILRSNPTWEYGNEETIFVPRMQFYAIEIARNKNGLNDWVHEQ-
>A0A545A225	A0A544ZS82
MGKEKNHINVVVIGHVDSGKSTTTGHLIYKCGGIDKRTIEKFEKEAAELGKGSFKYAWVLDKLKAERERGITIDIALWKFETPKYFVTVIDAPGHRDFIKNMITGTSQADCAILIIAAGTGEFEAGISKDGQTREHALLAFTLGVKQLIVAINKMDTTKWSETRFMEIIKETSNFIKKVGFNPKTVPFVPISGFNGDNMIEVSTNCPWYKGWNKESKAGSFSGRTLLEAIDAIEPPSRPTDKPLRLPLQD---FNPEEAGNMEEMEQQFAVKVVQHLHTYWSILERVPGSSLRLTKLDDEIYEHLKTEFP---DFDPAATLNEDDMKSKAGKERWRKFMMTYEGKVDDYNFGTMLRSSAKSEYDEDTTIFVPRMQFYAIEIARNKNGLNDWISEKK
>UPI0011E9F008	UPI0011EA05F7
MGKEKTHVNVVIIGHVDSGKSTTTGHLVYKCGGIDQRRLEKFEKAANEMGKSSFKFAWVLDKLKAERERGITIDITLLKFNTQKYTMTVIDAPGHRDFIKNMITGTSQADVALLVVSAAKGEYEAGVSRSGQTREHALLAYTLGVKQIIVCVNKMDLTEppYSQSRFEEVVRGVSSFLKKIGYDTTAVPFVPISGWTGENMISATQKMPWFQGWKVRRREGNKSGRTLLEVLDSIQPPVRTINKPLRLPLQD-----AEAYGNDPRLEVMWAMKAYNHAEVYFNLISSVDPKFLKLTKLDDRIYSSFRETF---KDLD-VKLLQADDLKSEESKERWRPFCNQFEGLVEDFNYGTLLRLDCEKDYTEENTIFATRVQFFAIEIARNREGYNDAVFRSK
>A0A7N6BGJ6	A0A7N6AN40
MGKEKLHINIVVIGHVDSGKSTTTGHLIYKCGGIDKRTIEKFEKEAAEMGKGSFKYAWVLDKLKAERERGITIDISLWKFETSKYYVTIIDAPGHRDFIKNMITGTSQADCAVLIVAAGVGEFEAGISKNGQTREHALLAYTLGVKQLIVGVNKMDSTEpnYSQKRYEEIVKEVSTYIKKIGYNPDTVAFVPISGWNGDNMLEPSPNMTWFKGWKINRKEGNASGTTLLEALDAIQPPTRPTDKPLRLPLQD-----AEAYGNDPRLEVMWAMKAYNHAEVYFNLISSVEPKFLKLTKQDDQIYSAFRETFKDFD----IKLLKEDELKSEEAKERWRPFCNQFEGLVEDFNYGTLLRLDCEKDYTEENTIFATRIQFFAIEIARNREGYNDAVYKSK
>A0A670ICE5	A0A670J366
MGKEKTHINIVVIGHVDSGKSTTTGHLIYKCGGIDKRTIEKFEKEAAEMGKGSFKYAWVLDKLKAERERGITIDISLWKFETSKYYVTIIDAPGHRDFIKNMITGTSQADCAVLIVAAGVGEFEAGISKNGQTREHALLAYTLGVKQLIVGVNKMDSTEppYSQKRYEEIVKEVSTYIKKIGYNPDTVAFVPISGWNGDNMLEPSSNMPWFKGWKVTRKDGNASGTTLLEALDSILPPTRPTDKPLRLPLQD-----AEAYGNDPTVEMIWAMKAHQHAEVYFNLISSVDPKFLKLTKADDQIYTEFRKDFNRLK----IDVLDPEDLKSEPAKEKWRPFCLQFDGVVEDFNYGTLLRLDCSKGYTEENTVFATRIQFFAIEIARNREGYN-------
>A0A653BF19	A0A653D3R2
MGKEKTHINIVVIGHVDSGKSTSTGHLIYKCGGIDKRTIEKFEKEAQEMGKGSFKYAWVLDKLKAERERGITIDIALWKFETSKYYVTIIDAPGHRDFIKNMITGTSQADCAVLIVAAGTGEFEAGISKNGQTREHALLAFTLGVKQLIVGVNKMDSTEppYSETRFEEIKKEVSSYIKKIGYNPAAVPFVPISGWHGDNMLEPSDKMPWFKGWNIERKEGKAEGKTLIEALDAILPPSRPTEKPLRLPLQD-----AEEFENDQSIEAMWAIKAYEHAEIHFNLLCSVDPQSLKLTPLDDLIYKVFREEFPDLK----IDILREDDLKNPKAKEKWRPFCEQFKDIIEDYSFGTLLRIDASEDYSDKNSILVTRIQFFAIEIARNREGINN------
>UPI000B92D9A8	UPI000B929F87
MGKEKTHINIVVIGHVDSGKSTTTGHLIYKCGGIDKRTIEKFEKEAQEMGKGSFKYAWVLDKLKAERERGITIDIALWKFETAKYYVTIIDAPGHRDFIKNMITGTSQADCAVLIVAAGTGEFEAGISKNGQTREHALLAFTLGVKQLIVGVNKMDSTEppYHEARYEEIKKEVSSYIKKIGYNPATVAFVPISGWHGDNMLEPSDKMPWFKGWNIDRKDGKVEGKTLIEALDAIQPPSRPTEKPLRLPLQD-----AEEFGNDETLEHLWAARAMEHSDIYFNVLCSVDTRWLKLTPHDDLIYTHFRQDFPDL-DVAYIK---ENEIKNNVNKAKWRAYCEKFKTIVEDYSFGTLMRADTNGDYSESNTILVPRVQFYAIEIARNREGLNN------
>A0A1Y2GWP2	A0A1Y2GGL9
MGKEKTHVNVVVIGHVDSGKSTTTGHLIYKCGGIDKRTIEKFEKEAAELGKGSFKYAWVLDKLKAERERGITIDIALWKFETPKYYVTVIDAPGHRDFIKNMITGTSQADCAILIIAAGTGEFEAGISKEGQTREHALLAFTLGVKQLIVAINKMDSTKWNKERFEEIVKEVSTFVKKVGYNPKAVAFVPISGWHGDNMLEESVNMPWYKGWVKETKGGEVKGRTLLDAIDAIEPPARPTDKPLRLPLQDMSLPSADELEQLEEIEKQWAVKAMHHAETYFSLLQAMDGSKLKLTKIDDEIYNDFISTFgADFKiDVLDENK----DFKSPEMKEKWRNFINKYEgGKVTDYNFGSLLRIDASKEYTEDNSMFVTRMQFLAIEIARNKAGLN-------
>A0A654H7H2	A0A654GKR1
--KEKLHINIVVIGHVDSGKSTSTGHLIYKCGGIDKRTIEKFEKEAQEMGKGSFKYAWVLDKLKAERERGITIDIALWKFATAKYNVTVIDAPGHRDFIKNMITGTSQADCAVLIVAAGVGEFEAGISKDGQTREHALLAFTLGVKQLIVGVNKMDSTEppYSEDRFLEIKKEVSNYIKRVGYNPDTVPFVPISGWHGDNMIEASTNMPWYKGWTCTRGGTTTTGKTLLEAMDNIEPPKRPTDKPLRLPLQD----------NDSSIEMSWAIAAYDHAETHFSLLCVVPDCRqLRLSSNDDLIYKKFRQAFP---DLE-IEHLSEEMLKSPEQKELWRPFCMEFEGVIEDFNQGTLLRLDANKGYDEANTCVVPRIQFLAIEIARNRQGLND------
>A0A151XEX5	A0A151XCV1
MGKEKIHINIVVIGHVDSGKSTTTGHLIYKCGGIDKRTIEKFEKEAQEMGKGSFKYAWVLDKLKAERERGITIDIALWKFETSKYYVTIIDAPGHRDFIKNMITGTSQADCAVLIVAAGTGEFEAGISKNGQTREHALLAFTLGVKQLIVGVNKMDSTEppYSETRFEEIKKEVSSYIKKIGYNPAAVAFVPISGWHGDNMLEVSAKMPWFKGWAVERKEGKAEGKCLIEALDAILPPTRPTDKALRLPLQD------------------WAIKAMEHAEVYFNILCSVDPKFLKLTPHDEQIYKTFKDTFPNM----NVDKVDEDELKSSEGKIKWRFFCEQFKDVVEDYSFGTLLRADCTGDYSEQNSILTTRIQFYAIELARNREGFNDGV----
>UPI0005EEB320	UPI0005F0C08F
MGKEKIHINIVVIGHVDSGKSTTTGHLIYKCGGIDKRTIEKFEREAQEMGKGSFKYAWVLDKLKAERERGITIDIALWKFETAKYYVTIIDAPGHRDFIKNMITGTSQADCAVLIVAAGIGEFEAGISKNGQTREHALLAFTLGVKQLIVGVNKMDSTEppYSETRFEEIKKEVSSYIKKIGYNPAAVAFVPISGWHGDNMLEVSAKMPWFKGWAVERKEGKAEGKCLIEALDAILPPTRPTDKALRLPLQD-----AEEFENDPSVEAMWAMKAMEHAEVYFNILCSVDPKLLKLTPHDEQIYKTFKDTFSGMK----VDKVDEDELKSSEGKIKWRFFCEQFKDVVEDYSFGTLLRADCTGDYSEQNSILTTRIQFYAIELARNREGFNDGV----
>A0A0C9PM89	A0A0C9R3C7
MGKEKVHINIVVIGHVDSGKSTTTGHLIYKCGGIDKRTIEKFEKEAQEMGKGSFKYAWVLDKLKAERERGITIDIALWKFETSKYYVTIIDAPGHRDFIKNMITGTSQADCAVLIVAAGTGEFEAGISKDGQTREHALLAYTLGVKQLIVAVNKMDSVKWDESRFQEIIKETANFVKKVGFNPKTVPFVPVSGWNGDNMIEPTTNASWYKGWEKETKAGVIKGKTLLEAIDAIDPPSRPTDKPLRLPLQD-----AEEFGNDELVEEMWALKAMDHAEVYFNLLTSVHPSCLHLTPYDDQIYQAFREDFPDLK----VELITDDTLKSDDAKVRWRTFAEKF-NKLDDYAYGTLIRSDASKEFSPENSLLVVRIQFLAIEIARNREGLND------
>A0A069DYV8	A0A069DPL6
------HCNVGTIGHVDHGKTTLTAAL---------------TKVTSEAGLSKYISYEDIDRAPEEKARGITINVAHVEYSSRKRHYAHTDCPGHADYIKNMILGASQMDAAILVVAATDGQMP-------QTREHLLLAKQVGINKALVFVNKCDEVNNDVMELVEI--EMRELLSDFGFDGNVAPVI-----FGSALLALKGN---------KDELGEKSIWKLLNALDEyIPTPTRDFTSPFLLPV-------AEEFENDPQLEVMWAMKAYEHAEIYFNILCSVDPRSLRLTPRDDKIYSTFRQEFPDLD----VRILVEDELKSVEGKKKWREFCEQFKEEVEDYSFGTLIRTDVSEDYSEKNSILVTRIQFFAIEIARNREGYNDAI----
>A0A194PQM3	UPI000678A5F8
MGKEKTHINIVVIGHVDSGKSTTTGHLIYKCGGIDKRTIEKFEKEAQEMGKGSFKYAWVLDKLKAERERGITIDIALWKFETAKYYVTIIDAPGHRDFIKNMITGTSQADCAVLIVAAGTGEFEAGISKNGQTREHALLAFTLGVKQLIVGVNKMDSTEppYHEARYEEIKKEVSSYIKKIGYNPATVAFVPISGWHGDNMLEPSDKMPWFKGWTIDRKDGKVEGKCLIEALDAIQPPSRPTEKPLRLPLQD-----AEEFDNDETLEHLWAAKAMEHSDIYFNVLCSVDTRWLRLTQHDDLIYNHFRQDFPDMD----VKYINENVLKNNVNKSRWRMFCEKFKNIVEDYSFGTLLRADTNGDYSEQNTILVPRVQFYAIEIARNREGLNN------
>B8PSN7	A0A0J7K4M1
--------------------------------------------------------------------------------ETSKYYVTIIDAPGHRDFIKNMITGTSQADCAVXIVAAGTGEFEAGISKNGQTREHALLAFTLGVKQLIVGVNKMDSTEppYSETRFEEIKKEVSSYIKKIGYNPAAVAFVPISGWHGDNMLEPSSKMPWFKGWSVERKEGKADGKCLIEALDAILPPTRP----------------AKEFDNDPSVEAMWAIKAMEHAEVYFNILCSVDPKFLKLTPHDEDIYKAFKESFPDMK----VDKIDEDELKSPTEKAKWRPFCEQFKDLVEDY-----------------------------------------------
>A0A5C3M728	A0A5C3LI96
MGKEKTHVNVVVIGHVDSGKSTTTGHLIYKCGGIDKRTIEKFEKEAAELGKGSFKYAWVLDKLKAERERGITIDIALWKFETPKFMVTVIDAPGHRDFIKNMITGTSQADCAILIIAGGTGEFEAGISKDGQTREHALLAFTLGVRQLIVAVNKMDTTKWSEDRFTEIIKETSTFIKKVGYNPKTVAFVPISGWHGDNMLEESPNMPWYKGWTKETKAGVVKGKTLLDAIDAIEPPVRPSDKPLRLPLQD---FDPNNAQNLLEIEKQFAVKAVEQAQTYWNLLEKVPPKELKLTKIDDEIYDQTMKEFPELAEPphDKLVKLDENWMKTPEGKERWRKFIESYKEKVKDYNFGSLIRTDARDEYGETNTIFVTRIQFYAIEIARNRLGLNE------
>A0A0B1PNZ8	A0A085MQ96
MGKEKTHINIVVIGHVDSGKSTTTGHLIYKCGGIDKRTIEKFEKEAQEMGKGSFKYAWVLDKLKAERERGITIDIALWKFETAKYYITIIDAPGHRDFIKNMITGTSQADCAVLVVACGTGEFEAGISKNGQTREHALLAYTLGVKQMIVACNKMDTTEppFSENRYNEVVSEVSSYLKKIGYNPKAIPFVPISGWHGDNMLEPSERMPWYKGWSIERKEGNAAGKTMLEALDSILPPTRPTDKPLRLPLQD--------------VESAWAMLAYENADKHMDLISSCDCRFLHLSCCDEEIYGKFREVFPDMP----LDMIDEEVMRSAPMKERWRKFGELFKHKVEDYNFGTLLRCNVEGEYDSPNTilgksdTFVPKIQFLAIEIARNREGFN-------
>G3NBX6	G3NAU9
MGKEKIHINIVVIGHVDSGKSTSTGHLIYKCGGIDKRTIEKFEKEAAEMGKGSFKYAWVLDKLKAERERGITIDIALWKFETGRYYVTIIDAPGHRDFIKNMITGTSQADCAVLIVAAGVGEFEAGISKNGQTREHALLAFTLGVKQLIVGVNKMDSTEppYSQARFEEIQKEVSTYIKKIGYNPATVAFVPISGWHGDNMLEASSNMGWFKGWKVERKDGNASGVTLLEALDAILPPSRPTDKPLRLPLQD--------------LEVMWAMKAYNHAEVYFNLISSVDPQFLKLTKLDNEIYLSFRETF---RDLD-LKLLRAEDLKSDQAKETWRSFCNKFEGLIEDFNYGTLLRLDCEKDYTEENTIFATRTQFFAVEIARNREGFNNAVFLSK
>A0A7R8XIP5	A0A7R9A994
MQHNDSLLRFMTCGSVDDGKSTLIGRLLFDTKTILADTLTNISNTSKKRGMEAVDLSLLTDGLQAEREQGITIDVAYRYFSTGTRKYIIADAPGHEQYTRNMVTAASTANLAIILI-----DARRGVLT--QTRRHSYLAHLVGIQHIVVAVNKMDLVNYDQAIYDKICADYLAFAKEIGLaQARDIRFIPMSALNGDML--------------------------------------------------------AEEFMNDSNIEELWLMRAIDHSVVHFNLLCSVDPAHLNLSSQDDVIYYKFREKFPNL----RVDCVSDDILKNEVAKGEWRQFCEGFKGIIEDYNFATLLRLDSSGEYTEENTTLVPRIQFLAIEVARNREGCN-------
>A0A1V6NZ47	A0A1V6P156
--EERSHINIVVIGHVDSGKSTTTGHLIYKCGGIDQRTIEKFEKEAAELGKGSFKYAWVLDKLKAERERGITIDIALWKFQTAKYEVTVIDAPGHRDFIKNMITGTSQADCAILIIASGTGEFEAGISKDGQTREHALLAFTLGVRQLIVALNKMDTCKWSQDRYNEIVKETSTFIKKVGYNPKGVPFVPISGFNGDNMLEPSDNCPWYKGWEKETKAGKVTGKTLLEAIDAIETPVRPSNKPLRLPLQD---FDPEQAENLEDMEKQFAVKAVEHLMTYWAILEKVKGSQLRLTKMDDEIYESFMKEFPDFDPAATI---NEDEMKSKAGKEKWRKWVSQFEKKIDDFNFGTIIRTRADQEYEQHNTIFGVRMQFYAIELARNRAGLNDWI----
>A0A5S6R1K6	A0A5S6QPE3
MGKEKTHINIVVIGHVDSGKSTTTGHLIYKCGGIDKRTIEKFEKEAQEMGKGSFKYAWVLDKLKAERERGITIDIALWKFETSKYYITIIDAPGHRDFIKNMITGTSQADCAVLVVACGTGEFEAGISKNGQTREHALLAYTLGVKQMIVACNKMDTTEppFSEARFNEVVSEVSSYLKKIGYNPKAIPFVPISGWHGDNMLEPSDRMSWYKGWSIERKE------------------ARPTDKPLRLPLQD--------------VESAWAMLAYENADKHMDLMLSCDCRFLHLSNCDEEIYSKFREMFPDLP----LDMIDEEEMRSKQMKQRWREFGELFKRKVPDCSFGTLLRCNADGEYDSANTILVPKIQFLAIEIARNREGFNSRFRG--
>A0A0X3PWT9	A0A183TMK9
MSKEKIHINIVVIGHVDSGKSTSTGHLIYKCGGIDKRTIEKFEKEAQEMGKGSFKYAWVLDKLKAERERGITIDIALWKFSTAKYNVTVIDAPGHRDFIKNMITGTSQADCAVLIVAAGVGEFEAGISKDGQTREHALLAFTLGVKQLIVGVNKMDSTEppYSESRFHEIKKEVSTYIKRVGYNPDAVPFVPISGWHGDNMIESSANMPWYKGWTCIRNGVTTNGKTLLEAMDNIEPPKRPTDKALRLPLQD--------------IEMSWAIAAYDHAETHFSLICVVPDCRqLRLTSNDSLIYKKFRQAFP---DME-VEHLTEEMLKSPEQKEAsyirsnirmlWRPFCMEFEGVIEDFNQGTLLRLDANKGYDEANTCVVPRIQFLAIEIARNRQGLND------
>A0A4Y7TMJ0	A0A4Y7TFB8
----KKPVSIVVIGHVDAGKSTLMGRLLYDLGRVDERTKRANEKGSANVGKSSFSWAWGLDGTLEERQRGITMDIALQILSTPNRQITVLDAPGHKDFIPNMISGASQADCALLVIDSTVGEFESGFERGGQTREHLLLVRSLGVSQVIVAVNKLDAVNWSKARYDEIKEQIKPFLVQSGFHPSKTSFIPVGAMQGVNLIaidmpEAGDLRQWY------------SGPTLVSLLDKLEPPTRDIDSPLRLPL-----FDPNNAQNLIEIEKQFAVKAVEQAQTYWNLLEKVNPQELKLTKIDDEIHEDAMTTFPEFAEPPHSKlvKLDEDWMKSNDGKKRWREFMervvptsawvgsfgplpDATRRKSRITTLGCLIRTDAEDEYGEKNTIFVTRIQFYCIEIARNKLGLN-------
>A0A1Y2B3S4	A0A1Y2AP43
MGKDKLHVNVVVIGHVDSGKSTTTGHLIYKCGGIDKRTIEKFEKEAAELGKSSFKYAWVLDKLKAERERGITIDIALWKFETPRYQVTVIDAPGHRDFIKNMITGTSQADCAILIIASGNGEFEAGISKDGQTREHALLAFTLGVRQMIVACNKMDTCKWSEDRFNEIVKEASAFLKKVGYNPKGIAFVPISGWHGDNMLEESTNMSWYKGWSKETKAGTVKGKTLLDAIDAIEPPARPTDKPLRLPLQDMSSFDPETAQNAQEIEMSFAVKTVEHLEAYEKLITGIPPHKLKLTPLDDELHSHLLEIFPEFKFEDALRNLDEDDMKSARGKERWRSFIMPYEKKLKDYNFGTLVRRDAERGYTEDNAILVTRVQFFGIEIARNRAGLNN------
>A0A0K2UJ98	UPI001AE4A8E2
MGKEKVHINIVVIGHVDSGKSTTTGHLIYQCGGIDKRTIEKFEKEAQEMGKGSFKYAWVLDKLKAERERGITIDIALWKFETPKFYVTIIDAPGHRDFIKNMITGTSQADCGVLIIASGTGEFEAGISKNGQTREHALLAYTLGVKQLIVGVNKMDSTEppYSQARFEEIKKEVSGYIKKVGYNPATVPFVPISGWHGDNMLQTSPNMSWYKGWEITRKEGKASGTTLLDALDSIVPPARPTDKPLRLPLQD----------NDERVETLWVMKAIEHAEVYFNLLCSIKPSELsRLSPDDDKIHDRFKSEFPNI-DVKVIK---ESLLKSQENKEKWRSFCKEFE-YIEDYNFGTLIRLDSELDYSEENSIITTKIQFFAIEISRNRLGYNDVI----
>UPI00189E26BB	UPI00189FD843
MGKEKLHINIVVIGHVDSGKSTTTGHLIYKCGGIDKRTIEKFEKEAAEMGKGSFKYAWVLDKLKAERERGITIDISLWKFETSKYYVTIIDAPGHRDFIKNMITGTSQADCAVLIVAAGVGEFEAGISKNGQTREHALLAYTLGVKQLIVGINKMDSTEpnYSQKRYEEIVKEVSTYIKKIGYNPDTVAFVPISGWNGDNMLEPSPNMGWFKGWKINRKDGNASGTTLLEALDAIQPPSRPTDKPLRLPLQD--------------LEVMWAMKAYNHAEVYFNLISSVDPKFLKLTKLDDDIYSSFRETF---KDLD-VKLLRADDLKSDEAKEVWRSFCNQFEGIIEDFNYGTLLRLDCERDYTDDNTIFATRTQFFAVEIARNREGYNNAVFKPK
>A0A1B1W0E0	A0A0V0GC69
------------------------------------------------------------------------------------------------------------------IVAAGSGEFEAGISKNGQTREHALLAFTLGVKQLIVGVNKMDSTEppYSETRFEEIKKEVSSYIKKIGYNPAAVAFVPISGWHGDNMLEASDKMPWFKGWAIERKEGKADGKCLIEALDAILPPSRPTDKPLRLPLQD-----AEEFENDPQLEVMWAMKAYEHAEIYFNILCSVDPRSLRLTPKDDKIYSTFRQEFPDLD----VRILVEDELKSVEGKKKWREFCEQFKEEVEDYSFGTLIRTDVSEDYSEKNSILVTRIQFFAIEIARNREG---------
>A0A2N8U8E8	A0A2N8U8Q8
MGKEKAHVNVVVIGHVDSGKSTTTGHLIYKCGGIDKRTVEKFEKEAAELGKGSFKYAWVLDKLKAERERGITIDIALWKFETPKYMVTVIDAPGHRDFIKNMITGTSQADCAILIIAGGTGEFEAGISKDGQTREHALLSFTLGVRQLIVAVNKMDTTKYSEDRFNEIVKETSNFIKKVGYNPKSVAFVPISGWHGDNMIEPTKEMPWYKGWEKETKAGKVTGKTLLDAIDAIEPPSRPTDKPLRLPLQD--TFDANKAQNLPEIEKQMAVRCVEHAQTYWNLLEKIKPSTLRLTKLDDEMYEDFQASFPEFaesTDPKSVLKINEEAMKSPVGKEKWRVFINKYENKVADFNFGTLIRTDSSDEYTQFNTTFVTRLQFYVYEIARCRRGLNDWV----
>UPI0002C63945	UPI0002C63071
MGKEKTHINIVVIGHVDSGKSTTTGHLIYKCGGIDKRTIEKFEKEAAEMGKGSFKYAWVLDKLKAERERGITIDISLWKFETSKYYITIIDAPGHRDFIKNMITGTSQADCAVLIVAGGVGEFEAGISKNGQTREHALLAYTLGVKQLLVAVNKMDSTEpaYSAARFQEITKEVSAYIKKIGYNPAAVAFVPISGWHGDNMLEPSTNMPWFKGWKVERKEGNATGVTLLEALDSILPPARPVNKPLRLPLQD-----AESYSNDPDIEMAWAMRAMQHAEVYYKLISSVDPQFLKLTRVDDQIYSEFRENFEKL----RIDVLDPEELKSESAKEKWRPFCLKFDGIVEDFNYGTLLRLDCSQGYTEENTIFAPRIQFFAIEIARNREGYN-------
>F8RHW1	G3JIJ8
---------------------------------------------------------------------------------------------------KNMITGTSQADCAILIIAAGTGEFEAGISKDGQTREHALLANTLGVKQLIVAVNKMDTAKWSETRLQEIVKETSSFIKKVGFNPDTVPFVPISGFHGDNMVLPTENMPWYTGWTKTSKAtgKTVTGKTLLQAIDAIEPPKRPTNKPLRLPLQD----SAEETTNLEDekqMEKQFAVKTVQHLETYWAILERVRGSTLRLTKLDDDIYEHLKTDFPEF-DPAAV--IDEDEMKSKTGKERWRKFMMAYEKKVEDYNFGTMLRNSPKVEYEQDTTLFVPRMQFYAVEIARNKSGLNDWI----
>A0A084ASN8	A0A084AK57
MGKdDKTHINVVVIGHVDSGKSTTTGHLIYQCGGIDKRTIEKFEKEAAELGKGSFKYAWVLDKLKAERERGITIDIALWKFETPKYYVTVIDAPGHRDFIKNMITGTSQADCAILIIAAGTGEFEAGISKDGQTREHALLAYTLGVKQLIVAINKMDTTNWSEARFQEIIKETSNFIKKVGYNPKTVAFVPISGFHGDNMLAPSSNCAWYKGWEKETKAGKSTGKTLLEAIDAIEPPKRPTDKPLRLPLQD---FNAEDAGNMEDMEKQFAVKTVQHMQTYWAILEKVKGSSLRLTKMDDDIYNHLKEAFPEFDPAATV---DEDEMKSKAGKERWRKFMMAYEKKIDDYNFGTMVRNSPKAEYEEDTVIFVPRMQFYALEIARNRHGLNDWIYEQ-
>A0A182SXI3	A0A182SMD7
MGKEKTHINIVVIGHVDSGKSTTTGHLIYKCGGIDKRTIEKFEKEAQEMGKGSFKYAWVLDKLKAERERGITIDIALWKFETAKYYVTIIDAPGHRDFIKNMITGTSQADCAVLIVAAGTGEFEAGISKNGQTREHALLAFTLGVKQLIVGVNKMDSTEppYNEARFEEIKKEVSSYIKKIGYNPAAVAFVPISGWHGDNMLEPSTKMPWFKGWAIERKEGKADGKCLIEALDAILPPSRPTDKPLRLPLQD--------------VEELWAVKAVDHAEVHFNLLCSVDPRLLRLTPYDDEIYDQFRRMFPDMD----VRVVNETELKNSDAKSKWRAYVEKF-NRLEDFSYGTLLRADAEEEFRPENAILVVRIQFWAIEVARNREGHND-IVRMK
>A0A084WN46	A0A084VF04
MGKEKTHINIVVIGHVDSGKSTTTGHLIYKCGGIDKRTIEKFEKEAQEMGKGSFKYAWVLDKLKAERERGITIDIALWKFETSKYYVTIIDAPGHRDFIKNMITGTSQADCAVLIVAAGTGEFEAGISKNGQTREHALLAFTLGVKQLIVGVNKMDSTEppYNEARFEEIKKEVSSYIKKIGYNPTAVAFVPISGWHGDNMLEPSTKMPWFKGWAIERKEGKADGKCLIEALDAILPPSRPTDKPLRLPLQD--------------VEELWAVKAVDHAEVHFNLLCSVDPRLLRLTPYDDEIYEQFRRMFPDM----NVQVINENELKSPEGKAKWRAYMEKF-NRLEDYSYGTLLRANADEEFRPENAILVVRIQFWAIEIARNREGHNDSI----
>UPI000D0A678B	UPI000D09ED42
MGKEKLHINIVVIGHVDSGKSTTTGHLIYKCGGIDKRTIEKFEKEAAEMGKGSFKYAWVLDKLKAERERGITIDISLWKFETSRYYVTIIDAPGHRDFIKNMITGTSQADCAVLIVAAGVGEFEAGISKNGQTREHALLAYTLGVKQLIVGVNKMDSTEpnYSQKRYEEIVKEVSTYIKKIGYNPDTVAFVPISGWNGDNMLEASPNMTWFKGWKITRKDGNASGTTLLEALDAIQPPSRPTDKPLRLPLQD-----AESYGNDPQLEVMWAMKAYNHAEIYFNLISSVDPSNLKLTTVDDRIYTSFKESFSDL----NIKNLDPDMLKTAEAKEKWRPFCNQFDGVVEDFNYGTLLRLDCVKDYTEENTIFATRIQFFAIEIARNREGFN-------
>UPI0007AC5C7A	A0A672SR02
MGKEKLHINIVVIGHVDSGKSTTTGHLIYKCGGIDKRTIEKFEKEAAEMGKGSFKYAWVLDKLKAERERGITIDISLWKFETSKYYVTIIDAPGHRDFIKNMITGTSQADCAVLIVAAGVGEFEAGISKNGQTREHALLAYTLGVKQLIVGVNKMDSTEpnYSQKRYEEIVKEVSTYIKKIGYNPDTVAFVPISGWNGDNMLEASPNMTWFKGWKITRKDGSVSGTTLLEALDAIQPPTRPTDKPLRLPLQD-----AEAYGNDAQLEVMWAMKAYNHAEVYYNLISSVDPKFLKLTKSDEQIYTKFREAFPDLS----IQVLDPELLKSVDAKEKWRPFCNQFEGVVEDFNYGTLLRLDCQKDYTEVNTIFATRIQFYAIEIARNREGNNDFV----
>A0A401Q1F9	A0A401PVD2
MGKEKIHINIVVIGHVDSGKSTTTGHLIYKCGGIDKRTIEKFEKEAAEMGKGSFKYAWVLDKLKAERERGITIDISLWKFETPKYYITIIDAPGHRDFIKNMITGTSQADCAVLIVAAGVGEFEAGISKNGQTREHALLAYTLGVKQLIVGVNKMDSTEppYSEKRYDEIVKEVSAYIKKIGYNPATVPFVPVSGWHGDNMLEASPNMPWFKGWKVERKEGNANGVTLLEALDTILPPTRPISKPLRLPLQD--------------------------------LICSVDPRFLKLTKEDDQIYAEFREQFSDMK----VDIVDQEELKSDAAKLRWRPFCLQFEALVEDFNYGTLLRLDCSKDYVEDNTIFATRIQFFAVEIARNREGHN-------
>A0A0K0F678	A0A0K0FIC5
MGKEKTHINIVVIGHVDSGKSTTTGHLIYKCGGIDKRTIEKFEKEAQEMGKGSFKYAWVLDKLKAERERGITIDIALWKFETSKYYVTIIDAPGHRDFIKNMITGTSQADCAVLVVACGTGEFEAGISKNGQTREHALLAQTLGVKQLIVACNKMDSTEppYSEARFNEVVTEVQNFIKKIGYNPKAVAFVPISGFHGDNMLEPSTNMPWFKGWAVERKEGNASGKTLLEALDAIVPPSRPTDKPLRLPLQD--------------IELAWAMKASERASIHQNLLLSCDTKTLKLNKNQDDIYKSFREIFPDL-NIEMV---TEEQLKG-DNKKKWHDFCESF-KEIDEYNMGALLRMDVKTIYSPDNTIIVPRIQFLAVEAARNIEGLND------
>A0A194RCQ3	UPI0006EAD499
MGKEKTHINIVVIGHVDSGKSTTTGHLIYKCGGIDKRTIEKFEKEAQEMGKGSFKYAWVLDKLKAERERGITIDIALWKFETAKYYVTIIDAPGHRDFIKNMITGTSQADCAVLIVAAGTGEFEAGISKNGQTREHALLAFTLGVKQLIVGVNKMDSTEppYHEARYEEIKKEVSSYIKKIGYNPATVAFVPISGWHGDNMLEPSDKMPWFKGWTIERKDGKVEGKCLIEALDAIQPPSRPTEKPLRLPLQD-----AEEFDNDETLEHLWAAKAMEHSDIYFNVLCSVDTRWLRLTQHDDLIYNHFRQDFPDMD----VKYINENVLKNNVNKSRWRMFCEKFKNIVEDYSFGTLLRADTNGDYSEQNTILVPRVQFYAIEIARNREGLNN------
>UPI000676309E	UPI0006766128
MGKEKTHINIVVIGHVDSGKSTTTGHLIYKCGGIDKRTIEKFEKEAQEMGKGSFKYAWVLDKLKAERERGITIDIALWKFETAKYYVTIIDAPGHRDFIKNMITGTSQADCAVLIVAAGTGEFEAGISKNGQTREHALLAFTLGVKQLIVGVNKMDSTEppYHEARYEEIKKEVSSYIKKIGYNPATVAFVPISGWHGDNMLEPSDKMPWFKGWTIDRKDGKVEGKCLIEALDAIQPPSRPTEKPLRLPLQD-----AEEFDNDATLEQLWAAKAMEHNDVYFNVICSVDTRWLRLTQHDDLIYNHFRQDFPDMD----VKYINENVLKNNVNKARWRMFCEKFKNIVEDYSFGTLLRADTYGDNSEENTILVPRVQFYAIEIARNREGFNN------
>UPI0013F398A5	UPI0013F33BB8
MGKEKTHINIVVIGHVDSGKSTTTGHLIYKCGGIDKRTIEKFEKEAAEMGKGSFKYAWVLDKLKAERERGITIDISLWKFETSKYYVTIIDAPGHRDFIKNMITGTSQADCAVLIVAAGVGEFEAGISKNGQTREHALLAYTLGVKQLIVGVNKMDSTEppYSQKRYEEIVKEVSTYIKKIGYNPDTVAFVPISGWNGDNMLEPSANMPWFKGWKVTRKDGNASGTTLLEALDCILPPTRPTDKPLRLPLQD-----AESYGNDPDIEMAWAMKAMQHAEVYYKLISSVDPRFLKLTKVDDQIYSEFRENFEKL----RIDVLDPEELKSESAKEKWRPFCLKFDGIVEDFNYGTLLRLDCSQGYTEENTIFAPRIQFLAIEIARNREGYN-------
>A0A1W2TS64	A0A1S7UM60
----KAHLNVVVIGHVDSGKSTTTGHLIYQCGGIDKRTIEKFEKEAAELGKGSFKYAWVLDKLKAERERGITIDIALWKFETPKYYVTVIDAPGHRDFIKNMITGTSQADCAILIIAAGTGEFEAGISKDGQTREHALLAFTLGVKQLIVAINKMDTAQWAEARFLEIVKETSSFIKKVGFNPKHVAFVPISGFNGDNMLEVTKNAAWYKGWEKESPKGAkITGKTLLDAIDAIEEPKRANDKPLRLPLQD-ANFDAQNADNLEDIEKQFAVKAVQHLETYWAILQKVKGSALRLTRIDNDILEHLRTDFPEFDPAVTI---NEDEMKSKAGKERWRKFMEAYEKKVDDYNFGTMLRTSPKVEYEQNTTIFVPRMQFYAVEIARNRAGLNDWI----
>UPI0018E2216D	UPI0018E2733B
MGKEKLHINIVVIGHVDSGKSTTTGHLIYKCGGIDKRTIEKFEKEAAEMGKGSFKYAWVLDKLKAERERGITIDISLWKFETSKYYVTIIDAPGHRDFIKNMITGTSQADCAVLIVAAGVGEFEAGISKNGQTREHALLAYTLGVKQLIVGINKMDSTEpnYSQKRYEEIVKEVSTYIKKIGYNPDTVAFVPISGWNGDNMLEPSPNMTWFKGWKINRKEGSASGTTLLEALDAIQPPTRPTDKPLRLPLQD-----AEAYGNDPRLEVMWAMKAYNHAEIYFNLISSVDPKFLKLTKVDDRIYSSFRETFKELD----VKQLKEEDLKSIEAKERWRAFCNQFEGIVEDFNYGTLLRLDCEKDYSEENTIFATRVQFFAVEIARNREGCNDTVFRSK
>A0A1B1VZU9	J3JTN8
-------------------------------------------------GKGSFKYAWVLDKLKAERERGITIDIALWKFETSKYYVTIIDAPGHRDFIKNMITGTSQADCAVLIVAAGTGEFEAGISKNGQTREHALLAFTLGVKQLVVGVNKMDSTEppYSESRFEEIKKEVSSYIKKIGYNPAAVAFVPISGWHGDNMLEASSKMPWFKGWNIERKEGKTEGKTLIDALDAILPPSRPTDKPLRLPLQD-----AEEFENDQSVEALWAMRAYEHAEIYFNILCSVDPKILRLTPEDDLIYRLFREEFPKL-DVQLI---IEQELKSTKEKAKWRPFCEKFKTIVEDYSYGTLLRSDALKDYSEENTILVTRIQFYAVEIARNREGVND------
>UPI000EAAE06A	UPI00067D3ABC
MGKEKTHINIVVIGHVDSGKSTTTGHLIYKCGGIDKRTIEKFEKEAAEMGKGSFKYAWVLDKLKAERERGITIDISLWKFETTKYYITIIDAPGHRDFIKNMITGTSQADCAVLIVAAGVGEFEAGISKNGQTREHALLAYTLGVKQLIVGVNKMDSTEpaYSEKRYDEIVKEVSAYIKKIGYNPATVPFVPISGWHGDNMLEPSPNMPWFKGWKVERKEGNASGVSLLEALDTILPPTRPTDKPLRLPLQD-----AESYGNDPDIEMAWAIRAMQHAEVYYKLISSVDPQFLKLTKVDDQIYSEFRENFEKL----RVDVLDPEELKSESAKEKWRPFCLKFEGIVEDYNYGTLLRLDCSQGYTEENTIFAPRIQFFAIEIARNREGYN-------
>C5NSA3	A0A7E4RHN3
-----------------------------------------------------------------------------------------------------------------------------------------------------------------QSRFEEIKKEVSSYIKKIGYNPAAVAFVPISGWHGDNMLEASDKMGWFKGWAIERKEGKADGKCLIEALDAIIPPSRPTDKPLRLPLQD-----AEEFGNDPTVELLWAKKAFEHAEIYFNLLCSVDPKALRLTPHDDLIYTTFRESFPDMD----VKLIIEDEIKSVEGKLKWRDFCEKFKGVVEDYSFGTLVRGDVNEDYSEKNSILVTRIQFYAIEITRNREGLNDGI----
>B1WA65	H2KPE5
----KEHINIVVIGHVDSGKSTTTGHLIYKCGGIDKRAIEKFEKEAAEMGKGSFKYAWVLDKLKAERERGITIDIALWKFETAKYFVTVIDAPGHRDFIKNMITGTSQADCAVLIVAAGTGEFEAGFSKDGQTREHALLAYTLGVKQLIVAVNKMDSTtpPYSEERFNEVEKNVSAYVKKIGYNPKTVPFVPISGWNGDNMLEKSDKMPWFKGWKVERKSGEVTGVTLFQALDSIDPPSRPTDKPLRLPLQD-------------NIELQWAIRSYEHAETHFRLLCSVSDlASLRLTRMDDQIYEEFGKVFPDLD----VSILSEDQLKSSESKALWRDFCNKFSEELEDYNLATLFRLDASKAYDEHNTCVVPRIQFLALEIARNRRGDN-------
>UPI001419E6D5	UPI0014191798
MGKEKTHINIVVIGHVDSGKSTTTGHLIYKCGGIDKRTIEKFEKEAAEMGKGSFKYAWVLDKLKAERERGITIDISLWKFETSKFYITIIDAPGHRDFIKNMITGTSQADCAVLIVAAGMGEFEAGISKSGQTREHALLAYTLGVKQLIIGVNKMDSTEppYSSKRYQEISKEVSAYIKKIGYNPATVAFVPISGWHGDNMLEPSSNMPWFKGWSITRKEGNASGTTLLEALDSIIPPSRPVNKPLRLPLQD-----AEAYGNDPTVEMIWAMKAHQHAEVYFNLISSVDPKFLKLTKADDQIYTEFRKGFNHLK----IDVLDSEDLKSEPAKEKWRPFCLQFDGVVEDFNYGTLLRLDCSKGYTEENTVFATRIQFFAIEIARNREGYN-------
>A0A1B7Y9I0	H1VLV8
MGKeEKAHINVVVIGHVDSGKSTTTGHLIYQCGGIDKRTIEKFEKEAAELGKGSFKYAWVLDKLKAERERGITIDIALWKFETPKYYVTVIDAPGHRDFIKNMITGTSQADCAILIIAAGTGEFEAGISKDGQTREHALLAYTLGVKQLIVAINKMDTTKWSEARYEEIIKETSSFIKKVGYNPKTVAFVPISGFHGDNMLAPTTNAPWYKGWEKETKAGKSSGKTLLEAIDSIDQPKRPTDKPLRLPLQD-SNFDAQDADNLEDIEKQFAVKVVQHMETYWNILEKVKGSSLRLTKIDDEIYEHLQKDFPDFDPAATI---NEDEMKSKDGKERWRKFMMAYEKKVDDYNFGTMVRANPKFEYGQNEVIFAPRMQFYAIEIARNRKGLNDWI----
>A0A3Q1EAY9	A0A3Q1EQI7
MGKEKLHINIVVIGHVDSGKSTTTGHLIYKCGGIDKRTIEKFEKEAAEMGKGSFKYAWVLDKLKAERERGITIDISLWKFETSKYYVTIIDAPGHRDFIKNMITGTSQADCAVLIVAAGVGEFEAGISKNGQTREHALLAYTLGVKQLIVGINKMDSTEpnYSQKRYEEIVKEVSTYIKKIGYNPDTVAFVPISGWNGDNMLEPSPNMTWFKGWKINRKEGNASGTTLLEALDAIQPPTRPTDKPLRLPLQD--------------LEAMWAMKAYNHAEVYFNLISSVDPKFLKLTKLDDKIYSTFRESF---KDLD-VKVLTHDQLKSDTAKERWRPFCNQFEGLVEDFNFGTLLRLDCEKDYVEDNTVFATRIQFFAIEIARNREGLNNTV----
>A0A3Q1BH48	A0A3Q1C0E2
MGKEKLHINIVVIGHVDSGKSTTTGHLIYKCGGIDKRTIEKFEREAAEMGKGSFKYAWVLDKLKAERERGITIDISLWKFETSKYYVTIIDAPGHRDFIKNMITGTSQADCAVLIVAAGVGEFEAGISKNGQTREHALLAYTLGVKQLIVGINKMDSTEpnYSQKRYEEIVKEVSTYIKKIGYNPDTVAFVPVSGWNGDNMLEPSPNMTWFKGWKINRKEGNASGTTLLEALDAIQPPTRPTDKPLRLPLQD-----AEAYGNDPRLEVMWAMKAYNHAEVYFNLISSVDPKFLKLTKLDDKIYSTFRESF---KDLD-LKVLTHDQLKSSNAKERWRLFCNQFEGLVEDFNFGTLLRLDCEKDYVEDNTVFATRIQFFAIEIARNREGLNNTV----
>UPI001361F9D3	UPI0013F1CBD5
MGKEKTHINIVVIGHVDSGKSTTTGHLIYKCGGIDKRTIEKFEKEAAEMGKGSFKYAWVLDKLKAERERGITIDISLWKFETTKYYITIIDAPGHRDFIKNMITGTSQADCAVLIVAAGVGEFEAGISKNGQTREHALLAYTLGVKQLIVGVNKMDSTEpaYSEKRYDEIVKEVSAYIKKIGYNPATVPFVPISGWHGDNMLEPSPNMPWFKGWKVERKEGNASGVSLLEALDTILPPTRPTDKPLRLPLQD-----AESYGNDPDIEMAWAMRAMQHAEVYYKLISSVDPQFLKLTKVDDQIYSEFRKNF----ETLRIDVLDPEELKSESAKEKWRPFCLKFNGIVEDFNYGTLLRLDCSQGYTEENTIFAPRIQFFAIEIARNREGYN-------
>A0A498L8U0	A0A498MSR1
MGKEKLHINIVVIGHVDSGKSTTTGHLIYKCGGIDKRTIEKFEKEAAEMGKGSFKYAWVLDKLKAERERGITIDISLWKFETSKYYVTIIDAPGHRDFIKNMITGTSQADCAVLIVAAGVGEFEAGISKNGQTREHALLAYTLGVKQLIVGVNKMDSTEpnYSQKRYEEIVKEVSTYIKKIGYNPDTVAFVPISGWNGDNMLEASPNMTWFKGWKITRKDGSVSGTTLLEALDAIQPPTRPTDKPLRLPLQD-----AEAYGNDAQLEVMWAMKAYNHAEVYFNLISSVDPKFLKLTKSDEQIYTKFREAFPDLS----IQVLDPELLKSADAKEKWRPFCNQFEGVVEDFNYGTLLRIDCQKDYTEENTIFATRIQFYAIEIARNKEGYNDFV----
>A0A5C3EUH5	A0A5C3FBI1
MGKEKLHVNVVVIGHVDSGKSTTTGHLIYKCGGIDKRTVEKFEKEAAELGKGSFKYAWVLDKLKAERERGITIDIALWKFETPKYMVTVIDAPGHRDFIKNMITGTSQADCAILIIAGGTGEFEAGISKDGQTREHALLAFTLGVRQLIVAVNKMDTTKYSEDRFNEIIKETSNFIKKVGYNPKTVAFVPISGWHGDNMIEPTTQMPWYKGWEKETKSGKSTGKTLLDAIDAIEPPSRPTDKPLRLPLQDMSTqnFDANKAQNLPEIEKQMAVRCVEHAQTYWNLLEKIKPSTLRLTKLDDEIYEDFQTEFPELaesADPKSVSKIDEDAMKSPAGKEKWRKFIGKYENKVADFNFGTLIRTDASDEYTQFNTTFVTRMQFYVYEIARCRRGLNDWI----
>A0A5C3FH45	A0A5C3FJH3
MGKEKAHVNVVVIGHVDSGKSTTTGHLIYKCGGIDKRTVEKFEKEAAELGKGSFKYAWVLDKLKAERERGITIDIALWKFETPKYMVTVIDAPGHRDFIKNMITGTSQADCAILIIAGGTGEFEAGISKDGQTREHALLSFTLGVRQLIVAVNKMDTTKYSEDRFNEIVKETSNFIKKVGYNPKSVAFVPISGWHGDNMIEPTKEMAWYKGWEKETKAGKVTGKTLLDAIDAIEPPSRPTDKPLRLPLQD--TFDANKAQNLPEIEKQMAVRCVEHAQTYWNLLEKIKPSSLRLTKLDDEMYEDFQATFPEFaesADPKSVLKVDEEAMKSPAGKEKWRVFINKYENKVADFNFGTLIRTDASDEYTQFNTTFVTRLQFYVYEIARCRRGLNDWV----
>UPI0017486B61	UPI00174ECCEE
---------------------------------------------AVSGGGAQFRPYEEIDSAPEEKARGITINAAHVEYSTPNRHYAHTDCPGHADYVKNMITGTAPLDGVILVVAATDGQMP-------QTREHLLLARQVGVRHVVVYLNKADAVP-DPELLPLVELEVRELLSEFGFDGEKTPVVA-----GSALCALQ---------DRDPELGLRSVLRLLEAVDShIPQPPRDLERPCLMPIE------AESFGNDPRVELAWAMKAHQHAQVYFNLISSVEPKFLKLTQVDERIYEEFRRTFRNL----RVDVLDPEELKSEAAKEKWRPFCLSFEGVVEDFNFGTLLRLDSRGEYSEENSILATRIQFLAIEIARNREGCNEHV----
>A0A1C1C6C1	A0A1C1CBU0
MGKEKTHINVVVIGHVDSGKSTTTGHLIYKCGGIDKRTIEKFEKEAAELGKGSFKYAWVLDKLKAERERGITIDIALWKFETPKYFVTVIDAPGHRDFIKNMITGTSQADCAILIIAAGTGEFEAGISKDGQTREHALLAYTLGVKQLIVAINKMDTTKWSEDRFNEIIKETSNFIKKVGYNPKSVPFVPISGFNGDNMIDVSTNAPWYKGWEKESKAGKATGKTLLEAIDSIDPPARPTDKPLRLPLQD----------NYEDMEKQFAVKAVQHMTVYWSILEKLPGSRLRLTRLDDQIFEHFKREFP---DFDPAQELDEDAMKSKQGKEKWRKFSMAYEKgdnKIEDYNFGTMLRKSPKTEYGEKETIFAVRMQFYAIEIARNRAGLNDWI----
>A0A4Z1PKX8	A0A4Z1P045
MGKEKFHINVVVIGHVDSGKSTTTGHLIYKCGGIDKRTIEKFEKEAAELGKGSFKYAWVLDKLKAERERGITIDIALWKFETPKYYVTVIDAPGHRDFIKNMITGTSQADCAILIIAAGTGEFEAGISKDGQTREHALLAYTLGVKQLIVAINKMDTTKWSEERFNEIIKETSSFIKKVGFNPKQVPFVPISGFNGDNMIDNSSNCPWYKGWEKETKSKVT-GKTLLEAIDAIDPPSRPSDKPLRLPLQD---FDPEKADNFEDIEKQFAVKAVHHMLTYWKILEKMRGSTLRLTKLDDDIYEHFMKDFPDF-DPEAT--IDEDEMKSKAGKDRWRKFSLVYEKTVEDYNFGTMLRKSPASEYNQEDTIFAVRMQFYAIEIFRNRKGLNDWI----
>Q9HG77	A0A367KC41
------------------GKSTTTGHLIYKCGGIDKRTIEKFEKEAAELGKGSFKYAWVLDKLKAERERGITIDIALWKFETPKYNVTVIDAPGHRDFIKNMITGTSQADCGILIIAAGTGEFEAGISKDGQTREHALLAFTLGVRQLIVAINKMDTTKWSEARYNEIVKEVSSFIKKIGYNPKSVPFVPISGWHGDNMLEESTNMPWFKGWTKETKAGNKTGKTLLEAIDNIDPPTRPVDKPLRLPLQD----SADELEQLEDIEKQWAVKAMHHAETYFKLISTVDPRQLRLTSIDDEILQDFETTFPEINLVH----LDEEHFKTPAAKEKWRNFMNKYEKRVKEFNFGSLIRIDCREDYTEQNTMFGVRMQvcFY-------------------
>A0A5C3E6R3	A0A5C3DZG5
MGKEKAHVNVVVIGHVDSGKSTTTGHLIYKCGGIDKRTVEKFEKEAAELGKGSFKYAWVLDKLKAERERGITIDIALWKFETPKYMVTVIDAPGHRDFIKNMITGTSQADCAILIIAGGTGEFEAGISKDGQTREHALLSFTLGVRQLIVAVNKMDTTKYSEDRFNEIVKETSNFIKKVGYNPKTVAFVPISGWHGDNMIEPTKEMPWYKGWEKETKAGKVTGKTLLDAIDAIEPPSRPTDKPLRLPLQD--TFDANKAQNLPEIEKQMAVRCVEHAQTYWNLLEKIKPSTLRLTKLDDEMYEDFQASFPEFaesSDPKSVLKIDEEAMKSPAGKEKWRVFINKYENKVADFNFGTLIRTDASDEYTQFNTTFVTRLQFYVYEIARCRRGLNDWV----
>UPI001237CBB4	UPI001237F46F
--RDKPHLNVGTIGHVDHGKTTLTAAI---------------TKVLSAGGGAQFRPYEEIDSAPEEKARGITINAAHVEYSTPKRHYAHTDCPGHADYVKNMITGTAPLDGVILVVAATDGQMP-------QTREHLLLARQVGVRHVVVYLNKADAVP-DPELLPLVELEVRELLSEFGFDGEKTPVVA-----GSALCALQ---------DRDPDLGLNSILRLLEAVDShIPQPPRDLERPCLLPIE------AESFGNDPRVELAWAMKAHQHAQVYFNLISSVEPKFLKLTQVDERIYEEFRRTFRNL----RVDVLDPEELKSEAAKEKWRPFCLSFEGLVEDFNFGTLLRLDSRGEYSEENSILATRIQFLAIEIARNREGCNEHVHGR-
>UPI000C76101F	UPI000C757C80
MGKEKTHINIVVIGHVDSGKSTTTGHMIYQCGGIDKRTIEKFEKEAQEMGKGSFKYAWVLDKLKAERERGITIDIALWKFETPKFYVTIIDAPGHRDFIKNMITGTSQADCGVLIIASGTGEFEAGISKNGQTREHALLAYTLGVKQLIVGVNKMDSTEppYSQARFEEIQKEVSGFIKKVGYNPAAVPFVPISGWHGDNMLATSPNMSWYKGWAIERKEGKASGTTLLEAFDSIIPPTRPTDKPLRLPLQD--------------IEQLWAMKAMDHAEVYFNLLCSVEPSRLKLTgsqESDDAIYREFRDTFPNLSLV----KLTEADLKSEDAKAVWR-LFADNHHHIEDFSLGALLRLDASEDYSESNTIISIKIQFLAIEIARNREGLNDGIRGK-
>UPI00192F235E	UPI00192FA854
MGKEKTHINIVVIGLVDSGKSTTTGHLIYKCGGIDKRTIEKFEKEAAEMGKGSFKYAWVLDKLKAERERGITIDISLWKFETSKYYVTIIDAPGHRDFIKNMITGTSQADCAVLIVAAGVGEFEAGISKNGQTREHALLAYTLGVKQLIVGVNKMDSTEppYSQKRYEEIVKEVSTYIKKIGYNPDTVAFVPISGWNGDNMLEPSSNMPWFKGWKVTHKDGSASGTTLLEALDSILPPTRPTDKPLRLPLQD-----AEAFGNDPRLEAAWAERALQHAHVYFHLLSAADPAGLRLTRADDRIYAAFRRSFPDL----RVDLLDVESLKSEPAKEKWRPFCLQFEGAVEDFNLGTLLRLDCRRGYSEENSVLAPRIQFLAIEIARNREGCN-------
>UPI000DBC68D3	UPI00042CB8E7
MGKEKTHINIVVIGHVDSGKSSTTGHLIYKCGGXDKRTTEKFEKEAAEMGKGSFKYAWVLDKLKAERGRGITIDISLWKFETSKYYITIIDAPGHRDFIKNTITDTSQADSALLTVAGGVGEFEAGIFENGQTHEHALLAYTLGVKQLIVAVNKMDSTEpaYSAARFQEITKEVSAYIRKIGYNPATVAFVPILGWHGXNMLEPSTNMPWFKGXKVERKEGNATGVTLLEALDSILPPPPPVNKPLRLPPQD-----AESYGNDPDIEMAWAMRAMQHAEIYYKLISSVDPQFLKLTKVDDQIYSEFRENFKNLK----IDILDPEELKSESAKEKWRPFCLKFDGIVEDFNYGTLLRLNCSQGYTEENTIFAPRIQFFAIEIARNREGYN-------
>A0A7E6DTS3	A0A6J2MH38
MGKEKTHINIVVIGHIDSGKSTTTGHLIYKCGGINKRTIEKFEKEAAEMGKDSFKYAWVLDKLKAERERGITIDISLWKFETSKYYVTIIDAPGHRDFIKNMITGTSQADCAVLIVAAGVGEFEAGISKNGQTREHALLAYMLGVKQLIIGVNKMDSTElpYSQKRYEEIVKEVSTYIKKIGYNPDTVAFVPVSGWNGDSMLEPSANMPWFKGWKVTRKDGSVSGTTLLEALDCILPPTRPTDKPLRLPPQD-----AESYGNDPDIEMAWAMRAMQHAEVYYKLISSVDPQFLKLTKVDDQIYSEFRQNFEKL----RVDVLDPEELKSVSAKEKWRPFCLKFDGVIEDFNYGTLLRLDCSQGYTEENTIFAPRIQFLAIEIARNREGHN-------
>A0A1B9H335	A0A1B9GNE7
MGKEKLHVNVVVIGHVDSGKSTTTGHLIYKCGGIDKRTIEKFEKEAAELGKSSFKYAWVLDKLKAERERGITIDIALWKFETPKYQVTVIDAPGHRDFIKNMITGTSQADCAILIIATGIGEFEAGISKDGQTREHALLAFTLGVRQLIVACNKMDTCKYSEDRFNEIVKETSGFIKKVGYNPKAVAFVPISGWHGDNMLEESTNMPWYKGWQKETKAGVSKGKTLLDAIDAIEPPTRPTDKPLRLPLQD---FDPETAGNAGEIEMQFAVKTVEHLEAYEKLITGIPASKIKFTPIDEELYENLLEIFPEFKFEDNLKHLDEDAMKSREGKERWRKFIMPYEKRVTDYNFGTLVRRRADELYSEENSVLVTRVQFYGIEIARNKAGLND------
>A0A1X2IFS0	A0A1X2IZD1
MGKEKTHVNVVVIGHVDSGKSTTTGHLIYKCGGIDKRTIEKFEKEAAELGKGSFKYAWVLDKLKAERERGITIDIALWKFETPKYHVTVIDAPGHRDFIKNMITGTSQADCGILIIAAGTGEFEAGISKDGQTREHALLAFTLGVRQLIVAINKMDSTKWSEQRFNEIIKEVSGFIKKIGFNPKSVPFVPISGWHGDNMLDESTNMPWYKGWNKETKAGAKSGKTLLDAIDAIDPPQRPSDKPLRLPLQD----SADELEQLEDIEKQWAVKAMHHAETYFKLISAMDGSKLRLTSIDDEIYKDFEETFPE---IDVLHLDEQAHFKTPQAKEKWRVWINKYEKRVKEFNFGSLVRIDAREDYTEQNTMFGVRMQFYAIEIARNKKGLNQAVLNK-
>UPI001955EF31	UPI001955D077
MGKEKLHINIVVIGHVDSGKSTTTGHLIYKCGGIDKRTIEKFEKEAAEMGKGSFKYAWVLDKLKAERERGITIDISLWKFETSKYYVTIIDAPGHRDFIKNMITGTSQADCAVLIVAAGVGEFEAGISKNGQTREHALLAYTLGVKQLIVGVNKMDSTEpsYSQKRYEEIVKEVSTYIKKIGYNPDTVAFVPISGWNGDNMLEASPNMTWFKGWKITRKEGNASGTTLLEALDAIQPPSRPTDKPLRLPLQD-----AEAYGNDAQLEVMWAMKAYNHAEVYFNLISSVEPKFLKLTKSDEQIYTKFREAFPDLS----IGVLDPDQLKSADAKEKWRPFCNQFEGVVDDFNYGTLLRLDCQKDYTEENTIFATRIQFYAIEIARNREGYND------
>UPI0007190542	UPI000718BF6F
MGKEKIHINIVVIGHVDSGKSTTTGHLIYKCGGIDKRTIEKFEKEAQEMGKGSFKYAWVLDKLKAERERGITIDIALWKFETAKYYVTIIDAPGHRDFIKNMITGTSQADCAVLIVAAGIGEFEAGISKNGQTREHALLAFTLGVKQLIVGVNKMDMTdpPYSESRFEEIKKEVSSYIKKIGYNTASVAFVPISGWHGDNMLESSRKTLWYRGWKVERKDGNADGKTLIEALDAILPPSRPTDKALRLPLQD----SAEEFENDQSVEAMWTMKAIEHAEVYFNILCSVDPKLLRLTPHDDQIYKTFRETFPNLK----VDKIIEDDFKSEEEKQKWRPFCEQFKGTVEDYNFGTLLRADCEGEYSEKNSILTSRIQFYAIELARNREGLNDGI----
>A0A0D2BVC2	A0A0D2C1V2
MGKEKTHINVVVIGHVDSGKSTTTGHLIYKCGGIDKRTIEKFEKEAAELGKGSFKYAWVLDKLKAERERGITIDIALWKFETPKYYVTVIDAPGHRDFIKNMITGTSQADCAILIIAAGTGEFEAGISKDGQTREHALLAYTLGVKQLIVAINKMDTTKWSEERFNEIIKETSNFIKKVGYNPKSVPFVPISGFNGDNMIDVSTNCPWYKGWEKETKAGKASGKTLLEAIDAIDPPSRPTDKPLRLPLQD----DAENAPNYEDMEKQFAVKAVQQMTVYWSLLEKIPGSKLRLTRLDDQILEHFKSEFPEFDPAEEI---DEDKMKSKEGKERWRKFAMAYEKgdnKIDDFNFGTMLRKSPKTEYGEKETIFAVRMQFYAIEIARNRAGLNDWI----
>A0A1Z5SWB4	A0A3M6WVV0
MGKDKTHINIVVIGHVDSGKSTTTGHLIYKCGGIDKRTIEKFEKEAAELGKGSFKYAWVLDKLKSERERGITIDIALWKFETPKYHVTVIDAPGHRDFIKNMITGTSQADCAVLIIAAGTGEFEAGISKDGQTREHALLAYTLGVKQLIVAINKMDTTKWSEERYGEIIKETSAFIKKVGYNPKHVPFVPISGFNGDNMIEASTNCPWYKGWEKETKAKVT-GKTLLEAIDNIDPPSRPSDKPLRLPLQD--------ADNFEEIEKQFAVKVVEHMTTYWAILEKMPGSKLRLTKMDDEILDHFKSEFPDY-DLKAT--INEDEMKSKEGKERWRNFINAYEKKIEDYNFGTMLRSNPSFEYGEKESIFAVRMQFYAIEIARNRAGLNDWV----
>A0A4R0RX29	A0A4R0RDQ3
MGKEKTHVNVVVIGHVDSGKSTTTGHLIYKCGGIDKRTIEKFEKEAAELGKGSFKYAWVLDKLKAERERGITIDIALWKFETPKYMVTVIDAPGHRDFIKNMITGTSQADCAILIIAAGTGEFEAGISKDGQTREHALLAFTLGVRQLIVAINKMDTTKWSEDRYNEIVKETSNFIKKVGYNPKAVAFVPISGWHGDNMLEESTNMTWFKGWTKETKAGVTKGKTLLDAIDAIEPPVRPSDKPLRLPLQD---FDPNTAQNAVEIEKQFAVKAVEHAQTYWNLLEKVPPRELRLTKLDDEIFEHTMEIFPELnaEPYDKVTVLDEDWLKSPDGKDRWRNFINSYEKKIKDYNFGSLIRTDSRDEYGEKNTIFVTRMQFYAFEIARNRLGLND------
>UPI0010395450	UPI00103FB477
MGKEKTHINIVVIGHVDSGKSTTTGHLIYKCGGIDKRTIEKFEKEAQEMGKGSFKYAWVLDKLKAERERGITIDIALWKFETAKYYVTIIDAPGHRDFIKNMITGTSQADCAVLIVAAGTGEFEAGISKNGQTREHALLAFTLGVKQLIVGVNKMDSTEppYHEARYEEIKKEVSSYIKKIGYNPATVAFVPISGWHGDNMLEPSDKMPWFKGWTIDRKEGKVEGKCLIEALDAIQPPSRPTEKPLRLPLQD-----AEEFGNDETLEHLWAARAMEHSDIYFNVLCSVDTRWLRLTPHDDLIYTHFRQDFPDL-DVSYIK---ENEIKNNANKAKWRVFCEKFKSIVEDYSFGTLMRADAKGDYSEENTMLVPRVQFYAIEIARNRESLNN------
>A0A2S4L340	A0A2S4KUG0
MGKeEKIHINVVVIGcnsHVDSGKSTTTGHLIYQCGGIDKRTIEKFEKEAAELGKGSFKYAWVLDKLKAERERGITIDIALWKFETPKYYVTVIDAPGHRDFIKNMITGTSQADCAILIIAAGTGEFEAGISKDGQTREHALLAYTLGVKQLIVAINKMDTTKWSEARFQEIIKETSNFIKKVGYNPKSVAFVPISGFNGDNMLAASTNCPWYKGWEKETKAGKTTGKTLLEAIDSIEPPKRPTDKPLRLPLQD---FNAEEAINMEEMEKQFAVKVVQHMQTYWSILEKVKGSTLRLTKMDEDIYGHLNEAFPEFNPAATI---DEDEMKSKAGKERWRAFMMAYEKKIDDYNFGTMVRNSAKAEYGEDTTIFVPRMQFYAIEIARNKNGLNDWIYEQ-
>A0A3Q3VK22	A0A3Q3WZ61
MGKEKIHINIVVIGHVDSGKSTTTGHLIYKCGGIDKRTMEKFEKEAAEMGKGSFKYAWVLDKLKAERERGITIDIALWKFETSKYYVTVIDAPGHRDFIKNMITGTSQADCAVLIVAAGVGEFEAGISKNGQTREHALLAYTLGVKQLIVGVNKMDSTEppYSENRFQEITKEVSTYVKKIGYNPTTVAFVPISGWHGDNMLEPSEKMGWFKGWSIERKEGNASGKTLIEAIDAITPPSRPTDKPLRLPLQD-----AEAYGNDPRLEAMWAMKAYNHAEVYFNLISSVDPKFLKLTKLDDKIYSLFRETF---KDLD-IKQLKEGDLKSDKAKETWRPFCNQFEGLVEDFNYGTLLRLDCEKGYTEENTIFATRVQFFAMEIARNREGYNDVVFKSK
>UPI00092F5B60	UPI00092F06AF
MGKEKIHINIVVIGHVDSGKSTTTGHLIYKCGGIDKRTIEKFEKEAAEMGKGSFKYAWVLDKLKAERERGITIDISLWKFETTKYYITIIDAPGHRDFIKNMITGTSQADCAVLIVAAGVGEFEAGISKNGQTREHALLAYTLGVKQLIVGVNKMDSTEppYSGKRYQEITKEVSAYIKKIGYNPATVAFVPISGWHGDNMLEASAKMPWFKGWKITRKEGNVAGTTLMEALDSIVPPSRPVEKPLRLPLQD-----AEAYGNDPGVEMMWAMKAAQHAEVYFNLISSVDPTFLKLTKVDEEIYTAFRERFRHL----RIDVLEPEELKSEPAKEKWRPFCMQFEGVVEDFNYGTLLRLDCSKDYTEENTIFATRIQFFAIEIARNREGYNNVI----
>A0A6P9B0N3	A0A6P9D4R2
--------NFSIIAHVDHGKSTLADRLLEITGAIAKTDHNK----------------QVLDKLQVERERGITVKAqtasLVYNHEGTNYLLNLIDTPGHVDFNYEVSRSLSACQGVLLVV-------------------------------------------------------------------------------------------------------------------------------------------AEAFGNDPRLEAAWAERAFQHAHVYFHLLSAADPAGLRLTRADDRIYAAFRRSFPDL----RVDQLDVEALKSEAAKEKWRPFCLQFEGAVEDFNLGTLLRLDCRRGYSEENSVLAPRIQFLAIEIARNREGCN-------
>UPI0019241213	UPI001922B7F9
-GKEKTHINIVVIGHVDSGKSTTTGHLIYKCGGIDKRTIEKFEKEAAEMGKGSFKYAWVLDKLKAERERGITIDISLWKFETSKYYVTIIDAPGHRDFIKNMITGTSQADCAVLIVAAGVGEFEAGISKNGQTREHALLAYTLGVKQLIVGVNKMDSTEppYSQKRYEEIVKEVSTYIKKIGYNPDTVAFVPISGWNGDNMLEPSANMPWFKGWKVTRKDGNASGTTLLEALDCILPPTRPTDKPLRLPLQD-----AESYGNDPDIEMAWAMKAMQHAEVYYKLISSVDPQFLKLTKVDDQIYSEFRENFEKL----RIDVLDPEELKSESAKEKWRPFCLKFDGIVEDFNYGTLLRLDCSQGYTEENTIFAPRIQFFAIEIARNREGYN-------
>A0A5N5TLQ1	A0A5N5STU2
MGKEKIHINIVVVGHVDSGKSTTTGHLIYKCGGIDKRTIEKFEKESAEMGKGSFKYAWVLDKLKAERERGITIDIALWKFETNRFYVTIIDAPGHRDFIKNMITGTSQADCAVLIVAAGTGEFEAGISKNGQTREHVLLCFTLGVKQLIVAVNKMDTTepKYSEDRFKEIHKEVSAYVKKVGYNPTTVPLIPISGFNGDNMLERSDNMPWWKKQKIERKSGSYEYETLFDSLDNIEPPARPSDKPLRLPLQD--------------------------------LLCALDPKLLRLTQKDNLIYEEFKKEFPDFK----LKVLEEEELKSPAAKEKWRPFCSKFEKEIEDFSFATLVRLNCEEDYTEENTILVTRIQFFCIEISRNREGLNDSI----
>A0A437AD01	A0A437A5B0
MGKEKTHINVVVIGHVDSGKSTTTGHLIYKCGGIDKRTIEKFEKEAAELGKGSFKYAWVLDKLKAERERGITIDIALWKFETPKFYVTVIDAPGHRDFIKNMITGTSQADCAILIIASGTGEFEAGISKDGQTREHALLAFTLGVKQLIIAMNKMDttSPPWSEARYQEIKKEASSFIKKVGFNPKSVPFVPISGFNGDNMIDASTNCPWYKGWDKETKAGKSTGKTLLEAIDAIEPPVRPSDKPLRLPLQD-SVFNAETAENSEDIEKQFAVKAVMYMQTHWELLTRCRGTDLKLTKIDDEIYEHFKETFPE---IDVSKKLDEDAMKSKDGKERWRNFINGYENKVKDFNFGTMLRTDPGAEYDQDTTIFSVRMQFYAIEIARNKLGLNDWIYNQ-
>A0A550CNL0	A0A550BZT2
MGKEKTHVNVVVIGHVDSGKSTTTGHLIYKCGGIDKRTIEKFEKEAAELGKGSFKYAWVLDKLKAERERGITIDIALWKFETPKFMVTVIDAPGHRDFIKNMITGTSQADCAILIIAGGTGEFEAGISKDGQTREHALLAFTLGVRQLIVAVNKMDTTKWSEDRFNEIVKETSTFIKKVGYNPKTVAFVPISGWHGDNMLEESPNMPWYKGWTRETKAGVVKGKTLLDAIDAIEPPVRPSDKPLRLPLQD---FDPENAQNLVEIEKQFAVKVVEHAQTYWRLLARVNPRDLRLTAIDDEIYEDVMSSFPELAEPphDKVAVLDEAWIKSDDGKKRWRDFMNRYEKKVKDHSFGCLIRTEAKGEYGELGTIFVPRMQFYAFEIARNRLGLND------
>A0A2V1D907	A0A2V1D3M5
-GESAKGKTLAILGSESVGTAKALGNLIYKCGGIELPVLEWLQK------KGVNSYERAVEELKdADKE---------LYFYTPKYRVVVKEQPVSTDGLL-IVVEMPQSHQTCL-----VGDFV------DQIKESTSF-FAQG--KVVIVVNAIDESNWSKNEYENFVSNLRAELRHLGMSAESIHIIP-SKFQGENFIEPSLDTPWYAG----------------------------------------ANINAEEADNFEDIEKQFAVKVVQHVETYWNILEKVPGSKLRLTKFDDEIYEHFKKEFPEFDPAATI---NEDEMKSKEGKERWRNFINAYEKKIDDFNFGTMLRANPKTEYDQEGTIFAVRMQFYAVEIARNRQGLNDWV----
>A0A151GS84	A0A151GKP1
MGKEdKTHINVVVI----------TGHLIYQCGGIDKRTIEKFEKEAAELGKGSFKYAWVLDKLKAERERGITIDIALWKFETPKYYVTVIDAPGHRDFIKNMITGTSQADCAILIIAAGTGEFEAGISKDGQTREHALLAYTLGVKQLIVAINKMDTTKWSEARFQEIIKETSNFIKKVGYNPKTVAFVPISGFHGDNMLAASSNCPWYKGWEKETKAGKSTGKTLLEAIDSIEPPKRPTDKPLRLPLQD---FNAEEAINMEEMEKQFAVKAdanasatvVQHMQTYWSILEKMKGSTLRLTKMDDDIYNHLKQEFPEFDPAAVV---DEDEMKSPKGKERWRKFMMAYEKLIDDYNFGTMVRNSAKVEYDEASTIFVPRMQFYAIEIARNKAGLNDWIYEQ-
>A0A2R6S5W9	A0A4S4KPX5
MGKEKTHVNVVVIGHVDSGKSTTTGHLIYKCGGIDKRTIEKFEKEAAELGKGSFKYAWVLDKLKAERERGITIDIALWKFETPKFMVTVIDAPGHRDFIKNMITGTSQADCAILIIAGGTGEFEAGISKDGQTREHALLAFTLGVRQLIVAVNKMDTTKWSEDRFNEIVKETSTFIKKVGYNPKAVAFVPISGWHGDNMLEESPNMPWYKGWARETKAGPVKGKTLLDAIDAIEPPSRPSDKPLRLPLQD---FDANNAQNLVDIEKQFAVKAVEHAQTYWNLLEKVDPKDLRLSKLDDDIFDHFKREFPEnfEEPYEHITKLNEESMKSKEGKEKWRKFIESYKDTVKDYNFGSLIRTDARDEYSEKNTIFTTRIQFYAFEIARNRLGLN-------
>K7XWW7	A0A7M3QAX0
--KEKLHINIVVIGHVDSGKSTSTGHLIYKCGGIDKRTIEKFEKEAQEMGKGSFKYAWVLDKLKAERERGITIDIALWKFATAKYNVTVIDAPGHRDFIKNMITGTSQADCAVLIVAAGVGEFEAGISKDGQTREHALLAFTLGVKQLIVGVNKMDSTEppYSEDRFLEIKKEVSNYIKRVGYNPETVPFVPISGWHGDNMIEASTNMPWYKGWTCTRGGTTTTGKTLLEAMDNIEPPKRPTDKPLRLPLQD----------NDSSIEMSWAIAAYDHAETHFSLLCVVPDCRqLRLSSNDDLIYKKFRQAFP---DLE-VENLSEEMLKSPEQKELWRPFCMEFEGVIEDFNQGTLLRLDANKGYDEANTCVVPRIQFLAIEIARNRQGLND------
>A0A7C8IDU4	A0A7C8M487
MGKEKMHINVVVIGHVDSGKSTTTGHLIYKCGGIDKRTIEKFEKEAAELGKGSFKYAWVLDKLKAERERGITIDIALWKFETPKYYVTVIDAPGHRDFIKNMITGTSQADCAILIIAAGTGEFEAGISKDGQTREHALLAYTLGVKQLIVAINKMDTTKWSESRFQEIIKETSSFIKKVGYNPKHVAFVPISGFNGDNMVDVSPNCPWYKGWEKEIKV-KASGKTLLEAIDAIEPPSRPSDKPLRLPLQD-ASLKPEHADNFEDIEKQFAVKVVQHMETYWKILEKVPGSKLRLTKIDDEIYEHFKKEFP---DFDASATINEDDMKSKAGKEQWRNFVNQYENRVDDYNFGTMLRASPTTEYTQTGVIFAVRMQFYAVEVVRNREGLNDWIYEQ-
>A0A0G4LNZ4	A0A0G4M534
MGKdEKPHINVVVIGHVDSGKSTTTGHLIYQCGGIDKRTIEKFEKEAAELGKGSFKYAWVLDKLKAERERGITIDIALWKFETPKYMVTVIDAPGHRDFIKNMITGTSQADCAILIIAAGTGEFEAGISKDGQTREHALLAYTLGVKQLIVAINkmdttkwseerfteiikettnfikKMDTTKWSEERFTEIIKETTNFIKKVGYNPKTVAFVPISGFNGDNMLQASTNCPWYKGWEKEgAKGAKSTGKTLLEAIDAIEQPKRPTDKPLRLPLQD-SNFNAAEADNLEDIEKQFAVKAVQHMETYWSILEKVKGSTLRLTKFDDEIYAHLLKDFPDFDPAETI---DEDKMKSKQGKERWRNFMMAYDKRVDDYNFGTMMRTGPKFEYGQNEVIFVPRMQFYAVEIARNRKGLNDWIYEQ-
>A0A6B9ESN0	A0A175VSW5
--------------------------------------------EAAELGKGSFKYAWVLDKLKAERERGITIDIALWKFETPKYYVTVIDAPGHRDFIKNMITGTSQADCAILIIAAGTGEFEAGISKDGQTREHALLAYTLGVKQLIVAINKMDTTQWSQARYEEIIKETSNFIKKVGYNPKTVAFVPISGFHGDNMLEPTTNAPWYKGWEREIKGGKATGKTLLEAIDSIEPPKRPTDKPLRLPLQD--SFNAEEAENLEDIEKQFAVKVVQHMQTYWAILEKVKGSSI------------------------------EDEMKSKSGKERWRNFMMAYEKKVDDYNFGTILRSNPKFEYGQEETIFVPRMQFYAVEIARNRLGLNDWI----
>I0B9T1	A0A7S8I5Y9
-----THLNVVVIGHVDSGKSTTTGHLIYQCGGIDKRTIEKFEKVAAELGKGSFKYAWVLDKLKAERERGITIDIALWKFETPRYYVTVIDAPGHR-------------------------------------------------------------------------------------------------------------------------------------------------------------FDAENAQNNEDIEKQFAVKVVQHMQTYWSILERVKGSSLRLTKIDDEIMEHLKEAFP---DFDPAAKVDEDAMKSKDGKNRWRDFMMKYEKKVDDYNFGTMVRDSAKVEYEENTTIFVPRMQFYAFEIARNRAGLNDWIYEQ-
>Q9HGC2	A0A1C7N2M9
------------------GKSTTTGHLIYKCGGIDKRTIEKFEKEAAELGKGSFKYAWVLDKLKAERERGITIDIALWKFETPKYHVTVIDAPGHRDFIKNMITGTSQADCAILIIAGGTGEFEAGISKDGQTREHALLAFTLGVRQLIVAINKMDTTKWSEARYTEIVKEVSSFIKKIGFNPKAVPFVPISGWHGDNMLDESTNMPWFKGWKKETKAGEKTGKTLLEAIDAIEPPVRPSDKPLRLPLQD----SADELEQLEDIEKQWAVKAMHHAETYFKLISTIDASQLRLTKIDDEILQDFEETFPEI----NVEHLDESHFKTPAAKEKWRNFINKYEKKVNEYNFGSLIRIDCRDDYTEQNTMFGVRMQFYAIEIARNKKGLN-------
>A0A1X2GHV2	A0A1X2GY32
MGKEKTHVNVVVIGHVDSGKSTTTGHLIYKCGGIDKRTIEKFEKEAAELGKGSFKYAWVLDKLKAERERGITIDIALWKFETPKYHVTVIDAPGHRDFIKNMITGTSQADCGILIIAAGTGEFEAGISKDGQTREHALLAFTLGVRQLIVAINKMDSTKWSEARFNEIVKEVSAFIKKIGFNPKSVPFVPISGWHGDNMLEESGNMPWYKGWNKETKAGAKSGKTLLDAIDAIDPPTRPSDKPLRLPLQD----SADELEQLEDIEKQWAVKAMHHAETYFKLISALDGRKLRLTSIDDEILKDFEETFPEID----VLHLDEQQFKSKDAKEKWRNFINKYEKRVKEFNFGTLIRIDAREDYTEQNTMFGVRMQFYAIEIARNRKGLNDAVRG--
>A0A6V8QR78	A0A6V8R6N1
MGKeEKTHINVVVI----------TGHLIYQCGGIDKRTIEKFEKEAAELGKGSFKYAWVLDKLKAERERGITIDIALWKFETPKYYVTVIDAPGHRDFIKNMITGTSQADCAILIIAAGTGEFEAGISKDGQTREHALLAYTLGVKQLIVAINKMDTANWAEARYLEIIKETSNFIKKVGFNPKTVAFVPISGFNGDNMLSPSTNCPWYKGWEKETKAGKSTGKTLLEAIDAIEPPKRPTDKPLRLPLQD---FDAENAGNMEDMEKQFAVKVVQHMATYWAILEKVKGSSLRLTKIDDEIYEHLKEAFPEFDPAATI---DEDEMKSKTGKERWRAFMMKYEKTVDDFNFGTMVRNNAKAEYEQDTTIFVPRMQFYAVEIARNRNGLNDWI----
>A0A7S3EME3	A0A6T6L3H5
MGKEKQHVSIVVIGHVDAGKSTTTGHLIYKCGGIDKRAIEKFEKEAAEMGKGSFKYAWVLDKLKAERERGITIDIALWKFETDKYFFTIIDAPGHRDFIKNMITGTSQADLAILVVASPPGEFEAGISQNGQTREHALLAFTLGVKQMIVACNKMDdkSVNWSKDRYEEISKEMDLYLKKVGYNPTKVPKIPTSGWTGDNLFEKVKPDHPLGGW--------YKGMCLLEALDAIQPPKRPSDKPLRLPLQD---------ENAEGLEMSWATEAMGFADRHWELLTGLTEvKKMKVTSADAELYAAFRAAFPDL----AVNVIDEEQMKSKEGKANWRAFLDGFVKRYveEDYNFGTLLRVDSSGKYDEANTTLVPRGQFYVIEIARNLEGFN-------
>A0A3P7SHM2	A0A0R3T973
MAKEKTHINLIVIGHVDSGKSTSTGHLIYKCGGIDKRTIEKFEKEAADIGKSSFKYAWVLDKLKAERERGITIDIALWKFETPKYMVTIIDAPGHRDFIKNMITGTSQADCAILVVAAGVGEFEAGISKNGQTREHALLAFTLGVKQLIVAINKMDAVKYDEKRYNEIATEMKSYIKKVGYSPDKVQMVPISGWEGDNMLEQSTNMSWY------------KGPTLLQSIDMIEPPTRPVDKPLRLPLQD----NAENYVNEESVELSWAIAAYDHAEVHYDILSAVPDAKiLRLSPFDDKIYAAFCKAFPDF-DVDR---FTEDDIKSDEKKVLWREFCDSFEGVVDDFNRGTLLRLDSSQEYSETNTCIVPRVQYLAIEIARNRRGINNQI----
>F4WFA8	UPI000580B94A
MGKEKIHINIVVIGHVDSGKSTTTGHLIYKCGGIDKRTIEKFEKEAQEIGKGSFKYAWVLDKLKAERERGITIDIALWKFETSKYYVTIIDAPGHRDFIKNMITGTSQADCAVLIVAAGTGEFEAGISKNGQTREHALLAFTLGVKQLIVGVNKMDSTEppYSETRFEEIKKEVSSYIKKIGYNPAAVAFVPISGWHGDNMLEVSAKMPWFKGWAVERKEGKAEGKCLIEALDAILPPTRPTDKALRLPLQD-----AEEFENDPSLEAMWAIKAMEHAEVYFNILCSVDPKLLKLTPHDEQIYKTFKDTFPNMK----VNKVDEDELKSPEGKIKWRFFCEQFKDVVEDYSFGTLLRADCTGDYSEQNSILTTRIQFYAIELARNREGFND------
>A0A6J0T3F0	A0A6J0SLP0
MGKEKTHINIVVIGHVDSGKSTTTGHLIYKCGGIDKRTIEKFEKEAAEMGKGSFKYAWVLDKLKAERERGITIDISLWKFETSKYYVTIIDAPGHRDFIKNMITGTSQADCAVLIVAAGVGEFEAGISKNGQTREHALLAYTLGVKQLIVGVNKMDSTEppYSQKRYEEIVKEVSTYIKKIGYNPDTVAFVPISGWNGDNMLEPSSNMPWFKGWKVTRKDGSASGTTLLEALDSILPPTRPTDKPLRLPLQD-----AEAFGNDPSVEMVWAMKAFQHAEVYFNLISSVDPKFLKLTKVDDQIYAEFRKAF---KDL-GIGVLDPEDLKSEPAKEKWRPFCLQFDGIVEDFNYGTLLRLNCSQGYTEENTIFATRIQFFAVEIARNREGYN-------
>A0A0N5CKL8	A0A0N5CN39
MGKEKTHINIVVIGHVDSGKSTTTGHLIYKCGGIDKRTIEKFEKEAQEMGKGSFKYAWVLDKLKAERERGITIDIALWKFETAKYYVTIIDAPGHRDFIKNMITGTSQADCAVLVVACGTGEFESGISKDGQTREHALLAQTLGVKQLIVACNKMDSTEppYSETRFNEVTTEVSSYIKKIGYNPKAVAFVPISGFNGDNMLEPSPNMSWFKGWSVERKEGPASGKTLLEALDSVVPPSRPTDKPLRLPLQD--------------VEVSWALEAAERARIHMSLLLTCNTEELRLHENEDAIYEKFREVFPEMK----IEKVTDVELKGKNNK-FWFEFCEHFKDDVADYNLATIMRIRVNGAYSECNTIIVPKIIFLAIEIARNRECLNE------
>UPI000775CDDF	UPI0007757CF3
MGKEKTHINIVVIGHVDSGKSTTTGHLIYKCGGIDKRTIEKFEKEAAEMGKGSFKYAWVLDKLKAERERGITIDISLWKFETSKYYVTIIDAPGHRDFIKNMITGTSQADCAVLIVAAGVGEFEAGISKNGQTREHALLAYTLGVKQLIVGVNKMDSTEppYSQKRYEEIVKEVSTYIKKIGYNPDTVAFVPISGWNGDNMLEPSSNMPWFKGWKVTRKDGSASGTTLLEALDSILPPTRPTDKPLRLPLQD-----AEAFGNDPRLEAAWAERALQHAHVYFHLLSAADPAGLRLTRADDRIYAAFRRSFPDL----RVDLLDVESLKSEPAKEKWRPFCLQFEGAVEDFNLGTLLRLDCRRGYSEENSVLAPRIQFLAIEIARNREGCN-------
>A0A0F7TDD1	A0A0F7TI51
MGKEdRLHINIVVIGHVDSGKSTTTGHLIYKCGGIDSRTIEKFEKEAAELGKGSFKYAWVLDKLKAERERGITIDIALWKFQTGKYEVTVIDAPGHRDFIKNMITGTSQADCAILIIASGTGEFEAGISKDGQTREHALLAFTLGVRQLIVALNKMDTCKWSEDRYNEIVKETSNFIKKVGYNPKSVPFVPISGFNGDNMLEPSPNCPWYKGWEKETKAGKTTGKTLLEAIDAIEPPVRPSNKPLRLPLQD---FDPEQAENLQDMEKQFAVKAVEHLMTYWAILEKVKGSQLRLTKMDDEIYDSFKADFP---DFDPSAPLNEDEMKSKAGKEKWRNWINKFEKKIEDFNFGTIIRLRPDAEYDEDTTLFGVRMQFYAVEIARNRAGLNDWI----
>Q6VP66	UPI00059DE5F0
-----------------------------------------------------------------------------------KYYVTIIDAPGHRDFIKNMITGTSQADCAVLIVAAGTGEFEAGISKNGQTREHALLAFTLGVKQLIVGVNKMDSTEppYSETRFEEIKKEVSSYIKKIGYNPAAVAFVPISGWHGDNMLEPSSKMPWFKGWSVERKEGKADGKCLIEALDAILPPTRPTDKALRLPLQD-----AEEFDNDPSVEAMWAMKAMEHAQVYFNILCSVDPKILKLTPHDKDIYKAFRENFPNMK----VDKIDEDEFKSPQEKEKWRPFCEQFKDLVEDYSFGTLLRADCTQDYTEKNSILTTRIQFYAIELARNREGFNDGV----
>A0A0L7LSP4	A0A0L7KVW1
MGKEKTHINIVVIGHVDSGKSTTT-----------------------------------------ERERGITIDIALWKFETAKYYVTIIDAPGHRDFIKNMITGTSQADCAVLIVAAGTGEFEAGISKNGQTREHALLAFTLGVKQLVVG-----------------------------------------------------------------------------ALDAIQPPSRPTEKPLRLPLQD-----AEEFGNDETLEHLWAARAMEHSDIYFNVLCSVDTKWLQLTPHDDLIHTTFRQDFPDL----NVAFIREDVIKNNTNKAKWRVFCEKFKNIIEDYSFGTLMRADTKGDYSERNTILVPRVQFYAIEIARNRENLNN------
>UPI00077D35A5	A0A1A8U232
MGKEKLHINIVVIGHVDSGKSTTTGHLIYKCGGIDKRTIEKFEKEAAEMGKGSFKYAWVLDKLKAERERGITIDISLWKFETSKYYVTIIDAPGHRDFIKNMITGTSQADCAVLIVAAGVGEFEAGISKNGQTREHALLAYTLGVKQLIVGINKMDSTEpnYSQKRYEEIVKEVSTYIKKIGYNPDTVAFVPISGWNGDNMLEPSPNMTWFKGWKINRKDGSASGTTLLEALDAIQPPTRPTDKPLRLPLQD-----AEAYGNDPRLEVMWAMKAYNHAEVYFNLISSVDPKFLKLTKLDDNIYSSFRETFKELD----VKQLKEDDLKSEQAKERWRLFCNQFEGLVEDFNYGTLLRLDCEKDYSEENTIFATRVQFFAIEIARNREGYNDTV----
>A0A194VNA1	A0A194W3X1
MGKdDKTHINVVVIGHVDSGKSTTTGHLIYQCGGIDKRTIEKFEKEAAELGKGSFKYAWVLDKLKAERERGITIDIALWKFETPKYYVTVIDAPGHRDFIKNMITGTSQADCAILIIAAGTGEFEAGISKDGQTREHALLAYTLGVKQLIVAINKMDTTKWSEDRYNEIIKETTNFIKKVGYNPKTVAFVPISGFNGDNMLAASSNCPWYKGWKKETKAGESTGKTLLEAIDAIEPPKRPTDKPLRLPLQD-TNFNAEEADNLEDIEKQFAVKAVQHLETYWSILEKVKGSTLRLTKLDDEIYEHLLKDFPEFDPAETI---DEAKMKSPQGKKRWRDFLMAYENKVDDYSFGTMLRTSPKEEYTQEGTIFVPRMQFYAVEIARNRKGLNDWIYEQ-
>A0A6J4DHR3	A0A1Y2LQU6
-----------------------------------------------------------------------------------------------RDFIKNMITGTSQADCAILIIAAGTGEFEAGISKDGQTREHALLAYTLGVKQLIVAINKMDTTKWSEARFSEIIKETSNFIKKVGYNPKHVPFVPISGFNGDNMIDASPNCPWYKGWEKETKSKAT-GKTLLEAIDAIDPPSRPTDKPLRLPLQD----DAEHADNFEDIEKQFAVKVVQHMETYWNILEKVKGSTLRLTKQDDEIYEHFKKEFP---DFDAAATINEDEMKSKAGKERWRNFINQYEKTVEDFNFGAMLRASPKTDYTQDGTIFAVRMQFYAVEIARNREGLNDWVYEQ-
>A0A2J7QL66	UPI000CD7D719
MGKEKIHINIVVIGHVDSGKSTTTGHLIYKCGGIDRRTIEKFEKEAQEMGKGSFKYAWVLDKLKAERERGITIDIALWKFETSKYYVTIIDAPGHRDFIKNMITGTSQADCAVLIVAAGTGEFEAGISKNGQTREHALLAFTLGVKQLIVGVNKMDSSEppYSETRFEEIKKEVSNYIKKIGYNPAAVAFVPISGWHGDNMLEHSGKMSWFKGWTIERKEGKAEGKCLIEALDAILPPSRPTEKPLRLPLQD-----AEEFDNDPSVEALWAMKALEHAEVYFNILCSVDPKLLKLTPHDDNIYKTFREEFPDLK----VDILDEEGLKSFEAKQKWRPFCEKFKDVVEDYSFGTLLRLDHSGEYSEHNSILVTRIQFYAIELSRNREGLNDCI----
>A0A427YBI5	A0A427XLR2
MGKDKLHVNVVVIGHVDSGKSTTTGHLIYKCGGIDKRTIEKFEKEAAELGKSSFKYAWVLDKLKAERERGITIDIALWKFETPKYQVTVIDAPGHRDFIKNMITGTSQADCAILIIATGIGEFEAGISKDGQTREHALLAFTLGVRQLIVACNKMDTCKWSEDRFNEIVKETTGFIKKVGYNPKSVPFVPISGWHGDNMIDETTNMPWYKGWQKETKAGVSKGKTLLEAIDAIDPPTRPTDRPLRLPLQDINEFDPETAGNSEEIEQQFAVKTVQHLEAYEKLIGSIPPRKIKLTNMDDDIYEDLMTQFPEFKFEEPLRHLDEDAMKSAEGKPRWRKFIMAYEKTLTDYNFGTLIRQDASRGYAEDNCILVTRVQFVALEVARNRTGIND------
>A0A3P9DJI1	A0A3P9DAK5
MGEEKTHINIVVIGHVDSGKSTSTGHLIYKCGGIDKRTIEKFEKEAAEMGKGSFKYAWVLDKLKAECERGITIDIALWKFEASKYYVTIIDAPGHRDFIKNMITGTSQADCAVLIVAAGVGEFEAGISKNGQTREHALLAFTLGVKQLIVGVNKMDSTEppYSQARFEEITKEVSAYIKKIGYNPAAVAFVPISGWHGDNMLETSDKMSWFKGWKIERKDGNASGTTLLEALDAILPPSRPTDKPLRLPLQD-----AEAYGNDPRLEVMWAMKAYNHAEVYFNLISSVDPKFLKLTKMDDKIYSSFRETF---KDLD-VKLLNADDLKSEKAKETWRPFCNQFEGLVEDFNYGTLLRLDCEKDYTEENTIFATRVQFFAIEIARNREGYNNAVFKSK
>UPI00108BF9AB	UPI0013F1C7EB
MGKEKTHINIVVIGHVDSGKSTTTGHLIYKCGGIDKRTIEKFEKEAAEMGKGSFKYAWVLDKLKAERERGITIDISLWKFETTKYYITIIDAPGHRDFIKNMITGTSQADCAVLIVAAGVGEFEAGISKNGQTREHALLAYTLGVKQLIVGVNKMDSTEppYSGKRYQEITKEVSAYIKKIGYNPASVAFVPISGWHGDNMLEASANMPWFKGWSITRKEGNVSGTTLLEALDSIIPPSRPINKPLRLPLQD-----AEAYGNDPNIEMIWAMKAYQHAEVYFNLISSVDPKFLKLTKVDDQIYAEFRKSFGDL----RIDVLDPEELKSESAKAKWRPFCMQFDGVVEDFNYGTLLRLDCTKDYTEENTIFVTRIQFFAIETARNREGYND------
>UPI00193E7903	UPI000B98DD9A
---KKEHVNVVIIGHVDAGKSTIGGQIMALTGMVDKRTLEKYEKEAKERSRESWYLSWALDTNQEEREKGKTVEVGRAYFETDKKHFTILDAPGHKSFVPNMIGGTAQADLAVLV--------------------------------------------------------------------------------------------------------------------------------------------AEEFENDQTVEAMWAMKAFEHAEVYFNILCSVDPKILRLTPHDDSIYKTFREHFPELK----IENIDENEMKSKEGKDKWRPFCEQFKDVVEDYSFGTLLRIDSTGDYSEKNSTLVPRIQFYAIELARNREGHND------
>A0A1F8A9M7	A0A1F7ZVP2
MGKEdKQHINIVVIGHVDSGKSTTTGHLIYKCGGIDQRTIEKFEKEAAELGKGSFKYAWVLDKLKSERERGITIDIALWKFQTSKYEVTVIDAPGHRDFIKNMITGTSQADCAILIIASGPGEFEAGISKDGQTREHALLAFTLGVRQLIVALNKMDTNGWSQDRYNEIVKETSNFIKKVGYNPKGVPFVPISGFNGDNMIEVSSNCPWYKGWEKETKAGKSTGKTLLEAIDAIEPPVRPTDKPLRLPLQD---FDPETAENFEDMEKQFAVKAVEHLMTYWSILEKVPGSQLRLTRMDNEIYESFMKEFP---DFDPTATLNEDEMKSKAGKEKWRNWMKQYEKTVDDFNFGTMLRSNPKFEYDQETTIFAVRMQFYAVEIARNRAGLNDWI----
>A0A3Q2Y4B8	A0A3Q2Z910
MGKEKVHINIVVIGHVDSGKSTTTGHLIYKCGGIDKRTIEKFEKEAAEMGKGSFKYAWVLDKLKAERERGITIDISLWKFETTKYYVTIIDAPGHRDFIKNMITGTSQADCAVLIVAAGVGEFEAGISKNGQTREHALLAYTLGVKQLIVGINKMDSTEpnYSQKRYEEIVKEVSTYIKKIGYNPDTVPFVPISGWNGDNMLDGSPNMQWFKGWKINRKDGNASGTTLLEALDAIQPPTRPTDKPLRLPLQD-----AEAYGNDERLEVMWAMKAYNHAEVYFNLISSVDPKFLKLTKMDDDIYSTFRETF---EDLD-IKVLHPDQLKSAEAKERWRPFCNRYEGLVEDFNYGTLLRLDCQKDYTEENTIFATRIQFFAVEIARNREGLNDTVFTSK
>A0A7M7KGW7	A0A7M7KM22
MGKEKVHINIVVIGHVDSGKSTTTGHLIYKCGGIDKRTIEKFEKEAQEMGKGSFKYAWVLDKLKAERERGITIDITLWKFETPKYYVTVIDAPGHRDFIKNMITGTSQADCAILICPAGTGEFEAGISKNGQTREHALLAYTLGVKQLIVGVNKMDTSEppYSEARFEEIKKEVSLYIKKIGYNPATVPFVPISGWCGDNMLESSPNMPWYKGWSIERKGATFEGKTLLQALDVMEPPTRPTDKPLRLPLQD-----AEEFVNHQDVELQWAIKASEHMEIHFSLLKAVDPKFLKLTPVDQQLLEDFNVTFGKQVNLAKIDEIA---LKSEESKALWRDFCNRYQELVEDFNFATILRLDSSEDYSQENTTLVPRVQFLAIEIARNRFGLND------
>S7NSJ2	UPI0003BBD3F0
MGKEKTHINIVVIGHVDSGKSTTTGHLIYKCGGIDKRTIEKFEKEAAEMGKGSFKYAWVLDKLKAERERGITIDISLWKFETTKYYITIIDAPGHRDFIKNMITGTSQADCAVLIVAAGVGEFEAGISKNGQTREHALLAYTLGVKQLIVGVNKMDSTEpaYSEKRYDEIVKEVSAYIKKIGYNPATVPFVPISGWHGDNMLEPSPNMPWFKGWKVERKEGNASGVSLLEALDTILPPTRPTDKPLRLPLQD-----AESYGNDPDIEMAWAMRAMQHAEVYYKLISSVDPQFLKLTKVDDQIYSEFRKNFEKL----RIDILDPEELKSVSAKEKWRPFCLKFDGVIEDFNYGTLLRLDCSQGYTEENTIFAPRIQFFAIEIARNREGHN-------
>UPI00083C150B	UPI00083C18AC
MGKEKIHINIVVIGHVDSGKSTTTGHLIYKCGGIDKRTIEKFEKEAQEMGKGSFKYAWVLDKLKAERERGITIDIALWKFESNKYYVTIIDAPGHRDFIKNMITGTSQADCAVLIVAAGTGEFEAGISKNGQTREHALLAFTLGVKQLVVGVNKMDSTEpsYSEARFEEIKKEVSSYIKKIGYNPAAVAFVPISGWHGDNMLEASSNMPWFKGWAVERKEGKADGKTLLDALDAILPPSRPTEKPLRLPLQD-----AEEFENDSQVEAMWAMKAFEHAEVYFNIISSVDPKPLKLTPFDDTIYKIFREEFSDLNIVQ----LNEDEMKSPEGKMKWRSFCERFKKFVEDYSFGTLIRADATKDYTQENSILVSRIQFYAIELARNREGVND------
>A0A6J1MNA1	A0A6J1NBB9
MGKEKTHINIVVIGHVDSGKSTTTGHLIYKCGGIDKRTIEKFEKEAQEMGKGSFKYAWVLDKLKAERERGITIDIALWKFETAKYYVTIIDAPGHRDFIKNMITGTSQADCAVLIVAAGTGEFEAGISKNGQTREHALLAFTLGVKQLIVGVNKMDSTEppYHEARYEEIKKEVSSYIKKIGYNPATVAFVPISGWHGDNMLEPSDKMPWFKGWTIDRKDGKVEGKCLIEALDAIQPPSRPTEKPLRLPLQD-----AEEFGNDETLEHLWAARAMEHSDIYFNVLCSVDTRWLRLTPHDDLIYNHFRQDFPDL-DVSFIK---EGEIKNNTNKAKWRVFCEKFKNIVEEYSFGTLMRADTKGDYSEQNTILVPRVQFYAIEIARNREGLNN------
>A0A2D3V2F7	A0A2D3V4Q1
MGKEKAHINVVVIGHVDSGKSTTTGHLIYKCGGIDKRTIEKFEKEAAELGKGSFKYAWVLDKLKAERERGITIDIALWKFETPKYMVTVIDAPGHRDFIKNMITGTSQADCAILIIAAGTGEFEAGISKDGQTREHALLAYTLGVKQLIVAINKMDTTKWSETRFAEIIKETQNFIKKVGYNPKHVPFVPISGFNGDNMIDVSTNCPWYKGWEKETKVKST-GKTLLEAIDAIDMPSRPTDKPLRLPLQD-----AEDADXYEEIEKQFAVKVVEHMETYWSILEKLPGSKLRLTKFDDEILEHFNREFPDF-DLKGT--IDEDEMKSKAGKEKWRNFINVYENKVDDYNFGTMLRESAASEYGQTGTIFAVRMQFYAVEIARNRAGLNDWI----
>A0A7L1NKP2	A0A7L1N0T2
----KQLLNLVVIGHVDAGKSTLMGHLLYLLGNVNKRTMHKYEQESKKAGKASFAYAWVLDETGEERERGVTMDVGMTKFETKTKVITLMDAPGHKDFIPNMITGAAQADVAILVVDASRGEFEAGFETGGQTREHGLLVRSLGVTQLVVAVNKMDQVNWQQERFQEITTKLGQFLKQAGFKESDVAYIPTSGLDGENLVtrgQSSDLTQWY------------KGNCLLEQIDSFKPPQRSVDKPFRLCVAD--------------VELAWAMKAHQHAQVYFNLISSVDPKFLNLTKVDDLIYKEFRKTFRDLK----VDVLDPEELKSEGAKEKWRPFCLSFEGLVEDFNYGTLLRLDCSKDYTEENTIF--------------------------
>A0A139IW29	A0A139IWQ7
MGKEKTHINVVVIGHVDSGKSTTTGHLIYKCGGIDKRTIEKFEKEAAELGKGSFKYAWVLDKLKAERERGITIDIALWKFETPKYYVTVIDAPGHRDFIKNMITGTSQADCAILIIAAGTGEFEAGISKDGQTREHALLAYTLGVKQLIVAINKMDTTKWSEDRFNEIIKETSNFIKKVGYNPKTVPFVPISGFNGDNMIDASPNCPWYKGWEKETKTKST-GKTLLEAIDSIDPPQRPSDKPLRLPLQD----NPEETENFEEIEKQFAVKVVEHMSTYWAILEKMPGSKLRLTKMDDEILEHFNTEFPDF-DLKAT--INEDEMKSKAGKEKWRNFINAYENKIEDYNFGTMLRANPATEYSETGSIFAVRMQFYAIEIARNRAGLNDWI----
>A0A0P7U7Y8	UPI0010FA947E
MGKEKLHINIVVIGHVDSGKSTTTGHLIYKCGGIDKRTIEKFEKEAAEMGKGSFKYAWVLDKLKAERERGITIDISLWKFETSKYYVTIIDAPGHRDFIKNMITGTSQADCAVLIVAAGVGEFEAGISKNGQTREHALLAYTLGVKQLVVAVNKMDSTEpnYSQKRYEEIVKEVSTYIKKIGFNPDTVPFVPISGWNGDNMLEASPNMTWFKGWKITRKEGNASGTTLLEALDAIQPPSRPTDKPLRLPLQD-----AEAYGNDPQLEMMWAMKAYQHAEIYFNLISSVDPKFLKLTKADDKIYTAFRESFPDL----RIQVLDPEDLKSAEAKEKWRPFCNQFEGIVEDFNYGTLLRLDCEKDYTEENTLFATRIQFFAIEIARNREGYNSII----
>UPI000FCD2B96	UPI000FCD3CD1
-----------------------------KNGGRDhgKTTLTAPSTKVLSPGGGAqFRRYEEIDSAPEEKARGITINAAHVEYSTPNRHYAHTDCPGHADYVKNMITGTAPLDGAILVVAATDGQMP-------QTREHLLLA----------------------------------------------------------------------------------------------------------------------------VELAWAMKAHQHAQVYFNLISSVDPKFLNLTKVDDQIYEEFRETFRDLK----IDVLDPEELKSEPAKAKWRPFCLRFEGVVEDFNYGTLLRLDSRREYTEENTIFATRIQFFAIEIARNREGWND------
>A0A2L2Y0Q9	UPI00077FCE26
MPKDKTHINIVVIGHVDSGKSTTTGHLIYKCGGIDKRTIEKFEKEAQEMGKGSFKYAWVLDKLKAERERGITIDITLWKFETSKYYVTVIDAPGHRDFIKNMITGTSQADCAVLIVAAGTGEFEAGISKNGQTREHALLAYTLGVKQMIVGVNKMDTTEppFSESRFEEIKKEVTTYIKKIGYNPATVPFVPISGWNGDNMLEASTNMPWYKGWNIERKSGKGEGKTLLQALDIMEPPSRPTDKALRLPLQD-SLFDAENYDNDPQIALAWAGTAVEHMEIHFNLITSVPTEKLKLTNCDDELYEAFLKEFPDFKlDV-----ISAESLDSKENKQKWREFIERFSDKVEDAKFGTLVRLDSTGEYTEENTKLVLRVQFLAIEIARNRKGLNE------
>A0A1I8C2U3	A0A1I8CGS5
MGKEKLHINIVVIGHVDSGKSTTTGHLIYKCGGIDKRTIEKFEKEAQEMGKGSFKYAWVLDKLKAERERGITIDIALWKFETAKYYVTIIDAPGHRDFIKNMITGTSQADCAVLVVACGTGEFEAGISKNGQTREHALLAQTLGVKQMIVACNKMDSTEppFSEARFTEIIAEVQNFIKKIGYNPKTIPFVPISGFNGDNMLEASPNMPWFKGWSVERKEGNASGKTLLEALDAIVPPSRPTDKALRLPLQD--TSPAEEYVNDDQIELAWAIKASERATVHQNLLVNCDTMTLKLNKHQPEIYEQFRKTFPDF-DIEQV---TETTLKG-TNKHLWHDYCELFKTTVDDYNLGSIMRVDATKIYSQENSIIVPRIQFLAIEGARNIEGVN-------
>UPI0019D27201	S4P2G1
MGKEKTHINIVVIGHVDSGKSTTTGHLIYKCGGIDKRTIEKFEKEAQEMGKGSFKYAWVLDKLKAERERGITIDIALWKFETAKYYVTIIDAPGHRDFIKNMITGTSQADCAVLIVAAGTGEFEAGISKNGQTREHALLAFTLGVKQLVVGVNKMDSTEppYHEARYEEIKKEVSSYIKKIGYNPATVAFVPISGWHGDNMLEPSDKMPWFKGWTIDRKEGKVEGKCLIEALDAIQPPSRPTEKPLRLPLQD-----AEEFGNDETLEHLWAARAMEHSDIYFNVLCSVDTRWLRLTPHDDLIYNHFRQDFPDL-DVSYIK---EGEIKNNTNKAKWRVYCEKFKNIVEDYSFGTLMRADTKGDYSERNTILVPRVQFYAIEIARNREGLNN------
>UPI00096B4187	UPI00096B3599
MGKEKVHINIVVIGHVDSGKSTTTGHLIYKCGGIDKRTIEKFEKEAQEMGKGSFKYAWVLDKLKAERERGITIDIALWKFETSKYYVTIIDAPGHRDFIKNMITGTSQADCAVLIVAAGTGEFEAGISKNGQTREHALLAFTLGVKQLIVGVNKMDSTEppYSEARFEEIKKEVSSYIKKIGYNPAAVAFVPISGWHGDNMLEASTKMPWFKGWAIERKEGKADGKCLIEALDAILPPTRPTDKPLRLPLQD-----AEEFGNDESLEVMWAMKAYDHAHIYFNILCSADPKLLKLTPIDDTIYKIFREEFPTL-DLHVIE---ENELKSTKEKAKWRPFCERFKNLVEDYSFGTLVRGDASEDYKENNTILVTRIQFYAIEIARNKEGVND------
>A0A3S5CPM6	A0A3S5A502
----------------------------------------------------------------AERERGITIDIALWKFETSKYSVTVIDAPGHRDFIKNMITGTSQADCAVLIVAAGVGEFEAGISKNgqtrehallaftlgvrqlixxxxGQTREHALLAFTLGVRQLIVGINKMDSTEppYSEHRYLEIKKEVSTYLKKVGYNPDTVAFVPISGWHGDNMLEATEKMPWYKGWDKKSlKEGTKEyesksGKTLVEALDSLSPPSRPTDKPLRLPIQD-------------ELELCWATKAYQHAEIHFNLLCALPDTRlLKLTSLDDVIYQRFEEIF----NGMELKSMDELQLKSESSKATWRDFCNEFKEKVDDFNFATLLRLDASKGYDATNTCIVPRIQFLTIEIARNRRGLNDTRTLQK
>UPI001864D86B	UPI0018655D74
MGKEKTHINIVVIGHVDSGKSTTTGHLIYKCGGIDKRTIEKFEKEAAEMGKGSFKYAWVLDKLKAERERGITIDISLWKFETSKYYVTIIDAPGHRDFIKNMITGTSQADCAVLIVAGGVGEFEAGISKNGQTREHALLAFTLGVKQLIVGVNKMDSTEppYSQKRFEEITKEVSTYIKKIGYNPTTVAFVPISGWHGDNMLEPSSNMPWFKGWKVERKEGNASGTTLLEALDSILPPSRPTDKPLRLPLQD-----AEAYGNDPQLEVMWAMKAYQHAEIYFNLISSVDPKFLKLTKVDDKIYSTFREEFGDL----NIQVLDPEELKSDKAKEKWRPFCNKFEGIVEDFNYGTLLRLDCQKDYTEENTIFATRIQFFAIEIARNREGYNSVVYNSK
>A0A340XSI6	A0A340XZL0
MGKEKTHINIVVIGHVDSGKSTTTGHLIYKCGGIDKRTIEKFEKEAAEMGKGSFKYAWVLDKLKAERERGITIDISLWKFETTKYYITIIDAPGHRDFIKNMITGTSQADCAVLIVAAGVGEFEAGISKNGQTREHALLAYTLGVKQLIVGVNKMDSTEpaYSEKRYDEIVKEVSAYIKKIGYNPATVPFVPISGWHGDNMLEPSPNMPWFKGWKVERKEGNASGVSLLEALDTILPPTRPTDKPLRLPLQD-----AESYGNDPDIEMAWAMRAMQHAEVYYKLISSVDPQFLKLTKVDDQIYSEFRENFKKL----RIDVLDPEELKSEGAKEKWRPFCLKFEGIVEDFNYGTLLRLNCSQGYTEENTIFAPRIQFFAIEIARNREGYN-------
>E0VV96	E0VV41
------NFNVGLLGHVDSGKTSLA------------KALSSISSTAA------------FDKDPQSQERGITLDLGFSSFSAPvpshltnslfdKVQYTLVDCPGHASLIKTIIGGSHIIDLMILVI-------DAFKGFQTQTSECLILGEIMN-KKMIAVLNKVDLLK-DKNSIEKLKKKVELTLN--GTIFKGCPIVTASALNND----------------------------------------------------------AEEFENDAAVELMWAKKAFEHAEIYFNILCSVDSSLLKLTPNDEEIYQLFRQVFPDF----CVSVINEDEMKSTAQKEKWREYCLFFKDKVEDYSFGTLLRKDCTGDYTEENSILVTKIQFLAIELARNREGLND------
>A0A7H8QRR3	A0A7H8QI35
MGKdERTHINIVVIGHVDSGKSTTTGHLIYKCGGIDARTIEKFEKEANELGKGSFKYAWVLDKLKAERERGITIDIALW-IQTAKYEVTVIDAPGHRDFIKNMITGTSQADCAILIIASGTGEFEAGISKDGQTREHALLAFTLGVRQLIVALNKMDTCKWSQDRYNEIVKETSNFIKKVGYVPKTVPFVPISGFNGDNMLEASPNCPWYKGWEKEIKGGTkVTGKTLLEAIDAIEAPVRPANKPLRLPLQD---FDPETAENLDDMEKQFAVKAVEHLMTYWSILEKVPGSKLRLTKMDDEIYEHFKREFPDFNPADKI---NEDDMKSKAGKERWRNFMNEYEETINDYNFGTMLRADAKSEYDQETTIFAMRMQFYAVEIARNRAGLNDWVYEQ-
>A0A3Q0J690	A0A3Q0IT92
-------------------------------------------KSAVDIG---VYYVNLRSSTAQKREKGKTVEVGRAYFETDRKHFTILDAPGHKSFVPNMIGGTAQADLAVLVISARKGEFETGFDRGGQTREHAMLAKTAGVKHLVVLINKMDdpTVMWSEARYNECKDKILPYLKKLGFNaAKDLSFMPCSGQMGQNLKEPV--GPEICTW--------WKGGAFIPFIDALPSLNRKMDGPFLMPV-------AEEYVNDPSVEAMWVSKAVDHAEVYFNILCSVDPKILRLTAHDDEILKSFRADFPDLK----VDVLNEEEMKSPEGKAKWREFCEKFKDMIEDYNFGTLLRLDAKGEYSEANTMLSTRIQFYAIELARNKEGLNDSI----
>A0A437CUY7	A0A3S2PPA1
MGKEKTHINIVVIGHVDSGKSTTTGHLIYKCGGIDKRTIEKFEKEAAEMGKGSFKYAWVLDKLKAERERGITIDIALWKFETSKYYVTIIDAPGHRDFIKNMITGTSQADCAVLIVAAGVGEFEAGISKNGQTREHALLAYTLGVKQLIVGVNKMDSTEppYSQKRFEEITKEVSAYIKKIGYNPATVAFVPISGWHGDNMLEASDKMSWFKGWKIERKEGAAAGITLLEALDSILPPSRPTDKPLRLPLQD-----AEAYGNDPRLEVMWAMKAYNHAEVYFNLISSVDPKFLKLTKLDDQIYRSFRESF---KDLD-VRQLKEDDLKSDPAKERWRPFCNQFEGLVEDFNYGTLLRLDCQKGYSEENSIFSTRVQFFAIEIARNREGCNDAVFRSK
>UPI000854D01E	UPI00085424A4
MGKEKTHINIVVIGHVDSGKSTTTGHLIYKCGGIDKRTIEKFEKEAAEMGKGSFKYAWVLDKLKAERERGITIDISLWKFETTKYYITIIDAPGHRDFIKNMITGTSQADCAVLIVAAGVGEFEAGISKNGQTREHALLAYTLGVKQLIVGINKMDSTEppYSEKRYDEIVKEVSAYIKKIGYNPSTVPFVPISGWHGDNMLEPSPNMPWFKGWKVERKEGNANGVSLLEALDTILPPSRPTDKPLRLPLQD-----AESYGNDPNVEMVWAMKAYQHAEVYFNLISSVEPRHLKLTRMDDVIYTAFRGDFPEL----RIDVLDPEDLKSPAAKEKWRPFCMKFENEVEDFNYGTLVRMDSSREYTEENTIFATRIQFYAIEIARNREGIND------
>UPI0007E83401	UPI0007E797A0
MGKEKIHINIVVIGHVDSGKSTTTGHLIYKCGGIDKRTIEKFEKEAQEMGKGSFKYAWVLDKLKAERERGITIDIALWKFETAKYYVTIIDAPGHRDFIKNMITGTSQADCAVLIVAAGTGEFEAGISKNGQTREHALLAFTLGVKQLIVGVNKMDSTEppYSEARYEEIKKEVSSYIKKIGYNPASVAFVPISGWHGDNMLEPSEKMPWFKGWSVERKEGKAEGKCLIDALDAILPPQRPTDKPLRLPLQD--------------VEEMWASKALEHAEVHFNLITSVHPSQLKLTPYDDQIYATFRQDFPDL----QVGRLTDDILKSAVEKLKWRQFAEKF-NKLDDYSYGTLMRADASKEFSPDNSIFVFRVQFLAIEIARNREGLND------
>A0A2Y9D8Z4	A0A2Y9R1F0
MGKEKTHINIVVIGHVDSGKSTTTGHLIYKCGGIDKRTIEKFEKEAAEMGKGSFKYAWVLDKLKAERERGITIDISLWKFETTKYYITIIDAPGHRDFIKNMITGTSQADCAVLIVAAGVGEFEAGISKNGQTREHALLAYTLGVKQLIVGINKMDSTEppYSEKRYDEIVKEVSAYIKKIGYNPGTVPFVPISGWHGDNMLEPSPNMPWFKGWKVERKEGNASGVSLLEALDTILPPTRPTDKPLRLPLQD-----AESYGNDPDIEMAWAMRAMQHAEVYYKLISSVDPQFLKLTKVDDQIYFEFRENFEKL----RIDVLDPEELKSESAKEKWRPFCLKFDGIIEDFNYGTLLRLDCSQGYTEENTIFAPRIQFFAIEIARNREGYN-------
>A0A2D4L9X8	A0A2D4MWC1
-----------------------------------------------------------------ERERGITIDITLWQFETPKYHYTVIDAPGHRDFIKNMITGTSQADVALLVVPAEEGGFEGAFSKDGQTREHALLAYTLGVKQMICAINKMDACNYSESRFNEIQKELAAHLKRVGYQIDKVPFVAISGFVGDNMIEKSDKMSWYKG--------------------------------------------AEAFGNDPRLEAAWAERAFQHAQVYFHLLSAADPAGLRLTRADDRIYAAFRRSFPDL----RVDLLDVEALKSEPAKEKWRPFCLQFEGAVEDFNLGTLLRLDCRRGYSEENSVLAPRIQFLAIEIARNREGCN-------
>A0A0N4ZNG4	A0A0N4ZX73
MGKEKIHINIVVIGHVDSGKSTTTGHLIYKCGGIDKRTIEKFEKEAQEMGKGSFKYAWVLDKLKAERERGITIDIALWKFETAKYYVTIIDAPGHRDFIKNMITGTSQADCAVLVVACGTGEFEAGISKNGQTREHALLAQTLGVKQLIVACNKMDSTEppYSEARFTEVTNEVQNFIKKIGYNPKTVAFVPISGFHGDNMLEPSSNMPWFKGWSVERKEGNATGKTLLEALDAIVPPSRPTDKPLRLPLQD--------------IEYAWAMKASERASIHQNLLINCDTKTLKLNKYQDIIYEKFREVFPNL-DIEVV---TEEQLKG-DNKKIWHDFCESF-SEVDDYNMGSLMRIDAKTIYSAQNTLIVPRIQFLAIEGARNVEGVN-------
>A0A5N6SPQ0	A0A5N6SJP8
MGKeEKSHINIVVIGHVDSGKSTTTGHLIYKCGGIDQRTIEKFEKEAAELGKGSFKYAWVLDKLKSERERGITIDIALWKFQTSKYEVTVIDAPGHRDFIKNMITGTSQADCAILIIASGTGEFEAGISKDGQTREHALLAFTLGVRQLIVALNKMDTNQWSEARYNEIVKETSNFIKKVGFNPKSVPFVPISGFNGDNMLEKSEKCPWYKGWNKETKAGKSTGFTLLEAIDAIEPPVRPTDKPLRLPLQD---FDPETAENFEDMEKQFAVKAVEHLMTYWSILEKVPGSKLRLTKMDDQILESFMKEFPEFDPAETL---NEAKMKSKEGKEKWRNWMKQYEKTIDDYNFGTMLRSNPKFEYDQETTIFAVRMQFYAVEIARNRAGLNDWI----
>A0A6P3RL54	A0A6P3RI77
MGKERTHINIMVIGHIDIGKSTVTGHQIYKCGGIEKRTIKKFEKEFAVMGKGSFKYAWVLDKWKAExlNERDITIDIFLWKCETSKYYVTIIAAPGHRDFIKNVITGTSQADCAVLIVAAGVGKFEAGISKNGQTXENALLAYTLAVKQLIVGVHSMDSAElpYSQKGYEEIVKEVNTYIKKTGYGPDSVAFVLISGWNGDNILEPSANMPWFKEWKVTHKDGNTSGTTLLEALDCILPPTHPTGKPLRLPXQD-----AESYGNDPDIEMAWAMRAMQHAEVYYKLISSVDPQFLKLTKVDDQIYSEFRKNFENLK----IDVLDPEELKSVSAKEKWRPFCLQFDGVIEDFNYGTLLRLDCSQGYTEENTIFAPRIQFFAIEIARNREGYN-------
>A0A2T9XZA0	A0A2T9ZDI5
MGKEKPHLNVVVIGHVDSGKSTTTGHLIYKLGGIDKRTIEKFEKEANELGKGSFKYAWVLDKLKAERERGITIDISLWKFETPKYNVTVIDAPGHRDFIKNMITGTSQADCAILIIAGGVGEFEAGISKDGQTREHALLAFTLGVRQLIVAVNKMDANKYSEERFVEITKEVSNFIKKVGYNPKAVPFVPITGFHGDNMIEASPNMPWYKGWTKETKSGSAKGITLLDAIDAVEPPVRPSDKPLRLPLQD----SADDTSNLKEIEMQWAVKAMTHAEIYMNILKSRPAESIQLTPIDDELYKDFREEFP----TLNIKVLDEKnDFKSEAAKRKWRNFMNKYEKRVADFSFGTLMRIDSQDDYTEENSMFTYRLQFLCIEIARLREGYND------
>A0A1R0GVD2	A0A1R0H6A5
MGKEKAHLNVVVIGHVDSGKSTTTGHLIYKCGGIDKRTIEKFEKEANELGKGSFKYAWVLDKLKAERERGITIDITLWKFETPKYVVTVIDAPGHRDFIKNMITGTSQADCAILIIAGGIGEFEAGISKDGQTREHALLAFTLGVRQLIVAVNKMDSNKYSEARFTEITKEVANFIKKVGFNPKAVPFVPISGFHGDNMIEQSTNMPWYKGWNKETKSGVSKGFTLLEAIDAVEAPVRPSDKPLRLPLQD-----AEDAENMPEIEMQWAVLAMNHAEAYWGLLQQRPGRDIRLTKVDDEIYKEFREIFPDL-NVEFLQE--DSDFKSPEMKAKWREFINRYEKKVKDFAFGSLLRINTHEGYEEKNS---------MFEIARNREGFNN------
>A0A2T9Y9S2	A0A2T9YDF4
MGKDKFHLNVVVIGHVDSGKSTTTGHLIYKCGGIDKRTIEKFEKEANELGKGSFKYAWVLDKLKAERERGITIDISLWKFETPKYLVTVIDAPGHRDFIKNMITGTSQADCAILIIAGGVGEFEAGISKDGQTREHALLAFTLGVRQLIVAVNKMDSNKYSEERFTEIIKEVSNFIKKVGYNPKAVAFVPISGFHGDNMIEASTNMPWYKGWTKETKSGVVKGVTLLDAIDAVEPPVRPSDKPLRLPLQD-----AEETANLQEIEMQWAVKAMTHAEVYMGILKAKPAKNIKLTQMDEDIYVDFRTEFP----TLNIKNLNElEDFKSEAAKKKWRDFVAKYENYITDYNFGSLVRINSDEEYTEKNSMFVLRIQFLCIEIARLKEGYNN------
>A0A1R1Y5N1	A0A1R1YSZ2
MGKEKAHLNVVVIGHVDSGKSTTTGHLIYKCGGIDKRTIEKFEKEANELGKGSFKYAWVLDKLKAERERGITIDISLWKFETPKYLVTVIDAPGHRDFIKNMITGTSQADCAILIIAGGIGEFEAGISKDGQTREHALLAFTLGVRQLIVAVNKMDSNKYSEDRFNEIIKEVANFIKKVGFNPKTVPFVPISGFNGDNMIEVSTNMPWYKGWNKETKSGAAKGFTLLEAIDAVEPPVRPSDKPLRLPLQD-----AEQTENLREIEMQWAVKAMTHAEAYWGLLQAKPGNEIKLTRVDDEIYQEFRELFPDM-NIEFLNE--EEDFKSPAMKEKWRNFITKYEKKVKDYTFGSLLRINCHEGYEEQNTMF--------------------------
>UPI000B90C064	UPI000B91081C
MGKEKVHINLVVIGHVDSGKSTTTGHLIYKCGGIDKRTIEKYEKEASEMGKGSFKYAWVLDKLKAERERGITIDIALWKFETTKYYCTVIDAPGHRDFIKNMITGTSQADCAVLIVASSTGEFEAGISKNGQTREHALLAFTLGVKQLIVGVNKIDNTEppYSEARFNEIKKEVSGYVKKVGYNPASVAFVPISGWHGDNMVEPSGKMPWYKGWEiqsADKKAGKVTGKTLLDALDSIAPPSRPVEKPLRLPLQD-----AEEYGNDENLELQWAIKAYHHAETYFNLVSSVDNRGLKLTQQDDEIYQSFKQSFPNF----RVDIVDPEELKSEASKSKWRTFCNKFEGAVEDFNFGTLLRLDCREDYSEKNSIFVTRIQFFAVEITRNREGLN-------
>A0A6J1TCL7	A0A6J1THX1
MGKEKVHINIVVIGHVDSGKSTTTGHLIYKCGGIDKRTIEKFEKEAQEMGKGSFKYAWVLDKLKAERERGITIDIALWKFETAKFYVTIIDAPGHRDFIKNMITGTSQADCAVLIVAAGTGEFEAGISKNGQTREHALLAFTLGVKQLIVGVNKMDSTEppFSEARFEEIKKEVSSYIKKIGYNPAAVAFVPISGWHGDNMLEPSAKMGWYKGWNVERKEGKAEGKCLIEALDAILPPSRPTDKALRLPLQD----------NDETVEAMWAIKAFKHAEVYFNLLSSVDPKLLRLTPQDDVIYKEFRSKFPDLK-VDLIK---EDEIKSADGKEMWRPFCEQYKDSVEDYSFGTLLRLDCTDEFSEKNTTLVPRIQFYAIEIARNREGFND------
>UPI001888BC3A	UPI001888CF9F
MGKEKLHINIVVIGHVDSGKSTTTGHLIYKCGGIDKRTIEKFEKEAAEMGKGSFKYAWVLDKLKAERERGITIDISLWKFETSKYYVTIIDAPGHRDFIKNMITGTSQADCAVLIVAAGVGEFEAGISKNGQTREHALLAYTLGVKQLIVGINKMDSTEpnYSQKRYEEIVKEVSTYIKKIGYNPDTVPFVPISGWNGDNMLEPSPNMTWFKGWKINRKDGNASGTTLLEALDAIHPPTRPTDKPLRLPLQD--------------LEVMWAMKAYNHAEVYFNLISSVDPKFLKLTKLDDEIYSSFRETF---RDLD-LKLLRTEDLKSDRAKETWRTFCNQFEGLIEDFNYGTLLRLDCEKDYTEENTIFATRTQFFAVEIARNREGFNSSVFLSK
>A0A4Y9ZU08	A0A4Y9ZL85
MGKEKIHVNVVVIGHVDSGKSTTTGHLIYKCGGIDKRTIEKFEKEAAELGKGSFKYAWVLDKLKAERERGITIDIALWKFETPKYMVTVIDAPGHRDFIKNMITGTSQADCAILVIAAGTGEFEAGISKDGQTRXHALLAFTLGVRQLIVAINKMDTTKWSEDRFNEIVKETSTXIKKVGYNPKAVAFVPISGWHGDNMLEESPNMPWYKGWTKETKAGVVKGKTLLEAIDAIEPPSRPSDKPLRLPLQDMSTpFDPNTAQNLGEIEKQFAVKAVEHAQTYWGLLEKIEPKDLKLTKLDDEIFEHAMKSFPEFAAAphEKLIRLDEEWMKSNDGKERWRTFIASYEKKIKDYNFGSLIRMDATKEYSEKNTIFVTRIQFHAIEIARNRLGLNE------
>G0MES0	G0MJJ1
MGKEKVHINIVVIGHVDSGKSTTTGHLIYKCGGIDKRTIEKFEKEAQEMGKGSFKYAWVLDKLKAERERGITIDIALWKFETSKYYITIIDAPGHRDFIKNMITGTSQADCAVLVVACGTGEFEAGISKNGQTREHALLAQTLGVKQLIVACNKMDSTEppFSEARFTEITNEVSGFIKKIGYNPKAVPFVPISGFNGDNMLEVSSNMPWFKGWSVERKEGNASGKTLLEALDSIIPPQRPTDRPLRLPLQD----------NDESIEMAWAMKAGERAEVHMNLIMRCDTKVLRLNKHQDLILTAFRKSFPDLDVVE----VTTSLLKDNGAKEIWREFCEQFKETVDDYSMGTLMRCHAAKAYSPDNTVVVPRIIYLAIEMARNVEGVNE------
>A0A067R2L6	A0A067RBT5
MGKEKIHINIVVIGHVDSGKSTTTGHLIYKCGGIDKRTIEKFEKEAQEMGKGSFKYAWVLDKLKAERERGITIDIALWKFETSKYYVTIIDAPGHRDFIKNMITGTSQADCAVLIVAAGTGEFEAGISKNGQTREHALLAFTLGVKQLIVGVNKMDSTEppYSETRFEEIKKEVSNYIKKIGYNPAAVAFVPISGWHGDNMLEHSDKMSWFKGWSIERKEGKADGRCLIEALDAILPPSRPTEKPLRLPLQD--------------VEIVWAVKAFEHAEVYFNILCSVDPKLLKLTPHDEDIYRAFREEFPDI----RVDKLDEDQLKSPEAKEKWRPFCEKFKDVVEDYSFGTLLRLDHSGEYSEQNSILVTRIQFYAVELSRNREGLNDCI----
>A0A401T489	A0A401ST03
MGKEKIHINIVVIGHVDSGKSTTTGHLIYKCGGIDKRTIEKFEKEAAEMGKGSFKYAWVLDKLKAERERGITIDISLWKFETPKYYITIIDAPGHRDFIKNMITGTSQADCAVLIVAAGVGEFEAGISKNGQTREHALLAYTLGVKQLIVGVNKMDSTEppYSEKRYDEIVKEVSAYIKKIGYNPITVPFVPVSGWHGDNMLEASPNMPWFKGWKVERKEGNANGVTLLEALDTILPPTRPITKPLRLPLQD-------------NLEMMWAMKAYQHAEIYFNLICSVDPTFLKLTREDDQIYTEFRKQFRDLK----IDVLDPSKLKSDAAKQQWRPFCLKFETLVEDFNYGTLLRLDCSKDYVEENTIFATRIQFFAIEIARNREGYNTMV----
>A0A5N6Z010	A0A5N6Z677
MGKEdRSHINIVVIGHVDSGKSTTTGHLIYKCGGIDQRTIEKFEKEAAELGKGSFKYAWVLDKLKSERERGITIDIALWKFQTGKYEVTVIDAPGHRDFIKNMITGTSQADCAILIIASGTGEFEAGISKDGQTREHALLAFTLGVRQLIVALNKMDTCKWSEERYNEIVKETSNFIKKVGYNPKAVPFVPISGFNGDNMLEPSPACPWYKGWEKETKAGKVTGKTLLEAIDAIETPVRPANKPLRLPLQD---FDPETAENLEDMEKQFAVKAVEHLMTYWSILEKVRGSQLRLTKMDNEIYESFMKEFP---DFDPAATLDENQMKSKEGKEKWRNWVNQYEKTIDDFNFGTMLRTNPKVEYDQETTIFAVRMQFYAVEIARNRAGLNDWI----
>A0A164U879	A0A164YK81
MGKEKLHVNVVVIGHVDSGKSTTTGHLIYKCGGIDKRTIEKFEKEAAELGKGSFKYAWVLDKLKAERERGITIDIALWKFETPKYMVTVIDAPGHRDFIKNMITGTSQADCAILIIAGGTGEFEAGISKDGQTREHALLAFTLGVRQLIVAVNKMDTTKWSEDRFNEIVKETSNFIKKVGYNPKTVAFVPISGWHGDNMIEESTNMPWFKGWSRETKGGVVKGKTLLDAIDAIEPPVRPSEKPLRLPLQD---FDPNTAQNAVEIEKQFAVVAVEHAQTYWNLLESVEPKTLKLTRLDDEIFQHLSETFPEMvkEPYAGLIKLDEDYMKSDEGKAKWRDFINAYEKKVKDFNFGSLIRTDATDEYGQDNSIFVTRMQFYAIEIARNRLGLND-IIHEK
>UPI0018CF84B0	UPI000D32BEB8
MGKEKTHINIVVIGHVDSGKSTTTGHLIYKCGGIDKRTIEKFEKEAQEMGKGSFKYAWVLDKLKAERERGITIDIALWKFETQKYYVTIIDAPGHRDFIKNMITGTSQADCAVLIVAAGTGEFEAGISKNGQTREHALLAFTLGVKQLIVGVNKMDSTEpaYSEARYEEIKKEVSSYIKKIGYNPASVAFVPISGWHGDNMLEPSEKMPWFKGWTVERKEGKVEGKCLIDALDAIMPPQRPTDKPLRLPLQD--------------VEEMWAVKAMEHAEVHFNLLVSVHPSCIRLTPFDDQIYQTFRQDFPDLK----IDVLTDDILKSTDAKNRWRQFSQKF-SKLEDYSYGTLLRADAKDRFCPENALLVVRIQFLAIEIARNREGLND------
>A0A182MBB0	A0A182MBT0
MGKEKTHINIVVIGHVDSGKSTTTGHLIYKCGGIDKRTIEKFEKEAQEMGKGSFKYAWVLDKLKAERERGITIDIALWKFETSKYYVTIIDAPGHRDFIKNMITGTSQADCAVLIVAAGTGEFEAGISKNGQTREHALLAFTLGVKQLIVGVNKMDSTEppYNEARFEEIKKEVSSYIKKIGYNPAAVAFVPISGWHGDNMLEPSTKMPWFKGWAIERKEGKADGKCLIEALDAILPPSRPTDKPLRLPLQD--------------VEELWAVKAVDHAEVHFNLLCSVDPRLLRLTPYDDEIYEQFRRMFPDMD----VRVVNENQLKNSDAKTKWRAYVEKF-NRLEDFSYGTLLRADAEEEFRPENAILVVRIQFWAIEIARNREGLND------
>A0A401G7W9	A0A401H5W8
MGKDKTHVNVVVIGHVDSGKSTTTGHLIYKCGGIDKRTIEKFEKEAAELGKGSFKYAWVLDKLKAERERGITIDIALWKFETPKFMVTVIDAPGHRDFIKNMITGTSQADCAILVIAAGVGEFEAGISKDGQTREHALLAFTLGVRQLIVAINKMDTAKWSEDRYNEIVKETSNFIKKVGYNPKAVAFVPISGWHGDNMLEESVNMTWFKGWTKETKAGVVKGKTLLDAIDAIEPPVRPSDKPLRLPLQD---FDPNTAQNLVEIEKQFAVKAVEHAQTYWNLLEKVDPCNLRLTKLDDEIFEHIKSEFPELAEepYDTVLKIDEEWMKSAEGKERWRKFMQAYEKKVQDYNFGSLIRTDARGEYDEKNTMFVTRMQFYAYEIARNRLGLND------
>UPI001876A759	UPI0018772D07
MGKEKTHINIVVIGHVDSGKSTTTGHLIYKCGGIDKRTIEKFEKEAAEMGKGSFKYAWVLDKLKAERERGITIDISLWKFETTKYYITIIDAPGHRDFIKNMITGTSQADCAVLIVAAGVGEFEAGISKNGQTREHALLAYTLGVKQLVVGVNKMDSTEpaYSERRYDEIVKEVSAYIKKIGYNPATVPFVPISGWHGDNMLEPSPNMPWFKGWKVERKEGNASGVSLLEALDTILPPTRPTDKPLRLPLQD-----AESYGNDPDIEMAWAMRAMQHAEVYYKLISSVDPQFLKLTKVDDQIYSEFRENFERL----RVDVLDPEELKSEAAKEKWRPFCLKFDGIIEDFNYGTLLRLDCSQGYTEENTIFAPRIQFFAIEIARNREGYN-------
>UPI000643BBA8	UPI000642F22D
------------------------------------------------------------------------INISLWKFEISEYYMTIIDASGHNDFIKNIITGTSRKDHAVLLVADSITAWKASIVKDGQTHRHALQPSSClqDVKQLIVNITKINSIGSldSQNRYEENVKDISTYLKKIGSNPNEAASMPVSGWNCDNVLESSVIILWFRGWKftyKDGNASETSSFKMLEALDCILPPTCPTHIPLYLPLR------AESYGNDPDIEMAWAMRAMQHAEVYYKLISSVDPQFLKLTKVDDQIYSEFRKNFEKL----RIDVLDPEELKSELAKEKWRPFCLKFDGIVEDFNYGTLLRLDCSQGYTEENTIFAPRIQFFAIEIARNREGYN-------
>A0A402FS71	A0A402EJ46
------------------------------------------------MGKGSFKYAWVLDKLKAERERGITIDISLWKFETTKYYITIIDAPGHRDFIKNMITGTSQADCAVLIVAAGVGEFEAGISKNGQTREHALLAYTLGVKQLIVGINKMDSTEppYSEKRYDEIVKEVSAYIKKIGYNPSTVPF-------------------------------------------------------------------AEAFGNDPAVEMLWAMKAHQHAEVYGNLISAVDPKFLKLTKADDQIYTEFRKSFKDLK----IDVLDPEDLKSEPAKEKWRPFCLQFDGVVEDFNYGTLLRLDCSKGYTEENTLLATRIQFFAIEIARNREGCNSVVYNR-
>C5E7H8	A0A2S2PYN4
----------------------------------------------------------------------IAIDIALWKFETAKYYVTIIDAPGHRDFIKNMITGTSQADCAVLIVAAGTGEFEAGISKNGQTREHALLAFTLGVKQLIVGVNKMDSTEppYSEARFEEIKKEVGSYIKKIGYNPAAVAFXPISGWNGDNMLEVSDKMTWFKGWSVERKEGKADGKCLIEALDAILPPSRPTDKALRLPLQD--------------VEMMWAIKAYEHAEIYFNLICSVDPKLLRLTPHDDKIYKEFRRLFPDL----QIEVLNEDDIKNDAFKIKWRRFCELY-KNMENYNFGTLIRKDVHGDYTESNSFIVIRIQFYAIELARNREGLND------
>UPI000258D886	UPI000258EF2B
MGKEKIHINIVVIGHVDSGKSTTTGHLIYKCGGIDKRTIEKFEKEAQEMGKGSFKYAWVLDKLKAERERGITIDIALWKFETAKYYVTIIDAPGHRDFIKNMITGTSQADCAVLIVAAGIGEFEAGISKNGQTREHAXXXFTLGVKQLIVGVNKMDMTdpPYSESRFEEIKKEVSSYIKKIGYNTASVAFVPISGWHGDNMLEPSPKTPWYKGWKVERKDGNADGKTLIEALDAILPPSRPTDKALRLPLQD-----AEEFDNDPSVEAMWAIKAMEHAEVYFNILCSVDPKFLKLTPHDDQIYKTFRDVFPDLK----VDKINEDELKSDQGKMKWRPFCEQFKGIVEDYCFGTLLRADCEGDYSEANSVLITRIQFYAIELARNREGLNDGI----
>A0A3B5AJD9	UPI000497BAF6
MGKEKLHINIVVIGHVDSGKSTTTGHLIYKCGGIDKRTIEKFEKEAAEMGKGSFKYAWVLDKLKAERERGITIDISLWKFETSKYYVTIIDAPGHRDFIKNMITGTSQADCAVLIVAAGVGEFEAGISKNGQTREHALLAYTLGVKQLIVGINKMDSTEpnYSQKRYEEIVKEVSTYIKKIGYNPDTVAFVPISGWNGDNMLEPSPNMTWFKGWKINRKDGNASGTTLLEALDAIQPPTRPTDKPLRLPLQD--------------LEVMWAMKAYNHAEVYFNLISSVDPKFLKLTKLDDKIYSSFRESF---RDLD-VKLLDADELKSDEAKERWRPFCNQFEGLVEDFNYGTLLRLDCQKDYTEDNTIFATRVQFFAIEIARNREGHNNTVFMSK
>A0A6P3V0E4	A0A6J3JV00
MGKEKIHINIVVIGHVDSGKSTTTGHLIYKCGGIDKRTIEKFEKEAQEMGKGSFKYAWVLDKLKAERERGITIDIALWKFETAKYYVTIIDAPGHRDFIKNMITGTSQADCAVLIVAAGIGEFEAGISKNGQTREHALLAFTLGVKQLIVGVNKMDMTdpPYSEARFEEIKKEVSSYIKKIGYNTASVAFVPISGWHGDNMLEPSPNTPWYKGWKVERKDGNADGKTLIEALDAILPPSRPTDKALRLPLQD-----AEEFDNDPSVEAMWAMKAMEHAEVYFNILCSVDPKFLKLTPHDEQIYKTFRDAFSDLK----VDKINEDELKSPEGKMKWRPFCEQFKGLVEDYSFGTLLRADCEGDYSEENSILTTRIQFYAIELARNREGFNDGI----
>UPI00074FD1F3	UPI00074FF7E8
MGKEKTHINIVVIGHVDSGKSTTTGHLIYKCGGIDKRTIEKFEKEAAEMGKGSFKYAWVLDKLKAERERGITIDISLWKFETSKYYVTIIDAPGHRDFIKNMITGTSQADCAVLIVAAGVGEFEAGISKNGQTREHALLAYTLGVKQLIVGVNKMDSTEppYSQKRYEEIVKEVSTYIKKIGYNPDTVAFVPISGWNGDNMLEPSSNMPWFKGWKVNRKDGNASGTTLLEALDSILPPTRPTDKPLRLPLQD-----AEAFGNDPAVEMLWAMKAHQHAEVYGNLISAVDPKFLKLTKADDQIYTEFRKSFKDLK----IDVLDPEDLKSEPAKEKWRPFCLQFDGVVEDFNYGTLLRLDCSKGYTEENTVLATRIQFFAIEIARNREGYNSVVYNR-
>A0A6A5TZN1	A0A6A5TBQ8
MGKEKTHINVVVIGHVDSGKSTTTGHLIYKCGGIDQRTIDKFEKEAAELGKGSFKYAWVLDKLKAERERGITIDIALWKFETPKYYITVIDAPGHRDFIKNMITGTSQADCAILIIAAGTGEFEAGISKDGQTREHALLAYTLGVRQIIVAINKMDTAKWSEDRYKEIVKETSNFIKKVGFNPKHIPFVPISGFNGDNMIDSSSNCPWYKGWEKDIK-GKVTGKTLLDAIDAIDPPSRPSDKPLRLPLQD-ANFNAEEADNFEDIEKQFAVKVVQHVETYWNILEKVPGSKLRLTKLDDEIYEHFKKEFP---DFDASATIDEDEMKSKEGKERWRNFINQYENKVDDYNFGTVLRASPKTEYDQEGTIFAVRMQFYAVEIARNREGLNDWV----
>A0A4S2L8Q4	A0A4S2L935
----KEHINIVVIGHVDSGKSTTTGHLIYKCGGIDKRAIEKFEKEAAEMGKGSFKYAWVLDKLKAERERGITIDIALWKFETAKYFVTVIDAPGHRDFIKNMITGTSQADCAVLIVAAGTGEFEAGFSKDGQTREHALLAYTLGVKQLIVAVNKMDSTtpPYSEERFNEVEKNVSAYVKKIGYNPKTVPFVPISGWNGDNMLEKSDKMPWFKGWKVERKSGDVTGITLFQALDSIDP---PTDKPLRLPLQD-------------NIELQWAIRSYEHAETHFRLLCSVSDlAGLRLTRMDDQIYEEFGKVFPDLD----VSILSEDQLKSPESKALWRDFCNKFSEELEDYNLATLFRLDASKAYDEHNTCVVPRIQFLALEIARNRRGDN-------
>A0A6P8BJG1	A0A6P8BJZ1
--KEKSHLNVVVIGHVDSGKSTTTGHLIYKLKGIDQRTIEKYEKEAAELGKGSFKYAWVLDKLKAERERGITIDIALWKFETAKYQVTVIDAPGHRDFIKNMITGTSQADCAILVIGAGTGEFEAGISKDGQTREHALLAFTLGVRQLIVAVNKMDTAKWAQSRYDEIVKETSNFLKKIGFNPDSVPFVPISGFNGDHMISESAdikanispNAPWYKGWTKTVnkdgkKEKVIGGASLQDAIDDVTPPTRPTDKPLRLPLQD---FDAENAPNHEGIEMAFAEKVIQHMETYWKILKNKRGSQLRLTKIDDEIYEHLKKDFPE---LDPAADIDEDVLKNKENKERWRKFLNFYDKKVEDFNFGTMLRKNPKDDVEvENRIIFVPRMQFYAFEIARNKAGLNDWIYEQE
>A0A194XTT4	A0A194XF80
MGKEKMHINVVVIGHVDSGKSTTTGHLIYKCGGIDKRTIEKFEKEAAELGKGSFKYAWVLDKLKAERERGITIDIALWKFETPKYYVTVIDAPGHRDFIKNMITGTSQADCAILIIAAGTGEFEAGISKDGQTREHALLAYTLGVKQLIVAINKMDTTKWSEARYQEIIKETSNFIKKVGYNPKTVAFVPISGFNGDNMIDNSPNCPWYKGWEKETKAGKSTGKTLLEAIDAIDPPSRPTDKPLRLPLQD-ANFNAEEADNLEDIEKQFAVKAVQHLTTYWAILEKVRGSSLRLTKMDDDIYEHLKTDFPEF---DPAVPLNEDEIKSKTGKERWRKFMMAYEKKIDDYSFGTIVRTSPKTEYDQEGTIFVPRMQFYAIEIARNKNGLNDWI----
>UPI000A1C3266	UPI000A1C67DC
MGKEKLHINIVVIGHVDSGKSTTTGHLIYKCGGIDKRTIEKFEKEAAEMGKGSFKYAWVLDKLKAERERGITIDISLWKFETSKYYVTIIDAPGHRDFIKNMITGTSQADCAVLIVAAGVGEFEAGISKNGQTREHALLAYTLGVKQLIVGINKMDSTEpnYSQKRYEEIVKEVSTYIKKIGYNPDTVAFVPISGWNGDNMLEPSPNMTWFKGWKINRKEGSASGTTLLEALDAIQPPTRPTDKPLRLPLQD--------------LEAMWAIKASDHAEVYFNLISSVDPKFLKLTKVDDKLYTLFRETF---KDLD-IKLLKTEDLKSDEAKERWRPFCNQFEGIVEDFNYGTLLRLDTEKEYTEENTIFATRVQFYAIEIARNREGLNDKVFKSK
>W0G316	A0A0M9VXL2
---------------------------------------------------------------------------------------------------KNMITGTSQADCGILIIAAGTGEFEAGISKDGQTREHALLAYTLGVKQLIVAINKMDTTGWSETRFHEIIKETSSFIKKVGYNPKAVPFVAISGFNGDNMLEPSPNCPWYKGWEKETKAGKSSGKTLLEAIDAIEPPSRPTDKPLRLPLQD---FDAENADNMEEacpslpsltskgIEQQFAVKAVQHLETYWAILQKVKGSTLRLTKIDDDIYDHLKKDFPEFDPAATI---NEDEMKSKSGKERWRAFMNAYEKKVDDFNFGTMLRNNPKVEYEQETTIFVPRMQFYAVEIARNKNGLNDWI----
>A0A4C1U9Z3	A0A4C1YC00
MGKEKTHINIVVIGHVDSGKSTTTGHLIYKCGGIDKRTIEKFEKEAQEMGKGSFKYAWsnrrpklsigqqVLDKLKAERERGITIDIALWKFETAKYYVTIIDAPGHRDFIKNMITGTSQADCAVLIVAAGTGEFEAGISKNGQTREHALLAFTLGVKQLVVGVNKMDSTEppYHEARYEEIKKEVSSYIKKIGYNPASVAFVPISGWHGDNMLEPSEKMPWFKGWTIDRKDGKVEGKTLIEALDAIQPPSRPTEKPLRLPLQD-----AEEFMNDETVEHLWAAKAMEHSDIYFNVLCSVDTRWLRITPHDDLIYMHFRQDFP---DLE-VGYIKEDEIKSSPNKVKWRSFCEKFKNIIEDYSFGTLLRADTKGDYSEQNTILVPRVQFYAIEIARNREGLNN------
>UPI00106A5747	UPI001068F8DF
MGKEKTHINIVVIGHVDSGKSTTTGHLIYKCGGIDKRAIEKFEKEAAEMGKGSFKYAWVLDKLKAERERGITIDIALWKFETTKYYVTVIDAPGHRDFIKNMITGTSQADCAVLIVASGTGEFEAGISSNGQTREHALLAYTLGVKQMIVGVNKIDSSEppYSKARFEEITKEVQAYLKKVGYNPKTVAFVPISGWHGDNMLEPSENMPWFKGWSVERKEGNASGKTLFEALDSILPPKRPTDKPLRLPLQD--------------VEVAWAMKAYEHAEIYFNLISSINCSDLNFTSCDNEIYDKFKR---EMKDL-KIDNLNLDDLKTAESKDKWRPFCECFKGLVEDYNFGTLLRIDSSKGISDDNTTLVPRIQFWAIEIARNREGLNKQLLSK-
>A0A7K4YN10	A0A7K4YIC0
MGKEKTHINIVVIGHVDSGKSTTTGHLIYKCGGIDKRTIEKFEKEAAEMGKGSFKYAWVLDKLKAERERGITIDISLWKFETSKYYVTIIDAPGHRDFIKNMITGTSQADCAVLIVAAGVGEFEAGISKNGQTREHALLAYTMGVKQLIVGVNKMDSTEppYSQKRYEEIVKEVSTYIKKIGYNPDTVAFVPISGWNGDNMLEPSSNMPWFKGWKVTRKDGNASGTTLLEALDCILPPTRPTDKPLRLPLQD--------------VELAWAMKAHQHAEVYFNLISSVDPKFLNLTKVDDQIYSEFRKTFRDLK----IDVLDPEELKSEPAKEKWRPFCLRFEGVVEDFNYGTLLRLDCRQPYTEENTIF--------------------------
>UPI00084001AA	UPI0008408229
MGKEKTHINIVVIGHVDSGKSTTTGHLIYKCGGIDKRTIEKFEKEAQEMGKGSFKYAWVLDKLKAERERGITIDIALWKFETAKYYVTIIDAPGHRDFIKNMITGTSQADCAVLIVAAGIGEFEAGISKNGQTREHALLAFTLGVKQLIVGVNKMDMTdpPYSETRFEEIKKEVSSYIKKIGYNTASVAFVPISGWHGDNMLEPSPKTPWYKGWKVERKDGNADGKTLIEALDAILPPSRPTDKALRLPLQD-----ADEFDNDPSVEAMWAMKAMEHAEVYFNILCSVDPKYLKLTPHDELIYKTFREVFPDLK----VDKIKEDELKSPEGKAKWRPFCEQFKDVVEDYSFGTLLRADCEGDYSEENSILTTRIQFYAVELARNREGHND------
>A0A183WY32	A0A183W3K1
MLSDKEHINIVVIGHVDSGKSTTTGHLIYKCGGIDKRTIEKYEKEAAEMGKGSFKYAWVLDKLKAERERGITIDIALWKFETPRYSVTVIDAPGHRDFIKNMITGTSQADCAVLVVAAGVGEFEAGISKNGQTREHALLAYTLGVKQLIVAINKMDSTEppYSEARYQEIKKDVSDFIKRVGYNPAGVPFVPISGWVGDNMIERSTNMPWYKGWD------LTRGK----------EGKTETDKPLRLPLQDMLSYDAEKYVNDPIIEMQWAEKCFRHSEAYFQLLCSAPNlSQLRLTAIDDVIFEEFMKTFSDL----NLSTISEDLLKSTESKKKWWIFCNKFENKVEDFNFGTLLRLDAAKGYCPENTCVVPRIQFLAIEISRNRLHINN------
>A0A0G2H632	A0A0G2DZY2
MGKEKTHINVVVIGHVDSGKSTTTGHLIYKCGGIDKRTIEKFEKEAAELGKGSFKYAWVLDKLKAERERGITIDIALWKFETPKYFVTVIDAPGHRDFIKNMITGTSQADCAILIIAAGTGEFEAGISKDGQTREHALLAFTLGVRQLIVAINKMDTTKWSEDRYNEIIKETSTFIKKVGYNPKTVPFVPISGFNGDNMIEASSNCPWYKGWEKETKAGKSSGKTLLEAIDAIDPPSRPTDKPLRLPLQD-AAFDPETAENFEDMEKQFAVKGaskpVQHMATYWAILEKIRGSQLRLTKMDDEIYTHFKETFPDFDPAATV---DEDKMKSKEGKEVWRNFMNQYEKKIEDFNFGTMLRNNPKTEYTEKDTIFAMRMQFYAIEIARNRAGLNDWIYEEK
>A0A226F340	A0A226DMX6
MGKEKVHINIVVIGHVNSGKSTTTGHLIYKCGGIDKTTIEKFEKETQEMGKGAFKYAWVLDKLKAERERGITIDIALWKFETAKFYGTIIDAPGHRDFIKNMIRGTSQADCAVLIVAAGTGEFEADISKNRQTREHALLAYTLSDKQLIVGVNKMDSTEppYSEARFEEIKKKVSSYIKKIGYNPAGILFIPISGWNGDNM-EVSDKMGWFKGWKVERKEGNADGNCLIEALDAILPPSRPIDKPLRL---------AEEYVNSADVESMWVMKAIEFADVHYNLISSVDPKLLRLTKEDDDrIYHTFKYQFPNF----CIDNITIESLKDDNAKEKWRFFCEAF-KDMEDYSYGTLLRLNSQKEYTEDNSILVTRIQFLAVEIARNRQGFND------
>A0A6P7MP74	A0A6P7NYD1
MGKEKLHINIVVIGHVDSGKSTTTGHLIYKCGGIDKRTIEKFEKEAAEMGKGSFKYAWVLDKLKAERERGITIDISLWKFETSKYYVTIIDAPGHRDFIKNMITGTSQADCAVLIVAAGVGEFEAGISKNGQTREHALLAYTLGVKQLIVGVNKMDSTEpnYSQKRYEEIVKEVSTYIKKIGYNPDTVAFVPISGWNGDNMLEASPNMTWFKGWKINRKDGNASGTTLLEALDAIQPPTRPTDKPLRLPLQD-----AEAYGNDPRLEAMWAMKAYNHAEIYFNLISSVEPKFLKLTKQDDQIYSTFRETF---KDLD-IKVLKEDDLKLAEAKERWRPFCNQFEGLVEDFNYGTLLRLDCEKGYTEENTTFATRVQFFAVEIARNREGYND------
>A0A2P5I748	A0A2P5HE16
MGKdDKTHINVVVIGHVDSGKSTTTGHLIYKCGGIDKRTIEKFEKEAAELGKGSFKYAWVLDKLKAERERGITIDIALWKFETPKYYVTVIDAPGHRDFIKNMITGTSQADCAILIIAAGTGEFEAGISKDGQTREHALLAYTLGVKQLIVAINKMDTTKWSEDRFHEIIKETSSFIKKVGYNPKTVAFVPISGFNGDNMLEASPNCPWYKGWDKEGKGGKVSGKTLLEAIDAIEPPKRPTDKPLRLPLQD-ANFDAKEADNLEDIEKQFAVKAVQHLETYWAILEKVKGSTLRLTKIDNEIHDHLCKDFPEFDPAETI---DENKLKSPAGKKRWRDFMMAYEKKVDDYSFGTMLRSSPRDEYTQQGTIFVPRMQFYAVEIARNRKGLNDWI----
>A0A6P8Y6P2	A0A6P8YVX2
MGKEKVHINIVVIGHVDSGKSTTTGHLIYKCGGIDKRTIEKFEKEAQEMGKGSFKYAWVLDKLKAERERGITIDIALWKFETAKYYVTIIDAPGHRDFIKNMITGTSQADCAVLIVAAGTGEFEAGISKNGQTREHALLAFTLGVKQLIVGVNKMDSTEppFSEPRFEEIKKEVSSYIKKIGYNPAAVAFVPISGWHGDNMLEPSEKMPWFKGWAVERKEGKAEGKCLIEALDAILPPSRPTDKPLRLPLQD----------NDETVEAMWAMKAFKHAEVYFNLLSSVDPKLLKLTPQDDKIYKEFRNKFPDLK----VDVIIEDEIKSAAGKELWRPFCEQFKDEVEDYSFGTLLRLNCKDEFSQENTTLVPRIQFYAIEIARNREGLND------
>UPI00188610D9	UPI001886418A
MGKEKVHINIVVIGHVDSGKSTTTGHLIYKCGGIDKRTIEKFEKEAAEMGKGSFKYAWVLDKLKAERERGITIDISLWKFETTKYYVTIIDAPGHRDFIKNMITGTSQADCAVLIVAAGVGEFEAGISKNGQTREHALLAYTLGVKQLIVGINKMDSTEpnYSQKRYEEIVKEVSTYIKKIGYNPDTVPFVPISGWNGDNMLDASPNMQWFKGWKINRKDGNASGTTLLEALDAIQPPTRPTDKPLRLPLQD-----AEAYGNDERLEVMWAMKAYNHAEVYYNLISSVDPKFLKLTKMDDQIYSAFRETF---EDLD-VKVLDPEGLKSAEAKERWRPFCHRFEGLVEDFNYGTLLRLDCQKDYTQDNTIFATRIQFFAVEIARNREGLNDMVFASK
>A0A7L1U2W5	A0A7L1UIP2
MGKEKTHINIVVIGHVDSGKSTTTGHLIYKCGGIDKRTIEKFEKEAAEV--RSFKYAWVLDKLKAERERGITIDISLWKFETSKYYVTIIDAPGHRDFIKNMITGTSQADCAVLIVAAGVGEFEAGISKNGQTREHALLAYTLGVKQLIVGVNKMDSTEppYSQKRYEEIVKEVSTYIKKIGYNPDTVAFVPISGWNGDNMLEPSSNMPWFKGWKITRKDGSASGTTLLEALDCILPPTRPTDKPLRLPLQD-------------------------------QLISSVEPRSLQLTQVDERIYEEFRGTFRDL----RVDVLDPEELKSEPAKAKWRPFCLRFEGLVEDFNFGTLLRLDCRREY---------------------------------
>A0A6G1LMD7	A0A6G1LDZ8
MGKEKIHINVVVIGHVDSGKSTTTGHLIYKCGGIDKRTIEKFEKEAAELGKGSFKYAWVLDKLKAERERGITIDIALWKFETPKYYVTVIDAPGHRDFIKNMITGTSQADCAILIIAAGVGEFEAGISKDGQTREHALLAYTLGVKQLIVAINKMDTTKWSEDRYNEIIKETSGFIKKVGYNPKTVPFVPISGFNGDNMIEASSNCPWYKGWEKETKTKTT-GKTLLEAIDAIDPPSRPSDKPLRLPLQD-ATLNPEEADNFEEIEKQFAVKVVEHMSTYWSILEKLPGSKLRLTKYDDEIHEHFKREFPDF-DLKAT--INEDEMKSKDGKERWRNFVNHYEKKIDDFNFGTMLRASAATEYGEKETIFAVRMQFYAIEIARNRAGLNDWI----
>A0A7L1XNA3	A0A7L1WXG1
MGKEKTHINIVVIGHVDSGKSTTTGHLIYKCGGIDKRTIEKFEKEAAEMGKGSFKYAWVLDKLKAERERGITIDISLWKFETSKYYVTIIDAPGHRDFIKNMITGTSQADCAVLIVAAGVGEFEAGISKNGQTREHALLAYTLGVKQLIVGVNKMDSTEppYSQKRYEEIVKEVSTYIKKIGYNPETVAFVPISGWNGDNMLEPSSNMPWFKGWKVTRKDGNASGTTLLEALDCILPPTRPTDKPLRLPLQD--------------VELAWAMKAHQHAEVYFNLISSVDPKFLNLTKVDDQIYSEFRKTFRDLK----IDLLDPEDLKSEPAKEKWRPFCLRFEGVVEDFNYGTLLRLDCRQGYTEENTIF--------------------------
>A0A3P8TBQ2	A0A3P8U9D8
MGKEKIHINIVVIGHVDSGKSTTTGHLIYKCGGIDKRTIEKFEKEAGEMGKGSFKYAWVLDKLKAERERGITIDIALWKFETSKYYVTIIDAPGHRDFIKNMITGTSQADCAVLIVAAGVGEFEAGISKNGQTREHALLAFTLGVKQLIVGVNKMDSTEppYSQKRYEEITKEVSAYIKKIGYNPATVAFVPISGWHGDNMLEASEKMSWFKGWKIERKEGGATGTTLLEALDAIQPPTRPTDKPLRLPLQD-----AEAYGNDPRLEVMWAMKAYNHAEVYFNLISSVDPKFLKLTKLDDKIYSTFRESF---KDLD-LKVLTHDQLKSSNAKERWRPFCNQFEGLVEDFNFGTLLRLDCEKDYVEDNTVFATRIQFFAIEIARNREGLNNTV----
>A0A6M2DT31	A0A6M2DFE5
MGKEKTHINIVVIGHVDSGKSTTTGHLIYKCGGIDKRTIEKFEKEAQEMGKGSFKYAWVLDKLKAERERGITIDIALWKFETAKYYVTIIDAPGHRDFIKNMITGTSQADCAVLIVAAGTGEFEAGISKNGQTREHALLAFTLGVKQLIVGVNKMDSTEppYNEARFEEIKKEVSSYIKKIGYNPASVAFVPISGWNGDNMLEVSEKMPWFKGWTVERKEGKAEGKCLIEALDAIMPPSRPTEKPLRLPLQD----------NDSEVEKLWAVKAMDHFVIYFNILCSVDPKLLKICPQDEAIYRCFRQHFPDMD----VKLLNENTLKSVSAKIQWREFCEKF-KHIEDYSFGTLIRLDCTLDYSEENTILVPRIQFYAIESARNREGCNDCI----
>A0A7R8ZNI2	A0A7R8WAT2
----KEHVNVVFVGHVDAGKSTIGGQIMYLTGMVDKRTLEKYEREAKEKNRESWYLSWALDTNLEEREKGKTVEVGRAFFETDKKHFTILDAPGHRSFVPNMIGGASQADLAVLVISARKGEFETGFDRGGQTREHAMLAKTAGVKHLVVLVNKMDdpTVQWSEERFNECKDKLTPYLRKCGFNPKTdFVFMPCSGLTGEFLKERSGNvATWY---------------------------------------------DAEEYVNNPDIERRWATVAFDYSQIHLNLLQSVDSKLLHLVPDEDKIYEAFRRTFPKLK----VSKIKEDDLKSEHAKPIWRSWCEQWKGKVDDYNFATLLRLDSSGSYNEQNTCIVPRIQFYAIELARNREGSNDIVRGK-
>UPI000C205C59	UPI000C204A89
MGKEKIHINIVVIGHVDSGKSTSTGHLIYKCGGIDKRTIEKFEKEAQEMGKGSFKYAWVLDKLKAERERGITIDIALWKFETAKYYVTIIDAPGHRDFIKNMITGTSQADCAVLIVAAGTGEFEAGISKNGQTREHALLAFTLGVKQLIVGVNKMDSTEppYSETRFEEIKKEVSSYIKKIGYNPAAVAFVPISGWHGDNMLEPSDKMPWFKGWVVERKeGGKAEGKTLIEALDAILPPSRPTEKPLRLPLQD-----ADEFENDQSVEAMWAMKAFEHAEIYFNILCSVDPKLLKLTPLDDTIYKIFREEFPKLD----VKVIDENKLKCPASKAKWRPFCERFKKVVEDYSLGTLMRADATKDYSKENSILVTRIQFLAIELARNKEGIND------
>A0A4S4L456	A0A4S4KXU2
MGKEKEHLNVVVIGHVDSGKSTTTGHLIYKCGGIDKRTIEKFEKEASELGKGSFKYAWVLDKLKAERERGITIDIALWKFETPRYVVTVIDAPGHRDFIKNMITGTSQADCAILIIAGGTGEFEAGISKDGQTREHALLAYTLGVRQLIVAVNKMDTTKWSEERFNEIVKETSQFIKKVGFNPKEVAFVPISGWHGDNMLEVSPNMPWYMGWSKEVKGVVSKGKTLLEAIDAAVVPKRALDTPLRLPLQD---FDPNTAQNLVDIEKQFAVKAVEHAQVYWNLIEKVKPTELRLTKIDDEIFEDLSAKFPELvtSPYDKLIKLDEEWMKSSDGKKRWRDFIEGYKDKVKDYNFGSLIRMDCRDEYGETNTIFVTRMQ-----IARNRLGLND------
>A0A3S2TNN4	A0A3S2TAJ3
MGKEKTHINIVVIGHVDSGKSTTTGHLIYKCGGIDKRTIEKFEKEAQEMGKGSFKYAWVLDKLKAERERGITIDIALWKFETAKYYVTIIDAPGHRDFIKNMITGTSQADCAVLIVAAGTGEFEAGISKNGQTREHALLAFTLGVKQLIVGVNKMDSTEppYHEARYEEIKKEVSSYIKKIGYNPATVAFVPISGWHGDNMLEPSDKMPWFKGWTIDRKEGKVEGKCLIEALDAIQPPSRPTEKPLRLPLQD-----AEEFGNDETLEHLWAARAMEHSDIYFNVLCSVDTRWLRLTPHDDVIYTHFRQDFPDL-DVSYI---NENEIKNNTNKSKWRMYCEKFKNIVEDYSFGTLLRADTKGDYSEQNTMLVPRVQFYAIEIARNREGLNN------
>A0A7R9HDL1	A0A7R9CXL3
----KPHVNVGTIGHVDHGKTTLTA--------------------AITKHYGNFVAYDQIDKAPEERKRGITIATAHVEYQTEKRHYAHVDCPGHADYVKNMIVGAAQMDAAILVVSGVDGPMP-------QTREHILLAKQVGVGYIVVYINKADVA--DADMIDLVEMEVRELLNKYGFPGDEVPVVVGSAL---KALEDDSSEYGKKSIDK-----------LMEKLDEyVAVPPRPVDLPFLLPIED-------------------------------QILCSVDPKLLRLTPHDNAIYTAFREEFPDLK----LGKLTEEDLKSSEAKQKWRPFCEQFKDIIEDFSFGTLLRLDSEGEYSEENSILVSRIQFYAIELARNREGLNDCV----
>A0A665TA32	A0A665TJZ6
MGKEKLHINIVVIGHVDSGKSTTTGHLIYKCGGIDKRTIEKFEKEAAEMGKGSFKYAWVLDKLKAERERGITIDISLWKFETSKYYVTIIDAPGHRDFIKNMITGTSQADCAVLIVAAGVGEFEAGISKNGQTREHALLAYTLGVKQLIVGINKMDSTEpnYSQKRYEEIVKEVSTYIKKIGYNPETVAFVPISGWNGDNMLEPSPNMTWFKGWKINRKEGNASGTTLLEALDAIQPPTRPTDKPLRLPLQD--------------LEVMWAMKAFNHAEVYFNLISSVDPKFLKLTKLDDKIYSTFRETFRELD----IKLLKADDLKSDKAKERWRPFCNQFEGLVEDFNYGTLLRLDCEKDYTEENTIFATRVQFFAVEIARNREGLNNVVFKAK
>A0A0K8WIF3	A0A0K8UF91
MGKEKVHINIVVIGHVDSGKSTTTGHLIYKCGGIDKRTIEKFEKEAQEMGKGSFKYAWVLDKLKAERERGITIDIALWKFETSKYYVTIIDAPGHRDFIKNMITGTSQADCAVLIVAAGTGEFEAGISKNGQTREHALLAFTLGVKQLIVGVNKMDSSEppYSEARYEEIKKEVSSYIKKIGYNPAAVAFVPISGWHGDNMLEASTNMPWFKGWKVERKEGNAEGKTLIDALDAILPPSRPTDKALRLPLQD-----AEEFGNDELVEEMWALKAMDHAEVYFNLLTSVHPSCLHLTPYDDQIYQAFREDFPDLK----LEVITDDMLKSDDAKIRWRTFAEKF-NKLDDYAYGTLIRSDSSKEFSPENSLLVVRIQFLAIEIARNREGLND------
>H6ABX0	A0A0N5BKU5
MGKEKTHINIVVIGHVDSGKSTTTGHLIYKCGGIDKRTIEKFEKEAQEMGKGSFKYAWVLDKLKAERERGITIDIALWKFETSKYYVTIIDAPGHRDFIKNMITGTSQADCAVLVVACGTGEFEAGISKNGQTREHALLAQTLGVKQLIVACNKMDSTEppYSEARFNEVVTEVQNFIKKIGYNPKAVAFVPISGFHGDNMLEPSTNMPWFKGWAVERKEGNASGKTLLEALDAIVPPSRPTDKPLRLPLQD--------------IELAWAMKASERASIHQNLLLSCDTKTLKLNKNQDDIYKSFREIFPDL-NIEMV---TEEQLKG-DNKKKWHDFCESF-KEIDEYNMGALLRMDVKTIYSPDNTIIVPRIQFLAIEAARNIEGLND------
>A0A7L0LVH2	A0A7L0M9J1
MGKEKTHINIVVIGHVDSGKSTTTGHLIYKCGGIDKRTIEKFEKEAAEMGKGSFKYAWVLDKLKAERERGITIDISLWKFETSKYYVTIIDAPGHRDFIKNMITGTSQADCAVLIVAAGVGEFEAGISKNGQTREHALLAYTLGVKQLIVGVNKMDSTEppYSQKRYEEIVKEVSTYIKKIGYNPDTVAFVPISGWNGDNMLEPSSNMPWFKGWKVTRKDGNASGTTLLEALDCILPPTRPTDKPLRLPLQD--------------VELAWAMKAHQHAEIYFNLISAVDPKFLNLTKVDDQIYSDFRATFRDL----RVDVLDPEELKSEPAKEKWRPFCLRFQGLVEDFNYGTLLRLDCRGGYTEDNSIF--------------------------
>Q5J269	J4WMK6
---DKTHINVVVIGHVDSGKSTTTGHLIYQCGGIDKRTIEKFEKEAAELGKGSFKYAWVLDKLKAERERGITIDIALWKFETPKYQVTVIDAPGHRDFIKNMITGTSQADCAILIIAAGTGEFEAGISKDGQTREHALLAFTLGVKQLIVAINKMDTTKWSEARYQEIIKETSNFIKKVGYNPKAVAFVPISGFNGDNMLEPSTNCPWYKGWEKETKAGKSTGKTLLEAIDAIEAPKRPTDKPLRLPLQD---FNAEDAGNIEDMEKQFAVKAVQHLQTYWAILERVRGSTLRLTKMDDDIYEHLKADFPEF-DPAAV--INEDEMKSKTGKERWRKFLMTYEKKVDDYNFGTMLRNSPKVEYEQETTLFVPRMQFYAVEIARNKAGLNDWI----
>A0A7K9TMC4	A0A7K9U7U8
-----------------------------------------------QMGKGSFKYAWVLDKLKAERERGITIDISLWKFETTKYYITIIDAPGHRDFIKNMITGTSQADCAVLIVAAGVGEFEAGISKNGQTREHALLAYTLGVKQLIVGINKMDSTEppYSEKRYDEIVKEVSAYIKKIGYNPATVPFVPISGWHGDNMLEPSPNMPWFKGWKVERKEGNASGVSLLEALDTILPPTRPTDKPLRLPLQD--------------------------------LISSVDPKFLNLTKVDDQIYSEFRKTFRDLK----IDVLDPEELKSEPAKEKWRPFCLRFEGVVEDFNYGTLLRLDSRRDYTEENTIF--------------------------
>UPI000441AE18	UPI000D6A36F4
MGKEKTHINIVVIGHVDSGKSTTTGHLIYKCGGIDKRTIEKFEKEAAEMGKGSFKYAWVLDKLKAERERGITIDISLWKFETAKYYITIIDAPGHRDFIKNMITGTSQADCAVLIVAAGMGEFEAGISKNGQTREHALLAYTLGVKQLIIGVNKMDSTEppYSIVRYQEIVKEVSAYIKKIGYNPATVAFVPISGWHGDNMLEPSHNMPWFKGWSITRKEGSASGTTLLEALDSIIPPSRPVSKPLRLPLQD----------------------------------------------------------------------------------QKWRPFCLQFEGAVEDFNFGTLLRLDCRRGYSEENTVLVPRIQFLAIEIARNREGCN-------
>A0A420YBW1	A0A420Y044
MGKEdKTHINVVVIGHVDSGKSTTTGHLIYQCGGIDKRTIEKFEKEAAELGKGSFKYAWVLDKLKAERERGITIDIALWKFETPKYYVTVIDAPGHRDFIKNMITGTSQADCAILIIAAGTGEFEAGISKDGQTREHALLAYTLGVKQLIVAINKMDTAKWSEDRYNEIIKETSNFIKKVGYNPKTVAFVPISGFNGDNMLAPSTNCPWYKGWSKEGKGGQVTGKTLLEAIDAIEPPKRPTDKPLRLPLQD-ANYNAEEADNLEDIEKQFAVKAVQHMSTYWAILEKVKGSTLRLTKIDDEIYEHLKKDFPEFDPAETI---DEDKMKSKEGKQRWRDFMMKYEKKVDDYNFGTLLRANPKTEYDQEGTIFVPRMQFYAIEIARNRSGLNDWIYEQ-
>UPI00076719D3	A0A154PT61
MGKEKIHINIVVIGHVDSGKSTTTGHLIYKCGGIDKRTIEKFEKEAQEMGKGSFKYAWVLDKLKAERERGITIDIALWKFETAKYYVTIIDAPGHRDFIKNMITGTSQADCAVLIVAAGIGEFEAGISKNGQTREHALLAFTLGVKQLIVGVNKMDMTdpPYSESRFEEIKKEVSSYIKKIGYNTGSVAFVPISGWHGDNMLEPSPKTPWYKGWKVERKDANADGKTLIEALDAILPPSRPTDKALRLPLQD-----AEEFSNDPSVEAMWAMKAMEHAEVYFNILCSVDPKLLKLTPHDEQIYKTFREIFPDLK----VDKINEDELKSEEGKVRWRPFCEQFKGLVEDYSFGTLLRADCEGDYSEENSILTTRIQFYAIELTRNREGYNDGI----
>A0A336KP24	A0A336LKX6
MGKEKTHINIVVIGHVDSGKSTTTGHLIYKCGGIDKRTIEKFEKEAQEMGKGSFKYAWVLDKLKAERERGITIDIALWKFETAKYYVTIIDAPGHRDFIKNMITGTSQADCAVLIVAAGTGEFEAGISKNGQTREHALLAFTLGVKQLIVGVNKMDSTEppYSEARFEEIKKEVSSYIKKIGYNPVTVAFVPISGWHGDNMLEPSDKMPWFKGWAVERKEGKAEGKCLIEALDAILPPSRPTDKPLRLPLQD-----AEEFENDGMVEELWAMKAFDHAEVYFNLISSCDPRALHLSPFDDQIYTTFRQDFP----TLNIGLLDENEMKSPVAKEKWRKFIEKF-NKLEDFGFGSLIRINAGEDFGENNSMLVVRIQFLAIEIARNREGYNDKI----
>A0A7L1P1D1	A0A7L1Q6W5
-----------------------------------------------------------IDSAPEEKARGITINAAHVEYSTPRRHYAHTDCPGHADYVKNMITGTAPLDGVILVVAATDGQMP-------QTREHLLLARQVGVQHVVVYLNKADAVP-DPELLPLVELEVRELLTEFGFDGENTPVVV-----GSALCALQ---------DREPELGLQSVLKLLEAVDShIPQPPRDLERPCLLPIE-----------------------------------------------------------------------------------QKWRPFCLRFEGVVEDFNYGTLLRLDSRREYSEENSIFATRIQFLAIEIARNREGWNDAVFG--
>UPI001176A095	A0A672IKJ6
MGKEKLHINIVVIGHVDSGKSTTTGHLIYKCGGIDKRTIEKFEKEAAEMGKGSFKYAWVLDKLKAERERGITIDISLWKFETSKYYVTIIDAPGHRDFIKNMITGTSQADCAVLIVAAGVGEFEAGISKNGQTREHALLAYTLGVKQLIVGINKMDSTEpnYSQKRYEEIVKEVSTYIKKIGYNPDTVAFVPISGWNGDNMLEPSPNMTWFKGWKINRKDGNASGTTLLEALDAIQPPTRPTDKPLRLPLQD-----AEAYGNDPRVEVMWAMKAYNHAEVYFNLISSVDPKFLKLTKMDDQIYSSFRESFPELD----IKLLQADDLKSEQAKERWRPFCSQFEGLVEDFNYGTLLRLDCEKDYTEENTIFVTRVQFFAVEIARNREGFNNAVFTSK
>A0A409YHK2	A0A409VNN4
-------MNLFLSGHVDAGKSTLMGRLLFELGRIDEKTRKTNERASDKLGKGSFSWAWGLDGTTEERERGITMDIALQSMMTPRRQITILDAPGHKDFVPNMISGASQADSALLVVDASTGEFEAGFQRGGQTREHLLLVRSLGVSQVIVAINKLDQVNWSRARFEEICDALRPFLVQSGFHPSKTKFVPVSAYHGINLVSSNgTEADGLREW--------YKGPTLTDLLDKLEPPTRDILTSLRFPV------------------RRFAVKAVEHAQTYWNLLEKVEPKELKLTKYDDEIYDHLMQTFPELNEApyDKITKIDEEWMKSADGKKRWREFIESYKEKVKDYNFGSLIRTDARDEYGESNTIFVTRIQFYAYEIARNRLGLNE------
>A0A7R7VH03	A0A7R7ZKF4
MGKdDKTHINIVVIGHVDSGKSTTTGHLIYKCGGIDQRTIEKFEKEAAELGKGSFKYAWVLDKLKSERERGITIDIALWKFQTAKYEVTVIDAPGHRDFIKNMITGTSQADCAILIIASGTGEFEAGISKDGQTREHALLAFTLGVKQLIVALNKMDTCKWSEDRYNEIVKETSNFIKKVGYNPKVVPFVPVSGFNGDNMLEPSPNCPWYKGWEKETKTGKVTGKTLLEAIDAIEPPVRPVNKPLRLPLQD---FNPEEAQNLEDMEKQFAVKAVEHLMTYWAILEKVPGSKLRLTKMDDEIYAHFKEEFP---DFDPAATLIEDEMKSKAGKEKWRNWMMKYEKTIHDFNFGTIIRTNPKYEYDQDTTIFgkilflwipdrggvlgeltwvdkGVRMQFYAIEIARNRAGLNDWI----
>A0A4Y2AN97	A0A4Y2F958
MPKDKTHINIVVIGHVDSGKSTTTGHLIYKCGGIDKRTIEKFEKEAQEMGKGSFKYAWVLDKLKAERERGITIDITLWKFETAKYYVTVIDAPGHRDFIKNMITGTSQADCAVLVVAAGTGEFEAGISKNGQTREHALLAYTLGVKQMIVGVNKMDTTEppFSESRFEEIKKEVSTYIKKIGYNPATVPFVPISGWNGDNMLEPSTNMPWYKGWSIEKKGSKSDGKTLLQALDAMDPPSRPLDKPLRLPLQD-------------DIELAWADKAVEHMETHYNLITSVPPKLLKLTPYDDEIYNVFTTQFPDFKlDILEI-----ESLKSEESKKKWRKFCEGFCETVEDATFGTLVRIDSSKDYSEENTILVLRVQFLAIEIARNRLGLND------
>A0A7L2P4Q5	A0A7L2NFX6
--RDKPHLNVGTIGHVDHGKTTLTAAI---------------TKVLSAGGGAQFRPYEEIDSAPEEKARGITINAAHVEYSTANRHYAHTDCPGHADYVKNMITGTAPLDGVILVVAATDGQMP-------QTREHLLLARQVGVQHVVVYLNKADAVP-DPELLPLVELEVRELLTEFGFDGEKTPVVA-----GSALCALQ---------DRDPELGLQSVLKLLEAVDShIPQPPRDLERPCLLPIE---------------VELAWAIKAHQHAQVYFNLISSVEPKFLKLTQVDDLIYREFREVFREL----RVDLLNPEELKSEPAKAKWRPFCLRFEGLVEDFNFGTLLRLDSRQEYSEENTIF--------------------------
>A0A6A5K811	A0A6A5KRP7
MGKEKMHINVVVIGHVDSGKSTTTGHLIYKCGGIDKRTIEKFEKEAAELGKGSFKYAWVLDKLKAERERGITIDIALWKFETPKYYVTVIDAPGHRDFIKNMITGTSQADCAILIIAAGTGEFEAGISKDGQTREHALLAYTLGVKQLIVAINKMDTTKWSEDRYQEIIKETSNFIKKVGYNPKHVPFVPISGFNGDNMIEPSSNCPWYKGWEKETKTKTT-GKTLLEAIDAIDPPSRPTDKPLRLPLQD----NPEETENFEEIEKQFAVKVVQHMETYWKILEKVPGTKLRLTKIDDEIYEHLKKDFPEF---DASATLDEDEMKSKEGKERWRKFISEYEKKVDDYNFGTMLRADPKLEYSQEGTIFAVRMQFYAIEIARNREGLNDWI----
>A0A6I9KCQ1	A0A6I9KKE7
MGKEKTHINIVVIGHVDSGKSTTTGHLIYKCGGIDKRTIEKFEKEAAEMGKGSFKYAWVLDKLKAERERGITIDISLWKFETSKYYITIIDAPGHRDFIKNMITGTSQADCAVLIVAAGVGEFEAGISKNGQTREHALLAYTLGVKQLIVGINKMDSTEppYSEKRYEEIVKEVSAYIKKIGYNPATVPFVPISGWHGDNMLEPSPNMPWFKGWKVERKEGNASGVSLLEALDTILPPTRPTDKPLRLPLQD-----AESYCNDPDIEMAWAMRAMQHAEVYYKLISSVDPQFLKLTKVDDQIYFEFREIFEKL----RIDVLDPEELKSELAKEKWRPFCLKFDGIIEDFNYGTLLRLDCSQGYTEENTIFAPRIQFFAIEIARNREGYN-------
>Q8MUD6	A0A4Y7LS58
----------------------------------------------------------------------------LWKFETAKFYVTIIDAPGHRDFIKNMITGTSQADCAVLIVAGGTGEFRAGISKNGQTREHALLAYTLGVKQLIVGVNKMDSTEppFSEARFEEIKKEVSSYIKKIGYNPVTVPFVPISGWHGDNMLEASVNMGWFKGWNVERKEGKAEGKTLLEALDAIVPPSRPTDKALRLPLQD--------------IEELWAIKAFEHAEIYFNLLSSIDPKILRLTKFDDVIYKNFREQFPDLK----VGLLREEELKSAQAKENWRPFCENYKLDVEDYNYGTLFRLDSSKEYSESNSVVVPRVQFLALELARNREGFNDSI----
>UPI00093A22BD	UPI000938F1F0
MGKEKTHINIVVIGHVDSGKSTTTGHLIYKCGGIDKRTIEKFE-EAAEMGKGSFKYAWVLDKLKAERERGITIDISLWKFETIKYYVTIMDAPGHRDFIKNMITGTSQADCAVLIVAAGVGEFEAGISKNGQTREHALLAYTLGVKQLIVGVNKMDSTEppYSQKRYEEIIKEVSTYIKKIGYNPDTVAFVPISGWNGDNMLEPSANMPWFKGWKVTRKDGSASGTTLLEALDCILPPTCPTDKPLRLPLQD-----AESYGNDPDIEMAWAMRAMQHAEVYYKLISSVDPQFLKLTKVDDQIYSEFRKNFEKL----RIDVLDPEELKSVSAKEKWRPFCLKFDGVVEDFNYGTLLRLDCSQGYTEENTIFAPRIQFFAIEIARNREGHN-------
>A0A0S7HLL9	A0A0S7IER6
MGKEKTHINIVVIGHVDSGKSTSTGHLIYKCGGIDKRTIEKFEKEAAEMGKGSFKYAWVLDKLKAERERGITIDIALWKFETGKYYVTIIDAPGHRDFIKNMITGTSQADCAVLIVAAGVGEFEAGISKNGQTREHALLAFTLGVKQLIVGVNKMDSTEppYSQARFEEIQKEVSTYIKKIGYNPAAVAFVPISGWHGDNMLEASTKMNWFKGWKVERKEGNANGTTLLDALDAILPPSRPTDKPLRLPLQD-----AEAYGNDPRLEVMWAMKAYNHAEVYFNLISSVDPKFLKLTKVDDQIYSSFRETF---KDLD-VKRLKEEDLKSDEAKQTWRPFCNQFEGIVEDFNYGTLLRLNCEKDYSEDNTIFATRVQFFAVEIARNREGHNDTV----
>A0A3S1BLE8	A0A3S1ABT0
MGKEKIHINIVVIGHVDSGKSTTTGHLIYKCGGIDERTIQKFEKEAQEMGKGSFKYAWVLDKLKAERERGITIDIALWKFSTEKYHVTIIDAPGHRDFIKNMITGTSQADCAVLIVAAGTGEFEAGISKEGQTREHALLAYTLGVKQLIIGVNKMDNTtpPYSETRFKEIEKEVSSYIKKIGYNPKAVAFVPISGWVGDNMLEESANMGWYKGWAVERKEGNASGKTLINALDSILPPTRPKDKALRLPLQD----------NSADIELQWAMKAMDHATVHYNLISSVDASRLRLTQMDDIIYKHFRETFPDF-DVRSIK---EDDLKTPESKEKWRNFCESFKGHIEDYNLGTLLRLRCEDDYTPETTTFSVRTQFLAIEIARNKEGHNSILLEKK
>A0A5E4PS58	A0A5E4QJB0
MGKEKTHINIVVIGHVDSGKSTTTGHLIYKCGGIDKRTIEKFEKEAQEMGKGSFKYAWVLDKLKAERERGITIDIALWKFETAKYYVTIIDAPGHRDFIKNMITGTSQADCAVLIVAAGTGEFEAGISKNGQTREHALLAFTLGVKQLIVGVNKMDSTEppYHEARYEEIKKEVSSYIKKI-----------------DNMLEPSDKMPWFKGWSIERKEGKVEGKCLIEALDAIQPPSRPTEKPLRLPLQD-----AEEYGNDATLEQVWATLAMEHSDIHFNVICSVDTRWLKLTPHDDLIYTHFRQDFPDL----NVASIIENEIKNKVNKAKWRAYCEKFKNTVEDYNFGTLLRADTKGDYSEQNIILVPRVQFYAIEIARNREGLNN------
>A0A485MFZ7	A0A485NF27
---EKTHINIVVIGHVGSGKSTATGHLIYKCGGIDKRTIKKFEKEAAEMGKGSFKSARVLDKLKAECEGGYHL-----KFETSKFY--------DRDFTKNMITGISQTDSAVPIVAAGVGEFEASISKNGQTCEHGLLAYTLGVKQLIVGVNKMNSTEptYSQKRYKEIGKEVSTYIKKIGYNPDTVAFVPISGQNGDNMLEPSANMPWFKGWKVTRKDGNASGTTLLEALDSILPATRPTDKPLCLPLQD-----AESYGNDPDIEMAWAMKAMQHAEVYYKLISSVDPQFLKLTKVDEQIYSEFRKNFEKL----RIDVLDPEELKSESAKEKWRPFCLKFDGIVEDFNYGTLLRLDCSQGYTEENTIFAPRIQFFAIEIARNREGYN-------
>UPI00187A2F19	UPI0018798E6E
MGKEKIHINLVAIGHVDSGKSTTTGHLIY--GWDQXRTIQKFEKEAAEMGKGSFKYAWVLNKLKAECERGITTDISLWKFKISKYYVTITDAPGHRDFVKNMITGTSQAACAVLFVAAGVGEFEAGIRKNGQACEHALLAYTVGVKQPIVGVNKMDSMKlpYSQKIYKEIVTEVSTYIKKIGYNLDTVAFVPISGWNGDNVLNPSANMLWVKGWKVTQKDGSASGTTLLAALDCILPSAHPTDKPLHLPLQ------AESYGNDPDIEMAWAMRAMQHAEVYYKLISSVDPQFLKLTKVDDQIYSEFRENFEKL----RVDVLDPEELKSVSAKEKWRPFCLKFDGVIEDFNYGTLLRLDCSQGYTEENTIFAPRIQFLAIEIARNREGHN-------
>UPI00112DE94A	UPI0011280A48
MGKEKTHINIVVIGHVDSGKSTTTGHLIYKCGGIDKRTIEKFEKEAAEMGKGSFKYAWVLDKLKAERERGITIDISLWKFETTKYYITIIDAPGHRDFIKNMITGTSQADCAVLIVAAGVGEFEAGISKNGQTREHALLAYTLGVKQLIVGINKMDSTEppYSEKRYDEIVKEVSAYIKKIGYNPSTVPFVPISGWHGDNMLEPSPNMPWFKGWKVERKEGNASGVSLLEALDTILPPTRPTDKPLRLPLQD-----AERYGNDSNIEMMWAVKAYQHAEVYFNLISSVDPKLLKLTKVDDLIYTEFKACLXPEIDI-----LDPEELKSEQAKAKWRPFCIRFDGIVEDFNYGTLLRLDCTRDYTEENTIFATRIQFYGIEIARNREGYNSQVFNR-
>A0A482XP31	A0A482XHQ5
----------------------------------------------------------------AEREKGKTVEVGRAYFETDKKHFTILDAPGHKSFVPNMIGGTAQADLAVLV--------------------------------------------------------------------------------------------------------------------------------------------AEEFENDQTVEAMWAMKAFEHAEVYFNILCSVDPKILRLTPHDDSIYKTFREQFPELK----IENIDEDEMKSKEGKDKWRPFCEQFKDVVEDYSFGTLLRIDSTGDYSEKNSTLVPRIQFYAIELARNREGYND------
>A0A136JAN2	A0A136IPS3
MGKsDKAHINVVVIGHVDSGKSTTTGHLIYKCGGIDKRTIEKFEKEAAELGKGSFKYAWVLDKLKAERERGITIDIALWKFETPKYYVTVIDAPGHRDFIKNMITGTSQADCAILIIAAGTGEFEAGISKDGQTREHALLAYTLGVKQLIVAINKMDTTKWSESRFQEIIKETSSFIKKVGYNPKQVAFVPISGFNGDNMLEPSPNCPWYKGWEKEIGGTKSSGKTLLEAIDSIETPKRPSDKPLRLPLQD---FDAENADNNEDIEKQFSVKAVQHLETYWAILEKVPGSKLRLTKIDDEILEHLKRDFPEFDPAATI---DEDELKSKSGKERWRKFMMAYEKRVDDYNFGTIVRTAANVEYEEHTTIFVPRMQFYALEIARNRAGLNDWI----
>UPI00148D6F89	UPI00148D8D1E
MGKEKIHINIVVIGHVDSGKSTTTGHLIYKCGGIDKRTIEKFEKEAQEMGKGSFKYAWVLDKLKAERERGITIDIALWKFETAKYYVTIIDAPGHRDFIKNMITGTSQADCAVLIVAAGTGEFEAGISKNGQTREHALLAFTLGVKQLIVGVNKMDSTEppYSETRYEEIKKEVSSYIKKIGYNPASVAFVPISGWHGDNMLEASEKMPWFKGWTVERKEGKTEGKCLIDALDAIMPPQRPTDKPLRLPLQD--------------VEEMWAAKALEHAEVHFNLLTNVHPSQLRLTPYDDQIYATFRQDFPDL----QVSRLSDEILKSATEKLKWRQFAEKF-NKMDDYSYGTLMRADASKEFSPDNSIFVFRVQFLAIEIARNREGCND------
>Q8MUD8	A0A4Y7NLA2
---------------------------------------------------------------------------ALWKFETAKFYVTIIDAPGHRDFIKDMITGTSQADCAVLIVAGGVGEFEAGISKNGQTREHALLAYTLGVKQLIVGVNKMDSTEppYSEARYEEIKKEVSSYIKKIGYNPVAVPFVPISGWHGDNMLEASANLPWYKGWNIERKEGKAEGKTLLEALDAILPPSRPTDKALRLPLQD--------------IEELWAIKAFEHAEIYFNLLSSVDPKILRLTKMDDEIYKLFRESFSEL----GVSLVTEDQLKSEAAKECWRTFCETFKDTVEDYNYATLIRLDSSKDYSEANSIIVPRVQFLAIELARNREGHNDSI----
>UPI0006B0C6FA	UPI0006B0BA27
--RDKPHVNVGTIGHVDHGKTTLTAAI---------------TKILSESGSAQFKRYEEIDNAPEERARGITINAAHVEYATANRHYAHTDCPGHADYVKVWGSGGSRLWGCVLVVAATDGQMP-------QTREHLLLAKQVGVQHMVVYVNKADAVP-DQEMLDLVELEVRELLTEFGYDGERTPVIV-----GSALCALE---------QQEPELGLNSVLKLLEAIDThIPLPVRDLDKPFLLPVE------AEAYGNDPNIEMIWAMKAYQHAEVYFNLISSVDPKFLNLTKVDDQIYGEFRKTFSDLK----IDVLDPEELKSEPAKEKWRPFCMQFEGVVEDFNYGTLLRLDCSKDYTEENTIFATRIQFFAIEIARNREGCN-------
>A0A7N8WR54	A0A3Q3MAY4
MGKEKLHINIVVIGHVDSGKSTTTGHLIYKCGGIDKRTIEKFEKEAAEMGKGSFKYAWVLDKLKAERERGITIDISLWKFETSKYYVTIIDAPGHRDFIKNMITGTSQADCAVLIVAAGVGEFEAGISKNGQTREHALLAYTLGVKQLIVGINKMDSTEpnYSQKRYEEIVKEVSTYIKKIGYNPDTVAFVPISGWNGDNMLEPSPNMTWFKGWKINRKEGSASGTTLLEALDAIQPPTRPTDKPLRLPLQD-----AEAYGNDPRLEVMWAMKAYNHAEVYFNLISSVDPKFLKLTKQDDKIYSSFREGFGELD----VKLLNADDLKSDEAKERWRPFCNQFEGVVEDFNYGTLLRLDCEKDYTEENTIFATRVQFFAIEITRNREGYNDAVYKAK
>A0A5N7BV12	A0A5N6GEM4
MGKEgKTHVNIVVIGHVDSGKSTTTGHLIYKCGGIDQRTIEKFEKEAAELGKGSFKYAWVLDKLKSERERGITIDIALWKFQTAKYEVTVIDAPGHRDFIKNMITGTSQADCAILIIASGTGEFEAGISKDGQTREHALLAFTLGVRQLIVALNKMDTCKWSEDRYNEIVKETSNFIKKVGYNPKNVPFVPISGFNGDNMLEPSPNCPWYKGWEKETKGGKVTGKTLLEAIDAIEPPVRPANKPLRLPLQD---FDPETAENFEDMEKQFAVKAVEHLMTYWSILQKVRGSQLRLTKMDNEIYESFMKEFP---DFDPAATLNEDEMKSKAGKEKWRNWMNQYEKTIDDFNFGTMLRSNPKFEYDQDTTIFAVRMQFYAIEIARNRAGLNDWI----
>A0A173GPF8	A0A5B7EVE0
MGKEKTHISIVVVGHVDSGKSTTTGHLIYKCGGIDKRTIEKFEKESSEMGKGSFKYAWVLDKLKAERERGITIDIALWKFETNRFYVTIIDAPGHRDFIKNMITGTSQADCAVLIVAAGTGEFEAGISKNGQTREHVLLCFTLGVKQLIVAVNKMDSTepKYSEARFNEIKKELTAYVKKVGYNPTIVPILPISGFNGDNMLEKSDNMSWWGKQKIERKSGSYEYITLFDALDNIEPPSRPVDKPLRLPLQD--------------MEGLWAMKAMEHAEIYFNLLCAVDPKMLKLTPKDDLIYQEFRKEFPDF----NIEKLNEEDLKSPSAKE---------------------------------------------------------------
>A0A6P7JI93	A0A6P7JAV3
MGKEKIHINIVVIGHVDSGKSTTTGHLIYKCGGIDKRTIEKFEKEAAEMGKGSFKYAWVLDKLKAERERGITIDIALWKFETSKYYVTIIDAPGHRDFIKNMITGTSQADCAVLIVAAGVGEFEAGISKNGQTREHALLAFTLGVKQLIVGVNKMDSTEppYSQSRYEEITKEVSAYIKKIGYNPVTVAFVPISGWHGDNMLEASDKMPWFKGWKIERKEGNSSGITLLEALDAILPPARPTDKPLRLPLQD-----AEAYGNDPQLEVMWAMKAYNHAEVYFNLISSVDPKFLKLTKLDDQIYSSFRETF---KDL-NIKLLNADELKSDEAKERWRPYCNQFEGLVEDFNYGTLLRLDCEKDYTEENTIFATRIQFYAVEIARNREGCNE------
>A0A1E5R5S7	A0A1E5RLG8
MGKEKLHINVVVIGHVDSGKSTTTGHLIYKCGGIDKRTIEKFEKEAAELGKGSFKYAWVLDKLKAERERGITIDIALWKFETPKYHVTVIDAPGHRDFIKNMITGTSQADCAILIIAGGVGEFEAGISKDGQTREHALLAFTLGVRQLIVAVNKMDSVKWDQARFTEIVKETSNFIKKVGYNPKTVAFVPISGWNGDNMIEATTNAPWYKGWEKETKAGVSKGKTLLEAIDSCDPPSRPTDKPLRLPLQD---FEAENAENLEAIEQQFAVEAVEXLETHWELLASIPGSQLKLTSQDDEIFSTFIACFPEF-TKEKLMKFDDMDLKNEKDKARWRDWSKNFEDVIYDYNFGCILRKNSSEPYLENNTLFSFRLQFYAIEIARNKLGLNDWV----
>UPI000771E503	UPI00077192EA
MGKEKIHINIVVIGHVDSGKSTTTGHLIYKCGGIDKRTIEKFEKEAQEMGKGSFKYAWVLDKLKAERERGITIDIALWKFETAKYYVTIIDAPGHRDFIKNMITGTSQADCAVLIVAAGIGEFEAGISKNGQTREHALLAFTLGVKQLIVGINKMDMTEppYSESRFEEIKKEVSSYIKKIGYNTASVAFVPISGWHGDNMLEPSPKTSWYKGWKVERKDGNADGKTLIEALDAILPPSRPTDKALRLPLQD-----AEEFENDATVEAMWAMKAWEHAEIYFNILCSVDPKLLRLTPHDDQIYKHFREVFPDLK----VDHIDENELKSPESKNKWRPFCEQYKDIVEDYSFGTLLRLDCRGEYLEQNSILVSRIQFYAIELARNREGLNDAI----
>A0A420I0B5	A0A420HRG1
MGKEKIHINVVVIGHVDSGKSTTTGHLIYKCGGIDKRTIEKFEKEAAELGKGSFKYAWVLDKLKAERERGITIDIALWKFETPKYYVTVIDAPGHRDFIKNMITGTSQADCAILIIAAGTGEFEAGISKDGQTREHALLAFTLGVKQLIVAINKMDTTKWSEDRFKEIIKETTNFIKKVGYNPKSVAFVPISGFNGDNMIEPSPNCPWYKGWSKETKAGSSTGKTLLEAIDSIDPPSRPTDKPLRLPLQD-ANFDSEQAENLEDIEKQFAVKAVQHMTTYWGLLENVPGSKLKLTKFDDEIYEHLKRDFPEF-DPEAT--INEDEMKSKRGKERWRKFMMAYEKKVDDYNFGTILRSNSKWEYGNEETIFVPRMQFYAVEIARNRNGLNDWI----
>A0A316YX34	A0A316YLY2
MGKEKAHINIVVIGHVDSGKSTTTGHLIYKCGGIDKRTIEKFEKEAAELGKGSFKYAWVLDKLKAERERGITIDIALWKFETPKYNVTVIDAPGHRDFIKNMITGTSQADCAILIIAGGTGEFEAGISKDGQTREHALLSYTLGVRQLIVAVNKMDTTKYSEDRFNEIIKETSAFIKKVGYNPKTVAFVPISGWHGDNMIEPTTQMPWYKGWSKEGKDGAKSGKTLLEAIDAIDPPSRPTDKPLRLPLQD---FDPNRAQNLPEIEKQMAVKCVEQAQTLWSLYEKVRPSTLRLTKLDDEIYADLEETFPDLRATEQdktggVAKLDEDRMKSEKGKKEWRDFIAKYEGKVSDFNFGTLIRTDVADEYTQFNTTFVTRMQFYAYEIARNRRGLNDWV----
>A0A6G0HPZ7	A0A6G0I2G5
MGKEKLHINIVVIGHVDSGKSTTTGHLIYKCGGIDKRTIEKFEKEAAEMGKGSFKYAWVLDKLKAERERGITIDISLWKFETSKYYVTIIDAPGHRDFIKNMITGTSQADCAVLIVAAGVGEFEAGISKNGQTREHALLAYTLGVKQLIVGINKMDSTEpnYSQKRYEEIVKEVSTYIKKIGYNPDTVAFVPISGWNGDNMLEPSPNMTWFKGWKINRKEGNASGTTLLEALDAIQPPTRPTDKPLRLPLQD--------------LEVMWAMKAYNHAEVYFNLISSVDPKFLKLTKLDDRIYSSFRETFRELD----IKLLKAEDLKSEQAKETWRPFCNQFEGLIEDFNYGTLLRLDCEKDYTEENTIFATRAQFFAVEIARNREGYNN------
>A0A6G1R0D9	A0A6G1QGY9
MGKEKLHINIVVIGHVDSGKSTTTGHLIYKCGGIDKRTIEKFEKEAAEMGKGSFKYAWVLDKLKAERERGITIDISLWKFETSKYYVTIIDAPGHRDFIKNMITGTSQADCAVLIVAAGVGEFEAGISKNGQTREHALLAYTLGVKQLIVGINKMDSTEpnYSQKRYEEIVKEVSTYIKKIGYNPDTVAFVPISGWNGDNMLEPSANMTWFKGWKINRKEGNASGTTLLEALDAIQPPTRPTDKPLRLPLQD-----AEAYGNDPRVEAMWAMKAYNHAEVYFNLISSVDPKFLKLTKQDDRIYSTFRETF---KDLD-IKLLKEEDLKSDEAKERWRPFCNQFEGVVEDFNYGTLLRLDCEKDYTEENTIFATRVQFFAIEITRNREGYNNTV----
>A0A559ML62	A0A559M8D4
MGKEKMHINVVVIGHVDSGKSTTTGHLIYKCGGIDKRTIEKFEKEAAELGKGSFKYAWVLDKLKAERERGITIDIALWKFETPKYYVTVIDAPGHRDFIKNMITGTSQADCAVLIIAAGVGEFEAGISKDGQTREHALLAYTLGVKQLIVAINKMDTTKWSESRYQEIIKETSGFIKKVGYNPKSVAFVPISGFNGDNMIDNSTNCPWYKGWEKETKAGKSSGKTLLEAIDAIDPPARPTDKPLRLPLQD-STFNPEEADNFEDIEKQFAVKVVQHMSTYWAILEKVPGSKLRLTKMDDEIYEHLKTDFPEF---DPAKTINEDEMKSKTGKERWRKFMMAYEKKVEDYNFGTMMRGDPKWEYGKDETIFepVPRMQFYAIEIARNRSGLNDWI----
>A0A4P9ZLM6	A0A4P9ZLB8
MGKDKQHVNVVVIGHVDSGKSTTTGHLIYKCGGIDKRTIEKFEKEAAEMGKGSFKYAWVLDKLKAERERGITIDIALWKFETPRYHVTVIDAPGHRDFIKNMITGTSQADCAILIIASGPGEFEAGISKDGQTREHALLAFTLGVKQLIVALNKMDTNNWSEDRYKEIVKEVSGFIKKVGYNPKSVPFVPISGFHGDNMIDVTANAPWYKGWEKETKAGQSKGKTLLEAIDAIEPPSRPTDKPLRLPLQD-----AEDLEQLEEIEKQWAVKAMYHAETYYGLLEKVDCTKLRLTPIDNELYSDFRTTFPHI----NVEALDENDFKSPAAKITWRGFIEKYENRVKDYNFGCLLRKHYDQGYTEANTMFVVRTQFYCVEIARNQLGLN-------
>V5I9P6	UPI00087517C7
MGKEKIHINIVVIGHVDSGKSTTTGHLIYKCGGIDKRTIEKFEKEAQEMGKGSFKYAWVLDKLKAERERGITIDIALWKFETAKYYVTIIDAPGHRDFIKNMITGTSQADCAVLVVAAGTGEFEAGISKNGQTREHALLAFTLGVKQLIVGVNKMDSTEppYSEARYEEIKKEVSSYIKKIGYNPAAVAFVPISGWHGDNMLEPSNNMPWFKGWNVERKEGKADGKTLIEALDAILPPSRPTDKPLRLPLQD-----AEEFDNDQSIETMWAIKAFEHAEIYFNILCSVDPKHLKLTPMDDTIYKIFREEFPTLD----VKIINENELKSTKEKAKWRPFCERFKTLIEDYSFGTLLRSHAEDDYKEENSILVTRIQFYAIEIARNREGTND------
>A0A7J6B672	A0A7J6AID4
MGKEKLHINIVVIGHVDSGKSTTTGHLIYKCGGIDKRTIEKFEKEAAEMGKGSFKYAWVLDKLKAERERGITIDISLWKFETSKYYVTIIDAPGHRDFIKNMITGTSQADCAVLIVAAGVGEFEAGISKNGQTREHALLAYTLGVKQLIVGVNKMDSTEpnYSQKRYEEIVKEVSTYIKKIGYNPETVAFVPISGWNGDNMLEASPNMTWFKGWKITRKDGSVSGTTLLEALDAIQPPTRPTDKPLRLPLQD-----AEAYGNDAQLEVMWAMKAYNHAEVYFNLISSVDPKFLKLTKTDDLIYSKFREDFPDFD----LKILDPELLKSAEAKEKWRPFCNHFEGLVEDFNYGTLLRLDCEKDYTEENTIFATRIQFFAIEIARNREGYNN------
>Q86LK4	A0A5J4X2B7
------------------GKSTTTGHLIYKCGGIDKRTIEKFEQEAEQIGKSSFKYAWVLDKLKAERERGITIDISLWKFETNKYYFTIIDAPGHRDFIKNMITGTSQADVALLVVAANQGEFEAGISKDGQTREHALLAYTLGVKQLIVLVNKMDdkSVNFAEARYTEIVTEMRNYLKKIGYNPEKIQMIPISGFQGDNMIEHSENMPWY------------KGNTLFEALDTLEVPKRPTDKPLRLPIQD----------NNADIEKQWAIQAFKYADVYQRLLESMDPAKLRLSKIDDEIYSKFRSSFPDL-DVNII---DENKMKSEEEKNKWRPLLLEFKEKTKDWDFGTLLRIDASKGVSEQNTTLVTRIQFLCIEIARNKEGVN-------
>UPI0006251429	UPI0006251077
MGKEKIHINIVVIGHVDSGKSTTTGHLIYKCGGIDKRTIEKFEKEAQEMGKGSFKYAWVLDKLKAERERGITIDIALWKFETAKYYVTIIDAPGHRDFIKNMITGTSQADCAVLIVAAGTGEFEAGISKNGQTREHALLAFTLGVKQLIVGVNKMDSTEppYSETRFEEIKKEVSSYIKKIGYNPAAVAFVPISGWHGDNMLESSSKMPWFKGWTVERKEGKTEGKCLIEALDAILPPTRPTDKPLRLPLQD-----AEEFENDQTVEAMWAMKAWEHAEIYFNILCSVDPKLLRLSPHDDQIYKLFREVFPDLA-VDVIK---EDELKSNEGKHKWRPFCEQFKGIVEDYSFGTLLRADCKGDYSEQNSILTTRIQFYAIELARNREGLNDCI----
>A0A1W4XKK4	A0A1W4WWY4
MGKEKIHINIVVIGHVDSGKSTTTGHLIYKCGGIDKRTIEKFEKEAQEMGKGSFKYAWVLDKLKAERERGITIDIALWKFETSKYYVTIIDAPGHRDFIKNMITGTSQADCAVLIVAAGTGEFEAGISKNGQTREHALLAFTLGVKQLIVGVNKMDSTEppYSETRYEEIKKEVSSYIKKIGYNPAAVAFVPISGWNGDNMLEPSDKMPWFKGWAVERKEGKAEGKTLIEALDAILPPSRPTDKPLRLPLQD-----AEEFENDQSLEAMWAIKAYEHAEVYFNILCSVDPKLLRLTPHDDLIYRLFREEFPKF-DVNFIK---EDELKGEEAKEKWRPFCERFKDIIEDYSFGTLLRIDASKEYDENNSILVTRIQFYAIELARNRERVNDII----
>V4AP92	V4A3D9
--KEKIHINIVVIGHVDSGKSTTTGHLIYKCGGIDKRTIEKFEKEANEMGKGSFKYAWVLDKLKAERERGITIDIALWKFQTAKYYVTIIDAPGHRDFIKNMITGTSQADCAVLIVAAGTGEFEAGISKEGQTREHALLAFTLGVKQLIIGVNKMDSTEppYSESRFDEICKEVSGYIKKIGYNPKAVAFVPISGFHGDNMLEKSQKMSWYKGWkieQKDEKGNMqnVSGDTLTDALDSIQPPKRPTDKPLRLPLQD------------EDVELQWAIQASNHAETYFNIITAVDPTTLKLTKYDDEIYKKFKDEFPDFK----IDVIDTEQLKSPEAKLKWRPFCEEF-KEVEDYNYGSLLRLDATKDYSESNSIFALRIQFLAIEIARNREGLN-------
>A0A2S4PZP6	A0A2S4PNM1
--KEKIHINVVVIGHVDSGKSTTTGHLIYKCGGIDKRTIEKFEKEAAELGKGSFKYAWVLDKLKAERERGITIDIALWKFETPKYYVTVIDAPGHRDFIKNMITGTSQADCAILIIAAGTGEFEAGISKDGQTREHALLAFTLGVKQLIVAINKMDTTKWSEDRFKEIIKETTNFIKKVGYNPKSVAFVPISGFNGDNMIEPSSNCPWYKGWTKETKAGSSSGKTLLEAIDSIDPPSRPTDKPLRLPLQD-ANFDSEQAENLEDIEKQFAVKAVQHMTTYWGLLENVPGSRLKLTKFDDEIYEHLKRDFPEFDPKATI---DEDKMKSKRGKERWRKFMMAYEKKVDDYNFGTILRSNPKWEYGNEETIFVPRMQFYAVEIARNRNGLNDWI----
>UPI0003EC5CA5	L5M442
MGKEKTHINIVVIGHVDSGKSTTTGHLIYKCGGIDKRTIEKFEKEAAEMGKGSFKYAWVLDKLKAERERGITIDISLWKFETTKYYITIIDAPGHRDFIKNMITGTSQADCAVLIVAAGVGEFEAGISKNGQTREHALLAYTLGVKQLIVGVNKMDSTEpaYSEKRYDEIVKEVSAYIKKIGYNPATVPFVPISGWHGDNMLEPSPNMPWFKGWKVERKEGNASGVSLLEALDTILPPTRPTDKPLRLPLQD-------------DIEMAWAMRAMQHAEVYYKLISSVDPQFLKLTKVNDEIYSEFRKNFEKL----RIDILDPEELKSVSAKE---------------------------------------------------------------
>J6EGW5	J6EA19
MGKEKSHINVVVIGHVDSGKSTTTGHLIYKCGGIDKRTIEKFEKEAAELGKGSFKYAWVLDKLKAERERGITIDIALWKFETPKYQVTVIDAPGHRDFIKNMITGTSQADCAILIIAGGVGEFEAGISKDGQTREHALLAFTLGVRQLIVAVNKMDSVNWDESRFQEIIKETANFIKKVGYNPKTVPFVPISGWNGDNMIEPTTNASWYKGWEKETKAGVVKGKTLLEAIDAIEQPSRPTDKPLRLPLQDMSTFNAETADNLEDIEKQFAVVAVEQAETYWKLLTSIPGSKLRLTKFDDEIYENFIERFPEYKDVERVKKFTDGELKTKEAKERWRKFFTIFEKKIEDYNFGTLLRTDASAEYGELTTCFVVRLQFYAFEIARNKHGLNDWIVGHK
>C8V4B4	C8VNL1
MGKEdKTHINIVVIGHVDSGKSTTtgktsshpTGHLIYKCGGIDQRTIEKFEKEAAELGKGSFKYAWVLDKLKSERERGITIDIALWKFQTPKYEVTVIDAPGHRDFIKNMITGTSQADCAILIIASGTGEFEAGISKDGQTREHALLAFTLGVRQLIVALNKMDTCQWSEARYNEIVKETSGFIKKVGYNPKAVAFVPISGFHGDNMLEPSANCPWYKGWEKETKAGKVTGKTLLEAIDAIEPPVRPSNKPLRLPLQD---FDPEQAQNLEDMEKQFAVKAVEHLMTYWSILEKVPGSQLRLTKIDDEIYEHFKAEFPDFDPAETI---DEDKMKSKEGKEKWRNWINQYEKKIHDFNFGTMLRANPKTEYERDNTIFAMRMQFYAIEIARNRAGLNDWVYEQ-
>C5G9Y1	C5GPG9
MGKeEKPHINLVVIGHVDSGKSTTTGHLIYKCGGIDNRTIEKFEKEAEELGKKSFKYAWVLDKLKSERERGITIDISLWRFETPKYNVTVIDAPGHRDFVKNMITGTSQADCAILIIAAGTGEFEAGISKDGQTREHALLAFTLGVRQLIVAINKMDTTKWSETRFNEIIKEVSNFIKKVGYNPKSVPFVPISGFEGDNMIEPSPNCPWYKGWNKETAAGKAAGKTLLDAIDAIDPPVRPTEKPLRLPLQD-SDFDPENAQNLEDIEKQFAVKAVQHMTTYWSLLETTRGSNLRLTKMDDEIYEHFMSVFPEFDPAATI---DEDEMKSKGGKERWRSFLMAYDKKVEDYNFGTLLRANPKWEYGEKETIFSVRMQFYAIEIARNRAGLNDWVYEQ-
>A0A0M8P155	A0A0M8P8G3
MGKeERSHLNIVVIGHVDSGKSTTTGHMIYKCGGIDQRTIEKFEKEAAELGKGSFKYAWVLDKLKAERERGITIDIALWKFQTAKYEVTVIDAPGHRDFIKNMITGTSQADCAILIIASGTGEFEAGISKDGQTREHALLAFTLGVKQLIVALNKMDTCKWSEERYNEIVKETSNFIKKVGYNPKSVPFVPISGFNGDNMLEASTNCPWYKGWEKETKAGKSTGKTLLEAIDAIEAPVRPSNKPLRLPLQD---FNPEEAENLEDMEKQFAVKAVEHLMTYWAILEKVKGSQLRLTKQDDDIYESFMEAFP---DFDPAGTLVEDEMKSKAGKDKWRTWMMKWD-KVEDFNFGTMIRTRADAEYDQETTIFGVRMQFYAVEIARNRAGLNDWI----
>A0A4Z2GEZ8	A0A4Z2FVL5
MGKEKFHINIVVIGHVDSGKSTSTGHLIYKCGGIDKRTIEKFEKEAAEMGKGSFKYAWVLDKLKAERERGITIDIALWKFETTKYYVTIIDAPGHRDFIKNMITGTSQADCAVLVVAAGVGEFEAGISKNGQTREHALLAFTLGVKQLIVGVNKMDSTEppYSQARFEEIQKEVSTYIKKIGYNPGTVAFVPISGWHGDNMIEASSNMGWFKGWKVERKEGNSSGVTLLEALDAIQPPSRPTDKPLRLPLQD-------------------------------------------------------------FKDLD-VKRLTPEDLKSEGAKEVWRPFCNRFEGLVEDFNYGTLLRLDAERDYSEENSIFATRVQFFAVEVARNREGSNNTV----
>A0A5C3LCA8	A0A5C3L693
MGKEKAHINVVVIGHVDSGKSTTTGHLIYKCGGIDKRTIEKFEKEAAELGKGSFKYAWVLDKLKAERERGITIDIALWKFETPKYVVTVIDAPGHRDFIKNMITGTSQADCAVLIIAAGTGEFEAGISKDGQTREHALLAFTLGVRQLIVAVNKMDTTKWSEDRFNEIVKETSGFIKKVGYNPKSVAFVPISGWHGDNMIDETANMPWYKGWSRETKAGVVKGKTLLDAIDAIEPPVRPSDKPLRLPLQD---FDPNNAQNLIEIEKQFAVKAVEQAQTYWNLLEKVEPKGLKLTSIDDEIFEDTIKTFPELGEAPYTKliNIDEEWMKSKDGKTRWREFCERYKEKIKDYNFGSLIRTDAEDEYGEKNTIFVTRIQFYAFEIARNRLGLN-------
>A0A6I9MD74	A0A6I9M208
MGKEKTHINIVVIGHVDSGKSTTTGHLIYKCGGIDKRTIEKFEKEAAEMGKGSFKYAWVLDKLKAERERGITIDISLWKFETTKYYITIIDAPGHRDFIKNMITGTSQADCAVLIVAAGVGEFEAGISKNGQTREHALLAYTLGVKQLIVGVNKMDSTEpaYSEKRYDEIVKEVSAYIKKIGYNPATVPFVPISGWHGDNMLEPSPNMPWFKGWKVERKEGNASGVSLLEALDTILPPTRPTDKPLRLPLQD-----AESYGNDPDIEMAWAIRAMQHAEVYYKLISSVDPQFLKLTQVDDQIYSEFRENFEKL----RVDVLDPEELKSESAKEKWRPFCLKFEGIVEDYNYGTLLRLDCSQGYTEENTIFAPRIQFFAIEIARNREGYN-------
>A0A366RGG8	A0A366QZI9
MGKeEKTHLNVVVIGHVDSGKSTTTGHLIYQCGGIDKRTIEKFEKEAAELGKGSFKYAWVLDKLKAERERGITIDIALWKFETPRYYVTVIDAPGHRDFIKNMITGTSQADCAILIIAAGTGEFEAGISKDGQTREHALLAYTLGVKNLIVAINKMDTTKWSEARYQEIIKETSSFIKKVGYNPKAVAFVPISGFNGDNMLSPSTNCPWYKGWEREIKSGKLSGKTLLEAIDSIEPPKRPNDKPLRLPLQD---FDAENAQNNEDIEKQFAVKVVQHMQTYWSILERVKGSSLRLTKIDDEIMEHLNEAFPEFDPAAKV---NEDEMKSKDGKNRWRDFMMKYEKKVDDYNFGTMVRDSPKVEYEENTTIFVPRMQFYAFEIARNRAGLNDWIYEQ-
>G8E7M1	A0A430LG85
---EKTHLNVVVIGHVDSGKSTTTGHLIYQCGGIDKRTIEKFEKEAAELGKGSFKYAWVLDKLKAERERGITIDIALWKFETPRYYVTVIDAPGHRDFIKNMITGTSQADCAILIIAAGTGEFEAGISKDGQTREHALLAYTLGVKNLIVAINKMDTTKWSESRYQEIIKETSNFIKKVGYNPKAVAFVPISGFNGD--------------------------------------------------------FDAENAANNEDIEKQFAVKAVQHMQTYWSILERVRGSSLRLTKIDDEIMEHLKEDFPEFDPAATV---DEDEMKSKSGKERWRKFMMKYEKTVDDYNFGTMVRNSPKVEYEEDTAIFVPRMQFYALEIARNRAGLNDWIYEQ-
>A0A1W0X4M3	A0A1W0WMB1
MGKEKVHINIVVIGHVDSGKSTTTGHLIYKCGGIDKRTIEKFEKEAQEMGKGSFKYAWVLDKLKQERERGITIDIALWKFETPKYYITIIDAPGHRDFIKNMITGTSQADVAVLVVPASPGEFEAGISKNGQTREHALLAYTLGVKQMIIAVNKMDSSEppFSEERFNEIVKEVSSYIKKIGYNPKQVPYVPISGWHGDNMIEASDRMPWYKGWTVERGDKEITGKTLLEALDQVQPPSRPTDKPLRLPLQD-----AENYVNDPEVEFLWAMKAVEHAEVHFNLVRSVDPRTLRLTEQDDKMYSTFEASFPDF----QLSPLIEDQLKSADAKEKWREWMKPLETEVADFNYATLLRIDAAGDYSENNTLIVPRLEFLVIEVARNRRGFNDGLRGK-
>A0A1J9QT58	A0A1J9S8N5
MGKEKTHINVVVIGHVDSGKSTTTGHLIYKCGGIDKRTIEKFEKEAAELGKGSFKYAWVLDKLKAERERGITIDIALWKFETPKYYVTVIDAPGHRDFIKNMITGTSQADCAILIIAAGTGEFEAGISKDGQTREHALLAYTLGVKQLIVAINKMDTTKWSEERYQEIIKETSNFIKKVGYNPKTVPFVPISGFNGDNMIEASPNCPWYKGWEKETKTKST-GKTLLEAIDSIDTPVRPSDKPLRLPLQD----NAEQADNFEDIEKQFAVKVVQHMTTYWAILERMRGSKLRLTKIDDEIHEHFKTEFPDFDPAATI---DEDEMKSKAGKEKWRNFIMAYEKRIDDYNFGTMLRASHATEYSEKETIFAVRMQFYAVEIARNRAGLNDWI----
>A0A4U5VFX2	A0A4U5VB79
MGKEKLHINIVVIGHVDSGKSTTTGHLIYKCGGIDKRTIEKFEKEAAEMGKGSFKYAWVLDKLKAERERGITIDISLWKFETSKYYVTIIDAPGHRDFIKNMITGTSQADCAVLIVAAGVGEFEAGISKNGQTREHALLAYTLGVKQLIVGINKMDSTEpnYSQKRYEEIVKEVSTYIKKIGYNPDTVAFVPISGWNGDNMLEPSPNMTWFKGWKINRKEGNASGTTLLEALDAIQPPTRPTDKPLRLPLQD--------------LEVMWAMKAYNHAEVYFNLISSVDPKFLKLTKLDDRIYSSFRETFRELD----IKLLKEEDLKSEQAKETWRPFCNQFEGLIEDFNYGTLLRLDCEKDYTEENTIFATRAQFFAVEIARNREGYNN------
>A8N1H8	A8PDN2
MGKEKAHVNVVVIGHVDAGKSTTTGHLIYKCGGIDKRTIEKFEKEADELGKGSFKYAWVLDKLKAERERGITIDIALWKFETPKYLVTVIDAPGHRDFIKNMITGTSQADCAILVIAGGTGEFEAGISKDGQTREHALLSFTLGVRQLIVAVNKMDSTKWSEDRFNEIVKETSSFIKKVGYNPKTVAFVPISGWHGDNMIVETTNMPWYKGWSRETKAGVVKGKTLLDAIDAIEPPVRPSDKPLRLPLQD---FDPNTAQNLIEIEKQFAVKAVEQAQTYWNLLEKVPPRELRLTKLDDEIFDDLMKTFPELAEPPHTKliKIDEEWMKNSQGKKKWREFCERYKDRVKDYNFGSLIRTDAEDEYGERNTIFVTRIQFYGFEIARNRLGLND------
>UPI00052854C6	UPI00052893A2
MGKEKTHINIVVIGHVDSGKSTTTGHLIYKCGGIDKRTIEKFEKEAAEMGKGSFKYAWVLDKLKAERERGITIDISLWKFETTKYYITIIDAPGHRDFIKNMITGTSQADCAVLIVAAGVGEFEAGISKNGQTREHALLAYTLGVKQLIVGINKMDSTEppYSEKRYDEIVKEVSAYIKKIGXTPATVPFVPISGWHGDNMLEPSPNMPWFKGWKVERKEGNASGVSLLEALDTILPPTRPTDKPLRLPLQD--------------------------------LISSVDPKFLNLTKVDDLIYSEFRKTFRDLK----IDVLDPEELKSEPAKE-------------------TLLRLDCREDYTEENTIFATRIQFYAIEIARNREGCNSVVYGR-
>A0A183IXE7	A0A183IDN5
MGKEKTHINIVVIGHVDSGKSTTTGHLIYKCGGIDKRTIEKFEKEAQEMGKGSFKYAWVLDKLKAERERGITIDIALWKFETAKYYITIIDAPGHRDFIKNMITGTSQADCAVLVVACGTGEFEAGISKNGQTREHALLAYTLGVKQMIVACNKMDTTEppFSEARFNEVVTEVSSYLKKIGYNPKTIPFVPISGFHGDNMLDACSRMPWYKGWSVERKEGAQTGKTLLEALDTILPPSRPTEKPLRLPLQD------------------------------FQILRSCDPKDLHLCPNDNLIYEDFRHYFKDF-DVEVIE---EADMKT----EKWREFSLLFEGVIDDYNFGTLLRADCHGDYTSENTFIVFRIQFLAIETARNREGLNSGV----
>A0A3P8UEE4	A0A3P8WM42
MGKEKLHINIVVIGHVDSGKSTTTGHLIYKCGGIDKRTIEKFEKEAAEMGKGSFKYAWVLDKLKAERERGITIDISLWKFETSKYYVTIIDAPGHRDFIKNMITGTSQADCAVLIVAAGVGEFEAGISKNGQTREHALLAYTLGVKQLIVGVNKMDSTEpnYSQKRYEEIVKEVSTYIKKIGYNPDTVAFVPISGWNGDNMLEPSPNMTWFKGWKINRKEGNASGTTLLEALDAIQPPSRPTDKPLRLPLQD-----AEAYGNDSRLEAMWAMKAYNHAEVYFNLISSVDPKFLKLTKHDDNIYSSFREAF---KDLD-IKVLNTDDVKSNEAKERWRPFCNKFEGTVEDFNYGTLLRLDCEKDYTEENTIFATRIQFFAIEIARNREGYNTAVYKSK
>R9AB31	R9AAX1
MGKEKLHLNVVVIGHVDSGKSTTTGHLIYQCGGIDKRTIEKFEKEAAELGKGSFKYAWVLDKLKAERERGITIDIALWRFETPKYNVTVIDAPGHRDFIKNMITGTSQADCGILIIGSGTGEFEAGISKDGQTREHALLSFTLGVKQLIVALNKMDTCQYSEARYTEIVKETSNFIKKVGYNPKATAFVPVSGWNGDNMLEPSTNMPWYKGWERETKSGKLSGKTLIEAIDSIEPPSRPTDKPLRLPLQD---FNAETAGNLDDLEKQFAVAAVEHSDVYWNLITKIKPSLLKLTPIDDEILASFYESFPELQ-GDNIIKLNEDDMKSAKGKERWRNWIMQFEKKVDFYNFGCLLRADARGEYSEHNTMFVTRMHFYAVEIARNRLGINDKI----
>Q2TTF8	A0A507ELL9
----------LVIGHVDSGKSTTTGHLIYKCGGIDKRTIEKFEKEAAESGKGSFKYAWVMDKLKAERERGITIDIALWKFETPKYYVTVIDAPGHRDFIKNMITGTSQADCAILIIASGTGEFEAGISKDGQTREHALLAFTLGVKQLIVAINKMDTTKWSEDRYNEIVKEVSSFIKKVGYNPKSVPFVPISGWHGDNMLEASENMPRFKGWNKETKAGSSTGKTLLQAIDAIEPPTRPTDKPLRLPLQD--------------VEKIWSVKALHHAETYFKLISSIDAKKMRLTKIDDDIYCEFKETFPEI-DVENLQEI--EQFKSDQAKDKWRNWIPKFEAKVQDFNYGTLLRNRAAEDYGPDNAFFgvytfilslisqvavsdevfaVTRIQFLAIEIARNKEGYN-------
>I1BJH9	I1CNC0
---EKSKLNVIFIGHVDSGKSTTIGHLSFRLGHVDERKMHKLERDSQKIGKGSFAYAWLLDETEEERNRGITMDIGTNYFETRHRHITILDAPGHRDFIPNMISGTAQADAAILVAP--ASGFEAGFEAGGQTKEHAILARSLGVQQVIVAVNKLDLVGWSQERFMEIKDKLSTYLLQIGFKKSNLFFVPISGLTGENLVEKSA-IPELTSWYQ-------AGPSLIEQIDQLEPPTRLLDKPLRMRVAD----SADELEQLEDIEKQWAVKAMHHAETYFKLISAIDPRQLRLTNIDDEILKDFEETFPEID----VVHLDEEQFKSPAGKEKWRNFVNKYEKRVNEFNFGSLIRIDCREDYTEQNTMFGVRMQFYAIEIARNKKGLNDSLRQKK
>L8Y334	L8Y8W9
MGKEKTHINIVVIGHVDSGKSTTTGHLIYKCGGIDKRTIEKFEKEAAEMGKGSFKYAWVLDKLKAERERGITIDISLWKFETSKYYVTIIDAPGHRDFIKNMITGTSQADCAVLIVAAGVGEFEAGISKNGQTREHALLAYTLGVKQLIVGVNKMDSTEppYSQKRYEEIVKEVSTYIKKIGYNPDTVAFVPISGWNGDNMLEPSANMPWFKGWKVTRKDGNASGTTLLEALDCILPPTRPTDKPLRLPLQD-----AESYGNDPDIEMAWAMRAMQHAEVYYKLISSVDPQFLKLTKVDDQIYSEFREIFEKL----RIDVLDPEELKSESAKEKWRPFCMKFDGIVEDFNYGTLLRLDCSQGYTEENTIFAPRIQFFAIEIARNREGYN-------
>A0A6A4JZT0	A0A6A4J5U0
-----------------------------------------------------------------------------------------------------MITGTSQADCAVLIVAAGTGEFEAGISKNGQTREHALLAFTLGVKQLIVGGNKMDSTEppYSENRFEETKNET-----------------------------------------------------------------------------------AEEFVNDPSIEAQWAMKAFEHSEVYFNILCSVDPKVLRLTKYDDSIYTTFREDFPDLD----VKLIDEDEMKSVEGKQKWRAFCEKFKETVEDYSFGTLLRANVDGDYSEKNSILTTRIQFLAIEIARNREGHNNEI----
>A0A423VTD0	A0A423VXP7
MGKdDKTHINVVVIGHVDSGKSTTTGHLIYQCGGIDKRTIEKFEKEAAELGKGSFKYAWVLDKLKAERERGITIDIALWKFETPKYYVTVIDAPGHRDFIKNMITGTSQADCAILIIAAGTGEFEAGISKDGQTREHALLAYTLGVKQLIVAINKMDTTKWSEDRYNEIIKETTNFIKKVGYNPKTVAFVPISGFNGDNMLAASTNCPWYKGWKKETKAGESTGKTLLEAIDAIEPPKRPTDKPLRLPLQD-ANFKADEADNLEDIEKQFAVKAVQHLETYWAILEKVKGSTLRLTKIDDEIYEHLLKDFPEFDPAETI---DEAKMKSPQGKKRWRDFMMAYENRVDDYSFGTMLRTSPKEEYTQEGTIFVPRMQFYAVEIARNRKGLNDWI----
>A0A0D2A3W5	A0A0D1Z2J1
MGKEKTHINVVVIGHVDSGKSTTTGHLIYKCGGIDKRTIEKFEKEAAELGKGSFKYAWVLDKLKAERERGITIDIALWKFETPKYYVTVIDAPGHRDFIKNMITGTSQADCAILIIAAGTGEFEAGISKDGQTREHALLAYTLGVKQLIVAINKMDTTKWSEERYNEIIKETSNFIKKVGYNPKHVPFVPISGFNGDNMIEPSTNCPWYKGWEKETKAKVT-GKTLLEAIDAIDPPSRPVDKPLRLPLQD---FDPETADNNEDVERQWAVKSIQHMLTYWKILESMRGSKLKLTKYDDDIYEKFQTHFPDFDPKARI---NEDEMKSAKGKERWREFIKLYEDKIEDFNFGTMLRADPSKEYNEEDTIFAVRMQFYAIEIVRNRLGLNDWV----
>B6H1G1	A0A161ZIF5
MGKeERSHLNIVVIGHVDSGKSTTTGHMIYKCGGIDQRTIEKFEKEAAELGKGSFKYAWVLDKLKAERERGITIDIALWKFQTSKYEVTVIDAPGHRDFIKNMITGTSQADCAILIIASGTGEFEAGISKDGQTREHALLAFTLGVKQLIVALNKMDTCKWSEERYNEIVKETSNFIKKVGYNPKAVPFVPISGFNGDNMLEASTNCPWYKGWEKETKAGKATGKTLLEAIDAIEPPVRPSNKPLRLPLQD---FNPEEAENLEDMEKQFAVKAVEHLMTYWAILEKVKGSQLRLTKQDDDIYNSFMEAFP---DFDPAGTLVEDEMKSKAGKEKWRNWMMKW-NKIDDFNFGTMIRTRADAEYDQDTTIFGVRMQFYAVEIARNRAGLNDWI----
>UPI0009A296B2	UPI0009A411DB
MGKEKTHINIVVIGHVDSGKSTTTGHLIYKCAGIDKRTIEKFEKEAAEMGKGSFKYAWVLDKLKAERERGITIDISLWKFETPKYYITIIDAPGHRDFIKNMITGTSQADCAVLIVAAGVGEFEAGISKNGQTREHALLAYTLGVKQLIVGVNKMDSTEppYSEKRYDEIVKEVSAYIKKIGYNPGTVPFVPVSGWHGDNMLEASPNMPWFKGWKVERKEGNANGVTLLEALDTILPPTRPITKPLRLPLQD-------------NLEMMWAMKAYQHAEIYFNLICSVDPKFLKLTREDDQIYTEFRKQFRDLK----IDILDPEKLKSEAAKLQWRPFCLQFETLIEDFNYGTLLRLDCSRDYVEENTIFATRIQFFAIEIARNREGYN-------
>UPI00193FFCFB	UPI00193ED6A8
MGKEKTHINIVVIGHVDSGKSTTTGHLIYKCGGIDKRTIEKFEKEAAEMGKGSFKYAWVLDKLKAERERGITIDISLWKFETTKYYITIIDAPGHRDFIKNMITGTSQADCAVLIVAAGVGEFEAGISKNGQTREHALLAYTLGVKQLIVGVNKMDSTEppYSGKRYQEITKEVSTYIKKIGYNPASVAFVPISGWHGDNMLEASANMPWFKGWSITRKEGNVSGTTLLEALDSIIPPSRPINKPLRLPLQD-----AEAYGNDPNIEMIWAMKAYQHAEVYFNLISSVDPKFLKLTKVDDQIYAEFRKSFGDL----RIDVLDPEELKSEPAKAKWRPFCMQFDGVVEDFNYGTLLRLDCTKDYTEENTIFVTRIQFFAIETARNREGYNN------
>A0A6P8PX44	A0A6P8R835
MGKEKTHINIVVIGHVDSGKSTTTGHLIYKCGGIDKRTIEKFEKEAAEMGKGSFKYAWVLDKLKAERERGITIDISLWKFETSKYYVTIIDAPGHRDFIKNMITGTSQADCAVLIVAAGVGEFEAGISKNGQTREHALLAYTLGVKQLIVGVNKMDSTEppYSQKRYEEIVKEVCTYIKKIGYNPDTVAFVPISGWNGDNMLEPSSNMPWFKGWKVTRKDGNASGTTLLEALDSILPPSRPTDKPLRLPLQD-------------NIEMIWAMKAYQHAEVYFNLISSVDPKLLRLTKVDDLIYTEFKANFGDMK----IDVVDPEELKSEQAKEKWRPFCMQFDGVVEDFNYGTLLRLDCTRDYTEENTIFATRIQFYAIEIARNRDGYNSQI----
>A0A443HQU5	A0A443I1W6
MGKeEKSHINIVVIGHVDSGKSTTTGHLIYKCGGIDQRTIEKFEKEANELGKGSFKYAWVLDKLKAERERGITIDIALWKFQTSKYEVTVIDAPGHRDFIKNMITGTSQADCAILIIASGTGEFEAGISKDGQTREHALLAFTLGVRQLIVALNKMDTAKWSQDRYNEIVKETSNFIKKVGYNPKSVPFVPISGFHGDNMLEPSANCPWYKGWEKETKAGKVTGKTLLEAIDAIEPPVRPSNKPLRLPLQD---FDPEKAENLDDIEKQFAVKAVEHLMTYWSILEKVRGSQLRLTKMDDEIYEHLKKEFPDFDPAATI---NEDDMKSKEGKEKWRNFMNQYEKKVADFNFGTILRANPKFEYEQDTTIFVPRMQFYAVEIARNRAGLNDWI----
>UPI0012D3E450	UPI0012D3B832
MGKEKIHINIVVIGHVDSGKSTTTGHLIYKCGGIDKRTIEKFEKEAQEMGKGSFKYAWVLDKLKAERERGITIDIALWKFETAKYYVTIIDAPGHRDFIKNMITGTSQADCAVLIVAAGTGEFEAGISKNGQTREHALLAFTLGVKQLIVGVNKMDSTEppYSETRYEEIKKEVSSYIKKIGYNPAAVAFVPISGWHGDNMLEPSDKMPWFKGWTIERKEGKTEGKCLIEALDAILPPSRPTDKALRLPLQD-----AEEFGNDESVEAMWAMRAFEHAEIHFNLLCSVDPKLLKLTPFDDQIYQTFREEFPNF----NVAKITETELKNPSAKHKWRSFIEKF-NKLDDYSYGTLMRADAGLDFGPHNSILVVRIQFWAIEIARNREGYNDKI----
>I0CMA5	A0A2A9PN47
----------------------------------------------------------------------------------------------HRDFIKNMITGTSQADCAILIIAAGTGEFEAGISKDGQTREHALLAYTLGVKQLIVAINKMDTTKWSESRFQEIIKETSNFIKKVGYNPKTVPFVPISGFNGDNMLTASTNCPWYKGWEKETKGGKATGKTLLEALDAIEPPKRPVDKPLRLPLQD---FDAEQAINMEEMEQQFAVKAVQQMQTYWSLLETVKGSTLRLTKMDDDIYAHLTEAFP---DFDAAATINEDEMKSKAGKERWRAFMMVYEKKIDDYNFGTMVRDSPRAEYEEKTTIFVPRMQFYAIEIARNKKALNDWI----
>A0A238FAA3	A0A238F7E7
MGKEKGHVNVVVIGHVDSGKSTTTGHLIYKCGGIDKRTIEKFEKEAAELGKGSFKYAWVLDKLKAERERGITIDIALWKFETLKYMVTVIDAPGHRDFIKNMITGTSQADCAILIIAAGVGEFEAGISKDGQTREHALLAFTLGVRQLIVAINKMDTTKYSEARYEEIVKETSNFIKKVGFNPASVPFVPISGWHGDNMLEESPNMAWFKGWAKTTKAGSAKGKTLLEAVDAIDPPSRPTDKALRLPLQD---FDADEAENDEKIEQQFAVACFEQAETYMGLIQTIKGSTLkRLTKHDDEIHDEFVKRFPELQSDERLSKLDEDELKSTEGKRRWREFMMPFESKVDDYNFGTLIRADVGEDYTEKNSIFGYRTQFYAIEIARNRRKLND------
>A0A4Z1GTX3	A0A4Z1GW72
MGKEKTHINVVVIGHVDSGKSTTTGHLIYKCGGIDKRTIEKFEKEAAELGKGSFKYAWVLDKLKAERERGITIDIALWKFETPKYYVTVIDAPGHRDFIKNMITGTSQADCAVLIIAAGTGEFEAGISKDGQTREHALLAYTLGVKQLIVAINKMDTTKWSEDRYQEIIKETSNFIKKVGYNPKTVPFVPISGFNGDNMIDNSTNCPWYKGWEKEAKGGAKStGKTLLEAIDAIDPPSRPTDKPLRLPLQD---FDAEKADNFEDIEKQFAVkgshnskifflnslpltpkLAVQHMSTYWAILEKVRGSSLRLTKIDNEIYEHLMKDFPE---LDPAATINEDEMKSKTGKERWRNFMMKYEKTVEDYNFGTMLRTSSKSEYEQDATIFVPRMQFYAYEIARNRKGLNDWI----
>A0A4Z1HZH2	A0A4Z1I889
MGKEKTHINVVVIGHVDSGNSTTTCHLIYKCGGIDKRTIEKFEKEAAELGKGSFKYAWVLDKLKAERERGITIDIALWKFETPKYYVTVIDAPGHRDFIKNMITGTSQADCAVLIIAAGTGEFEAGISKDGQTREHALLAYTLGVKQLIVAINKMDTTKWSEDRYQEIIKETSNFIKKVGFNLKTVPFVPISGFNGDNMIDNSTNCPWYKGWEKEFKAGKSTGKTLLEAIDAIDPPSCPTDKPLRLPLQD---FDAEKADNFEDIEKQFAVKAVQHMSTYWAILEKVRGSSLRLTKIDNEIYEHLMKDFPE---LDPAATINEDEMKSKTGKERWRNFMMKYEKTVEDYNFGTMLRTSPKSEYEQDATIFVPRMQFYAYEIARNRKGLNDWI----
>UPI000528760D	UPI000528404B
---KKEHVNVVFIGHVDAGKSTIGGQIMYLTGMVDKRTLEKYEREAKEKNRETWYLSWALDTNQEERDKGKTVEVGRAYFETEKKHFTILDAPGHKSFVPNMIGGASQADLAVLVISARKGEFETGFEKGGQTREHAMLAKTAGVKHLIVLINKMDdpTVNW--------------------------------------------------------------------------------------------------------VELAWAMKAHQHAQVYFNLISSVDPKFLNLTKVDDQIYEEFRKTFKDLK----IDVLDPEDLKSEPAKEKWRPFCLGFEGVVEDFNYGTLLRLDCGKDYTEENSILATRIQFFAIEIARNREGWNN------
>A0A4U7KMZ8	A0A4V6EUV8
MGKEKAHVNVVVIGHVDSGKSTTTGHLIYKCGGIDKRTVEKFEKEAAELGKGSFKYAWVLDKLKAERERGITIDIALWKFETPKYMVTVIDAPGHRDFIKNMITGTSQADCAILIIAGGTGEFEAGISKDGQTREHALLSFTLGVRQLIVAVNKMDTTKYSEDRFNEIVKETSNFIKKVGYNPKTVAFVPISGWHGDNMIEPTKEMPWYKGWERETKAGKVSGKTLLDAIDAIEPPSRPTDKPLRLPLQD--TFDANKAQNLPEIEKQMAVRCVEHAQTYWNLLEKIKPSTLRLTKLDDEMYEDFQASFPEFaesTDPKSVVKIDEEAMKSPAGKEKWRLFINKYENKVADFNFGTLIRTDATDEYTQFNTTFVTRLQFYVYEIARCRRGLNDWV----
>X5F403	A0A179FDK2
--------------------------------------------EAAELGKGSFKYAWVLDKLKAERERGITIDIALWKFETPKYYVTVIDAPGHRDFIKNMITGTSQADCAILIIAAGTGEFEAGISKDGQTREHALLAYTLGVKQLIVAINKMDTAKWAEARYQEIIKETSNFIKKVGYNPKTVAFVPISGFNGDNMLTASTNCPWYKGWEKETKAGKSTGKTLLEAIDAIEPPKRPTDKPLRLPLQD-ANFNAEDAGNMEDMEKQFAVKVVQHMQTYWSILEKVKGSTLRLTKMDDDIYNHLKEAFPDFDPAATV---DEDEMKSKDGKERWRNFMMAYEKKVDDYNFGTMVRNNAKSEYEENTTIFVPRMQFYAIEIARNKNGLNDWIYEQ-
>A0A2Q4RKK4	A0A2H2IBJ8
MGKEKIHINIVVIGHVDSGKSTTTGHLIYKCGGIDKRTIEKFEKEAQEMGKGSFKYAWVLDKLKAERERGITIDIALWKFETAKYYITIIDAPGHRDFIKNMITGTSQADCAVLVVACGTGEFEAGISKNGQTREHALLAQTLGVKQLIVACNKMDSTEppFSEARFTEITNEVSGFIKKIGYNPKAVAFVPISGFNGDNMLEPSGNMPWFKGWAVERKEGNASGKTLLEALDAIIPPQRPTDRPLRLPLQD----------NDESIEMAWAIKAGERSEVHMNLIMRCDTKSLRLNKHQDSILAAFRESFPDL----NVEEVTPSLLKDNGAKEKWREFCEKFKEIVDDYSLGTLMRIHAAKAYSPDNTVVVPRIIYLAVEMARNVEGVNE------
>A0A267FB43	A0A267G217
MPSDKVHISIVVIGHVDSGKSTSTGHLIYKCGGIDKRTIEKYEKEAQELGKGSFKYAWVLDKLKAERERGITIDIALWKFETEKYYVTVIDAPGHRDFIKNMITGTSQADCAVLIIAAGVGEFEAGISKNGQTREHALLAYTLGVKQMIIGVNKMDSTEppYSEARYNEIKKEVSAYIKKVGYNPDAVAFVPISGWHGDNMIEESNNMSWFKGWSIKRKlpgkkeETTTEGKTLIEALDAIIPPERPTDKPLRLPLQD----NAENYVNDASVEQAWLYKACRHASTHWNLlrLMSADPAKLRLTPQDDAIYAEFRARFP----CLAVGKLVESELKSEDSKSAWRQFCQLFEDTVGEYNFGTLLRLDSAGDYSEANTTLVPRIQFLAVEVARNREGFN-------
>UPI00125D696A	UPI00125DF71D
MGKQKFHLNIVVIGHVDSGKSTTTGHLIYKCGGIDKRTIEKFEKEAQEMGKGSFKYAWVLDKLKAERERGITIDIALWKFETTKYYVTIIDAPGHRDFIKNMITGTSQADCGVLIVAAGVGEFEAGISKNGQTREHALLAYTLGVKQLIVGVNKMDSTEppYSQARFEEITKEVSTYIKKIGYNPATVAFVPISGWHGDNMLEASDKMSWFKGWKVERKDGNASGNTLLEALDSIMPPARPTDKPLRLPLQD--------------LEVMWAMKAYNHAEVYFNLISSVDPKFLKLTKLDDKIYSTFRETFKELD----IKLLKPDDLKSDEAKETWRPFCNQFEGLIEDFNYGTLLRLDCEKDYTEENTIFATRVQFFAVEIARNREGYNNTVFMSK
>R7TGC6	R7TI68
MGKEKTHINIVVIGHVDSGKSTTTGHLIYKCGGIDERTIAKFEKEAQEMGKGSFKYAWVLDKLKAERERGITIDIALWKFETDKYFVTIIDAPGHRDFIKNMITGTSQADCAVLIVAAGMGEFEAGISKNGQTREHALLAFTLGVKQLIIGVNKMDNTEppYSEARFKEISKEVEAYIKKIGYNPKAVAFVPISGWHGDNMLEASDKMPWFKGWNVDRKAGKASGKTLYEALDSILPPERPTDKALRLPLQD----------NDEALECQWAMKAFQHAETYFNLIKAVDTSVLRLTPIDDAIYIVFREEFPDLK----IDVLDLGEMKSTDGKAKWRDLLYKFEGQVNDWNMGTLLRVDCTDEVNEKNTTLVPRIQFLAIEVARNREGFNK-IIREK
>Q6BMN8	Q6BZB8
MGKEKTHVNLVVIGHVDSGKSTTTGHLIYKCGGIDKRTIEKFEKEAAELGKGSFKYAWVLDKLKAERERGITIDIALWKFETPKFHVTIIDAPGHRDFIKNMITGTSQADCAILIIAGGIGEFEAGISKDGQTREHALLAYTLGVKQLIVAINKMDSVKWDKNRYDEIVKECSNFVKKVGFNPKSVPFVPISGWNGDNMIEASPNCPWYKGWEKETKAGKSSGKTLLEAIDAIEPPSRPTDKPLRLPLQDMGKFKAEEAENLEDIEKQFAVKAVMQAETYWGLLEKIPGSKLKLTKYDDRIYDQLLEDFPEFKDPSAAAVIEEAYMKSPSGKAKWRAFCDKF-KDIEDYNFGTLLRSKATDEYSQEGTIFAVRIQFYAVEIARNRYGLNDWIANK-
>P41752	Q755F2
MGKEKTHVNVVVIGHVDSGKSTTTGHLIYKCGGIDKRTIEKFEKEAAELGKGSFKYAWVLDKLKAERERGITIDIALWKFETPKYHVTVIDAPGHRDFIKNMITGTSQADCAILIIAGGVGEFEAGISKDGQTREHALLAYTLGVKQLIVAINKMDSVKWDESRYQEIVKETSNFIKKVGYNPKTVPFVPISGWNGDNMIEATTNAPWYKGWEKETKAGAVKGKTLLEAIDAIEPPVRPTDKALRLPLQDMSTFNAETADNLEDIEKQFAVVAVEQAETYWGLISKVPGSKLRLTKYDDEIYETFMEHFPEYRDIERVARFQEEELKTKEAKERWRKFIGLFEKKIDDFNFGTLLRTDARQEYGQFTTCFVVRLQFYAFEIARNKHGLNDWAVG--
>P0CT54	O59727
MGKEKGHINVVVIGHVDSGKSTTTGHLIYKCGGIDKRTIEKFEKEATELGKGSFKYAWVLDKLKAERERGITIDIALWKFETPKYNVTVIDAPGHRDFIKNMITGTSQADCAILIIGGGTGEFEAGISKDGQTREHALLAYTLGVKQLIVAVNKMDTTGWSQARFEEIVKETSNFIKKVGFNPKTVPFVPVSGFQGDNMIEPTTNMPWYQGWQKETKAGVVKGKTLLEAIDSIEPPARPTDKPLRLPLQD----DAENAENAAEIEMQFAVKAVEQAQIYWSLLEMRKGSELKLTKYDDEIFEDLINTFPEFKDPKTASFVNEDEMKSAKGKAAWRPFLMRYEKKVDDYNFGTLLRIKNTDEYEQETTIFVPRMQFLAYEIARNRYGLNDWI----
>UPI000D0C78B3	UPI0006D4C8E7
-GGLKNIRNIGILAHIDAGKTTTTERMLFYSGRI---------KNMGEVHRGT----TVTDFMEQERNRGITISSAYVSFQWNNHLFNLVDTPGHIDFTAEVEQALNVMDSAVVVLDASEGVEVQTVTVWKQANDKKL--------PCLVYANKMDRPDSDLILCEKTLKEKLGVIPLVLHIP------------------------------------------------------------------------AEEFDNDPTVEAMWAVKTIEHARIYFDLLCSVDPQGLRLTRHDDKIYETFRKQFPELK----LDMLNEDELKSEEGKKEWREFCEKFHDIVEDYNFGTLIRTDCTDEYSEKNSFIVPRVMFYALEIARNREGFNNSI----
>A0A2X0KIL8	A0A2X0KFX4
MGKEKGHVNVVVIGHVDSGKSTTTGHLIYKCGGIDKRTIEKFEKEATELGKGSFKYAWVLDKLKAERERGITIDIALWKFETLKYMVTVIDAPGHPDgplisppshssRVTDMITGTSQADCAILIIAAGVGEFEAGISKDGQTREHALLAFTLGVRQLIVAINKMDTTKYSEARYEEIVKETSNFIKKVGFNPAAVAFVPVSGWHGDNMLEESPNMSWFKGWTKTTKVGSAKGKTLLEAIDAIDPPSRPTDKPLRLPLQD-ASFDASEAENDEKIEQQFAVACFEQAETYMGLISTIKGSSLkRLTQHDDEIHDEFVKQFPELQSDARLSKLSEHELKSAEGKRRWREFMMPFEKKVDDYNFGTLIRADVNEDYTESNSIFGYRTQFYAIEIARNRRGLND------
>UPI0007A6E98C	UPI0007A6BE64
MGKEKTHINIVVIGHVDSGKSTTTGHLIYKCGGIDKRTIEKFEKEAAEMGKGSFKYAWVLDKLKAERERGITIDISLWKFETTKYYITIIDAPGHRDFIKNMITGTSQADCAVLIVAAGVGEFEAGISKNGQTREHALLAYTLGVKQLIVGVNKMDSTEpaYSEKRYDEIVKEVSAYIKKIGYNPATVPFVPISGWHGDNMLEPSPNMPWFKGWKVERKEGNASGVSLLEALDTILPPTRPTDKPLRLPLQD-----AESYGNDPDIEMAWAMRAMQHAEVYYKLISSVDPQFLKLTKVDDQIYSEFRKNFEKL----RIDVLDPEELKSVSAKEKWRPFCLKFDGVIEDFNYGTLLRLDCSQGYTEENTIFAPRIQFFAIEIARNREGYN-------
>A0A6A0H015	A0A6A0GQV5
MGKEKIHISIVVVGHVDSGKSTTTGHLIYKCGGIDKRTIEKFEKEATEMGKGSFKYAWVLDKLKAERERGITIDIALWKFETTKFMVTIIDAPGHRDFIKNMITGTSQADCAVLIVAAGTGEFEAGISKNGQTREHVLLCFTLGVKQMIVAVNKMDSTepKYSEERFKEIHKEVSAYVKKVGYNPAIVPILPISGFNGDNMLERSDKMPWWKKQKIERKSGAYEFETLFDVLDNIEPPTRPTDKALRLPLQD--------------MEGMWAMKAMEHAEIHFNILCVVDPKSLKLTQKDQMLYDAFREEFPNF----NVECLDENALKSKEAKEKWRPFMNNLKTEVEDFSFATLVRIKASGEYNEENTILVTRIQFLCIEIARNREGFND------
>A5DNL8	A5DE95
MGKEKTHVNVVVIGHVDSGKSTTTGHLIYKCGGIDKRTIEKFEKEAAELGKGSFKYAWVLDKLKAERERGITIDIALWKFETPKYHVTVIDAPGHRDFIKNMITGTSQADCAILIIAGGTGEFEAGISKDGQTREHALLAYTLGVRQLIVAVNKMDSVKWDKNRFEEIIKETSNFVKKVGYNPKTVPFVPISGWNGDNMIEASTNCPWYKGWEKETKAGKSTGKTLLEAIDAIEPPQRPTDKPLRLPLQD--SFDAETADNLEDIEKQFAVKAVMQAETYFSLLEKIPGSKLKLTQHDDDIYEQFLEAFPEYSTPESVAVINEEDMKSKSGKERWRAFCEKF-NEIEDYNFGTLLRTKASSEYDQEGTIFVVRIQFYAIEIARNRAGLNDWI----
>UPI000B4C799A	UPI000B4CC8B3
--RDKPHVNVGTIGHVDHGKTTLTAAI---------------TKVLSAGGGARFRPYEEIDSAPEEKARGITINAA-----HVEYTVTRI----CRFSPQNMITGTAPLDGVILVVAATDGQMP-------QTREHLLLARQVGVQHVVVYLNKADAVP-DPELLPLVELEVRELLSEFGFDGDNTPVVA-----GSALCALQ---------DRDPELGLRSVLRLLEAVDEhIPQPARHLERPCLLPVE--------------------------------QLLSSVEPSLLRLTPLDARIHERFRGTFPGL----RLQRLEPEQLKSEPAKAKWRPFCLAFEGLVEDFNFGTLLRLDARGAYTEENSILVPRIQFLAIEIARNREGCN-------
>UPI0010A45314	UPI0010A37493
MGKEKLHINIVVIGHVDSGKSTTTGHLIYKCGGIDKRTIEKFEKEAAEMGKGSFKYAWVLDKLKAERERGITIDISLWKFETSKYYVTIIDAPGHRDFIKNMITGTSQADCAVLIVAAGVGEFEAGISKNGQTREHALLAYTLGVKQLIVGVNKMDSTEpnYSQKRYEEIVKEVSTYIKKIGYNPDTVAFVPISGWNGDNMLEASPNMAWFKGWKINRKDGSVSGTTLLEALDAIQPPTRPTDKPLRLPLQD-----AEAYGNDPQLEVMWAMKAYNHAEVYFNLISSVDPKFLKLTKSDDNIYSAFIETFSDLD----LQMLDPDKLKSSDAKEKWRPFCNQFEGIVEDFNYGTLLRLDSRKDYTEENTIFATRIQFFAIEIARNRQGHNDSI----
>A0A443SQI6	A0A443SPM4
MGKEKPHINIVVIGHVDSGKSTTTGHLIYKCGGIDKRTIEKFEKEAQEMGKGSFKYAWVLDKLKAERERGITIDITLWKFETPKYYVTVIDAPGHRDFIKNMITGTSQADVGVLIVAGGTGEFEAGISKNGQTREHALLAYTLGVKQMIVGVNKMDTTEppYSQARFEEIQKEVSAYIKKIGYNPATVPFVPISGWHGDNMLEPSTNMPWFKGWQIERKGGKSDGKTLLQALDAMEPPSRPVDKPLRLPLQD-----AEDFVNDPEIEQLWAIKAVEQMTVYFNLIKSVSTKELKLTPQDDLIYSEFRTEFPDFK----VDVIDLESLKSEEAKSKWRPFCNKFENLVADFNFATFVRLDCGGDYDESNSVVVPRIQFLAIEIARNREGFNEKLREKK
>UPI00144A5F58	UPI00144AD00E
MGKEKTHINVVVIGHVDSGKSTTTGHLIYKCGGIDKRTIEKFEKEAAELGKGSFKYAWVLDKLKAERERGITIDIALWKFETPKYYVTVIDAPGHRDFIKNMITGTSQADCAILIIAAGTGEFEAGISKDGQTREHALLAYTLGVKQLIVAINKMDTTKWSEARFSEIIKETSNFIKKVGYNPKHVPFVPISGFNGDNMIEASSNCPWYKGWEKETKAKAT-GKTLLEAIDAIDAPTRPTDKPLRLPLQD----NPEHADNFEDIEKQFAVKVVQHMETYWNILEKVKGSTLRLTKLDDEIYEHFQKEFP---DFDASATINEDEMKSKAGKERWRNFINQYEKTVEDYNFGAMLRASPKTDYTQEGTIFAVRMQFYAVEIARNRQGLNDWVYEQ-
>A0A3B4FS11	A0A3B4F2Z9
MGKEKLHINIVVIGHVDSGKSTTTGHLIYKCGGIDKRTIEKFEKEAAEMGKGSFKYAWVLDKLKAERERGITIDISLWKFETSKYYVTIIDAPGHRDFIKNMITGTSQADCAVLIVAAGVGEFEAGISKNGQTREHALLAYTLGVKQLIVGINKMDSTEpnYSQKRYEEIVKEVSTYIKKIGYNPDTVAFVPISGWNGDNMLEPSPNMTWFKGWKINRKEGNASGTTLLEALDAIQPPTRPTDKPLRLPLQD-----AEAYGNDPRLEVMWAMKAYNHAEVYFNLISSVDPKFLKLTKMDDKIYSSFRETF---KDLD-VKLLNADDLKSEKAKEMWRPFCNQFEGLVEDFNYGTLLRLDCEKDYTEENTIFATRVQFFAIEIARNREGYNNAVFKSK
>A0A0K8TN69	A0A0K8TR86
MGKEKTHINIVVIGHVDSGKSTTTGHLIYKCGGIDKRTIEKFEKEAQEMGKGSFKYAWVLDKLKAERERGITIDIALWKFETAKYYVTIIDAPGHRDFIKNMITGTSQADCAVLIVAAGTGEFEAGISKNGQTREHALLAFTLGVKQLIVGVNKMDSTEppYSEARYEEIKKEVSSYIKKIGYNPASVAFVPISGWHGDNMLEPSEKMPWFKGWTIERKEGKVEGKTLIDALDAIMPPQRPTDKPLRLPLQD-----AEEFENDSLVEEMWAMKAMEHVEVYFNLISTVDTKLLKLTPYDDQIYYEFRQDFPNLK----VELLTDDDLKSPQEKIKWRAFIEKF-NKLEDYSYGTLLRADASKDFTPDNSILVIRVQFLAIEIARNREGHNN------
>UPI00063EDE11	UPI00063FBA6C
MGKEKIHINIVVIGHVDSGKSTTTGHLIYKCGGIDKRTIEKFEKEAQEMGKGSFKYAWVLDKLKAERERGITIDIALWKFETSKYYVTIIDAPGHRDFIKNMITGTSQADCAVLIVAAGTGEFEAGISKNGQTREHALLAFTLGVKQLIVGVNKMDSTEppYSETRFEEIKKEVSSYIKKIGYNPAAVAFVPISGWHGDNMLEVSSKMPWFKGWTVERKEGKAEGKCLIEALDAILPPTRPTDKALRLPLQD-----AEEFENDPSLEAMWAMKAMEHAEVYFNILCSVDPKFLKLTPHDEQIYKTFKDTFPDLK----VDKVNEDELKSSEGKIKWRFFCEQFKDLVEDYSFGTLLRADCSGDYSEQNSILTSRIQFYAIELARNREGFNDGV----
>A0A1K0H292	A0A1K0FZ68
MGKEKAHVNVVVIGHVDSGKSTTTGHLIYKCGGIDKRTVEKFEKEAAELGKGSFKYAWVLDKLKAERERGITIDIALWKFETPKYMVTVIDAPGHRDFIKNMITGTSQADCAILIIAGGTGEFEAGISKDGQTREHALLAFTLGVRQLIVAVNKMDTTKYSEDRFNEIVKETSNFIKKVGYNPKTVAFVPISGWHGDNMIEPTKEMNWYKGWERETKAGKVTGKTLLDAIDAIEPPSRPTDKPLRLPLQD--TFDANKTQNLPEIEKQMAVRCVEHAQTYWNLLEKIKPSTLRLTKLDDEMYEDFQATFPEFAEsagPQSVAKIDEEAMKSPAGKEKWRLFINKYENKVADYNFGTLIRTDASDEYTQFNTTFVTRLQFYVYEIARCRRGLNDWV----
>A0A673H193	A0A673H4P5
MGKEKLHINIVVIGHVDSGKSTTTGHLIYKCGGIDKRTIEKFEKEAAEMGKGSFKYAWVLDKLKAERERGITIDISLWKFETSKYYVTIIDAPGHRDFIKNMITGTSQADCAVLIVAAGIGEFEAGISKNGQTREHALLAYTLGVKQLIVGVNKMDSTEpnYSQKRYEEIVKEVSTYIKKIGYNPDTVAFVPISGWNGDNMLEASPNMTWFKGWKITRKDGSVSGTTLLEALDAIQPPSRPTDKPLRLPLQD-----AEAYGNDAQLEVMWAMKAYNHAEVYYNLISSVDPKLLKLTKSDEQIYTKFREAFPDLS----IEVLDPELLKSADAKEKWRPFCNQFEGVVEDFNYGTLLRLDCQKDYTEVNTIFATRIQFYAIEIARNREGYND------
>A0A2G8JTV8	A0A2G8LLQ1
MGKELIHINIVVIGHVDSGKSTTTGHLIYKCGGIDKRTIEKFEKEAAEMGKGSFKYAWVLDKLKAERERGITIDIALWKFETKKYMITIIDAPGHRDFIKNMITGTSQADCAVLICASSTGEFEAGISKNGQTREHA-------------------------------------------------------------------------------------------------------------------------------------------------LISSVDSRILKLSDWDDLILEDFRKDFPNF-EISLVK---EDHLKKPSAKVKWRTVCNRYKEEIKDFNQGLLIRLDCKKDYSEENT----------------------------
>UPI001444CC7D	UPI001445BBDD
MGKERIHINIVVIGHVDSGKSTSTGHLIYKCGGIDKRTIEKFEKEAAEMGKGSFKYAWVLDKLKAERERGITIDIALWKFETCKFYVTIIDAPGHRDFIKNMITGTSQADCAVLIAAAGVGEFEAGISKNGQTREHALLAYTLGVKQLIVAVNKMDSTEppYSQARFEEIQKEVTAYIKKIGYNPKAVPFVPISGWHGDNMLEPSDNMPWYKGWNIERKEGNASGKTLLEALDAILPPSRPTDKPLRLPLQD--------------LEVMWAMKAYNHAEVYFNLISSVDPRFLKLTKLDDKIYSAFRETF---KDLD-IKLLKADDLKSDKAKEIWRPFCNQFEGLVEDFNYGTLLRLDCEKDYTEENTIFATRVQFFAVEIARNREGYNNTVFTSK
>A0A5N5K8U9	A0A5N5LLQ3
MGKEKLHINIVVIGHVDSGKSTTTGHLIYKCGGIDKRTIEKFEKEAAEMGKGSFKYAWVLDKLKAERERGITIDISLWKFETSKYYVTIIDAPGHRDFIKNMITGTSQADCAVLIVAAGVGEFEAGISKNGQTREHALLAYTLGVKQLIVGVNKMDSTEpnYSQKRYEEIVKEVSTYIKKIGYNPETVAFVPISGWNGDNMLEASPNMTWFKGWKINRKEGSVSGTTLLEALDAIQPPTRPTDKPLRLPLQD-----AEAYGNDAQLEVMWAMKAYNHAEVYFNLISSVDPKFLKLTKTDDVIYSKFREDFPDF----NIKILDPELLKSAEAKEKWRPFCNHFEGLVEDFNYGTLLRLDCEKDYTEENTIFATRIQFFAIEIARNREGYND------
>A0A6S7J4V0	A0A7D9JN78
MGKAKLHINIVVIGHVDSGKSTTTGHLIYKCGGIDKRAIEKFEKEAAEMGKGSFKYAWVLDKLKAERERGITIDIALWKFETVKYYVTVIDAPGHRDFIKNMITGTSQADCAVLIVASGVGEFEAGISSNGQTREHALLAYTLGVKQMIVGVNKMDSSEppYSEKRYEEIKKEVSSYLKKVGYKPDTIAFVPISGWHGDNMLEPSDKMPWYKGWSITRKEGNAGGKTLFEAMDSILPPKRPTDKPLRLPLQD--------------LEVAWAMKAYDHAEIYFNLISSIDCSDLNFTSHDNEIYNKFK---TEMKDI-KIDTLDLNDLKTKASKDRWRPFCESFKGQVEDYNFGTLLRLDSAKGISDENTTLVPRIQFWAIEIARNREGLN-------
>A0A0N4UNM4	A0A0N4U5G9
MGKEKIHINIVVIGHVDSGKSTTTGHLIYKCGGIDKRTIEKFEKEAQEMGKGSFKYAWVLDKLKAERERGITIDIALWKFETAKYYVTIIDAPGHRDFIKNMITGTSQADCAVLVVACGTGEFEAGISKNGQTREHALLAQTLGVKQLIVACNKMDSTEppFSEARFNEVVNEVSNYIKKIGYNPKAVPFVPISGFNGDNMLEPSENMSWFKGWSIERKEGSATGKTLLEALDSVTPPQRPTDKPLRLPLQD--------------VEMAWACKAVERAHIHMNLILNSDTTNLTLHKLQDSLYNEFRRLFPEM-NVETV-SVSEVELKG-TNKEIWRNYCEFFKETVDEYNLGTILRIRADGAYSEENSIIVPKAIFLAIEIARNKEGIN-------
>A0A6A6JIH5	A0A6A6JFD2
MGKEKTHINVVVIGHVDSGKSTTTGHLIYKCGGIDKRTIEKFEKEAAELGKGSFKYAWVLDKLKAERERGITIDIALWKFETPKYYVTVIDAPGHRDFIKNMITGTSQADCAILIIAAGTGEFEAGISKDGQTREHALLAYTLGVKQLIVAINKMDTTKWSEDRYNEIIKETSNFIKKVGYNPKHVPFVPISGFNGDNMIEPSTNCPWYKGWEKETKAKAT-GKTLLEAIDAIDPPSRPSDKPLRLPLQD------EQQENFEDIEKQFAVKVVQHMETYWNILEKVRGSQLRLTKIDDEIYKHFKETFPEF---DASATINEDEMKSKEGKEKWRNFINQYEKKIDDFNFGTMLRASPKTEYGEKETIFAVRMQFYAIEIARNKEGLNDWI----
>A0A1B6J304	A0A1B6HBS1
---EKPLISISIIGHVDSGKSTLTGRLATVFGDYDARAQEKMAKIAADYKKESFNFAYYTDKTEQERKRGVTINTTLVEMQTKKFRINFLDCPGHADYIKNAISGCKQSDLSVVVVP---ADFQASCSSEGTLGTHITLASVLSSKNFIVCVNKLDEVAAKNSsdlktTFDAACAAVAKLLKKVGVDKDKVIFLPISALQGVGLFEGGETFPFYEGCKPAvAKPGFECIKTLEEAINYQDVPVRPVTRPLRMPL-------AEEFENDPTVEAMWAIKAYEHAEIYFNILCSVDPRLLRLTPNDDAIYKAFRDEFPNMD----VKVLNEDEMKSVEGKEKWRPFCEKFKNCVEDYSFGTLIRLDSDGEYTEANSILTTRIQFFAVELARNREGYNDGI----
>A0A139HK64	A0A139HE23
MGKEKTHINVVVIGHVDSGKSTTTGHLIYKCGGIDKRTIEKFEKEAAELGKGSFKYAWVLDKLKAERERGITIDIALWKFETPKYYVTVIDAPGHRDFIKNMITGTSQADCAILIIAAGTGEFEAGISKDGQTREHALLAYTLGVKQLIVAINKMDTTKWSEDRYNEIIKETSNFIKKVGYNPKTVPFVPISGFNGDNMIDASPNCPWYKGWEKETKTKST-GKTLLEAIDSIDPPQRPSDKPLRLPLQD----NPDETENFEEIEKQFAVKVVEHMSTYWAILEKMPGSKLRLTKMDDEILEHFNAEFPDF-DLKAT--INEDEMKSKAGKEKWRNFINAYENKVEDYNFGTMLRANPATEYSETGSIFAVRMQFYAIEIARNRAGLNDWI----
>A0A7U2NQ23	A0A7U2EQK7
MGKEKMHINVVVIGHVDSGKSTTTGHLIYKCGGIDKRTIEKFEKEAAELGKGSFKYAWVLDKLKAERERGITIDIALWKFETPRYYVTVIDAPGHRDFIKNMITGTSQADCAILIIAAGTGEFEAGISKDGQTREHALLAYTLGVKQLIVAINKMDTTKWSEDRYQEIIKETSNFIKKVGYNPKHVPFVPISGFNGDNMIDVSTNCPWYKGWEKEIKTKAT-GKTLLEAIDAIEPPSRPTDKPLRLPLQD----NAEDTDNSEQVEQAFAVKVVQHIETYWKILEKVPGSKLRLTKFDDEIYEHFKKEFPDFDPKATI---DEDEMKSKEGKEKWRNFINVYEKKIDDYNFGTVIRTNPKFEYGQDETIFAVRMQFYAIEIVRNREGLNDWI----
>A0A7C8MUX4	A0A7C8INP6
----KAHLNVVVIGHVDSGKSTTTGHLIYQCGGIDKRTIEKFEKEAAELGKGSFKYAWVLDKLKAERERGITIDIALWKFETPKYYVTVIDAPGHRDFIKNMITGTSQADCAILIIAAGTGEFEAGISKDGQTREHALLAFTLGVKQLIVAINKMDTAQWSEQRFNEIVKETSSFIKKVGFNPKTVAFVPISGFHGDNMLESTKNAPWYKGWEKETPKGAkVNGKTLLDAIDAIEEPKRANDKPLRLPLQD-ANFDAQNADNLEDIEKQFAVKAVQHLETYWAILQKVKGSALRLTRMDDDILEHLKTDFPDFDPAVTI---NEDEMKSKAGKERWRKFMMAYEKKIDDYNFGTMLRTSPKVEYDQDTTIFVPRMQFYAVEIARNRAGLNDWI----
>A0A7L4CVI1	A0A7L4DJP8
----KQLLNLVVIGHVDAGKSTLMGHLLYLLGNVNKRTMHKYEQESKKAGKASFAYAWVLDETGEERERGVTMDVGMTKFETKTKVITLMDAPGHKDFIPNMITGAAQADVAILVVDASRGEFEAGFETGGQTREHGLLVRSLGVTQLAVAVNKMDQVNWQQERFQEITSKLGQFLKQAGFKESDVAYIPTSGLGGENLVtrgQSSDLTQWY------------KGKCLLEQIDSFKPPQRSVDKPFRLCVAD--------------VELAWAMKAHQHAQVYFNLISSVDPKFLNLTKVDDQIYSEFRKTFKDLK----IDVLDPEELKSEPAKEKWRPFCLRFEGVVEDFNYGTLLRLDCRKGYTEENTIF--------------------------
>A0A4U0UWC5	A0A4U0UJ71
MGKEKLHINVVVIGHVDSGKSTTTGHLIYKCGGIDKRTIEKFEKEAAELGKGSFKYAWVLDKLKAERERGITIDIALWKFETPRYYVTVIDAPGHRDFIKNMITGTSQADCAVLIIAAGTGEFEAGISKDGQTREHALLAYTLGVKQLIVAINKMDTTKWSEDRFNEIIKETSNFIKKVGYNPKTVPFVPISGFNGDNMIDNSPNCPWYKGWEKETKVKTT-GKTLLEAIDAIEPPARPTDKALRLPLQD------EKADNFEDIEKQFAVKVVEHMTTYWAILEKMPGSKLRLTKYDDEILEHFKAEFPDF-DLRAT--INEDDMKSKEGKERWRNFINAYENKVEDYNFGTMLRANPTWEYGQKETIFAVRMQFYAVEIARNRESLNDWVYEQ-
>A0A1L8DS46	A0A1L8DC41
MGKEKIHINIVVIGHVDSGKSTTTGHLIYKCGGIDKRTIEKFEKEAQEMGKGSFKYAWVLDKLKAERERGITIDIALWKFESSKYYVTIIDAPGHRDFIKNMITGTSQADCAVLIVAAGTGEFEAGISKNGQTREHALLAFTLGVKQLIVGVNKMDSTEppFSENRYEEIKKEVSSYIKKIGYNPAAVAFVPISGWHGDNMLEASANMPWFKGWAVERKEGKADGKTLLEALDAILPPARPTDKPLRLPLQD---------ENDHSLELLWAEKAYEHAEVYFNILCSVDPRFLNLTPHDDVIYRTFRKEFPEF-DVAYV---NEDELKSTAEKAKWRIFIEKF-NKLENFSYGTLLRPKSSEEFSADNAILVVRIQFLAIEIARNREGHND------
>A0A4U0W9A3	A0A4U0XPS3
MGKEKTHINVVVIGHVDSGKSTTTGHLIYKCGGIDKRTIEKFEKEAAELGKGSFKYAWVLDKLKAERERGITIDIALWKFETPKYYVTVIDAPGHRDFIKNMITGTSQADCAILIIAAGTGEFEAGISKDGQTREHALLAYTLGVKQLIVAINKMDTTKWSEARFNEIIKETSNFIKKVGYNPKTVPFVPISGFNGDNMIDNSPNCPWYKGWEKETKTKVT-GKTLLEAIDAIDPPARPTDKPLRLPLQD----NPEQADNFEDIEKQFAVKTVQHMTTYWAILEKVRGSKLRLTKLDDEIYEHFKKEFPDFDPTVTI---DEDQMKSKEGKEKWRNFMMPYEKKVDDYNFGTMLRSNPKFEYGEKETIFAVRMQFYAIEIVRNREGLNDWI----
>UPI000E776D95	UPI000E779F9D
MGKEKTHINIVVIGHVDSGKSTTTGHLIYKCGGIDKRTIEKFEKEAQEMGKGSFKYAWVLDKLKAERERGITIDIALWKFETAKYYVTIIDAPGHRDFIKNMITGTSQADCAVLIVAAGTGEFEAGISKNGQTREHALLAFTLGVKQLIVGVNKMDSTEppYHEARYEEIKKEVSSYIKKIGYNPATVAFVPISGWHGDNMLEPSDKMPWFKGWTIDRKDGKVEGKCLIEALDAIQPPSRPTEKPLRLPLQD-----AEEFGNDETLEHLWAARAMEHSDIYFNVLCSVDTRWLRLTPHDDLIYSHFRQDFPDL----NISYIKEDEIKNNVNKAKWRMFCEKFKNIVEDYSFGTLMRADTKGDYSEQNTILVPRVQFYAVEIARNREGINN------
>A0A0R3PW94	A0A0R3PJJ8
MGKEKVHINIVVIGHVDSGKSTTTGHLIYKCGGIDKRTIEKFEKEAQEMGKGSFKYAWVLDKLKAERERGITIDIALWKFETAKYYITIIDAPGHRDFIKNMITGTSQADCAVLVVACGTGEFEAGISKNGQTREHALLAQTLGVKQLIVACNKMDSTEppFSESRFNEITTEVSNFIKKIGYNPKAVAFVPISGFNGDNMLEPSPNMPWFKGWAVERKEGNVTGKTLLEALDSIVPPQRPTDRPLRLPLQD-----------------EMAWAAAERANIHMNLLMCCDTKLLKLNKQQDIIYTTFKRTFPDL-DVHKV---TEVDLKHGGMKEKWHDFCEIFREIVEDYSLGTLMRIEACKGYSEENTIVVPKIIYLAVEIARNIEGINE------
>A0A7R9M0V0	A0A7R9LKV2
MGKEKTHINCVVIGHVDSGKSTTTGHLIYKCGGIDKRTIEKFEKEAQEMGKGSFKYAWVLDKLKAERERGITIDITLWKFETPRYYVTVIDAPGHRDFIKNMITGTSQADVAVLIVAAGTGEFEAGISKNGQTREHALLAFTLGVKQLIVGVNKMDTTEppFSQSRFEEIQKEVSAYVKKIGYNPTTVPFVPISGWNGDNMLEASANMPWFKGWNIERKGTKLDGKTLLAALDAMEPPSRPVDKALRLPLQD---------------------------EVYFKLISSMPSTTgLRLTQNDDIIYQTFRDRFKELD----IKSLTEETLKCDEAKIKWRQYCNDMQENVEDFNFATLLRLDSRSDYSESNTIVVPRVQFVAIEVARNREGLND------
>C4JZF6	C4JG92
MGKeEKTHINIVVIGHVDSGKSTTTGHLIYKCGGIDNRTIEKFEKEAEELGKKSFKYAWVLDKLKAERERGITIDIALWKFETPKYFVTVIDAPGHRDFIKNMITGTSQADCAILIIAAGTGEFEAGISKDGQTREHALLAFTLGVKQLIVAINKMDTTNWSEPRFNEIVKEVSNFIKKVGYNPKSVPFVPISGFEGDNMIQPSTNAPWYKGWNKETAAGKASGKTLLDAIDAIDAPTRPTDKPLRLPLQD---FDPEQADNLEDIEKQFAVKAVQQMTTYWAILEKTPGSKLRLTKLDDEIYEHFKAEFPEFDPSATI---DEDEMKSKEGKERWRKFAMAYEKKVNDYNFGTILRKNPKWEYGEKETIF--------------------------
>UPI0005F51117	UPI0005F36238
MGKEKTHINIVVIGHVDSGKSTTTGHLIYKCGGIDKRTIEKFEKEAAEMGKGSFKYAWVLDKLKAERERGITIDISLWKFETSKYYVTIIDAPGHRDFIKNMITGTSQADCAVLIVAAGVGEFEAGISKNGQTREHALLAYTLGVKQLIVGVNKMDSTEppYSQKRYEEIVKEVSTYIKKIGYNPDTVAFVPISGWNGDNMLEPSANMPWFKGWKVTRKDGNASGTTLLEALDCILPPTRPTDKPLRLPLQD-----AESYGNDPDIEMAWAMRAMQHAEVYYKLISSVDPQFLKLTKVDDQIYSEFRKNF----ETLRIDVLDPEELKSESAKEKWRPFCLKFNGIVEDFNYGTLLRLDCSQGYTEENTIFAPRIQFFAIEIARNREGYN-------
>A6RGN1	A6RBQ7
MGKEdKTHINLVVIGHVDSGKSTTTGHLIYKCGGIDSRTIEKFEKEAEELGKKSFKYAWVLDKLKSERERGITIDIALWKFETPKYSVTVIDAPGHRDFIKNMITGTSQADCAILIIAAGTGEFEAGISKDGQTREHALLAFTLGVRQLIVAINKMDTTKWSESRFNEIIKEVSNFIKKVGYNPKAVPFVPISGFEGDNMIEPSPNCAWYKGWNKETASGKSSGKTLLDAIDAIEPPTRPTDKPLRLPLQD---FDPENAQNLEDMEKQFAVKAVQQMTTYWSLLETRRGSSLRLTKMDDEIYEHFMETFPEFDPAATI---NEDEMKSKEGKERWRSFLMAYDKKVEDYNFGTLLRTNPKFEYGEKETIFSVRMQFYAIEIARNRAGLNDWV----
>Q0CTH4	Q0CLZ3
---EKTHINIVVIGHVDSGKSTTTGHLIYKCGGIDSRTIEKFEKEAAELGKGSFKYAWVLDKLKSERERGITIDIALWKFQTAKYEVTVIDAPGHRDFIKNMITGTSQADCAILIIASGTGEFEAGISKDGQTREHALLAFTLGVRQLIVALNKMDTCKWSEDRYNEIVKETSNFIKKVGYNPKAVPFVPISGFNGDNMLEPSPNCPWYKGWEKEGKSGKVTGKTLLEAIDAIEPPVRPANKPLRLPLQD---FDPETAENLEDMEKQFAVKAVQHLETYWEILKKVPGSKLRLTKIDDEIHEHFKKEFPDFDPAATI---DEDKMKSKEGKEKWRNWINQYEGKINDFNFGTMLRSSPNVEYDRDTTIFAMRMQFYAIEIARNRAGLNDWI----
>A0A411NQB1	A0A7R8UIB9
MGKEKTHINIVVIGHVDSGKSTTTGHLIYKCGGIDKRTIEKFEKEAQEMGKGSFKYAWVLDKLKAERERGITIDIALWKFETSKYYVTIIDAPGHRDFIKNMITGTSQADCAVLIVAAGTGEFEAGISKNGQTREHALLAFTLGVKQLIVGINKMDSSEppYSEARYEEIKKEVSSYIKKIGYNPAAVPFVPISGWHGDNMLEPSTNMNWFKGWAIERKEGKAEGKTLIDALDAILPPTRPTEKPLRLPLQD---------DNL--VEEMWAMKAFEHAEVYFNLICSVDPRFLKLTPYDDQIYTTFRQDFPDLK----VSVLSDDDLKTPHEKVRWRSFTEKF-NKLEDYSYGTLLRADASKEFGQDNAIFVPRIQFLAIEIARNREGCND------
>A0A0D2E680	A0A0D2FNV0
MGKEKTHINVVVIGHVDSGKSTTTGHLIYKCGGIDKRTIEKFEKEAAELGKGSFKYAWVLDKLKAERERGITIDIALWKFETPKYFVTVIDAPGHRDFIKNMITGTSQADCAILIIAAGTGEFEAGISKDGQTREHALLAYTLGVKQLIVAINKMDTTKWSEERFNEIIKETSNFIKKVGYNPKSVPFVPISGFNGDNMIDVSANCPWYKGWEKETKAGKASGKTLLEAIDAIDPPSRPTDKPLRLPLQD------ENAPNYEDMEKQFAVKAVQQMTVYWNILEKLPGSKLRLTRLDDQILEHFKSEFPDFDPAEEI---DEDKMKSKEGKEKWRKFAMAYEKgenKIDDYNFGTMLRKSPKMEYGEKETIFVIRMQFYAIEIARNRAGLNDWI----
>A0A6H5FVN2	A0A6H5H568
MGKEKIHINIVVIGHVDSGKSTTTGHLIYKCGGIDKRTIEKFEKEAQEMGKGSFKYAWVLDKLKAERERGITIDIALWKFETAKYYVTIIDAPGHRDFIKNMITGTSQADCAVLIVAAGTGEFEAGISKNGQTREHALLAFTLGVKQLIVGVNKMDSTEppYSEARFEEIKKEVSSYIKKIGYNPAAVAFVPISGWHGDNMLEPSEKMPWFKGWAVERKEGKADGKCLIEALDAILPPSRPTDKPLRLPLQD--------------------------------ILCSVDPKALRLTKHDDLIYTKFREMFPDL-DVQSI---NEDEMKSDQGKAKWRPFCEQFKEVVEDYSFGTLLRADVTMDYSEKNSILTSRIQFLAIEIARNREGHNN------
>A0A423X314	A0A423VKH8
MGRdDKLHINVVVIGHVDSGKSTTTGHLIYQCGGIDKRTIEKFEKEAAELGKGSFKYAWVLDKLKAERERGITIDIALWKFETPKYYVTVIDAPGHRDFIKNMITGTSQADCAILIIAAGTGEFEAGISKDGQTREHALLAYTLGVKQLIVAINKMDTTKWSEDRYNEIIKETTNFIKKVGYNPKTVAFVPISGFNGDNMLAASTNCPWYKGWKKETKAGESTGKTLLEAIDAIEPPKRPTDKPLRLPLQD-ANFNAEEADNLEDIEKQFAVKAVQHLETYWAILEKVKGSTLRLTKIDDEIYEHLLKDFPEYDPAETI---DESKMKSIQGKKRWRDFMMAYENRVDDYSFGTMLRTSPKEEYTQEGTIFVPRMQFYAVEIARNRKGLNDWI----
>A0A2S6C7Q4	A0A2S6C3E3
MGKEKTHINVVVIGHVDSGKSTTTGHLIYKCGGIDKRTIEKFEKEAAELGKGSFKYAWVLDKLKAERERGITIDIALWKFETPKYYVTVIDAPGHRDFIKNMITGTSQADCAILIIAAGTGEFEAGISKDGQTREHALLAYTLGVKQLIVAINKMDTTKWSEDRYNEIIKETSSFIKKVGYNPKTVPFVPISGFNGDNMIDNSTNCPWYKGWEKETKTKST-GKTLLEAIDAIDTPQRPTEKPLRLPLQD----NAEDADNFEEIEKQFAVkgspapplnpnpsrkitntpfsllPVVEHMSTYWSILEKLPGSKLRLTKYDDEILEHFNKEFPDF-DLKAT--INEDDMKSKEGKEKWRGFINAYESKIEDYNFGAMVRANPAGEYDEKGTIFAVRMQFYAIEIARNRAGLNDWV----
>A0A439D443	A0A439D3X5
----KAHLNVVVIGHVDSGKSTTTGHLIYQCGGIDKRTIEKFEKEAAELGKGSFKYAWVLDKLKAERERGITIDIALWKFETPKYYVTVIDAPGHRDFIKNMITGTSQADCAILIIAAGTGEFEAGISKDGQTREHALLAFTLGVKQLIVAINKMDTAQWSEQRFNEIVKETSSFIKKVGFNPKTVAFVPISGFHGDNMLEVTKNAAWYKGWEKETPKGAkVSGKTLLDAIDAIEEPKRANDKPLRLPLQD-ANFDAENADNLEDIEKQFAVKAVQHLETYWAILQKVKGSALRLTRMDDDILEHLKTDFPDFDPAATI---NEDEMKSKTGKDRWRKFMMAYEKKIDDYNFGTMLRTSPKAEYDQDTTIFVPRMQFYAVEIARNRAGLNDWI----
>A0A7J6DH67	A0A7J6CP56
MGKEKLHINIVVIGHVDSGKSTTTGHLIYKCGGIDKRTIEKFEKEAAEMGKGSFKYAWVLDKLKAERERGITIDISLWKFETSKYYVTIIDAPGHRDFIKNMITGTSQADCAVLIVAAGVGEFEAGISKNGQTREHALLAYTLGVKQLIVGVNKMDSTEpnYSQKRYEEIVKEVSTYIKKIGYNPDTVAFVPISGWNGDNMLEASPNMTWFKGWKITRKDGSVSGTTLLEALDAIQPPTRPTDKPLRLPLQD-----AEAYGNDAQLEVMWAMKAYNHAEVYYNLISSVDPKFLKLTKSDEQIYTKFREAFPDLS----IQVLDPELLKSADAKEKWRPFCNQFEGVVEDFNYGTLLRLDCQKDYFEENTTFATRIQFYAIEIARNREGYNDFV----
>A0A673AYB0	A0A673B009
MGKEKIHINIVVIGHVDSGKSTSTGHLIYKCGGIDKRTIEKFEKEAAEMGKGSFKYAWVLDKLKAERERGITIDIALWKFETSKYYVTIIDAPGHRDFIKNMITGTSQADCAVLIVAAGVGEFEAGISKNGQTREHALLAFTLGVKQLIVGVNKMDSTEppYSQARYEEITKEVSAYIKKIGYNPAAVAFVPISGWHGDNMLEASTNMGWFKGWKIERKEGNASGTTLLEALDAIIPPSRPTDKPLRLPLQD-----AEAYGNDPRLEVMWAMKAYNHAEVYFNLISSVDPKFLKLTKMDDKIYSSFRETFKEL----NIKLLDPEDLKSEEAKERWRPFCNQFEGLVEDFNYGTLLRLDCEKDYTEENTIFATRVQFFAVEIARNREGFNETVYKSK
>A5H2T4	A5E6X9
--RTKPHVNIGTIGHVDHGKTTLTAAI---------------TKVLAEKGYANFLDYGSIDRAPEERARGITISAAHVEYETDKRHYAHSDLPGHSDYIKNMITGASQMDGAIIVVAATDGQMP-------QTREHMLLARQVGIQNLVVYVNKVDTI--DDPEMLELVEmEMRELLSHYGFDGENTPVIMGSAL---CALEG-----------KKPEIGVESINKLLDAVDEyIPTPERDADQPFLMPVED----NAENADNLEEIEMQFAVKAVQQAEVYWSLLEKVPGSQLRLTKHDDQIFEQLLEDFPEFKEKSAVAVISEDEMKSPLGKTKWREFCEKF-KDIEDYNFGTLLRLKADLEYDQDTTMFAVRIQFYGIEIARNRYGLNDWI----
>UPI00063FBE28	A0A2K6F356
MGKEKTHINIVVIGHVDSGKSTTTGHLIYKCGGIDKRTIEKFEKEAAEMGKGSFKYAWVLDKLKAERERGITIDISLWKFETTKYYITIIDAPGHRDFIKNMITGTSQADCAVLIVAAGVGEFEAGISKNGQTREHALLAYTLGVKQLIVGVNKMDSTEpaYSEKRYDEIVKEVSAYIKKIGYNPATVPFVPISGWHGDNMLEPSPNMPWFKGWKVERKEGNASGVSLLEALDTILPPTRPTDKPLRLPLQD------ESYGNDPDIEMAWAMRAMQHAEVYYKLISSVDPQFLKLTKVDDQIYSEFRENFEKL----RIDILDPEELKSESAKEKWRPFCLKFDGIVEDFNYGTLLRLDCSQGYTEENTIFAPRIQFFAIEIARNREGYN-------
>UPI000670E9CA	UPI00067131F5
MGKEKTHINIVVIGHVDSGKSTTTGHLIYKCGGIDKRTIEKFEKEAAEMGKGSFKYAWVLDKLKAERERGITIDISLWKFETSKYYVTIIDAPGHRDFIKNLFSFFSKADCAVLIVAAGVGEFEAGISKNGQTREHALLAYTLGVKQLIVGVNKMDSTEppYSQKRYEEIVKEVSTYIKKIGYNPDTVAFVPISGWNGDNMLEPSSNMPWFKGWKVTRKDGNASGTTLLEALDCILPPTRPTDKPLRLPLQD-------------------------------QLISSVDPKFLKLTKADEQIYGEFRKTFGDLK----IDVLDPEELKSEPAKEKWRPFCMRFEGVVEDFNYGTLLRLDCSKGYTEENTIFATRIQFFAIEIARNREGCN-------
>A0A183HTU5	A0A183H5S8
--------------------------------------------------------------------------------------------------------GTSQADCAVLVVACGTGEFEAGISKNGQTREHALLAQTLGVKQLIVACNKMDFTEppFSEARFNEVTNEVSNYIKKIGYNPKAVAFVPISGFNGDNMLEPSSNMPWFKGWSVERKEGNASGKTLLEALDAVIPPSRPTDKPLRLPLQD------------------YPLQAAERANIHMSLLLTCNTKELTMHKKFNVIYDKFREIFPKM----NVEKITEVELKG-ENKQQWFIFCEHFKEEIEDYNLATIMRIRTNGAYSEENTIIVPKIIFLAVEIARNKEGLNE------
>UPI0014719990	UPI00147166BF
MGKEKLHINIVVIGHVDSGKSTTTGHLIYKCGGIDKRTIEKFEKEAAEMGKGSFKYAWVLDKLKAERERGITIDISLWKFETSKYYVTIIDAPGHRDFIKNMITGTSQADCAVLIVAAGVGEFEAGISKNGQTREHALLAYTLGVKQLIVGVNKMDSTEpnYSQKRYEEIVKEVSTYIKKIGYNPDTVAFVPISGWNGDNMLEPSPNMTWFKGWKINRKEGSASGTTLLEALDAIQPPTRPTDKPLRLPLQD-----ADAYGNDPQLEVMWAMRAYNHAEVYFNLISSVEPTFLKLTKLDDEIYRCFRESFPDLD----IKRLNPDQLKSNEAKERWRPFCNRFEGLMEDFNYGTLLRLDAEKDYTEDNTIFATRIQFFAVEIGRNREGHNDFIYKSK
>A0A6V7WYC5	A0A6V7WPH0
MGKEKIHINIVVIGHVDSGKSTTTGHLIYKCGGIDKRTIEKFEKEAQEMGKGSFKYAWVLDKLKAERERGITIDIALWKFETAKYYVTIIDAPGHRDFIKNMITGTSQADCAVLVVACGTGEFEAGISKNGQTREHALLAQTLGVKQLIVACNKMDTTEppFSEARFEEVKNEVSSFIKKIGYNPATVAFVPISGFNGDNMLEPSDKMPWFKGWAIERKDGNASGKTLLEALDAILPPSRPTDKPLRLPLQD-------------NIEIAWAIKASEYSSVHMNILMSVETTKLKLNKFQDDVYKYFREVFPDM-DV-----FEINEVKLKgENKEKWRQFCEHFKETVDDYNFGTMLRIKADGIYDEANTIITQKVIFIAIEGARNIEGINE------
>A0A6A6RFT0	A0A6A6RBC0
MGKEKMHINVVVIGHVDSGKSTTTGHLIYKCGGIDKRTIEKFEKEAAELGKGSFKYAWVLDKLKAERERGITIDIALWKFETPKYYVTVIDAPGHRDFIKNMITGTSQADCAILIIAAGTGEFEAGISKDGQTREHALLAYTLGVKQLIVAINKMDTTKWSEARYQEIIKETSNFIKKVGYNPKTVPFVPISGFNGDNMIDVSPNCPWYKGWEKETKTKTT-GKTLLEAIDAIDPPARPTDKPLRLPLQDVDSLTAEQQENFEDIEKQFAVKVVQHMEAYWSILEKMRGSTLRLTKLDNEIYEHFKEEFP---DFDAKATINEDEMKSKAGKERWRNFINTYEEKVADYNFGTMVRANPKFEYAEkDEVIFAVRMQFYAIEIVRNREGLNDWI----
>A0A2Y9KAZ3	A0A2Y9L271
MGKEKTHINIVVIGHVDSGKSTTTGHLIYKCGGIDKRTIEKFEKEAAEMGKGSFKYAWVLDKLKAERERGITIDISLWKFETSKYYVTIIDAPGHRDFIKNMITGTSQADCAVLIVAAGVGEFEAGISKNGQTREHALLAYTLGVKQLIVGVNKMDSTEppYSQKRYEEIVKEVSTYIKKIGYNPDTVAFVPISGWNGDNMLEPSANMPWFKGWKVTRKDGNASGTTLLEALDCILPPTRPTDKPLRLPLQD-----AESYGNDPDIEMAWAMKAMQHAEVYYKLISSVDPQFLKLTKVDDQIYSEFRENFEKL----RIDVLDPEELKSESAKEKWRPFCLKFDGIVEDFNYGTLLRLDCSQGYTEENTIFAPRIQFLAIEIARNREGYN-------
>A0A6V7H2X6	A0A6V7H194
MGKEKIHINIVVIGHVDSGKSTTTGHLIYKCGGIDKRTIEKFEKEAQEMGKGSFKYAWVLDKLKAERERGITIDIALWKFETAKYYVTIIDAPGHRDFIKNMITGTSQADCAVLIVAAGIGEFEAGISKNGQTREHALLAFTLGVKQLIVGVNKMDMTdpPYSESRFEEIKKEVSSYIKKIGYNTASVAFVPISGWHGDNMLEPSPKTPWYKGWKVERKDGNADGKTLIEALDAILPPSRPTDKALRLPLQD--------------------------------ILCSVDPKFLKLTPHDEQIYKNFRDVFPNLK----VDKINEDELKSPEEKMKWRPFCEQFKGLVEDYSFGTLLRADCEGDYSEENSILTTRIQFYAIELARNREGFNDGI----
>A0A2P4ZY46	A0A0W7VW07
MGKeEKTHINVVVI----------TGHLIYQCGGIDKRTIEKFEKEAAELGKGSFKYAWVLDKLKAERERGITIDIALWKFETPKYYVTVIDAPGHRDFIKNMITGTSQADCAILIIAAGTGEFEAGISKDGQTREHALLAYTLGVKQLIVAINKMDTANWAEARYLEIIKETSNFIKKVGFNPKTVAFVPISGFNGDNMLAASTNCPWYKGWEKETKAGKSTGKTLLEAIDAIEPPKRPTDKPLRLPLQD---FDAENAANMEDMEKQFAVKVVQHMATYWAILEKVKGSSLRLTKIDDEIYDHLKEAFPEFDPAATI---DEDEMKSKSGKERWRAFMMKYEKTVDDFNFGTMVRNNAKAEYEQDTTIFVPRMQFYAVEIARNRNGLNDWI----
>A0A7R9BPQ2	A0A7R9BHI5
MGKEKIHVNIVVIGHVDSGKSTTTGHLIYKCGGIDKRTIEKFEKEAQEVTKAAEKAA-----------------------------------------------------------------------------------------------------------------------------------------------------------------------------------------------------------NSADVEALWCLAAVKFSELHFDIIASVDAKLLRLTPYDDIIAEHFRSWFPKL----NVVKLRVQELHDMEEKRKWNRFCEAY-KFYADFNFCTLLRVDATQGYTEENTVLVPRIQFYAIEIERNRTGAND------
>A0A1X7VE16	A0A1X7VQ16
MPKEKTHINIVVIGHVDSGKSTTTGHLIYKCGGIDKRTIEKFEKEAAEMGKGSFKYAWVLDKLKAERERGITIDIALWKFETEKFYVTVIDAPGHRDFIKNMITGTSQADCAVLIVAAGTGEFEAGISKEGQTREHALLAYTLGVKQLIVGVNKMDSTQppYSEARFNEIVKEVSSYIKKIGYNPKAVAFVPISGWVGDNMLEASDNMKWFKGWDIERKEGNASGKTLFNALDSILPPKRPTDKPLRLPLQD----NAENYTNNPMIEQLWAIKAIKYAETHMRLLKAADAKSLSLTKYDDEMYQKLQE---DFSDID-VKCLDPDSIKSAEAKERWRPFCNSYEEMIQDFNFGTLLRIDPSKDYSEDNTILVPRAQFIAIEVARNRLGLN-------
>UPI000D72BF3F	A0A2T7P9P9
MGKEKIHINIVVIGHVDSGKSTTTGHLIYKCGGIDVRTIQKFEKEAQEMGKGSFKYAWVLDKLKAERERGITIDIALWKFETAKFYITIIDAPGHRDFIKNMITGTSQADCAVLIVAAGTGEFEAGISKEGQTREHALLAYTLGVKQLIIGVNKMDSTtpPFSEDRFKEIEKEVGSYIKKIGYNPKAVPFVPISXWNGDNMLEPSDNMPWFKGWAIERKEGNASGKTLIDALDAILPPSRPTDKPLRLPLQD-STLTSENLGNNSDIELRWAMKASDHAEVYFNLITSVEPRILRLTALDNEIYTKFRETFPDLK----VDVLDEKELKSAESKEKWREFCEYFKEKVEDYNFGTLLRLNCKEDYSQENSIFCVRVQFLAIEIARNREGYND------
>B6JZ28	B6JZJ0
MGKEKGHINVVVIGHVDSGKSTTTGHLIYKCGGIDKRTIEKFEKEAAELGKGSFKYAWVLDKLKAERERGITIDIALWKFETPKYNVTVIDAPGHRDFIKNMITGTSQADCAILIIGGGTGEFEAGISKDGQTREHALLAYTLGVKQLIVAVNKMDTTGWSQARFEEIVKETSNFIKKVGFNPKTVPFVPISGFQGDNMIEPTTNMPWYKGWNKETKSGSYTGKTLLEAIDAIEPPARPTDKPLRLPLQDMSTkFDAEKAENAAEIEMQFAVKAVEHAQIYWNLLQLRKGSELRLTKLDDEIFEDLLKTIPEFKNPEYAKSVNENEMKSAKGKAVWRPFMMRYEKKIDDYNFGTLLRIKNTDEYEQDTTIFVPRIQFLAVEIARNRYGLNDWVFEQK
>A0A060T453	A0A060TAK1
MGKEKTHVNVVVIGHVDSGKSTTTGHLIYKCGGIDKRTIEKFEKEAAELGKGSFKYAWVLDKLKAERERGITIDIALWKFETPKYYVTVIDAPGHRDFIKNMITGTSQADCAILIIAGGTGEFEAGISKDGQTREHALLAFTLGVRQLIVAINKMDSVNWSEDRYNEIVKETSNFIKKVGFNPKAVPFVPISGWNGDNMIEATTNASWYKGWHKETKEGKATGKTLLEAIDAVDPPTRPSDKPLRLPLQD-STFDPEKAQNLDDIEKQFAVKAVNQAQTYWGLLEKIPGSKLRLTKLDDEIYEHLLTEFPELKDPTKAVKVDEDEMKSAKNKPRWRKFMNAYENTVDDYNFGTLLRTNCMGEYSELNTIFVPRMQFYAFEIYRNKAGLNDWV----
>A0A3B4AKE6	UPI00145B27D0
MGKEKLHINIVVIGHVDSGKSTTTGHLIYKCGGIDKRTIEKFEKEAAEMGKGSFKYAWVLDKLKAERERGITIDISLWKFETSKYYVTIIDAPGHRDFIKNMITGTSQADCAVLIVAAGVGEFEAGISKNGQTREHALLAYTLGVKQLIVGINKMDSTEpnYSQKRYEEIVKEVSTYIKKIGYNPDTVAFVPISGWNGDNMLEPSPNMTWFKGWKINRKDGNASGTTLLEALDAIQPPTRPTDKPLRLPLQD-----AEAYGNDPRLEAMWAIKASDHAEVYFNLISSVDPKFLKLTKVDDKLYTLFRESF---KDLD-IKLLKTEDLKSDEAKGRWRPFCNQFEGIVEDFNYGTLLRLDTEKEYTEENTIFATRVQFYAIEIARNREGLNDKVFKSK
>UPI0013A61FBE	S9XIR8
MGKEKTHINIMVIGYVDSGKSTTTGHLIYKCGGIDKRTIKKFEKEAAEMGKGSFKYAWVLDKLKAEHEHGITTDISLWKFETSKYYVTIIDAPGHRDFIKNMITGTSQADCAVLMVAADVGEFEASISKNGQPCEHALLAYTLGMKQLIFGVNKMDCTEppXSQKRYKEIVKEASTYIKKIGYNPYIVAFVPISGWNGDNMLEPSANMPWFKGWKVTRKDGNASGTTLLEALDCILPPTQPTDKPLHLPLXD-----AESYGNDPDIEMAWAMRAMQHAEVYYRLISSVDPQLLKLTKVDDQIYSEFRENFEKL----RIDVLDPEELKSESAKEKWRPFCLKFDGIVEDFNYGTLLRLNCSQGYTEENTIF--------------------------
>A0A7K8YM60	A0A7K8YMG5
MGKEKTHINIVVIGHVDSGKSTTTGHLIYKCGGIDKRTIEKFEKEAAEMGKGSFKYAWVLDKLKAERERGITIDISLWKFETSKYYVTIIDAPGHRDFIKNMITGTSQADCAVLIVAAGVGEFEAGISKNGQTREHALLAYTLGVKQLIVGVNKMDSTEppYSQKRYEEIVKEVSTYIKKIGYNPDTVAFVPISGWNGDNMLEPSSNVglfsfqmPWFKGWKITRKDGSASGTTLLEALDCILPPTRPTDKPLRLPLQD----------------------------------------------------------------------------------QKWRPFCLKFEGVVEDFNYGTLLRLDSCREYTEENTIFATRIQFFAIEIARNREGWNN------
>L7YFD3	A0A0G2GDV6
-------------------------------------------------GKGSFKYAWVLDKLKAERERGITIDIALWKFETPKYYVTVIDAPGHRDFIKNM--------------------------------------------------------------------------------------------------------------------------------------------------------NAEQADNFEDIEKQFAVKVVQHMTTYWAILERMRGSKLRLTKIDDEIHEHFRAEFPDFDPAATI---DEDEMKSKAGKERWRNFIMAYEKRVDDYNFGTMLRASHATEYSEKETIFAVRMQFYAVEIARNRAGLNDWI----
>A0A1G4K1B5	A0A1G4K5B5
MGKEKSHVNVVVIGHVDSGKSTTTGHLIYKCGGIDKRTIEKFEKEAAELGKGSFKYAWVLDKLKAERERGITIDIALWKFETPKYMVTVIDAPGHRDFIKNMITGTSQADCAILIIAGGVGEFEAGISKDGQTREHALLAFTLGVRQLIVAINKMDSVKWDESRYQEIVKETSNFIKKVGYNPKTVPFVPISGWNGDNMIEATTNASWYKGWEKETKAGVSKGKTLLEAIDAIDPPSRPTDKPLRLPLQDMSTFNPETAENLEDLEKQFAVVAVEQAETYWNLITKVAGSKLRLTKHDDEIYEKFQEHFPEYKDLNRLSKFTEDELKTKEAKERWRKFIKLFEEKIDDFNFGTLLRTDSSQEYGQFSTCFVVRLQFYAFEIARNKNKLNDWAVGHQ
>UPI0010557FD5	UPI0010567786
MGKEKTHINIVVIGHVDSGKSTSTGHLIYKCGGIDKRTIEKFEKEAAEMGKGSFKYAWVLDKLKAERERGITIDIALWKFETIKYYVTIIDAPGHRDFIKNMITGTSQADCAVLIVAAGTGEFEAGISKNGQTREHALLAFTLGVKQLIVGVNKIDSTEppYSEPRFEEITKEVSAYIKKIGYNPKAVPFVPISGWHGDNMIEPSDNMPWYKGWTVDRKEGKASGKTLLEALDSILPPSRPTDKALRLPLQD-----AEAYGNDPRLEAMWAMKAYNHAEVYFNLISSVEPSFLRLTKMDDHIYSSFREMFSELD----VKLLKEEDLKSEPAKERWRPFCEQFQGLVEDFNFGTLLRLNAEKDYSEENSIFATRVQFFAVEIARNREGHNNAVFTSK
>A0A093H0N1	UPI00051E4600
MGKEKTHINIVVIGHVDSGKSTTTGHLIYKCGGIDKRTIEKFEKEAAEMGKGSFKYAWVLDKLKAERERGITIDISLWKFETTKYYITIIDAPGHRDFIKNMITGTSQADCAVLIVAAGVGEFEAGISKNGQTREHALLAYTLGVKQLIVGINKMDSTEppYSEKRYDEIVKEVSAYIKKIGYNPATVPFVPISGWHGDNMLEPSPNMPWFKGWKVERKEGNASGVSLLEALDTILPPTRPTDKPLRLPLQD------------------WAMKAYQHAEVYFNLISSVDPKFLNLTKVDDQIYGEFRKTFNDLK----VDVLDPEELKSEPAKEKWRPFCMQFEGVVEDFNYGTLLRLDCSKDYTDENTIFATRIQFFAIEIARNREGCNN------
>A5YAB0	A0A6J0CA67
------------------------------------------------------------------------------------------------------------------------GEFEAGISKNGQTREHALLAFTLGVKQLIVGVNKMDSTEppYSEARFEEIKKEVSSYIKKIGYTPAAVAFVPISGWHGDNMLEPSSKMPWFKGWAVERKEGKADGKCLIEALDAILPPSRPTDKALRLPLQD-----AEEFDNDPSVEAMWAIKAYEHAEIYFNILCSVDPKLLRLTPHDDLIYKSFRESFPDFK----VDKINEDELKSPEGKAKWRPFCEQFKEVVEDYSFGTLVRADCDGEYSEQNSILTSRIQFYAIELARNREGLNDNIRGK-
>B8M828	B8ME50
MGKdERTHINIVVIGHVDSGKSTTTGHLIYKCGGIDARTIEKFEKEANELGKGSFKYAWVLDKLKAERERGITIDIALWKFQTAKYEVTVIDAPGHRDFIKNMITGTSQADCAILIIASGTGEFEAGISKDGQTREHALLAFTLGVRQLIVALNKMDTCKWSQDRYNEIVKETSNFIKKVGYNPKTVPFVPISGFNGDNMLEPSPNCPWYKGWEKETKAGKVTGKTLLEAIDAIEPPTRPANKPLRLPLQD---FDPETAENLEDMEKQFAVKAVEHLMTYWSILEKVPGSKLRLTKMDDEIYEHFKRDFPDFDPNETI---NEDEMKSKAGKEKWRKFMMEYEKKISDYNFGTMLRSNPKSEYDQETTIFAMRMQFYAVEIARNRAGLNDWIYEQ-
>P40911	C0NNA3
MGKEdKTHINLVVIGHVDSGKSTTTGHLIYKCGGIDSRTIEKFEKEAEELGKKSFKYAWVLDKLKSERERGITIDIALWKFETPKYSVTVIDAPGHRDFIKNMITGTSQADCAILIIAAGTGEFEAGISKDGQTREHALLAFTLGVRQLIVAINKMDTTKWSESRFNEIIKEVSNFIKKVGYNPKAVPFVPISGFEGDNMIEPSPNCTWYKGWNKETASGKSSGKTLLDAIDAIEPPTRPTDKPLRLPLQD-NTFDPENAQNLEDMEKQFAVKAVQQMTTYWSLLETRRGSSLRLTKMDDEIYEHFMETFPEFDPAATI---NEDEMKSKAGKERWRSFLMAYDKKVEDYNFGTLLRANPKFEYGEKETIFSVRMQFYAIEIARNRAGLNDWV----
>A0A0N5AMY6	A0A0N5A7M1
MGKEKTHINIVVIGHVDSGKSTTTGHLIYKCGGIDKRTIEKFEKEAQEMGKGSFKYAWVLDKLKAERERGITIDIALWKFETSKYYVTIIDAPGHRDFIKNMITGTSQADCAVLVVACGTGEFEAGISKNGQTREHALLAQTLGVKQLIVACNKMDSTEppYSEARFNEVTSEVSNYIKKIGYNPKTVAFVPISGFNGDNMLEPSSNMPWFKGWTVERKDGSVTGKTLLEALDSIVPPQRPTDKPLRLPLQD--------------LEVAWACNAAERASIHMNLLLSCDTRNLSLHKHSRLVYDHFREKFPEM-NVEKVSVqfliVSEKELK-EENKVKWFEFCESVKDSIEEYNLGTLLRIRSNGAYSEENTIVVPKVIYLAIEAARNFEGVNE------
>UPI00189BD05F	UPI00189896C4
MGKEKLHINIVVIGHVDSGKSTTTGHLIYKCGGIDKRTIEKFEKEAAEMGKGSFKYAWVLDKLKAERERGITIDISLWKFETSKYYVTIIDAPGHRDFIKNMITGTSQADCAVLIVAAGVGEFEAGISKNGQTREHALLAYTLGVKQLIVGINKMDSTEpnYSQKRYEEIVKEVSTYIKKIGYNPDTVAFVPISGWNGDNMLEPSPNMTWFKGWKITRKDGSASGTTLLEALDAIQPPTRPTDKPLRLPLQD-----AEAYGNDPRLEVMWAMKAYNHAEVYFNLISSVDPKFLKLTKVDDKLYSSFRETFKELD----IKQLKEDDLKSDQAKERWRPFCNQFEGLVEDFNYGTLLRLDCEKDYNEENTIFATRVQFFAIEIARNREGYNNGVYMSK
>G9P304	G9PAM3
MGKeEKTHINVVVISHVDSGKSTTTGHLIYQCGGIDKRTIEKFEKEAAELGKGSFKYAWVLDKLKAERERGITIDIALWKFETPKYYVTVIDAPGHRDFIKNMITGTSQADCAILIIAAGTGEFEAGISKDGQTREHALLAYTLGVKQLIVAINKMDTANWAEARYLEIIKETSNFIKKVGFNPKTVAFVPISGFNGDNMLAASTNCPWYKGWEKETKAGKSTGKTLLEAIDAIEPPKRPTDKPLRLPLQD---FDAENASNMEDMEKQFAVKVVQHMATYWAILEKVKGSSLRLTKIDDEIYEHLKEAFPEFDPAATI---DEDEMKSKTGKERWRAFMMKYEKTVDDFNFGTMVRNNAKAEYEQDSTIFVPRMQFYAVEIARNRNGLNDWI----
>A0A0U5GQE6	A0A0U5GIH3
MGKEdKTHINIVVIGHVDSGKSTTTGHLIYKCGGIDQRTIEKFEKEAAELGKGSFKYAWVLDKLKSERERGITIDIALWKFQTPKYEVTVIDAPGHRDFIKNMITGTSQADCAILIIASGTGEFEAGISKDGQTREHALLAFTLGVRQLIVALNKMDTCQWSEARYNEIVKETSGFIKKVGYNPKSVAFVPISGFNGDNMLEPSPACPWYKGWEKETKAGKVTGKTLLEAIDAIEAPVRPSNKPLRLPLQD---FDPEQAQNLDDMEKQFAVKAVEHLMTYWSILEKVPGSQLRLTKIDDEIYEHFKAEFPDFDPAATI---DEDQMKSKEGKEKWRNWINQYEKKIDDFNFGTMLRANPKTEYEQDNTIFAMRMQFYAVEIARNRAGLNDWVYEQ-
>UPI0007384A1F	UPI000738278A
MGKEKVHINIVVIGHVDSGKSTTTGHLIYKCGGIDKRTIEKFEKEAQEMGKGSFKYAWVLDKLKAERERGITIDIAMWKFETSKYYITIIDAPGHRDFIKNMITGTSQADCAVLIVAAGIGEFEAGISKNGQTREHALLAFTLGVKQLIVGVNKMDMTdpPYSETRFEEIKKEVSSYIKKIGYNPNSVAFVPISGWHGDNMLECSPKTPWYKGWKVERKDGNGEGKTLIEALDAILPPSRPTDKALRLPLQD-----AEEFENDASVEALWAMKAFEHAEIYFNILCSLDPKILRLTPHDDAIYKTFREIFPDLK----VDVINEDEMKSPEGKNKWRPFCEQFKDLVEDYSMGTLLRVDCTDEYSEKNSILVTRIQFYAIELARNREGFNDCI----
>A0A195CUF2	A0A151IFI3
MGKEKIHINIVVIGHVDSGKSTTTGHLIYKCGGIDKRTIEKFEREAQEMGKGSFKYAWVLDKLKAERERGITIDIALWKFETAKYYVTIIDAPGHRDFIKNMITGTSQADCAVLIVAAGIGEFEAGISKNGQTREHALLAFTLGVKQLIVGVNKMDMTdpPYSETRFEEIKKEVSSYIKKIGYNTASVAYVPISGWHGDNMLEPSPKTPWYKGWKVERKDGNADGKTLIEALDAILPPSRPTDKALRLPLQD-----AEEFENDPSLEAMWAMKAMEHAEVYFNILCSVDPKFLKLTPHDEQIYKTFKDTFPNMK----VDTVDEEELKSPEGKIKWRFFCEQFKDVVEDYSFGTLLRADCTGDYSEQNSILTTRIQFYAIELARNREGFNDGV----
>A0A0K6G5W2	A0A0K6GE06
MGKEKTHVNVVVIGHVDSGKSTTTGHLIYKCGGIDKRTIEKFEKEAAELGKGSFKYAWVLDKLKAERERGITIDIALWKFETPKYMVTVIDAPGHRDFIKNMITGTSQADCAILIIAGGTGEFEAGISKDGQTREHALLAFTLGVRQLIVAVNKMDTTKWSEDRFNEIVKETSNFIKKVGYNPKAVAFVPISGWHGDNMLEESANMPWYKGWTKENKSGVVKGKTLLDAIDAIEPPVRPSDKPLRLPLQDMSTkFDPEKAENLEEIEKQFAVKAVGHAQTYWQLLEAVPPKALKLTKIDDEIYEDFLEQFPEYKtNPSMVEVIDENVLKSQENKQRWFKFMNAYEKKVQDYTFGSLLRMNVKDDYTEKNTMFVPRMQFYVFEIARNKLGMNDHV----
>A0A1B7SB07	A0A1B7SBX9
-------MSIIFMGHVDAGKSTMGGNILYLTGAVDKRTVEKYEREAKEAGRQGWYLSWIMDTNKEERNDGKTIEVGKSYFETEKRRYTILDAPGHKLYISEMIGGASQADVGILVISARKGEYEAGFERGGQSREHAILAKTQGVNKLVVVINKMDdpTVNWSEERYNECISKLSAYLKGVGYQKNDVVFMPVSGYTGAGLKDRVkpEECPWY------------TGPSLLEFLDNMPLAARKINDPFMLPI--LNTFDAETADNLEDIEKQFAVKAVQQMETYWNLLQSIPGSKLKLTKYDDEIVEEVLKDFPEFGSPEGVAKVSEDDMKSAAGKARWRNFLKKFENKVQDYNFGTLLRSDASKEYDQHGTIFVVRLQFYAIEILRNRYGLNDWVCQKK
>A0A7K8HUU1	A0A7K8HI64
-----------------------------------------------------------IDSAPEEKARGITINAAHVEYSTPKRHYAHTDCPGHADYVKNMITGTAPLDGVILVVAATDGQMP-------QTREHLLLARQVGVRHVVVYLNKADAVP-DPELLPLVELEVRELLTEFGFDGENTPVVV-----GSALCALQ---------DRDPELGLQSVLKLLEAVDShIPQPPRDLERPCLLPIE---------------------------------LISSVDPKFLNLTKVDDRIYEEFRETFREL----RVDLLDPEELKSEAAKAKWRPFCLRFEGVVEDFNYGTLLRLDSRREYTEENTIF--------------------------
>A0A7K8D6I4	A0A7K8DKE7
MGKEKTHINIVVIGHVDSGKSTTTGHLIYKCGGIDKRTI--------EMGKGSFKYAWVLDKLKAERERGITIDISLWKFETTKYYITIIDAPGHRDFIKNMITGTSQADCAVLIVAAGVGEFEAGISKNGQTREHALLAYTLGVKQLIVGINKMDSTEppYSEKRYDEIVKEVSAYIKKIGYNPATVPFVPISGWHGDNMLEPSPNMPWFKGWKVERKEGNASGVSLLEALDTILPPTRPTDKPLRLPLQD----------------------------------------------------------------------------------QKWRPFCLRFEGVVEDFNYGTLLRLDSRREYTEENTIFATRIQFFAIEIARNREGCND------
>A0A6A6W664	A0A6A6VYD2
MGKEKSHVNVVVIGHVDSGKSTTTGHLIYKCGGIDQRTIEKFEKEAAQLGKGSFKYAWVLDKLKAERERGITIDIALWKFETPKYNVTVIDAPGHRDFIKNMITGTSQADCAILIIAAGTGEFEAGISKDGQTREHALLAFTLGVRQLIVAINKMDTTKWSESRYQEIIKETSNFIKKVGYNPKHVPFVPISGFNGDNMIDASPNCPWYKGWEKETKSKVT-GKTLLDAIDAIDPPVRPSDKPLRLPLQD----------NFEDIEKQFAVKVVQHMSTYWGILEKVRGSKLKLTKIDDEIYEHFKQEFPEFDPTATI---NEDDMKSKAGKEKWRNFIMQYEKKVDDFNFGTMLRANPKFDYGEKETIFAVRMQFYAVEIVRNKEGLNDWI----
>A0A195ELW3	A0A195DXR3
MGKEKIHINIVVIGHVDSGKSTTTGHLIYKCGGIDKRTIEKFEKEAQEMGKGSFKYAWVLDKLKAERERGITIDIALWKFETSKYYVTIIDAPGHRDFIKNMITGTSQADCAVLIVAAGTGEFEAGISKNGQTREHALLAFTLGVKQLIVGVNKMDSTEppYSETRFEEIKKEVSSYIKKIGYNPAAVAFVPISGWHGDNMLEVSAKMPWFKGWAVERKEGKAEGKCLIEALDAILPPTRPTDKALRLPLQD-----AEEFENDPSLEAMWAIKAMEHAEVYFNILCSVDPKLLKLTPHDEQIYKTFKDTFPNMK----VNKVDEDELKSPEGKIKWRFFCEQFKDIVEDYSFGTLLRADCTGDYSEQNSILTTRIQFYAIELARNREGFNDGV----
>A0A2J5HVJ6	A0A2J5HYZ8
MGKEdKTHLNIVVIGHVDSGKSTTTGHLIYKCGGIDQRTIEKFEKEAAELGKGSFKYAWVLDKLKSERERGITIDIALWKFQTAKYEVTVIDAPGHRDFIKNMITGTSQADCAILIIGSGTGEFEAGISKDGQTREHALLAFTLGVKQLIVALNKMDTCKWSEDRYNEIVKETTNFIKKVGYNPKAVPFVPISGFNGDNMLEPSPNCPWYKGWEKEGKSGKVTGKTLLEAIDAIEAPVRPANKPLRLPLQD---FDPETAENFEDMEKQFAVKAVEHLMTYWSILEKVRGSQLRLTKIDDEIYEDFKKEFPDFDPKATI---NEDEMKSKEGKEKWRNWMNKYEKKVADFNFGTMLRASPDVEYEQETTIFAMRMQFYAIEIARNRAGLNDWI----
>UPI0004D08285	UPI0004D0830B
MGKEKTHINIVVIGHVDSAKSTTTGHVIYKCGGIDKRTIEKFEKEAAEMGKGSFKYAWVLDKLKAERERGITIDISLWKFETSKYYVTIIDAPGHRDFIKNMITGTSQADCAVLIVAAGVGEFEAGISKNGQTREHALLAYTLGVKQLIVGVNKMDSTEppYSQKRYEEIVKEVSTYIKKIGYNPDTVAFVPISGWNGDNMLEPSANMPWFKGWKVTRKDGNASGTTLLEALDCILPPTRPTDKPLRLPLQD-----AESYGNDPDIEMAWAMRAMQHAEVYYKLISSVDPQFLKLTKVDDQIYSEFRKNFEKL----RIDVLDPEELKSESAKEKWRPFCLKFNGIVEDFNYGTLLRLDCSQGYTEENTIFAPRIQFFAIEIARNREGYN-------
>S9PUX7	S9RJ98
MGKEKGHINIVVIGHVDSGKSTTTGHLIYKCGGIDKRTIEKFEKEATELGKGSFKYAWVLDKLKAERERGITIDIALWKFETPKYYVTVIDAPGHRDFIKNMITGTSQADCAILIIGGGTGEFEAGISKDGQTREHALLAYTLGVKQLIVAVNKMDSVQYSQARFEEIIKETSNFVKKVGFNPKTVPFVPVSGFQGDNMIEPTTNMTWYQGWQKESKAGVVKGKTLLEAIDAIEPPVRPVEKPLRLPLQD-TNIDAQQAENAAEIEMQFAVKAVEQAQIYWSLLGMRKGSELRLTKYDDEIFEDLKKTFPEFENPKTVEYVNEEEMKSPKGKAAWRPFMMRYQKKIDDYNFGTLLRVRNTDEYEQDTTIFVPRMQFFAFEIARNKYGLNDWV----
>B0CRW9	B0DMN8
------HINGLfhaFLGHVDAGKSTLLGRLMYELGELDEKIRRANERGSSSAGKSSFSWAWGLDGTTEERERGITMDIALRSLKTTHRQITVLDAPGHKDFIPNMISGASQADCALLVVDATTGEFEAGFEKGGQTREHLLLTRSLGVAQVIVAINKLDQVEWSESRYEEICAVLRPFLAQSGFHPSKTKFVPVGAMQGINLLQR-------EGADSSSLREWYSGPTLVDFLDQLDPPARDVTAPLRIPI-----FDANNAQNLVEIEKQFAVKAVEQAQTYWNLLEIMNPRDLKLTKLDDEIYAHAQSSFPElfVPPYDKLIKLDEEWMKSPQGKERWRVFIESYKDKIQDYNFGSLIRTNAEDEYGETNTIFVTRIQFYAFEIARNKLGLNE------
>UPI0013F2883A	UPI0013F1D4CD
MGKEKTHINIVVIGHVDSGKSTTTGHLIYKCGGIDKRTIEKFEKEAQEMGKGSFKYAWVLDKLKAERERGITIDIALWKFETSKYYVTIIDAPGHRDFIKNMITGTSQADCAVLIVAAGTGEFEAGISKNGQTREHALLAFTLGVKQLIVGVNKMDSTEppYSESRFEEIKKEVSSYIKKIGYNPAAVAFVPISGWHGDNMLEVSAKMPWFKGWTVERKDNKAEGKCLIEALDAILPPTRPTDKALRLPLQD-----AEEFVNDPSVERIWAMKAMEHAEVYFNILCSVDPKLLRLTPHDDMIYKTFRETFPDMK----VDKINEEELKSHEQKEKWRPFCQQFKDIVEDYSFGTLMRADCTGEYSEENSILTTRIQFYAIELARNKEGLND------
>A0A3N0YR75	A0A3N0XTI6
MGKEKIHINIVVIGHVDSGKSTTTGHLIYKCGGIDKRTIEKFEKEAAEMGKGSFKYAWVLDKLKAERERGITIDISLWKFETSKYYVTIIDAPGHRDFIKNMITGTSQADCAVLIVAAGVGEFEAGISKNGQTREHALLAYTLGVKQLIVGVNKMDSTEppYSQKRYEEITKEVSAYIKKIGYNPTTVAFVPISGWHGDNMLEPSTNMTWFKGWKIERKEGAANGVTLLEALDSILPPSRPTDKPLRLPLQD-----AEAYGNDAQLEVMWAMKAYNHAEVYFNLISSVDPKFLKLTKSDEQIHTKFREAFPDLS----IQVLDPELLKSADAKEKWRPFCNQFEGVVEDFNYGTLLRLDCQKDYTEENTTFATRIQFYAIEIARNREGYND------
>A0A2H0ZIS9	A0A2H0ZGP0
MGKEKQHVNLVVIGHVDSGKSTTTGHLIYKCGGIDKRTIEKFEKEAAELGKGSFKYAWVLDKLKAERERGITIDIALWKFETPKYHVTVIDAPGHRDFIKNMITGTSQADCAILIIAGGVGEFEAGISKDGQTREHALLAYTLGVKQLIVAINKMDSVKWDKNRFEEIVKETSNFVKKVGYNPKTVPFVPISGWNGDNMIEASTNCDWYKGWEKETKAGKSTGKTLLEAIDAIEPPTRPTDKPLRLPLQD---FDAEKAENLEDIEKQFAVKAVQQAEAYWNLISKVKASSLRLTNYDNEIYEALIEDFPEFKEKDAAFEISEDKMKSKEGKAKWRAFCEKF-KEIDDYNFGTLLRVKADDEYSQENSIFVVRIQFYAIEIARNRYGLNDWASG--
>A0A7D5V2K6	A0A7D5Z4K0
MGKdDKTHINVVVIGyvseptlfavssfHVDSGKSTTTGHLIYQCGGIDKRTIEKFEKEAAELGKGSFKYAWVLDKLKAERERGITIDIALWKFETPKYYVTVIDAPGHRDFIKNMITGTSQADCAILIIAAGTGEFEAGISKDGQTREHALLAYTLGVKQLIVAINKMDTAKWAEARYQEIIKETSNFIKKVGYNPKTVAFVPISGFNGDNMLQPSTNCPWYKGWEKETKAGKSTGKTLLEAIDAIEPPKRPTDKPLRLPLQD-ANFNAEDAGNMEDMEKQFAVKVVQHMQTYWSILEKVKGSTLRLTKMDDEIYSHLKEAFPEFDPAAIV---DEDEMKSKDGKERWRNFMMAYEKKVDDYNFGTMVRNNAKAEYEENTTIFVPRMQFYAIEIARNKNGLNDWIYEQ-
>A0A218ZHL2	A0A218Z0H4
------HINVVVIGHVDSGKSTTTGHLIYKCGGIDKRTIEKFEKEAAELGKGSFKYAWVLDKLKAERERGITIDIALWKFETPKYYVTVIDAPGHRDFIKNMITGTSQADCAILIIAAGTGEFEAGISKDGQTREHALLAYTLGVKQLIVAINKMDTTKWSESRYQEIIKETSNFIKKVGYNPKTVAFVPISGFNGDNMIDNSTNCPWYKGWEKETKAGKSSGKTLLEAIDAIDPPTRPTDKPLRLPLQD-ANFDPSKAENLEDIEKQFAVKVVQHMETYWAILEKVRGSTLRLTKIDEDIYTHLKADFPDFDPAATI---DEDQMKSKTGKERWRKFLMAYEKKVDDYNFGTMLRNSAKAEYDQDTTIFVPRMQFYAVEIARNRNGLNDWIYedGQK
>A0A7R9NGD5	A0A7R9XHQ9
MGKERVHINIVVIGHVDSGKSTTTGHLIYKCGGIDKRTIEKFEKEAQEMGKGSFKYAWVLDKLKAERERGITIDIALWKFETQKYYITIIDAPGHRDFIKNMITGTSQADCAVLIVAAGTGEFEAGISKNGQTREHALLAYTLGVRQLIVGVNKMDSTEppYSESRFNEIVKEVSSYIKKIGYNPATVAFVPISGWNGDNMLEASPNMGWYKGWSVTRKEGNADGKTLLNALDAILPPSRPTDKALRLPLQD-----AEEFVNDASVEIMWAVKAHEHAEVYFNILCSVDPVTLKLTKIDDEIYADFRKNFPTFK----LDSLDEEALKSEAAKEQWRPFCERYEHKVEEFNFASLVRIDASGDYDPENTILVTRIQFLAIEIGRCREGKN-------
>A0A310SE94	UPI00083C7649
MGKEKIHINIVVIGHVDSGKSTTTGHLIYKCGGIDKRTIEKFEKEAQEMGKGSFKYAWVLDKLKAERERGITIDIALWKFETAKYYVTIIDAPGHRDFIKNMITGTSQADCAVLIVAAGIGEFEAGISKNGQTREHALLAFTLGVKQLIVGVNKMDMTdpPYSETRFEEIKKEVSSYIKKIGYNTATVAFVPISGWHGDNMLEPSPKTPWYKGWKVERKDWNAEGKTLIEALDAILPPSRPTDKALRLPLQD-----AEEFDNDPSVEAMWAMKAMDHAEVYFNILCSVDPKFLKLTPHDEQIYKTFRDVFPDFK----VDKINEEELKSPEGKMKWRPFCEQFKGLVEDYSFGTLLRADCEGDYSEANSILTTRIQFYAIELARNREGFNDGIRQQ-
>A0A232LVF1	A0A232LZ79
MGKeEKTHINIVVIGHVDSGKSTTTGHLIYKCGGIDTRTIEKFEKEANEMGKGSFKYAWVLDKLKAERERGITIDIALWKFQTQKYEVTVIDAPGHRDFIKNMITGTSQADCAILIIASGTGEFEAGISKDGQTREHALLAFTLGVKQLIVACNKMDTAKWSQDRFNEIVKETSNFIKKVGYNPKAVPFVPISGFNGDNMLEPSPNCTWYKGWDKETKAGKTSGKTLLEAIDAIEPPSRPDNKPLRLPLQD---FDPEEAQNLEDMEKQFAVKAVEHLMTYWSLLEKVPGSKLRLTKMDDEISKHFKEEFPEFDPAETV---DEDLMKNKDGKEKWRDFISQYDGKIHDFNFGTMLRSNPKCEYEHDTTIFAMRMQFYAIEIARNRAGLNDWIYEQ-
>E5R3E3	E4V5I1
MGKdDKGHINLVVIGHVDSGKSTTTGHLIYKCGGIDQRTIEKFEKEAEELGKKSFKYAWVLDKLKAERERGITIDIALWKFETPKYNVTVIDAPGHRDFIKNMITGTSQADCAILIIAAGTGEFEAGISKDGQTREHALLAFTLGVKQLIVAINKMDTTNWSEDRFKEIIKEVTNFIKKVGYDPKGVPFVPISGFNGDNMIEASSNCPWYKGWNKETKAGGAKsGKTLLEAIDAIDMPTRPTDKPLRLPLQDLGSFDPEKAENLEDMEKQFAVKAVQQMATYWAILERAPGSKLRLTKLDDEIYESFKTEFPEFDPAATI---NEDEMKSKAGKEKWRNWMKQYEEKVADYNFGTLLRANPKFEYGEKETIFVVRMQFYAIEIARNRAGLNDWVYEQ-
>A0A2K6QVX4	A0A2K6RHC7
MGKEKTHINIVVIGHVDSGKSTTTGHLIYKCGGIDKRTIEKFEKEAAEMGKGSFKYAWVLDKLKAERERGITIDISLWKFETSKYYVTIIDAPGHRDFIKNMITGTSQADCAVLIVAAGVGEFEAGISKNGQTREHALLAYTLGVKQLIVGVNKMDSTEppYSQKRYEEIVKEVSTYIKKIGYNPDTVAFVPISGWNGDNMLEPSANMPWFKGWKVTRKDGNASGTTLLEALDCILPPTRPTDKPLRLPLQD-----AESYGNDPDIEMAWAMRAMQHAEVYYKLISSVDPQFLKLTKVDDQIYSEFRKNF----ETLRIDVLDPEELKSESAKEKWRPFCLKFNGIVEDFNYGTLLRLDCSQGYTEENTIFAPRIQFFAIEIARNREGCN-------
>A0A232ETV4	A0A232EY20
MGKEKVHINIVVIGHVDSGKSTTTGHLIYKCGGIDKRTIEKFEKEAQEMGKGSFKYAWVLDKLKAERERGITIDIALWKFETSKYYVTIIDAPGHRDFIKNMITGTSQADCAVLIVAAGTGEFEAGISKNGQTREHALLAFTLGVKQLIVGVNKMDSTEppYSEARFEEIKKEVSSYIKKIGYNPAAVAFVPISGWHGDNMLEPSTKMPWFKGWAVERKEGKADGKCLIEALDAILPPSRPTDKALRLPLQD-----AEEFENDQTIEAMWAIKAFEHAEVYFNILCSVDPKLLKLTPHDDQIYQTFREFFKDLK----VDVINEDELKSEAGKARWRPFCEQFKDVVEDYSFGTLLRADCSKDYSQENSILTSRIQFYAIELARNREGFNDQI----
>UPI001896F525	UPI001899C14A
--REKPHLNVGTIGHVDHGKTTLT-------AALTKVLSEKFGGEARAFDQ--------IDNAPEERARGITIATSHVEYQSDKRHYAHVDCPGHADYVKNMITGAAQMDGAILVVSAADGPMP-------QTREHIVLAKQVGVPAIAVFLNKADMV--DDKELLELVEmEVRDLLTSYDFPGDKTPIVvgsALKALEGDN-----------------GELGVPAILKLVKTIDEyFDEPEREKNKPFLMPIED--------------VESLWAIKAVEHMEVYFNLISAVDPKILKLTPHDDAIYKEFRERFPDLD----VKHLVESEIKSEESKKEWREFCIKFEKVVEDFNFATLLRLDSEKDYAEENTTLVPRVQFYAVEIARNREGCND------
>N1J6M9	N1J9P1
LGKEKTHINVVVIGHVDSGKSTTTGHLIYKCGGIDKRTIEKFEKEAAELGKGSFKYAWVLDKLKAERERGITIDIALWKFETPRYYVTVIDAPGHRDFIKNMITGTSQADCAILIIAAGTGEFEAGISKDGQTREHALLAFTLGVKQLIVAINKMDTAKWAEARYLEIIKETTNFIKKVGFNPKVVPFVPISGFNGDNMIDNSANCPWYKGWEKENKTGKVTGKTLLEAIDNIDPPSRPTDKPLRLPLQD--TFKAEEADNLEDIEKQFAVKAVQQMATYWGILEKVPGSSLRLTKIDDEIYDHLMRDFPEFDPAVTI---NEDEMKSKVGKERWRKFMMAYNNRVDDYSFGTIVRSNPKWEYGNEETIFVPRMQFYAIEIARNRHGLNDWI----
>A0A6G1S0Y4	A0A6G1RL23
MGKEKTHINIVVIGHVDSGKSTTTGHLIYKCGGIDKRTIEKFEKEAAEMGKGSFKYAWVLDKLKAERERGITIDISLWKFETTKYYITIIDAPGHRDFIKNMITGTSQADCAVLIFAAGVGEFEAGISKNGQTREHALLAYTLGVKQLIVGINKMDSTEppYSEKRYDEIVKEVSAYIKKIG------------------------------------------------------------------------------------VELAWAMKAHQHAQVYFNLISSVDPKFLKLTKVDDQIYSEFRKSFRDLK----IDVLDPEELKSESAKEKWRPFCLRFEGVVEDFNYGTLLRLDCSEDYTEENTIFATRIQFFAIEIARNREGWNSRVYSR-
>E2L561	E2LH73
--RTKPHMNIGTIGHVDHGKTTLTAAI---------------TKVLAEKGGATFTDYAQIDKAPEEKARGITINSSHVEYETDTRHYGHIDCPGHADYIKNMITGAAQMDGAIIVVSATDGQMP-------QTREHLLLARQVGIKRLVVFINKVDMI-----------------------------------------------------------------------------------------------------------------------------MEKVPPKELKLTKIDDEIYEDTMATFPELAEPphDNLTKLDEDWMKSPDGKERWRQFINRYETKIQDYNFGSLIRTDARAEYGERNTIFVTRIQFYAIEISRNRLGLND------
>G8Y712	G8YED4
--RSKPHVNIGTIGHVDHGKTTLTAAI---------------TQVLAKKGGASFLDYSSIDKAPEERARGITISTAHVEYATDKRHYAHVDCPGHADYIKNMITGAAQMDGAIIVVAASDGQMP-------QTREHLLLARQVGVQNLVVFVNKVDTI--DDPEMLELVEmEMRELLSKYGFDGDNTPVI-----MGSALCALE---------EKRPEIGEEAIMKLLDAVDEhIPTPQRDLEQPFLMPVED-SSFDAEKAENLEDIEKQFAVKAVVQAETYWGLLEKIPGSKLKLTKHDDDILEQFFEDFPEYKNPENVANIKEEDMKSPTGKARWREFCEKF-KEIEDYNFGTLLRAKASDEYTQEGTIFAVRIQFYAIELARNKFGLNDWV----
>UPI0017DA394F	UPI0018025EA6
MGKEKMHINVVVIGHVDSGKSTTTGHLIYKCGGIDKRTIEKFEKEAAELGKGSFKYAWVLDKLKAERERGITIDIALWKFETPKYYVTVIDAPGHRDFIKNMITGTSQADCAILIIAAGTGEFEAGISKDGQTREHALLAFTLGVRQLIVAINKMDTAKWSGDRYNEIIKETSNFIKKVGYNPKTVPFVPISGFNGDNMIDESPNCPWYKGWEKETKTKTT-GKTLLEAIDAIDPPSRPTDKPLRLPLQD-ASLNPEQAENFEDMEKQFAVKAVQHMTTYWAILEKMRGSKLRLTKMDDEIYEHFKNEFPEFDPKETI---DEDKMKSKEGKERWRNFMMTYEKTVEDYNFGTMLRSNPKFEYGEKETIFAMRMQFYAIEIARNRKGLNDWVYEQ-
>A0A1S5V3D3	A0A084G4P4
--------------------------------------------------------------------------------------------------IKNMITGTSQADCAILIIASGTGEFEAGISKDGQTREHALLAFTLGVKNLIVAINKMDTNNWSEDRYKEIIKETSNFIKKVGYNPKAVPFVPISGFHGDNMLTPSTNCPWYKGWVREVKGNTLSGKTLLEAIDSIDPPKRPTEKPLRLPLQD---FDAENADNLEDIERQFAVKAVQHMQTYWSILERVKGSALRLTRWDDEIYEHLKEAFPEFDPAETI---DEDKMKSKEGKERWRNFMMKYDKKVGEFNFGTMLRSNPKFEYGREETIFVPRMQFYAIEIARNRHGLNDWIWEQ-
>A0A3D8T1Z7	A0A3D8SMB2
------HINVVVIGHVDSGKSTTTGHLIYKCGGIDKRTIEKFEKEAAELGKGSFKYAWVLDKLKAERERGITIDIALWKFETPKYYVTVIDAPGHRDFIKNMITGTSQADCAILIIAAGTGEFEAGISKDGQTREHALLAYTLGVKQLIVAINKMDTTKWSEARYQEIIKETSNFIKKVGYNPKSVAFVPISGFNGDNMIDNSSNCPWYKGWEKETKAGKSTGKTLLEAIDAIDPPSRPTDKPLRLPLQD---FNPEEADNLEDIEKQFAVKAVQHMSTYWAILEKVPGSTLRLTKIDDEIYEHLKQDFPDFDPAATI---NEDEMKSKAGKERWRKFMMAYEKRVDDYNFGTIVRTNPKFEYGEKETIFVPRMQFYAIEIARNRAGLNDWISGKK
>R9XK03	R9XHG1
MGKEKTHVNVVVIGHVDSGKSTTTGHLIYKCGGIDKRTIEKFEKEAAELGKGSFKYAWVLDKLKAERERGITIDIALWKFETPKYHVTVIDAPGHRDFIKNMITGTSQADCAILIIAGGVGEFEAGISKDGQTREHALLAYTLGVKQLIVAINKMDSVKWDESRYQEIVKETSNFIKKVGYNPKTVPFVPISGWNGDNMIEATTNAPWYKGWEKETKsAGAVKGKTLLEAIDAIEPPVRPTDKALRLPLQDMSTFNAETADNLQDIEKQFAVVAVEQAETYWGLISKVPGSKLRLTKYDDEIYEAFMEHFPEYRDVERVARFQEEELKTKEAKERWRKFIALFEKKIDDFNFGTLLRTDARQEYGQFSTCFVVRLQFYAFEIARNKHGLNDWAVG--
>A0A2R2WTH0	A0A0A1V4D8
--------------HVDSGKSTTTGHLIYQCGGIDKRTIEKFEKEAAELGKGSFKYAWVLDKLKAERERGITIDIALWKFETPKYYVTVIDAPGHRDFIKNMITGTSQADCAILIIAAGTGEFEAGISKDGQIRE--------------------------------------------------------------------------------------------------------------------ANFNAEDAGNMEDMEKQFAVKVVQHMQTYWSILEKVKGSTLRLTKMDDEIYSHLKEAFPEFDPAATV---DEDEMKSKDGKERWRNFMMAYEKKVDDYNFGTMVRNNAKAEYEENTTIFdkagrwadsavsyiVPRMQFYAIEIARNKNGLNDWIYEQ-
>I1RWX5	A0A0M9F2H5
MGKeEKTHLNVVVIGHVDSGKSTTTGHLIYQCGGIDKRTIEKFEKEAAELGKGSFKYAWVLDKLKAERERGITIDIALWKFETPRYYVTVIDAPGHRDFIKNMITGTSQADCAILIIAAGTGEFEAGISKDGQTREHALLAYTLGVKNLIVAINKMDTTKWSEARYQEIIKETSSFIKKVGYNPKAVAFVPISGFNGDNMLTASTNCPWYKGWEREIKSGKLSGKTLLEAIDSIEPPKRPNDKPLRLPLQD---FDAENAQNNEDIEKQFAVKVVQHMQTYWSILERVKGSTLRLTKIDDEIMEHLKEAFPEFDPAAKV---NEDEMKSKDGKNRWREFMMKYEKKVDDYNFGTMVRDSPKVEYEENTTIFVPRMQFYAFEIARNRAGLNDWIYEQ-
>A0A0D2A4H7	A0A0D2AM42
MGKEKTHINVVVIGHVDSGKSTTTGHLIYKCGGIDKRTIEKFEKEAAELGKGSFKYAWVLDKLKAERERGITIDIALWKFETPKYYVTVIDAPGHRDFIKNMITGTSQADCAILIIAAGTGEFEAGISKDGQTREHALLAYTLGVKQLIVAINKMDTTKWSEDRYNEIIKETSNFIKKVGFNPKSVPFVPISGFNGDNMIDVSTNCPWYKGWEKESKAGKASGKTLLEAIDAIDPPSRPTDKPLRLPLQD-SVIDPENAPNYEDMEKQFAVRAVQQMTVYWGILEKLPGSKLRLTRLDDEILEHFKSEFPDFDPAQEI---DEEAMKSKEGKEKWRNFAKVYekgEKKIEDYNFGTMLRKSPKTEYGEKETIFVIRVQFYAIEIARNRAGLNDWI----
>A0A1E3BR33	A0A1E3BS34
MGKdDKTHINIVVIGHVDSGKSTTTGHLIYKCGGIDQRTIEKFEKEASELGKGSFKYAWVLDKLKSERERGITIDIALWKFQTAKYEVTVIDAPGHRDFIKNMITGTSQADCAILIIASGTGEFEAGISKDGQTREHALLAFTLGVKQLIVALNKMDTCKWSEDRYNEIVKETSNFIKKVGYNPKVVPFVPVSGFNGDNMLEPSPNCPWYKGWEKETKTGKITGKTLLEAIDAIEPPVRPSNKPLRLPLQD---FNPEEAQNLEDMEKQFAVKAVEHLMTYWAILEKVPGSKLRLTKMDDEIYAHFKEEFP---DFDPAATLIEDEMKSKAGKEKWRNWMMKYEKTIHDFNFGTIIRTNPKCEYDQDTTIFGVRMQFYAIEIARNRAGLNDWI----
>B9W8L5	B9WMU0
MGKEKTHVNVVVIGHVDSGKSTTTGHLIYKCGGIDKRTIEKFEKEAAELGKGSFKYAWVLDKLKAERERGITIDIALWKFETPKYHVTVIDAPGHRDFIKNMITGTSQADCAILIIAGGTGEFEAGISKDGQTREHALLAYTLGVKQLIVAVNKMDSVKWDKNRFEEIIKETSNFVKKVGYNPKTVPFVPISGWNGDNMIEASTNCPWYKGWEKETKSGKVTGKTLLEAIDAIEPPTRPTDKPLRLPLQD---FNAENADNLEEIEMQFAVKAVQQAETYWSLLEKIPGSKLKLTKHDDDIFNQLLEDFPEFKEPSNVAVIREEDMKSTTGKAKWRTFCEKF-NEIEDYNFGTLLRLKANEEYSQDGTIFAVRIQFYAIEIARNRYGLNDWI----
>A0A6A6ZBE1	A0A6A6Z0J6
MGKEKMHINVVVIGHVDSGKSTTTGHLIYKCGGIDKRTIEKFEKEAAELGKGSFKYAWVLDKLKAERERGITIDIALWKFETPKYYVTVIDAPGHRDFIKNMITGTSQADCAILIIAAGTGEFEAGISKDGQTREHALLAYTLGVKQLIVAINKMDTTKWSEARYQEIIKETSNFIKKVGYNPKTVPFVPISGFNGDNMIDVSPNCPWYKGWEKETKTAKSSGKTLLEAIDAIDPPARPTDKPLRLPLQDVDSLTAEQQENFEDIEKQFAVKVVQHMEAYWSILEKMRGSTLRLTRLDNEIYEHFKKEFP---DFDAKATINEDEMKSKAGKERWRNFINTYEEKVADYNFGTMVRANPKFEYAEkDEVIFAVRMQFYAIEIVRNREGLNDWI----
>A0A1L7WF80	A0A1L7WT44
------HINVVVIGHVDSGKSTTTGHLIYKCGGIDKRTIEKFEKEAAELGKGSFKYAWVLDKLKAERERGITIDIALWKFETPKYYVTVIDAPGHRDFIKNMITGTSQADCAILIIAAGTGEFEAGISKDGQTREHALLAYTLGVKQLIVAINKMDTTKWSEARYQEIIKETSNFIKKVGYNPKTVAFVPISGFNGDNMIDNSPNCPWYKGWEKETKAGKSSGKTLLEAIDAIDPPSRPTDKPLRLPLQD-ANFNPEEADNLEDIEKQFAVKAVQHMSTYWAILEKVRGSALRLTKIDDDIYEHLKTDFPEFDPAATI---NEDEMKSKAGKERWRKFMMAYEKKVDDYNFGTIVRLGPKMEYDQDTTMFVPRMQFYAIEIARNKSGLNDWI----
>G8B680	G8BK63
--RAKPHVNVGTIGHVDHGKTTLTAAI---------------TKVLAEKGQASFLDYGSIDRAPEERARGITISAAHVEYETDKRHYAHSDLPGHSDYIKNMITGASQMDGAIIVVAATDGQMP-------QTREHMLLARQVGIQNLVVFVNKVDTI--DDPEMLELVEmEMRELLSSYGFDGENTPVIMGSAL---CALEG-----------KQPEIGVQAIQKLLDAVDEyIPTPERDADQPFLMPVED------EKAENMEEIEMQFAVKAVHQAETYWSLLEKVPGSQLRLTKYDDDIFSKLLLDFPEFKEKSAAASINEDEMKSSQGKAKWRSFIESF-SDIEEFNFGTLLRLKADQEYGQDTTMFAVRMQFYAIEIARNRYGLNDWI----
>UPI0003F49A16	UPI0003F4A20F
MGKEKLHVNVVVIGHVDSGKSTTTGHLIYKCGGIDKRTIEKFEKEAAELGKGSFKYAWVLDKLKAERERGITIDIALWKFETPKYMITVIDAPGHRDFIKNMITGTSQADCAILIIASGTGEFEAGISKDGQTREHALLAFTLGVRQLIVACNKMDTAKWSEDRFNEIVKETSNFIKKVGYNPKAVAFVPISGWHGDNMLEESANMPWYKGWQRETKAGTVKGKTLIDAIDAIEPPSRPTDKPLRLPLQD---FDPETAGNAAEIEQQFAVKTVEHLETYEKLITSLPPNKLKLTPIDDEIHEHFLTHFPEYKWEDALRNLDEDEMKSSHGKEKWRHFIQVYEKKLKDYNFGTLVRKDSEKLYSEENSILVTRIQFFAIEISRNRAGLNDKI----
>D8PQV8	D8QM87
--RKKPHMNIGTVGHVDHGKTTLTAAI---------------TKVQAEQGYASFTDYSAIDKAPEEKARGITINSAHVEYESDNRHYGHIDCPGHADYIKNMITGAAQMDGAIIVVSATDGQMP-------QTREHLLLARQVGVKKLVVFINKIDMIE-DPEMLELVEMEMRDLLSTYNYDGENTPII-----MGSALAALEGKTP---------EIGAERIKALVKACDEwLEIPPRDLEKPFLMAVED---FDPQNAQNLVEIEKQFAVKVVEHAQTYWRLLARVNPRDLRLTSIDDEIYNDLMETFPElnQEPYEKLAKIDEEWMKNPEGKKRWAEFMNRYEKKVKDYNFGCLIRTEASGEYSELGTIFVQRMQFYAFEIARNRLGLND------
>A0A667X317	A0A667ZZF2
MGKEKLHINIVVIGHVDSGKSTTTGHLIYKCGGIDKRTIEKFEKEAAEMGKGSFKYAWVLDKLKAERERGITIDISLWKFETSKYYVTIIDAPGHRDFIKNMITGTSQADCAVLIVAAGVGEFEAGISKNGQTREHALLAYTLGVKQLIVGVNKMDSTEpnYSQKRYEEIVKEVSTYIKKIGYNPDTVAFVPISGWNGDNMLEASPNMTWFKGWKINRKDGNASGTTLLEALDAIQPPTRPTDKPLRLPLQD-----ADAYGNDPQLEVMWAMKAYNHAEVYFNLISSVDPKFLKLTKVDDKIYSSFRETF---KDL-NIKLLNPDDLKSDEAKEKWRPFCNEFQGVIEDFNYGTLLRLDCEKDYTEENTIFATRIQFFAVEVARNREGFN-------
>A0A2I1GET4	A0A2H5RGI5
MGKEKTHVNVVVIGHVDSGKSTTTGHLIYKCGGIDKRTIEKFEKEAAELGKGSFKYAWVLDKLKAERERGITIDIALWKFETPKYYVTVIDAPGHRDFIKNMITGTSQADCAILIIAAGTGEFEAGISKDGQTREHALLAYTLGVKQLIVAVNKMDTTNWSEERFNEIVKEVSGFIKRVGYNPKTVAFVPISGWHGDNMLEESSNMTWFKGWEKEIKGGAkVKGKTLLEAIDSIEPPSRPTDKPLRLPLQDMALPSADELEQLPEIEKQWAVKATQYAETYFRLISSIDGKSLRLTPIDDEIYQDFQNTFPNFSLIE----IDEEEMKSTNGKEIWRNWIMKYEKRVSDYNFGTLLRKNVDGDYTEENTMFVTRMQFYAIEIARNKQGLNSHLAQKK
>A0A7L2PTX9	A0A7L2PY71
MGKEKTHINIVVIGHVDSGKSTTTGHLIYKCGGIDKRtixgTIEKFEKEAAEMGKGSFKYAWVLDKLKAERERGITIDISLWKFETSKYYVTIIDAPGHRDFIKNMITGTSQADCAVLIVAAGVGEFEAGISKNGQTREHALLAYTLGVKQLIVGVNKMDSTEppYSQKRYEEIVKEVSTYIKKIGYNPDTVAFVPISGWNGDNMLEPSSNMPWFKGWKITRKDGSASGTTLLEALDCILPPTRPTDKPLRLPLQD----------------------------------------------------------------------------------QKWRPFCLAFEGVVEDFNFGTLLRLDARGKYSEENTIFATRIQFLAIEIARNREGCND------
>G3B3W7	G3AYW8
MGKGKTHVNVVVIGHVDSGKSTTTGHLIYKCGGIDKRTIEKFEKEAAELGKGSFKYAWVLDKLKAERERGITIDIALWKFETPKYHVTVIDAPGHRDFIKNMITGTSQADCAILIIAGGVGEFEAGISKDGQTREHALLAYTLGVQQLIVAINKMDSVKWDKNRFEEIVKETTNFVKKVGYNPKSVPFVPISGWNGDNMIEPSPNCPWYKGWEKETKAGKSSGKTLLEAIDAIDPPSRPTDKALRLPLQD-SKFDAEKAENLGDIEMQFAVKAVTQAETYWGLLEKIPGSKLKLTKFDDDIFEQLLIDFPEFKDPSNVVEVQEEEMKSKEGKEKWRAFCEKF-NEIEDYNFGTLLRTKCTDEYTQHGTIFVVRIQFYAFEIARNRYGLNDWV----
>UPI000E6AEF36	UPI000C2964A5
MGKEKTHINIVVIGHVDSGKSTTTGHLIYKCGGIDKRTIEKFEKEAAEMGKGSFKYAWVLDKLKAERERGITIDISLWKFETTKYYITIIDAPGHRDFIKNMITGTSQADCAVLIVAAGVGEFEAGISKNGQTREHALLAYTLGVKQLIVGVNKMDSTEpaYSEKRYDEIVKEVSAYIKKIGYNPATVPFVPISGWHGDNMLEPSPNMPWFKGWKVERKEGNASGVSLLEALDTILPPTRPTDKPLRLPLQD-----AESYGNDPDIEMAWAMRAMQHAEVYYKLISSVDPQFLKLTKVDDQIYSEFRKNF----ETLRIDVLDPEELKSESAKEKWRPFCLKFNGIVEDFNYGTLLRLDCSQGYTEENTIFAPRIQFFAIEIARNREGYN-------
>A0A0D2ULP3	A0A0D2VHK9
MGKEKTHINIVVIGHVDSGKSTSTGHLIYKCGGIDKRTIEKFEKEAQEMGKGSFKYAWVLDKLKAERERGITIDIALWKFETSKFYVTIIDAPGHRDFIKNMITGTSQADCAVLIVAAGTGEFEAGISKDGQTREHALLAYTLGVKQLIVGINKMDSIKFAEERYNEIVTEVSNYIKKIGYDPKTVAFVPISGWHGDNMLEASENMPWFKGWTIERKEGNASGKTLIEALDAISPPKRPTDKPLRLPLQD-SVFDATKYVNQQDLEHMWATKAFQHAEVYYKLISSFPDpSKLKLTPLDNEIYSHFRDLFPDFP----VGLVRESLLKTEESKEKWRPFCNAYDKRIDDHNFGTLLRLDATKDYTEDNTIFANRIQFYAIELARNREGHN-------
>K5XYH1	K5WSA6
------------------------GRLLYELGRVDEKTKRANERGSSKVGKSSFSWAWGLDGTTEERERGITMDIAQQYFTTPHRQITVLDAPGHKDFVPNMISGASQADCAVLVVDAGIGQFEAGFERGGQTREHVILVRSLGVSQVIVAVNKLDQVDWSRARFEEIESSLRLFLGQSGFSGSKITFVPVGATLGVNLVGR-------EGEESKELDEWYSGPTLVDCLDKLEPPLRDYTNLFRLPI-----FDPNTAQNLLEIEKQFAVKAVEQAQTYWNLLEKIQPRELKLTKLDDEIYEHTMRVFPEFSEAphEKLVKLDEDWMKSVEGKKRWRGFIEEYKEKMKEYNFGSLIRMDANGEYGEANTIFVTRIQFYAIEIARNRLGLND------
>A0A0L7QTQ4	A0A0L7QLT9
MGKEKIHINIVVIGHVDSGKSTTTGHLIYKCGGIDKRTIEKFEKEAQEMGKGSFKYAWVLDKLKAERERGITIDIALWKFETAKYYVTIIDAPGHRDFIKNMITGTSQADCAVLIVAAGTGEFEAGISKNGQTREHALLAFTLGVKQLIVGVNKMDSTEppYSESRFEEIKKEVSSYIKKIGYNPAAVAFVPISGWHGDNMLEASAKMPWFKGWIVERKENKVEGKCLIEALDAILPPTRPTDKALRLPLQD-----ADEFDNDPSVEAMWAMKAMEHAEVYFNILCSVDPKLLKLTPHDEQIYKTFRDVFPDLK----VDKINEDELKSSEGKMKWRPFCEQFKGVVEDYSFGTLLRAECEGDYSEENSILTTRIQFYAIELARNKEGFNDGI----
>E2C284	E2BX13
MGKEKTHINIVVIGHVDSGKSTTTGHLIYKCGGIDKRTIEKFEKEAQEMGKGSFKYAWVLDKLKAERERGITIDIALWKFETAKYYVTIIDAPGHRDFIKNMITGTSQADCAVLIVAAGTGEFEAGISKNGQTREHALLAFTLGVKQLIVGVNKMDSTEppYSESRFEEIKKEVSSYIKKIGYNPAAVAFVPISGWHGDNMLEVSAKMPWFKGWTVERKDSKAEGKCLIEALDAILPPTRPTDKALRLPLQD-----AEEFVNDPSVERMWAMKAMEHAEVYFNILCSVDPKLLRLTPHDDIIYKTFRETFPDMK----VDKISEEDLKSHEQKEKWRPFCQQFKNIVEDYSFGTLMRADCTGEYSEENSILTTRIQFYAIELARNKEGLND------
>UPI0010FB1136	UPI0010FB08BB
----KTNLNVCFIGHVDSGKSTTVGNLAFKMGCIDERKLNKLKEEAALKGKDSFGFAFVTDKCEAERDRGITISTTLIKIITDKFSLNVLDCPGHKDFIKNMVTGTAQADVGVVLIPAAKGEFETAISA-GTLKDHIMISGVLGVKKLILAINKMDAVREidREARFNEIRNEMENVISKI--HPDKNPIViPISGFQGQNLSEKDGNSfPWFKGWvAKDPAADKTPVFTLQGALDYQQVPARPNDKPLRVPV-------AEEFGNDPSVEVMWAKKAMEHAEVYFNILCSVDPKFLKLTPHDEEIYKVFRENFPNMK----IDKINEDELKSLTEKAKWRPFCEQFKDLVEDYSFGTLLRADCTENYTEENSILTTRIQFYAIELARNREGFNDGV----
>G3AMG4	G3AIZ0
----KDHVSIIFMGHVDAGKSTMGGNILYLTGSVDKRTVEKYEREAKDAGRQGWYLSWVMDTNKEERNDGKTIEVGKAYFETDKRRYTILDAPGHKMYVSEMIGGASQADVGILVISARKGEYETGFEKGGQTREHALLAKTQGVNKIIVVVNKMDdpTVDWSEERYNECTTKLGLFLKGIGYNKDDIVYMPVSGYTGAGLKDRVDPkvCPWY------------SGPALLEYLDNMEHLNRKINGHFMLPI-----FDADNADNLGEIEMQFAVKAVQQAETYWSLLEKIPGSKLKLTKFDDDIFTCLLEAFPEFKEPANVAQISEEDMKSAAGKTKWREFCEQF-KDIEDYNFGTLLRLKASEEYTQEGTIFAVRIQFYAIEIARNRYGLNDW-----
>A0A553PZY3	A0A553NJ44
MGKEKTHINIVVIGHVDSGKSTTTGHLIYKCGGIDKRTIEKFEKEAAEMGKGSFKYAWVLDKLKAERERGITIDIALWKFETSKYYVTIIDAPGHRDFIKNMITGTSQADCAVLIVAGGVGEFEAGISKNGQTREHALLAFTLGVKQLIVGVNKMDSTEppYSQARFEEITKEVSAYIKKIGYNPASVAFVPISGWHGDNMLEASSNMGWFKGWKIERKEGNASGVTLLDALDAILPPSRPTDKPLRLPLQD-----AEAYGNDAQLEVMWAMKAYNHAEIYFNLISSVDPKLLKLTKSDEEIYTKFREAFPDLS----IQILDPELLKSAEAKENWRPFCNQFEGIVEDFNYGTLLPT---------------RIQFYAIEIARNREGFND------
>A0A7R9AXC9	A0A7R9FZC8
MGKEKIHINIVVIGHVDSGKSTTTGHLIYKCGGIDKRTIEKFEKEAQEMGKGSFKYAWVLDKLKAERERGITIDIALWKFETAKYYVTIIDAPGHRDFIKNMITGTSQ------------------------------------------------------SRFEEIKKEVSSYIKKIGYNPAAVAFVPISGWHGDNMLEHSEKMNWFKGWNVDRKEGKAEGRCLIEALDAILPPSRPTEKPLRLPLQ--------------------------QRELRWEILCSVDPKLLRLTPHDNAIYTAFREEFPDLK----LGKLTEEDLKSIEAKQKWRPFCEQFKDIIEDFSFGTLLRLDSEGEYSEENSILVSRIQFYAIELARNREGLNDCV----
>A0A180GA96	A0A0C4EZI4
MGKEKGHVNVVVIGHVDSGKSTTTGHLIYKCGGIDKRTIEKFEKEAAELGKGSFKYAWVLDKLKAERERGITIDIALWKFETPKYYVTVIDAPGHRDFIKNMITGTSQADCAILIIAAGTGEFEAGISKDGQTREHALLAFTLGVRQLIVAINKMDTTKWSEQRYDEIVKETSNFVKKVGYQPKCIPFVPISGWHGDNMLEESTNMGWFKGWTKETKAGVTKGKTLLDAIDAIEPPVRPTDKPLRLPLQD---FDAANAPNLPEIEKQFAVRCIEQAETYWNLLGAKKPSNMKLTKYDDEIFKAFQEAFPDMASNKdgKLQKIDEAVLKSPEGKEAWRKYIKLFESTVTDYNFGTLIRTNSLEDYTEKNTMFITRIQFYAIEICRNRLGLND------
>E3Q728	E3QM75
MGKeEKAHINVVVIGHVDSGKSTTTGHLIYQCGGIDKRTIEKFEKEAAELGKGSFKYAWVLDKLKAERERGITIDIALWKFETPKYYVTVIDAPGHRDFIKNMITGTSQADCAILIIAAGTGEFEAGISKDGQTREHALLAYTLGVKQLIVAINKMDTTKWSEARYEEIIKETSNFIKKVGYNPKTVAFVPISGFHGDNMLAPTTNAPWYKGWEKETKAGKTTGKTLLEAIDSIEQPKRPTDKPLRLPLQD-TNFNAQDADNLEDIEKQFAVKVVQHMETYWNILEKVKGSSLRLTKIDDEIYEHLQKDFPEFDPSATI---NEDEMKSKDGKERWRKFMMAYEKKVDDYNFGTMVRANPKFEYGQNEVIFVPRMQFYAVEIARNRKGLNDWI----
>A0A7R5KQY6	A0A6J2G3F5
MGKEKTHINIVVIGHVDSGKSTTTGHLIYKCGGIDKRTIEKFEKEAAEMGKGSFKYAWVLDKLKAERERGITIDISLWKFETTKYYITIIDAPGHRDFIKNMITGTSQADCAVLIVAAGVGEFEAGISKNGQTREHALLAYTLGVKQLIVGINKMDSTEppYSEKRYDEIVKEVSAYIKKIGYNPATVPFVPISGWHGDNMLEPSPN--------------------------------------------------AEAFGNDPRVELAWAMKAHQHAQVYFNLISSVDPKFLNLTKVDDQIYEEFRKTFRDLK----IDVLDPEELKSEPAKAKWRPFCLRFEGVVEDFNYGTLLRLDSRREYTEENTIFATRIQFFAIEIARNREGWNDAVYRGK
>K5WP59	K5V3G3
MGKEKTHVNVVVIGHVDSGKSTTTGHLIYKCGGIDKRTIEKFEKEAAELGKGSFKYAWVLDKLKAERERGITIDIALWKFETPKFMVTVIDAPGHRDFIKNMITGTSQADCAILIIAGGTGEFEAGISKDGQTREHALLAFTLGVRQLIVAVNKMDTTKWSEDRFNEIVKETSTFIKKVGYNPKSVAFVPISGWHGDNMLEESENMPWYKGWTKETKAGVVKGKTLLDSIDAIEPPVRPSDKPLRLPLQD----------------------AQNMAETYWNLIEKVNPRDLKLTKQDDEIFEHFKNDFPElfVEPYDKIQTLDESLMKSKDGKERWRKFIESYKDTIKDYNFGSLIRTNAHGEYSETNTIFSTR-----------------------
>S9XC97	S9W5N7
MGKEKGHINIVVIGHVDSGKSTTTGHLIYKCGGIDKRTIEKFEKEATELGKGSFKYAWVLDKLKAERERGITIDIALWKFETPKYYVTVIDAPGHRDFIKNMITGTSQADCAILIIGGGTGEFEAGISKDGQTREHALLAYTLGVKQLIVAVNKMDSVNYSQARFEEIIKETSNFVKKVGFNPKTVPFVPVSGFQGDNMIEPTTNMTWYQGWQKETKAGVVKGKTLLEAIDAIEPPARPVEKPLRLPLQDMSTnIEAEKAENAAEIEMQFAVKAVEQAQIYWSLLGMRKGTELRLTKYDDEIFEDLKKTFPEFEDPKTAEFVNEEEMKSAKGKAAWRPFMMRYQKKIDDYNFGTLLRVRNTDEYEQDTTIFVPRMQFFAFEIARNKYGLNDWI----
>E9EUU8	E9F3U5
MGKdDKTHINVVVIGyvseptlfavpsfHVDSGKSTTTGHLIYQCGGIDKRTIEKFEKEAAELGKGSFKYAWVLDKLKAERERGITIDIALWKFETPKYYVTVIDAPGHRDFIKNMITGTSQADCAILIIAAGTGEFEAGISKDGQTREHALLAYTLGVKQLIVAINKMDTTKWSEARYQEIIKETSNFIKKVGYNPKTVAFVPISGFHGDNMLQASTNCPWYKGWEKETKAGKSTGKTLLEAIDAIEPPKRPTDKPLRLPLQD-ANFNAEDAGNMEDMEKQFAVKVVQHMQTYWSILEKVKGSTLRLTKMDDEIYSHLKEAFPEFDPAATV---DEDEMKSKDGKERWRNFMMAYEKKVDDYNFGTMVRNNAKAEYEENTTIF--------------------------
>A0A177AFR9	A0A177AHB1
MGKEKLHINVVVIGHVDSGKSTTTGHLIYKCGGIDKRTIEKFEKEAAELGKGSFKYAWVLDKLKAERERGITIDIALWKFETPKYYVTVIDAPGHRDFIKNMITGTSQADCAILIIAAGTGEFEAGISKDGQTREHALLAYTLGVRQIIVAINKMDTTKWSEARFNEIIKETTNFIKKVGYNPKSIAFVPISGFNGDNMIDVSANCPWYKGWEKETKEGKKSGKTLLEAIDGIDPPSRPTDKPLRLPLQD---FNAEEADNLEDIEKQFAVKAVQHMSTYWAILEKVKGSSLKLTKMDDDIYEHLRKDLPEFDPAATI---NEDEMKSKLGKEKWRNFMMFYDKKIDDYNFGTMLRTSPTEEYTQDGTIFVPRMQFYAVEIARNRNGLNDWI----
>A0A397THM7	A0A397TGW6
MGKEKTHVNVVVIGHVDSGKSTTTGHLIYKCGGIDKRTIEKFEKEAAELGKGSFKYAWVLDKLKAERERGITIDIALWKFETPKYYVTVIDAPGHRDFIKNMITGTSQADCAILIIAAGTGEFEAGISKDGQTREHALLAYTLGVKQLIVAVNKMDTTGWSEERFNEIIKEVSGFIKRVGYNPKTVAFVPISGWHGDNMLEESTNMTWFKGWEKEVKGGnKVKGKTLLEAIDSIEPPSRPTDKPLRLPLQDMALPSADELEQLPEIEKQWAVKATQYAETYFNLISSTDGKSLRLTPIDKEIYQDFQNTFPNFSLIE----INETEMKSTEGKEIWRNWIMKYEKRVNDYNFGTLLRRNVNGDYTEENTMFGKSI-FYAIEIARNKQGLNSHLFRKK
>E1F898	E1EWQ4
--EKRKNLNIVFIGHVDAGKSTISGHLVSDLGKLDKRQLEKLEQQAKALNRESWKYAFAMDTSEEERERGKTVECARESFLTPNgRRIVIIDAPGHKGFVHNMISGAAQADTAILVISARKGEFESGFERGGQTSEHALLAYVNGIKQIVCLINKMDdiTVEYCKKRYDLIVSQLKLYLENVGYASKNIFFLPISGFTGENLISAKELNPKLSEW--------YSGPSFLDLLDELKVPKRDTKSPL---------------ENERSIEERWAKTAAKYAEIIEKLLVSAGRKsmdhlhRMRFTPMDNEMYRIFRTAFPEL----NIKCIDVASLKSAEEKAKWYLILESWKDSLKDYNTGTLLRIDCTAPLSPENSCIVPRSQFYCIEIARCREGLNDEFV---
>D4D9B1	D4CZ72
MGKdDKGHINLVVIGHVDSGKSTTTGHLIYKCGGIDQRTIEKFEKEAEELGKKSFKYAWVLDKLKAERERGITIDIALWKFETPKYNVTVIDAPGHRDFIKNMITGTSQADCAILIIAAGTGEFEAGISKDGQTREHALLAFTLGVKQLIVAINKMDTTGWSEERFKEIIKEVTSFIKKVGYDPKGVPFVPISGFNGDNMIEASTNCPWYKGWNKETKAGGAKtGKTLLDAIDAIDMPTRPTDKPLRLPLQDLGSFDPETAQNLED-----------QMSTYWAILERAPGSKLRLTKLDDEIYESFKTEFPDFDPAATI---NEDEMKSKAGKEKWRNWMKQYEERVADYNFGTLLRANPKFEYGEKETIFVVRMQFYAIEIAR-------------
>A0A7K9KHB1	A0A7K9JX72
--RDKPHVNVGTIGHVDHGKTTLTAaitRVLSAGGGAQFRPYEE------------------IDSAPEEKARGITINAAHVEYSTGNRHYGHTDCPGHADYVKNMITGTAPLDGAILVVAATDGQMP-------QTREHLLLARQVGVQHVVVYLNKADAVP-DPELLPLVELEVRELLTEFGFDGEKTPVVV-----GSALCALQ---------DRDPELGLQSVLKLLEAVDShIPQPPRDLERPCLLPIE--------------------------------QLISSVDPKFLKLTKVDDRIYEEFRRTFRDL----RVDVLDPEELKSEAAKAKWRPFCLRFEGVVEDFNYGTLLRLDSRREYTEENTIF--------------------------
>A0A1E4TMS4	A0A1E4TPD2
MGKEKLHVNVVVIGHVDSGKSTTTGHLIYKCGGIDKRTIEKFEKEAAELGKGSFKYAWVLDKLKAERERGITIDIALWKFETPRYHVTVIDAPGHRDFIKNMITGTSQADCAILIIAGGTGEFEAGISKDGQTREHALLAYTLGVRQLIVAINKMDSVKWSEQRFEEIVKETSNFIKKVGYNPKTVPFVPISGWNGDNMIEPSANCPWYKGWQKEGKSGVSKGKTLLEAIDAIDPPSRPTDKALRLPLQDLSTFNAETAENSEDIEKQFAVVAVEQAETYWKLISKIPGSRLKLTSYDDEIFDELIKHFPEFEDPNYVKVINENDLKNNVAKNKWRNYLKLFEKKIEDYNFGTLMRISSDGEYDQEGTIFVLRLQFYAIEICRNRYGLNDWIV---
>S7S0A1	S7RE77
MGKEKIHVNVVVIGHVDSGKSTTTGHLIYKCGGIDKRTIEKFEKEAAELGKGSFKYAWVLDKLKAERERGITIDIALWKFETPKYMVTVIDAPGHRDFIKNMITGTSQADCAILIIAAGTGEFEAGISKDGQTREHALLAFTLGVRQLVVAVNKMDTTKWSEDRFNEIIKETSTFIKKVGYNPKAVPFVPISGWHGDNMLEESSNMPWYKGWTKETKAGVVKGKTLLDAIDAIEPPTRPSDKPLRLPLQD---FDPNNAQNLIEIEKQFAVKAVEHAQTYWNLLEKIPPRQLKLTQYDDEIFEHVMKDFPElaQEPYDKLTKIDEDWLKSKEGKDRWRKFIAPYEKKIKDYNFGSLIRTDAREEYAELNTIFVTRIQFYAYEICRNRLGLND------
>R0K3T6	R0I7I4
-----SNKTLVVAG---SGATMATGNLIYRLGGINLQDLEKLHQKSIN------SYEKAVQELKDTNE---------LYFYTPRHRVTVKDR-------------VESADGLLLVVTPPLQAGDAFFTKDFVDEIKSSESFFMKGKAIIL-IKTPETHELSESEYNDSVRSIKAALQNLGISAESTPFIP-SDLHGENFIELSSKTPWY------------------------------------------ASINPEETENLEDIEKQFAVKVVQHMETYWKILEKVPGSKLRLTKIDDEIYEHLKKDFPEF---DAAATLNEDEMKSKQGKERWRKFITEYEKKIEDYNFGTMLRADPKTEYSQEGTIFAVRMQFYAIEIARNREGLNDWIYEQ-
>UPI00144ADDA8	UPI00144AEBC1
MGKEKMHINVVVIGHVDSGKSTTTGHLIYKCGGIDKRTIEKFEKEAAELGKGSFKYAWVLDKLKAERERGITIDIALWKFETPKYYVTVIDAPGHRDFIKNMITGTSQADCAILIIAAGTGEFEAGISKDGQTREHALLAYTLGVKQLIVAINKMDTTKWSESRFQEIIKETSNFIKKVGYNPKTVPFVPISGFNGDNMIDVSTNCPWYKGWEKETKT-KASGKTLLEAIDAIDPPSRPSDKPLRLPLQD--------------IEKQFAVKVVQHMETYWKILQFKRGSELKLTKYDDEILEHFKKDFPEFDPKTTI---NEDDMKSKEGKERWRKFIMKYEKKIEDFNFGAMLRSNPAFEYGEKETIFAVRMQFYAIEIVRNREGLNDWI----
>N1Q4H9	N1Q025
MGKEKIHINVVVIGHVDSGKSTTTGHLIYKCGGIDKRTIEKFEKEAAELGKGSFKYAWVLDKLKAERERGITIDIALWKFETPKYYVTVIDAPGHRDFIKNMITGTSQADCAILIIAAGTGEFEAGISKDGQTREHALLAYTLGVKQLIVAINKMDTTKWSEDRFNEIIKETSNFIKKVGYNPKTVPFVPISGFNGDNMIDVSSNCPWYKGWEKETKSKVT-GKTLLEAIDGIDPPSRPSDKPLRLPLQD----NAETADNFEEIEKQFAVKVVEHMSTYWSILEKIPGSTLRLTKYDDEILEHFNKEFPDF-DLKAT--IVEDDMKSKAGKEKWRNFINEYEQKIEDYNFGAMLRANPAWEYGEKETIFAVRMQFYAVEIARNRAGLNDWV----
>UPI00067D58E9	UPI00067B69CF
MGKEKTHINIVVIGHVDSGKSTTTGHLIYKCGGIDKRTIEKFEKEAQEMGKGSFKYAWVLDKLKAERERGITIDIALWKFETAKYYVTIIDAPGHRDFIKNMITGTSQADCAVLIVAAGTGEFEAGISKNGQTREHALLAFTLGVKQLIVGVNKMDSTEppYHEARYEEIKKEVSSYIKKIGYNPATVAFVPISGWHGDNMLEPSDKMPWFKGWNIERKEGKVEGKTLIEALDAIQPPSRPTEKPLRLPLQD----------NDETLEHMWAARAMEHSDIYFNMLCSVDTRWLRLTPHDDLIYTHFRQDFPDL-DVKYIK---ENEIKNSTNKARWRLFCEKFKMTVEDYSFGTLLRADTNGDYSEENTILVPRVQFYAIEIARNREGLNN------
>A0A1E3P4R1	A0A1E3NY28
-GKEKSHVNVVVIGHVDSGKSTTTGHLIYKCGGIDKRTIEKFEKEAAELGKGSFKYAWVLDKLKAERERGITIDIALWKFETPKYHVTVIDAPGHRDFIKNMITGTSQADCAILIIAGGIGEFEAGISKDGQTREHALLAYTLGVKQLIVAINKMDSVKWDESRFEEIVKETSNFIKKVGYNPKTVPFVPISGWNGDNMIEPSTNCPWYKGWKKETKAGEAKGKTLLEAIDAIDPPSRPTDKPLRLPLQDMSTFNAETAENLEDIEKQFAVKAVHQAETYWNLLTKIKGSKLKLTKYDDDIYDLLVEKFPEFKDPEYARSINEDEMKSKTGKERWRLFCEEF-KHIEDYNFGTLLRTKSDSEYDQETTIFVVRIQFYAIEIVRNRAGQNDWIYGK-
>A0A067TMC2	A0A067T167
------------------------GRLLYELGLLDEKTRRANERGSEKIGKSSFSWAWGLDGTAEERERGITMDVALQTIETPHRQITVLDAPGHKDFIPNMISGASQADCALLVVDATTGEFESGFQKGGQTREHLLLVRSLGVSQVIVAVNKLDQVDWSERRYEDISAELRPFLTQSGFQLSKSKFVPVGAMQGVNLVgreglAASSLSKWY------------SGPTLVELLDELVPPIRDISAPLRIPI-----FDPNNAQNLMEIEKQFAVKAVEQAQTYWNLLEKVDPKDLKLTKIDDEIFEHTMTLFPELNEppYDKLVKIDEDWMKSADGKKRWREFSESYKDKVMEYNFGSLIRTDARDEYGEANTIFVTRIQFYAFEIARNKLGLNE------
>A0A0C2YEH3	A0A0C3CAJ0
MGKEKTHVNVVVIGHVDSGKSTTTGHLIYKCGGIDKRTIEKFEKEAAELGKGSFKYAWVLDKLKAERERGITIDIALWKFETPKYLVTVIDAPGHRDFIKNMITGTSQADCAILIIAGGTGEFEAGISKDGQTREHALLAFTLGVRQLIVAVNKMDTTKWSEDRFTEIIKETSTFIKKVGYNPKTVAFVPISGWHGDNMLEESKNMPWYKGWSRETKAGVVKGKTLLDAIDAIEPPVRPSDKPLRLPLQD---FDPNNAQNLMEIEKQFAVKAVEQAQTYWNLLEKINPKDLKLTKYDDEIFEHMMKTFPELSEApyDKLVQLDEDWMKSAEGKTKWRNFIESYKDKVKDYNFGSLIRTDARDEYGEKNTIFVTRIQFYAFEIARNRLGLNE------
>C6F070	A0A077WWS5
------------------GKSTTTGHLIYKCGGIDKRTIEKFEKEAAELGKGSFKYAWVLDKLKAERERGITIDIALWKFETPKYHVTVIDAPGHRDFIKNMITGTSQADCGILIIAAGTGEFEAGISKDGQTREHALLAFTLGVRQLIVAINKMDSTKYSEARYNEIVKEVSTFVKKIGFNPKSVPFVPISGWNGDNMLEESTNMPWFKGWTKETKAGAKSGKTLLEAIDNIDPPVRPSDKPLRLPLQD-----AEDLEQLEDIEKQWAVKAMHHAETYYKLITSVDMRKFPLTKIDDEIYEDFEATFPEID----VKHLNDEHFKTPKAKEKWRNWVNKYEKRVNEFNFGSLIRIDYREDYLEQNTMFGVRMQFYAIEIARNKKGLNE------
>UPI0018732DA5	UPI0018729BA7
MGKEdKTHINVVVIGHVDSGKSTTTGHLIYQCGGIDKRTIEKFEKEAAELGKGSFKYAWVLDKLKAERERGITIDIALWKFETPKYYVTVIDAPGHRDFIKNMITGTSQADCAILIIAAGTGEFEAGISKDGQTREHALLAYTLGVKQLIVAINKMDTTKWSEDRYQEIIKETSNFIKKVGYNPKTVAFVPISGFHGDNMLAPTTNASWYKGWEKEGKGGKVTGKTLLEAIDSIEPPKRPTDKPLRLPLQD-NNFNAEEADNLED-----------HMETYWKILEKVKGSSLRLTKIDDEIYEHLQTDFPEFDPAATI---NEDEMKSKNGKERWRKFMMAYEKRVDDYNFGTMVRSKPDVEYGQHDVIFVPRMQFYAIEIARNRKGLNDWI----
>A0A1L9X332	A0A1L9X662
MGKeERSHINIVVIGHVDSGKSTTTGHLIYKCGGIDQRTIEKFEKEAAELGKGSFKYAWVLDKLKSERERGITIDIALWKFQTAKYEVTVIDAPGHRDFIKNMITGTSQADCAILIIASGTGEFEAGISKDGQTREHALLAFTLGVRQLIVALNKMDTCKWSEDRYNEIVKETSNFIKKVGYNPKAVPFVPISGFNGDNMLEVSSNCPWYKGWEKETKAGKSTGKTLLEAIDAIEPPVRPSNKPLRLPLQD---FDPETAENLDDMEKQFAVKAVEHLMTYWAILEKVRGSQLRLTKMDDEIYESFMKEFPDFDPAETL---NEDTMKSKEGKEKWRNWMNQYEKTVTDFNFGTMLRSNPKFEYDQETTIFAMRMQFYAIEIARNRAGLNDWI----
>A0A058ZDA2	A0A058ZEF0
MGKEKLHVNIVVVGHVDSGKSTTTGHLIYKLGGIDQRTIEKFEKDANDIGKGSFKYAWVLDKLKSERERGITIDIALWKFETSKYYVTVIDAPGHRDFIKNMITGTSQADCAILIIPAGTGEFEAAVSKDGQAREHALLCYTLGVRQMIVAVNKMDSCQYSEARFTEIKEDVANFIKRVGYKPESVAFIPITGFHGDNMIEPTTNMSWWKGFEITRGSAKLTGLTLLDALNHIEPPSRPTDKPLRLPLQDMSSIDPNALGNNQDIELAWAELAFKFAETHEKLLSRIDGSKLRLTRIDDAIYEHFRKEFPDF-DLSSV---DDDILKGTEAKKaKWREFCNKYEHQVEDFSAGTLLRSKCTEGYSQENTILVVRIQFYAIEIARNREGHN-------
>N1QM55	N1QGM8
MGKEKTHINVVVIGHVDSGKSTTTGHLIYKCGGIDKRTIEKFEKEAAELGKGSFKYAWVLDKLKAERERGITIDIALWKFETPKYYVTVIDAPGHRDFIKNMITGTSQADCAILIIAAGTGEFEAGISKDGQTREHALLAYTLGVKQLIVAINKMDTTKWSEDRFNEIIKETSSFIKKVGYNPKTVPFVPISGFNGDNMIDNSTNCPWYKGWEKETKTKST-GKTLLEAIDAIDEPARPTDKPLRLPLQD----NAEDADNFEEIEKQFAVKVVEHMSTYWSILEKVPGSKLRLTKMDDEILEHFKQEFPDFDPKATI---NEDEMKSKAGKERWRNFINAYETKIEDYNFGAMVRNSPAVEYGEKETIFAVRMQFYAIEIARNRAGLNDWI----
>UPI0004409613	UPI0004408AB9
----KQHLNIVFIGHVDAGKSTMGGNILFLTGMVDKRTMEKYEKEAKDAGNESWYLSWALDSTPSERDKGKTIEVGRGYFETDTRRYTILDAPGHKTYVPNMISGAAQADVSVLVVSARKGEFETGFEKGGQTREHVMLVKTAGVAKLVIAINKMDdtTVQWDKARYDEIVNKITPFIKASGYNPKTdLLFVPVSAQTGQNLKDRVSKsvAPWY------------DGPSLLELLDKMPMVNRKVLGPLMLPI--MSTqFDPNNAQNLVEIEKQFAVKAVEHAQVYWNLLEKVQPRELRLTKIDDEIFNDLSEKFPELvkEPYDGLIKLNEEWMKSPDGKKRWREFIEAYNDKVKDYNFGSLIRTDCRDEYGEKNTIFVTRMQFCAIEIARNRLGLND------
>E0YRV8	A0A395SHP1
-------------------KSTTTGHLIYQCGGIDKRTIEKFEKEAAELGKGSFKYAWVLDKLKAERERGITIDIALWKFETPRYYVTVIDAPGHRDFIKNMITGT---------------------------------------------------------------------------------------------------------------------------------------------------FDAENAQNNEDIEKQFAVKVVQHMQTYWSILERVKGSTLRLTKIDDEIMEHLKEAFPEFDPAAKV---NEDEMKSKDGKARWREFMMKYEKKVDDYNFGTMVRDSPKVEYEENTTIFVPRMQFYAFEIARNRAGLNDWIYEQ-
>UPI000867F93E	A0A0E9NIK4
--RSKPHLNIGTIGHVDHGKTTLTAAI---------------TKTLAAKGQAAFLDYNQIDKAPEEKARGITISTAHVEYQTDKRHYAHVDCPGHADYIKNMITGAAQMDGAIIVVSATDGQMP-------QTREHLLLAKQVGIQHLVVFINKVDAVD-DKDMFELVEMEMRDLLTSYGFDGEGTPII------FGSALAALEG--------RDPEIGEQAIAKLMDAIDEhIPEPPRDLDKPFLMPVED---FDAETADNLEEIEKQFAVKAIEHAQVYWNILEKMPGSQLKLTRLDDEIIEHLKEVFPDLV-ASNGATIDENEMKSHAGKNKWRPFLMKYEKLVDDYNFGTLLRTDAKAEYEEHTTIFVPRMQFFAIEILRNRAGLNDWICQKK
>A0A2A9P1D4	A0A2A9NIK9
MGKEKTHVNVVVIGHVDSGKSTTTGHLIYKCGGIDKRTIEKFEKEAAELGKGSFKYAWVLDKLKAERERGITIDIALWKFETPKYMVTVIDAPGHRDFIKNMITGTSQADCAILIIAGGTGEFEAGISKDGQTREHALLAFTLGVRQLIVAVNKMDTTKWSEDRFNEIVKETSNFIKKVGYNPKAVAFVPISGWHGDNMLEESSNMTWYKGWTKETKAGVVKGKTLLDAIDAIEPPVRPSDKPLRLPLQD---FDPQNAQNLVEIEKQFAVKAVEHAQTYWNLLEKVPPKELKLTKFDDEIFEHTMKTFPEMAEPphDKLVKLDEDWMKSPDGKKRWRDFIQEYEKKIKDFNFGSLIRTDSREEYGEANTIFVTRIQFYAIEISRNRLGLND------
>A0A6A6TYU5	A0A6A6U277
MGKEKLHINVVVIGHVDSGKSTTTGHLIYKCGGIDKRTIGSY---SAELGKGSFKYAWVLDKLKAERERGITIDIALWKFETPRYYVTVIDAPGHRDFIKNMITGTSQADCAILIIAAGTGEFEAGISKDGQTREHALLAYTLGVKQLIVAINKMDTTKWSEDRFNEIIKETSSFIKKVGYNPKHVAFVPISGFNGDNMIDVSPNCPWYKGWEKEIKV-KASGKTLLEAIDAIEPPSRPTDKPLRLPLQD---FDAENADNFEDIEKQFAVKTVQHMMTYWQLLENIPGSKLRLTKFDDEIHEHLKTAFPDFDPAATI---DEDKMKSKGGKELWRNFMNEYENKIEDYNFGTMLRSNAKFEYGEKETIFAMRMQFYAIEIARNKLGLNDWI----
>A0A6G1I677	A0A6G1I3R9
MSREKLHINVVVIGHVDSGKSTTTGHLIYKCGGIDKRTIEKFEKEAAELGKGSFKYAWVLDKLKAERERGITIDIALWKFETPRYYVTVIDAPGHRDFIKNMITGTSQADCAILIIAAGTGEFEAGISKDGQTREHALLAYTLGVKQLIVAINKMDTTKWSEERFNEIIKETSNFIKKVGYNPKHVPFVPISGFNGDNMIDSSPNCPWYKGWEKETKTKST-GKTLLEAIDAIDPPSRPTDKPLRLPLQD-ANFNAAEAPNLEDMEKQFAVKTVQQMMTYWKILEAVPGSTLTLTKIDDEIHEEFRKDFPEFDPAATI---NEDEMKNKENKERWRKFIAKFEKRVDDYNFGTMLRSNPKFEYGEDETIFAVRMQFYAIEIARNHAGLNDWINQQ-
>A0A4U0TQK8	A0A4U0UDR0
MGKEKMHINVVVIGHVDSGKSTTTGHLIYKCGGIDKRTIEKFEKEAAELGKGSFKYAWVLDKLKAERERGITIDIALWKFETPKYYVTVIDAPGHRDFIKNMITGTSQADCAILIIAAGTGEFEAGISKDGQTREHALLAYTLGVKQLIVAINKMDTTKWSEDRYNEIIKETSNFIKKVGYNPKHVPFVPISGFNGDNMIDASSNCPWYKGWEKEIKSKVT-GKTLLEAIDGIEPPSRPTDKPLRLPLQD---------DNFEEIEKQFAVKVVEHMTTYWAILEKMPGSKLRLTKFDDDILDHFKREFPDY-DLKAT--IDEDSMKSKEGKERWRNFINEYEKKVDDYNFGTMLRANPAWEYGEKESIFAVRMQFYAIEIARNRAGLNDWI----
>A0A6A5T1D0	A0A6A5SLR9
MGKEKMHINVVVIGHVDSGKSTTTGHLIYKCGGIDKRTIEKFEKEAAELGKGSFKYAWVLDKLKAERERGITIDIALWKFETPKYYVTVIDAPGHRDFIKNMITGTSQADCAILIIAAGTGEFEAGISKDGQTREHALLAYTLGVKQLIVAINKMDTTKWSEDRYQEIIKETSNFIKKVGYNPKHVPFVPISGFNGDNMIDNSPNCPWYKGWEKETKTKTT-GKTLLEAIDAIDPPSRPTDKPLRLPLQD-AAINPEETENFEDIEKQFAVKVVQHMETYWKILEKVPGSKLRLTKIDDEIYAHLKKEFPEF-DASAI--VNEDDMKSKEGKERWRKFIAEYENKVEDYNFGTMLRADTKAEYSETGTIFAVRMQFYAIEIARNREGLNDWI----
>A0A1Q8S750	A0A1Q8S6B5
MGKeEKTHINVVVIGHVDSGKSTTTGHLIYQCGGIDKRTIEKFEKEAAELGKGSFKYAWVLDKLKAERERGITIDIALWKFETPKYYVTVIDAPGHRDFIKNMITGTSQADCAILIIAAGTGEFEAGISKDGQTREHALLAYTLGVKQLIVAINKMDTTKWSEARYEEIIKETSNFIKKVGYNPKTVAFVPISGFHGDNMLAPTTNAPWYKGWEKETKGGKATGKTLLEAIDSIEPPKRPTDKPLRLPLQD-ANFNAEEADNLEDIEKQFAVKVVQHMETYWNILEKVKGSTLRLTKIDDEIYEHLMTDFPEFDPAATI---NEDEMKSKVGKERWRKFMMAYEKKVDDYNFGTMVRANPKFEYGQNDVIFVPRMQFYAIEIARNRKGLNDWI----
>A0A166SNS6	A0A166V8H1
---------------------------------------------------------------------------------------------------------TTTPDAALWVV-------DATDSDKGNASSEALISLisnkQLQPRElLVVVINKMDSVDWSEQVFMDFANTFSHIAE---LTPARIGLVPVSALDGDNILDYPSEIDWIMGLSPSNdigKAGIALNVPLMEVL---------------------TNFNAQDADNLEDIEKQFAVKVVQHMETYWNILEKVKGSSLRLTKIDDEIYEHLQRDFPEFDPAATI---NEDEMKSKDGKERWRKFMMAYEKKVDDYNFGTMVRASPKFEYGQNEVIFAPRMQFYAIEIARNRKGLNDWI----
>M2M0T3	M2MDR6
MGKEKTHINVVVIGHVDSGKSTTTGHLIYKCGGIDKRTIEKFEKEAAELGKGSFKYAWVLDKLKAERERGITIDIALWKFETPKYYVTVIDAPGHRDFIKNMITGTSQADCAILIIAAGTGEFEAGISKDGQTREHALLAYTLGVKQLIVAINKMDTTKWSEDRFNEIIKETSNFIKKVGYNPKTVPFVPISGFNGDNMIDVSTNCPWYKGWEKETKTKST-GKTLLEAIDAIDPPSRPTDKPLRLPLQD----NPEEADNFEEIEKQFAVKVVEHMSTYWSILEKLPGSKLRLTKYDDDILEHFRREFPDF-DLKAT--INEDEMKSKEGKERWRNFINEYEKKVEDYNFGTMLRANPAWEYGEKETIFAVRMQFYAVEIARNRAGLNDWI----
>A0A6A6F5X1	A0A6A6FG26
MGKEKTHINVVVIGHVDSGKSTTTGHLIYKCGGIDKRTIEKFEKEAAELGKGSFKYAWVLDKLKAERERGITIDIALWKFETPKYYVTVIDAPGHRDFIKNMITGTSQADCAILIIAAGTGEFEAGISKDGQTREHALLAYTLGVKQLIVAINKMDTTKWSEDRFNEIIKETSSFIKKVGYNPKTVPFVPISGFNGDNMIDNSTNCPWYKGWEKETKTKST-GKTLLEAIDAIDPPQRPTDKPLRLPLQD----NAEDADNFEEIEKQFAVKVVEHMSTYWSILEKMPGSKLRLTKYDDEILEHFTKEFPDF-DLKAT--INEDDMKSKEGKEKWRNFINAYEKKIEDYNFGAMVRANPAFEYDEKGTIFAVRMQFYALEIARNRAGLNDWI----
>A0A5E3XBL9	A0A5E3XK51
MGKEKTHVNVVVIGHVDSGKSTTTGHLIYKCGGIDKRTIEKFEKEAAELGKGSFKYAWVLDKLKAERERGITIDIALWKFETPKYMVTVIDAPGHRDFIKNMITGTSQADCAILIIAGGTGEFEAGISKDGQTREHALLAFTLGVRQLIVAVNKMDTTKWSEDRFNEIVKETSNFIKKVGYNPKAVAFVPISGWHGDNMLEESTNMPWYKGWTKETKAGVTKGKTLLDAIDAIEPPVRPSDKPLRLPLQD---FDPNTAENHQDIEKQFAVKAVEHAQTYWNLLEKVQPRELRLTQYDDAIFDHAKTDFPELfeNDFAKLRKMDEDWMKSKEGKERWRKFMAQYEKTIKDHNFGSLIRTDADGEYSERNTIFVMRMQFYVFEIARNRLGLND------
>UPI0004417C6B	UPI0004416DDE
------------------------GRLLYELGRVDEKTRQANERASDKMGKGSFSWAWGLDGTVEERERGVTMDIAQEVLETPHRRITVLDAPGHRDFIPNMISGAAQADCALLVVDAAVGEFEAGFERGGQTREHLLLVRSLGVSQVVAAVNKLDQVNWDQSRYDEICDQLKPFLAQSGFSSSKTSFVPVGAMEGINLVDRdQESAELLRTW--------YSGPSLVDLLDKLEPPARNIAAPFRFPI-----FDPNTAQNAIEIEKQFAVRAVEQAQTYWNLMERVNPRELKLTSYDDEIFEHTMKAFPELAEDNYAKLIVidEDWMKSKDGKTRWRDFMMAYEKKIKDYNFGSLIRTDCRDEYGERNTIFVTRIQFYAFEIARNRLGLND------
>A0A2S5B1B9	A0A2S5B5L4
MGKEKGHVNVVVIGHVDSGKSTTTGHLIYKCGGIDKRTIEKFEKEAAELGKGSFKYAWVLDKLKAERERGITIDIALWKFETPKYMITVIDAPGHRDFIKNMITGTSQADCAILIIASGTGEFEAGISKDGQTREHALLAFTLGVRQLIVAINKMDTCKYSGERYEEIIKETSNFIKKVGFNPKGVPFVPISGWHGDNMIEATTNMPWYKGWKKETKSGEVTGKTLLDAIDAIEPPTRPTDKPLRLPLQD---FNPEEAQNDELIEQQFAVMCFEQAEAYFNLITKMKPSELkRLTKWDDEIMEAFEKHFPDYQSDEKLRVLNEDEMKSAAGKKRWREFMLPFEKKIDEYNFGTLIRTSCEEDYSQENSIFGYRLQFYAIEIARNRRGLNDGV----
>A0A5M3MSN9	A0A5M3MKL8
----KEHLNIVFIGHVDAGKSTLGGNLLFITGQVDKRTMEKYEKEAKEAGRETWYLSWALDSTPQERAKGKTVEVGRAYFESDTRRYTILDAPGHKTYVPSMISGAAQADVAILVISARKGEFETGFERGGQTREHIMLVKTAGVSKVVIVVNKMDdpTVQWDQTRYNEIKDKMTPFVKAAGFNPKTdLTFLPVSAYTGLNLKDRVpkSTCPW---WD---------GPSFLEHMDHMPMVDRKIHAPLMVPISE---FDPNNAQNLIEIEKQFAVKAVEQAQTYWHLLEKVHPSDLKLTKLDDEIYEHTMSTFPEFAENDHAKliKLDEDFLKSEDGKKRWRDFIQSYEKKVKDYNFGSLIRTDARNEYSETNTIFVTRIQFYAVEISRNRLGLND------
>A0A2H3J1C8	A0A2H3JDQ7
MGKEKTHVNVVVIGHVDSGKSTTTGHLIYKCGGIDKRTIEKFEKEAAELGKGSFKYAWVLDKLKAERERGITIDIALWKFETPKFMVTVIDAPGHRDFIKNMITGTSQADCAILIIAAGTGEFEAGISKDGQTREHALLAFTLGVRQLIVAINKMDTTKWSEDRFNEIVKETSTFIKKVGYNPKAVAFVPISGWHGDNMLEESVNMTWYKGWTKETKAGVVKGKTLLDAIDAIEPPVRPSDKPLRLPLQD---FDPNNAQNLVEIEKQFAVKAVEHAQTYWNLLEKVEPRNLRLTKFDDEIFEHTMSEFPELSENEYAKltVLDEEWMKSAEGKERWRKFIQTYEKKVKDYNFGSLIRTDARDEYGERNTIFVTRIQFYAFEIARNRLGLND------
>A0A7U0F512	A0A2H8TFV8
------------------------------------------------------------------------IDIALWKFETAKYYVTIIDAPGHRDFIKNMITGTSQADCAVLIVAAGTGEFEAGISKNGQTREHALLAFTLGVKQLIVGVNKMDSTEppYSEARFEEIKKEVSSYIKKIGYNPAAVAFVPISGWNGDNMLEVSDKMTWFKGWNIERKEGKADGKCLIEALDAILPPSRPTDKALRLPLQD--------------VEMMWAIKAYEHAEIYFNLICSVDPKLLKLTPHDEKIYKEFRRLFPDL----QIEVLDEEDVKNDSSKIKWRRFCDLY-KNMENYNFGTLIRKDVHGDYSESNSFIVIRIQFYAIELARNREGLND------
>UPI00073D39BD	UPI00073D2712
MGKEKIHINIVVIGHVDSGKSTTTGHLIYKCGGIDKRTIEKFEKEAQEMGKGSFKYAWVLDKLKAERERGITIDIALWKFETAKYYVTIIDAPGHRDFIKNMITGTSQADCAVLIVAAGIGEFEAGISKNGQTREHALLAFTLGVKQLIVGVNKMDMTdpPYSESRFEEIKKEVSSYIKKIGYNTASVAFVPISGWHGDNMLESSPKTLWYKGWKVERKDGNAEGKTLIEALDAILPPSRPTDKALRLPLQD-----AEEFENDQSVEAIWTMEVIEHTEVYFNLLCSVDPKHLKLTPHDDHIYKTFRETFPNLK----VDKIIEDEFKSEEEKQKWRPFCEQFKDTVEDYNFGTLLRADCEGEYSEENSILTTRIQFYAIELARNREGLNDGI----
>S8EHQ7	S8EBF7
------------------------GRLLYELGRMDEKKRIANERGSSKVGKSSFSWAWELDGTTEERERGITMDIALQTLSTPHREITILDAPGHKDFVPNMISGASQADSALLVVDAATGEFEAGFQRGGQTREHLLLVRSLGVGQVIVAVNKLDQVQWEKSRYEEICDALRSFFTQSGFHPSKTKFVPVSAMAGTNLAarkgpEAAALGKWY------------SGPTLTDLLDALEPPSRNYTTPLRFPV-----FDPNNAQNLVEIEKQFAVKAVEHAQTYWNLLEKVPPRDLKLTKIDDEIFEHTMSDFPELKDSDHAKitVLDEEWMKSKDGKERWRKFIQSYEEKVKDYNFGSLIRTDAREEYGEKNTIFVTRIQFYAFEIARNRLGLND------
>A0A0C3SAH0	A0A0C3SCD1
-GKDKRSVNLVVIGkcfyhrferHVDAGKSTLMGRLLYELGIMDEKKRVANERASSKIGKSSFSWAWEFDGTTEERDRGITMDVALQTMTTPHRLITILDAPGHRDFIPNMISGASQADCALLVVDAATGEFEAGFERGGQTREHLLLVRSLGVGQVIVAVNKLDQVQWEQARYEDICSLLRPFLLQSGFQPSKTKFVPVGAMSGINLVNR-------EGEGAEVLVTWYSGPTLVDYLDELEPPTRDIMAPLRFPI-----FDPNKAQNLAEIEKQFAVKAVEHAQTYWNLLEKVPPANLKLTKQDDEIYEHFKRDFPEifVEPYERITKLDEDMMKSKEGKEKWRKFIESYKDTVKDYNFGSLIRTNARDEYSETNTIFTTRIQFYAYEIARNRLGLND------
>B0XPK2	A0A0J5PHA8
[truncated: 11,769,208 more chars]
