# Supplementary material for: Chp1 is a dedicated chaperone at the ribosome that safeguards eEF1A biogenesis
Source: Nat Commun. 2024 Feb 15;15:1382. doi: 10.1038/s41467-024-45645-w (PMC10869706; doi:10.1038/s41467-024-45645-w)
Supplement: Supplementary file 6 — Supplementary Data 3 [file 41467_2024_45645_MOESM6_ESM.zip › TEF1GTPase1250Chp1_5683f.result/TEF1GTPase1250Chp1_5683f_unrelaxed_rank_1_model_4.pdb]

MODEL     1                                                                     
ATOM      1  N   MET B   1     -17.823  -9.744  22.146  1.00 27.47           N  
ATOM      2  CA  MET B   1     -18.094  -9.471  20.738  1.00 27.47           C  
ATOM      3  C   MET B   1     -17.364  -8.214  20.277  1.00 27.47           C  
ATOM      4  CB  MET B   1     -19.597  -9.320  20.498  1.00 27.47           C  
ATOM      5  O   MET B   1     -17.591  -7.128  20.812  1.00 27.47           O  
ATOM      6  CG  MET B   1     -20.244 -10.543  19.868  1.00 27.47           C  
ATOM      7  SD  MET B   1     -22.019 -10.282  19.484  1.00 27.47           S  
ATOM      8  CE  MET B   1     -22.174 -11.289  17.983  1.00 27.47           C  
ATOM      9  N   GLY B   2     -16.060  -8.231  19.820  1.00 37.07           N  
ATOM     10  CA  GLY B   2     -15.312  -7.065  19.377  1.00 37.07           C  
ATOM     11  C   GLY B   2     -16.096  -6.178  18.428  1.00 37.07           C  
ATOM     12  O   GLY B   2     -16.878  -6.671  17.613  1.00 37.07           O  
ATOM     13  N   LYS B   3     -16.581  -5.000  18.755  1.00 48.75           N  
ATOM     14  CA  LYS B   3     -17.313  -4.041  17.933  1.00 48.75           C  
ATOM     15  C   LYS B   3     -16.730  -3.965  16.525  1.00 48.75           C  
ATOM     16  CB  LYS B   3     -17.297  -2.656  18.582  1.00 48.75           C  
ATOM     17  O   LYS B   3     -15.510  -3.904  16.355  1.00 48.75           O  
ATOM     18  CG  LYS B   3     -18.657  -2.190  19.082  1.00 48.75           C  
ATOM     19  CD  LYS B   3     -18.574  -0.812  19.725  1.00 48.75           C  
ATOM     20  CE  LYS B   3     -19.907  -0.396  20.332  1.00 48.75           C  
ATOM     21  NZ  LYS B   3     -19.813   0.923  21.026  1.00 48.75           N  
ATOM     22  N   GLU B   4     -17.407  -4.440  15.484  1.00 65.82           N  
ATOM     23  CA  GLU B   4     -16.999  -4.371  14.084  1.00 65.82           C  
ATOM     24  C   GLU B   4     -16.590  -2.952  13.697  1.00 65.82           C  
ATOM     25  CB  GLU B   4     -18.126  -4.860  13.171  1.00 65.82           C  
ATOM     26  O   GLU B   4     -17.322  -1.996  13.962  1.00 65.82           O  
ATOM     27  CG  GLU B   4     -17.976  -6.310  12.731  1.00 65.82           C  
ATOM     28  CD  GLU B   4     -19.038  -6.748  11.736  1.00 65.82           C  
ATOM     29  OE1 GLU B   4     -18.969  -7.896  11.242  1.00 65.82           O  
ATOM     30  OE2 GLU B   4     -19.945  -5.936  11.446  1.00 65.82           O  
ATOM     31  N   LYS B   5     -15.355  -2.700  13.451  1.00 74.41           N  
ATOM     32  CA  LYS B   5     -14.814  -1.401  13.062  1.00 74.41           C  
ATOM     33  C   LYS B   5     -15.389  -0.945  11.724  1.00 74.41           C  
ATOM     34  CB  LYS B   5     -13.288  -1.456  12.985  1.00 74.41           C  
ATOM     35  O   LYS B   5     -15.580  -1.756  10.816  1.00 74.41           O  
ATOM     36  CG  LYS B   5     -12.608  -1.677  14.328  1.00 74.41           C  
ATOM     37  CD  LYS B   5     -11.091  -1.601  14.207  1.00 74.41           C  
ATOM     38  CE  LYS B   5     -10.412  -1.769  15.559  1.00 74.41           C  
ATOM     39  NZ  LYS B   5      -8.924  -1.707  15.443  1.00 74.41           N  
ATOM     40  N   SER B   6     -15.824   0.281  11.709  1.00 81.02           N  
ATOM     41  CA  SER B   6     -16.278   0.868  10.453  1.00 81.02           C  
ATOM     42  C   SER B   6     -15.120   1.051   9.478  1.00 81.02           C  
ATOM     43  CB  SER B   6     -16.960   2.213  10.705  1.00 81.02           C  
ATOM     44  O   SER B   6     -13.967   1.183   9.894  1.00 81.02           O  
ATOM     45  OG  SER B   6     -16.130   3.061  11.481  1.00 81.02           O  
ATOM     46  N   HIS B   7     -15.455   1.056   8.245  1.00 75.92           N  
ATOM     47  CA  HIS B   7     -14.445   1.154   7.197  1.00 75.92           C  
ATOM     48  C   HIS B   7     -14.375   2.569   6.631  1.00 75.92           C  
ATOM     49  CB  HIS B   7     -14.736   0.154   6.077  1.00 75.92           C  
ATOM     50  O   HIS B   7     -15.409   3.190   6.371  1.00 75.92           O  
ATOM     51  CG  HIS B   7     -13.715   0.164   4.983  1.00 75.92           C  
ATOM     52  CD2 HIS B   7     -12.580  -0.554   4.821  1.00 75.92           C  
ATOM     53  ND1 HIS B   7     -13.807   0.995   3.887  1.00 75.92           N  
ATOM     54  CE1 HIS B   7     -12.769   0.785   3.095  1.00 75.92           C  
ATOM     55  NE2 HIS B   7     -12.009  -0.150   3.639  1.00 75.92           N  
ATOM     56  N   ILE B   8     -13.075   3.024   6.512  1.00 81.16           N  
ATOM     57  CA  ILE B   8     -12.897   4.316   5.860  1.00 81.16           C  
ATOM     58  C   ILE B   8     -11.803   4.212   4.799  1.00 81.16           C  
ATOM     59  CB  ILE B   8     -12.549   5.422   6.881  1.00 81.16           C  
ATOM     60  O   ILE B   8     -10.866   3.423   4.940  1.00 81.16           O  
ATOM     61  CG1 ILE B   8     -11.273   5.058   7.649  1.00 81.16           C  
ATOM     62  CG2 ILE B   8     -13.718   5.656   7.842  1.00 81.16           C  
ATOM     63  CD1 ILE B   8     -10.704   6.199   8.480  1.00 81.16           C  
ATOM     64  N   ASN B   9     -12.031   5.020   3.739  1.00 75.15           N  
ATOM     65  CA  ASN B   9     -11.037   5.138   2.678  1.00 75.15           C  
ATOM     66  C   ASN B   9     -10.273   6.456   2.770  1.00 75.15           C  
ATOM     67  CB  ASN B   9     -11.699   5.003   1.305  1.00 75.15           C  
ATOM     68  O   ASN B   9     -10.879   7.523   2.884  1.00 75.15           O  
ATOM     69  CG  ASN B   9     -12.368   3.657   1.109  1.00 75.15           C  
ATOM     70  ND2 ASN B   9     -13.614   3.674   0.652  1.00 75.15           N  
ATOM     71  OD1 ASN B   9     -11.769   2.609   1.367  1.00 75.15           O  
ATOM     72  N   VAL B  10      -8.910   6.316   2.783  1.00 78.87           N  
ATOM     73  CA  VAL B  10      -8.076   7.510   2.860  1.00 78.87           C  
ATOM     74  C   VAL B  10      -7.208   7.616   1.608  1.00 78.87           C  
ATOM     75  CB  VAL B  10      -7.189   7.503   4.125  1.00 78.87           C  
ATOM     76  O   VAL B  10      -6.713   6.606   1.101  1.00 78.87           O  
ATOM     77  CG1 VAL B  10      -6.279   8.730   4.153  1.00 78.87           C  
ATOM     78  CG2 VAL B  10      -8.054   7.447   5.383  1.00 78.87           C  
ATOM     79  N   VAL B  11      -7.192   8.842   1.111  1.00 73.15           N  
ATOM     80  CA  VAL B  11      -6.312   9.102  -0.024  1.00 73.15           C  
ATOM     81  C   VAL B  11      -5.137   9.969   0.422  1.00 73.15           C  
ATOM     82  CB  VAL B  11      -7.070   9.787  -1.183  1.00 73.15           C  
ATOM     83  O   VAL B  11      -5.310  10.904   1.207  1.00 73.15           O  
ATOM     84  CG1 VAL B  11      -7.605  11.150  -0.749  1.00 73.15           C  
ATOM     85  CG2 VAL B  11      -6.161   9.930  -2.403  1.00 73.15           C  
ATOM     86  N   VAL B  12      -3.989   9.608   0.059  1.00 75.79           N  
ATOM     87  CA  VAL B  12      -2.787  10.367   0.390  1.00 75.79           C  
ATOM     88  C   VAL B  12      -2.355  11.201  -0.814  1.00 75.79           C  
ATOM     89  CB  VAL B  12      -1.635   9.439   0.836  1.00 75.79           C  
ATOM     90  O   VAL B  12      -2.132  10.665  -1.901  1.00 75.79           O  
ATOM     91  CG1 VAL B  12      -0.408  10.256   1.235  1.00 75.79           C  
ATOM     92  CG2 VAL B  12      -2.087   8.547   1.992  1.00 75.79           C  
ATOM     93  N   ILE B  13      -2.253  12.551  -0.513  1.00 71.62           N  
ATOM     94  CA  ILE B  13      -1.909  13.485  -1.580  1.00 71.62           C  
ATOM     95  C   ILE B  13      -0.741  14.364  -1.140  1.00 71.62           C  
ATOM     96  CB  ILE B  13      -3.119  14.360  -1.978  1.00 71.62           C  
ATOM     97  O   ILE B  13      -0.485  14.513   0.057  1.00 71.62           O  
ATOM     98  CG1 ILE B  13      -3.677  15.089  -0.751  1.00 71.62           C  
ATOM     99  CG2 ILE B  13      -4.202  13.510  -2.650  1.00 71.62           C  
ATOM    100  CD1 ILE B  13      -4.832  16.031  -1.062  1.00 71.62           C  
ATOM    101  N   GLY B  14      -0.005  14.874  -2.053  1.00 69.36           N  
ATOM    102  CA  GLY B  14       1.129  15.746  -1.793  1.00 69.36           C  
ATOM    103  C   GLY B  14       2.002  15.970  -3.014  1.00 69.36           C  
ATOM    104  O   GLY B  14       1.876  15.258  -4.012  1.00 69.36           O  
ATOM    105  N   HIS B  15       2.736  17.082  -2.889  1.00 64.08           N  
ATOM    106  CA  HIS B  15       3.609  17.382  -4.019  1.00 64.08           C  
ATOM    107  C   HIS B  15       4.696  16.324  -4.172  1.00 64.08           C  
ATOM    108  CB  HIS B  15       4.241  18.766  -3.854  1.00 64.08           C  
ATOM    109  O   HIS B  15       4.949  15.550  -3.246  1.00 64.08           O  
ATOM    110  CG  HIS B  15       5.736  18.749  -3.885  1.00 64.08           C  
ATOM    111  CD2 HIS B  15       6.647  18.811  -2.885  1.00 64.08           C  
ATOM    112  ND1 HIS B  15       6.456  18.663  -5.057  1.00 64.08           N  
ATOM    113  CE1 HIS B  15       7.748  18.671  -4.775  1.00 64.08           C  
ATOM    114  NE2 HIS B  15       7.891  18.761  -3.464  1.00 64.08           N  
ATOM    115  N   VAL B  16       5.336  16.467  -5.467  1.00 54.78           N  
ATOM    116  CA  VAL B  16       6.427  15.546  -5.769  1.00 54.78           C  
ATOM    117  C   VAL B  16       7.543  15.710  -4.740  1.00 54.78           C  
ATOM    118  CB  VAL B  16       6.979  15.769  -7.195  1.00 54.78           C  
ATOM    119  O   VAL B  16       7.879  16.832  -4.354  1.00 54.78           O  
ATOM    120  CG1 VAL B  16       8.169  14.849  -7.463  1.00 54.78           C  
ATOM    121  CG2 VAL B  16       5.881  15.544  -8.233  1.00 54.78           C  
ATOM    122  N   ASP B  17       7.965  14.743  -4.138  1.00 56.14           N  
ATOM    123  CA  ASP B  17       9.097  14.688  -3.218  1.00 56.14           C  
ATOM    124  C   ASP B  17       8.688  15.132  -1.816  1.00 56.14           C  
ATOM    125  CB  ASP B  17      10.247  15.558  -3.730  1.00 56.14           C  
ATOM    126  O   ASP B  17       9.535  15.521  -1.010  1.00 56.14           O  
ATOM    127  CG  ASP B  17      11.057  14.885  -4.825  1.00 56.14           C  
ATOM    128  OD1 ASP B  17      11.031  13.640  -4.925  1.00 56.14           O  
ATOM    129  OD2 ASP B  17      11.731  15.607  -5.592  1.00 56.14           O  
ATOM    130  N   SER B  18       7.392  15.164  -1.515  1.00 60.74           N  
ATOM    131  CA  SER B  18       6.888  15.553  -0.202  1.00 60.74           C  
ATOM    132  C   SER B  18       7.095  14.442   0.821  1.00 60.74           C  
ATOM    133  CB  SER B  18       5.403  15.912  -0.283  1.00 60.74           C  
ATOM    134  O   SER B  18       7.032  14.684   2.029  1.00 60.74           O  
ATOM    135  OG  SER B  18       4.642  14.806  -0.736  1.00 60.74           O  
ATOM    136  N   GLY B  19       7.340  13.248   0.368  1.00 46.96           N  
ATOM    137  CA  GLY B  19       7.509  12.093   1.235  1.00 46.96           C  
ATOM    138  C   GLY B  19       6.236  11.285   1.408  1.00 46.96           C  
ATOM    139  O   GLY B  19       6.062  10.599   2.417  1.00 46.96           O  
ATOM    140  N   LYS B  20       5.271  11.471   0.455  1.00 59.47           N  
ATOM    141  CA  LYS B  20       3.959  10.833   0.515  1.00 59.47           C  
ATOM    142  C   LYS B  20       4.088   9.314   0.576  1.00 59.47           C  
ATOM    143  CB  LYS B  20       3.110  11.238  -0.691  1.00 59.47           C  
ATOM    144  O   LYS B  20       3.521   8.672   1.463  1.00 59.47           O  
ATOM    145  CG  LYS B  20       2.760  12.718  -0.732  1.00 59.47           C  
ATOM    146  CD  LYS B  20       1.860  13.047  -1.916  1.00 59.47           C  
ATOM    147  CE  LYS B  20       2.553  12.762  -3.242  1.00 59.47           C  
ATOM    148  NZ  LYS B  20       3.727  13.659  -3.457  1.00 59.47           N  
ATOM    149  N   SER B  21       4.879   8.803  -0.358  1.00 48.60           N  
ATOM    150  CA  SER B  21       5.031   7.354  -0.442  1.00 48.60           C  
ATOM    151  C   SER B  21       5.736   6.800   0.792  1.00 48.60           C  
ATOM    152  CB  SER B  21       5.811   6.969  -1.700  1.00 48.60           C  
ATOM    153  O   SER B  21       5.343   5.759   1.322  1.00 48.60           O  
ATOM    154  OG  SER B  21       5.104   7.352  -2.867  1.00 48.60           O  
ATOM    155  N   THR B  22       6.730   7.603   1.211  1.00 45.76           N  
ATOM    156  CA  THR B  22       7.461   7.188   2.403  1.00 45.76           C  
ATOM    157  C   THR B  22       6.556   7.219   3.632  1.00 45.76           C  
ATOM    158  CB  THR B  22       8.689   8.086   2.645  1.00 45.76           C  
ATOM    159  O   THR B  22       6.558   6.283   4.434  1.00 45.76           O  
ATOM    160  CG2 THR B  22       9.531   7.565   3.805  1.00 45.76           C  
ATOM    161  OG1 THR B  22       9.494   8.113   1.460  1.00 45.76           O  
ATOM    162  N   THR B  23       5.817   8.223   3.718  1.00 52.84           N  
ATOM    163  CA  THR B  23       4.908   8.375   4.848  1.00 52.84           C  
ATOM    164  C   THR B  23       3.820   7.305   4.815  1.00 52.84           C  
ATOM    165  CB  THR B  23       4.258   9.771   4.858  1.00 52.84           C  
ATOM    166  O   THR B  23       3.525   6.680   5.836  1.00 52.84           O  
ATOM    167  CG2 THR B  23       3.382   9.961   6.092  1.00 52.84           C  
ATOM    168  OG1 THR B  23       5.286  10.770   4.858  1.00 52.84           O  
ATOM    169  N   THR B  24       3.244   7.124   3.675  1.00 54.76           N  
ATOM    170  CA  THR B  24       2.194   6.123   3.523  1.00 54.76           C  
ATOM    171  C   THR B  24       2.728   4.727   3.834  1.00 54.76           C  
ATOM    172  CB  THR B  24       1.604   6.144   2.101  1.00 54.76           C  
ATOM    173  O   THR B  24       2.074   3.947   4.529  1.00 54.76           O  
ATOM    174  CG2 THR B  24       0.416   5.195   1.985  1.00 54.76           C  
ATOM    175  OG1 THR B  24       1.170   7.474   1.790  1.00 54.76           O  
ATOM    176  N   GLY B  25       3.902   4.401   3.316  1.00 49.83           N  
ATOM    177  CA  GLY B  25       4.539   3.125   3.599  1.00 49.83           C  
ATOM    178  C   GLY B  25       4.750   2.879   5.081  1.00 49.83           C  
ATOM    179  O   GLY B  25       4.483   1.783   5.578  1.00 49.83           O  
ATOM    180  N   HIS B  26       5.204   3.967   5.738  1.00 47.59           N  
ATOM    181  CA  HIS B  26       5.436   3.858   7.174  1.00 47.59           C  
ATOM    182  C   HIS B  26       4.129   3.636   7.928  1.00 47.59           C  
ATOM    183  CB  HIS B  26       6.139   5.111   7.700  1.00 47.59           C  
ATOM    184  O   HIS B  26       4.083   2.857   8.882  1.00 47.59           O  
ATOM    185  CG  HIS B  26       7.474   4.835   8.316  1.00 47.59           C  
ATOM    186  CD2 HIS B  26       7.814   4.130   9.420  1.00 47.59           C  
ATOM    187  ND1 HIS B  26       8.651   5.317   7.787  1.00 47.59           N  
ATOM    188  CE1 HIS B  26       9.662   4.918   8.541  1.00 47.59           C  
ATOM    189  NE2 HIS B  26       9.181   4.196   9.539  1.00 47.59           N  
ATOM    190  N   LEU B  27       3.136   4.447   7.535  1.00 50.17           N  
ATOM    191  CA  LEU B  27       1.829   4.290   8.163  1.00 50.17           C  
ATOM    192  C   LEU B  27       1.333   2.854   8.034  1.00 50.17           C  
ATOM    193  CB  LEU B  27       0.814   5.251   7.537  1.00 50.17           C  
ATOM    194  O   LEU B  27       0.841   2.273   9.004  1.00 50.17           O  
ATOM    195  CG  LEU B  27       0.462   6.493   8.357  1.00 50.17           C  
ATOM    196  CD1 LEU B  27       0.323   7.708   7.446  1.00 50.17           C  
ATOM    197  CD2 LEU B  27      -0.819   6.264   9.151  1.00 50.17           C  
ATOM    198  N   ILE B  28       1.450   2.357   6.948  1.00 48.07           N  
ATOM    199  CA  ILE B  28       0.981   1.005   6.664  1.00 48.07           C  
ATOM    200  C   ILE B  28       1.781  -0.002   7.486  1.00 48.07           C  
ATOM    201  CB  ILE B  28       1.090   0.675   5.158  1.00 48.07           C  
ATOM    202  O   ILE B  28       1.210  -0.913   8.090  1.00 48.07           O  
ATOM    203  CG1 ILE B  28       0.150   1.572   4.345  1.00 48.07           C  
ATOM    204  CG2 ILE B  28       0.786  -0.805   4.907  1.00 48.07           C  
ATOM    205  CD1 ILE B  28       0.332   1.455   2.838  1.00 48.07           C  
ATOM    206  N   TYR B  29       3.076   0.305   7.549  1.00 45.68           N  
ATOM    207  CA  TYR B  29       3.982  -0.579   8.274  1.00 45.68           C  
ATOM    208  C   TYR B  29       3.705  -0.533   9.772  1.00 45.68           C  
ATOM    209  CB  TYR B  29       5.440  -0.197   8.000  1.00 45.68           C  
ATOM    210  O   TYR B  29       3.575  -1.575  10.418  1.00 45.68           O  
ATOM    211  CG  TYR B  29       6.439  -1.028   8.768  1.00 45.68           C  
ATOM    212  CD1 TYR B  29       7.060  -0.527   9.910  1.00 45.68           C  
ATOM    213  CD2 TYR B  29       6.765  -2.315   8.353  1.00 45.68           C  
ATOM    214  CE1 TYR B  29       7.983  -1.288  10.619  1.00 45.68           C  
ATOM    215  CE2 TYR B  29       7.687  -3.085   9.055  1.00 45.68           C  
ATOM    216  OH  TYR B  29       9.202  -3.322  10.883  1.00 45.68           O  
ATOM    217  CZ  TYR B  29       8.289  -2.564  10.185  1.00 45.68           C  
ATOM    218  N   LYS B  30       3.590   0.715  10.364  1.00 43.40           N  
ATOM    219  CA  LYS B  30       3.481   0.919  11.806  1.00 43.40           C  
ATOM    220  C   LYS B  30       2.083   0.567  12.307  1.00 43.40           C  
ATOM    221  CB  LYS B  30       3.820   2.365  12.171  1.00 43.40           C  
ATOM    222  O   LYS B  30       1.915   0.158  13.457  1.00 43.40           O  
ATOM    223  CG  LYS B  30       5.304   2.615  12.393  1.00 43.40           C  
ATOM    224  CD  LYS B  30       5.540   3.861  13.237  1.00 43.40           C  
ATOM    225  CE  LYS B  30       7.021   4.068  13.529  1.00 43.40           C  
ATOM    226  NZ  LYS B  30       7.256   5.277  14.373  1.00 43.40           N  
ATOM    227  N   CYS B  31       0.965   0.854  11.591  1.00 42.98           N  
ATOM    228  CA  CYS B  31      -0.410   0.601  12.007  1.00 42.98           C  
ATOM    229  C   CYS B  31      -0.764  -0.873  11.853  1.00 42.98           C  
ATOM    230  CB  CYS B  31      -1.382   1.456  11.195  1.00 42.98           C  
ATOM    231  O   CYS B  31      -1.857  -1.297  12.235  1.00 42.98           O  
ATOM    232  SG  CYS B  31      -1.306   3.217  11.588  1.00 42.98           S  
ATOM    233  N   GLY B  32       0.120  -1.863  12.087  1.00 39.12           N  
ATOM    234  CA  GLY B  32      -0.049  -3.302  12.212  1.00 39.12           C  
ATOM    235  C   GLY B  32      -0.146  -4.010  10.874  1.00 39.12           C  
ATOM    236  O   GLY B  32      -0.577  -5.163  10.806  1.00 39.12           O  
ATOM    237  N   GLY B  33      -0.069  -3.305   9.749  1.00 36.85           N  
ATOM    238  CA  GLY B  33      -0.037  -4.128   8.551  1.00 36.85           C  
ATOM    239  C   GLY B  33       1.193  -5.012   8.468  1.00 36.85           C  
ATOM    240  O   GLY B  33       1.137  -6.113   7.916  1.00 36.85           O  
ATOM    241  N   ILE B  34       2.425  -4.514   8.891  1.00 37.50           N  
ATOM    242  CA  ILE B  34       3.656  -5.287   9.012  1.00 37.50           C  
ATOM    243  C   ILE B  34       4.212  -5.154  10.428  1.00 37.50           C  
ATOM    244  CB  ILE B  34       4.711  -4.836   7.977  1.00 37.50           C  
ATOM    245  O   ILE B  34       4.180  -4.070  11.014  1.00 37.50           O  
ATOM    246  CG1 ILE B  34       4.148  -4.950   6.556  1.00 37.50           C  
ATOM    247  CG2 ILE B  34       5.997  -5.654   8.124  1.00 37.50           C  
ATOM    248  CD1 ILE B  34       5.065  -4.386   5.479  1.00 37.50           C  
ATOM    249  N   ASP B  35       4.281  -6.241  11.236  1.00 34.05           N  
ATOM    250  CA  ASP B  35       4.884  -6.301  12.564  1.00 34.05           C  
ATOM    251  C   ASP B  35       6.129  -5.422  12.643  1.00 34.05           C  
ATOM    252  CB  ASP B  35       5.236  -7.745  12.929  1.00 34.05           C  
ATOM    253  O   ASP B  35       6.837  -5.248  11.648  1.00 34.05           O  
ATOM    254  CG  ASP B  35       5.675  -7.902  14.374  1.00 34.05           C  
ATOM    255  OD1 ASP B  35       4.842  -7.720  15.288  1.00 34.05           O  
ATOM    256  OD2 ASP B  35       6.866  -8.207  14.601  1.00 34.05           O  
ATOM    257  N   LYS B  36       6.367  -4.578  13.737  1.00 40.04           N  
ATOM    258  CA  LYS B  36       7.510  -3.701  13.973  1.00 40.04           C  
ATOM    259  C   LYS B  36       8.820  -4.400  13.623  1.00 40.04           C  
ATOM    260  CB  LYS B  36       7.538  -3.235  15.429  1.00 40.04           C  
ATOM    261  O   LYS B  36       9.711  -3.796  13.022  1.00 40.04           O  
ATOM    262  CG  LYS B  36       8.204  -1.882  15.633  1.00 40.04           C  
ATOM    263  CD  LYS B  36       8.151  -1.447  17.092  1.00 40.04           C  
ATOM    264  CE  LYS B  36       8.894  -0.136  17.313  1.00 40.04           C  
ATOM    265  NZ  LYS B  36       8.831   0.303  18.739  1.00 40.04           N  
ATOM    266  N   ARG B  37       9.024  -5.662  14.125  1.00 40.55           N  
ATOM    267  CA  ARG B  37      10.216  -6.451  13.836  1.00 40.55           C  
ATOM    268  C   ARG B  37      10.398  -6.637  12.333  1.00 40.55           C  
ATOM    269  CB  ARG B  37      10.141  -7.814  14.528  1.00 40.55           C  
ATOM    270  O   ARG B  37      11.522  -6.596  11.829  1.00 40.55           O  
ATOM    271  CG  ARG B  37      10.694  -7.817  15.944  1.00 40.55           C  
ATOM    272  CD  ARG B  37      10.624  -9.202  16.573  1.00 40.55           C  
ATOM    273  NE  ARG B  37      11.085  -9.188  17.958  1.00 40.55           N  
ATOM    274  NH1 ARG B  37      10.640 -11.421  18.346  1.00 40.55           N  
ATOM    275  NH2 ARG B  37      11.524 -10.119  20.012  1.00 40.55           N  
ATOM    276  CZ  ARG B  37      11.082 -10.243  18.769  1.00 40.55           C  
ATOM    277  N   THR B  38       9.394  -6.672  11.658  1.00 39.30           N  
ATOM    278  CA  THR B  38       9.385  -6.837  10.208  1.00 39.30           C  
ATOM    279  C   THR B  38       9.735  -5.525   9.512  1.00 39.30           C  
ATOM    280  CB  THR B  38       8.015  -7.335   9.712  1.00 39.30           C  
ATOM    281  O   THR B  38      10.509  -5.513   8.553  1.00 39.30           O  
ATOM    282  CG2 THR B  38       8.074  -7.732   8.241  1.00 39.30           C  
ATOM    283  OG1 THR B  38       7.617  -8.473  10.487  1.00 39.30           O  
ATOM    284  N   ILE B  39       9.412  -4.464  10.086  1.00 37.86           N  
ATOM    285  CA  ILE B  39       9.710  -3.149   9.530  1.00 37.86           C  
ATOM    286  C   ILE B  39      11.201  -2.852   9.676  1.00 37.86           C  
ATOM    287  CB  ILE B  39       8.874  -2.044  10.214  1.00 37.86           C  
ATOM    288  O   ILE B  39      11.841  -2.380   8.734  1.00 37.86           O  
ATOM    289  CG1 ILE B  39       7.399  -2.164   9.813  1.00 37.86           C  
ATOM    290  CG2 ILE B  39       9.424  -0.657   9.867  1.00 37.86           C  
ATOM    291  CD1 ILE B  39       6.480  -1.188  10.534  1.00 37.86           C  
ATOM    292  N   GLU B  40      11.705  -2.999  10.952  1.00 44.55           N  
ATOM    293  CA  GLU B  40      13.132  -2.782  11.170  1.00 44.55           C  
ATOM    294  C   GLU B  40      13.971  -3.634  10.220  1.00 44.55           C  
ATOM    295  CB  GLU B  40      13.508  -3.089  12.622  1.00 44.55           C  
ATOM    296  O   GLU B  40      14.978  -3.167   9.685  1.00 44.55           O  
ATOM    297  CG  GLU B  40      13.209  -1.951  13.587  1.00 44.55           C  
ATOM    298  CD  GLU B  40      13.483  -2.310  15.039  1.00 44.55           C  
ATOM    299  OE1 GLU B  40      13.323  -1.435  15.921  1.00 44.55           O  
ATOM    300  OE2 GLU B  40      13.862  -3.474  15.297  1.00 44.55           O  
ATOM    301  N   LYS B  41      13.566  -4.852   9.981  1.00 47.82           N  
ATOM    302  CA  LYS B  41      14.214  -5.742   9.022  1.00 47.82           C  
ATOM    303  C   LYS B  41      14.083  -5.206   7.600  1.00 47.82           C  
ATOM    304  CB  LYS B  41      13.621  -7.149   9.109  1.00 47.82           C  
ATOM    305  O   LYS B  41      15.053  -5.205   6.839  1.00 47.82           O  
ATOM    306  CG  LYS B  41      14.522  -8.236   8.543  1.00 47.82           C  
ATOM    307  CD  LYS B  41      13.884  -9.614   8.671  1.00 47.82           C  
ATOM    308  CE  LYS B  41      14.720 -10.684   7.983  1.00 47.82           C  
ATOM    309  NZ  LYS B  41      14.096 -12.036   8.101  1.00 47.82           N  
ATOM    310  N   PHE B  42      12.964  -4.530   7.370  1.00 45.26           N  
ATOM    311  CA  PHE B  42      12.706  -4.001   6.036  1.00 45.26           C  
ATOM    312  C   PHE B  42      13.526  -2.741   5.786  1.00 45.26           C  
ATOM    313  CB  PHE B  42      11.215  -3.702   5.855  1.00 45.26           C  
ATOM    314  O   PHE B  42      14.084  -2.563   4.701  1.00 45.26           O  
ATOM    315  CG  PHE B  42      10.389  -4.913   5.516  1.00 45.26           C  
ATOM    316  CD1 PHE B  42      10.729  -5.724   4.440  1.00 45.26           C  
ATOM    317  CD2 PHE B  42       9.273  -5.241   6.274  1.00 45.26           C  
ATOM    318  CE1 PHE B  42       9.966  -6.846   4.123  1.00 45.26           C  
ATOM    319  CE2 PHE B  42       8.506  -6.361   5.964  1.00 45.26           C  
ATOM    320  CZ  PHE B  42       8.854  -7.161   4.888  1.00 45.26           C  
ATOM    321  N   GLU B  43      13.471  -1.859   6.820  1.00 44.69           N  
ATOM    322  CA  GLU B  43      14.252  -0.630   6.710  1.00 44.69           C  
ATOM    323  C   GLU B  43      15.737  -0.934   6.533  1.00 44.69           C  
ATOM    324  CB  GLU B  43      14.038   0.254   7.941  1.00 44.69           C  
ATOM    325  O   GLU B  43      16.412  -0.302   5.719  1.00 44.69           O  
ATOM    326  CG  GLU B  43      12.855   1.204   7.819  1.00 44.69           C  
ATOM    327  CD  GLU B  43      12.661   2.081   9.045  1.00 44.69           C  
ATOM    328  OE1 GLU B  43      11.863   3.044   8.982  1.00 44.69           O  
ATOM    329  OE2 GLU B  43      13.313   1.805  10.076  1.00 44.69           O  
ATOM    330  N   LYS B  44      16.261  -1.903   7.363  1.00 55.13           N  
ATOM    331  CA  LYS B  44      17.653  -2.322   7.230  1.00 55.13           C  
ATOM    332  C   LYS B  44      17.916  -2.929   5.855  1.00 55.13           C  
ATOM    333  CB  LYS B  44      18.019  -3.326   8.325  1.00 55.13           C  
ATOM    334  O   LYS B  44      18.924  -2.618   5.216  1.00 55.13           O  
ATOM    335  CG  LYS B  44      19.475  -3.264   8.760  1.00 55.13           C  
ATOM    336  CD  LYS B  44      19.763  -4.242   9.892  1.00 55.13           C  
ATOM    337  CE  LYS B  44      21.235  -4.233  10.280  1.00 55.13           C  
ATOM    338  NZ  LYS B  44      21.520  -5.185  11.395  1.00 55.13           N  
ATOM    339  N   GLU B  45      16.927  -3.683   5.443  1.00 52.93           N  
ATOM    340  CA  GLU B  45      17.072  -4.341   4.147  1.00 52.93           C  
ATOM    341  C   GLU B  45      16.914  -3.344   3.002  1.00 52.93           C  
ATOM    342  CB  GLU B  45      16.054  -5.475   4.002  1.00 52.93           C  
ATOM    343  O   GLU B  45      17.629  -3.422   2.002  1.00 52.93           O  
ATOM    344  CG  GLU B  45      16.482  -6.774   4.669  1.00 52.93           C  
ATOM    345  CD  GLU B  45      15.449  -7.883   4.540  1.00 52.93           C  
ATOM    346  OE1 GLU B  45      15.681  -8.993   5.071  1.00 52.93           O  
ATOM    347  OE2 GLU B  45      14.400  -7.640   3.902  1.00 52.93           O  
ATOM    348  N   ALA B  46      15.982  -2.384   3.212  1.00 48.27           N  
ATOM    349  CA  ALA B  46      15.812  -1.316   2.230  1.00 48.27           C  
ATOM    350  C   ALA B  46      17.072  -0.462   2.125  1.00 48.27           C  
ATOM    351  CB  ALA B  46      14.611  -0.446   2.594  1.00 48.27           C  
ATOM    352  O   ALA B  46      17.483  -0.084   1.026  1.00 48.27           O  
ATOM    353  N   ALA B  47      17.613  -0.074   3.356  1.00 55.79           N  
ATOM    354  CA  ALA B  47      18.866   0.675   3.380  1.00 55.79           C  
ATOM    355  C   ALA B  47      19.982  -0.101   2.686  1.00 55.79           C  
ATOM    356  CB  ALA B  47      19.264   1.002   4.817  1.00 55.79           C  
ATOM    357  O   ALA B  47      20.801   0.482   1.971  1.00 55.79           O  
ATOM    358  N   GLU B  48      19.967  -1.460   2.881  1.00 57.21           N  
ATOM    359  CA  GLU B  48      20.942  -2.323   2.222  1.00 57.21           C  
ATOM    360  C   GLU B  48      20.665  -2.427   0.725  1.00 57.21           C  
ATOM    361  CB  GLU B  48      20.941  -3.717   2.855  1.00 57.21           C  
ATOM    362  O   GLU B  48      21.592  -2.559  -0.076  1.00 57.21           O  
ATOM    363  CG  GLU B  48      21.760  -3.813   4.134  1.00 57.21           C  
ATOM    364  CD  GLU B  48      21.723  -5.194   4.768  1.00 57.21           C  
ATOM    365  OE1 GLU B  48      22.411  -5.411   5.791  1.00 57.21           O  
ATOM    366  OE2 GLU B  48      21.000  -6.067   4.238  1.00 57.21           O  
ATOM    367  N   LEU B  49      19.451  -2.330   0.380  1.00 55.29           N  
ATOM    368  CA  LEU B  49      19.028  -2.297  -1.015  1.00 55.29           C  
ATOM    369  C   LEU B  49      19.560  -1.050  -1.715  1.00 55.29           C  
ATOM    370  CB  LEU B  49      17.500  -2.338  -1.114  1.00 55.29           C  
ATOM    371  O   LEU B  49      19.973  -1.113  -2.875  1.00 55.29           O  
ATOM    372  CG  LEU B  49      16.877  -3.705  -1.402  1.00 55.29           C  
ATOM    373  CD1 LEU B  49      15.614  -3.898  -0.569  1.00 55.29           C  
ATOM    374  CD2 LEU B  49      16.570  -3.850  -2.889  1.00 55.29           C  
ATOM    375  N   GLY B  50      19.369   0.212  -1.087  1.00 50.36           N  
ATOM    376  CA  GLY B  50      19.986   1.430  -1.587  1.00 50.36           C  
ATOM    377  C   GLY B  50      21.490   1.315  -1.748  1.00 50.36           C  
ATOM    378  O   GLY B  50      22.098   2.074  -2.506  1.00 50.36           O  
ATOM    379  N   LYS B  51      22.205   0.312  -1.088  1.00 47.77           N  
ATOM    380  CA  LYS B  51      23.643   0.080  -1.181  1.00 47.77           C  
ATOM    381  C   LYS B  51      23.966  -0.944  -2.266  1.00 47.77           C  
ATOM    382  CB  LYS B  51      24.200  -0.389   0.164  1.00 47.77           C  
ATOM    383  O   LYS B  51      25.122  -1.339  -2.430  1.00 47.77           O  
ATOM    384  CG  LYS B  51      24.274   0.705   1.219  1.00 47.77           C  
ATOM    385  CD  LYS B  51      24.958   0.213   2.488  1.00 47.77           C  
ATOM    386  CE  LYS B  51      24.997   1.295   3.558  1.00 47.77           C  
ATOM    387  NZ  LYS B  51      25.633   0.806   4.818  1.00 47.77           N  
ATOM    388  N   GLY B  52      23.205  -1.193  -3.217  1.00 45.89           N  
ATOM    389  CA  GLY B  52      23.513  -2.012  -4.378  1.00 45.89           C  
ATOM    390  C   GLY B  52      23.298  -3.494  -4.136  1.00 45.89           C  
ATOM    391  O   GLY B  52      23.962  -4.332  -4.750  1.00 45.89           O  
ATOM    392  N   SER B  53      22.407  -3.899  -3.209  1.00 55.40           N  
ATOM    393  CA  SER B  53      22.252  -5.350  -3.221  1.00 55.40           C  
ATOM    394  C   SER B  53      21.586  -5.825  -4.508  1.00 55.40           C  
ATOM    395  CB  SER B  53      21.434  -5.812  -2.014  1.00 55.40           C  
ATOM    396  O   SER B  53      20.598  -5.238  -4.955  1.00 55.40           O  
ATOM    397  OG  SER B  53      20.055  -5.552  -2.212  1.00 55.40           O  
ATOM    398  N   PHE B  54      22.221  -6.603  -5.299  1.00 52.85           N  
ATOM    399  CA  PHE B  54      21.887  -7.080  -6.636  1.00 52.85           C  
ATOM    400  C   PHE B  54      20.463  -7.621  -6.678  1.00 52.85           C  
ATOM    401  CB  PHE B  54      22.873  -8.164  -7.083  1.00 52.85           C  
ATOM    402  O   PHE B  54      19.723  -7.363  -7.630  1.00 52.85           O  
ATOM    403  CG  PHE B  54      22.658  -8.635  -8.496  1.00 52.85           C  
ATOM    404  CD1 PHE B  54      21.969  -9.813  -8.753  1.00 52.85           C  
ATOM    405  CD2 PHE B  54      23.146  -7.898  -9.568  1.00 52.85           C  
ATOM    406  CE1 PHE B  54      21.768 -10.252 -10.060  1.00 52.85           C  
ATOM    407  CE2 PHE B  54      22.949  -8.330 -10.876  1.00 52.85           C  
ATOM    408  CZ  PHE B  54      22.261  -9.507 -11.120  1.00 52.85           C  
ATOM    409  N   LYS B  55      19.999  -8.177  -5.497  1.00 61.53           N  
ATOM    410  CA  LYS B  55      18.692  -8.826  -5.540  1.00 61.53           C  
ATOM    411  C   LYS B  55      17.566  -7.796  -5.539  1.00 61.53           C  
ATOM    412  CB  LYS B  55      18.528  -9.782  -4.358  1.00 61.53           C  
ATOM    413  O   LYS B  55      16.550  -7.978  -6.212  1.00 61.53           O  
ATOM    414  CG  LYS B  55      18.689  -9.119  -2.998  1.00 61.53           C  
ATOM    415  CD  LYS B  55      18.567 -10.129  -1.865  1.00 61.53           C  
ATOM    416  CE  LYS B  55      18.756  -9.471  -0.505  1.00 61.53           C  
ATOM    417  NZ  LYS B  55      18.556 -10.442   0.613  1.00 61.53           N  
ATOM    418  N   TYR B  56      17.748  -6.675  -5.012  1.00 65.62           N  
ATOM    419  CA  TYR B  56      16.698  -5.666  -4.914  1.00 65.62           C  
ATOM    420  C   TYR B  56      16.727  -4.730  -6.115  1.00 65.62           C  
ATOM    421  CB  TYR B  56      16.847  -4.860  -3.620  1.00 65.62           C  
ATOM    422  O   TYR B  56      15.695  -4.183  -6.510  1.00 65.62           O  
ATOM    423  CG  TYR B  56      16.630  -5.676  -2.368  1.00 65.62           C  
ATOM    424  CD1 TYR B  56      15.350  -6.068  -1.982  1.00 65.62           C  
ATOM    425  CD2 TYR B  56      17.703  -6.055  -1.570  1.00 65.62           C  
ATOM    426  CE1 TYR B  56      15.145  -6.818  -0.829  1.00 65.62           C  
ATOM    427  CE2 TYR B  56      17.509  -6.805  -0.414  1.00 65.62           C  
ATOM    428  OH  TYR B  56      16.032  -7.924   1.090  1.00 65.62           O  
ATOM    429  CZ  TYR B  56      16.229  -7.181  -0.053  1.00 65.62           C  
ATOM    430  N   ALA B  57      17.866  -4.667  -6.664  1.00 69.46           N  
ATOM    431  CA  ALA B  57      18.059  -3.692  -7.734  1.00 69.46           C  
ATOM    432  C   ALA B  57      17.175  -4.013  -8.935  1.00 69.46           C  
ATOM    433  CB  ALA B  57      19.526  -3.647  -8.154  1.00 69.46           C  
ATOM    434  O   ALA B  57      16.478  -3.137  -9.453  1.00 69.46           O  
ATOM    435  N   TRP B  58      17.179  -5.247  -9.279  1.00 74.42           N  
ATOM    436  CA  TRP B  58      16.413  -5.544 -10.484  1.00 74.42           C  
ATOM    437  C   TRP B  58      14.915  -5.489 -10.204  1.00 74.42           C  
ATOM    438  CB  TRP B  58      16.791  -6.921 -11.037  1.00 74.42           C  
ATOM    439  O   TRP B  58      14.122  -5.167 -11.093  1.00 74.42           O  
ATOM    440  CG  TRP B  58      16.482  -8.056 -10.108  1.00 74.42           C  
ATOM    441  CD1 TRP B  58      17.331  -8.641  -9.209  1.00 74.42           C  
ATOM    442  CD2 TRP B  58      15.235  -8.748  -9.989  1.00 74.42           C  
ATOM    443  CE2 TRP B  58      15.400  -9.741  -8.998  1.00 74.42           C  
ATOM    444  CE3 TRP B  58      13.992  -8.624 -10.625  1.00 74.42           C  
ATOM    445  NE1 TRP B  58      16.686  -9.654  -8.539  1.00 74.42           N  
ATOM    446  CH2 TRP B  58      13.162 -10.462  -9.266  1.00 74.42           C  
ATOM    447  CZ2 TRP B  58      14.367 -10.605  -8.628  1.00 74.42           C  
ATOM    448  CZ3 TRP B  58      12.966  -9.485 -10.255  1.00 74.42           C  
ATOM    449  N   VAL B  59      14.539  -5.776  -8.919  1.00 73.01           N  
ATOM    450  CA  VAL B  59      13.131  -5.682  -8.548  1.00 73.01           C  
ATOM    451  C   VAL B  59      12.672  -4.227  -8.621  1.00 73.01           C  
ATOM    452  CB  VAL B  59      12.878  -6.250  -7.133  1.00 73.01           C  
ATOM    453  O   VAL B  59      11.593  -3.936  -9.142  1.00 73.01           O  
ATOM    454  CG1 VAL B  59      11.420  -6.048  -6.723  1.00 73.01           C  
ATOM    455  CG2 VAL B  59      13.252  -7.729  -7.077  1.00 73.01           C  
ATOM    456  N   LEU B  60      13.519  -3.436  -8.207  1.00 69.53           N  
ATOM    457  CA  LEU B  60      13.213  -2.012  -8.272  1.00 69.53           C  
ATOM    458  C   LEU B  60      13.103  -1.544  -9.719  1.00 69.53           C  
ATOM    459  CB  LEU B  60      14.286  -1.199  -7.541  1.00 69.53           C  
ATOM    460  O   LEU B  60      12.221  -0.750 -10.054  1.00 69.53           O  
ATOM    461  CG  LEU B  60      14.183  -1.157  -6.016  1.00 69.53           C  
ATOM    462  CD1 LEU B  60      15.459  -0.577  -5.415  1.00 69.53           C  
ATOM    463  CD2 LEU B  60      12.966  -0.347  -5.584  1.00 69.53           C  
ATOM    464  N   ASP B  61      13.917  -2.057 -10.543  1.00 70.00           N  
ATOM    465  CA  ASP B  61      13.890  -1.727 -11.964  1.00 70.00           C  
ATOM    466  C   ASP B  61      12.590  -2.199 -12.613  1.00 70.00           C  
ATOM    467  CB  ASP B  61      15.091  -2.347 -12.682  1.00 70.00           C  
ATOM    468  O   ASP B  61      12.003  -1.485 -13.428  1.00 70.00           O  
ATOM    469  CG  ASP B  61      16.351  -1.508 -12.562  1.00 70.00           C  
ATOM    470  OD1 ASP B  61      16.277  -0.364 -12.063  1.00 70.00           O  
ATOM    471  OD2 ASP B  61      17.427  -1.993 -12.973  1.00 70.00           O  
ATOM    472  N   LYS B  62      12.222  -3.357 -12.171  1.00 70.23           N  
ATOM    473  CA  LYS B  62      10.982  -3.898 -12.722  1.00 70.23           C  
ATOM    474  C   LYS B  62       9.777  -3.075 -12.275  1.00 70.23           C  
ATOM    475  CB  LYS B  62      10.803  -5.359 -12.306  1.00 70.23           C  
ATOM    476  O   LYS B  62       8.854  -2.842 -13.058  1.00 70.23           O  
ATOM    477  CG  LYS B  62      11.577  -6.347 -13.166  1.00 70.23           C  
ATOM    478  CD  LYS B  62      11.001  -7.753 -13.058  1.00 70.23           C  
ATOM    479  CE  LYS B  62      11.705  -8.721 -14.000  1.00 70.23           C  
ATOM    480  NZ  LYS B  62      10.741  -9.402 -14.916  1.00 70.23           N  
ATOM    481  N   LEU B  63       9.868  -2.628 -11.068  1.00 63.81           N  
ATOM    482  CA  LEU B  63       8.790  -1.791 -10.553  1.00 63.81           C  
ATOM    483  C   LEU B  63       8.711  -0.474 -11.318  1.00 63.81           C  
ATOM    484  CB  LEU B  63       8.991  -1.517  -9.060  1.00 63.81           C  
ATOM    485  O   LEU B  63       7.620  -0.020 -11.671  1.00 63.81           O  
ATOM    486  CG  LEU B  63       8.393  -2.542  -8.096  1.00 63.81           C  
ATOM    487  CD1 LEU B  63       9.012  -2.390  -6.710  1.00 63.81           C  
ATOM    488  CD2 LEU B  63       6.877  -2.394  -8.030  1.00 63.81           C  
ATOM    489  N   LYS B  64       9.775  -0.017 -11.579  1.00 60.43           N  
ATOM    490  CA  LYS B  64       9.853   1.226 -12.342  1.00 60.43           C  
ATOM    491  C   LYS B  64       9.318   1.036 -13.758  1.00 60.43           C  
ATOM    492  CB  LYS B  64      11.294   1.736 -12.390  1.00 60.43           C  
ATOM    493  O   LYS B  64       8.568   1.875 -14.261  1.00 60.43           O  
ATOM    494  CG  LYS B  64      11.423   3.184 -12.841  1.00 60.43           C  
ATOM    495  CD  LYS B  64      12.868   3.661 -12.784  1.00 60.43           C  
ATOM    496  CE  LYS B  64      13.014   5.074 -13.332  1.00 60.43           C  
ATOM    497  NZ  LYS B  64      14.433   5.538 -13.297  1.00 60.43           N  
ATOM    498  N   ALA B  65       9.683  -0.066 -14.326  1.00 65.51           N  
ATOM    499  CA  ALA B  65       9.236  -0.378 -15.681  1.00 65.51           C  
ATOM    500  C   ALA B  65       7.718  -0.521 -15.739  1.00 65.51           C  
ATOM    501  CB  ALA B  65       9.907  -1.655 -16.182  1.00 65.51           C  
ATOM    502  O   ALA B  65       7.079  -0.052 -16.684  1.00 65.51           O  
ATOM    503  N   GLU B  66       7.237  -1.195 -14.700  1.00 59.47           N  
ATOM    504  CA  GLU B  66       5.791  -1.373 -14.615  1.00 59.47           C  
ATOM    505  C   GLU B  66       5.071  -0.029 -14.548  1.00 59.47           C  
ATOM    506  CB  GLU B  66       5.425  -2.227 -13.398  1.00 59.47           C  
ATOM    507  O   GLU B  66       4.046   0.166 -15.203  1.00 59.47           O  
ATOM    508  CG  GLU B  66       5.273  -3.709 -13.710  1.00 59.47           C  
ATOM    509  CD  GLU B  66       4.273  -4.413 -12.807  1.00 59.47           C  
ATOM    510  OE1 GLU B  66       3.865  -5.553 -13.125  1.00 59.47           O  
ATOM    511  OE2 GLU B  66       3.894  -3.819 -11.772  1.00 59.47           O  
ATOM    512  N   ARG B  67       5.577   0.757 -13.904  1.00 54.74           N  
ATOM    513  CA  ARG B  67       5.004   2.089 -13.744  1.00 54.74           C  
ATOM    514  C   ARG B  67       5.080   2.879 -15.046  1.00 54.74           C  
ATOM    515  CB  ARG B  67       5.719   2.851 -12.626  1.00 54.74           C  
ATOM    516  O   ARG B  67       4.098   3.496 -15.463  1.00 54.74           O  
ATOM    517  CG  ARG B  67       5.084   4.192 -12.291  1.00 54.74           C  
ATOM    518  CD  ARG B  67       5.829   4.904 -11.170  1.00 54.74           C  
ATOM    519  NE  ARG B  67       6.918   5.727 -11.685  1.00 54.74           N  
ATOM    520  NH1 ARG B  67       7.712   6.343  -9.605  1.00 54.74           N  
ATOM    521  NH2 ARG B  67       8.742   7.112 -11.504  1.00 54.74           N  
ATOM    522  CZ  ARG B  67       7.788   6.392 -10.930  1.00 54.74           C  
ATOM    523  N   GLU B  68       6.182   2.877 -15.680  1.00 56.90           N  
ATOM    524  CA  GLU B  68       6.437   3.633 -16.903  1.00 56.90           C  
ATOM    525  C   GLU B  68       5.580   3.121 -18.057  1.00 56.90           C  
ATOM    526  CB  GLU B  68       7.919   3.567 -17.278  1.00 56.90           C  
ATOM    527  O   GLU B  68       5.170   3.895 -18.924  1.00 56.90           O  
ATOM    528  CG  GLU B  68       8.817   4.417 -16.391  1.00 56.90           C  
ATOM    529  CD  GLU B  68      10.295   4.268 -16.714  1.00 56.90           C  
ATOM    530  OE1 GLU B  68      11.121   5.008 -16.134  1.00 56.90           O  
ATOM    531  OE2 GLU B  68      10.630   3.404 -17.556  1.00 56.90           O  
ATOM    532  N   ARG B  69       5.321   1.775 -18.015  1.00 54.12           N  
ATOM    533  CA  ARG B  69       4.533   1.173 -19.087  1.00 54.12           C  
ATOM    534  C   ARG B  69       3.040   1.348 -18.832  1.00 54.12           C  
ATOM    535  CB  ARG B  69       4.870  -0.312 -19.233  1.00 54.12           C  
ATOM    536  O   ARG B  69       2.214   0.974 -19.668  1.00 54.12           O  
ATOM    537  CG  ARG B  69       6.222  -0.577 -19.876  1.00 54.12           C  
ATOM    538  CD  ARG B  69       6.497  -2.067 -20.018  1.00 54.12           C  
ATOM    539  NE  ARG B  69       7.860  -2.323 -20.477  1.00 54.12           N  
ATOM    540  NH1 ARG B  69       7.768  -4.605 -20.132  1.00 54.12           N  
ATOM    541  NH2 ARG B  69       9.678  -3.641 -20.956  1.00 54.12           N  
ATOM    542  CZ  ARG B  69       8.432  -3.522 -20.521  1.00 54.12           C  
ATOM    543  N   GLY B  70       2.794   2.002 -17.720  1.00 47.09           N  
ATOM    544  CA  GLY B  70       1.406   2.283 -17.390  1.00 47.09           C  
ATOM    545  C   GLY B  70       0.644   1.057 -16.923  1.00 47.09           C  
ATOM    546  O   GLY B  70      -0.569   0.961 -17.121  1.00 47.09           O  
ATOM    547  N   ILE B  71       1.435   0.050 -16.688  1.00 46.06           N  
ATOM    548  CA  ILE B  71       0.797  -1.160 -16.179  1.00 46.06           C  
ATOM    549  C   ILE B  71       0.475  -0.988 -14.697  1.00 46.06           C  
ATOM    550  CB  ILE B  71       1.690  -2.402 -16.394  1.00 46.06           C  
ATOM    551  O   ILE B  71       1.285  -0.450 -13.937  1.00 46.06           O  
ATOM    552  CG1 ILE B  71       2.062  -2.544 -17.874  1.00 46.06           C  
ATOM    553  CG2 ILE B  71       0.991  -3.665 -15.882  1.00 46.06           C  
ATOM    554  CD1 ILE B  71       3.145  -3.579 -18.145  1.00 46.06           C  
ATOM    555  N   THR B  72      -0.903  -0.826 -14.389  1.00 39.95           N  
ATOM    556  CA  THR B  72      -1.369  -0.609 -13.024  1.00 39.95           C  
ATOM    557  C   THR B  72      -0.634  -1.524 -12.049  1.00 39.95           C  
ATOM    558  CB  THR B  72      -2.886  -0.844 -12.908  1.00 39.95           C  
ATOM    559  O   THR B  72      -0.479  -2.719 -12.308  1.00 39.95           O  
ATOM    560  CG2 THR B  72      -3.441  -0.237 -11.623  1.00 39.95           C  
ATOM    561  OG1 THR B  72      -3.544  -0.243 -14.030  1.00 39.95           O  
ATOM    562  N   ILE B  73       0.291  -0.845 -11.388  1.00 39.52           N  
ATOM    563  CA  ILE B  73       0.746  -1.643 -10.255  1.00 39.52           C  
ATOM    564  C   ILE B  73      -0.364  -1.736  -9.211  1.00 39.52           C  
ATOM    565  CB  ILE B  73       2.026  -1.050  -9.624  1.00 39.52           C  
ATOM    566  O   ILE B  73      -0.839  -0.716  -8.707  1.00 39.52           O  
ATOM    567  CG1 ILE B  73       3.196  -1.136 -10.611  1.00 39.52           C  
ATOM    568  CG2 ILE B  73       2.362  -1.765  -8.312  1.00 39.52           C  
ATOM    569  CD1 ILE B  73       4.458  -0.428 -10.137  1.00 39.52           C  
ATOM    570  N   ASP B  74      -1.360  -2.616  -9.511  1.00 37.00           N  
ATOM    571  CA  ASP B  74      -2.386  -2.702  -8.476  1.00 37.00           C  
ATOM    572  C   ASP B  74      -1.760  -2.860  -7.093  1.00 37.00           C  
ATOM    573  CB  ASP B  74      -3.337  -3.867  -8.759  1.00 37.00           C  
ATOM    574  O   ASP B  74      -1.379  -3.965  -6.700  1.00 37.00           O  
ATOM    575  CG  ASP B  74      -4.799  -3.495  -8.586  1.00 37.00           C  
ATOM    576  OD1 ASP B  74      -5.097  -2.503  -7.886  1.00 37.00           O  
ATOM    577  OD2 ASP B  74      -5.661  -4.202  -9.152  1.00 37.00           O  
ATOM    578  N   ILE B  75      -0.977  -1.832  -6.710  1.00 36.51           N  
ATOM    579  CA  ILE B  75      -0.487  -1.944  -5.340  1.00 36.51           C  
ATOM    580  C   ILE B  75      -1.664  -2.129  -4.385  1.00 36.51           C  
ATOM    581  CB  ILE B  75       0.343  -0.706  -4.934  1.00 36.51           C  
ATOM    582  O   ILE B  75      -2.691  -1.459  -4.518  1.00 36.51           O  
ATOM    583  CG1 ILE B  75       1.506  -0.499  -5.912  1.00 36.51           C  
ATOM    584  CG2 ILE B  75       0.854  -0.846  -3.497  1.00 36.51           C  
ATOM    585  CD1 ILE B  75       2.242   0.821  -5.728  1.00 36.51           C  
ATOM    586  N   ALA B  76      -1.883  -3.246  -3.869  1.00 35.71           N  
ATOM    587  CA  ALA B  76      -2.935  -3.548  -2.902  1.00 35.71           C  
ATOM    588  C   ALA B  76      -3.239  -2.336  -2.026  1.00 35.71           C  
ATOM    589  CB  ALA B  76      -2.537  -4.740  -2.036  1.00 35.71           C  
ATOM    590  O   ALA B  76      -2.346  -1.542  -1.723  1.00 35.71           O  
ATOM    591  N   LEU B  77      -4.541  -1.729  -2.092  1.00 42.97           N  
ATOM    592  CA  LEU B  77      -5.128  -0.955  -1.004  1.00 42.97           C  
ATOM    593  C   LEU B  77      -4.578  -1.409   0.344  1.00 42.97           C  
ATOM    594  CB  LEU B  77      -6.653  -1.083  -1.015  1.00 42.97           C  
ATOM    595  O   LEU B  77      -4.618  -2.598   0.667  1.00 42.97           O  
ATOM    596  CG  LEU B  77      -7.393  -0.284  -2.089  1.00 42.97           C  
ATOM    597  CD1 LEU B  77      -8.747  -0.920  -2.384  1.00 42.97           C  
ATOM    598  CD2 LEU B  77      -7.562   1.168  -1.655  1.00 42.97           C  
ATOM    599  N   TRP B  78      -3.513  -0.787   0.721  1.00 48.65           N  
ATOM    600  CA  TRP B  78      -3.054  -1.151   2.058  1.00 48.65           C  
ATOM    601  C   TRP B  78      -4.112  -0.823   3.105  1.00 48.65           C  
ATOM    602  CB  TRP B  78      -1.745  -0.430   2.392  1.00 48.65           C  
ATOM    603  O   TRP B  78      -4.748   0.232   3.045  1.00 48.65           O  
ATOM    604  CG  TRP B  78      -0.597  -0.808   1.505  1.00 48.65           C  
ATOM    605  CD1 TRP B  78      -0.416  -0.455   0.197  1.00 48.65           C  
ATOM    606  CD2 TRP B  78       0.527  -1.617   1.862  1.00 48.65           C  
ATOM    607  CE2 TRP B  78       1.353  -1.713   0.720  1.00 48.65           C  
ATOM    608  CE3 TRP B  78       0.918  -2.270   3.039  1.00 48.65           C  
ATOM    609  NE1 TRP B  78       0.755  -0.996  -0.281  1.00 48.65           N  
ATOM    610  CH2 TRP B  78       2.906  -3.066   1.885  1.00 48.65           C  
ATOM    611  CZ2 TRP B  78       2.547  -2.437   0.721  1.00 48.65           C  
ATOM    612  CZ3 TRP B  78       2.108  -2.990   3.038  1.00 48.65           C  
ATOM    613  N   LYS B  79      -4.379  -1.839   3.673  1.00 53.68           N  
ATOM    614  CA  LYS B  79      -5.337  -1.698   4.766  1.00 53.68           C  
ATOM    615  C   LYS B  79      -4.635  -1.737   6.121  1.00 53.68           C  
ATOM    616  CB  LYS B  79      -6.398  -2.797   4.694  1.00 53.68           C  
ATOM    617  O   LYS B  79      -3.622  -2.422   6.282  1.00 53.68           O  
ATOM    618  CG  LYS B  79      -7.267  -2.738   3.446  1.00 53.68           C  
ATOM    619  CD  LYS B  79      -8.336  -3.823   3.458  1.00 53.68           C  
ATOM    620  CE  LYS B  79      -9.198  -3.773   2.203  1.00 53.68           C  
ATOM    621  NZ  LYS B  79     -10.249  -4.833   2.210  1.00 53.68           N  
ATOM    622  N   PHE B  80      -4.968  -0.723   6.868  1.00 61.62           N  
ATOM    623  CA  PHE B  80      -4.560  -0.799   8.266  1.00 61.62           C  
ATOM    624  C   PHE B  80      -5.728  -0.473   9.189  1.00 61.62           C  
ATOM    625  CB  PHE B  80      -3.393   0.156   8.539  1.00 61.62           C  
ATOM    626  O   PHE B  80      -6.800  -0.077   8.726  1.00 61.62           O  
ATOM    627  CG  PHE B  80      -3.751   1.610   8.391  1.00 61.62           C  
ATOM    628  CD1 PHE B  80      -3.697   2.231   7.149  1.00 61.62           C  
ATOM    629  CD2 PHE B  80      -4.143   2.357   9.495  1.00 61.62           C  
ATOM    630  CE1 PHE B  80      -4.028   3.576   7.009  1.00 61.62           C  
ATOM    631  CE2 PHE B  80      -4.475   3.702   9.362  1.00 61.62           C  
ATOM    632  CZ  PHE B  80      -4.416   4.310   8.119  1.00 61.62           C  
ATOM    633  N   GLU B  81      -5.481  -0.814  10.481  1.00 69.79           N  
ATOM    634  CA  GLU B  81      -6.565  -0.577  11.429  1.00 69.79           C  
ATOM    635  C   GLU B  81      -6.185   0.497  12.445  1.00 69.79           C  
ATOM    636  CB  GLU B  81      -6.943  -1.873  12.150  1.00 69.79           C  
ATOM    637  O   GLU B  81      -5.032   0.572  12.875  1.00 69.79           O  
ATOM    638  CG  GLU B  81      -7.671  -2.878  11.269  1.00 69.79           C  
ATOM    639  CD  GLU B  81      -8.141  -4.110  12.025  1.00 69.79           C  
ATOM    640  OE1 GLU B  81      -8.808  -4.977  11.417  1.00 69.79           O  
ATOM    641  OE2 GLU B  81      -7.841  -4.208  13.235  1.00 69.79           O  
ATOM    642  N   THR B  82      -7.118   1.381  12.700  1.00 73.06           N  
ATOM    643  CA  THR B  82      -7.096   2.239  13.879  1.00 73.06           C  
ATOM    644  C   THR B  82      -8.039   1.706  14.954  1.00 73.06           C  
ATOM    645  CB  THR B  82      -7.483   3.687  13.524  1.00 73.06           C  
ATOM    646  O   THR B  82      -8.774   0.745  14.721  1.00 73.06           O  
ATOM    647  CG2 THR B  82      -6.690   4.190  12.323  1.00 73.06           C  
ATOM    648  OG1 THR B  82      -8.882   3.738  13.214  1.00 73.06           O  
ATOM    649  N   PRO B  83      -7.972   2.235  16.137  1.00 73.36           N  
ATOM    650  CA  PRO B  83      -8.906   1.757  17.160  1.00 73.36           C  
ATOM    651  C   PRO B  83     -10.362   1.814  16.701  1.00 73.36           C  
ATOM    652  CB  PRO B  83      -8.665   2.713  18.331  1.00 73.36           C  
ATOM    653  O   PRO B  83     -11.159   0.943  17.058  1.00 73.36           O  
ATOM    654  CG  PRO B  83      -7.230   3.112  18.209  1.00 73.36           C  
ATOM    655  CD  PRO B  83      -6.896   3.249  16.751  1.00 73.36           C  
ATOM    656  N   LYS B  84     -10.641   2.737  15.738  1.00 81.45           N  
ATOM    657  CA  LYS B  84     -12.031   2.974  15.357  1.00 81.45           C  
ATOM    658  C   LYS B  84     -12.317   2.436  13.958  1.00 81.45           C  
ATOM    659  CB  LYS B  84     -12.358   4.467  15.422  1.00 81.45           C  
ATOM    660  O   LYS B  84     -13.452   2.065  13.650  1.00 81.45           O  
ATOM    661  CG  LYS B  84     -13.844   4.780  15.324  1.00 81.45           C  
ATOM    662  CD  LYS B  84     -14.112   6.272  15.470  1.00 81.45           C  
ATOM    663  CE  LYS B  84     -15.571   6.609  15.191  1.00 81.45           C  
ATOM    664  NZ  LYS B  84     -15.842   8.069  15.352  1.00 81.45           N  
ATOM    665  N   TYR B  85     -11.267   2.368  13.142  1.00 80.28           N  
ATOM    666  CA  TYR B  85     -11.591   2.136  11.739  1.00 80.28           C  
ATOM    667  C   TYR B  85     -10.703   1.047  11.147  1.00 80.28           C  
ATOM    668  CB  TYR B  85     -11.439   3.429  10.931  1.00 80.28           C  
ATOM    669  O   TYR B  85      -9.568   0.854  11.590  1.00 80.28           O  
ATOM    670  CG  TYR B  85     -12.438   4.497  11.303  1.00 80.28           C  
ATOM    671  CD1 TYR B  85     -13.799   4.319  11.066  1.00 80.28           C  
ATOM    672  CD2 TYR B  85     -12.023   5.687  11.891  1.00 80.28           C  
ATOM    673  CE1 TYR B  85     -14.723   5.302  11.405  1.00 80.28           C  
ATOM    674  CE2 TYR B  85     -12.938   6.677  12.235  1.00 80.28           C  
ATOM    675  OH  TYR B  85     -15.194   7.452  12.327  1.00 80.28           O  
ATOM    676  CZ  TYR B  85     -14.284   6.475  11.989  1.00 80.28           C  
ATOM    677  N   GLN B  86     -11.344   0.401  10.213  1.00 74.82           N  
ATOM    678  CA  GLN B  86     -10.573  -0.261   9.166  1.00 74.82           C  
ATOM    679  C   GLN B  86     -10.276   0.695   8.014  1.00 74.82           C  
ATOM    680  CB  GLN B  86     -11.316  -1.492   8.648  1.00 74.82           C  
ATOM    681  O   GLN B  86     -11.195   1.242   7.401  1.00 74.82           O  
ATOM    682  CG  GLN B  86     -11.211  -2.705   9.563  1.00 74.82           C  
ATOM    683  CD  GLN B  86     -11.901  -3.931   8.995  1.00 74.82           C  
ATOM    684  NE2 GLN B  86     -11.969  -4.994   9.789  1.00 74.82           N  
ATOM    685  OE1 GLN B  86     -12.371  -3.922   7.853  1.00 74.82           O  
ATOM    686  N   VAL B  87      -8.934   0.895   7.787  1.00 72.64           N  
ATOM    687  CA  VAL B  87      -8.570   1.957   6.854  1.00 72.64           C  
ATOM    688  C   VAL B  87      -7.983   1.350   5.582  1.00 72.64           C  
ATOM    689  CB  VAL B  87      -7.566   2.947   7.486  1.00 72.64           C  
ATOM    690  O   VAL B  87      -7.118   0.474   5.647  1.00 72.64           O  
ATOM    691  CG1 VAL B  87      -7.194   4.046   6.492  1.00 72.64           C  
ATOM    692  CG2 VAL B  87      -8.145   3.552   8.763  1.00 72.64           C  
ATOM    693  N   THR B  88      -8.552   1.780   4.547  1.00 65.61           N  
ATOM    694  CA  THR B  88      -7.971   1.469   3.245  1.00 65.61           C  
ATOM    695  C   THR B  88      -7.309   2.703   2.640  1.00 65.61           C  
ATOM    696  CB  THR B  88      -9.036   0.926   2.274  1.00 65.61           C  
ATOM    697  O   THR B  88      -7.923   3.769   2.563  1.00 65.61           O  
ATOM    698  CG2 THR B  88      -8.414   0.541   0.936  1.00 65.61           C  
ATOM    699  OG1 THR B  88      -9.654  -0.231   2.851  1.00 65.61           O  
ATOM    700  N   VAL B  89      -5.984   2.525   2.430  1.00 63.24           N  
ATOM    701  CA  VAL B  89      -5.254   3.635   1.828  1.00 63.24           C  
ATOM    702  C   VAL B  89      -5.285   3.510   0.307  1.00 63.24           C  
ATOM    703  CB  VAL B  89      -3.793   3.691   2.328  1.00 63.24           C  
ATOM    704  O   VAL B  89      -4.914   2.472  -0.245  1.00 63.24           O  
ATOM    705  CG1 VAL B  89      -3.050   4.867   1.698  1.00 63.24           C  
ATOM    706  CG2 VAL B  89      -3.754   3.785   3.853  1.00 63.24           C  
ATOM    707  N   ILE B  90      -5.819   4.486  -0.155  1.00 54.74           N  
ATOM    708  CA  ILE B  90      -5.849   4.563  -1.611  1.00 54.74           C  
ATOM    709  C   ILE B  90      -4.692   5.429  -2.106  1.00 54.74           C  
ATOM    710  CB  ILE B  90      -7.195   5.126  -2.120  1.00 54.74           C  
ATOM    711  O   ILE B  90      -4.515   6.560  -1.648  1.00 54.74           O  
ATOM    712  CG1 ILE B  90      -8.364   4.332  -1.526  1.00 54.74           C  
ATOM    713  CG2 ILE B  90      -7.243   5.110  -3.650  1.00 54.74           C  
ATOM    714  CD1 ILE B  90      -9.731   4.944  -1.800  1.00 54.74           C  
ATOM    715  N   ASP B  91      -3.668   4.655  -2.452  1.00 46.83           N  
ATOM    716  CA  ASP B  91      -2.539   5.441  -2.942  1.00 46.83           C  
ATOM    717  C   ASP B  91      -2.881   6.128  -4.262  1.00 46.83           C  
ATOM    718  CB  ASP B  91      -1.303   4.555  -3.115  1.00 46.83           C  
ATOM    719  O   ASP B  91      -3.305   5.474  -5.217  1.00 46.83           O  
ATOM    720  CG  ASP B  91      -0.021   5.352  -3.276  1.00 46.83           C  
ATOM    721  OD1 ASP B  91      -0.020   6.570  -2.997  1.00 46.83           O  
ATOM    722  OD2 ASP B  91       0.998   4.756  -3.688  1.00 46.83           O  
ATOM    723  N   ALA B  92      -3.132   7.433  -4.155  1.00 40.55           N  
ATOM    724  CA  ALA B  92      -3.362   8.126  -5.420  1.00 40.55           C  
ATOM    725  C   ALA B  92      -2.128   8.058  -6.315  1.00 40.55           C  
ATOM    726  CB  ALA B  92      -3.752   9.580  -5.167  1.00 40.55           C  
ATOM    727  O   ALA B  92      -1.043   8.491  -5.921  1.00 40.55           O  
ATOM    728  N   PRO B  93      -1.937   7.066  -7.192  1.00 36.59           N  
ATOM    729  CA  PRO B  93      -0.731   7.167  -8.017  1.00 36.59           C  
ATOM    730  C   PRO B  93      -0.423   8.602  -8.438  1.00 36.59           C  
ATOM    731  CB  PRO B  93      -1.063   6.301  -9.235  1.00 36.59           C  
ATOM    732  O   PRO B  93      -1.282   9.480  -8.327  1.00 36.59           O  
ATOM    733  CG  PRO B  93      -2.508   5.951  -9.073  1.00 36.59           C  
ATOM    734  CD  PRO B  93      -2.986   6.497  -7.758  1.00 36.59           C  
ATOM    735  N   GLY B  94       0.620   9.030  -9.037  1.00 32.97           N  
ATOM    736  CA  GLY B  94       0.750  10.356  -9.619  1.00 32.97           C  
ATOM    737  C   GLY B  94      -0.502  10.817 -10.341  1.00 32.97           C  
ATOM    738  O   GLY B  94      -1.544  10.162 -10.267  1.00 32.97           O  
ATOM    739  N   HIS B  95      -0.539  11.551 -11.619  1.00 35.25           N  
ATOM    740  CA  HIS B  95      -1.551  12.312 -12.342  1.00 35.25           C  
ATOM    741  C   HIS B  95      -2.740  11.432 -12.716  1.00 35.25           C  
ATOM    742  CB  HIS B  95      -0.950  12.944 -13.599  1.00 35.25           C  
ATOM    743  O   HIS B  95      -3.885  11.763 -12.403  1.00 35.25           O  
ATOM    744  CG  HIS B  95      -1.697  14.146 -14.082  1.00 35.25           C  
ATOM    745  CD2 HIS B  95      -1.370  15.460 -14.070  1.00 35.25           C  
ATOM    746  ND1 HIS B  95      -2.945  14.064 -14.660  1.00 35.25           N  
ATOM    747  CE1 HIS B  95      -3.355  15.280 -14.984  1.00 35.25           C  
ATOM    748  NE2 HIS B  95      -2.417  16.144 -14.636  1.00 35.25           N  
ATOM    749  N   ARG B  96      -2.613  10.586 -13.837  1.00 34.13           N  
ATOM    750  CA  ARG B  96      -3.689  10.219 -14.752  1.00 34.13           C  
ATOM    751  C   ARG B  96      -4.616   9.185 -14.120  1.00 34.13           C  
ATOM    752  CB  ARG B  96      -3.119   9.678 -16.065  1.00 34.13           C  
ATOM    753  O   ARG B  96      -5.835   9.249 -14.292  1.00 34.13           O  
ATOM    754  CG  ARG B  96      -3.497  10.500 -17.286  1.00 34.13           C  
ATOM    755  CD  ARG B  96      -2.931   9.901 -18.566  1.00 34.13           C  
ATOM    756  NE  ARG B  96      -3.275  10.705 -19.735  1.00 34.13           N  
ATOM    757  NH1 ARG B  96      -2.230   9.316 -21.256  1.00 34.13           N  
ATOM    758  NH2 ARG B  96      -3.300  11.211 -21.976  1.00 34.13           N  
ATOM    759  CZ  ARG B  96      -2.934  10.409 -20.986  1.00 34.13           C  
ATOM    760  N   ASP B  97      -4.083   8.246 -13.400  1.00 35.30           N  
ATOM    761  CA  ASP B  97      -4.890   7.090 -13.022  1.00 35.30           C  
ATOM    762  C   ASP B  97      -5.750   7.398 -11.798  1.00 35.30           C  
ATOM    763  CB  ASP B  97      -3.997   5.879 -12.746  1.00 35.30           C  
ATOM    764  O   ASP B  97      -6.719   6.688 -11.519  1.00 35.30           O  
ATOM    765  CG  ASP B  97      -3.613   5.126 -14.008  1.00 35.30           C  
ATOM    766  OD1 ASP B  97      -4.352   5.202 -15.013  1.00 35.30           O  
ATOM    767  OD2 ASP B  97      -2.562   4.449 -13.996  1.00 35.30           O  
ATOM    768  N   PHE B  98      -5.460   8.453 -11.061  1.00 39.38           N  
ATOM    769  CA  PHE B  98      -6.242   8.836  -9.891  1.00 39.38           C  
ATOM    770  C   PHE B  98      -7.615   9.353 -10.304  1.00 39.38           C  
ATOM    771  CB  PHE B  98      -5.503   9.900  -9.074  1.00 39.38           C  
ATOM    772  O   PHE B  98      -8.630   8.972  -9.718  1.00 39.38           O  
ATOM    773  CG  PHE B  98      -6.124  10.173  -7.730  1.00 39.38           C  
ATOM    774  CD1 PHE B  98      -6.951  11.273  -7.541  1.00 39.38           C  
ATOM    775  CD2 PHE B  98      -5.880   9.327  -6.656  1.00 39.38           C  
ATOM    776  CE1 PHE B  98      -7.527  11.528  -6.299  1.00 39.38           C  
ATOM    777  CE2 PHE B  98      -6.452   9.575  -5.411  1.00 39.38           C  
ATOM    778  CZ  PHE B  98      -7.274  10.677  -5.234  1.00 39.38           C  
ATOM    779  N   ILE B  99      -7.593  10.291 -11.409  1.00 36.41           N  
ATOM    780  CA  ILE B  99      -8.868  10.841 -11.858  1.00 36.41           C  
ATOM    781  C   ILE B  99      -9.748   9.720 -12.406  1.00 36.41           C  
ATOM    782  CB  ILE B  99      -8.665  11.937 -12.928  1.00 36.41           C  
ATOM    783  O   ILE B  99     -10.942   9.655 -12.103  1.00 36.41           O  
ATOM    784  CG1 ILE B  99      -7.942  13.146 -12.324  1.00 36.41           C  
ATOM    785  CG2 ILE B  99     -10.008  12.350 -13.538  1.00 36.41           C  
ATOM    786  CD1 ILE B  99      -7.611  14.237 -13.334  1.00 36.41           C  
ATOM    787  N   LYS B 100      -9.048   8.722 -13.101  1.00 36.11           N  
ATOM    788  CA  LYS B 100      -9.826   7.669 -13.748  1.00 36.11           C  
ATOM    789  C   LYS B 100     -10.462   6.743 -12.715  1.00 36.11           C  
ATOM    790  CB  LYS B 100      -8.946   6.862 -14.704  1.00 36.11           C  
ATOM    791  O   LYS B 100     -11.619   6.344 -12.862  1.00 36.11           O  
ATOM    792  CG  LYS B 100      -8.888   7.426 -16.116  1.00 36.11           C  
ATOM    793  CD  LYS B 100      -8.032   6.558 -17.030  1.00 36.11           C  
ATOM    794  CE  LYS B 100      -7.877   7.181 -18.410  1.00 36.11           C  
ATOM    795  NZ  LYS B 100      -7.042   6.331 -19.311  1.00 36.11           N  
ATOM    796  N   ASN B 101      -9.706   6.348 -11.675  1.00 35.67           N  
ATOM    797  CA  ASN B 101     -10.228   5.435 -10.663  1.00 35.67           C  
ATOM    798  C   ASN B 101     -11.212   6.134  -9.731  1.00 35.67           C  
ATOM    799  CB  ASN B 101      -9.084   4.814  -9.859  1.00 35.67           C  
ATOM    800  O   ASN B 101     -12.153   5.512  -9.234  1.00 35.67           O  
ATOM    801  CG  ASN B 101      -8.421   3.658 -10.582  1.00 35.67           C  
ATOM    802  ND2 ASN B 101      -7.180   3.361 -10.213  1.00 35.67           N  
ATOM    803  OD1 ASN B 101      -9.018   3.038 -11.465  1.00 35.67           O  
ATOM    804  N   MET B 102     -10.852   7.450  -9.355  1.00 39.17           N  
ATOM    805  CA  MET B 102     -11.752   8.200  -8.483  1.00 39.17           C  
ATOM    806  C   MET B 102     -13.079   8.478  -9.180  1.00 39.17           C  
ATOM    807  CB  MET B 102     -11.105   9.515  -8.044  1.00 39.17           C  
ATOM    808  O   MET B 102     -14.136   8.446  -8.548  1.00 39.17           O  
ATOM    809  CG  MET B 102     -10.282   9.399  -6.771  1.00 39.17           C  
ATOM    810  SD  MET B 102     -10.848  10.553  -5.461  1.00 39.17           S  
ATOM    811  CE  MET B 102     -10.321  12.134  -6.178  1.00 39.17           C  
ATOM    812  N   ILE B 103     -12.965   8.899 -10.596  1.00 34.91           N  
ATOM    813  CA  ILE B 103     -14.187   9.237 -11.317  1.00 34.91           C  
ATOM    814  C   ILE B 103     -14.996   7.969 -11.583  1.00 34.91           C  
ATOM    815  CB  ILE B 103     -13.878   9.964 -12.645  1.00 34.91           C  
ATOM    816  O   ILE B 103     -16.229   7.991 -11.537  1.00 34.91           O  
ATOM    817  CG1 ILE B 103     -13.221  11.321 -12.371  1.00 34.91           C  
ATOM    818  CG2 ILE B 103     -15.152  10.130 -13.479  1.00 34.91           C  
ATOM    819  CD1 ILE B 103     -12.767  12.054 -13.625  1.00 34.91           C  
ATOM    820  N   THR B 104     -14.187   6.858 -11.966  1.00 31.69           N  
ATOM    821  CA  THR B 104     -15.074   5.733 -12.239  1.00 31.69           C  
ATOM    822  C   THR B 104     -15.905   5.388 -11.006  1.00 31.69           C  
ATOM    823  CB  THR B 104     -14.281   4.493 -12.690  1.00 31.69           C  
ATOM    824  O   THR B 104     -15.681   5.938  -9.926  1.00 31.69           O  
ATOM    825  CG2 THR B 104     -13.497   4.775 -13.967  1.00 31.69           C  
ATOM    826  OG1 THR B 104     -13.365   4.116 -11.654  1.00 31.69           O  
ATOM    827  N   GLY B 105     -16.568   4.329 -10.783  1.00 32.73           N  
ATOM    828  CA  GLY B 105     -17.523   3.970  -9.746  1.00 32.73           C  
ATOM    829  C   GLY B 105     -16.989   4.184  -8.343  1.00 32.73           C  
ATOM    830  O   GLY B 105     -17.749   4.504  -7.426  1.00 32.73           O  
ATOM    831  N   THR B 106     -15.860   3.400  -7.900  1.00 36.08           N  
ATOM    832  CA  THR B 106     -15.893   2.712  -6.615  1.00 36.08           C  
ATOM    833  C   THR B 106     -15.613   3.685  -5.473  1.00 36.08           C  
ATOM    834  CB  THR B 106     -14.872   1.559  -6.572  1.00 36.08           C  
ATOM    835  O   THR B 106     -16.435   3.840  -4.567  1.00 36.08           O  
ATOM    836  CG2 THR B 106     -15.341   0.378  -7.415  1.00 36.08           C  
ATOM    837  OG1 THR B 106     -13.614   2.024  -7.077  1.00 36.08           O  
ATOM    838  N   SER B 107     -14.449   3.625  -4.681  1.00 43.14           N  
ATOM    839  CA  SER B 107     -14.263   3.972  -3.276  1.00 43.14           C  
ATOM    840  C   SER B 107     -13.981   5.461  -3.106  1.00 43.14           C  
ATOM    841  CB  SER B 107     -13.121   3.156  -2.669  1.00 43.14           C  
ATOM    842  O   SER B 107     -13.135   6.021  -3.805  1.00 43.14           O  
ATOM    843  OG  SER B 107     -12.007   3.120  -3.546  1.00 43.14           O  
ATOM    844  N   GLN B 108     -15.026   6.362  -2.967  1.00 53.36           N  
ATOM    845  CA  GLN B 108     -14.910   7.748  -2.525  1.00 53.36           C  
ATOM    846  C   GLN B 108     -14.095   7.848  -1.238  1.00 53.36           C  
ATOM    847  CB  GLN B 108     -16.294   8.364  -2.319  1.00 53.36           C  
ATOM    848  O   GLN B 108     -14.337   7.105  -0.285  1.00 53.36           O  
ATOM    849  CG  GLN B 108     -16.420   9.785  -2.850  1.00 53.36           C  
ATOM    850  CD  GLN B 108     -17.818  10.352  -2.686  1.00 53.36           C  
ATOM    851  NE2 GLN B 108     -17.973  11.640  -2.971  1.00 53.36           N  
ATOM    852  OE1 GLN B 108     -18.751   9.637  -2.308  1.00 53.36           O  
ATOM    853  N   ALA B 109     -12.926   8.551  -1.471  1.00 69.66           N  
ATOM    854  CA  ALA B 109     -12.138   8.760  -0.260  1.00 69.66           C  
ATOM    855  C   ALA B 109     -12.941   9.517   0.794  1.00 69.66           C  
ATOM    856  CB  ALA B 109     -10.851   9.515  -0.586  1.00 69.66           C  
ATOM    857  O   ALA B 109     -13.703  10.429   0.466  1.00 69.66           O  
ATOM    858  N   ASP B 110     -12.866   8.975   1.972  1.00 81.15           N  
ATOM    859  CA  ASP B 110     -13.547   9.607   3.097  1.00 81.15           C  
ATOM    860  C   ASP B 110     -12.717  10.754   3.669  1.00 81.15           C  
ATOM    861  CB  ASP B 110     -13.847   8.578   4.190  1.00 81.15           C  
ATOM    862  O   ASP B 110     -13.258  11.665   4.298  1.00 81.15           O  
ATOM    863  CG  ASP B 110     -14.723   7.436   3.706  1.00 81.15           C  
ATOM    864  OD1 ASP B 110     -15.835   7.694   3.197  1.00 81.15           O  
ATOM    865  OD2 ASP B 110     -14.298   6.268   3.837  1.00 81.15           O  
ATOM    866  N   CYS B 111     -11.432  10.702   3.431  1.00 87.90           N  
ATOM    867  CA  CYS B 111     -10.497  11.684   3.970  1.00 87.90           C  
ATOM    868  C   CYS B 111      -9.228  11.746   3.129  1.00 87.90           C  
ATOM    869  CB  CYS B 111     -10.144  11.349   5.418  1.00 87.90           C  
ATOM    870  O   CYS B 111      -8.776  10.728   2.603  1.00 87.90           O  
ATOM    871  SG  CYS B 111      -8.879  12.426   6.126  1.00 87.90           S  
ATOM    872  N   ALA B 112      -8.800  12.940   2.925  1.00 83.39           N  
ATOM    873  CA  ALA B 112      -7.517  13.129   2.253  1.00 83.39           C  
ATOM    874  C   ALA B 112      -6.423  13.492   3.253  1.00 83.39           C  
ATOM    875  CB  ALA B 112      -7.632  14.210   1.181  1.00 83.39           C  
ATOM    876  O   ALA B 112      -6.666  14.237   4.206  1.00 83.39           O  
ATOM    877  N   ILE B 113      -5.277  12.869   3.106  1.00 86.83           N  
ATOM    878  CA  ILE B 113      -4.086  13.258   3.852  1.00 86.83           C  
ATOM    879  C   ILE B 113      -3.125  14.010   2.935  1.00 86.83           C  
ATOM    880  CB  ILE B 113      -3.383  12.031   4.475  1.00 86.83           C  
ATOM    881  O   ILE B 113      -2.529  13.419   2.031  1.00 86.83           O  
ATOM    882  CG1 ILE B 113      -4.369  11.228   5.331  1.00 86.83           C  
ATOM    883  CG2 ILE B 113      -2.168  12.465   5.300  1.00 86.83           C  
ATOM    884  CD1 ILE B 113      -3.790   9.938   5.897  1.00 86.83           C  
ATOM    885  N   LEU B 114      -3.018  15.281   3.170  1.00 84.60           N  
ATOM    886  CA  LEU B 114      -2.103  16.124   2.408  1.00 84.60           C  
ATOM    887  C   LEU B 114      -0.716  16.133   3.042  1.00 84.60           C  
ATOM    888  CB  LEU B 114      -2.643  17.554   2.315  1.00 84.60           C  
ATOM    889  O   LEU B 114      -0.537  16.648   4.148  1.00 84.60           O  
ATOM    890  CG  LEU B 114      -1.767  18.562   1.569  1.00 84.60           C  
ATOM    891  CD1 LEU B 114      -1.615  18.153   0.108  1.00 84.60           C  
ATOM    892  CD2 LEU B 114      -2.355  19.965   1.679  1.00 84.60           C  
ATOM    893  N   ILE B 115       0.211  15.609   2.357  1.00 84.64           N  
ATOM    894  CA  ILE B 115       1.585  15.574   2.846  1.00 84.64           C  
ATOM    895  C   ILE B 115       2.354  16.779   2.309  1.00 84.64           C  
ATOM    896  CB  ILE B 115       2.295  14.262   2.443  1.00 84.64           C  
ATOM    897  O   ILE B 115       2.445  16.975   1.095  1.00 84.64           O  
ATOM    898  CG1 ILE B 115       1.477  13.050   2.903  1.00 84.64           C  
ATOM    899  CG2 ILE B 115       3.713  14.217   3.020  1.00 84.64           C  
ATOM    900  CD1 ILE B 115       1.421  12.878   4.415  1.00 84.64           C  
ATOM    901  N   ILE B 116       2.932  17.548   3.258  1.00 85.31           N  
ATOM    902  CA  ILE B 116       3.724  18.726   2.919  1.00 85.31           C  
ATOM    903  C   ILE B 116       5.139  18.572   3.472  1.00 85.31           C  
ATOM    904  CB  ILE B 116       3.074  20.019   3.461  1.00 85.31           C  
ATOM    905  O   ILE B 116       5.321  18.252   4.649  1.00 85.31           O  
ATOM    906  CG1 ILE B 116       1.678  20.209   2.856  1.00 85.31           C  
ATOM    907  CG2 ILE B 116       3.965  21.231   3.175  1.00 85.31           C  
ATOM    908  CD1 ILE B 116       0.931  21.422   3.393  1.00 85.31           C  
ATOM    909  N   ALA B 117       6.093  18.848   2.654  1.00 82.77           N  
ATOM    910  CA  ALA B 117       7.483  18.775   3.096  1.00 82.77           C  
ATOM    911  C   ALA B 117       7.880  20.031   3.868  1.00 82.77           C  
ATOM    912  CB  ALA B 117       8.412  18.574   1.901  1.00 82.77           C  
ATOM    913  O   ALA B 117       7.712  21.149   3.375  1.00 82.77           O  
ATOM    914  N   GLY B 118       8.379  19.856   5.071  1.00 86.84           N  
ATOM    915  CA  GLY B 118       8.718  20.972   5.939  1.00 86.84           C  
ATOM    916  C   GLY B 118      10.084  21.564   5.645  1.00 86.84           C  
ATOM    917  O   GLY B 118      10.431  22.626   6.164  1.00 86.84           O  
ATOM    918  N   GLY B 119      10.893  20.971   4.838  1.00 84.41           N  
ATOM    919  CA  GLY B 119      12.223  21.464   4.516  1.00 84.41           C  
ATOM    920  C   GLY B 119      12.207  22.808   3.813  1.00 84.41           C  
ATOM    921  O   GLY B 119      11.273  23.115   3.069  1.00 84.41           O  
ATOM    922  N   VAL B 120      13.330  23.589   4.122  1.00 79.98           N  
ATOM    923  CA  VAL B 120      13.452  24.898   3.489  1.00 79.98           C  
ATOM    924  C   VAL B 120      13.615  24.729   1.980  1.00 79.98           C  
ATOM    925  CB  VAL B 120      14.640  25.699   4.067  1.00 79.98           C  
ATOM    926  O   VAL B 120      14.444  23.939   1.524  1.00 79.98           O  
ATOM    927  CG1 VAL B 120      14.749  27.066   3.393  1.00 79.98           C  
ATOM    928  CG2 VAL B 120      14.491  25.857   5.580  1.00 79.98           C  
ATOM    929  N   GLY B 121      12.832  25.394   1.155  1.00 75.07           N  
ATOM    930  CA  GLY B 121      12.858  25.274  -0.294  1.00 75.07           C  
ATOM    931  C   GLY B 121      11.852  24.272  -0.828  1.00 75.07           C  
ATOM    932  O   GLY B 121      11.281  24.471  -1.902  1.00 75.07           O  
ATOM    933  N   GLU B 122      11.630  23.283  -0.024  1.00 70.94           N  
ATOM    934  CA  GLU B 122      10.719  22.223  -0.446  1.00 70.94           C  
ATOM    935  C   GLU B 122       9.263  22.656  -0.298  1.00 70.94           C  
ATOM    936  CB  GLU B 122      10.972  20.944   0.356  1.00 70.94           C  
ATOM    937  O   GLU B 122       8.448  22.428  -1.195  1.00 70.94           O  
ATOM    938  CG  GLU B 122      12.327  20.307   0.087  1.00 70.94           C  
ATOM    939  CD  GLU B 122      12.537  19.004   0.841  1.00 70.94           C  
ATOM    940  OE1 GLU B 122      13.603  18.369   0.670  1.00 70.94           O  
ATOM    941  OE2 GLU B 122      11.630  18.615   1.610  1.00 70.94           O  
ATOM    942  N   PHE B 123       8.981  23.273   0.826  1.00 71.30           N  
ATOM    943  CA  PHE B 123       7.629  23.761   1.071  1.00 71.30           C  
ATOM    944  C   PHE B 123       7.237  24.811   0.038  1.00 71.30           C  
ATOM    945  CB  PHE B 123       7.514  24.345   2.482  1.00 71.30           C  
ATOM    946  O   PHE B 123       6.166  24.727  -0.565  1.00 71.30           O  
ATOM    947  CG  PHE B 123       6.205  25.039   2.748  1.00 71.30           C  
ATOM    948  CD1 PHE B 123       6.147  26.422   2.865  1.00 71.30           C  
ATOM    949  CD2 PHE B 123       5.032  24.307   2.880  1.00 71.30           C  
ATOM    950  CE1 PHE B 123       4.937  27.067   3.111  1.00 71.30           C  
ATOM    951  CE2 PHE B 123       3.819  24.944   3.125  1.00 71.30           C  
ATOM    952  CZ  PHE B 123       3.774  26.324   3.241  1.00 71.30           C  
ATOM    953  N   GLU B 124       8.168  25.649  -0.215  1.00 71.04           N  
ATOM    954  CA  GLU B 124       7.913  26.756  -1.132  1.00 71.04           C  
ATOM    955  C   GLU B 124       7.684  26.253  -2.554  1.00 71.04           C  
ATOM    956  CB  GLU B 124       9.075  27.753  -1.107  1.00 71.04           C  
ATOM    957  O   GLU B 124       6.859  26.802  -3.287  1.00 71.04           O  
ATOM    958  CG  GLU B 124       9.200  28.518   0.202  1.00 71.04           C  
ATOM    959  CD  GLU B 124       9.904  27.729   1.294  1.00 71.04           C  
ATOM    960  OE1 GLU B 124      10.002  28.229   2.438  1.00 71.04           O  
ATOM    961  OE2 GLU B 124      10.362  26.601   1.004  1.00 71.04           O  
ATOM    962  N   ALA B 125       8.423  25.247  -2.849  1.00 66.07           N  
ATOM    963  CA  ALA B 125       8.261  24.634  -4.164  1.00 66.07           C  
ATOM    964  C   ALA B 125       6.877  24.007  -4.310  1.00 66.07           C  
ATOM    965  CB  ALA B 125       9.345  23.585  -4.400  1.00 66.07           C  
ATOM    966  O   ALA B 125       6.272  24.065  -5.383  1.00 66.07           O  
ATOM    967  N   GLY B 126       6.281  23.524  -3.157  1.00 62.90           N  
ATOM    968  CA  GLY B 126       4.985  22.865  -3.171  1.00 62.90           C  
ATOM    969  C   GLY B 126       3.824  23.834  -3.281  1.00 62.90           C  
ATOM    970  O   GLY B 126       2.774  23.493  -3.831  1.00 62.90           O  
ATOM    971  N   ILE B 127       4.004  25.077  -2.763  1.00 63.68           N  
ATOM    972  CA  ILE B 127       2.893  26.021  -2.704  1.00 63.68           C  
ATOM    973  C   ILE B 127       3.028  27.048  -3.826  1.00 63.68           C  
ATOM    974  CB  ILE B 127       2.826  26.730  -1.333  1.00 63.68           C  
ATOM    975  O   ILE B 127       2.132  27.869  -4.034  1.00 63.68           O  
ATOM    976  CG1 ILE B 127       3.516  25.882  -0.258  1.00 63.68           C  
ATOM    977  CG2 ILE B 127       1.374  27.026  -0.948  1.00 63.68           C  
ATOM    978  CD1 ILE B 127       3.767  26.622   1.048  1.00 63.68           C  
ATOM    979  N   SER B 128       4.183  26.998  -4.499  1.00 62.42           N  
ATOM    980  CA  SER B 128       4.374  27.937  -5.600  1.00 62.42           C  
ATOM    981  C   SER B 128       3.310  27.751  -6.677  1.00 62.42           C  
ATOM    982  CB  SER B 128       5.765  27.770  -6.212  1.00 62.42           C  
ATOM    983  O   SER B 128       2.565  26.769  -6.657  1.00 62.42           O  
ATOM    984  OG  SER B 128       5.869  26.533  -6.896  1.00 62.42           O  
ATOM    985  N   LYS B 129       3.010  28.734  -7.492  1.00 54.28           N  
ATOM    986  CA  LYS B 129       1.988  28.761  -8.535  1.00 54.28           C  
ATOM    987  C   LYS B 129       2.001  27.472  -9.351  1.00 54.28           C  
ATOM    988  CB  LYS B 129       2.191  29.966  -9.455  1.00 54.28           C  
ATOM    989  O   LYS B 129       0.946  26.965  -9.738  1.00 54.28           O  
ATOM    990  CG  LYS B 129       0.988  30.894  -9.535  1.00 54.28           C  
ATOM    991  CD  LYS B 129       1.239  32.053 -10.491  1.00 54.28           C  
ATOM    992  CE  LYS B 129       0.023  32.963 -10.599  1.00 54.28           C  
ATOM    993  NZ  LYS B 129       0.259  34.094 -11.545  1.00 54.28           N  
ATOM    994  N   ASP B 130       3.154  26.828  -9.466  1.00 48.96           N  
ATOM    995  CA  ASP B 130       3.316  25.584 -10.213  1.00 48.96           C  
ATOM    996  C   ASP B 130       3.369  24.382  -9.272  1.00 48.96           C  
ATOM    997  CB  ASP B 130       4.580  25.635 -11.074  1.00 48.96           C  
ATOM    998  O   ASP B 130       3.651  23.262  -9.703  1.00 48.96           O  
ATOM    999  CG  ASP B 130       4.456  26.583 -12.253  1.00 48.96           C  
ATOM   1000  OD1 ASP B 130       3.373  26.647 -12.874  1.00 48.96           O  
ATOM   1001  OD2 ASP B 130       5.452  27.272 -12.566  1.00 48.96           O  
ATOM   1002  N   GLY B 131       3.068  24.735  -8.019  1.00 52.20           N  
ATOM   1003  CA  GLY B 131       3.243  23.681  -7.032  1.00 52.20           C  
ATOM   1004  C   GLY B 131       2.072  22.718  -6.973  1.00 52.20           C  
ATOM   1005  O   GLY B 131       0.935  23.096  -7.265  1.00 52.20           O  
ATOM   1006  N   GLN B 132       2.309  21.446  -6.862  1.00 59.49           N  
ATOM   1007  CA  GLN B 132       1.394  20.311  -6.916  1.00 59.49           C  
ATOM   1008  C   GLN B 132       0.557  20.219  -5.643  1.00 59.49           C  
ATOM   1009  CB  GLN B 132       2.166  19.008  -7.132  1.00 59.49           C  
ATOM   1010  O   GLN B 132      -0.566  19.710  -5.668  1.00 59.49           O  
ATOM   1011  CG  GLN B 132       2.731  18.854  -8.537  1.00 59.49           C  
ATOM   1012  CD  GLN B 132       3.440  17.529  -8.743  1.00 59.49           C  
ATOM   1013  NE2 GLN B 132       3.929  17.300  -9.957  1.00 59.49           N  
ATOM   1014  OE1 GLN B 132       3.548  16.717  -7.818  1.00 59.49           O  
ATOM   1015  N   THR B 133       0.933  20.929  -4.594  1.00 62.53           N  
ATOM   1016  CA  THR B 133       0.228  20.790  -3.324  1.00 62.53           C  
ATOM   1017  C   THR B 133      -1.139  21.467  -3.388  1.00 62.53           C  
ATOM   1018  CB  THR B 133       1.045  21.387  -2.163  1.00 62.53           C  
ATOM   1019  O   THR B 133      -2.144  20.886  -2.974  1.00 62.53           O  
ATOM   1020  CG2 THR B 133       0.380  21.102  -0.820  1.00 62.53           C  
ATOM   1021  OG1 THR B 133       2.357  20.811  -2.166  1.00 62.53           O  
ATOM   1022  N   ARG B 134      -1.218  22.715  -3.930  1.00 61.77           N  
ATOM   1023  CA  ARG B 134      -2.472  23.449  -4.060  1.00 61.77           C  
ATOM   1024  C   ARG B 134      -3.450  22.707  -4.964  1.00 61.77           C  
ATOM   1025  CB  ARG B 134      -2.218  24.856  -4.605  1.00 61.77           C  
ATOM   1026  O   ARG B 134      -4.641  22.615  -4.657  1.00 61.77           O  
ATOM   1027  CG  ARG B 134      -2.363  25.956  -3.565  1.00 61.77           C  
ATOM   1028  CD  ARG B 134      -2.117  27.334  -4.163  1.00 61.77           C  
ATOM   1029  NE  ARG B 134      -2.234  28.386  -3.158  1.00 61.77           N  
ATOM   1030  NH1 ARG B 134      -1.994  30.129  -4.656  1.00 61.77           N  
ATOM   1031  NH2 ARG B 134      -2.291  30.562  -2.424  1.00 61.77           N  
ATOM   1032  CZ  ARG B 134      -2.173  29.690  -3.415  1.00 61.77           C  
ATOM   1033  N   GLU B 135      -2.886  22.157  -5.960  1.00 63.61           N  
ATOM   1034  CA  GLU B 135      -3.695  21.451  -6.948  1.00 63.61           C  
ATOM   1035  C   GLU B 135      -4.291  20.174  -6.362  1.00 63.61           C  
ATOM   1036  CB  GLU B 135      -2.862  21.121  -8.190  1.00 63.61           C  
ATOM   1037  O   GLU B 135      -5.454  19.852  -6.615  1.00 63.61           O  
ATOM   1038  CG  GLU B 135      -3.695  20.826  -9.429  1.00 63.61           C  
ATOM   1039  CD  GLU B 135      -2.855  20.487 -10.650  1.00 63.61           C  
ATOM   1040  OE1 GLU B 135      -3.425  20.053 -11.677  1.00 63.61           O  
ATOM   1041  OE2 GLU B 135      -1.618  20.656 -10.579  1.00 63.61           O  
ATOM   1042  N   HIS B 136      -3.531  19.608  -5.443  1.00 68.31           N  
ATOM   1043  CA  HIS B 136      -3.997  18.357  -4.856  1.00 68.31           C  
ATOM   1044  C   HIS B 136      -5.160  18.598  -3.898  1.00 68.31           C  
ATOM   1045  CB  HIS B 136      -2.855  17.648  -4.127  1.00 68.31           C  
ATOM   1046  O   HIS B 136      -6.150  17.864  -3.921  1.00 68.31           O  
ATOM   1047  CG  HIS B 136      -1.892  16.963  -5.044  1.00 68.31           C  
ATOM   1048  CD2 HIS B 136      -1.883  16.839  -6.392  1.00 68.31           C  
ATOM   1049  ND1 HIS B 136      -0.776  16.296  -4.587  1.00 68.31           N  
ATOM   1050  CE1 HIS B 136      -0.119  15.792  -5.619  1.00 68.31           C  
ATOM   1051  NE2 HIS B 136      -0.770  16.107  -6.725  1.00 68.31           N  
ATOM   1052  N   ALA B 137      -5.031  19.636  -3.094  1.00 72.80           N  
ATOM   1053  CA  ALA B 137      -6.111  19.963  -2.166  1.00 72.80           C  
ATOM   1054  C   ALA B 137      -7.372  20.379  -2.917  1.00 72.80           C  
ATOM   1055  CB  ALA B 137      -5.674  21.071  -1.211  1.00 72.80           C  
ATOM   1056  O   ALA B 137      -8.481  19.989  -2.544  1.00 72.80           O  
ATOM   1057  N   LEU B 138      -7.130  21.116  -3.986  1.00 70.42           N  
ATOM   1058  CA  LEU B 138      -8.249  21.551  -4.814  1.00 70.42           C  
ATOM   1059  C   LEU B 138      -8.939  20.357  -5.466  1.00 70.42           C  
ATOM   1060  CB  LEU B 138      -7.772  22.529  -5.890  1.00 70.42           C  
ATOM   1061  O   LEU B 138     -10.169  20.268  -5.464  1.00 70.42           O  
ATOM   1062  CG  LEU B 138      -8.846  23.083  -6.828  1.00 70.42           C  
ATOM   1063  CD1 LEU B 138      -9.849  23.924  -6.047  1.00 70.42           C  
ATOM   1064  CD2 LEU B 138      -8.210  23.901  -7.946  1.00 70.42           C  
ATOM   1065  N   LEU B 139      -8.154  19.450  -5.924  1.00 67.58           N  
ATOM   1066  CA  LEU B 139      -8.705  18.269  -6.580  1.00 67.58           C  
ATOM   1067  C   LEU B 139      -9.490  17.414  -5.592  1.00 67.58           C  
ATOM   1068  CB  LEU B 139      -7.586  17.438  -7.215  1.00 67.58           C  
ATOM   1069  O   LEU B 139     -10.590  16.951  -5.902  1.00 67.58           O  
ATOM   1070  CG  LEU B 139      -7.080  17.912  -8.578  1.00 67.58           C  
ATOM   1071  CD1 LEU B 139      -5.704  17.321  -8.867  1.00 67.58           C  
ATOM   1072  CD2 LEU B 139      -8.070  17.537  -9.676  1.00 67.58           C  
ATOM   1073  N   ALA B 140      -8.934  17.224  -4.429  1.00 71.70           N  
ATOM   1074  CA  ALA B 140      -9.615  16.439  -3.402  1.00 71.70           C  
ATOM   1075  C   ALA B 140     -10.967  17.053  -3.050  1.00 71.70           C  
ATOM   1076  CB  ALA B 140      -8.744  16.326  -2.154  1.00 71.70           C  
ATOM   1077  O   ALA B 140     -11.978  16.349  -2.984  1.00 71.70           O  
ATOM   1078  N   PHE B 141     -10.931  18.369  -2.908  1.00 74.64           N  
ATOM   1079  CA  PHE B 141     -12.157  19.071  -2.548  1.00 74.64           C  
ATOM   1080  C   PHE B 141     -13.191  18.961  -3.663  1.00 74.64           C  
ATOM   1081  CB  PHE B 141     -11.866  20.544  -2.245  1.00 74.64           C  
ATOM   1082  O   PHE B 141     -14.372  18.725  -3.400  1.00 74.64           O  
ATOM   1083  CG  PHE B 141     -12.994  21.254  -1.547  1.00 74.64           C  
ATOM   1084  CD1 PHE B 141     -13.918  21.998  -2.271  1.00 74.64           C  
ATOM   1085  CD2 PHE B 141     -13.130  21.178  -0.167  1.00 74.64           C  
ATOM   1086  CE1 PHE B 141     -14.963  22.657  -1.627  1.00 74.64           C  
ATOM   1087  CE2 PHE B 141     -14.172  21.834   0.482  1.00 74.64           C  
ATOM   1088  CZ  PHE B 141     -15.087  22.574  -0.249  1.00 74.64           C  
ATOM   1089  N   THR B 142     -12.770  19.084  -4.833  1.00 67.95           N  
ATOM   1090  CA  THR B 142     -13.652  19.030  -5.993  1.00 67.95           C  
ATOM   1091  C   THR B 142     -14.244  17.633  -6.158  1.00 67.95           C  
ATOM   1092  CB  THR B 142     -12.907  19.430  -7.280  1.00 67.95           C  
ATOM   1093  O   THR B 142     -15.392  17.485  -6.581  1.00 67.95           O  
ATOM   1094  CG2 THR B 142     -13.860  19.497  -8.469  1.00 67.95           C  
ATOM   1095  OG1 THR B 142     -12.300  20.715  -7.095  1.00 67.95           O  
ATOM   1096  N   LEU B 143     -13.492  16.660  -5.667  1.00 65.26           N  
ATOM   1097  CA  LEU B 143     -13.936  15.277  -5.796  1.00 65.26           C  
ATOM   1098  C   LEU B 143     -14.860  14.894  -4.644  1.00 65.26           C  
ATOM   1099  CB  LEU B 143     -12.735  14.329  -5.839  1.00 65.26           C  
ATOM   1100  O   LEU B 143     -15.339  13.759  -4.578  1.00 65.26           O  
ATOM   1101  CG  LEU B 143     -11.860  14.401  -7.091  1.00 65.26           C  
ATOM   1102  CD1 LEU B 143     -10.626  13.520  -6.926  1.00 65.26           C  
ATOM   1103  CD2 LEU B 143     -12.656  13.989  -8.325  1.00 65.26           C  
ATOM   1104  N   GLY B 144     -15.040  15.692  -3.780  1.00 71.15           N  
ATOM   1105  CA  GLY B 144     -16.031  15.484  -2.736  1.00 71.15           C  
ATOM   1106  C   GLY B 144     -15.425  15.047  -1.416  1.00 71.15           C  
ATOM   1107  O   GLY B 144     -16.144  14.628  -0.506  1.00 71.15           O  
ATOM   1108  N   VAL B 145     -14.152  15.154  -1.369  1.00 78.40           N  
ATOM   1109  CA  VAL B 145     -13.500  14.837  -0.102  1.00 78.40           C  
ATOM   1110  C   VAL B 145     -13.541  16.054   0.819  1.00 78.40           C  
ATOM   1111  CB  VAL B 145     -12.040  14.379  -0.315  1.00 78.40           C  
ATOM   1112  O   VAL B 145     -12.831  17.036   0.593  1.00 78.40           O  
ATOM   1113  CG1 VAL B 145     -11.394  13.997   1.016  1.00 78.40           C  
ATOM   1114  CG2 VAL B 145     -11.986  13.207  -1.293  1.00 78.40           C  
ATOM   1115  N   ARG B 146     -14.276  15.923   1.874  1.00 84.79           N  
ATOM   1116  CA  ARG B 146     -14.555  17.093   2.701  1.00 84.79           C  
ATOM   1117  C   ARG B 146     -13.707  17.083   3.968  1.00 84.79           C  
ATOM   1118  CB  ARG B 146     -16.040  17.152   3.066  1.00 84.79           C  
ATOM   1119  O   ARG B 146     -13.623  18.091   4.674  1.00 84.79           O  
ATOM   1120  CG  ARG B 146     -16.957  17.390   1.876  1.00 84.79           C  
ATOM   1121  CD  ARG B 146     -16.743  18.768   1.266  1.00 84.79           C  
ATOM   1122  NE  ARG B 146     -17.647  19.007   0.144  1.00 84.79           N  
ATOM   1123  NH1 ARG B 146     -16.115  18.424  -1.483  1.00 84.79           N  
ATOM   1124  NH2 ARG B 146     -18.229  19.085  -2.076  1.00 84.79           N  
ATOM   1125  CZ  ARG B 146     -17.328  18.838  -1.136  1.00 84.79           C  
ATOM   1126  N   GLN B 147     -13.122  15.954   4.263  1.00 92.20           N  
ATOM   1127  CA  GLN B 147     -12.239  15.883   5.422  1.00 92.20           C  
ATOM   1128  C   GLN B 147     -10.775  15.815   4.995  1.00 92.20           C  
ATOM   1129  CB  GLN B 147     -12.588  14.674   6.292  1.00 92.20           C  
ATOM   1130  O   GLN B 147     -10.419  15.043   4.103  1.00 92.20           O  
ATOM   1131  CG  GLN B 147     -14.006  14.704   6.846  1.00 92.20           C  
ATOM   1132  CD  GLN B 147     -14.250  13.634   7.893  1.00 92.20           C  
ATOM   1133  NE2 GLN B 147     -14.970  12.585   7.513  1.00 92.20           N  
ATOM   1134  OE1 GLN B 147     -13.793  13.749   9.035  1.00 92.20           O  
ATOM   1135  N   LEU B 148      -9.975  16.649   5.641  1.00 92.76           N  
ATOM   1136  CA  LEU B 148      -8.571  16.790   5.272  1.00 92.76           C  
ATOM   1137  C   LEU B 148      -7.674  16.703   6.502  1.00 92.76           C  
ATOM   1138  CB  LEU B 148      -8.338  18.119   4.548  1.00 92.76           C  
ATOM   1139  O   LEU B 148      -8.025  17.212   7.569  1.00 92.76           O  
ATOM   1140  CG  LEU B 148      -6.915  18.378   4.049  1.00 92.76           C  
ATOM   1141  CD1 LEU B 148      -6.577  17.435   2.900  1.00 92.76           C  
ATOM   1142  CD2 LEU B 148      -6.756  19.832   3.619  1.00 92.76           C  
ATOM   1143  N   ILE B 149      -6.614  15.985   6.355  1.00 94.72           N  
ATOM   1144  CA  ILE B 149      -5.513  15.973   7.312  1.00 94.72           C  
ATOM   1145  C   ILE B 149      -4.241  16.486   6.640  1.00 94.72           C  
ATOM   1146  CB  ILE B 149      -5.281  14.558   7.888  1.00 94.72           C  
ATOM   1147  O   ILE B 149      -3.932  16.108   5.508  1.00 94.72           O  
ATOM   1148  CG1 ILE B 149      -6.532  14.071   8.627  1.00 94.72           C  
ATOM   1149  CG2 ILE B 149      -4.059  14.545   8.812  1.00 94.72           C  
ATOM   1150  CD1 ILE B 149      -6.520  12.584   8.951  1.00 94.72           C  
ATOM   1151  N   VAL B 150      -3.589  17.376   7.330  1.00 94.04           N  
ATOM   1152  CA  VAL B 150      -2.322  17.854   6.788  1.00 94.04           C  
ATOM   1153  C   VAL B 150      -1.164  17.299   7.614  1.00 94.04           C  
ATOM   1154  CB  VAL B 150      -2.263  19.398   6.759  1.00 94.04           C  
ATOM   1155  O   VAL B 150      -1.064  17.567   8.814  1.00 94.04           O  
ATOM   1156  CG1 VAL B 150      -0.906  19.877   6.247  1.00 94.04           C  
ATOM   1157  CG2 VAL B 150      -3.391  19.957   5.895  1.00 94.04           C  
ATOM   1158  N   ALA B 151      -0.380  16.515   6.996  1.00 92.88           N  
ATOM   1159  CA  ALA B 151       0.842  16.002   7.610  1.00 92.88           C  
ATOM   1160  C   ALA B 151       2.064  16.783   7.136  1.00 92.88           C  
ATOM   1161  CB  ALA B 151       1.010  14.517   7.299  1.00 92.88           C  
ATOM   1162  O   ALA B 151       2.433  16.718   5.961  1.00 92.88           O  
ATOM   1163  N   VAL B 152       2.664  17.546   8.059  1.00 93.70           N  
ATOM   1164  CA  VAL B 152       3.892  18.267   7.738  1.00 93.70           C  
ATOM   1165  C   VAL B 152       5.094  17.341   7.910  1.00 93.70           C  
ATOM   1166  CB  VAL B 152       4.058  19.525   8.619  1.00 93.70           C  
ATOM   1167  O   VAL B 152       5.579  17.143   9.027  1.00 93.70           O  
ATOM   1168  CG1 VAL B 152       5.282  20.330   8.186  1.00 93.70           C  
ATOM   1169  CG2 VAL B 152       2.799  20.388   8.559  1.00 93.70           C  
ATOM   1170  N   ASN B 153       5.575  16.917   6.774  1.00 87.68           N  
ATOM   1171  CA  ASN B 153       6.574  15.854   6.750  1.00 87.68           C  
ATOM   1172  C   ASN B 153       7.992  16.417   6.744  1.00 87.68           C  
ATOM   1173  CB  ASN B 153       6.360  14.943   5.539  1.00 87.68           C  
ATOM   1174  O   ASN B 153       8.185  17.622   6.574  1.00 87.68           O  
ATOM   1175  CG  ASN B 153       7.133  13.643   5.642  1.00 87.68           C  
ATOM   1176  ND2 ASN B 153       7.427  13.036   4.499  1.00 87.68           N  
ATOM   1177  OD1 ASN B 153       7.462  13.187   6.741  1.00 87.68           O  
ATOM   1178  N   LYS B 154       9.001  15.657   7.068  1.00 85.27           N  
ATOM   1179  CA  LYS B 154      10.432  15.946   7.049  1.00 85.27           C  
ATOM   1180  C   LYS B 154      10.800  16.973   8.117  1.00 85.27           C  
ATOM   1181  CB  LYS B 154      10.860  16.450   5.669  1.00 85.27           C  
ATOM   1182  O   LYS B 154      11.615  17.865   7.873  1.00 85.27           O  
ATOM   1183  CG  LYS B 154      10.582  15.469   4.539  1.00 85.27           C  
ATOM   1184  CD  LYS B 154      11.214  15.929   3.232  1.00 85.27           C  
ATOM   1185  CE  LYS B 154      10.762  15.070   2.059  1.00 85.27           C  
ATOM   1186  NZ  LYS B 154      11.525  15.386   0.814  1.00 85.27           N  
ATOM   1187  N   MET B 155      10.057  16.897   9.178  1.00 92.94           N  
ATOM   1188  CA  MET B 155      10.371  17.811  10.273  1.00 92.94           C  
ATOM   1189  C   MET B 155      11.750  17.513  10.852  1.00 92.94           C  
ATOM   1190  CB  MET B 155       9.312  17.719  11.372  1.00 92.94           C  
ATOM   1191  O   MET B 155      12.372  18.383  11.464  1.00 92.94           O  
ATOM   1192  CG  MET B 155       7.991  18.376  11.007  1.00 92.94           C  
ATOM   1193  SD  MET B 155       8.200  20.111  10.448  1.00 92.94           S  
ATOM   1194  CE  MET B 155       8.741  20.884  11.998  1.00 92.94           C  
ATOM   1195  N   ASP B 156      12.162  16.325  10.628  1.00 85.89           N  
ATOM   1196  CA  ASP B 156      13.505  15.953  11.064  1.00 85.89           C  
ATOM   1197  C   ASP B 156      14.568  16.750  10.312  1.00 85.89           C  
ATOM   1198  CB  ASP B 156      13.736  14.453  10.868  1.00 85.89           C  
ATOM   1199  O   ASP B 156      15.616  17.079  10.871  1.00 85.89           O  
ATOM   1200  CG  ASP B 156      13.418  13.983   9.460  1.00 85.89           C  
ATOM   1201  OD1 ASP B 156      12.294  14.230   8.973  1.00 85.89           O  
ATOM   1202  OD2 ASP B 156      14.299  13.357   8.831  1.00 85.89           O  
ATOM   1203  N   SER B 157      14.337  17.143   9.112  1.00 86.16           N  
ATOM   1204  CA  SER B 157      15.296  17.859   8.277  1.00 86.16           C  
ATOM   1205  C   SER B 157      15.428  19.315   8.710  1.00 86.16           C  
ATOM   1206  CB  SER B 157      14.883  17.791   6.807  1.00 86.16           C  
ATOM   1207  O   SER B 157      16.407  19.983   8.371  1.00 86.16           O  
ATOM   1208  OG  SER B 157      13.710  18.554   6.578  1.00 86.16           O  
ATOM   1209  N   VAL B 158      14.468  19.804   9.449  1.00 92.86           N  
ATOM   1210  CA  VAL B 158      14.533  21.169   9.960  1.00 92.86           C  
ATOM   1211  C   VAL B 158      14.651  21.146  11.483  1.00 92.86           C  
ATOM   1212  CB  VAL B 158      13.299  21.995   9.534  1.00 92.86           C  
ATOM   1213  O   VAL B 158      14.216  22.080  12.160  1.00 92.86           O  
ATOM   1214  CG1 VAL B 158      13.337  22.287   8.035  1.00 92.86           C  
ATOM   1215  CG2 VAL B 158      12.012  21.261   9.906  1.00 92.86           C  
ATOM   1216  N   LYS B 159      15.061  20.006  11.987  1.00 93.36           N  
ATOM   1217  CA  LYS B 159      15.347  19.782  13.401  1.00 93.36           C  
ATOM   1218  C   LYS B 159      14.127  20.093  14.265  1.00 93.36           C  
ATOM   1219  CB  LYS B 159      16.537  20.632  13.850  1.00 93.36           C  
ATOM   1220  O   LYS B 159      14.249  20.724  15.316  1.00 93.36           O  
ATOM   1221  CG  LYS B 159      17.837  20.303  13.132  1.00 93.36           C  
ATOM   1222  CD  LYS B 159      19.000  21.121  13.679  1.00 93.36           C  
ATOM   1223  CE  LYS B 159      20.293  20.825  12.932  1.00 93.36           C  
ATOM   1224  NZ  LYS B 159      21.440  21.614  13.475  1.00 93.36           N  
ATOM   1225  N   TRP B 160      12.975  19.851  13.737  1.00 95.99           N  
ATOM   1226  CA  TRP B 160      11.714  20.005  14.455  1.00 95.99           C  
ATOM   1227  C   TRP B 160      11.527  21.444  14.923  1.00 95.99           C  
ATOM   1228  CB  TRP B 160      11.658  19.054  15.654  1.00 95.99           C  
ATOM   1229  O   TRP B 160      11.079  21.685  16.047  1.00 95.99           O  
ATOM   1230  CG  TRP B 160      11.662  17.602  15.280  1.00 95.99           C  
ATOM   1231  CD1 TRP B 160      12.756  16.804  15.088  1.00 95.99           C  
ATOM   1232  CD2 TRP B 160      10.517  16.776  15.049  1.00 95.99           C  
ATOM   1233  CE2 TRP B 160      10.991  15.487  14.720  1.00 95.99           C  
ATOM   1234  CE3 TRP B 160       9.134  17.002  15.088  1.00 95.99           C  
ATOM   1235  NE1 TRP B 160      12.359  15.531  14.752  1.00 95.99           N  
ATOM   1236  CH2 TRP B 160       8.782  14.673  14.478  1.00 95.99           C  
ATOM   1237  CZ2 TRP B 160      10.129  14.426  14.433  1.00 95.99           C  
ATOM   1238  CZ3 TRP B 160       8.279  15.944  14.801  1.00 95.99           C  
ATOM   1239  N   ASP B 161      11.850  22.341  14.058  1.00 95.31           N  
ATOM   1240  CA  ASP B 161      11.768  23.777  14.307  1.00 95.31           C  
ATOM   1241  C   ASP B 161      10.315  24.238  14.387  1.00 95.31           C  
ATOM   1242  CB  ASP B 161      12.507  24.554  13.215  1.00 95.31           C  
ATOM   1243  O   ASP B 161       9.561  24.104  13.421  1.00 95.31           O  
ATOM   1244  CG  ASP B 161      12.570  26.046  13.489  1.00 95.31           C  
ATOM   1245  OD1 ASP B 161      11.878  26.823  12.797  1.00 95.31           O  
ATOM   1246  OD2 ASP B 161      13.321  26.449  14.404  1.00 95.31           O  
ATOM   1247  N   GLU B 162       9.969  24.831  15.522  1.00 96.83           N  
ATOM   1248  CA  GLU B 162       8.605  25.284  15.776  1.00 96.83           C  
ATOM   1249  C   GLU B 162       8.206  26.399  14.814  1.00 96.83           C  
ATOM   1250  CB  GLU B 162       8.457  25.761  17.223  1.00 96.83           C  
ATOM   1251  O   GLU B 162       7.091  26.401  14.286  1.00 96.83           O  
ATOM   1252  CG  GLU B 162       7.055  26.237  17.574  1.00 96.83           C  
ATOM   1253  CD  GLU B 162       6.904  26.637  19.033  1.00 96.83           C  
ATOM   1254  OE1 GLU B 162       5.767  26.927  19.468  1.00 96.83           O  
ATOM   1255  OE2 GLU B 162       7.932  26.660  19.746  1.00 96.83           O  
ATOM   1256  N   SER B 163       9.110  27.363  14.614  1.00 95.81           N  
ATOM   1257  CA  SER B 163       8.809  28.496  13.745  1.00 95.81           C  
ATOM   1258  C   SER B 163       8.512  28.036  12.321  1.00 95.81           C  
ATOM   1259  CB  SER B 163       9.972  29.489  13.736  1.00 95.81           C  
ATOM   1260  O   SER B 163       7.601  28.556  11.673  1.00 95.81           O  
ATOM   1261  OG  SER B 163      11.162  28.866  13.285  1.00 95.81           O  
ATOM   1262  N   ARG B 164       9.246  27.105  11.858  1.00 93.81           N  
ATOM   1263  CA  ARG B 164       9.037  26.551  10.524  1.00 93.81           C  
ATOM   1264  C   ARG B 164       7.672  25.880  10.417  1.00 93.81           C  
ATOM   1265  CB  ARG B 164      10.142  25.550  10.178  1.00 93.81           C  
ATOM   1266  O   ARG B 164       6.927  26.126   9.466  1.00 93.81           O  
ATOM   1267  CG  ARG B 164      10.006  24.937   8.794  1.00 93.81           C  
ATOM   1268  CD  ARG B 164      10.042  25.997   7.702  1.00 93.81           C  
ATOM   1269  NE  ARG B 164       9.989  25.400   6.370  1.00 93.81           N  
ATOM   1270  NH1 ARG B 164       9.571  27.388   5.270  1.00 93.81           N  
ATOM   1271  NH2 ARG B 164       9.739  25.432   4.087  1.00 93.81           N  
ATOM   1272  CZ  ARG B 164       9.766  26.075   5.245  1.00 93.81           C  
ATOM   1273  N   PHE B 165       7.334  25.054  11.381  1.00 96.11           N  
ATOM   1274  CA  PHE B 165       6.046  24.370  11.412  1.00 96.11           C  
ATOM   1275  C   PHE B 165       4.900  25.374  11.404  1.00 96.11           C  
ATOM   1276  CB  PHE B 165       5.946  23.468  12.647  1.00 96.11           C  
ATOM   1277  O   PHE B 165       3.951  25.234  10.629  1.00 96.11           O  
ATOM   1278  CG  PHE B 165       4.622  22.765  12.778  1.00 96.11           C  
ATOM   1279  CD1 PHE B 165       3.676  23.200  13.699  1.00 96.11           C  
ATOM   1280  CD2 PHE B 165       4.323  21.668  11.981  1.00 96.11           C  
ATOM   1281  CE1 PHE B 165       2.450  22.550  13.823  1.00 96.11           C  
ATOM   1282  CE2 PHE B 165       3.100  21.014  12.099  1.00 96.11           C  
ATOM   1283  CZ  PHE B 165       2.165  21.456  13.021  1.00 96.11           C  
ATOM   1284  N   GLN B 166       5.008  26.403  12.236  1.00 95.98           N  
ATOM   1285  CA  GLN B 166       3.956  27.409  12.342  1.00 95.98           C  
ATOM   1286  C   GLN B 166       3.797  28.180  11.035  1.00 95.98           C  
ATOM   1287  CB  GLN B 166       4.252  28.376  13.490  1.00 95.98           C  
ATOM   1288  O   GLN B 166       2.682  28.538  10.651  1.00 95.98           O  
ATOM   1289  CG  GLN B 166       4.154  27.742  14.870  1.00 95.98           C  
ATOM   1290  CD  GLN B 166       2.775  27.182  15.163  1.00 95.98           C  
ATOM   1291  NE2 GLN B 166       2.714  26.178  16.031  1.00 95.98           N  
ATOM   1292  OE1 GLN B 166       1.772  27.648  14.613  1.00 95.98           O  
ATOM   1293  N   GLU B 167       4.894  28.456  10.410  1.00 93.78           N  
ATOM   1294  CA  GLU B 167       4.851  29.113   9.107  1.00 93.78           C  
ATOM   1295  C   GLU B 167       4.085  28.272   8.089  1.00 93.78           C  
ATOM   1296  CB  GLU B 167       6.267  29.394   8.599  1.00 93.78           C  
ATOM   1297  O   GLU B 167       3.244  28.793   7.354  1.00 93.78           O  
ATOM   1298  CG  GLU B 167       6.309  30.102   7.253  1.00 93.78           C  
ATOM   1299  CD  GLU B 167       7.718  30.274   6.708  1.00 93.78           C  
ATOM   1300  OE1 GLU B 167       7.871  30.746   5.559  1.00 93.78           O  
ATOM   1301  OE2 GLU B 167       8.676  29.933   7.437  1.00 93.78           O  
ATOM   1302  N   ILE B 168       4.339  27.049   8.113  1.00 92.33           N  
ATOM   1303  CA  ILE B 168       3.698  26.132   7.177  1.00 92.33           C  
ATOM   1304  C   ILE B 168       2.209  26.026   7.495  1.00 92.33           C  
ATOM   1305  CB  ILE B 168       4.356  24.734   7.216  1.00 92.33           C  
ATOM   1306  O   ILE B 168       1.371  26.053   6.591  1.00 92.33           O  
ATOM   1307  CG1 ILE B 168       5.774  24.795   6.636  1.00 92.33           C  
ATOM   1308  CG2 ILE B 168       3.499  23.713   6.462  1.00 92.33           C  
ATOM   1309  CD1 ILE B 168       6.582  23.522   6.844  1.00 92.33           C  
ATOM   1310  N   VAL B 169       1.873  25.931   8.768  1.00 94.83           N  
ATOM   1311  CA  VAL B 169       0.481  25.866   9.200  1.00 94.83           C  
ATOM   1312  C   VAL B 169      -0.266  27.110   8.724  1.00 94.83           C  
ATOM   1313  CB  VAL B 169       0.370  25.733  10.736  1.00 94.83           C  
ATOM   1314  O   VAL B 169      -1.361  27.007   8.165  1.00 94.83           O  
ATOM   1315  CG1 VAL B 169      -1.073  25.943  11.193  1.00 94.83           C  
ATOM   1316  CG2 VAL B 169       0.885  24.369  11.191  1.00 94.83           C  
ATOM   1317  N   LYS B 170       0.349  28.227   8.899  1.00 93.28           N  
ATOM   1318  CA  LYS B 170      -0.272  29.490   8.512  1.00 93.28           C  
ATOM   1319  C   LYS B 170      -0.515  29.545   7.007  1.00 93.28           C  
ATOM   1320  CB  LYS B 170       0.598  30.671   8.946  1.00 93.28           C  
ATOM   1321  O   LYS B 170      -1.632  29.819   6.563  1.00 93.28           O  
ATOM   1322  CG  LYS B 170      -0.026  32.032   8.676  1.00 93.28           C  
ATOM   1323  CD  LYS B 170       0.860  33.164   9.181  1.00 93.28           C  
ATOM   1324  CE  LYS B 170       0.270  34.528   8.847  1.00 93.28           C  
ATOM   1325  NZ  LYS B 170       1.133  35.641   9.345  1.00 93.28           N  
ATOM   1326  N   GLU B 171       0.506  29.281   6.234  1.00 89.17           N  
ATOM   1327  CA  GLU B 171       0.418  29.374   4.780  1.00 89.17           C  
ATOM   1328  C   GLU B 171      -0.552  28.338   4.218  1.00 89.17           C  
ATOM   1329  CB  GLU B 171       1.800  29.199   4.146  1.00 89.17           C  
ATOM   1330  O   GLU B 171      -1.358  28.648   3.338  1.00 89.17           O  
ATOM   1331  CG  GLU B 171       2.752  30.356   4.414  1.00 89.17           C  
ATOM   1332  CD  GLU B 171       2.334  31.647   3.729  1.00 89.17           C  
ATOM   1333  OE1 GLU B 171       2.657  32.741   4.246  1.00 89.17           O  
ATOM   1334  OE2 GLU B 171       1.678  31.565   2.666  1.00 89.17           O  
ATOM   1335  N   THR B 172      -0.463  27.146   4.796  1.00 89.84           N  
ATOM   1336  CA  THR B 172      -1.332  26.076   4.319  1.00 89.84           C  
ATOM   1337  C   THR B 172      -2.784  26.345   4.706  1.00 89.84           C  
ATOM   1338  CB  THR B 172      -0.894  24.709   4.877  1.00 89.84           C  
ATOM   1339  O   THR B 172      -3.701  26.053   3.937  1.00 89.84           O  
ATOM   1340  CG2 THR B 172      -1.739  23.581   4.294  1.00 89.84           C  
ATOM   1341  OG1 THR B 172       0.481  24.482   4.544  1.00 89.84           O  
ATOM   1342  N   SER B 173      -3.019  26.882   5.872  1.00 92.80           N  
ATOM   1343  CA  SER B 173      -4.364  27.233   6.314  1.00 92.80           C  
ATOM   1344  C   SER B 173      -5.010  28.241   5.369  1.00 92.80           C  
ATOM   1345  CB  SER B 173      -4.332  27.801   7.734  1.00 92.80           C  
ATOM   1346  O   SER B 173      -6.191  28.120   5.037  1.00 92.80           O  
ATOM   1347  OG  SER B 173      -3.982  26.796   8.669  1.00 92.80           O  
ATOM   1348  N   ASN B 174      -4.230  29.205   4.952  1.00 88.72           N  
ATOM   1349  CA  ASN B 174      -4.737  30.215   4.029  1.00 88.72           C  
ATOM   1350  C   ASN B 174      -5.118  29.604   2.683  1.00 88.72           C  
ATOM   1351  CB  ASN B 174      -3.706  31.329   3.833  1.00 88.72           C  
ATOM   1352  O   ASN B 174      -6.178  29.912   2.135  1.00 88.72           O  
ATOM   1353  CG  ASN B 174      -3.562  32.213   5.055  1.00 88.72           C  
ATOM   1354  ND2 ASN B 174      -2.432  32.904   5.158  1.00 88.72           N  
ATOM   1355  OD1 ASN B 174      -4.458  32.275   5.901  1.00 88.72           O  
ATOM   1356  N   PHE B 175      -4.299  28.768   2.374  1.00 84.59           N  
ATOM   1357  CA  PHE B 175      -4.467  28.136   1.071  1.00 84.59           C  
ATOM   1358  C   PHE B 175      -5.687  27.223   1.064  1.00 84.59           C  
ATOM   1359  CB  PHE B 175      -3.213  27.341   0.692  1.00 84.59           C  
ATOM   1360  O   PHE B 175      -6.518  27.296   0.157  1.00 84.59           O  
ATOM   1361  CG  PHE B 175      -3.408  26.426  -0.486  1.00 84.59           C  
ATOM   1362  CD1 PHE B 175      -3.559  25.057  -0.304  1.00 84.59           C  
ATOM   1363  CD2 PHE B 175      -3.441  26.935  -1.778  1.00 84.59           C  
ATOM   1364  CE1 PHE B 175      -3.740  24.207  -1.393  1.00 84.59           C  
ATOM   1365  CE2 PHE B 175      -3.621  26.093  -2.871  1.00 84.59           C  
ATOM   1366  CZ  PHE B 175      -3.769  24.729  -2.677  1.00 84.59           C  
ATOM   1367  N   ILE B 176      -5.825  26.341   2.033  1.00 88.59           N  
ATOM   1368  CA  ILE B 176      -6.904  25.360   2.043  1.00 88.59           C  
ATOM   1369  C   ILE B 176      -8.239  26.062   2.281  1.00 88.59           C  
ATOM   1370  CB  ILE B 176      -6.671  24.274   3.117  1.00 88.59           C  
ATOM   1371  O   ILE B 176      -9.285  25.590   1.832  1.00 88.59           O  
ATOM   1372  CG1 ILE B 176      -6.588  24.909   4.510  1.00 88.59           C  
ATOM   1373  CG2 ILE B 176      -5.405  23.469   2.806  1.00 88.59           C  
ATOM   1374  CD1 ILE B 176      -6.561  23.900   5.650  1.00 88.59           C  
ATOM   1375  N   LYS B 177      -8.204  27.165   2.997  1.00 89.55           N  
ATOM   1376  CA  LYS B 177      -9.402  27.983   3.167  1.00 89.55           C  
ATOM   1377  C   LYS B 177      -9.925  28.478   1.821  1.00 89.55           C  
ATOM   1378  CB  LYS B 177      -9.114  29.171   4.086  1.00 89.55           C  
ATOM   1379  O   LYS B 177     -11.133  28.461   1.574  1.00 89.55           O  
ATOM   1380  CG  LYS B 177     -10.354  29.955   4.491  1.00 89.55           C  
ATOM   1381  CD  LYS B 177     -10.017  31.062   5.481  1.00 89.55           C  
ATOM   1382  CE  LYS B 177     -11.258  31.843   5.891  1.00 89.55           C  
ATOM   1383  NZ  LYS B 177     -10.940  32.900   6.898  1.00 89.55           N  
ATOM   1384  N   LYS B 178      -9.019  28.847   0.958  1.00 83.54           N  
ATOM   1385  CA  LYS B 178      -9.390  29.332  -0.368  1.00 83.54           C  
ATOM   1386  C   LYS B 178      -9.964  28.208  -1.225  1.00 83.54           C  
ATOM   1387  CB  LYS B 178      -8.182  29.960  -1.067  1.00 83.54           C  
ATOM   1388  O   LYS B 178     -10.826  28.445  -2.073  1.00 83.54           O  
ATOM   1389  CG  LYS B 178      -7.761  31.302  -0.489  1.00 83.54           C  
ATOM   1390  CD  LYS B 178      -6.577  31.890  -1.245  1.00 83.54           C  
ATOM   1391  CE  LYS B 178      -6.113  33.203  -0.628  1.00 83.54           C  
ATOM   1392  NZ  LYS B 178      -4.895  33.735  -1.308  1.00 83.54           N  
ATOM   1393  N   VAL B 179      -9.456  27.086  -1.061  1.00 79.96           N  
ATOM   1394  CA  VAL B 179      -9.936  25.918  -1.792  1.00 79.96           C  
ATOM   1395  C   VAL B 179     -11.354  25.574  -1.342  1.00 79.96           C  
ATOM   1396  CB  VAL B 179      -9.005  24.701  -1.593  1.00 79.96           C  
ATOM   1397  O   VAL B 179     -12.202  25.214  -2.163  1.00 79.96           O  
ATOM   1398  CG1 VAL B 179      -9.645  23.433  -2.156  1.00 79.96           C  
ATOM   1399  CG2 VAL B 179      -7.649  24.955  -2.249  1.00 79.96           C  
ATOM   1400  N   GLY B 180     -11.615  25.744   0.019  1.00 86.10           N  
ATOM   1401  CA  GLY B 180     -12.953  25.461   0.514  1.00 86.10           C  
ATOM   1402  C   GLY B 180     -12.956  24.704   1.828  1.00 86.10           C  
ATOM   1403  O   GLY B 180     -14.008  24.529   2.448  1.00 86.10           O  
ATOM   1404  N   TYR B 181     -11.806  24.308   2.258  1.00 90.67           N  
ATOM   1405  CA  TYR B 181     -11.711  23.626   3.544  1.00 90.67           C  
ATOM   1406  C   TYR B 181     -11.729  24.625   4.694  1.00 90.67           C  
ATOM   1407  CB  TYR B 181     -10.439  22.777   3.609  1.00 90.67           C  
ATOM   1408  O   TYR B 181     -11.208  25.736   4.568  1.00 90.67           O  
ATOM   1409  CG  TYR B 181     -10.476  21.557   2.720  1.00 90.67           C  
ATOM   1410  CD1 TYR B 181     -11.208  20.429   3.083  1.00 90.67           C  
ATOM   1411  CD2 TYR B 181      -9.779  21.530   1.517  1.00 90.67           C  
ATOM   1412  CE1 TYR B 181     -11.244  19.302   2.268  1.00 90.67           C  
ATOM   1413  CE2 TYR B 181      -9.808  20.409   0.694  1.00 90.67           C  
ATOM   1414  OH  TYR B 181     -10.574  18.189   0.267  1.00 90.67           O  
ATOM   1415  CZ  TYR B 181     -10.542  19.302   1.077  1.00 90.67           C  
ATOM   1416  N   ASN B 182     -12.370  24.257   5.779  1.00 93.83           N  
ATOM   1417  CA  ASN B 182     -12.285  25.024   7.018  1.00 93.83           C  
ATOM   1418  C   ASN B 182     -11.070  24.615   7.847  1.00 93.83           C  
ATOM   1419  CB  ASN B 182     -13.566  24.863   7.838  1.00 93.83           C  
ATOM   1420  O   ASN B 182     -11.040  23.522   8.414  1.00 93.83           O  
ATOM   1421  CG  ASN B 182     -13.587  25.747   9.069  1.00 93.83           C  
ATOM   1422  ND2 ASN B 182     -14.679  25.690   9.822  1.00 93.83           N  
ATOM   1423  OD1 ASN B 182     -12.629  26.477   9.340  1.00 93.83           O  
ATOM   1424  N   PRO B 183     -10.116  25.525   7.983  1.00 94.95           N  
ATOM   1425  CA  PRO B 183      -8.876  25.193   8.689  1.00 94.95           C  
ATOM   1426  C   PRO B 183      -9.121  24.696  10.111  1.00 94.95           C  
ATOM   1427  CB  PRO B 183      -8.110  26.518   8.698  1.00 94.95           C  
ATOM   1428  O   PRO B 183      -8.311  23.940  10.654  1.00 94.95           O  
ATOM   1429  CG  PRO B 183      -8.597  27.250   7.489  1.00 94.95           C  
ATOM   1430  CD  PRO B 183     -10.045  26.913   7.280  1.00 94.95           C  
ATOM   1431  N   LYS B 184     -10.188  25.064  10.698  1.00 94.63           N  
ATOM   1432  CA  LYS B 184     -10.509  24.650  12.061  1.00 94.63           C  
ATOM   1433  C   LYS B 184     -10.844  23.163  12.120  1.00 94.63           C  
ATOM   1434  CB  LYS B 184     -11.676  25.472  12.611  1.00 94.63           C  
ATOM   1435  O   LYS B 184     -10.822  22.558  13.194  1.00 94.63           O  
ATOM   1436  CG  LYS B 184     -11.333  26.930  12.881  1.00 94.63           C  
ATOM   1437  CD  LYS B 184     -12.508  27.676  13.499  1.00 94.63           C  
ATOM   1438  CE  LYS B 184     -12.166  29.134  13.772  1.00 94.63           C  
ATOM   1439  NZ  LYS B 184     -13.324  29.876  14.354  1.00 94.63           N  
ATOM   1440  N   THR B 185     -11.160  22.629  11.033  1.00 95.84           N  
ATOM   1441  CA  THR B 185     -11.551  21.225  10.976  1.00 95.84           C  
ATOM   1442  C   THR B 185     -10.396  20.362  10.478  1.00 95.84           C  
ATOM   1443  CB  THR B 185     -12.776  21.023  10.065  1.00 95.84           C  
ATOM   1444  O   THR B 185     -10.550  19.152  10.299  1.00 95.84           O  
ATOM   1445  CG2 THR B 185     -13.918  21.952  10.465  1.00 95.84           C  
ATOM   1446  OG1 THR B 185     -12.406  21.296   8.708  1.00 95.84           O  
ATOM   1447  N   VAL B 186      -9.284  20.962  10.244  1.00 96.81           N  
ATOM   1448  CA  VAL B 186      -8.165  20.250   9.634  1.00 96.81           C  
ATOM   1449  C   VAL B 186      -7.029  20.110  10.644  1.00 96.81           C  
ATOM   1450  CB  VAL B 186      -7.662  20.968   8.361  1.00 96.81           C  
ATOM   1451  O   VAL B 186      -6.428  21.106  11.053  1.00 96.81           O  
ATOM   1452  CG1 VAL B 186      -6.470  20.227   7.759  1.00 96.81           C  
ATOM   1453  CG2 VAL B 186      -8.790  21.093   7.338  1.00 96.81           C  
ATOM   1454  N   PRO B 187      -6.708  18.921  11.048  1.00 97.20           N  
ATOM   1455  CA  PRO B 187      -5.549  18.729  11.922  1.00 97.20           C  
ATOM   1456  C   PRO B 187      -4.221  18.860  11.179  1.00 97.20           C  
ATOM   1457  CB  PRO B 187      -5.739  17.306  12.453  1.00 97.20           C  
ATOM   1458  O   PRO B 187      -4.070  18.323  10.079  1.00 97.20           O  
ATOM   1459  CG  PRO B 187      -6.574  16.621  11.419  1.00 97.20           C  
ATOM   1460  CD  PRO B 187      -7.433  17.650  10.742  1.00 97.20           C  
ATOM   1461  N   PHE B 188      -3.301  19.604  11.738  1.00 97.49           N  
ATOM   1462  CA  PHE B 188      -1.925  19.689  11.262  1.00 97.49           C  
ATOM   1463  C   PHE B 188      -0.998  18.852  12.135  1.00 97.49           C  
ATOM   1464  CB  PHE B 188      -1.452  21.146  11.239  1.00 97.49           C  
ATOM   1465  O   PHE B 188      -0.897  19.083  13.342  1.00 97.49           O  
ATOM   1466  CG  PHE B 188      -2.047  21.960  10.122  1.00 97.49           C  
ATOM   1467  CD1 PHE B 188      -1.325  22.202   8.960  1.00 97.49           C  
ATOM   1468  CD2 PHE B 188      -3.329  22.482  10.234  1.00 97.49           C  
ATOM   1469  CE1 PHE B 188      -1.872  22.955   7.924  1.00 97.49           C  
ATOM   1470  CE2 PHE B 188      -3.883  23.236   9.202  1.00 97.49           C  
ATOM   1471  CZ  PHE B 188      -3.153  23.472   8.049  1.00 97.49           C  
ATOM   1472  N   VAL B 189      -0.340  17.914  11.537  1.00 96.47           N  
ATOM   1473  CA  VAL B 189       0.463  16.972  12.309  1.00 96.47           C  
ATOM   1474  C   VAL B 189       1.909  17.002  11.819  1.00 96.47           C  
ATOM   1475  CB  VAL B 189      -0.102  15.537  12.217  1.00 96.47           C  
ATOM   1476  O   VAL B 189       2.192  16.635  10.676  1.00 96.47           O  
ATOM   1477  CG1 VAL B 189       0.631  14.605  13.181  1.00 96.47           C  
ATOM   1478  CG2 VAL B 189      -1.602  15.535  12.503  1.00 96.47           C  
ATOM   1479  N   PRO B 190       2.849  17.438  12.678  1.00 96.94           N  
ATOM   1480  CA  PRO B 190       4.257  17.310  12.294  1.00 96.94           C  
ATOM   1481  C   PRO B 190       4.750  15.865  12.334  1.00 96.94           C  
ATOM   1482  CB  PRO B 190       4.986  18.164  13.334  1.00 96.94           C  
ATOM   1483  O   PRO B 190       4.581  15.179  13.345  1.00 96.94           O  
ATOM   1484  CG  PRO B 190       4.122  18.102  14.553  1.00 96.94           C  
ATOM   1485  CD  PRO B 190       2.688  18.014  14.117  1.00 96.94           C  
ATOM   1486  N   ILE B 191       5.430  15.496  11.250  1.00 90.52           N  
ATOM   1487  CA  ILE B 191       5.861  14.103  11.214  1.00 90.52           C  
ATOM   1488  C   ILE B 191       7.239  14.006  10.564  1.00 90.52           C  
ATOM   1489  CB  ILE B 191       4.847  13.217  10.456  1.00 90.52           C  
ATOM   1490  O   ILE B 191       7.749  14.991  10.025  1.00 90.52           O  
ATOM   1491  CG1 ILE B 191       4.750  13.651   8.990  1.00 90.52           C  
ATOM   1492  CG2 ILE B 191       3.475  13.265  11.134  1.00 90.52           C  
ATOM   1493  CD1 ILE B 191       3.968  12.686   8.109  1.00 90.52           C  
ATOM   1494  N   SER B 192       7.810  12.910  10.726  1.00 83.14           N  
ATOM   1495  CA  SER B 192       8.917  12.417   9.915  1.00 83.14           C  
ATOM   1496  C   SER B 192       8.598  11.050   9.317  1.00 83.14           C  
ATOM   1497  CB  SER B 192      10.196  12.331  10.748  1.00 83.14           C  
ATOM   1498  O   SER B 192       8.660  10.033  10.010  1.00 83.14           O  
ATOM   1499  OG  SER B 192      11.222  11.668  10.029  1.00 83.14           O  
ATOM   1500  N   GLY B 193       8.221  11.164   8.008  1.00 69.56           N  
ATOM   1501  CA  GLY B 193       7.915   9.914   7.332  1.00 69.56           C  
ATOM   1502  C   GLY B 193       9.090   8.954   7.293  1.00 69.56           C  
ATOM   1503  O   GLY B 193       8.912   7.742   7.430  1.00 69.56           O  
ATOM   1504  N   TRP B 194      10.222   9.532   7.244  1.00 62.58           N  
ATOM   1505  CA  TRP B 194      11.446   8.742   7.154  1.00 62.58           C  
ATOM   1506  C   TRP B 194      11.715   8.004   8.461  1.00 62.58           C  
ATOM   1507  CB  TRP B 194      12.638   9.635   6.802  1.00 62.58           C  
ATOM   1508  O   TRP B 194      12.002   6.805   8.457  1.00 62.58           O  
ATOM   1509  CG  TRP B 194      13.924   8.888   6.611  1.00 62.58           C  
ATOM   1510  CD1 TRP B 194      14.960   8.789   7.497  1.00 62.58           C  
ATOM   1511  CD2 TRP B 194      14.311   8.137   5.456  1.00 62.58           C  
ATOM   1512  CE2 TRP B 194      15.596   7.609   5.712  1.00 62.58           C  
ATOM   1513  CE3 TRP B 194      13.696   7.858   4.228  1.00 62.58           C  
ATOM   1514  NE1 TRP B 194      15.969   8.021   6.963  1.00 62.58           N  
ATOM   1515  CH2 TRP B 194      15.652   6.560   3.591  1.00 62.58           C  
ATOM   1516  CZ2 TRP B 194      16.277   6.818   4.784  1.00 62.58           C  
ATOM   1517  CZ3 TRP B 194      14.375   7.071   3.306  1.00 62.58           C  
ATOM   1518  N   ASN B 195      11.549   8.682   9.614  1.00 66.17           N  
ATOM   1519  CA  ASN B 195      11.848   8.100  10.918  1.00 66.17           C  
ATOM   1520  C   ASN B 195      10.609   7.471  11.548  1.00 66.17           C  
ATOM   1521  CB  ASN B 195      12.441   9.156  11.854  1.00 66.17           C  
ATOM   1522  O   ASN B 195      10.703   6.802  12.580  1.00 66.17           O  
ATOM   1523  CG  ASN B 195      13.793   9.657  11.386  1.00 66.17           C  
ATOM   1524  ND2 ASN B 195      14.061  10.938  11.611  1.00 66.17           N  
ATOM   1525  OD1 ASN B 195      14.590   8.899  10.827  1.00 66.17           O  
ATOM   1526  N   GLY B 196       9.525   7.692  10.893  1.00 68.01           N  
ATOM   1527  CA  GLY B 196       8.284   7.208  11.477  1.00 68.01           C  
ATOM   1528  C   GLY B 196       7.911   7.923  12.762  1.00 68.01           C  
ATOM   1529  O   GLY B 196       7.225   7.358  13.616  1.00 68.01           O  
ATOM   1530  N   ASP B 197       8.373   9.155  12.906  1.00 78.66           N  
ATOM   1531  CA  ASP B 197       8.165   9.944  14.116  1.00 78.66           C  
ATOM   1532  C   ASP B 197       6.812  10.652  14.085  1.00 78.66           C  
ATOM   1533  CB  ASP B 197       9.290  10.967  14.290  1.00 78.66           C  
ATOM   1534  O   ASP B 197       6.417  11.202  13.055  1.00 78.66           O  
ATOM   1535  CG  ASP B 197       9.787  11.064  15.722  1.00 78.66           C  
ATOM   1536  OD1 ASP B 197       9.080  10.605  16.645  1.00 78.66           O  
ATOM   1537  OD2 ASP B 197      10.893  11.608  15.929  1.00 78.66           O  
ATOM   1538  N   ASN B 198       6.071  10.584  15.171  1.00 89.23           N  
ATOM   1539  CA  ASN B 198       4.780  11.218  15.411  1.00 89.23           C  
ATOM   1540  C   ASN B 198       3.706  10.679  14.470  1.00 89.23           C  
ATOM   1541  CB  ASN B 198       4.894  12.738  15.271  1.00 89.23           C  
ATOM   1542  O   ASN B 198       2.775  11.399  14.106  1.00 89.23           O  
ATOM   1543  CG  ASN B 198       3.840  13.479  16.070  1.00 89.23           C  
ATOM   1544  ND2 ASN B 198       3.420  14.635  15.569  1.00 89.23           N  
ATOM   1545  OD1 ASN B 198       3.407  13.017  17.129  1.00 89.23           O  
ATOM   1546  N   MET B 199       3.862   9.422  13.972  1.00 81.51           N  
ATOM   1547  CA  MET B 199       2.892   8.747  13.116  1.00 81.51           C  
ATOM   1548  C   MET B 199       1.888   7.956  13.948  1.00 81.51           C  
ATOM   1549  CB  MET B 199       3.599   7.818  12.128  1.00 81.51           C  
ATOM   1550  O   MET B 199       0.680   8.183  13.853  1.00 81.51           O  
ATOM   1551  CG  MET B 199       4.556   8.535  11.189  1.00 81.51           C  
ATOM   1552  SD  MET B 199       3.684   9.411   9.833  1.00 81.51           S  
ATOM   1553  CE  MET B 199       3.027   7.995   8.907  1.00 81.51           C  
ATOM   1554  N   ILE B 200       2.372   7.091  14.816  1.00 75.18           N  
ATOM   1555  CA  ILE B 200       1.558   6.257  15.694  1.00 75.18           C  
ATOM   1556  C   ILE B 200       1.787   6.663  17.148  1.00 75.18           C  
ATOM   1557  CB  ILE B 200       1.874   4.757  15.501  1.00 75.18           C  
ATOM   1558  O   ILE B 200       0.831   6.849  17.905  1.00 75.18           O  
ATOM   1559  CG1 ILE B 200       1.619   4.340  14.048  1.00 75.18           C  
ATOM   1560  CG2 ILE B 200       1.050   3.903  16.469  1.00 75.18           C  
ATOM   1561  CD1 ILE B 200       2.018   2.904  13.737  1.00 75.18           C  
ATOM   1562  N   GLU B 201       3.041   6.873  17.506  1.00 79.18           N  
ATOM   1563  CA  GLU B 201       3.419   7.335  18.838  1.00 79.18           C  
ATOM   1564  C   GLU B 201       3.817   8.808  18.820  1.00 79.18           C  
ATOM   1565  CB  GLU B 201       4.565   6.487  19.396  1.00 79.18           C  
ATOM   1566  O   GLU B 201       4.457   9.272  17.874  1.00 79.18           O  
ATOM   1567  CG  GLU B 201       4.196   5.029  19.626  1.00 79.18           C  
ATOM   1568  CD  GLU B 201       5.355   4.190  20.141  1.00 79.18           C  
ATOM   1569  OE1 GLU B 201       5.144   3.000  20.469  1.00 79.18           O  
ATOM   1570  OE2 GLU B 201       6.482   4.728  20.220  1.00 79.18           O  
ATOM   1571  N   ALA B 202       3.451   9.476  19.913  1.00 89.46           N  
ATOM   1572  CA  ALA B 202       3.777  10.895  20.024  1.00 89.46           C  
ATOM   1573  C   ALA B 202       5.288  11.114  20.002  1.00 89.46           C  
ATOM   1574  CB  ALA B 202       3.176  11.481  21.299  1.00 89.46           C  
ATOM   1575  O   ALA B 202       6.043  10.327  20.577  1.00 89.46           O  
ATOM   1576  N   THR B 203       5.695  12.169  19.353  1.00 89.45           N  
ATOM   1577  CA  THR B 203       7.115  12.466  19.205  1.00 89.45           C  
ATOM   1578  C   THR B 203       7.682  13.051  20.495  1.00 89.45           C  
ATOM   1579  CB  THR B 203       7.363  13.445  18.042  1.00 89.45           C  
ATOM   1580  O   THR B 203       7.001  13.805  21.193  1.00 89.45           O  
ATOM   1581  CG2 THR B 203       6.684  14.786  18.298  1.00 89.45           C  
ATOM   1582  OG1 THR B 203       8.773  13.656  17.896  1.00 89.45           O  
ATOM   1583  N   THR B 204       8.926  12.740  20.733  1.00 91.18           N  
ATOM   1584  CA  THR B 204       9.671  13.374  21.815  1.00 91.18           C  
ATOM   1585  C   THR B 204      10.617  14.439  21.268  1.00 91.18           C  
ATOM   1586  CB  THR B 204      10.472  12.338  22.624  1.00 91.18           C  
ATOM   1587  O   THR B 204      11.282  15.139  22.035  1.00 91.18           O  
ATOM   1588  CG2 THR B 204       9.546  11.329  23.296  1.00 91.18           C  
ATOM   1589  OG1 THR B 204      11.364  11.640  21.746  1.00 91.18           O  
ATOM   1590  N   ASN B 205      10.672  14.680  20.014  1.00 92.97           N  
ATOM   1591  CA  ASN B 205      11.606  15.585  19.354  1.00 92.97           C  
ATOM   1592  C   ASN B 205      11.032  16.993  19.232  1.00 92.97           C  
ATOM   1593  CB  ASN B 205      11.991  15.047  17.974  1.00 92.97           C  
ATOM   1594  O   ASN B 205      11.740  17.926  18.850  1.00 92.97           O  
ATOM   1595  CG  ASN B 205      12.833  13.789  18.052  1.00 92.97           C  
ATOM   1596  ND2 ASN B 205      12.453  12.772  17.286  1.00 92.97           N  
ATOM   1597  OD1 ASN B 205      13.817  13.730  18.794  1.00 92.97           O  
ATOM   1598  N   ALA B 206       9.800  17.107  19.531  1.00 94.91           N  
ATOM   1599  CA  ALA B 206       9.150  18.412  19.444  1.00 94.91           C  
ATOM   1600  C   ALA B 206       8.346  18.709  20.706  1.00 94.91           C  
ATOM   1601  CB  ALA B 206       8.247  18.475  18.214  1.00 94.91           C  
ATOM   1602  O   ALA B 206       7.113  18.700  20.681  1.00 94.91           O  
ATOM   1603  N   PRO B 207       8.995  19.066  21.797  1.00 94.75           N  
ATOM   1604  CA  PRO B 207       8.298  19.354  23.053  1.00 94.75           C  
ATOM   1605  C   PRO B 207       7.309  20.510  22.928  1.00 94.75           C  
ATOM   1606  CB  PRO B 207       9.436  19.709  24.013  1.00 94.75           C  
ATOM   1607  O   PRO B 207       6.340  20.583  23.687  1.00 94.75           O  
ATOM   1608  CG  PRO B 207      10.671  19.189  23.351  1.00 94.75           C  
ATOM   1609  CD  PRO B 207      10.411  19.076  21.877  1.00 94.75           C  
ATOM   1610  N   TRP B 208       7.545  21.384  21.953  1.00 96.29           N  
ATOM   1611  CA  TRP B 208       6.694  22.545  21.716  1.00 96.29           C  
ATOM   1612  C   TRP B 208       5.350  22.125  21.130  1.00 96.29           C  
ATOM   1613  CB  TRP B 208       7.386  23.538  20.777  1.00 96.29           C  
ATOM   1614  O   TRP B 208       4.381  22.886  21.174  1.00 96.29           O  
ATOM   1615  CG  TRP B 208       7.962  22.909  19.544  1.00 96.29           C  
ATOM   1616  CD1 TRP B 208       9.263  22.542  19.337  1.00 96.29           C  
ATOM   1617  CD2 TRP B 208       7.256  22.577  18.345  1.00 96.29           C  
ATOM   1618  CE2 TRP B 208       8.192  22.012  17.451  1.00 96.29           C  
ATOM   1619  CE3 TRP B 208       5.921  22.703  17.939  1.00 96.29           C  
ATOM   1620  NE1 TRP B 208       9.408  22.002  18.080  1.00 96.29           N  
ATOM   1621  CH2 TRP B 208       6.522  21.707  15.802  1.00 96.29           C  
ATOM   1622  CZ2 TRP B 208       7.835  21.572  16.174  1.00 96.29           C  
ATOM   1623  CZ3 TRP B 208       5.567  22.265  16.668  1.00 96.29           C  
ATOM   1624  N   TYR B 209       5.243  20.989  20.501  1.00 96.67           N  
ATOM   1625  CA  TYR B 209       4.026  20.505  19.858  1.00 96.67           C  
ATOM   1626  C   TYR B 209       3.110  19.825  20.868  1.00 96.67           C  
ATOM   1627  CB  TYR B 209       4.366  19.533  18.725  1.00 96.67           C  
ATOM   1628  O   TYR B 209       3.388  18.709  21.315  1.00 96.67           O  
ATOM   1629  CG  TYR B 209       3.158  19.032  17.972  1.00 96.67           C  
ATOM   1630  CD1 TYR B 209       2.790  17.689  18.022  1.00 96.67           C  
ATOM   1631  CD2 TYR B 209       2.384  19.899  17.208  1.00 96.67           C  
ATOM   1632  CE1 TYR B 209       1.678  17.222  17.328  1.00 96.67           C  
ATOM   1633  CE2 TYR B 209       1.270  19.442  16.510  1.00 96.67           C  
ATOM   1634  OH  TYR B 209      -0.176  17.648  15.888  1.00 96.67           O  
ATOM   1635  CZ  TYR B 209       0.926  18.105  16.576  1.00 96.67           C  
ATOM   1636  N   LYS B 210       2.003  20.490  21.284  1.00 94.24           N  
ATOM   1637  CA  LYS B 210       1.084  20.002  22.308  1.00 94.24           C  
ATOM   1638  C   LYS B 210      -0.023  19.150  21.692  1.00 94.24           C  
ATOM   1639  CB  LYS B 210       0.474  21.171  23.084  1.00 94.24           C  
ATOM   1640  O   LYS B 210      -0.832  18.560  22.411  1.00 94.24           O  
ATOM   1641  CG  LYS B 210       1.501  22.057  23.775  1.00 94.24           C  
ATOM   1642  CD  LYS B 210       2.231  21.309  24.882  1.00 94.24           C  
ATOM   1643  CE  LYS B 210       3.212  22.213  25.617  1.00 94.24           C  
ATOM   1644  NZ  LYS B 210       4.060  21.446  26.577  1.00 94.24           N  
ATOM   1645  N   GLY B 211      -0.022  19.094  20.439  1.00 96.52           N  
ATOM   1646  CA  GLY B 211      -1.021  18.302  19.740  1.00 96.52           C  
ATOM   1647  C   GLY B 211      -1.932  19.134  18.857  1.00 96.52           C  
ATOM   1648  O   GLY B 211      -1.778  20.354  18.773  1.00 96.52           O  
ATOM   1649  N   TRP B 212      -2.757  18.521  18.002  1.00 96.56           N  
ATOM   1650  CA  TRP B 212      -3.729  19.176  17.132  1.00 96.56           C  
ATOM   1651  C   TRP B 212      -5.125  19.130  17.744  1.00 96.56           C  
ATOM   1652  CB  TRP B 212      -3.742  18.518  15.750  1.00 96.56           C  
ATOM   1653  O   TRP B 212      -5.404  18.295  18.608  1.00 96.56           O  
ATOM   1654  CG  TRP B 212      -3.940  17.032  15.784  1.00 96.56           C  
ATOM   1655  CD1 TRP B 212      -2.971  16.070  15.721  1.00 96.56           C  
ATOM   1656  CD2 TRP B 212      -5.188  16.339  15.884  1.00 96.56           C  
ATOM   1657  CE2 TRP B 212      -4.900  14.956  15.877  1.00 96.56           C  
ATOM   1658  CE3 TRP B 212      -6.523  16.754  15.981  1.00 96.56           C  
ATOM   1659  NE1 TRP B 212      -3.541  14.820  15.777  1.00 96.56           N  
ATOM   1660  CH2 TRP B 212      -7.197  14.417  16.057  1.00 96.56           C  
ATOM   1661  CZ2 TRP B 212      -5.900  13.985  15.963  1.00 96.56           C  
ATOM   1662  CZ3 TRP B 212      -7.517  15.785  16.066  1.00 96.56           C  
ATOM   1663  N   GLU B 213      -5.869  20.143  17.406  1.00 95.42           N  
ATOM   1664  CA  GLU B 213      -7.293  20.206  17.720  1.00 95.42           C  
ATOM   1665  C   GLU B 213      -8.126  20.437  16.462  1.00 95.42           C  
ATOM   1666  CB  GLU B 213      -7.570  21.310  18.743  1.00 95.42           C  
ATOM   1667  O   GLU B 213      -7.707  21.164  15.559  1.00 95.42           O  
ATOM   1668  CG  GLU B 213      -7.215  22.707  18.253  1.00 95.42           C  
ATOM   1669  CD  GLU B 213      -7.414  23.782  19.309  1.00 95.42           C  
ATOM   1670  OE1 GLU B 213      -7.376  24.985  18.965  1.00 95.42           O  
ATOM   1671  OE2 GLU B 213      -7.609  23.419  20.490  1.00 95.42           O  
ATOM   1672  N   LYS B 214      -9.144  19.656  16.382  1.00 93.68           N  
ATOM   1673  CA  LYS B 214     -10.026  19.895  15.243  1.00 93.68           C  
ATOM   1674  C   LYS B 214     -11.488  19.939  15.680  1.00 93.68           C  
ATOM   1675  CB  LYS B 214      -9.830  18.816  14.177  1.00 93.68           C  
ATOM   1676  O   LYS B 214     -11.879  19.254  16.627  1.00 93.68           O  
ATOM   1677  CG  LYS B 214     -10.417  17.463  14.550  1.00 93.68           C  
ATOM   1678  CD  LYS B 214     -10.369  16.490  13.379  1.00 93.68           C  
ATOM   1679  CE  LYS B 214     -11.732  15.866  13.112  1.00 93.68           C  
ATOM   1680  NZ  LYS B 214     -11.702  14.956  11.928  1.00 93.68           N  
ATOM   1681  N   GLU B 215     -12.191  20.854  15.021  1.00 93.70           N  
ATOM   1682  CA  GLU B 215     -13.621  20.990  15.282  1.00 93.70           C  
ATOM   1683  C   GLU B 215     -14.429  19.985  14.466  1.00 93.70           C  
ATOM   1684  CB  GLU B 215     -14.090  22.414  14.975  1.00 93.70           C  
ATOM   1685  O   GLU B 215     -14.184  19.808  13.271  1.00 93.70           O  
ATOM   1686  CG  GLU B 215     -13.523  23.465  15.918  1.00 93.70           C  
ATOM   1687  CD  GLU B 215     -14.083  24.857  15.672  1.00 93.70           C  
ATOM   1688  OE1 GLU B 215     -13.628  25.820  16.331  1.00 93.70           O  
ATOM   1689  OE2 GLU B 215     -14.985  24.986  14.815  1.00 93.70           O  
ATOM   1690  N   THR B 216     -15.299  19.261  15.146  1.00 89.31           N  
ATOM   1691  CA  THR B 216     -16.206  18.313  14.509  1.00 89.31           C  
ATOM   1692  C   THR B 216     -17.655  18.622  14.874  1.00 89.31           C  
ATOM   1693  CB  THR B 216     -15.871  16.864  14.907  1.00 89.31           C  
ATOM   1694  O   THR B 216     -17.921  19.522  15.673  1.00 89.31           O  
ATOM   1695  CG2 THR B 216     -14.402  16.549  14.649  1.00 89.31           C  
ATOM   1696  OG1 THR B 216     -16.150  16.682  16.301  1.00 89.31           O  
ATOM   1697  N   LYS B 217     -18.566  17.830  14.290  1.00 83.44           N  
ATOM   1698  CA  LYS B 217     -19.981  17.992  14.609  1.00 83.44           C  
ATOM   1699  C   LYS B 217     -20.264  17.619  16.061  1.00 83.44           C  
ATOM   1700  CB  LYS B 217     -20.844  17.145  13.673  1.00 83.44           C  
ATOM   1701  O   LYS B 217     -21.156  18.189  16.693  1.00 83.44           O  
ATOM   1702  CG  LYS B 217     -20.841  17.621  12.228  1.00 83.44           C  
ATOM   1703  CD  LYS B 217     -21.728  16.748  11.349  1.00 83.44           C  
ATOM   1704  CE  LYS B 217     -21.659  17.171   9.888  1.00 83.44           C  
ATOM   1705  NZ  LYS B 217     -22.473  16.275   9.013  1.00 83.44           N  
ATOM   1706  N   ALA B 218     -19.541  16.652  16.644  1.00 86.44           N  
ATOM   1707  CA  ALA B 218     -19.736  16.130  17.994  1.00 86.44           C  
ATOM   1708  C   ALA B 218     -18.919  16.923  19.011  1.00 86.44           C  
ATOM   1709  CB  ALA B 218     -19.361  14.652  18.053  1.00 86.44           C  
ATOM   1710  O   ALA B 218     -18.983  16.655  20.213  1.00 86.44           O  
ATOM   1711  N   GLY B 219     -18.146  17.946  18.490  1.00 91.07           N  
ATOM   1712  CA  GLY B 219     -17.307  18.727  19.383  1.00 91.07           C  
ATOM   1713  C   GLY B 219     -15.846  18.737  18.973  1.00 91.07           C  
ATOM   1714  O   GLY B 219     -15.498  18.269  17.888  1.00 91.07           O  
ATOM   1715  N   VAL B 220     -15.087  19.291  19.851  1.00 93.88           N  
ATOM   1716  CA  VAL B 220     -13.662  19.440  19.576  1.00 93.88           C  
ATOM   1717  C   VAL B 220     -12.926  18.156  19.952  1.00 93.88           C  
ATOM   1718  CB  VAL B 220     -13.059  20.642  20.338  1.00 93.88           C  
ATOM   1719  O   VAL B 220     -13.168  17.584  21.018  1.00 93.88           O  
ATOM   1720  CG1 VAL B 220     -11.547  20.708  20.132  1.00 93.88           C  
ATOM   1721  CG2 VAL B 220     -13.720  21.943  19.888  1.00 93.88           C  
ATOM   1722  N   VAL B 221     -12.166  17.684  19.046  1.00 94.61           N  
ATOM   1723  CA  VAL B 221     -11.346  16.499  19.274  1.00 94.61           C  
ATOM   1724  C   VAL B 221      -9.867  16.878  19.235  1.00 94.61           C  
ATOM   1725  CB  VAL B 221     -11.641  15.395  18.233  1.00 94.61           C  
ATOM   1726  O   VAL B 221      -9.466  17.757  18.469  1.00 94.61           O  
ATOM   1727  CG1 VAL B 221     -10.827  14.138  18.534  1.00 94.61           C  
ATOM   1728  CG2 VAL B 221     -13.134  15.075  18.204  1.00 94.61           C  
ATOM   1729  N   LYS B 222      -9.103  16.213  20.058  1.00 96.20           N  
ATOM   1730  CA  LYS B 222      -7.676  16.507  20.154  1.00 96.20           C  
ATOM   1731  C   LYS B 222      -6.840  15.245  19.962  1.00 96.20           C  
ATOM   1732  CB  LYS B 222      -7.350  17.152  21.502  1.00 96.20           C  
ATOM   1733  O   LYS B 222      -7.322  14.134  20.192  1.00 96.20           O  
ATOM   1734  CG  LYS B 222      -8.106  18.445  21.769  1.00 96.20           C  
ATOM   1735  CD  LYS B 222      -7.763  19.020  23.137  1.00 96.20           C  
ATOM   1736  CE  LYS B 222      -8.507  20.323  23.399  1.00 96.20           C  
ATOM   1737  NZ  LYS B 222      -8.165  20.898  24.735  1.00 96.20           N  
ATOM   1738  N   GLY B 223      -5.623  15.483  19.480  1.00 95.51           N  
ATOM   1739  CA  GLY B 223      -4.672  14.398  19.297  1.00 95.51           C  
ATOM   1740  C   GLY B 223      -3.259  14.882  19.032  1.00 95.51           C  
ATOM   1741  O   GLY B 223      -3.012  16.089  18.972  1.00 95.51           O  
ATOM   1742  N   LYS B 224      -2.381  13.850  18.897  1.00 94.83           N  
ATOM   1743  CA  LYS B 224      -0.987  14.241  18.713  1.00 94.83           C  
ATOM   1744  C   LYS B 224      -0.400  13.607  17.455  1.00 94.83           C  
ATOM   1745  CB  LYS B 224      -0.153  13.851  19.934  1.00 94.83           C  
ATOM   1746  O   LYS B 224       0.394  14.234  16.750  1.00 94.83           O  
ATOM   1747  CG  LYS B 224      -0.463  14.667  21.181  1.00 94.83           C  
ATOM   1748  CD  LYS B 224       0.507  14.348  22.312  1.00 94.83           C  
ATOM   1749  CE  LYS B 224       0.222  15.192  23.547  1.00 94.83           C  
ATOM   1750  NZ  LYS B 224       1.171  14.885  24.659  1.00 94.83           N  
ATOM   1751  N   THR B 225      -0.861  12.407  17.119  1.00 90.85           N  
ATOM   1752  CA  THR B 225      -0.205  11.629  16.074  1.00 90.85           C  
ATOM   1753  C   THR B 225      -1.061  11.589  14.812  1.00 90.85           C  
ATOM   1754  CB  THR B 225       0.085  10.192  16.546  1.00 90.85           C  
ATOM   1755  O   THR B 225      -2.239  11.953  14.842  1.00 90.85           O  
ATOM   1756  CG2 THR B 225       0.891  10.191  17.841  1.00 90.85           C  
ATOM   1757  OG1 THR B 225      -1.154   9.508  16.767  1.00 90.85           O  
ATOM   1758  N   LEU B 226      -0.430  11.151  13.711  1.00 90.25           N  
ATOM   1759  CA  LEU B 226      -1.138  11.003  12.445  1.00 90.25           C  
ATOM   1760  C   LEU B 226      -2.227   9.941  12.552  1.00 90.25           C  
ATOM   1761  CB  LEU B 226      -0.161  10.638  11.324  1.00 90.25           C  
ATOM   1762  O   LEU B 226      -3.332  10.124  12.037  1.00 90.25           O  
ATOM   1763  CG  LEU B 226      -0.759  10.498   9.923  1.00 90.25           C  
ATOM   1764  CD1 LEU B 226      -1.476  11.783   9.521  1.00 90.25           C  
ATOM   1765  CD2 LEU B 226       0.327  10.148   8.911  1.00 90.25           C  
ATOM   1766  N   LEU B 227      -1.956   8.940  13.265  1.00 84.32           N  
ATOM   1767  CA  LEU B 227      -2.932   7.875  13.462  1.00 84.32           C  
ATOM   1768  C   LEU B 227      -4.167   8.397  14.190  1.00 84.32           C  
ATOM   1769  CB  LEU B 227      -2.312   6.719  14.251  1.00 84.32           C  
ATOM   1770  O   LEU B 227      -5.296   8.070  13.818  1.00 84.32           O  
ATOM   1771  CG  LEU B 227      -3.172   5.462  14.401  1.00 84.32           C  
ATOM   1772  CD1 LEU B 227      -3.289   4.738  13.064  1.00 84.32           C  
ATOM   1773  CD2 LEU B 227      -2.589   4.540  15.466  1.00 84.32           C  
ATOM   1774  N   GLU B 228      -3.906   9.133  15.197  1.00 90.04           N  
ATOM   1775  CA  GLU B 228      -5.017   9.711  15.948  1.00 90.04           C  
ATOM   1776  C   GLU B 228      -5.848  10.645  15.074  1.00 90.04           C  
ATOM   1777  CB  GLU B 228      -4.502  10.461  17.179  1.00 90.04           C  
ATOM   1778  O   GLU B 228      -7.068  10.729  15.231  1.00 90.04           O  
ATOM   1779  CG  GLU B 228      -3.970   9.551  18.276  1.00 90.04           C  
ATOM   1780  CD  GLU B 228      -3.318  10.310  19.422  1.00 90.04           C  
ATOM   1781  OE1 GLU B 228      -3.190   9.743  20.530  1.00 90.04           O  
ATOM   1782  OE2 GLU B 228      -2.935  11.482  19.209  1.00 90.04           O  
ATOM   1783  N   ALA B 229      -5.158  11.337  14.191  1.00 94.50           N  
ATOM   1784  CA  ALA B 229      -5.866  12.214  13.262  1.00 94.50           C  
ATOM   1785  C   ALA B 229      -6.761  11.411  12.322  1.00 94.50           C  
ATOM   1786  CB  ALA B 229      -4.873  13.052  12.460  1.00 94.50           C  
ATOM   1787  O   ALA B 229      -7.901  11.800  12.057  1.00 94.50           O  
ATOM   1788  N   ILE B 230      -6.256  10.356  11.897  1.00 89.34           N  
ATOM   1789  CA  ILE B 230      -7.028   9.483  11.019  1.00 89.34           C  
ATOM   1790  C   ILE B 230      -8.212   8.897  11.785  1.00 89.34           C  
ATOM   1791  CB  ILE B 230      -6.153   8.351  10.437  1.00 89.34           C  
ATOM   1792  O   ILE B 230      -9.330   8.844  11.267  1.00 89.34           O  
ATOM   1793  CG1 ILE B 230      -5.070   8.931   9.519  1.00 89.34           C  
ATOM   1794  CG2 ILE B 230      -7.017   7.332   9.688  1.00 89.34           C  
ATOM   1795  CD1 ILE B 230      -4.017   7.920   9.088  1.00 89.34           C  
ATOM   1796  N   ASP B 231      -7.955   8.573  13.031  1.00 89.20           N  
ATOM   1797  CA  ASP B 231      -8.976   7.976  13.887  1.00 89.20           C  
ATOM   1798  C   ASP B 231     -10.075   8.984  14.215  1.00 89.20           C  
ATOM   1799  CB  ASP B 231      -8.350   7.442  15.177  1.00 89.20           C  
ATOM   1800  O   ASP B 231     -11.181   8.600  14.601  1.00 89.20           O  
ATOM   1801  CG  ASP B 231      -9.021   6.178  15.684  1.00 89.20           C  
ATOM   1802  OD1 ASP B 231      -9.509   5.375  14.860  1.00 89.20           O  
ATOM   1803  OD2 ASP B 231      -9.066   5.985  16.918  1.00 89.20           O  
ATOM   1804  N   ALA B 232      -9.717  10.205  14.070  1.00 92.56           N  
ATOM   1805  CA  ALA B 232     -10.646  11.271  14.438  1.00 92.56           C  
ATOM   1806  C   ALA B 232     -11.507  11.684  13.248  1.00 92.56           C  
ATOM   1807  CB  ALA B 232      -9.884  12.476  14.983  1.00 92.56           C  
ATOM   1808  O   ALA B 232     -12.332  12.594  13.356  1.00 92.56           O  
ATOM   1809  N   ILE B 233     -11.357  11.044  12.106  1.00 91.16           N  
ATOM   1810  CA  ILE B 233     -12.187  11.302  10.935  1.00 91.16           C  
ATOM   1811  C   ILE B 233     -13.646  10.988  11.258  1.00 91.16           C  
ATOM   1812  CB  ILE B 233     -11.718  10.477   9.716  1.00 91.16           C  
ATOM   1813  O   ILE B 233     -13.939  10.010  11.949  1.00 91.16           O  
ATOM   1814  CG1 ILE B 233     -10.343  10.960   9.241  1.00 91.16           C  
ATOM   1815  CG2 ILE B 233     -12.747  10.553   8.584  1.00 91.16           C  
ATOM   1816  CD1 ILE B 233      -9.733  10.105   8.138  1.00 91.16           C  
ATOM   1817  N   GLU B 234     -14.427  11.897  10.866  1.00 89.21           N  
ATOM   1818  CA  GLU B 234     -15.852  11.673  11.087  1.00 89.21           C  
ATOM   1819  C   GLU B 234     -16.393  10.594  10.153  1.00 89.21           C  
ATOM   1820  CB  GLU B 234     -16.638  12.973  10.899  1.00 89.21           C  
ATOM   1821  O   GLU B 234     -16.003  10.525   8.985  1.00 89.21           O  
ATOM   1822  CG  GLU B 234     -16.308  14.045  11.928  1.00 89.21           C  
ATOM   1823  CD  GLU B 234     -17.061  15.346  11.701  1.00 89.21           C  
ATOM   1824  OE1 GLU B 234     -18.169  15.512  12.261  1.00 89.21           O  
ATOM   1825  OE2 GLU B 234     -16.540  16.206  10.957  1.00 89.21           O  
ATOM   1826  N   GLN B 235     -17.221   9.818  10.684  1.00 81.76           N  
ATOM   1827  CA  GLN B 235     -17.801   8.729   9.906  1.00 81.76           C  
ATOM   1828  C   GLN B 235     -18.560   9.262   8.694  1.00 81.76           C  
ATOM   1829  CB  GLN B 235     -18.731   7.882  10.777  1.00 81.76           C  
ATOM   1830  O   GLN B 235     -19.352  10.199   8.813  1.00 81.76           O  
ATOM   1831  CG  GLN B 235     -18.995   6.489  10.221  1.00 81.76           C  
ATOM   1832  CD  GLN B 235     -19.546   5.536  11.265  1.00 81.76           C  
ATOM   1833  NE2 GLN B 235     -19.611   4.254  10.921  1.00 81.76           N  
ATOM   1834  OE1 GLN B 235     -19.911   5.948  12.371  1.00 81.76           O  
ATOM   1835  N   PRO B 236     -18.228   8.773   7.499  1.00 69.94           N  
ATOM   1836  CA  PRO B 236     -18.911   9.231   6.287  1.00 69.94           C  
ATOM   1837  C   PRO B 236     -20.400   8.892   6.285  1.00 69.94           C  
ATOM   1838  CB  PRO B 236     -18.180   8.486   5.167  1.00 69.94           C  
ATOM   1839  O   PRO B 236     -20.811   7.896   6.887  1.00 69.94           O  
ATOM   1840  CG  PRO B 236     -17.378   7.436   5.867  1.00 69.94           C  
ATOM   1841  CD  PRO B 236     -17.376   7.739   7.338  1.00 69.94           C  
ATOM   1842  N   SER B 237     -21.211   9.899   5.910  1.00 62.67           N  
ATOM   1843  CA  SER B 237     -22.629   9.605   5.732  1.00 62.67           C  
ATOM   1844  C   SER B 237     -22.875   8.826   4.445  1.00 62.67           C  
ATOM   1845  CB  SER B 237     -23.448  10.897   5.721  1.00 62.67           C  
ATOM   1846  O   SER B 237     -22.347   9.180   3.389  1.00 62.67           O  
ATOM   1847  OG  SER B 237     -23.053  11.733   4.647  1.00 62.67           O  
ATOM   1848  N   ARG B 238     -23.036   7.551   4.429  1.00 51.35           N  
ATOM   1849  CA  ARG B 238     -23.270   6.806   3.197  1.00 51.35           C  
ATOM   1850  C   ARG B 238     -24.747   6.822   2.819  1.00 51.35           C  
ATOM   1851  CB  ARG B 238     -22.781   5.363   3.340  1.00 51.35           C  
ATOM   1852  O   ARG B 238     -25.614   6.628   3.674  1.00 51.35           O  
ATOM   1853  CG  ARG B 238     -21.267   5.224   3.358  1.00 51.35           C  
ATOM   1854  CD  ARG B 238     -20.836   3.772   3.511  1.00 51.35           C  
ATOM   1855  NE  ARG B 238     -19.399   3.658   3.744  1.00 51.35           N  
ATOM   1856  NH1 ARG B 238     -19.036   2.129   2.051  1.00 51.35           N  
ATOM   1857  NH2 ARG B 238     -17.286   2.853   3.342  1.00 51.35           N  
ATOM   1858  CZ  ARG B 238     -18.577   2.880   3.045  1.00 51.35           C  
ATOM   1859  N   PRO B 239     -25.047   7.478   1.603  1.00 42.80           N  
ATOM   1860  CA  PRO B 239     -26.467   7.496   1.246  1.00 42.80           C  
ATOM   1861  C   PRO B 239     -27.095   6.104   1.256  1.00 42.80           C  
ATOM   1862  CB  PRO B 239     -26.469   8.085  -0.167  1.00 42.80           C  
ATOM   1863  O   PRO B 239     -26.724   5.249   0.447  1.00 42.80           O  
ATOM   1864  CG  PRO B 239     -25.027   8.316  -0.486  1.00 42.80           C  
ATOM   1865  CD  PRO B 239     -24.199   7.835   0.671  1.00 42.80           C  
ATOM   1866  N   THR B 240     -27.331   5.442   2.304  1.00 39.81           N  
ATOM   1867  CA  THR B 240     -27.968   4.132   2.247  1.00 39.81           C  
ATOM   1868  C   THR B 240     -29.355   4.232   1.617  1.00 39.81           C  
ATOM   1869  CB  THR B 240     -28.083   3.505   3.649  1.00 39.81           C  
ATOM   1870  O   THR B 240     -29.922   3.224   1.189  1.00 39.81           O  
ATOM   1871  CG2 THR B 240     -26.775   2.837   4.061  1.00 39.81           C  
ATOM   1872  OG1 THR B 240     -28.404   4.529   4.599  1.00 39.81           O  
ATOM   1873  N   ASP B 241     -30.078   5.375   1.637  1.00 38.07           N  
ATOM   1874  CA  ASP B 241     -31.443   5.531   1.145  1.00 38.07           C  
ATOM   1875  C   ASP B 241     -31.454   5.942  -0.326  1.00 38.07           C  
ATOM   1876  CB  ASP B 241     -32.202   6.561   1.984  1.00 38.07           C  
ATOM   1877  O   ASP B 241     -32.519   6.074  -0.932  1.00 38.07           O  
ATOM   1878  CG  ASP B 241     -32.240   6.210   3.462  1.00 38.07           C  
ATOM   1879  OD1 ASP B 241     -32.052   5.025   3.812  1.00 38.07           O  
ATOM   1880  OD2 ASP B 241     -32.461   7.127   4.282  1.00 38.07           O  
ATOM   1881  N   LYS B 242     -30.394   6.555  -0.882  1.00 33.76           N  
ATOM   1882  CA  LYS B 242     -30.444   6.969  -2.281  1.00 33.76           C  
ATOM   1883  C   LYS B 242     -30.083   5.814  -3.211  1.00 33.76           C  
ATOM   1884  CB  LYS B 242     -29.504   8.151  -2.525  1.00 33.76           C  
ATOM   1885  O   LYS B 242     -29.344   4.906  -2.823  1.00 33.76           O  
ATOM   1886  CG  LYS B 242     -30.062   9.490  -2.066  1.00 33.76           C  
ATOM   1887  CD  LYS B 242     -29.181  10.648  -2.519  1.00 33.76           C  
ATOM   1888  CE  LYS B 242     -29.749  11.990  -2.077  1.00 33.76           C  
ATOM   1889  NZ  LYS B 242     -28.843  13.121  -2.439  1.00 33.76           N  
ATOM   1890  N   PRO B 243     -30.980   5.567  -4.299  1.00 28.01           N  
ATOM   1891  CA  PRO B 243     -30.738   4.438  -5.200  1.00 28.01           C  
ATOM   1892  C   PRO B 243     -29.271   4.311  -5.604  1.00 28.01           C  
ATOM   1893  CB  PRO B 243     -31.613   4.762  -6.414  1.00 28.01           C  
ATOM   1894  O   PRO B 243     -28.545   5.308  -5.629  1.00 28.01           O  
ATOM   1895  CG  PRO B 243     -32.291   6.047  -6.064  1.00 28.01           C  
ATOM   1896  CD  PRO B 243     -31.795   6.498  -4.720  1.00 28.01           C  
ATOM   1897  N   LEU B 244     -28.659   3.147  -5.391  1.00 33.95           N  
ATOM   1898  CA  LEU B 244     -27.273   2.763  -5.632  1.00 33.95           C  
ATOM   1899  C   LEU B 244     -26.792   3.281  -6.983  1.00 33.95           C  
ATOM   1900  CB  LEU B 244     -27.121   1.241  -5.572  1.00 33.95           C  
ATOM   1901  O   LEU B 244     -27.415   3.014  -8.013  1.00 33.95           O  
ATOM   1902  CG  LEU B 244     -25.998   0.706  -4.682  1.00 33.95           C  
ATOM   1903  CD1 LEU B 244     -26.577   0.070  -3.423  1.00 33.95           C  
ATOM   1904  CD2 LEU B 244     -25.140  -0.296  -5.448  1.00 33.95           C  
ATOM   1905  N   ARG B 245     -26.319   4.529  -6.996  1.00 29.04           N  
ATOM   1906  CA  ARG B 245     -25.797   4.948  -8.293  1.00 29.04           C  
ATOM   1907  C   ARG B 245     -24.741   3.971  -8.800  1.00 29.04           C  
ATOM   1908  CB  ARG B 245     -25.208   6.358  -8.205  1.00 29.04           C  
ATOM   1909  O   ARG B 245     -23.747   3.714  -8.117  1.00 29.04           O  
ATOM   1910  CG  ARG B 245     -26.246   7.465  -8.281  1.00 29.04           C  
ATOM   1911  CD  ARG B 245     -25.599   8.838  -8.398  1.00 29.04           C  
ATOM   1912  NE  ARG B 245     -26.597   9.905  -8.411  1.00 29.04           N  
ATOM   1913  NH1 ARG B 245     -25.140  11.539  -9.149  1.00 29.04           N  
ATOM   1914  NH2 ARG B 245     -27.337  12.053  -8.742  1.00 29.04           N  
ATOM   1915  CZ  ARG B 245     -26.356  11.163  -8.768  1.00 29.04           C  
ATOM   1916  N   LEU B 246     -25.239   2.805  -9.456  1.00 29.44           N  
ATOM   1917  CA  LEU B 246     -24.338   1.809 -10.025  1.00 29.44           C  
ATOM   1918  C   LEU B 246     -23.388   2.447 -11.034  1.00 29.44           C  
ATOM   1919  CB  LEU B 246     -25.134   0.686 -10.696  1.00 29.44           C  
ATOM   1920  O   LEU B 246     -23.824   3.178 -11.926  1.00 29.44           O  
ATOM   1921  CG  LEU B 246     -25.663  -0.414  -9.774  1.00 29.44           C  
ATOM   1922  CD1 LEU B 246     -26.888  -1.079 -10.392  1.00 29.44           C  
ATOM   1923  CD2 LEU B 246     -24.575  -1.443  -9.491  1.00 29.44           C  
ATOM   1924  N   PRO B 247     -22.187   2.576 -10.759  1.00 27.83           N  
ATOM   1925  CA  PRO B 247     -21.257   3.141 -11.739  1.00 27.83           C  
ATOM   1926  C   PRO B 247     -21.374   2.483 -13.112  1.00 27.83           C  
ATOM   1927  CB  PRO B 247     -19.883   2.871 -11.120  1.00 27.83           C  
ATOM   1928  O   PRO B 247     -21.578   1.270 -13.203  1.00 27.83           O  
ATOM   1929  CG  PRO B 247     -20.169   2.064  -9.894  1.00 27.83           C  
ATOM   1930  CD  PRO B 247     -21.656   1.886  -9.777  1.00 27.83           C  
ATOM   1931  N   LEU B 248     -22.020   3.196 -14.229  1.00 25.27           N  
ATOM   1932  CA  LEU B 248     -22.131   2.671 -15.585  1.00 25.27           C  
ATOM   1933  C   LEU B 248     -20.781   2.170 -16.087  1.00 25.27           C  
ATOM   1934  CB  LEU B 248     -22.676   3.743 -16.533  1.00 25.27           C  
ATOM   1935  O   LEU B 248     -19.803   2.922 -16.104  1.00 25.27           O  
ATOM   1936  CG  LEU B 248     -24.193   3.932 -16.542  1.00 25.27           C  
ATOM   1937  CD1 LEU B 248     -24.550   5.330 -17.037  1.00 25.27           C  
ATOM   1938  CD2 LEU B 248     -24.861   2.867 -17.405  1.00 25.27           C  
ATOM   1939  N   GLN B 249     -20.347   0.999 -15.744  1.00 23.85           N  
ATOM   1940  CA  GLN B 249     -19.110   0.472 -16.312  1.00 23.85           C  
ATOM   1941  C   GLN B 249     -19.178   0.432 -17.836  1.00 23.85           C  
ATOM   1942  CB  GLN B 249     -18.819  -0.925 -15.763  1.00 23.85           C  
ATOM   1943  O   GLN B 249     -20.025  -0.259 -18.407  1.00 23.85           O  
ATOM   1944  CG  GLN B 249     -17.809  -0.940 -14.623  1.00 23.85           C  
ATOM   1945  CD  GLN B 249     -17.537  -2.337 -14.098  1.00 23.85           C  
ATOM   1946  NE2 GLN B 249     -16.609  -2.445 -13.153  1.00 23.85           N  
ATOM   1947  OE1 GLN B 249     -18.158  -3.311 -14.536  1.00 23.85           O  
ATOM   1948  N   ASP B 250     -18.907   1.620 -18.582  1.00 21.66           N  
ATOM   1949  CA  ASP B 250     -18.690   1.285 -19.986  1.00 21.66           C  
ATOM   1950  C   ASP B 250     -17.495   0.348 -20.149  1.00 21.66           C  
ATOM   1951  CB  ASP B 250     -18.480   2.554 -20.815  1.00 21.66           C  
ATOM   1952  O   ASP B 250     -16.489   0.489 -19.450  1.00 21.66           O  
ATOM   1953  CG  ASP B 250     -19.782   3.224 -21.214  1.00 21.66           C  
ATOM   1954  OD1 ASP B 250     -20.855   2.592 -21.096  1.00 21.66           O  
ATOM   1955  OD2 ASP B 250     -19.736   4.393 -21.654  1.00 21.66           O  
TER    1956      ASP B 250                                                      
ATOM   1957  N   MET C   1      -1.531  30.419 -13.548  1.00 24.95           N  
ATOM   1958  CA  MET C   1      -2.085  29.107 -13.867  1.00 24.95           C  
ATOM   1959  C   MET C   1      -1.118  27.996 -13.468  1.00 24.95           C  
ATOM   1960  CB  MET C   1      -2.409  29.007 -15.358  1.00 24.95           C  
ATOM   1961  O   MET C   1       0.060  28.035 -13.827  1.00 24.95           O  
ATOM   1962  CG  MET C   1      -3.882  29.203 -15.680  1.00 24.95           C  
ATOM   1963  SD  MET C   1      -4.257  28.928 -17.455  1.00 24.95           S  
ATOM   1964  CE  MET C   1      -5.684  30.031 -17.655  1.00 24.95           C  
ATOM   1965  N   SER C   2      -1.345  27.318 -12.272  1.00 27.22           N  
ATOM   1966  CA  SER C   2      -0.484  26.326 -11.635  1.00 27.22           C  
ATOM   1967  C   SER C   2      -0.077  25.234 -12.618  1.00 27.22           C  
ATOM   1968  CB  SER C   2      -1.187  25.702 -10.429  1.00 27.22           C  
ATOM   1969  O   SER C   2      -0.887  24.797 -13.439  1.00 27.22           O  
ATOM   1970  OG  SER C   2      -1.723  24.432 -10.761  1.00 27.22           O  
ATOM   1971  N   THR C   3       1.219  25.226 -13.143  1.00 31.34           N  
ATOM   1972  CA  THR C   3       1.796  24.330 -14.139  1.00 31.34           C  
ATOM   1973  C   THR C   3       1.828  22.895 -13.621  1.00 31.34           C  
ATOM   1974  CB  THR C   3       3.220  24.770 -14.527  1.00 31.34           C  
ATOM   1975  O   THR C   3       2.559  22.055 -14.150  1.00 31.34           O  
ATOM   1976  CG2 THR C   3       3.204  25.645 -15.776  1.00 31.34           C  
ATOM   1977  OG1 THR C   3       3.797  25.511 -13.445  1.00 31.34           O  
ATOM   1978  N   PHE C   4       1.282  22.676 -12.429  1.00 26.69           N  
ATOM   1979  CA  PHE C   4       1.277  21.317 -11.901  1.00 26.69           C  
ATOM   1980  C   PHE C   4       0.270  20.449 -12.647  1.00 26.69           C  
ATOM   1981  CB  PHE C   4       0.956  21.322 -10.403  1.00 26.69           C  
ATOM   1982  O   PHE C   4      -0.882  20.846 -12.832  1.00 26.69           O  
ATOM   1983  CG  PHE C   4       0.900  19.949  -9.790  1.00 26.69           C  
ATOM   1984  CD1 PHE C   4      -0.320  19.325  -9.559  1.00 26.69           C  
ATOM   1985  CD2 PHE C   4       2.068  19.282  -9.444  1.00 26.69           C  
ATOM   1986  CE1 PHE C   4      -0.375  18.055  -8.991  1.00 26.69           C  
ATOM   1987  CE2 PHE C   4       2.021  18.012  -8.876  1.00 26.69           C  
ATOM   1988  CZ  PHE C   4       0.798  17.400  -8.649  1.00 26.69           C  
ATOM   1989  N   ASN C   5       0.788  19.448 -13.416  1.00 31.66           N  
ATOM   1990  CA  ASN C   5      -0.018  18.456 -14.120  1.00 31.66           C  
ATOM   1991  C   ASN C   5      -0.105  17.147 -13.339  1.00 31.66           C  
ATOM   1992  CB  ASN C   5       0.544  18.202 -15.520  1.00 31.66           C  
ATOM   1993  O   ASN C   5       0.893  16.438 -13.195  1.00 31.66           O  
ATOM   1994  CG  ASN C   5      -0.381  17.362 -16.378  1.00 31.66           C  
ATOM   1995  ND2 ASN C   5      -0.169  17.396 -17.688  1.00 31.66           N  
ATOM   1996  OD1 ASN C   5      -1.281  16.689 -15.867  1.00 31.66           O  
ATOM   1997  N   ALA C   6      -1.106  16.896 -12.564  1.00 33.09           N  
ATOM   1998  CA  ALA C   6      -1.345  15.703 -11.756  1.00 33.09           C  
ATOM   1999  C   ALA C   6      -1.021  14.435 -12.540  1.00 33.09           C  
ATOM   2000  CB  ALA C   6      -2.792  15.669 -11.271  1.00 33.09           C  
ATOM   2001  O   ALA C   6      -0.586  13.435 -11.964  1.00 33.09           O  
ATOM   2002  N   GLU C   7      -1.124  14.549 -13.869  1.00 33.44           N  
ATOM   2003  CA  GLU C   7      -0.892  13.409 -14.751  1.00 33.44           C  
ATOM   2004  C   GLU C   7       0.590  13.053 -14.815  1.00 33.44           C  
ATOM   2005  CB  GLU C   7      -1.425  13.699 -16.157  1.00 33.44           C  
ATOM   2006  O   GLU C   7       0.949  11.927 -15.163  1.00 33.44           O  
ATOM   2007  CG  GLU C   7      -2.941  13.627 -16.267  1.00 33.44           C  
ATOM   2008  CD  GLU C   7      -3.429  13.417 -17.692  1.00 33.44           C  
ATOM   2009  OE1 GLU C   7      -4.644  13.190 -17.890  1.00 33.44           O  
ATOM   2010  OE2 GLU C   7      -2.589  13.480 -18.618  1.00 33.44           O  
ATOM   2011  N   THR C   8       1.405  14.073 -14.361  1.00 35.10           N  
ATOM   2012  CA  THR C   8       2.844  13.869 -14.488  1.00 35.10           C  
ATOM   2013  C   THR C   8       3.497  13.757 -13.114  1.00 35.10           C  
ATOM   2014  CB  THR C   8       3.502  15.014 -15.280  1.00 35.10           C  
ATOM   2015  O   THR C   8       4.722  13.827 -12.995  1.00 35.10           O  
ATOM   2016  CG2 THR C   8       2.980  15.063 -16.712  1.00 35.10           C  
ATOM   2017  OG1 THR C   8       3.214  16.261 -14.636  1.00 35.10           O  
ATOM   2018  N   ALA C   9       2.704  13.562 -12.134  1.00 31.53           N  
ATOM   2019  CA  ALA C   9       3.242  13.519 -10.777  1.00 31.53           C  
ATOM   2020  C   ALA C   9       3.888  12.167 -10.486  1.00 31.53           C  
ATOM   2021  CB  ALA C   9       2.143  13.810  -9.758  1.00 31.53           C  
ATOM   2022  O   ALA C   9       3.357  11.123 -10.871  1.00 31.53           O  
ATOM   2023  N   ASP C  10       5.183  12.052 -10.164  1.00 35.90           N  
ATOM   2024  CA  ASP C  10       5.978  10.842  -9.975  1.00 35.90           C  
ATOM   2025  C   ASP C  10       5.676  10.192  -8.626  1.00 35.90           C  
ATOM   2026  CB  ASP C  10       7.471  11.158 -10.084  1.00 35.90           C  
ATOM   2027  O   ASP C  10       5.339  10.881  -7.661  1.00 35.90           O  
ATOM   2028  CG  ASP C  10       7.936  11.337 -11.519  1.00 35.90           C  
ATOM   2029  OD1 ASP C  10       7.259  10.842 -12.446  1.00 35.90           O  
ATOM   2030  OD2 ASP C  10       8.990  11.977 -11.724  1.00 35.90           O  
ATOM   2031  N   ASN C  11       5.372   8.899  -8.591  1.00 38.06           N  
ATOM   2032  CA  ASN C  11       5.329   8.145  -7.343  1.00 38.06           C  
ATOM   2033  C   ASN C  11       6.651   8.235  -6.587  1.00 38.06           C  
ATOM   2034  CB  ASN C  11       4.970   6.682  -7.613  1.00 38.06           C  
ATOM   2035  O   ASN C  11       7.709   8.405  -7.196  1.00 38.06           O  
ATOM   2036  CG  ASN C  11       3.479   6.468  -7.783  1.00 38.06           C  
ATOM   2037  ND2 ASN C  11       3.104   5.328  -8.352  1.00 38.06           N  
ATOM   2038  OD1 ASN C  11       2.670   7.321  -7.408  1.00 38.06           O  
ATOM   2039  N   LEU C  12       6.617   8.285  -5.208  1.00 37.56           N  
ATOM   2040  CA  LEU C  12       7.826   8.380  -4.398  1.00 37.56           C  
ATOM   2041  C   LEU C  12       8.637   7.091  -4.477  1.00 37.56           C  
ATOM   2042  CB  LEU C  12       7.472   8.685  -2.940  1.00 37.56           C  
ATOM   2043  O   LEU C  12       8.087   5.997  -4.333  1.00 37.56           O  
ATOM   2044  CG  LEU C  12       7.026  10.117  -2.636  1.00 37.56           C  
ATOM   2045  CD1 LEU C  12       6.274  10.167  -1.311  1.00 37.56           C  
ATOM   2046  CD2 LEU C  12       8.227  11.057  -2.611  1.00 37.56           C  
ATOM   2047  N   GLU C  13       9.832   7.036  -4.928  1.00 45.62           N  
ATOM   2048  CA  GLU C  13      10.785   5.941  -5.080  1.00 45.62           C  
ATOM   2049  C   GLU C  13      10.897   5.124  -3.796  1.00 45.62           C  
ATOM   2050  CB  GLU C  13      12.161   6.478  -5.484  1.00 45.62           C  
ATOM   2051  O   GLU C  13      11.055   3.902  -3.843  1.00 45.62           O  
ATOM   2052  CG  GLU C  13      12.761   5.781  -6.696  1.00 45.62           C  
ATOM   2053  CD  GLU C  13      14.102   6.361  -7.118  1.00 45.62           C  
ATOM   2054  OE1 GLU C  13      14.707   5.848  -8.086  1.00 45.62           O  
ATOM   2055  OE2 GLU C  13      14.551   7.336  -6.475  1.00 45.62           O  
ATOM   2056  N   ASP C  14      10.704   5.743  -2.663  1.00 43.27           N  
ATOM   2057  CA  ASP C  14      10.864   5.073  -1.376  1.00 43.27           C  
ATOM   2058  C   ASP C  14       9.742   4.066  -1.137  1.00 43.27           C  
ATOM   2059  CB  ASP C  14      10.902   6.097  -0.239  1.00 43.27           C  
ATOM   2060  O   ASP C  14       9.968   3.001  -0.558  1.00 43.27           O  
ATOM   2061  CG  ASP C  14      12.219   6.848  -0.161  1.00 43.27           C  
ATOM   2062  OD1 ASP C  14      13.226   6.375  -0.731  1.00 43.27           O  
ATOM   2063  OD2 ASP C  14      12.251   7.922   0.479  1.00 43.27           O  
ATOM   2064  N   ILE C  15       8.567   4.359  -1.492  1.00 44.96           N  
ATOM   2065  CA  ILE C  15       7.448   3.434  -1.355  1.00 44.96           C  
ATOM   2066  C   ILE C  15       7.681   2.208  -2.235  1.00 44.96           C  
ATOM   2067  CB  ILE C  15       6.108   4.109  -1.721  1.00 44.96           C  
ATOM   2068  O   ILE C  15       7.455   1.074  -1.804  1.00 44.96           O  
ATOM   2069  CG1 ILE C  15       5.783   5.228  -0.724  1.00 44.96           C  
ATOM   2070  CG2 ILE C  15       4.978   3.076  -1.772  1.00 44.96           C  
ATOM   2071  CD1 ILE C  15       4.507   5.993  -1.046  1.00 44.96           C  
ATOM   2072  N   GLU C  16       8.196   2.505  -3.372  1.00 53.15           N  
ATOM   2073  CA  GLU C  16       8.496   1.409  -4.290  1.00 53.15           C  
ATOM   2074  C   GLU C  16       9.560   0.481  -3.711  1.00 53.15           C  
ATOM   2075  CB  GLU C  16       8.954   1.953  -5.645  1.00 53.15           C  
ATOM   2076  O   GLU C  16       9.483  -0.738  -3.873  1.00 53.15           O  
ATOM   2077  CG  GLU C  16       7.814   2.434  -6.532  1.00 53.15           C  
ATOM   2078  CD  GLU C  16       8.284   2.973  -7.873  1.00 53.15           C  
ATOM   2079  OE1 GLU C  16       7.431   3.353  -8.707  1.00 53.15           O  
ATOM   2080  OE2 GLU C  16       9.515   3.015  -8.093  1.00 53.15           O  
ATOM   2081  N   LYS C  17      10.409   1.090  -2.997  1.00 54.09           N  
ATOM   2082  CA  LYS C  17      11.475   0.306  -2.382  1.00 54.09           C  
ATOM   2083  C   LYS C  17      10.923  -0.622  -1.303  1.00 54.09           C  
ATOM   2084  CB  LYS C  17      12.543   1.225  -1.786  1.00 54.09           C  
ATOM   2085  O   LYS C  17      11.349  -1.773  -1.190  1.00 54.09           O  
ATOM   2086  CG  LYS C  17      13.439   1.885  -2.823  1.00 54.09           C  
ATOM   2087  CD  LYS C  17      14.492   2.771  -2.169  1.00 54.09           C  
ATOM   2088  CE  LYS C  17      15.323   3.513  -3.207  1.00 54.09           C  
ATOM   2089  NZ  LYS C  17      16.316   4.429  -2.570  1.00 54.09           N  
ATOM   2090  N   GLN C  18      10.078  -0.069  -0.542  1.00 51.65           N  
ATOM   2091  CA  GLN C  18       9.497  -0.885   0.518  1.00 51.65           C  
ATOM   2092  C   GLN C  18       8.701  -2.052  -0.059  1.00 51.65           C  
ATOM   2093  CB  GLN C  18       8.601  -0.035   1.421  1.00 51.65           C  
ATOM   2094  O   GLN C  18       8.753  -3.166   0.467  1.00 51.65           O  
ATOM   2095  CG  GLN C  18       9.368   0.935   2.310  1.00 51.65           C  
ATOM   2096  CD  GLN C  18       8.461   1.730   3.230  1.00 51.65           C  
ATOM   2097  NE2 GLN C  18       9.058   2.555   4.083  1.00 51.65           N  
ATOM   2098  OE1 GLN C  18       7.233   1.604   3.174  1.00 51.65           O  
ATOM   2099  N   PHE C  19       8.048  -1.720  -1.092  1.00 57.17           N  
ATOM   2100  CA  PHE C  19       7.324  -2.777  -1.788  1.00 57.17           C  
ATOM   2101  C   PHE C  19       8.284  -3.850  -2.290  1.00 57.17           C  
ATOM   2102  CB  PHE C  19       6.523  -2.201  -2.960  1.00 57.17           C  
ATOM   2103  O   PHE C  19       8.001  -5.045  -2.178  1.00 57.17           O  
ATOM   2104  CG  PHE C  19       5.088  -1.898  -2.623  1.00 57.17           C  
ATOM   2105  CD1 PHE C  19       4.148  -2.919  -2.540  1.00 57.17           C  
ATOM   2106  CD2 PHE C  19       4.678  -0.592  -2.388  1.00 57.17           C  
ATOM   2107  CE1 PHE C  19       2.819  -2.641  -2.228  1.00 57.17           C  
ATOM   2108  CE2 PHE C  19       3.352  -0.307  -2.076  1.00 57.17           C  
ATOM   2109  CZ  PHE C  19       2.424  -1.333  -1.998  1.00 57.17           C  
ATOM   2110  N   ALA C  20       9.306  -3.383  -2.804  1.00 63.44           N  
ATOM   2111  CA  ALA C  20      10.302  -4.305  -3.344  1.00 63.44           C  
ATOM   2112  C   ALA C  20      10.848  -5.223  -2.254  1.00 63.44           C  
ATOM   2113  CB  ALA C  20      11.441  -3.532  -4.004  1.00 63.44           C  
ATOM   2114  O   ALA C  20      11.020  -6.424  -2.474  1.00 63.44           O  
ATOM   2115  N   VAL C  21      11.012  -4.708  -1.093  1.00 61.23           N  
ATOM   2116  CA  VAL C  21      11.568  -5.477   0.015  1.00 61.23           C  
ATOM   2117  C   VAL C  21      10.595  -6.585   0.415  1.00 61.23           C  
ATOM   2118  CB  VAL C  21      11.879  -4.577   1.232  1.00 61.23           C  
ATOM   2119  O   VAL C  21      10.993  -7.741   0.573  1.00 61.23           O  
ATOM   2120  CG1 VAL C  21      12.225  -5.424   2.456  1.00 61.23           C  
ATOM   2121  CG2 VAL C  21      13.019  -3.614   0.905  1.00 61.23           C  
ATOM   2122  N   VAL C  22       9.391  -6.188   0.509  1.00 61.45           N  
ATOM   2123  CA  VAL C  22       8.385  -7.154   0.936  1.00 61.45           C  
ATOM   2124  C   VAL C  22       8.215  -8.231  -0.133  1.00 61.45           C  
ATOM   2125  CB  VAL C  22       7.029  -6.471   1.225  1.00 61.45           C  
ATOM   2126  O   VAL C  22       8.104  -9.418   0.185  1.00 61.45           O  
ATOM   2127  CG1 VAL C  22       5.957  -7.512   1.543  1.00 61.45           C  
ATOM   2128  CG2 VAL C  22       7.168  -5.475   2.375  1.00 61.45           C  
ATOM   2129  N   ALA C  23       8.175  -7.822  -1.368  1.00 68.88           N  
ATOM   2130  CA  ALA C  23       8.022  -8.778  -2.461  1.00 68.88           C  
ATOM   2131  C   ALA C  23       9.198  -9.749  -2.509  1.00 68.88           C  
ATOM   2132  CB  ALA C  23       7.885  -8.046  -3.794  1.00 68.88           C  
ATOM   2133  O   ALA C  23       9.008 -10.957  -2.675  1.00 68.88           O  
ATOM   2134  N   VAL C  24      10.394  -9.254  -2.273  1.00 74.10           N  
ATOM   2135  CA  VAL C  24      11.596 -10.080  -2.311  1.00 74.10           C  
ATOM   2136  C   VAL C  24      11.601 -11.041  -1.124  1.00 74.10           C  
ATOM   2137  CB  VAL C  24      12.878  -9.218  -2.304  1.00 74.10           C  
ATOM   2138  O   VAL C  24      11.961 -12.212  -1.267  1.00 74.10           O  
ATOM   2139  CG1 VAL C  24      14.110 -10.085  -2.049  1.00 74.10           C  
ATOM   2140  CG2 VAL C  24      13.018  -8.460  -3.623  1.00 74.10           C  
ATOM   2141  N   GLU C  25      11.240 -10.589   0.003  1.00 71.00           N  
ATOM   2142  CA  GLU C  25      11.176 -11.445   1.184  1.00 71.00           C  
ATOM   2143  C   GLU C  25      10.206 -12.605   0.973  1.00 71.00           C  
ATOM   2144  CB  GLU C  25      10.765 -10.634   2.415  1.00 71.00           C  
ATOM   2145  O   GLU C  25      10.497 -13.741   1.351  1.00 71.00           O  
ATOM   2146  CG  GLU C  25      11.913  -9.871   3.060  1.00 71.00           C  
ATOM   2147  CD  GLU C  25      11.502  -9.114   4.313  1.00 71.00           C  
ATOM   2148  OE1 GLU C  25      12.388  -8.575   5.014  1.00 71.00           O  
ATOM   2149  OE2 GLU C  25      10.285  -9.060   4.595  1.00 71.00           O  
ATOM   2150  N   GLN C  26       9.082 -12.276   0.468  1.00 75.49           N  
ATOM   2151  CA  GLN C  26       8.124 -13.332   0.159  1.00 75.49           C  
ATOM   2152  C   GLN C  26       8.722 -14.351  -0.807  1.00 75.49           C  
ATOM   2153  CB  GLN C  26       6.843 -12.740  -0.430  1.00 75.49           C  
ATOM   2154  O   GLN C  26       8.571 -15.560  -0.614  1.00 75.49           O  
ATOM   2155  CG  GLN C  26       5.745 -13.768  -0.671  1.00 75.49           C  
ATOM   2156  CD  GLN C  26       5.863 -14.446  -2.023  1.00 75.49           C  
ATOM   2157  NE2 GLN C  26       5.050 -15.473  -2.244  1.00 75.49           N  
ATOM   2158  OE1 GLN C  26       6.677 -14.049  -2.863  1.00 75.49           O  
ATOM   2159  N   ALA C  27       9.381 -13.876  -1.837  1.00 85.40           N  
ATOM   2160  CA  ALA C  27       9.993 -14.758  -2.828  1.00 85.40           C  
ATOM   2161  C   ALA C  27      11.065 -15.638  -2.191  1.00 85.40           C  
ATOM   2162  CB  ALA C  27      10.590 -13.940  -3.971  1.00 85.40           C  
ATOM   2163  O   ALA C  27      11.130 -16.840  -2.460  1.00 85.40           O  
ATOM   2164  N   GLU C  28      11.829 -15.087  -1.333  1.00 84.86           N  
ATOM   2165  CA  GLU C  28      12.894 -15.830  -0.666  1.00 84.86           C  
ATOM   2166  C   GLU C  28      12.323 -16.886   0.276  1.00 84.86           C  
ATOM   2167  CB  GLU C  28      13.812 -14.878   0.105  1.00 84.86           C  
ATOM   2168  O   GLU C  28      12.840 -18.003   0.351  1.00 84.86           O  
ATOM   2169  CG  GLU C  28      14.746 -14.070  -0.784  1.00 84.86           C  
ATOM   2170  CD  GLU C  28      15.693 -13.174  -0.001  1.00 84.86           C  
ATOM   2171  OE1 GLU C  28      16.741 -12.770  -0.553  1.00 84.86           O  
ATOM   2172  OE2 GLU C  28      15.385 -12.875   1.174  1.00 84.86           O  
ATOM   2173  N   THR C  29      11.344 -16.485   0.974  1.00 85.37           N  
ATOM   2174  CA  THR C  29      10.693 -17.421   1.883  1.00 85.37           C  
ATOM   2175  C   THR C  29      10.132 -18.616   1.118  1.00 85.37           C  
ATOM   2176  CB  THR C  29       9.561 -16.737   2.673  1.00 85.37           C  
ATOM   2177  O   THR C  29      10.372 -19.767   1.490  1.00 85.37           O  
ATOM   2178  CG2 THR C  29       8.848 -17.731   3.584  1.00 85.37           C  
ATOM   2179  OG1 THR C  29      10.114 -15.685   3.473  1.00 85.37           O  
ATOM   2180  N   TYR C  30       9.464 -18.324   0.052  1.00 92.20           N  
ATOM   2181  CA  TYR C  30       8.903 -19.401  -0.756  1.00 92.20           C  
ATOM   2182  C   TYR C  30      10.006 -20.270  -1.349  1.00 92.20           C  
ATOM   2183  CB  TYR C  30       8.027 -18.832  -1.877  1.00 92.20           C  
ATOM   2184  O   TYR C  30       9.916 -21.500  -1.325  1.00 92.20           O  
ATOM   2185  CG  TYR C  30       7.383 -19.889  -2.740  1.00 92.20           C  
ATOM   2186  CD1 TYR C  30       7.508 -19.855  -4.127  1.00 92.20           C  
ATOM   2187  CD2 TYR C  30       6.648 -20.924  -2.171  1.00 92.20           C  
ATOM   2188  CE1 TYR C  30       6.915 -20.827  -4.927  1.00 92.20           C  
ATOM   2189  CE2 TYR C  30       6.050 -21.900  -2.961  1.00 92.20           C  
ATOM   2190  OH  TYR C  30       5.599 -22.808  -5.122  1.00 92.20           O  
ATOM   2191  CZ  TYR C  30       6.189 -21.844  -4.335  1.00 92.20           C  
ATOM   2192  N   TRP C  31      11.014 -19.638  -1.853  1.00 93.01           N  
ATOM   2193  CA  TRP C  31      12.130 -20.382  -2.428  1.00 93.01           C  
ATOM   2194  C   TRP C  31      12.768 -21.297  -1.388  1.00 93.01           C  
ATOM   2195  CB  TRP C  31      13.180 -19.422  -2.996  1.00 93.01           C  
ATOM   2196  O   TRP C  31      13.095 -22.448  -1.683  1.00 93.01           O  
ATOM   2197  CG  TRP C  31      14.170 -20.076  -3.913  1.00 93.01           C  
ATOM   2198  CD1 TRP C  31      15.450 -20.450  -3.611  1.00 93.01           C  
ATOM   2199  CD2 TRP C  31      13.961 -20.429  -5.283  1.00 93.01           C  
ATOM   2200  CE2 TRP C  31      15.158 -21.014  -5.751  1.00 93.01           C  
ATOM   2201  CE3 TRP C  31      12.876 -20.308  -6.162  1.00 93.01           C  
ATOM   2202  NE1 TRP C  31      16.049 -21.015  -4.713  1.00 93.01           N  
ATOM   2203  CH2 TRP C  31      14.223 -21.347  -7.900  1.00 93.01           C  
ATOM   2204  CZ2 TRP C  31      15.300 -21.478  -7.062  1.00 93.01           C  
ATOM   2205  CZ3 TRP C  31      13.019 -20.769  -7.465  1.00 93.01           C  
ATOM   2206  N   LYS C  32      12.975 -20.843  -0.210  1.00 91.16           N  
ATOM   2207  CA  LYS C  32      13.536 -21.648   0.871  1.00 91.16           C  
ATOM   2208  C   LYS C  32      12.662 -22.866   1.160  1.00 91.16           C  
ATOM   2209  CB  LYS C  32      13.698 -20.808   2.139  1.00 91.16           C  
ATOM   2210  O   LYS C  32      13.174 -23.959   1.407  1.00 91.16           O  
ATOM   2211  CG  LYS C  32      14.534 -21.475   3.221  1.00 91.16           C  
ATOM   2212  CD  LYS C  32      14.743 -20.552   4.414  1.00 91.16           C  
ATOM   2213  CE  LYS C  32      15.488 -21.254   5.542  1.00 91.16           C  
ATOM   2214  NZ  LYS C  32      15.697 -20.352   6.713  1.00 91.16           N  
ATOM   2215  N   LEU C  33      11.392 -22.654   1.108  1.00 93.34           N  
ATOM   2216  CA  LEU C  33      10.477 -23.774   1.296  1.00 93.34           C  
ATOM   2217  C   LEU C  33      10.654 -24.812   0.192  1.00 93.34           C  
ATOM   2218  CB  LEU C  33       9.027 -23.284   1.324  1.00 93.34           C  
ATOM   2219  O   LEU C  33      10.725 -26.012   0.468  1.00 93.34           O  
ATOM   2220  CG  LEU C  33       8.592 -22.525   2.578  1.00 93.34           C  
ATOM   2221  CD1 LEU C  33       7.192 -21.949   2.390  1.00 93.34           C  
ATOM   2222  CD2 LEU C  33       8.642 -23.436   3.800  1.00 93.34           C  
ATOM   2223  N   LEU C  34      10.783 -24.317  -0.996  1.00 95.34           N  
ATOM   2224  CA  LEU C  34      10.896 -25.214  -2.141  1.00 95.34           C  
ATOM   2225  C   LEU C  34      12.213 -25.980  -2.103  1.00 95.34           C  
ATOM   2226  CB  LEU C  34      10.787 -24.428  -3.451  1.00 95.34           C  
ATOM   2227  O   LEU C  34      12.310 -27.084  -2.644  1.00 95.34           O  
ATOM   2228  CG  LEU C  34       9.387 -23.952  -3.841  1.00 95.34           C  
ATOM   2229  CD1 LEU C  34       9.457 -23.049  -5.069  1.00 95.34           C  
ATOM   2230  CD2 LEU C  34       8.469 -25.143  -4.099  1.00 95.34           C  
ATOM   2231  N   THR C  35      13.230 -25.428  -1.451  1.00 94.89           N  
ATOM   2232  CA  THR C  35      14.523 -26.094  -1.345  1.00 94.89           C  
ATOM   2233  C   THR C  35      14.493 -27.166  -0.260  1.00 94.89           C  
ATOM   2234  CB  THR C  35      15.647 -25.086  -1.044  1.00 94.89           C  
ATOM   2235  O   THR C  35      15.327 -28.074  -0.253  1.00 94.89           O  
ATOM   2236  CG2 THR C  35      15.822 -24.097  -2.193  1.00 94.89           C  
ATOM   2237  OG1 THR C  35      15.325 -24.362   0.150  1.00 94.89           O  
ATOM   2238  N   SER C  36      13.573 -27.137   0.584  1.00 93.96           N  
ATOM   2239  CA  SER C  36      13.507 -28.045   1.724  1.00 93.96           C  
ATOM   2240  C   SER C  36      12.490 -29.157   1.487  1.00 93.96           C  
ATOM   2241  CB  SER C  36      13.149 -27.281   2.999  1.00 93.96           C  
ATOM   2242  O   SER C  36      12.689 -30.292   1.927  1.00 93.96           O  
ATOM   2243  OG  SER C  36      14.133 -26.303   3.291  1.00 93.96           O  
ATOM   2244  N   VAL C  37      11.383 -28.827   0.834  1.00 94.83           N  
ATOM   2245  CA  VAL C  37      10.302 -29.781   0.611  1.00 94.83           C  
ATOM   2246  C   VAL C  37       9.851 -29.720  -0.847  1.00 94.83           C  
ATOM   2247  CB  VAL C  37       9.105 -29.513   1.551  1.00 94.83           C  
ATOM   2248  O   VAL C  37       9.792 -28.640  -1.440  1.00 94.83           O  
ATOM   2249  CG1 VAL C  37       8.011 -30.559   1.344  1.00 94.83           C  
ATOM   2250  CG2 VAL C  37       9.564 -29.496   3.008  1.00 94.83           C  
ATOM   2251  N   PRO C  38       9.585 -30.947  -1.414  1.00 96.21           N  
ATOM   2252  CA  PRO C  38       9.054 -30.913  -2.778  1.00 96.21           C  
ATOM   2253  C   PRO C  38       7.776 -30.085  -2.893  1.00 96.21           C  
ATOM   2254  CB  PRO C  38       8.778 -32.387  -3.086  1.00 96.21           C  
ATOM   2255  O   PRO C  38       6.897 -30.175  -2.031  1.00 96.21           O  
ATOM   2256  CG  PRO C  38       9.634 -33.144  -2.122  1.00 96.21           C  
ATOM   2257  CD  PRO C  38       9.807 -32.314  -0.883  1.00 96.21           C  
ATOM   2258  N   GLY C  39       7.745 -29.226  -3.906  1.00 95.53           N  
ATOM   2259  CA  GLY C  39       6.572 -28.392  -4.114  1.00 95.53           C  
ATOM   2260  C   GLY C  39       5.274 -29.178  -4.115  1.00 95.53           C  
ATOM   2261  O   GLY C  39       4.245 -28.688  -3.644  1.00 95.53           O  
ATOM   2262  N   SER C  40       5.322 -30.346  -4.649  1.00 96.97           N  
ATOM   2263  CA  SER C  40       4.143 -31.196  -4.772  1.00 96.97           C  
ATOM   2264  C   SER C  40       3.573 -31.551  -3.403  1.00 96.97           C  
ATOM   2265  CB  SER C  40       4.481 -32.475  -5.539  1.00 96.97           C  
ATOM   2266  O   SER C  40       2.419 -31.973  -3.295  1.00 96.97           O  
ATOM   2267  OG  SER C  40       5.555 -33.163  -4.921  1.00 96.97           O  
ATOM   2268  N   LYS C  41       4.334 -31.310  -2.395  1.00 96.01           N  
ATOM   2269  CA  LYS C  41       3.890 -31.634  -1.043  1.00 96.01           C  
ATOM   2270  C   LYS C  41       3.539 -30.371  -0.261  1.00 96.01           C  
ATOM   2271  CB  LYS C  41       4.966 -32.428  -0.300  1.00 96.01           C  
ATOM   2272  O   LYS C  41       3.151 -30.445   0.906  1.00 96.01           O  
ATOM   2273  CG  LYS C  41       5.220 -33.814  -0.874  1.00 96.01           C  
ATOM   2274  CD  LYS C  41       6.137 -34.632   0.025  1.00 96.01           C  
ATOM   2275  CE  LYS C  41       6.344 -36.040  -0.517  1.00 96.01           C  
ATOM   2276  NZ  LYS C  41       7.248 -36.844   0.358  1.00 96.01           N  
ATOM   2277  N   LEU C  42       3.656 -29.256  -0.862  1.00 94.65           N  
ATOM   2278  CA  LEU C  42       3.449 -27.986  -0.176  1.00 94.65           C  
ATOM   2279  C   LEU C  42       2.008 -27.512  -0.332  1.00 94.65           C  
ATOM   2280  CB  LEU C  42       4.410 -26.922  -0.715  1.00 94.65           C  
ATOM   2281  O   LEU C  42       1.409 -27.675  -1.397  1.00 94.65           O  
ATOM   2282  CG  LEU C  42       5.872 -27.050  -0.287  1.00 94.65           C  
ATOM   2283  CD1 LEU C  42       6.729 -26.018  -1.014  1.00 94.65           C  
ATOM   2284  CD2 LEU C  42       6.003 -26.892   1.224  1.00 94.65           C  
ATOM   2285  N   ARG C  43       1.454 -27.037   0.728  1.00 93.64           N  
ATOM   2286  CA  ARG C  43       0.196 -26.297   0.720  1.00 93.64           C  
ATOM   2287  C   ARG C  43       0.426 -24.823   1.038  1.00 93.64           C  
ATOM   2288  CB  ARG C  43      -0.790 -26.902   1.720  1.00 93.64           C  
ATOM   2289  O   ARG C  43       0.936 -24.486   2.109  1.00 93.64           O  
ATOM   2290  CG  ARG C  43      -1.398 -28.220   1.267  1.00 93.64           C  
ATOM   2291  CD  ARG C  43      -2.890 -28.283   1.560  1.00 93.64           C  
ATOM   2292  NE  ARG C  43      -3.401 -29.647   1.463  1.00 93.64           N  
ATOM   2293  NH1 ARG C  43      -5.387 -29.052   0.442  1.00 93.64           N  
ATOM   2294  NH2 ARG C  43      -4.941 -31.254   0.897  1.00 93.64           N  
ATOM   2295  CZ  ARG C  43      -4.575 -29.982   0.934  1.00 93.64           C  
ATOM   2296  N   LEU C  44      -0.055 -23.990   0.149  1.00 93.32           N  
ATOM   2297  CA  LEU C  44       0.247 -22.572   0.311  1.00 93.32           C  
ATOM   2298  C   LEU C  44      -0.856 -21.866   1.092  1.00 93.32           C  
ATOM   2299  CB  LEU C  44       0.429 -21.903  -1.055  1.00 93.32           C  
ATOM   2300  O   LEU C  44      -0.590 -20.911   1.826  1.00 93.32           O  
ATOM   2301  CG  LEU C  44       1.582 -22.422  -1.915  1.00 93.32           C  
ATOM   2302  CD1 LEU C  44       1.646 -21.657  -3.233  1.00 93.32           C  
ATOM   2303  CD2 LEU C  44       2.903 -22.310  -1.162  1.00 93.32           C  
ATOM   2304  N   THR C  45      -2.082 -22.278   0.820  1.00 91.37           N  
ATOM   2305  CA  THR C  45      -3.224 -21.734   1.548  1.00 91.37           C  
ATOM   2306  C   THR C  45      -4.206 -22.841   1.918  1.00 91.37           C  
ATOM   2307  CB  THR C  45      -3.949 -20.654   0.723  1.00 91.37           C  
ATOM   2308  O   THR C  45      -4.097 -23.965   1.425  1.00 91.37           O  
ATOM   2309  CG2 THR C  45      -2.955 -19.785  -0.040  1.00 91.37           C  
ATOM   2310  OG1 THR C  45      -4.830 -21.288  -0.213  1.00 91.37           O  
ATOM   2311  N   LYS C  46      -5.143 -22.437   2.782  1.00 93.07           N  
ATOM   2312  CA  LYS C  46      -6.184 -23.394   3.147  1.00 93.07           C  
ATOM   2313  C   LYS C  46      -7.154 -23.619   1.990  1.00 93.07           C  
ATOM   2314  CB  LYS C  46      -6.946 -22.913   4.383  1.00 93.07           C  
ATOM   2315  O   LYS C  46      -7.936 -24.571   2.005  1.00 93.07           O  
ATOM   2316  CG  LYS C  46      -6.095 -22.828   5.641  1.00 93.07           C  
ATOM   2317  CD  LYS C  46      -6.902 -22.322   6.829  1.00 93.07           C  
ATOM   2318  CE  LYS C  46      -6.047 -22.222   8.085  1.00 93.07           C  
ATOM   2319  NZ  LYS C  46      -6.826 -21.697   9.246  1.00 93.07           N  
ATOM   2320  N   PHE C  47      -6.998 -22.819   0.960  1.00 95.86           N  
ATOM   2321  CA  PHE C  47      -7.960 -22.858  -0.136  1.00 95.86           C  
ATOM   2322  C   PHE C  47      -7.289 -23.301  -1.430  1.00 95.86           C  
ATOM   2323  CB  PHE C  47      -8.615 -21.486  -0.327  1.00 95.86           C  
ATOM   2324  O   PHE C  47      -7.738 -22.946  -2.522  1.00 95.86           O  
ATOM   2325  CG  PHE C  47      -9.266 -20.946   0.918  1.00 95.86           C  
ATOM   2326  CD1 PHE C  47     -10.481 -21.455   1.360  1.00 95.86           C  
ATOM   2327  CD2 PHE C  47      -8.663 -19.929   1.646  1.00 95.86           C  
ATOM   2328  CE1 PHE C  47     -11.086 -20.957   2.512  1.00 95.86           C  
ATOM   2329  CE2 PHE C  47      -9.262 -19.426   2.797  1.00 95.86           C  
ATOM   2330  CZ  PHE C  47     -10.474 -19.941   3.228  1.00 95.86           C  
ATOM   2331  N   ASP C  48      -6.211 -24.052  -1.298  1.00 97.03           N  
ATOM   2332  CA  ASP C  48      -5.437 -24.429  -2.476  1.00 97.03           C  
ATOM   2333  C   ASP C  48      -6.316 -25.130  -3.510  1.00 97.03           C  
ATOM   2334  CB  ASP C  48      -4.266 -25.333  -2.083  1.00 97.03           C  
ATOM   2335  O   ASP C  48      -6.284 -24.788  -4.694  1.00 97.03           O  
ATOM   2336  CG  ASP C  48      -3.078 -24.560  -1.539  1.00 97.03           C  
ATOM   2337  OD1 ASP C  48      -3.223 -23.358  -1.226  1.00 97.03           O  
ATOM   2338  OD2 ASP C  48      -1.985 -25.157  -1.424  1.00 97.03           O  
ATOM   2339  N   ASP C  49      -7.077 -26.100  -3.104  1.00 97.69           N  
ATOM   2340  CA  ASP C  49      -7.906 -26.865  -4.030  1.00 97.69           C  
ATOM   2341  C   ASP C  49      -8.945 -25.972  -4.704  1.00 97.69           C  
ATOM   2342  CB  ASP C  49      -8.598 -28.019  -3.302  1.00 97.69           C  
ATOM   2343  O   ASP C  49      -9.151 -26.056  -5.917  1.00 97.69           O  
ATOM   2344  CG  ASP C  49      -7.634 -29.107  -2.862  1.00 97.69           C  
ATOM   2345  OD1 ASP C  49      -6.540 -29.228  -3.455  1.00 97.69           O  
ATOM   2346  OD2 ASP C  49      -7.972 -29.852  -1.917  1.00 97.69           O  
ATOM   2347  N   GLU C  50      -9.532 -25.161  -3.932  1.00 97.45           N  
ATOM   2348  CA  GLU C  50     -10.531 -24.240  -4.464  1.00 97.45           C  
ATOM   2349  C   GLU C  50      -9.904 -23.252  -5.443  1.00 97.45           C  
ATOM   2350  CB  GLU C  50     -11.227 -23.486  -3.329  1.00 97.45           C  
ATOM   2351  O   GLU C  50     -10.467 -22.981  -6.506  1.00 97.45           O  
ATOM   2352  CG  GLU C  50     -12.405 -22.637  -3.785  1.00 97.45           C  
ATOM   2353  CD  GLU C  50     -13.120 -21.938  -2.640  1.00 97.45           C  
ATOM   2354  OE1 GLU C  50     -13.989 -21.075  -2.903  1.00 97.45           O  
ATOM   2355  OE2 GLU C  50     -12.809 -22.255  -1.470  1.00 97.45           O  
ATOM   2356  N   ILE C  51      -8.750 -22.754  -5.090  1.00 96.91           N  
ATOM   2357  CA  ILE C  51      -8.050 -21.818  -5.963  1.00 96.91           C  
ATOM   2358  C   ILE C  51      -7.692 -22.507  -7.278  1.00 96.91           C  
ATOM   2359  CB  ILE C  51      -6.778 -21.258  -5.287  1.00 96.91           C  
ATOM   2360  O   ILE C  51      -7.939 -21.964  -8.357  1.00 96.91           O  
ATOM   2361  CG1 ILE C  51      -7.153 -20.348  -4.112  1.00 96.91           C  
ATOM   2362  CG2 ILE C  51      -5.911 -20.509  -6.304  1.00 96.91           C  
ATOM   2363  CD1 ILE C  51      -5.972 -19.946  -3.239  1.00 96.91           C  
ATOM   2364  N   TYR C  52      -7.213 -23.660  -7.161  1.00 98.12           N  
ATOM   2365  CA  TYR C  52      -6.808 -24.413  -8.342  1.00 98.12           C  
ATOM   2366  C   TYR C  52      -8.000 -24.681  -9.253  1.00 98.12           C  
ATOM   2367  CB  TYR C  52      -6.153 -25.738  -7.938  1.00 98.12           C  
ATOM   2368  O   TYR C  52      -7.939 -24.425 -10.458  1.00 98.12           O  
ATOM   2369  CG  TYR C  52      -5.729 -26.588  -9.110  1.00 98.12           C  
ATOM   2370  CD1 TYR C  52      -6.509 -27.663  -9.534  1.00 98.12           C  
ATOM   2371  CD2 TYR C  52      -4.549 -26.321  -9.796  1.00 98.12           C  
ATOM   2372  CE1 TYR C  52      -6.121 -28.451 -10.613  1.00 98.12           C  
ATOM   2373  CE2 TYR C  52      -4.152 -27.102 -10.876  1.00 98.12           C  
ATOM   2374  OH  TYR C  52      -4.556 -28.940 -12.345  1.00 98.12           O  
ATOM   2375  CZ  TYR C  52      -4.944 -28.163 -11.277  1.00 98.12           C  
ATOM   2376  N   GLU C  53      -9.050 -25.156  -8.769  1.00 97.99           N  
ATOM   2377  CA  GLU C  53     -10.234 -25.491  -9.556  1.00 97.99           C  
ATOM   2378  C   GLU C  53     -10.795 -24.260 -10.260  1.00 97.99           C  
ATOM   2379  CB  GLU C  53     -11.308 -26.124  -8.667  1.00 97.99           C  
ATOM   2380  O   GLU C  53     -11.098 -24.305 -11.454  1.00 97.99           O  
ATOM   2381  CG  GLU C  53     -10.972 -27.535  -8.206  1.00 97.99           C  
ATOM   2382  CD  GLU C  53     -11.959 -28.084  -7.188  1.00 97.99           C  
ATOM   2383  OE1 GLU C  53     -11.715 -29.182  -6.638  1.00 97.99           O  
ATOM   2384  OE2 GLU C  53     -12.983 -27.411  -6.938  1.00 97.99           O  
ATOM   2385  N   ASN C  54     -10.887 -23.197  -9.541  1.00 97.62           N  
ATOM   2386  CA  ASN C  54     -11.389 -21.961 -10.134  1.00 97.62           C  
ATOM   2387  C   ASN C  54     -10.428 -21.414 -11.186  1.00 97.62           C  
ATOM   2388  CB  ASN C  54     -11.644 -20.912  -9.050  1.00 97.62           C  
ATOM   2389  O   ASN C  54     -10.860 -20.881 -12.209  1.00 97.62           O  
ATOM   2390  CG  ASN C  54     -13.020 -21.040  -8.425  1.00 97.62           C  
ATOM   2391  ND2 ASN C  54     -13.088 -21.691  -7.270  1.00 97.62           N  
ATOM   2392  OD1 ASN C  54     -14.013 -20.559  -8.977  1.00 97.62           O  
ATOM   2393  N   PHE C  55      -9.152 -21.569 -10.946  1.00 97.50           N  
ATOM   2394  CA  PHE C  55      -8.127 -21.151 -11.895  1.00 97.50           C  
ATOM   2395  C   PHE C  55      -8.268 -21.904 -13.212  1.00 97.50           C  
ATOM   2396  CB  PHE C  55      -6.729 -21.374 -11.310  1.00 97.50           C  
ATOM   2397  O   PHE C  55      -8.348 -21.290 -14.278  1.00 97.50           O  
ATOM   2398  CG  PHE C  55      -5.613 -20.934 -12.219  1.00 97.50           C  
ATOM   2399  CD1 PHE C  55      -4.450 -21.686 -12.328  1.00 97.50           C  
ATOM   2400  CD2 PHE C  55      -5.728 -19.768 -12.965  1.00 97.50           C  
ATOM   2401  CE1 PHE C  55      -3.416 -21.282 -13.169  1.00 97.50           C  
ATOM   2402  CE2 PHE C  55      -4.699 -19.358 -13.808  1.00 97.50           C  
ATOM   2403  CZ  PHE C  55      -3.543 -20.116 -13.908  1.00 97.50           C  
ATOM   2404  N   MET C  56      -8.453 -23.154 -13.130  1.00 97.20           N  
ATOM   2405  CA  MET C  56      -8.570 -23.989 -14.323  1.00 97.20           C  
ATOM   2406  C   MET C  56      -9.873 -23.703 -15.062  1.00 97.20           C  
ATOM   2407  CB  MET C  56      -8.493 -25.471 -13.952  1.00 97.20           C  
ATOM   2408  O   MET C  56      -9.915 -23.746 -16.293  1.00 97.20           O  
ATOM   2409  CG  MET C  56      -7.143 -25.895 -13.399  1.00 97.20           C  
ATOM   2410  SD  MET C  56      -5.760 -25.500 -14.539  1.00 97.20           S  
ATOM   2411  CE  MET C  56      -4.449 -25.139 -13.338  1.00 97.20           C  
ATOM   2412  N   GLU C  57     -10.904 -23.464 -14.379  1.00 96.81           N  
ATOM   2413  CA  GLU C  57     -12.213 -23.193 -14.966  1.00 96.81           C  
ATOM   2414  C   GLU C  57     -12.228 -21.845 -15.683  1.00 96.81           C  
ATOM   2415  CB  GLU C  57     -13.302 -23.229 -13.891  1.00 96.81           C  
ATOM   2416  O   GLU C  57     -12.733 -21.737 -16.802  1.00 96.81           O  
ATOM   2417  CG  GLU C  57     -14.710 -23.029 -14.435  1.00 96.81           C  
ATOM   2418  CD  GLU C  57     -15.777 -23.030 -13.352  1.00 96.81           C  
ATOM   2419  OE1 GLU C  57     -16.948 -22.707 -13.654  1.00 96.81           O  
ATOM   2420  OE2 GLU C  57     -15.439 -23.357 -12.192  1.00 96.81           O  
ATOM   2421  N   ARG C  58     -11.609 -20.925 -15.188  1.00 95.64           N  
ATOM   2422  CA  ARG C  58     -11.733 -19.563 -15.696  1.00 95.64           C  
ATOM   2423  C   ARG C  58     -10.589 -19.228 -16.648  1.00 95.64           C  
ATOM   2424  CB  ARG C  58     -11.765 -18.559 -14.542  1.00 95.64           C  
ATOM   2425  O   ARG C  58     -10.684 -18.281 -17.432  1.00 95.64           O  
ATOM   2426  CG  ARG C  58     -13.082 -18.534 -13.784  1.00 95.64           C  
ATOM   2427  CD  ARG C  58     -12.973 -17.741 -12.488  1.00 95.64           C  
ATOM   2428  NE  ARG C  58     -14.287 -17.454 -11.919  1.00 95.64           N  
ATOM   2429  NH1 ARG C  58     -14.640 -19.595 -11.126  1.00 95.64           N  
ATOM   2430  NH2 ARG C  58     -16.228 -17.973 -10.807  1.00 95.64           N  
ATOM   2431  CZ  ARG C  58     -15.048 -18.341 -11.285  1.00 95.64           C  
ATOM   2432  N   PHE C  59      -9.510 -19.979 -16.507  1.00 96.67           N  
ATOM   2433  CA  PHE C  59      -8.369 -19.822 -17.401  1.00 96.67           C  
ATOM   2434  C   PHE C  59      -7.980 -21.158 -18.022  1.00 96.67           C  
ATOM   2435  CB  PHE C  59      -7.174 -19.226 -16.649  1.00 96.67           C  
ATOM   2436  O   PHE C  59      -6.897 -21.683 -17.753  1.00 96.67           O  
ATOM   2437  CG  PHE C  59      -7.461 -17.891 -16.015  1.00 96.67           C  
ATOM   2438  CD1 PHE C  59      -7.251 -16.712 -16.720  1.00 96.67           C  
ATOM   2439  CD2 PHE C  59      -7.941 -17.816 -14.714  1.00 96.67           C  
ATOM   2440  CE1 PHE C  59      -7.516 -15.475 -16.135  1.00 96.67           C  
ATOM   2441  CE2 PHE C  59      -8.207 -16.584 -14.123  1.00 96.67           C  
ATOM   2442  CZ  PHE C  59      -7.993 -15.415 -14.836  1.00 96.67           C  
ATOM   2443  N   PRO C  60      -8.771 -21.592 -18.997  1.00 96.21           N  
ATOM   2444  CA  PRO C  60      -8.605 -22.941 -19.542  1.00 96.21           C  
ATOM   2445  C   PRO C  60      -7.276 -23.124 -20.271  1.00 96.21           C  
ATOM   2446  CB  PRO C  60      -9.783 -23.078 -20.510  1.00 96.21           C  
ATOM   2447  O   PRO C  60      -6.783 -24.248 -20.391  1.00 96.21           O  
ATOM   2448  CG  PRO C  60     -10.244 -21.677 -20.751  1.00 96.21           C  
ATOM   2449  CD  PRO C  60      -9.907 -20.850 -19.544  1.00 96.21           C  
ATOM   2450  N   GLU C  61      -6.713 -22.066 -20.738  1.00 95.58           N  
ATOM   2451  CA  GLU C  61      -5.420 -22.167 -21.408  1.00 95.58           C  
ATOM   2452  C   GLU C  61      -4.356 -22.730 -20.470  1.00 95.58           C  
ATOM   2453  CB  GLU C  61      -4.982 -20.801 -21.942  1.00 95.58           C  
ATOM   2454  O   GLU C  61      -3.347 -23.274 -20.924  1.00 95.58           O  
ATOM   2455  CG  GLU C  61      -4.832 -19.739 -20.862  1.00 95.58           C  
ATOM   2456  CD  GLU C  61      -6.092 -18.914 -20.652  1.00 95.58           C  
ATOM   2457  OE1 GLU C  61      -5.982 -17.703 -20.355  1.00 95.58           O  
ATOM   2458  OE2 GLU C  61      -7.198 -19.484 -20.786  1.00 95.58           O  
ATOM   2459  N   TYR C  62      -4.580 -22.636 -19.188  1.00 96.54           N  
ATOM   2460  CA  TYR C  62      -3.582 -23.077 -18.220  1.00 96.54           C  
ATOM   2461  C   TYR C  62      -3.833 -24.518 -17.796  1.00 96.54           C  
ATOM   2462  CB  TYR C  62      -3.584 -22.163 -16.991  1.00 96.54           C  
ATOM   2463  O   TYR C  62      -3.150 -25.040 -16.911  1.00 96.54           O  
ATOM   2464  CG  TYR C  62      -3.054 -20.776 -17.265  1.00 96.54           C  
ATOM   2465  CD1 TYR C  62      -1.729 -20.578 -17.645  1.00 96.54           C  
ATOM   2466  CD2 TYR C  62      -3.876 -19.661 -17.143  1.00 96.54           C  
ATOM   2467  CE1 TYR C  62      -1.235 -19.302 -17.897  1.00 96.54           C  
ATOM   2468  CE2 TYR C  62      -3.394 -18.381 -17.392  1.00 96.54           C  
ATOM   2469  OH  TYR C  62      -1.591 -16.946 -18.016  1.00 96.54           O  
ATOM   2470  CZ  TYR C  62      -2.074 -18.212 -17.768  1.00 96.54           C  
ATOM   2471  N   LYS C  63      -4.809 -25.154 -18.419  1.00 96.52           N  
ATOM   2472  CA  LYS C  63      -4.930 -26.601 -18.267  1.00 96.52           C  
ATOM   2473  C   LYS C  63      -3.753 -27.322 -18.919  1.00 96.52           C  
ATOM   2474  CB  LYS C  63      -6.246 -27.095 -18.869  1.00 96.52           C  
ATOM   2475  O   LYS C  63      -3.457 -28.469 -18.579  1.00 96.52           O  
ATOM   2476  CG  LYS C  63      -7.478 -26.716 -18.060  1.00 96.52           C  
ATOM   2477  CD  LYS C  63      -8.747 -27.301 -18.666  1.00 96.52           C  
ATOM   2478  CE  LYS C  63      -9.980 -26.925 -17.855  1.00 96.52           C  
ATOM   2479  NZ  LYS C  63     -11.230 -27.469 -18.463  1.00 96.52           N  
ATOM   2480  N   ASP C  64      -3.246 -26.615 -19.872  1.00 96.80           N  
ATOM   2481  CA  ASP C  64      -1.993 -27.085 -20.454  1.00 96.80           C  
ATOM   2482  C   ASP C  64      -0.819 -26.830 -19.512  1.00 96.80           C  
ATOM   2483  CB  ASP C  64      -1.742 -26.409 -21.804  1.00 96.80           C  
ATOM   2484  O   ASP C  64      -0.412 -25.683 -19.316  1.00 96.80           O  
ATOM   2485  CG  ASP C  64      -0.502 -26.933 -22.508  1.00 96.80           C  
ATOM   2486  OD1 ASP C  64       0.214 -27.781 -21.932  1.00 96.80           O  
ATOM   2487  OD2 ASP C  64      -0.238 -26.492 -23.647  1.00 96.80           O  
ATOM   2488  N   VAL C  65      -0.238 -27.898 -19.060  1.00 96.54           N  
ATOM   2489  CA  VAL C  65       0.795 -27.836 -18.032  1.00 96.54           C  
ATOM   2490  C   VAL C  65       1.978 -27.012 -18.537  1.00 96.54           C  
ATOM   2491  CB  VAL C  65       1.268 -29.247 -17.617  1.00 96.54           C  
ATOM   2492  O   VAL C  65       2.649 -26.334 -17.755  1.00 96.54           O  
ATOM   2493  CG1 VAL C  65       2.469 -29.160 -16.676  1.00 96.54           C  
ATOM   2494  CG2 VAL C  65       0.126 -30.021 -16.961  1.00 96.54           C  
ATOM   2495  N   GLU C  66       2.172 -27.004 -19.873  1.00 96.98           N  
ATOM   2496  CA  GLU C  66       3.286 -26.260 -20.453  1.00 96.98           C  
ATOM   2497  C   GLU C  66       3.075 -24.755 -20.315  1.00 96.98           C  
ATOM   2498  CB  GLU C  66       3.473 -26.632 -21.926  1.00 96.98           C  
ATOM   2499  O   GLU C  66       4.036 -24.000 -20.153  1.00 96.98           O  
ATOM   2500  CG  GLU C  66       4.080 -28.011 -22.139  1.00 96.98           C  
ATOM   2501  CD  GLU C  66       5.394 -28.209 -21.399  1.00 96.98           C  
ATOM   2502  OE1 GLU C  66       5.497 -29.156 -20.587  1.00 96.98           O  
ATOM   2503  OE2 GLU C  66       6.328 -27.410 -21.634  1.00 96.98           O  
ATOM   2504  N   ARG C  67       1.827 -24.364 -20.201  1.00 96.82           N  
ATOM   2505  CA  ARG C  67       1.513 -22.944 -20.089  1.00 96.82           C  
ATOM   2506  C   ARG C  67       1.609 -22.475 -18.641  1.00 96.82           C  
ATOM   2507  CB  ARG C  67       0.116 -22.656 -20.641  1.00 96.82           C  
ATOM   2508  O   ARG C  67       1.791 -21.284 -18.379  1.00 96.82           O  
ATOM   2509  CG  ARG C  67       0.000 -22.832 -22.147  1.00 96.82           C  
ATOM   2510  CD  ARG C  67       0.509 -21.609 -22.898  1.00 96.82           C  
ATOM   2511  NE  ARG C  67      -0.254 -20.412 -22.559  1.00 96.82           N  
ATOM   2512  NH1 ARG C  67       1.123 -18.957 -23.709  1.00 96.82           N  
ATOM   2513  NH2 ARG C  67      -0.710 -18.161 -22.586  1.00 96.82           N  
ATOM   2514  CZ  ARG C  67       0.055 -19.179 -22.952  1.00 96.82           C  
ATOM   2515  N   VAL C  68       1.456 -23.407 -17.714  1.00 97.33           N  
ATOM   2516  CA  VAL C  68       1.649 -23.094 -16.302  1.00 97.33           C  
ATOM   2517  C   VAL C  68       3.141 -23.049 -15.982  1.00 97.33           C  
ATOM   2518  CB  VAL C  68       0.939 -24.120 -15.390  1.00 97.33           C  
ATOM   2519  O   VAL C  68       3.576 -22.273 -15.128  1.00 97.33           O  
ATOM   2520  CG1 VAL C  68       1.238 -23.833 -13.920  1.00 97.33           C  
ATOM   2521  CG2 VAL C  68      -0.567 -24.108 -15.646  1.00 97.33           C  
ATOM   2522  N   LYS C  69       3.874 -23.877 -16.746  1.00 97.86           N  
ATOM   2523  CA  LYS C  69       5.317 -23.965 -16.543  1.00 97.86           C  
ATOM   2524  C   LYS C  69       6.015 -22.683 -16.992  1.00 97.86           C  
ATOM   2525  CB  LYS C  69       5.893 -25.165 -17.296  1.00 97.86           C  
ATOM   2526  O   LYS C  69       6.913 -22.187 -16.308  1.00 97.86           O  
ATOM   2527  CG  LYS C  69       7.389 -25.360 -17.099  1.00 97.86           C  
ATOM   2528  CD  LYS C  69       7.897 -26.583 -17.850  1.00 97.86           C  
ATOM   2529  CE  LYS C  69       9.400 -26.761 -17.679  1.00 97.86           C  
ATOM   2530  NZ  LYS C  69       9.898 -27.979 -18.386  1.00 97.86           N  
ATOM   2531  N   LYS C  70       5.573 -22.218 -18.123  1.00 97.70           N  
ATOM   2532  CA  LYS C  70       6.210 -21.041 -18.705  1.00 97.70           C  
ATOM   2533  C   LYS C  70       5.187 -20.152 -19.406  1.00 97.70           C  
ATOM   2534  CB  LYS C  70       7.306 -21.454 -19.689  1.00 97.70           C  
ATOM   2535  O   LYS C  70       4.333 -20.644 -20.146  1.00 97.70           O  
ATOM   2536  CG  LYS C  70       8.162 -20.298 -20.184  1.00 97.70           C  
ATOM   2537  CD  LYS C  70       9.283 -20.782 -21.095  1.00 97.70           C  
ATOM   2538  CE  LYS C  70      10.153 -19.628 -21.574  1.00 97.70           C  
ATOM   2539  NZ  LYS C  70      11.284 -20.103 -22.426  1.00 97.70           N  
ATOM   2540  N   PHE C  71       5.200 -18.783 -19.090  1.00 96.05           N  
ATOM   2541  CA  PHE C  71       4.332 -17.787 -19.706  1.00 96.05           C  
ATOM   2542  C   PHE C  71       5.047 -16.447 -19.829  1.00 96.05           C  
ATOM   2543  CB  PHE C  71       3.042 -17.621 -18.895  1.00 96.05           C  
ATOM   2544  O   PHE C  71       6.144 -16.271 -19.295  1.00 96.05           O  
ATOM   2545  CG  PHE C  71       3.266 -17.108 -17.498  1.00 96.05           C  
ATOM   2546  CD1 PHE C  71       3.494 -17.989 -16.448  1.00 96.05           C  
ATOM   2547  CD2 PHE C  71       3.247 -15.745 -17.235  1.00 96.05           C  
ATOM   2548  CE1 PHE C  71       3.701 -17.517 -15.153  1.00 96.05           C  
ATOM   2549  CE2 PHE C  71       3.453 -15.266 -15.944  1.00 96.05           C  
ATOM   2550  CZ  PHE C  71       3.679 -16.154 -14.905  1.00 96.05           C  
ATOM   2551  N   THR C  72       4.435 -15.592 -20.586  1.00 92.66           N  
ATOM   2552  CA  THR C  72       5.009 -14.256 -20.705  1.00 92.66           C  
ATOM   2553  C   THR C  72       4.222 -13.253 -19.867  1.00 92.66           C  
ATOM   2554  CB  THR C  72       5.040 -13.790 -22.173  1.00 92.66           C  
ATOM   2555  O   THR C  72       3.010 -13.396 -19.694  1.00 92.66           O  
ATOM   2556  CG2 THR C  72       5.794 -14.785 -23.049  1.00 92.66           C  
ATOM   2557  OG1 THR C  72       3.697 -13.666 -22.657  1.00 92.66           O  
ATOM   2558  N   GLU C  73       4.979 -12.297 -19.364  1.00 82.61           N  
ATOM   2559  CA  GLU C  73       4.362 -11.248 -18.559  1.00 82.61           C  
ATOM   2560  C   GLU C  73       3.252 -10.540 -19.331  1.00 82.61           C  
ATOM   2561  CB  GLU C  73       5.413 -10.233 -18.101  1.00 82.61           C  
ATOM   2562  O   GLU C  73       2.204 -10.218 -18.767  1.00 82.61           O  
ATOM   2563  CG  GLU C  73       4.852  -9.113 -17.237  1.00 82.61           C  
ATOM   2564  CD  GLU C  73       5.926  -8.204 -16.661  1.00 82.61           C  
ATOM   2565  OE1 GLU C  73       5.579  -7.193 -16.009  1.00 82.61           O  
ATOM   2566  OE2 GLU C  73       7.123  -8.505 -16.864  1.00 82.61           O  
ATOM   2567  N   GLU C  74       3.423 -10.316 -20.618  1.00 82.85           N  
ATOM   2568  CA  GLU C  74       2.480  -9.597 -21.469  1.00 82.85           C  
ATOM   2569  C   GLU C  74       1.129 -10.306 -21.519  1.00 82.85           C  
ATOM   2570  CB  GLU C  74       3.044  -9.440 -22.883  1.00 82.85           C  
ATOM   2571  O   GLU C  74       0.085  -9.657 -21.605  1.00 82.85           O  
ATOM   2572  CG  GLU C  74       4.050  -8.306 -23.022  1.00 82.85           C  
ATOM   2573  CD  GLU C  74       3.975  -7.599 -24.366  1.00 82.85           C  
ATOM   2574  OE1 GLU C  74       4.518  -6.478 -24.493  1.00 82.85           O  
ATOM   2575  OE2 GLU C  74       3.368  -8.171 -25.299  1.00 82.85           O  
ATOM   2576  N   GLU C  75       1.157 -11.579 -21.352  1.00 87.68           N  
ATOM   2577  CA  GLU C  75      -0.072 -12.365 -21.401  1.00 87.68           C  
ATOM   2578  C   GLU C  75      -0.981 -12.043 -20.218  1.00 87.68           C  
ATOM   2579  CB  GLU C  75       0.247 -13.862 -21.427  1.00 87.68           C  
ATOM   2580  O   GLU C  75      -2.205 -12.139 -20.325  1.00 87.68           O  
ATOM   2581  CG  GLU C  75       0.965 -14.317 -22.689  1.00 87.68           C  
ATOM   2582  CD  GLU C  75       1.353 -15.786 -22.663  1.00 87.68           C  
ATOM   2583  OE1 GLU C  75       2.495 -16.120 -23.053  1.00 87.68           O  
ATOM   2584  OE2 GLU C  75       0.507 -16.611 -22.252  1.00 87.68           O  
ATOM   2585  N   LEU C  76      -0.402 -11.608 -19.140  1.00 81.40           N  
ATOM   2586  CA  LEU C  76      -1.164 -11.351 -17.923  1.00 81.40           C  
ATOM   2587  C   LEU C  76      -1.609  -9.894 -17.859  1.00 81.40           C  
ATOM   2588  CB  LEU C  76      -0.333 -11.698 -16.686  1.00 81.40           C  
ATOM   2589  O   LEU C  76      -2.475  -9.539 -17.055  1.00 81.40           O  
ATOM   2590  CG  LEU C  76       0.091 -13.161 -16.542  1.00 81.40           C  
ATOM   2591  CD1 LEU C  76       0.897 -13.356 -15.262  1.00 81.40           C  
ATOM   2592  CD2 LEU C  76      -1.129 -14.075 -16.556  1.00 81.40           C  
ATOM   2593  N   LYS C  77      -1.103  -9.125 -18.817  1.00 70.38           N  
ATOM   2594  CA  LYS C  77      -1.260  -7.687 -18.617  1.00 70.38           C  
ATOM   2595  C   LYS C  77      -2.081  -7.062 -19.741  1.00 70.38           C  
ATOM   2596  CB  LYS C  77       0.106  -7.006 -18.524  1.00 70.38           C  
ATOM   2597  O   LYS C  77      -2.109  -5.839 -19.890  1.00 70.38           O  
ATOM   2598  CG  LYS C  77       0.957  -7.481 -17.356  1.00 70.38           C  
ATOM   2599  CD  LYS C  77       2.196  -6.614 -17.177  1.00 70.38           C  
ATOM   2600  CE  LYS C  77       2.988  -7.017 -15.941  1.00 70.38           C  
ATOM   2601  NZ  LYS C  77       4.208  -6.173 -15.765  1.00 70.38           N  
ATOM   2602  N   THR C  78      -2.700  -7.881 -20.508  1.00 77.31           N  
ATOM   2603  CA  THR C  78      -3.603  -7.351 -21.524  1.00 77.31           C  
ATOM   2604  C   THR C  78      -4.899  -6.853 -20.890  1.00 77.31           C  
ATOM   2605  CB  THR C  78      -3.926  -8.412 -22.593  1.00 77.31           C  
ATOM   2606  O   THR C  78      -5.245  -7.255 -19.777  1.00 77.31           O  
ATOM   2607  CG2 THR C  78      -2.652  -8.960 -23.226  1.00 77.31           C  
ATOM   2608  OG1 THR C  78      -4.647  -9.491 -21.984  1.00 77.31           O  
ATOM   2609  N   LYS C  79      -5.550  -5.944 -21.598  1.00 70.74           N  
ATOM   2610  CA  LYS C  79      -6.829  -5.440 -21.106  1.00 70.74           C  
ATOM   2611  C   LYS C  79      -7.798  -6.584 -20.822  1.00 70.74           C  
ATOM   2612  CB  LYS C  79      -7.446  -4.468 -22.113  1.00 70.74           C  
ATOM   2613  O   LYS C  79      -8.442  -6.613 -19.772  1.00 70.74           O  
ATOM   2614  CG  LYS C  79      -8.617  -3.667 -21.563  1.00 70.74           C  
ATOM   2615  CD  LYS C  79      -9.141  -2.668 -22.587  1.00 70.74           C  
ATOM   2616  CE  LYS C  79     -10.388  -1.953 -22.084  1.00 70.74           C  
ATOM   2617  NZ  LYS C  79     -10.916  -0.986 -23.091  1.00 70.74           N  
ATOM   2618  N   GLU C  80      -7.882  -7.493 -21.782  1.00 82.83           N  
ATOM   2619  CA  GLU C  80      -8.767  -8.646 -21.644  1.00 82.83           C  
ATOM   2620  C   GLU C  80      -8.357  -9.519 -20.462  1.00 82.83           C  
ATOM   2621  CB  GLU C  80      -8.775  -9.474 -22.932  1.00 82.83           C  
ATOM   2622  O   GLU C  80      -9.204  -9.944 -19.674  1.00 82.83           O  
ATOM   2623  CG  GLU C  80      -9.592  -8.854 -24.057  1.00 82.83           C  
ATOM   2624  CD  GLU C  80      -8.969  -9.052 -25.430  1.00 82.83           C  
ATOM   2625  OE1 GLU C  80      -9.517  -8.528 -26.426  1.00 82.83           O  
ATOM   2626  OE2 GLU C  80      -7.926  -9.738 -25.510  1.00 82.83           O  
ATOM   2627  N   ALA C  81      -7.113  -9.833 -20.257  1.00 81.36           N  
ATOM   2628  CA  ALA C  81      -6.605 -10.660 -19.166  1.00 81.36           C  
ATOM   2629  C   ALA C  81      -6.865 -10.003 -17.813  1.00 81.36           C  
ATOM   2630  CB  ALA C  81      -5.113 -10.925 -19.348  1.00 81.36           C  
ATOM   2631  O   ALA C  81      -7.280 -10.669 -16.862  1.00 81.36           O  
ATOM   2632  N   LYS C  82      -6.697  -8.685 -17.726  1.00 69.44           N  
ATOM   2633  CA  LYS C  82      -6.909  -7.958 -16.478  1.00 69.44           C  
ATOM   2634  C   LYS C  82      -8.361  -8.066 -16.019  1.00 69.44           C  
ATOM   2635  CB  LYS C  82      -6.519  -6.488 -16.640  1.00 69.44           C  
ATOM   2636  O   LYS C  82      -8.630  -8.241 -14.829  1.00 69.44           O  
ATOM   2637  CG  LYS C  82      -5.018  -6.249 -16.702  1.00 69.44           C  
ATOM   2638  CD  LYS C  82      -4.692  -4.764 -16.805  1.00 69.44           C  
ATOM   2639  CE  LYS C  82      -3.190  -4.526 -16.892  1.00 69.44           C  
ATOM   2640  NZ  LYS C  82      -2.867  -3.072 -17.010  1.00 69.44           N  
ATOM   2641  N   GLU C  83      -9.250  -7.964 -16.956  1.00 75.93           N  
ATOM   2642  CA  GLU C  83     -10.669  -8.089 -16.637  1.00 75.93           C  
ATOM   2643  C   GLU C  83     -10.996  -9.485 -16.115  1.00 75.93           C  
ATOM   2644  CB  GLU C  83     -11.526  -7.773 -17.865  1.00 75.93           C  
ATOM   2645  O   GLU C  83     -11.736  -9.630 -15.139  1.00 75.93           O  
ATOM   2646  CG  GLU C  83     -11.793  -6.287 -18.064  1.00 75.93           C  
ATOM   2647  CD  GLU C  83     -12.560  -5.981 -19.339  1.00 75.93           C  
ATOM   2648  OE1 GLU C  83     -12.774  -4.786 -19.647  1.00 75.93           O  
ATOM   2649  OE2 GLU C  83     -12.952  -6.943 -20.037  1.00 75.93           O  
ATOM   2650  N   ARG C  84     -10.448 -10.523 -16.714  1.00 87.69           N  
ATOM   2651  CA  ARG C  84     -10.674 -11.899 -16.282  1.00 87.69           C  
ATOM   2652  C   ARG C  84     -10.104 -12.135 -14.888  1.00 87.69           C  
ATOM   2653  CB  ARG C  84     -10.054 -12.883 -17.276  1.00 87.69           C  
ATOM   2654  O   ARG C  84     -10.746 -12.770 -14.048  1.00 87.69           O  
ATOM   2655  CG  ARG C  84     -10.786 -12.959 -18.606  1.00 87.69           C  
ATOM   2656  CD  ARG C  84     -10.037 -13.821 -19.613  1.00 87.69           C  
ATOM   2657  NE  ARG C  84      -9.911 -15.201 -19.153  1.00 87.69           N  
ATOM   2658  NH1 ARG C  84      -8.265 -15.774 -20.669  1.00 87.69           N  
ATOM   2659  NH2 ARG C  84      -9.038 -17.325 -19.169  1.00 87.69           N  
ATOM   2660  CZ  ARG C  84      -9.071 -16.097 -19.665  1.00 87.69           C  
ATOM   2661  N   TRP C  85      -8.978 -11.602 -14.627  1.00 82.65           N  
ATOM   2662  CA  TRP C  85      -8.345 -11.756 -13.321  1.00 82.65           C  
ATOM   2663  C   TRP C  85      -9.121 -11.001 -12.247  1.00 82.65           C  
ATOM   2664  CB  TRP C  85      -6.896 -11.262 -13.364  1.00 82.65           C  
ATOM   2665  O   TRP C  85      -9.264 -11.484 -11.121  1.00 82.65           O  
ATOM   2666  CG  TRP C  85      -5.936 -12.241 -13.971  1.00 82.65           C  
ATOM   2667  CD1 TRP C  85      -5.276 -12.119 -15.162  1.00 82.65           C  
ATOM   2668  CD2 TRP C  85      -5.533 -13.497 -13.416  1.00 82.65           C  
ATOM   2669  CE2 TRP C  85      -4.625 -14.083 -14.325  1.00 82.65           C  
ATOM   2670  CE3 TRP C  85      -5.851 -14.184 -12.236  1.00 82.65           C  
ATOM   2671  NE1 TRP C  85      -4.486 -13.223 -15.380  1.00 82.65           N  
ATOM   2672  CH2 TRP C  85      -4.359 -15.976 -12.929  1.00 82.65           C  
ATOM   2673  CZ2 TRP C  85      -4.031 -15.326 -14.090  1.00 82.65           C  
ATOM   2674  CZ3 TRP C  85      -5.259 -15.420 -12.004  1.00 82.65           C  
ATOM   2675  N   ARG C  86      -9.646  -9.838 -12.585  1.00 70.76           N  
ATOM   2676  CA  ARG C  86     -10.444  -9.074 -11.632  1.00 70.76           C  
ATOM   2677  C   ARG C  86     -11.645  -9.881 -11.152  1.00 70.76           C  
ATOM   2678  CB  ARG C  86     -10.912  -7.758 -12.256  1.00 70.76           C  
ATOM   2679  O   ARG C  86     -11.978  -9.861  -9.965  1.00 70.76           O  
ATOM   2680  CG  ARG C  86      -9.831  -6.691 -12.328  1.00 70.76           C  
ATOM   2681  CD  ARG C  86     -10.385  -5.359 -12.814  1.00 70.76           C  
ATOM   2682  NE  ARG C  86      -9.318  -4.405 -13.104  1.00 70.76           N  
ATOM   2683  NH1 ARG C  86     -10.040  -3.933 -15.247  1.00 70.76           N  
ATOM   2684  NH2 ARG C  86      -8.171  -2.904 -14.410  1.00 70.76           N  
ATOM   2685  CZ  ARG C  86      -9.179  -3.749 -14.253  1.00 70.76           C  
ATOM   2686  N   LYS C  87     -12.274 -10.565 -12.044  1.00 83.08           N  
ATOM   2687  CA  LYS C  87     -13.396 -11.426 -11.683  1.00 83.08           C  
ATOM   2688  C   LYS C  87     -12.940 -12.581 -10.796  1.00 83.08           C  
ATOM   2689  CB  LYS C  87     -14.082 -11.968 -12.938  1.00 83.08           C  
ATOM   2690  O   LYS C  87     -13.634 -12.954  -9.848  1.00 83.08           O  
ATOM   2691  CG  LYS C  87     -14.848 -10.917 -13.728  1.00 83.08           C  
ATOM   2692  CD  LYS C  87     -15.497 -11.514 -14.970  1.00 83.08           C  
ATOM   2693  CE  LYS C  87     -16.179 -10.446 -15.813  1.00 83.08           C  
ATOM   2694  NZ  LYS C  87     -16.732 -11.010 -17.081  1.00 83.08           N  
ATOM   2695  N   PHE C  88     -11.773 -13.073 -11.119  1.00 87.96           N  
ATOM   2696  CA  PHE C  88     -11.187 -14.148 -10.327  1.00 87.96           C  
ATOM   2697  C   PHE C  88     -10.905 -13.681  -8.905  1.00 87.96           C  
ATOM   2698  CB  PHE C  88      -9.898 -14.656 -10.979  1.00 87.96           C  
ATOM   2699  O   PHE C  88     -11.194 -14.395  -7.942  1.00 87.96           O  
ATOM   2700  CG  PHE C  88      -9.242 -15.784 -10.229  1.00 87.96           C  
ATOM   2701  CD1 PHE C  88      -8.119 -15.554  -9.443  1.00 87.96           C  
ATOM   2702  CD2 PHE C  88      -9.748 -17.075 -10.311  1.00 87.96           C  
ATOM   2703  CE1 PHE C  88      -7.510 -16.596  -8.748  1.00 87.96           C  
ATOM   2704  CE2 PHE C  88      -9.144 -18.121  -9.619  1.00 87.96           C  
ATOM   2705  CZ  PHE C  88      -8.025 -17.880  -8.839  1.00 87.96           C  
ATOM   2706  N   PHE C  89     -10.461 -12.552  -8.717  1.00 74.94           N  
ATOM   2707  CA  PHE C  89     -10.119 -11.992  -7.415  1.00 74.94           C  
ATOM   2708  C   PHE C  89     -11.361 -11.859  -6.541  1.00 74.94           C  
ATOM   2709  CB  PHE C  89      -9.441 -10.628  -7.575  1.00 74.94           C  
ATOM   2710  O   PHE C  89     -11.297 -12.067  -5.327  1.00 74.94           O  
ATOM   2711  CG  PHE C  89      -8.146 -10.680  -8.340  1.00 74.94           C  
ATOM   2712  CD1 PHE C  89      -7.395 -11.848  -8.384  1.00 74.94           C  
ATOM   2713  CD2 PHE C  89      -7.679  -9.560  -9.014  1.00 74.94           C  
ATOM   2714  CE1 PHE C  89      -6.196 -11.900  -9.090  1.00 74.94           C  
ATOM   2715  CE2 PHE C  89      -6.481  -9.603  -9.723  1.00 74.94           C  
ATOM   2716  CZ  PHE C  89      -5.741 -10.774  -9.759  1.00 74.94           C  
ATOM   2717  N   THR C  90     -12.470 -11.524  -7.108  1.00 77.01           N  
ATOM   2718  CA  THR C  90     -13.711 -11.295  -6.377  1.00 77.01           C  
ATOM   2719  C   THR C  90     -14.162 -12.566  -5.663  1.00 77.01           C  
ATOM   2720  CB  THR C  90     -14.830 -10.806  -7.317  1.00 77.01           C  
ATOM   2721  O   THR C  90     -14.796 -12.500  -4.608  1.00 77.01           O  
ATOM   2722  CG2 THR C  90     -14.537  -9.404  -7.838  1.00 77.01           C  
ATOM   2723  OG1 THR C  90     -14.938 -11.705  -8.428  1.00 77.01           O  
ATOM   2724  N   ILE C  91     -13.686 -13.671  -6.162  1.00 87.29           N  
ATOM   2725  CA  ILE C  91     -14.088 -14.954  -5.597  1.00 87.29           C  
ATOM   2726  C   ILE C  91     -13.388 -15.171  -4.257  1.00 87.29           C  
ATOM   2727  CB  ILE C  91     -13.773 -16.120  -6.561  1.00 87.29           C  
ATOM   2728  O   ILE C  91     -13.947 -15.793  -3.351  1.00 87.29           O  
ATOM   2729  CG1 ILE C  91     -14.490 -15.914  -7.900  1.00 87.29           C  
ATOM   2730  CG2 ILE C  91     -14.160 -17.461  -5.932  1.00 87.29           C  
ATOM   2731  CD1 ILE C  91     -14.026 -16.857  -9.002  1.00 87.29           C  
ATOM   2732  N   PHE C  92     -12.243 -14.606  -4.109  1.00 84.71           N  
ATOM   2733  CA  PHE C  92     -11.412 -14.985  -2.973  1.00 84.71           C  
ATOM   2734  C   PHE C  92     -11.136 -13.782  -2.078  1.00 84.71           C  
ATOM   2735  CB  PHE C  92     -10.091 -15.597  -3.451  1.00 84.71           C  
ATOM   2736  O   PHE C  92     -10.489 -13.911  -1.037  1.00 84.71           O  
ATOM   2737  CG  PHE C  92     -10.253 -16.921  -4.147  1.00 84.71           C  
ATOM   2738  CD1 PHE C  92     -10.333 -18.101  -3.417  1.00 84.71           C  
ATOM   2739  CD2 PHE C  92     -10.324 -16.986  -5.532  1.00 84.71           C  
ATOM   2740  CE1 PHE C  92     -10.483 -19.328  -4.059  1.00 84.71           C  
ATOM   2741  CE2 PHE C  92     -10.474 -18.209  -6.181  1.00 84.71           C  
ATOM   2742  CZ  PHE C  92     -10.552 -19.379  -5.442  1.00 84.71           C  
ATOM   2743  N   GLU C  93     -11.624 -12.620  -2.455  1.00 71.35           N  
ATOM   2744  CA  GLU C  93     -11.270 -11.385  -1.761  1.00 71.35           C  
ATOM   2745  C   GLU C  93     -11.695 -11.434  -0.296  1.00 71.35           C  
ATOM   2746  CB  GLU C  93     -11.908 -10.178  -2.454  1.00 71.35           C  
ATOM   2747  O   GLU C  93     -11.048 -10.831   0.563  1.00 71.35           O  
ATOM   2748  CG  GLU C  93     -13.426 -10.142  -2.352  1.00 71.35           C  
ATOM   2749  CD  GLU C  93     -14.044  -8.929  -3.030  1.00 71.35           C  
ATOM   2750  OE1 GLU C  93     -15.277  -8.737  -2.924  1.00 71.35           O  
ATOM   2751  OE2 GLU C  93     -13.290  -8.166  -3.674  1.00 71.35           O  
ATOM   2752  N   LYS C  94     -12.726 -12.225  -0.024  1.00 70.41           N  
ATOM   2753  CA  LYS C  94     -13.187 -12.334   1.357  1.00 70.41           C  
ATOM   2754  C   LYS C  94     -12.526 -13.513   2.065  1.00 70.41           C  
ATOM   2755  CB  LYS C  94     -14.709 -12.480   1.405  1.00 70.41           C  
ATOM   2756  O   LYS C  94     -12.607 -13.633   3.290  1.00 70.41           O  
ATOM   2757  CG  LYS C  94     -15.464 -11.253   0.914  1.00 70.41           C  
ATOM   2758  CD  LYS C  94     -16.968 -11.418   1.084  1.00 70.41           C  
ATOM   2759  CE  LYS C  94     -17.725 -10.192   0.590  1.00 70.41           C  
ATOM   2760  NZ  LYS C  94     -19.203 -10.367   0.711  1.00 70.41           N  
ATOM   2761  N   LYS C  95     -11.811 -14.347   1.321  1.00 80.11           N  
ATOM   2762  CA  LYS C  95     -11.221 -15.561   1.878  1.00 80.11           C  
ATOM   2763  C   LYS C  95      -9.722 -15.389   2.106  1.00 80.11           C  
ATOM   2764  CB  LYS C  95     -11.478 -16.754   0.956  1.00 80.11           C  
ATOM   2765  O   LYS C  95      -9.175 -15.904   3.084  1.00 80.11           O  
ATOM   2766  CG  LYS C  95     -12.942 -17.153   0.852  1.00 80.11           C  
ATOM   2767  CD  LYS C  95     -13.126 -18.383  -0.027  1.00 80.11           C  
ATOM   2768  CE  LYS C  95     -14.590 -18.791  -0.121  1.00 80.11           C  
ATOM   2769  NZ  LYS C  95     -14.776 -19.989  -0.993  1.00 80.11           N  
ATOM   2770  N   ILE C  96      -9.145 -14.581   1.241  1.00 73.58           N  
ATOM   2771  CA  ILE C  96      -7.701 -14.387   1.304  1.00 73.58           C  
ATOM   2772  C   ILE C  96      -7.388 -12.917   1.570  1.00 73.58           C  
ATOM   2773  CB  ILE C  96      -7.011 -14.855   0.002  1.00 73.58           C  
ATOM   2774  O   ILE C  96      -7.599 -12.064   0.705  1.00 73.58           O  
ATOM   2775  CG1 ILE C  96      -7.327 -16.330  -0.270  1.00 73.58           C  
ATOM   2776  CG2 ILE C  96      -5.499 -14.624   0.079  1.00 73.58           C  
ATOM   2777  CD1 ILE C  96      -6.741 -16.859  -1.572  1.00 73.58           C  
ATOM   2778  N   GLU C  97      -6.889 -12.576   2.726  1.00 58.95           N  
ATOM   2779  CA  GLU C  97      -6.703 -11.202   3.182  1.00 58.95           C  
ATOM   2780  C   GLU C  97      -5.680 -10.468   2.320  1.00 58.95           C  
ATOM   2781  CB  GLU C  97      -6.270 -11.177   4.650  1.00 58.95           C  
ATOM   2782  O   GLU C  97      -5.878  -9.302   1.970  1.00 58.95           O  
ATOM   2783  CG  GLU C  97      -6.603  -9.877   5.368  1.00 58.95           C  
ATOM   2784  CD  GLU C  97      -6.205  -9.882   6.835  1.00 58.95           C  
ATOM   2785  OE1 GLU C  97      -6.337  -8.832   7.503  1.00 58.95           O  
ATOM   2786  OE2 GLU C  97      -5.758 -10.945   7.320  1.00 58.95           O  
ATOM   2787  N   ASP C  98      -4.656 -11.069   1.896  1.00 58.26           N  
ATOM   2788  CA  ASP C  98      -3.591 -10.393   1.161  1.00 58.26           C  
ATOM   2789  C   ASP C  98      -3.597 -10.797  -0.311  1.00 58.26           C  
ATOM   2790  CB  ASP C  98      -2.229 -10.701   1.786  1.00 58.26           C  
ATOM   2791  O   ASP C  98      -2.544 -10.848  -0.951  1.00 58.26           O  
ATOM   2792  CG  ASP C  98      -1.963 -12.189   1.925  1.00 58.26           C  
ATOM   2793  OD1 ASP C  98      -2.922 -12.989   1.861  1.00 58.26           O  
ATOM   2794  OD2 ASP C  98      -0.785 -12.566   2.104  1.00 58.26           O  
ATOM   2795  N   TYR C  99      -4.829 -10.998  -0.839  1.00 70.17           N  
ATOM   2796  CA  TYR C  99      -4.967 -11.507  -2.199  1.00 70.17           C  
ATOM   2797  C   TYR C  99      -4.440 -10.501  -3.215  1.00 70.17           C  
ATOM   2798  CB  TYR C  99      -6.432 -11.838  -2.503  1.00 70.17           C  
ATOM   2799  O   TYR C  99      -3.975 -10.882  -4.291  1.00 70.17           O  
ATOM   2800  CG  TYR C  99      -7.289 -10.621  -2.753  1.00 70.17           C  
ATOM   2801  CD1 TYR C  99      -7.886  -9.936  -1.697  1.00 70.17           C  
ATOM   2802  CD2 TYR C  99      -7.505 -10.155  -4.046  1.00 70.17           C  
ATOM   2803  CE1 TYR C  99      -8.678  -8.815  -1.924  1.00 70.17           C  
ATOM   2804  CE2 TYR C  99      -8.296  -9.035  -4.284  1.00 70.17           C  
ATOM   2805  OH  TYR C  99      -9.661  -7.265  -3.448  1.00 70.17           O  
ATOM   2806  CZ  TYR C  99      -8.877  -8.373  -3.218  1.00 70.17           C  
ATOM   2807  N   ASN C 100      -4.412  -9.156  -2.873  1.00 62.23           N  
ATOM   2808  CA  ASN C 100      -4.073  -8.106  -3.828  1.00 62.23           C  
ATOM   2809  C   ASN C 100      -2.683  -7.535  -3.564  1.00 62.23           C  
ATOM   2810  CB  ASN C 100      -5.121  -6.991  -3.794  1.00 62.23           C  
ATOM   2811  O   ASN C 100      -2.327  -6.485  -4.101  1.00 62.23           O  
ATOM   2812  CG  ASN C 100      -5.153  -6.261  -2.466  1.00 62.23           C  
ATOM   2813  ND2 ASN C 100      -5.814  -5.109  -2.439  1.00 62.23           N  
ATOM   2814  OD1 ASN C 100      -4.589  -6.728  -1.473  1.00 62.23           O  
ATOM   2815  N   PHE C 101      -1.927  -8.203  -2.788  1.00 62.43           N  
ATOM   2816  CA  PHE C 101      -0.580  -7.742  -2.475  1.00 62.43           C  
ATOM   2817  C   PHE C 101       0.369  -8.015  -3.635  1.00 62.43           C  
ATOM   2818  CB  PHE C 101      -0.062  -8.418  -1.202  1.00 62.43           C  
ATOM   2819  O   PHE C 101       0.282  -9.061  -4.282  1.00 62.43           O  
ATOM   2820  CG  PHE C 101       0.964  -7.605  -0.458  1.00 62.43           C  
ATOM   2821  CD1 PHE C 101       2.321  -7.854  -0.622  1.00 62.43           C  
ATOM   2822  CD2 PHE C 101       0.570  -6.592   0.406  1.00 62.43           C  
ATOM   2823  CE1 PHE C 101       3.272  -7.104   0.065  1.00 62.43           C  
ATOM   2824  CE2 PHE C 101       1.515  -5.838   1.097  1.00 62.43           C  
ATOM   2825  CZ  PHE C 101       2.865  -6.096   0.925  1.00 62.43           C  
ATOM   2826  N   GLY C 102       1.227  -7.046  -3.891  1.00 63.34           N  
ATOM   2827  CA  GLY C 102       2.243  -7.271  -4.906  1.00 63.34           C  
ATOM   2828  C   GLY C 102       3.187  -8.409  -4.564  1.00 63.34           C  
ATOM   2829  O   GLY C 102       3.790  -8.419  -3.489  1.00 63.34           O  
ATOM   2830  N   THR C 103       3.381  -9.304  -5.558  1.00 75.87           N  
ATOM   2831  CA  THR C 103       4.152 -10.523  -5.335  1.00 75.87           C  
ATOM   2832  C   THR C 103       4.991 -10.863  -6.563  1.00 75.87           C  
ATOM   2833  CB  THR C 103       3.233 -11.710  -4.992  1.00 75.87           C  
ATOM   2834  O   THR C 103       4.550 -10.668  -7.697  1.00 75.87           O  
ATOM   2835  CG2 THR C 103       4.047 -12.954  -4.652  1.00 75.87           C  
ATOM   2836  OG1 THR C 103       2.416 -11.365  -3.867  1.00 75.87           O  
ATOM   2837  N   LEU C 104       6.214 -11.344  -6.258  1.00 82.88           N  
ATOM   2838  CA  LEU C 104       7.064 -11.795  -7.355  1.00 82.88           C  
ATOM   2839  C   LEU C 104       6.671 -13.198  -7.806  1.00 82.88           C  
ATOM   2840  CB  LEU C 104       8.536 -11.774  -6.936  1.00 82.88           C  
ATOM   2841  O   LEU C 104       6.442 -14.080  -6.975  1.00 82.88           O  
ATOM   2842  CG  LEU C 104       9.160 -10.395  -6.720  1.00 82.88           C  
ATOM   2843  CD1 LEU C 104      10.551 -10.532  -6.109  1.00 82.88           C  
ATOM   2844  CD2 LEU C 104       9.221  -9.624  -8.034  1.00 82.88           C  
ATOM   2845  N   LEU C 105       6.593 -13.331  -9.111  1.00 90.64           N  
ATOM   2846  CA  LEU C 105       6.289 -14.629  -9.702  1.00 90.64           C  
ATOM   2847  C   LEU C 105       7.271 -14.961 -10.821  1.00 90.64           C  
ATOM   2848  CB  LEU C 105       4.857 -14.650 -10.243  1.00 90.64           C  
ATOM   2849  O   LEU C 105       7.535 -14.126 -11.689  1.00 90.64           O  
ATOM   2850  CG  LEU C 105       4.447 -15.896 -11.029  1.00 90.64           C  
ATOM   2851  CD1 LEU C 105       4.413 -17.115 -10.112  1.00 90.64           C  
ATOM   2852  CD2 LEU C 105       3.093 -15.686 -11.698  1.00 90.64           C  
ATOM   2853  N   ARG C 106       7.763 -16.167 -10.748  1.00 94.98           N  
ATOM   2854  CA  ARG C 106       8.619 -16.617 -11.841  1.00 94.98           C  
ATOM   2855  C   ARG C 106       7.807 -16.851 -13.111  1.00 94.98           C  
ATOM   2856  CB  ARG C 106       9.363 -17.896 -11.451  1.00 94.98           C  
ATOM   2857  O   ARG C 106       6.744 -17.474 -13.068  1.00 94.98           O  
ATOM   2858  CG  ARG C 106      10.373 -17.704 -10.331  1.00 94.98           C  
ATOM   2859  CD  ARG C 106      11.078 -19.006  -9.979  1.00 94.98           C  
ATOM   2860  NE  ARG C 106      10.142 -20.008  -9.477  1.00 94.98           N  
ATOM   2861  NH1 ARG C 106      11.437 -21.822 -10.082  1.00 94.98           N  
ATOM   2862  NH2 ARG C 106       9.416 -22.145  -9.050  1.00 94.98           N  
ATOM   2863  CZ  ARG C 106      10.334 -21.323  -9.538  1.00 94.98           C  
ATOM   2864  N   THR C 107       8.274 -16.354 -14.273  1.00 95.99           N  
ATOM   2865  CA  THR C 107       7.592 -16.569 -15.544  1.00 95.99           C  
ATOM   2866  C   THR C 107       7.925 -17.946 -16.111  1.00 95.99           C  
ATOM   2867  CB  THR C 107       7.968 -15.484 -16.571  1.00 95.99           C  
ATOM   2868  O   THR C 107       7.250 -18.428 -17.023  1.00 95.99           O  
ATOM   2869  CG2 THR C 107       7.441 -14.118 -16.144  1.00 95.99           C  
ATOM   2870  OG1 THR C 107       9.394 -15.419 -16.687  1.00 95.99           O  
ATOM   2871  N   ASP C 108       8.906 -18.545 -15.488  1.00 96.90           N  
ATOM   2872  CA  ASP C 108       9.372 -19.875 -15.869  1.00 96.90           C  
ATOM   2873  C   ASP C 108       9.686 -20.721 -14.638  1.00 96.90           C  
ATOM   2874  CB  ASP C 108      10.607 -19.774 -16.767  1.00 96.90           C  
ATOM   2875  O   ASP C 108      10.655 -20.452 -13.924  1.00 96.90           O  
ATOM   2876  CG  ASP C 108      11.034 -21.113 -17.341  1.00 96.90           C  
ATOM   2877  OD1 ASP C 108      10.540 -22.162 -16.875  1.00 96.90           O  
ATOM   2878  OD2 ASP C 108      11.876 -21.120 -18.266  1.00 96.90           O  
ATOM   2879  N   ALA C 109       8.931 -21.849 -14.479  1.00 97.11           N  
ATOM   2880  CA  ALA C 109       9.038 -22.667 -13.274  1.00 97.11           C  
ATOM   2881  C   ALA C 109      10.324 -23.489 -13.281  1.00 97.11           C  
ATOM   2882  CB  ALA C 109       7.824 -23.584 -13.144  1.00 97.11           C  
ATOM   2883  O   ALA C 109      10.721 -24.041 -12.251  1.00 97.11           O  
ATOM   2884  N   SER C 110      10.982 -23.510 -14.432  1.00 96.33           N  
ATOM   2885  CA  SER C 110      12.225 -24.269 -14.528  1.00 96.33           C  
ATOM   2886  C   SER C 110      13.431 -23.395 -14.202  1.00 96.33           C  
ATOM   2887  CB  SER C 110      12.381 -24.867 -15.927  1.00 96.33           C  
ATOM   2888  O   SER C 110      14.571 -23.863 -14.240  1.00 96.33           O  
ATOM   2889  OG  SER C 110      12.450 -23.845 -16.906  1.00 96.33           O  
ATOM   2890  N   ALA C 111      13.164 -22.193 -13.857  1.00 94.46           N  
ATOM   2891  CA  ALA C 111      14.238 -21.248 -13.563  1.00 94.46           C  
ATOM   2892  C   ALA C 111      14.046 -20.609 -12.191  1.00 94.46           C  
ATOM   2893  CB  ALA C 111      14.309 -20.171 -14.643  1.00 94.46           C  
ATOM   2894  O   ALA C 111      12.938 -20.606 -11.650  1.00 94.46           O  
ATOM   2895  N   GLU C 112      15.154 -20.116 -11.652  1.00 91.79           N  
ATOM   2896  CA  GLU C 112      15.093 -19.377 -10.394  1.00 91.79           C  
ATOM   2897  C   GLU C 112      14.594 -17.952 -10.616  1.00 91.79           C  
ATOM   2898  CB  GLU C 112      16.465 -19.354  -9.716  1.00 91.79           C  
ATOM   2899  O   GLU C 112      14.422 -17.518 -11.757  1.00 91.79           O  
ATOM   2900  CG  GLU C 112      16.995 -20.734  -9.355  1.00 91.79           C  
ATOM   2901  CD  GLU C 112      18.346 -20.695  -8.659  1.00 91.79           C  
ATOM   2902  OE1 GLU C 112      19.002 -21.755  -8.546  1.00 91.79           O  
ATOM   2903  OE2 GLU C 112      18.752 -19.594  -8.223  1.00 91.79           O  
ATOM   2904  N   TYR C 113      14.321 -17.322  -9.468  1.00 90.13           N  
ATOM   2905  CA  TYR C 113      13.983 -15.906  -9.559  1.00 90.13           C  
ATOM   2906  C   TYR C 113      15.119 -15.114 -10.196  1.00 90.13           C  
ATOM   2907  CB  TYR C 113      13.666 -15.339  -8.172  1.00 90.13           C  
ATOM   2908  O   TYR C 113      16.281 -15.266  -9.812  1.00 90.13           O  
ATOM   2909  CG  TYR C 113      12.348 -15.814  -7.609  1.00 90.13           C  
ATOM   2910  CD1 TYR C 113      11.155 -15.178  -7.945  1.00 90.13           C  
ATOM   2911  CD2 TYR C 113      12.293 -16.898  -6.739  1.00 90.13           C  
ATOM   2912  CE1 TYR C 113       9.938 -15.611  -7.428  1.00 90.13           C  
ATOM   2913  CE2 TYR C 113      11.083 -17.340  -6.216  1.00 90.13           C  
ATOM   2914  OH  TYR C 113       8.711 -17.124  -6.050  1.00 90.13           O  
ATOM   2915  CZ  TYR C 113       9.912 -16.691  -6.566  1.00 90.13           C  
ATOM   2916  N   GLY C 114      14.783 -14.379 -11.260  1.00 82.79           N  
ATOM   2917  CA  GLY C 114      15.766 -13.553 -11.943  1.00 82.79           C  
ATOM   2918  C   GLY C 114      15.154 -12.363 -12.656  1.00 82.79           C  
ATOM   2919  O   GLY C 114      13.930 -12.246 -12.742  1.00 82.79           O  
ATOM   2920  N   GLN C 115      15.987 -11.568 -13.138  1.00 77.65           N  
ATOM   2921  CA  GLN C 115      15.574 -10.335 -13.800  1.00 77.65           C  
ATOM   2922  C   GLN C 115      14.695 -10.629 -15.012  1.00 77.65           C  
ATOM   2923  CB  GLN C 115      16.795  -9.517 -14.223  1.00 77.65           C  
ATOM   2924  O   GLN C 115      13.735  -9.903 -15.280  1.00 77.65           O  
ATOM   2925  CG  GLN C 115      16.449  -8.178 -14.860  1.00 77.65           C  
ATOM   2926  CD  GLN C 115      17.675  -7.344 -15.177  1.00 77.65           C  
ATOM   2927  NE2 GLN C 115      17.455  -6.113 -15.627  1.00 77.65           N  
ATOM   2928  OE1 GLN C 115      18.812  -7.802 -15.019  1.00 77.65           O  
ATOM   2929  N   PHE C 116      14.967 -11.712 -15.661  1.00 84.41           N  
ATOM   2930  CA  PHE C 116      14.269 -11.980 -16.912  1.00 84.41           C  
ATOM   2931  C   PHE C 116      13.319 -13.162 -16.759  1.00 84.41           C  
ATOM   2932  CB  PHE C 116      15.269 -12.252 -18.040  1.00 84.41           C  
ATOM   2933  O   PHE C 116      12.652 -13.557 -17.718  1.00 84.41           O  
ATOM   2934  CG  PHE C 116      16.232 -11.122 -18.283  1.00 84.41           C  
ATOM   2935  CD1 PHE C 116      15.791  -9.918 -18.819  1.00 84.41           C  
ATOM   2936  CD2 PHE C 116      17.579 -11.263 -17.976  1.00 84.41           C  
ATOM   2937  CE1 PHE C 116      16.680  -8.870 -19.046  1.00 84.41           C  
ATOM   2938  CE2 PHE C 116      18.473 -10.220 -18.200  1.00 84.41           C  
ATOM   2939  CZ  PHE C 116      18.022  -9.025 -18.735  1.00 84.41           C  
ATOM   2940  N   THR C 117      13.208 -13.650 -15.572  1.00 91.40           N  
ATOM   2941  CA  THR C 117      12.369 -14.828 -15.379  1.00 91.40           C  
ATOM   2942  C   THR C 117      11.328 -14.578 -14.291  1.00 91.40           C  
ATOM   2943  CB  THR C 117      13.213 -16.062 -15.011  1.00 91.40           C  
ATOM   2944  O   THR C 117      10.765 -15.523 -13.735  1.00 91.40           O  
ATOM   2945  CG2 THR C 117      14.113 -16.478 -16.170  1.00 91.40           C  
ATOM   2946  OG1 THR C 117      14.029 -15.753 -13.874  1.00 91.40           O  
ATOM   2947  N   THR C 118      11.251 -13.321 -13.989  1.00 87.13           N  
ATOM   2948  CA  THR C 118      10.340 -12.969 -12.904  1.00 87.13           C  
ATOM   2949  C   THR C 118       9.493 -11.757 -13.281  1.00 87.13           C  
ATOM   2950  CB  THR C 118      11.109 -12.676 -11.602  1.00 87.13           C  
ATOM   2951  O   THR C 118       9.949 -10.878 -14.014  1.00 87.13           O  
ATOM   2952  CG2 THR C 118      10.151 -12.385 -10.452  1.00 87.13           C  
ATOM   2953  OG1 THR C 118      11.914 -13.813 -11.264  1.00 87.13           O  
ATOM   2954  N   CYS C 119       8.270 -11.736 -12.847  1.00 82.35           N  
ATOM   2955  CA  CYS C 119       7.396 -10.584 -13.041  1.00 82.35           C  
ATOM   2956  C   CYS C 119       6.611 -10.275 -11.772  1.00 82.35           C  
ATOM   2957  CB  CYS C 119       6.432 -10.833 -14.201  1.00 82.35           C  
ATOM   2958  O   CYS C 119       6.603 -11.072 -10.832  1.00 82.35           O  
ATOM   2959  SG  CYS C 119       5.221 -12.133 -13.875  1.00 82.35           S  
ATOM   2960  N   PHE C 120       6.008  -9.068 -11.787  1.00 76.85           N  
ATOM   2961  CA  PHE C 120       5.168  -8.677 -10.662  1.00 76.85           C  
ATOM   2962  C   PHE C 120       3.710  -9.034 -10.925  1.00 76.85           C  
ATOM   2963  CB  PHE C 120       5.300  -7.176 -10.386  1.00 76.85           C  
ATOM   2964  O   PHE C 120       3.176  -8.738 -11.996  1.00 76.85           O  
ATOM   2965  CG  PHE C 120       6.386  -6.832  -9.404  1.00 76.85           C  
ATOM   2966  CD1 PHE C 120       6.175  -6.969  -8.037  1.00 76.85           C  
ATOM   2967  CD2 PHE C 120       7.619  -6.372  -9.847  1.00 76.85           C  
ATOM   2968  CE1 PHE C 120       7.180  -6.651  -7.125  1.00 76.85           C  
ATOM   2969  CE2 PHE C 120       8.628  -6.053  -8.942  1.00 76.85           C  
ATOM   2970  CZ  PHE C 120       8.405  -6.192  -7.582  1.00 76.85           C  
ATOM   2971  N   VAL C 121       3.150  -9.689  -9.891  1.00 77.56           N  
ATOM   2972  CA  VAL C 121       1.731 -10.024  -9.935  1.00 77.56           C  
ATOM   2973  C   VAL C 121       1.096  -9.766  -8.570  1.00 77.56           C  
ATOM   2974  CB  VAL C 121       1.507 -11.493 -10.358  1.00 77.56           C  
ATOM   2975  O   VAL C 121       1.789  -9.406  -7.615  1.00 77.56           O  
ATOM   2976  CG1 VAL C 121       2.041 -11.736 -11.768  1.00 77.56           C  
ATOM   2977  CG2 VAL C 121       2.170 -12.442  -9.361  1.00 77.56           C  
ATOM   2978  N   VAL C 122      -0.224  -9.891  -8.497  1.00 72.21           N  
ATOM   2979  CA  VAL C 122      -0.869  -9.853  -7.189  1.00 72.21           C  
ATOM   2980  C   VAL C 122      -0.803 -11.233  -6.539  1.00 72.21           C  
ATOM   2981  CB  VAL C 122      -2.338  -9.384  -7.294  1.00 72.21           C  
ATOM   2982  O   VAL C 122      -0.668 -12.246  -7.230  1.00 72.21           O  
ATOM   2983  CG1 VAL C 122      -2.407  -7.918  -7.721  1.00 72.21           C  
ATOM   2984  CG2 VAL C 122      -3.110 -10.266  -8.274  1.00 72.21           C  
ATOM   2985  N   ARG C 123      -0.945 -11.353  -5.259  1.00 77.05           N  
ATOM   2986  CA  ARG C 123      -0.731 -12.558  -4.465  1.00 77.05           C  
ATOM   2987  C   ARG C 123      -1.621 -13.698  -4.948  1.00 77.05           C  
ATOM   2988  CB  ARG C 123      -0.995 -12.279  -2.983  1.00 77.05           C  
ATOM   2989  O   ARG C 123      -1.185 -14.849  -5.011  1.00 77.05           O  
ATOM   2990  CG  ARG C 123      -0.722 -13.468  -2.075  1.00 77.05           C  
ATOM   2991  CD  ARG C 123       0.762 -13.797  -2.008  1.00 77.05           C  
ATOM   2992  NE  ARG C 123       1.529 -12.712  -1.403  1.00 77.05           N  
ATOM   2993  NH1 ARG C 123       2.823 -14.090  -0.074  1.00 77.05           N  
ATOM   2994  NH2 ARG C 123       3.124 -11.819  -0.012  1.00 77.05           N  
ATOM   2995  CZ  ARG C 123       2.490 -12.876  -0.498  1.00 77.05           C  
ATOM   2996  N   LEU C 124      -2.836 -13.392  -5.260  1.00 84.11           N  
ATOM   2997  CA  LEU C 124      -3.745 -14.448  -5.693  1.00 84.11           C  
ATOM   2998  C   LEU C 124      -3.308 -15.024  -7.036  1.00 84.11           C  
ATOM   2999  CB  LEU C 124      -5.176 -13.915  -5.796  1.00 84.11           C  
ATOM   3000  O   LEU C 124      -3.459 -16.223  -7.281  1.00 84.11           O  
ATOM   3001  CG  LEU C 124      -6.289 -14.963  -5.834  1.00 84.11           C  
ATOM   3002  CD1 LEU C 124      -6.218 -15.858  -4.601  1.00 84.11           C  
ATOM   3003  CD2 LEU C 124      -7.654 -14.291  -5.936  1.00 84.11           C  
ATOM   3004  N   GLN C 125      -2.799 -14.223  -7.941  1.00 89.41           N  
ATOM   3005  CA  GLN C 125      -2.208 -14.755  -9.164  1.00 89.41           C  
ATOM   3006  C   GLN C 125      -1.038 -15.683  -8.852  1.00 89.41           C  
ATOM   3007  CB  GLN C 125      -1.747 -13.617 -10.077  1.00 89.41           C  
ATOM   3008  O   GLN C 125      -0.898 -16.743  -9.465  1.00 89.41           O  
ATOM   3009  CG  GLN C 125      -2.885 -12.905 -10.795  1.00 89.41           C  
ATOM   3010  CD  GLN C 125      -2.409 -11.731 -11.630  1.00 89.41           C  
ATOM   3011  NE2 GLN C 125      -2.973 -11.585 -12.824  1.00 89.41           N  
ATOM   3012  OE1 GLN C 125      -1.542 -10.961 -11.205  1.00 89.41           O  
ATOM   3013  N   PHE C 126      -0.236 -15.196  -7.909  1.00 92.13           N  
ATOM   3014  CA  PHE C 126       0.874 -16.024  -7.452  1.00 92.13           C  
ATOM   3015  C   PHE C 126       0.373 -17.375  -6.957  1.00 92.13           C  
ATOM   3016  CB  PHE C 126       1.654 -15.314  -6.342  1.00 92.13           C  
ATOM   3017  O   PHE C 126       0.868 -18.421  -7.383  1.00 92.13           O  
ATOM   3018  CG  PHE C 126       2.691 -16.180  -5.679  1.00 92.13           C  
ATOM   3019  CD1 PHE C 126       2.389 -16.887  -4.521  1.00 92.13           C  
ATOM   3020  CD2 PHE C 126       3.968 -16.289  -6.214  1.00 92.13           C  
ATOM   3021  CE1 PHE C 126       3.346 -17.690  -3.905  1.00 92.13           C  
ATOM   3022  CE2 PHE C 126       4.930 -17.089  -5.604  1.00 92.13           C  
ATOM   3023  CZ  PHE C 126       4.617 -17.788  -4.449  1.00 92.13           C  
ATOM   3024  N   TYR C 127      -0.592 -17.372  -6.142  1.00 95.74           N  
ATOM   3025  CA  TYR C 127      -1.155 -18.613  -5.621  1.00 95.74           C  
ATOM   3026  C   TYR C 127      -1.684 -19.488  -6.751  1.00 95.74           C  
ATOM   3027  CB  TYR C 127      -2.276 -18.316  -4.621  1.00 95.74           C  
ATOM   3028  O   TYR C 127      -1.443 -20.697  -6.773  1.00 95.74           O  
ATOM   3029  CG  TYR C 127      -1.782 -17.816  -3.286  1.00 95.74           C  
ATOM   3030  CD1 TYR C 127      -0.547 -18.218  -2.783  1.00 95.74           C  
ATOM   3031  CD2 TYR C 127      -2.549 -16.940  -2.524  1.00 95.74           C  
ATOM   3032  CE1 TYR C 127      -0.088 -17.761  -1.551  1.00 95.74           C  
ATOM   3033  CE2 TYR C 127      -2.101 -16.477  -1.292  1.00 95.74           C  
ATOM   3034  OH  TYR C 127      -0.422 -16.436   0.405  1.00 95.74           O  
ATOM   3035  CZ  TYR C 127      -0.871 -16.892  -0.815  1.00 95.74           C  
ATOM   3036  N   ALA C 128      -2.384 -18.872  -7.644  1.00 97.03           N  
ATOM   3037  CA  ALA C 128      -2.953 -19.632  -8.753  1.00 97.03           C  
ATOM   3038  C   ALA C 128      -1.867 -20.384  -9.518  1.00 97.03           C  
ATOM   3039  CB  ALA C 128      -3.719 -18.706  -9.695  1.00 97.03           C  
ATOM   3040  O   ALA C 128      -1.961 -21.598  -9.708  1.00 97.03           O  
ATOM   3041  N   PHE C 129      -0.829 -19.724  -9.824  1.00 97.90           N  
ATOM   3042  CA  PHE C 129       0.232 -20.326 -10.623  1.00 97.90           C  
ATOM   3043  C   PHE C 129       1.050 -21.304  -9.788  1.00 97.90           C  
ATOM   3044  CB  PHE C 129       1.146 -19.244 -11.208  1.00 97.90           C  
ATOM   3045  O   PHE C 129       1.298 -22.435 -10.213  1.00 97.90           O  
ATOM   3046  CG  PHE C 129       0.635 -18.647 -12.491  1.00 97.90           C  
ATOM   3047  CD1 PHE C 129       0.898 -19.258 -13.711  1.00 97.90           C  
ATOM   3048  CD2 PHE C 129      -0.109 -17.474 -12.477  1.00 97.90           C  
ATOM   3049  CE1 PHE C 129       0.426 -18.707 -14.901  1.00 97.90           C  
ATOM   3050  CE2 PHE C 129      -0.584 -16.918 -13.661  1.00 97.90           C  
ATOM   3051  CZ  PHE C 129      -0.314 -17.536 -14.872  1.00 97.90           C  
ATOM   3052  N   GLU C 130       1.431 -20.919  -8.602  1.00 97.85           N  
ATOM   3053  CA  GLU C 130       2.343 -21.739  -7.812  1.00 97.85           C  
ATOM   3054  C   GLU C 130       1.635 -22.968  -7.249  1.00 97.85           C  
ATOM   3055  CB  GLU C 130       2.956 -20.919  -6.674  1.00 97.85           C  
ATOM   3056  O   GLU C 130       2.239 -24.036  -7.123  1.00 97.85           O  
ATOM   3057  CG  GLU C 130       4.042 -19.954  -7.126  1.00 97.85           C  
ATOM   3058  CD  GLU C 130       5.247 -20.652  -7.738  1.00 97.85           C  
ATOM   3059  OE1 GLU C 130       5.804 -20.139  -8.735  1.00 97.85           O  
ATOM   3060  OE2 GLU C 130       5.636 -21.721  -7.217  1.00 97.85           O  
ATOM   3061  N   ILE C 131       0.411 -22.811  -6.987  1.00 98.28           N  
ATOM   3062  CA  ILE C 131      -0.358 -23.981  -6.576  1.00 98.28           C  
ATOM   3063  C   ILE C 131      -0.444 -24.974  -7.732  1.00 98.28           C  
ATOM   3064  CB  ILE C 131      -1.774 -23.587  -6.100  1.00 98.28           C  
ATOM   3065  O   ILE C 131      -0.231 -26.174  -7.545  1.00 98.28           O  
ATOM   3066  CG1 ILE C 131      -1.707 -22.908  -4.728  1.00 98.28           C  
ATOM   3067  CG2 ILE C 131      -2.691 -24.813  -6.060  1.00 98.28           C  
ATOM   3068  CD1 ILE C 131      -2.998 -22.213  -4.317  1.00 98.28           C  
ATOM   3069  N   ALA C 132      -0.769 -24.501  -8.914  1.00 98.40           N  
ATOM   3070  CA  ALA C 132      -0.810 -25.363 -10.093  1.00 98.40           C  
ATOM   3071  C   ALA C 132       0.549 -26.009 -10.346  1.00 98.40           C  
ATOM   3072  CB  ALA C 132      -1.254 -24.568 -11.318  1.00 98.40           C  
ATOM   3073  O   ALA C 132       0.632 -27.211 -10.612  1.00 98.40           O  
ATOM   3074  N   ARG C 133       1.573 -25.261 -10.222  1.00 98.43           N  
ATOM   3075  CA  ARG C 133       2.922 -25.778 -10.432  1.00 98.43           C  
ATOM   3076  C   ARG C 133       3.262 -26.853  -9.406  1.00 98.43           C  
ATOM   3077  CB  ARG C 133       3.948 -24.645 -10.365  1.00 98.43           C  
ATOM   3078  O   ARG C 133       3.837 -27.888  -9.750  1.00 98.43           O  
ATOM   3079  CG  ARG C 133       3.939 -23.732 -11.581  1.00 98.43           C  
ATOM   3080  CD  ARG C 133       4.894 -22.559 -11.412  1.00 98.43           C  
ATOM   3081  NE  ARG C 133       4.993 -21.764 -12.634  1.00 98.43           N  
ATOM   3082  NH1 ARG C 133       6.203 -20.050 -11.667  1.00 98.43           N  
ATOM   3083  NH2 ARG C 133       5.642 -19.953 -13.888  1.00 98.43           N  
ATOM   3084  CZ  ARG C 133       5.612 -20.591 -12.727  1.00 98.43           C  
ATOM   3085  N   ASN C 134       2.911 -26.601  -8.207  1.00 98.01           N  
ATOM   3086  CA  ASN C 134       3.169 -27.580  -7.156  1.00 98.01           C  
ATOM   3087  C   ASN C 134       2.387 -28.870  -7.386  1.00 98.01           C  
ATOM   3088  CB  ASN C 134       2.833 -26.993  -5.783  1.00 98.01           C  
ATOM   3089  O   ASN C 134       2.932 -29.965  -7.240  1.00 98.01           O  
ATOM   3090  CG  ASN C 134       3.837 -25.952  -5.331  1.00 98.01           C  
ATOM   3091  ND2 ASN C 134       3.482 -25.194  -4.300  1.00 98.01           N  
ATOM   3092  OD1 ASN C 134       4.923 -25.829  -5.904  1.00 98.01           O  
ATOM   3093  N   LYS C 135       1.188 -28.750  -7.782  1.00 97.58           N  
ATOM   3094  CA  LYS C 135       0.343 -29.916  -8.021  1.00 97.58           C  
ATOM   3095  C   LYS C 135       0.881 -30.758  -9.175  1.00 97.58           C  
ATOM   3096  CB  LYS C 135      -1.095 -29.486  -8.313  1.00 97.58           C  
ATOM   3097  O   LYS C 135       0.767 -31.985  -9.161  1.00 97.58           O  
ATOM   3098  CG  LYS C 135      -1.887 -29.092  -7.074  1.00 97.58           C  
ATOM   3099  CD  LYS C 135      -3.347 -28.818  -7.407  1.00 97.58           C  
ATOM   3100  CE  LYS C 135      -4.164 -28.535  -6.154  1.00 97.58           C  
ATOM   3101  NZ  LYS C 135      -4.507 -29.790  -5.421  1.00 97.58           N  
ATOM   3102  N   HIS C 136       1.489 -30.141 -10.098  1.00 97.87           N  
ATOM   3103  CA  HIS C 136       1.982 -30.853 -11.271  1.00 97.87           C  
ATOM   3104  C   HIS C 136       3.455 -31.218 -11.115  1.00 97.87           C  
ATOM   3105  CB  HIS C 136       1.780 -30.012 -12.533  1.00 97.87           C  
ATOM   3106  O   HIS C 136       4.085 -31.691 -12.064  1.00 97.87           O  
ATOM   3107  CG  HIS C 136       0.345 -29.848 -12.922  1.00 97.87           C  
ATOM   3108  CD2 HIS C 136      -0.447 -28.751 -12.958  1.00 97.87           C  
ATOM   3109  ND1 HIS C 136      -0.438 -30.904 -13.334  1.00 97.87           N  
ATOM   3110  CE1 HIS C 136      -1.654 -30.461 -13.608  1.00 97.87           C  
ATOM   3111  NE2 HIS C 136      -1.685 -29.158 -13.388  1.00 97.87           N  
ATOM   3112  N   GLY C 137       4.000 -30.900  -9.998  1.00 97.65           N  
ATOM   3113  CA  GLY C 137       5.368 -31.277  -9.680  1.00 97.65           C  
ATOM   3114  C   GLY C 137       6.402 -30.439 -10.407  1.00 97.65           C  
ATOM   3115  O   GLY C 137       7.547 -30.863 -10.574  1.00 97.65           O  
ATOM   3116  N   LEU C 138       6.020 -29.312 -10.808  1.00 98.09           N  
ATOM   3117  CA  LEU C 138       6.900 -28.477 -11.617  1.00 98.09           C  
ATOM   3118  C   LEU C 138       7.953 -27.797 -10.749  1.00 98.09           C  
ATOM   3119  CB  LEU C 138       6.090 -27.423 -12.377  1.00 98.09           C  
ATOM   3120  O   LEU C 138       8.971 -27.322 -11.258  1.00 98.09           O  
ATOM   3121  CG  LEU C 138       5.130 -27.947 -13.446  1.00 98.09           C  
ATOM   3122  CD1 LEU C 138       4.316 -26.800 -14.035  1.00 98.09           C  
ATOM   3123  CD2 LEU C 138       5.898 -28.681 -14.540  1.00 98.09           C  
ATOM   3124  N   ASN C 139       7.714 -27.763  -9.475  1.00 97.63           N  
ATOM   3125  CA  ASN C 139       8.657 -27.110  -8.574  1.00 97.63           C  
ATOM   3126  C   ASN C 139       9.520 -28.128  -7.833  1.00 97.63           C  
ATOM   3127  CB  ASN C 139       7.917 -26.216  -7.578  1.00 97.63           C  
ATOM   3128  O   ASN C 139      10.401 -27.753  -7.057  1.00 97.63           O  
ATOM   3129  CG  ASN C 139       7.453 -24.912  -8.196  1.00 97.63           C  
ATOM   3130  ND2 ASN C 139       6.316 -24.407  -7.733  1.00 97.63           N  
ATOM   3131  OD1 ASN C 139       8.111 -24.363  -9.084  1.00 97.63           O  
ATOM   3132  N   ASP C 140       9.412 -29.392  -8.090  1.00 97.34           N  
ATOM   3133  CA  ASP C 140      10.072 -30.453  -7.335  1.00 97.34           C  
ATOM   3134  C   ASP C 140      11.574 -30.469  -7.608  1.00 97.34           C  
ATOM   3135  CB  ASP C 140       9.460 -31.814  -7.675  1.00 97.34           C  
ATOM   3136  O   ASP C 140      12.359 -30.906  -6.764  1.00 97.34           O  
ATOM   3137  CG  ASP C 140       8.095 -32.026  -7.044  1.00 97.34           C  
ATOM   3138  OD1 ASP C 140       7.619 -31.135  -6.308  1.00 97.34           O  
ATOM   3139  OD2 ASP C 140       7.492 -33.094  -7.283  1.00 97.34           O  
ATOM   3140  N   TRP C 141      11.950 -29.948  -8.717  1.00 96.41           N  
ATOM   3141  CA  TRP C 141      13.362 -29.950  -9.086  1.00 96.41           C  
ATOM   3142  C   TRP C 141      14.174 -29.076  -8.136  1.00 96.41           C  
ATOM   3143  CB  TRP C 141      13.542 -29.463 -10.527  1.00 96.41           C  
ATOM   3144  O   TRP C 141      15.397 -29.212  -8.051  1.00 96.41           O  
ATOM   3145  CG  TRP C 141      13.158 -28.029 -10.738  1.00 96.41           C  
ATOM   3146  CD1 TRP C 141      11.927 -27.549 -11.087  1.00 96.41           C  
ATOM   3147  CD2 TRP C 141      14.014 -26.889 -10.617  1.00 96.41           C  
ATOM   3148  CE2 TRP C 141      13.234 -25.748 -10.907  1.00 96.41           C  
ATOM   3149  CE3 TRP C 141      15.367 -26.722 -10.291  1.00 96.41           C  
ATOM   3150  NE1 TRP C 141      11.966 -26.178 -11.191  1.00 96.41           N  
ATOM   3151  CH2 TRP C 141      15.089 -24.320 -10.558  1.00 96.41           C  
ATOM   3152  CZ2 TRP C 141      13.763 -24.456 -10.880  1.00 96.41           C  
ATOM   3153  CZ3 TRP C 141      15.891 -25.435 -10.264  1.00 96.41           C  
ATOM   3154  N   ILE C 142      13.511 -28.243  -7.340  1.00 95.42           N  
ATOM   3155  CA  ILE C 142      14.179 -27.230  -6.530  1.00 95.42           C  
ATOM   3156  C   ILE C 142      14.670 -27.853  -5.226  1.00 95.42           C  
ATOM   3157  CB  ILE C 142      13.244 -26.035  -6.235  1.00 95.42           C  
ATOM   3158  O   ILE C 142      15.664 -27.404  -4.651  1.00 95.42           O  
ATOM   3159  CG1 ILE C 142      12.848 -25.332  -7.539  1.00 95.42           C  
ATOM   3160  CG2 ILE C 142      13.909 -25.056  -5.264  1.00 95.42           C  
ATOM   3161  CD1 ILE C 142      11.738 -24.303  -7.375  1.00 95.42           C  
ATOM   3162  N   VAL C 143      13.991 -28.874  -4.922  1.00 94.57           N  
ATOM   3163  CA  VAL C 143      14.333 -29.509  -3.653  1.00 94.57           C  
ATOM   3164  C   VAL C 143      15.805 -29.914  -3.658  1.00 94.57           C  
ATOM   3165  CB  VAL C 143      13.442 -30.741  -3.377  1.00 94.57           C  
ATOM   3166  O   VAL C 143      16.291 -30.499  -4.629  1.00 94.57           O  
ATOM   3167  CG1 VAL C 143      13.925 -31.489  -2.136  1.00 94.57           C  
ATOM   3168  CG2 VAL C 143      11.983 -30.318  -3.216  1.00 94.57           C  
ATOM   3169  N   GLY C 144      16.571 -29.471  -2.626  1.00 89.79           N  
ATOM   3170  CA  GLY C 144      17.973 -29.832  -2.485  1.00 89.79           C  
ATOM   3171  C   GLY C 144      18.916 -28.817  -3.102  1.00 89.79           C  
ATOM   3172  O   GLY C 144      20.135 -28.924  -2.954  1.00 89.79           O  
ATOM   3173  N   GLN C 145      18.330 -27.911  -3.889  1.00 79.82           N  
ATOM   3174  CA  GLN C 145      19.152 -26.878  -4.510  1.00 79.82           C  
ATOM   3175  C   GLN C 145      19.644 -25.870  -3.475  1.00 79.82           C  
ATOM   3176  CB  GLN C 145      18.372 -26.160  -5.612  1.00 79.82           C  
ATOM   3177  O   GLN C 145      18.903 -25.496  -2.564  1.00 79.82           O  
ATOM   3178  CG  GLN C 145      18.165 -26.999  -6.866  1.00 79.82           C  
ATOM   3179  CD  GLN C 145      19.352 -26.947  -7.809  1.00 79.82           C  
ATOM   3180  NE2 GLN C 145      19.332 -27.792  -8.835  1.00 79.82           N  
ATOM   3181  OE1 GLN C 145      20.279 -26.154  -7.618  1.00 79.82           O  
ATOM   3182  N   LYS C 146      20.884 -25.932  -2.908  1.00 65.60           N  
ATOM   3183  CA  LYS C 146      21.433 -24.994  -1.934  1.00 65.60           C  
ATOM   3184  C   LYS C 146      21.916 -23.716  -2.614  1.00 65.60           C  
ATOM   3185  CB  LYS C 146      22.580 -25.638  -1.155  1.00 65.60           C  
ATOM   3186  O   LYS C 146      22.439 -23.759  -3.730  1.00 65.60           O  
ATOM   3187  CG  LYS C 146      22.128 -26.646  -0.108  1.00 65.60           C  
ATOM   3188  CD  LYS C 146      23.296 -27.129   0.743  1.00 65.60           C  
ATOM   3189  CE  LYS C 146      22.845 -28.139   1.789  1.00 65.60           C  
ATOM   3190  NZ  LYS C 146      23.989 -28.629   2.615  1.00 65.60           N  
TER    3191      LYS C 146                                                      
ENDMDL                                                                          
END                                                                             
