# Supplementary material for: Chp1 is a dedicated chaperone at the ribosome that safeguards eEF1A biogenesis
Source: Nat Commun. 2024 Feb 15;15:1382. doi: 10.1038/s41467-024-45645-w (PMC10869706; doi:10.1038/s41467-024-45645-w)
Supplement: Supplementary file 6 — Supplementary Data 3 [file 41467_2024_45645_MOESM6_ESM.zip › TEF1GTPase1250Chp1_5683f.result/TEF1GTPase1250Chp1_5683f_unrelaxed_rank_4_model_5.pdb]

MODEL     1                                                                     
ATOM      1  N   MET B   1     -14.845   8.367 -24.842  1.00 29.55           N  
ATOM      2  CA  MET B   1     -15.291   7.995 -23.503  1.00 29.55           C  
ATOM      3  C   MET B   1     -14.521   6.782 -22.990  1.00 29.55           C  
ATOM      4  CB  MET B   1     -16.792   7.701 -23.498  1.00 29.55           C  
ATOM      5  O   MET B   1     -14.565   5.711 -23.597  1.00 29.55           O  
ATOM      6  CG  MET B   1     -17.646   8.882 -23.067  1.00 29.55           C  
ATOM      7  SD  MET B   1     -19.415   8.435 -22.866  1.00 29.55           S  
ATOM      8  CE  MET B   1     -19.922   9.675 -21.643  1.00 29.55           C  
ATOM      9  N   GLY B   2     -13.351   6.950 -22.378  1.00 36.80           N  
ATOM     10  CA  GLY B   2     -12.497   5.895 -21.857  1.00 36.80           C  
ATOM     11  C   GLY B   2     -13.265   4.818 -21.115  1.00 36.80           C  
ATOM     12  O   GLY B   2     -14.246   5.108 -20.429  1.00 36.80           O  
ATOM     13  N   LYS B   3     -13.498   3.680 -21.701  1.00 49.00           N  
ATOM     14  CA  LYS B   3     -14.184   2.558 -21.067  1.00 49.00           C  
ATOM     15  C   LYS B   3     -13.796   2.436 -19.596  1.00 49.00           C  
ATOM     16  CB  LYS B   3     -13.872   1.253 -21.801  1.00 49.00           C  
ATOM     17  O   LYS B   3     -12.612   2.489 -19.255  1.00 49.00           O  
ATOM     18  CG  LYS B   3     -14.999   0.763 -22.698  1.00 49.00           C  
ATOM     19  CD  LYS B   3     -14.653  -0.567 -23.355  1.00 49.00           C  
ATOM     20  CE  LYS B   3     -15.749  -1.023 -24.309  1.00 49.00           C  
ATOM     21  NZ  LYS B   3     -15.390  -2.301 -24.994  1.00 49.00           N  
ATOM     22  N   GLU B   4     -14.734   2.865 -18.733  1.00 61.25           N  
ATOM     23  CA  GLU B   4     -14.507   2.766 -17.294  1.00 61.25           C  
ATOM     24  C   GLU B   4     -14.004   1.377 -16.909  1.00 61.25           C  
ATOM     25  CB  GLU B   4     -15.788   3.094 -16.523  1.00 61.25           C  
ATOM     26  O   GLU B   4     -14.570   0.367 -17.331  1.00 61.25           O  
ATOM     27  CG  GLU B   4     -15.795   4.486 -15.907  1.00 61.25           C  
ATOM     28  CD  GLU B   4     -17.024   4.757 -15.054  1.00 61.25           C  
ATOM     29  OE1 GLU B   4     -17.108   5.845 -14.440  1.00 61.25           O  
ATOM     30  OE2 GLU B   4     -17.909   3.874 -14.997  1.00 61.25           O  
ATOM     31  N   LYS B   5     -12.775   1.246 -16.481  1.00 65.91           N  
ATOM     32  CA  LYS B   5     -12.157  -0.002 -16.043  1.00 65.91           C  
ATOM     33  C   LYS B   5     -12.887  -0.584 -14.836  1.00 65.91           C  
ATOM     34  CB  LYS B   5     -10.681   0.218 -15.707  1.00 65.91           C  
ATOM     35  O   LYS B   5     -13.308   0.155 -13.944  1.00 65.91           O  
ATOM     36  CG  LYS B   5      -9.821   0.585 -16.907  1.00 65.91           C  
ATOM     37  CD  LYS B   5      -8.346   0.663 -16.535  1.00 65.91           C  
ATOM     38  CE  LYS B   5      -7.479   0.978 -17.746  1.00 65.91           C  
ATOM     39  NZ  LYS B   5      -6.033   1.077 -17.382  1.00 65.91           N  
ATOM     40  N   SER B   6     -13.246  -1.846 -14.951  1.00 75.87           N  
ATOM     41  CA  SER B   6     -13.846  -2.535 -13.814  1.00 75.87           C  
ATOM     42  C   SER B   6     -12.863  -2.645 -12.653  1.00 75.87           C  
ATOM     43  CB  SER B   6     -14.324  -3.929 -14.222  1.00 75.87           C  
ATOM     44  O   SER B   6     -11.648  -2.623 -12.858  1.00 75.87           O  
ATOM     45  OG  SER B   6     -13.325  -4.606 -14.965  1.00 75.87           O  
ATOM     46  N   HIS B   7     -13.384  -2.716 -11.487  1.00 71.71           N  
ATOM     47  CA  HIS B   7     -12.571  -2.758 -10.276  1.00 71.71           C  
ATOM     48  C   HIS B   7     -12.451  -4.182  -9.743  1.00 71.71           C  
ATOM     49  CB  HIS B   7     -13.163  -1.844  -9.202  1.00 71.71           C  
ATOM     50  O   HIS B   7     -13.440  -4.917  -9.694  1.00 71.71           O  
ATOM     51  CG  HIS B   7     -12.374  -1.822  -7.931  1.00 71.71           C  
ATOM     52  CD2 HIS B   7     -11.269  -1.122  -7.583  1.00 71.71           C  
ATOM     53  ND1 HIS B   7     -12.702  -2.595  -6.838  1.00 71.71           N  
ATOM     54  CE1 HIS B   7     -11.831  -2.369  -5.870  1.00 71.71           C  
ATOM     55  NE2 HIS B   7     -10.951  -1.480  -6.296  1.00 71.71           N  
ATOM     56  N   ILE B   8     -11.150  -4.492  -9.421  1.00 77.29           N  
ATOM     57  CA  ILE B   8     -10.958  -5.785  -8.772  1.00 77.29           C  
ATOM     58  C   ILE B   8     -10.120  -5.608  -7.507  1.00 77.29           C  
ATOM     59  CB  ILE B   8     -10.287  -6.800  -9.723  1.00 77.29           C  
ATOM     60  O   ILE B   8      -9.279  -4.710  -7.433  1.00 77.29           O  
ATOM     61  CG1 ILE B   8      -8.930  -6.270 -10.199  1.00 77.29           C  
ATOM     62  CG2 ILE B   8     -11.200  -7.113 -10.911  1.00 77.29           C  
ATOM     63  CD1 ILE B   8      -8.070  -7.311 -10.902  1.00 77.29           C  
ATOM     64  N   ASN B   9     -10.461  -6.444  -6.526  1.00 70.34           N  
ATOM     65  CA  ASN B   9      -9.686  -6.504  -5.291  1.00 70.34           C  
ATOM     66  C   ASN B   9      -8.781  -7.732  -5.258  1.00 70.34           C  
ATOM     67  CB  ASN B   9     -10.613  -6.494  -4.074  1.00 70.34           C  
ATOM     68  O   ASN B   9      -9.235  -8.850  -5.506  1.00 70.34           O  
ATOM     69  CG  ASN B   9     -11.424  -5.218  -3.968  1.00 70.34           C  
ATOM     70  ND2 ASN B   9     -12.712  -5.357  -3.678  1.00 70.34           N  
ATOM     71  OD1 ASN B   9     -10.898  -4.116  -4.147  1.00 70.34           O  
ATOM     72  N   VAL B  10      -7.460  -7.433  -5.006  1.00 75.34           N  
ATOM     73  CA  VAL B  10      -6.503  -8.533  -4.943  1.00 75.34           C  
ATOM     74  C   VAL B  10      -5.888  -8.603  -3.547  1.00 75.34           C  
ATOM     75  CB  VAL B  10      -5.393  -8.381  -6.007  1.00 75.34           C  
ATOM     76  O   VAL B  10      -5.601  -7.571  -2.935  1.00 75.34           O  
ATOM     77  CG1 VAL B  10      -4.396  -9.535  -5.916  1.00 75.34           C  
ATOM     78  CG2 VAL B  10      -6.003  -8.307  -7.406  1.00 75.34           C  
ATOM     79  N   VAL B  11      -5.802  -9.831  -3.092  1.00 67.31           N  
ATOM     80  CA  VAL B  11      -5.122 -10.043  -1.818  1.00 67.31           C  
ATOM     81  C   VAL B  11      -3.793 -10.758  -2.055  1.00 67.31           C  
ATOM     82  CB  VAL B  11      -5.996 -10.854  -0.836  1.00 67.31           C  
ATOM     83  O   VAL B  11      -3.719 -11.697  -2.851  1.00 67.31           O  
ATOM     84  CG1 VAL B  11      -6.243 -12.264  -1.371  1.00 67.31           C  
ATOM     85  CG2 VAL B  11      -5.339 -10.910   0.542  1.00 67.31           C  
ATOM     86  N   VAL B  12      -2.746 -10.297  -1.489  1.00 68.45           N  
ATOM     87  CA  VAL B  12      -1.424 -10.902  -1.611  1.00 68.45           C  
ATOM     88  C   VAL B  12      -1.116 -11.727  -0.364  1.00 68.45           C  
ATOM     89  CB  VAL B  12      -0.329  -9.833  -1.827  1.00 68.45           C  
ATOM     90  O   VAL B  12      -1.144 -11.208   0.754  1.00 68.45           O  
ATOM     91  CG1 VAL B  12       1.042 -10.489  -1.986  1.00 68.45           C  
ATOM     92  CG2 VAL B  12      -0.657  -8.972  -3.045  1.00 68.45           C  
ATOM     93  N   ILE B  13      -0.808 -13.045  -0.689  1.00 64.34           N  
ATOM     94  CA  ILE B  13      -0.545 -13.966   0.411  1.00 64.34           C  
ATOM     95  C   ILE B  13       0.783 -14.683   0.178  1.00 64.34           C  
ATOM     96  CB  ILE B  13      -1.688 -14.994   0.573  1.00 64.34           C  
ATOM     97  O   ILE B  13       1.234 -14.813  -0.963  1.00 64.34           O  
ATOM     98  CG1 ILE B  13      -1.947 -15.718  -0.753  1.00 64.34           C  
ATOM     99  CG2 ILE B  13      -2.960 -14.310   1.082  1.00 64.34           C  
ATOM    100  CD1 ILE B  13      -2.990 -16.823  -0.662  1.00 64.34           C  
ATOM    101  N   GLY B  14       1.478 -15.030   1.249  1.00 61.59           N  
ATOM    102  CA  GLY B  14       2.740 -15.748   1.189  1.00 61.59           C  
ATOM    103  C   GLY B  14       3.371 -15.961   2.553  1.00 61.59           C  
ATOM    104  O   GLY B  14       2.978 -15.321   3.531  1.00 61.59           O  
ATOM    105  N   HIS B  15       4.189 -17.037   2.517  1.00 54.73           N  
ATOM    106  CA  HIS B  15       4.858 -17.289   3.788  1.00 54.73           C  
ATOM    107  C   HIS B  15       5.833 -16.167   4.130  1.00 54.73           C  
ATOM    108  CB  HIS B  15       5.593 -18.630   3.751  1.00 54.73           C  
ATOM    109  O   HIS B  15       6.172 -15.351   3.271  1.00 54.73           O  
ATOM    110  CG  HIS B  15       6.765 -18.646   2.822  1.00 54.73           C  
ATOM    111  CD2 HIS B  15       6.882 -19.081   1.545  1.00 54.73           C  
ATOM    112  ND1 HIS B  15       8.008 -18.173   3.184  1.00 54.73           N  
ATOM    113  CE1 HIS B  15       8.840 -18.317   2.166  1.00 54.73           C  
ATOM    114  NE2 HIS B  15       8.182 -18.865   1.160  1.00 54.73           N  
ATOM    115  N   VAL B  16       6.250 -16.219   5.491  1.00 43.81           N  
ATOM    116  CA  VAL B  16       7.220 -15.240   5.970  1.00 43.81           C  
ATOM    117  C   VAL B  16       8.491 -15.316   5.126  1.00 43.81           C  
ATOM    118  CB  VAL B  16       7.557 -15.458   7.462  1.00 43.81           C  
ATOM    119  O   VAL B  16       8.953 -16.408   4.786  1.00 43.81           O  
ATOM    120  CG1 VAL B  16       8.600 -14.446   7.933  1.00 43.81           C  
ATOM    121  CG2 VAL B  16       6.292 -15.362   8.313  1.00 43.81           C  
ATOM    122  N   ASP B  17       8.985 -14.285   4.626  1.00 47.16           N  
ATOM    123  CA  ASP B  17      10.245 -14.145   3.902  1.00 47.16           C  
ATOM    124  C   ASP B  17      10.083 -14.544   2.436  1.00 47.16           C  
ATOM    125  CB  ASP B  17      11.338 -14.990   4.559  1.00 47.16           C  
ATOM    126  O   ASP B  17      11.067 -14.843   1.757  1.00 47.16           O  
ATOM    127  CG  ASP B  17      12.027 -14.278   5.710  1.00 47.16           C  
ATOM    128  OD1 ASP B  17      11.943 -13.033   5.795  1.00 47.16           O  
ATOM    129  OD2 ASP B  17      12.661 -14.966   6.538  1.00 47.16           O  
ATOM    130  N   SER B  18       8.859 -14.702   1.926  1.00 49.84           N  
ATOM    131  CA  SER B  18       8.586 -15.065   0.540  1.00 49.84           C  
ATOM    132  C   SER B  18       8.865 -13.899  -0.402  1.00 49.84           C  
ATOM    133  CB  SER B  18       7.136 -15.524   0.381  1.00 49.84           C  
ATOM    134  O   SER B  18       9.020 -14.093  -1.610  1.00 49.84           O  
ATOM    135  OG  SER B  18       6.238 -14.490   0.748  1.00 49.84           O  
ATOM    136  N   GLY B  19       9.003 -12.743   0.112  1.00 38.89           N  
ATOM    137  CA  GLY B  19       9.193 -11.530  -0.668  1.00 38.89           C  
ATOM    138  C   GLY B  19       7.889 -10.840  -1.023  1.00 38.89           C  
ATOM    139  O   GLY B  19       7.810 -10.133  -2.030  1.00 38.89           O  
ATOM    140  N   LYS B  20       6.812 -11.172  -0.263  1.00 49.16           N  
ATOM    141  CA  LYS B  20       5.461 -10.677  -0.513  1.00 49.16           C  
ATOM    142  C   LYS B  20       5.424  -9.151  -0.503  1.00 49.16           C  
ATOM    143  CB  LYS B  20       4.485 -11.231   0.526  1.00 49.16           C  
ATOM    144  O   LYS B  20       4.924  -8.531  -1.444  1.00 49.16           O  
ATOM    145  CG  LYS B  20       3.735 -12.474   0.071  1.00 49.16           C  
ATOM    146  CD  LYS B  20       2.686 -12.898   1.089  1.00 49.16           C  
ATOM    147  CE  LYS B  20       3.307 -13.175   2.452  1.00 49.16           C  
ATOM    148  NZ  LYS B  20       4.005 -14.496   2.484  1.00 49.16           N  
ATOM    149  N   SER B  21       5.951  -8.587   0.545  1.00 38.92           N  
ATOM    150  CA  SER B  21       5.926  -7.136   0.703  1.00 38.92           C  
ATOM    151  C   SER B  21       6.744  -6.448  -0.385  1.00 38.92           C  
ATOM    152  CB  SER B  21       6.456  -6.738   2.081  1.00 38.92           C  
ATOM    153  O   SER B  21       6.318  -5.434  -0.942  1.00 38.92           O  
ATOM    154  OG  SER B  21       5.633  -7.263   3.108  1.00 38.92           O  
ATOM    155  N   THR B  22       7.893  -7.098  -0.674  1.00 37.47           N  
ATOM    156  CA  THR B  22       8.747  -6.547  -1.721  1.00 37.47           C  
ATOM    157  C   THR B  22       8.060  -6.635  -3.081  1.00 37.47           C  
ATOM    158  CB  THR B  22      10.101  -7.277  -1.780  1.00 37.47           C  
ATOM    159  O   THR B  22       8.064  -5.670  -3.848  1.00 37.47           O  
ATOM    160  CG2 THR B  22      11.047  -6.604  -2.769  1.00 37.47           C  
ATOM    161  OG1 THR B  22      10.701  -7.264  -0.478  1.00 37.47           O  
ATOM    162  N   THR B  23       7.454  -7.785  -3.354  1.00 43.08           N  
ATOM    163  CA  THR B  23       6.750  -7.989  -4.615  1.00 43.08           C  
ATOM    164  C   THR B  23       5.548  -7.055  -4.721  1.00 43.08           C  
ATOM    165  CB  THR B  23       6.282  -9.449  -4.764  1.00 43.08           C  
ATOM    166  O   THR B  23       5.340  -6.417  -5.755  1.00 43.08           O  
ATOM    167  CG2 THR B  23       5.640  -9.685  -6.127  1.00 43.08           C  
ATOM    168  OG1 THR B  23       7.410 -10.322  -4.622  1.00 43.08           O  
ATOM    169  N   THR B  24       4.775  -6.963  -3.673  1.00 44.50           N  
ATOM    170  CA  THR B  24       3.609  -6.086  -3.658  1.00 44.50           C  
ATOM    171  C   THR B  24       4.026  -4.630  -3.849  1.00 44.50           C  
ATOM    172  CB  THR B  24       2.819  -6.229  -2.345  1.00 44.50           C  
ATOM    173  O   THR B  24       3.408  -3.899  -4.626  1.00 44.50           O  
ATOM    174  CG2 THR B  24       1.533  -5.410  -2.385  1.00 44.50           C  
ATOM    175  OG1 THR B  24       2.487  -7.608  -2.141  1.00 44.50           O  
ATOM    176  N   GLY B  25       5.012  -4.209  -3.150  1.00 42.91           N  
ATOM    177  CA  GLY B  25       5.544  -2.864  -3.298  1.00 42.91           C  
ATOM    178  C   GLY B  25       5.967  -2.543  -4.719  1.00 42.91           C  
ATOM    179  O   GLY B  25       5.654  -1.470  -5.238  1.00 42.91           O  
ATOM    180  N   HIS B  26       6.658  -3.472  -5.297  1.00 42.95           N  
ATOM    181  CA  HIS B  26       7.116  -3.291  -6.670  1.00 42.95           C  
ATOM    182  C   HIS B  26       5.940  -3.209  -7.636  1.00 42.95           C  
ATOM    183  CB  HIS B  26       8.052  -4.430  -7.077  1.00 42.95           C  
ATOM    184  O   HIS B  26       5.958  -2.411  -8.577  1.00 42.95           O  
ATOM    185  CG  HIS B  26       9.460  -3.991  -7.323  1.00 42.95           C  
ATOM    186  CD2 HIS B  26       9.969  -3.079  -8.185  1.00 42.95           C  
ATOM    187  ND1 HIS B  26      10.534  -4.514  -6.636  1.00 42.95           N  
ATOM    188  CE1 HIS B  26      11.646  -3.940  -7.065  1.00 42.95           C  
ATOM    189  NE2 HIS B  26      11.330  -3.066  -8.005  1.00 42.95           N  
ATOM    190  N   LEU B  27       4.996  -4.139  -7.382  1.00 44.68           N  
ATOM    191  CA  LEU B  27       3.802  -4.123  -8.220  1.00 44.68           C  
ATOM    192  C   LEU B  27       3.121  -2.760  -8.170  1.00 44.68           C  
ATOM    193  CB  LEU B  27       2.822  -5.213  -7.778  1.00 44.68           C  
ATOM    194  O   LEU B  27       2.728  -2.219  -9.206  1.00 44.68           O  
ATOM    195  CG  LEU B  27       2.324  -6.161  -8.870  1.00 44.68           C  
ATOM    196  CD1 LEU B  27       2.782  -7.587  -8.583  1.00 44.68           C  
ATOM    197  CD2 LEU B  27       0.805  -6.095  -8.984  1.00 44.68           C  
ATOM    198  N   ILE B  28       2.982  -2.247  -7.102  1.00 45.19           N  
ATOM    199  CA  ILE B  28       2.339  -0.952  -6.904  1.00 45.19           C  
ATOM    200  C   ILE B  28       3.151   0.139  -7.599  1.00 45.19           C  
ATOM    201  CB  ILE B  28       2.177  -0.625  -5.403  1.00 45.19           C  
ATOM    202  O   ILE B  28       2.590   0.997  -8.285  1.00 45.19           O  
ATOM    203  CG1 ILE B  28       1.222  -1.624  -4.739  1.00 45.19           C  
ATOM    204  CG2 ILE B  28       1.685   0.812  -5.213  1.00 45.19           C  
ATOM    205  CD1 ILE B  28       1.151  -1.498  -3.223  1.00 45.19           C  
ATOM    206  N   TYR B  29       4.456  -0.020  -7.439  1.00 43.86           N  
ATOM    207  CA  TYR B  29       5.365   0.960  -8.021  1.00 43.86           C  
ATOM    208  C   TYR B  29       5.304   0.924  -9.544  1.00 43.86           C  
ATOM    209  CB  TYR B  29       6.800   0.709  -7.550  1.00 43.86           C  
ATOM    210  O   TYR B  29       5.158   1.964 -10.190  1.00 43.86           O  
ATOM    211  CG  TYR B  29       7.807   1.673  -8.130  1.00 43.86           C  
ATOM    212  CD1 TYR B  29       8.645   1.291  -9.175  1.00 43.86           C  
ATOM    213  CD2 TYR B  29       7.923   2.967  -7.633  1.00 43.86           C  
ATOM    214  CE1 TYR B  29       9.575   2.176  -9.711  1.00 43.86           C  
ATOM    215  CE2 TYR B  29       8.850   3.860  -8.161  1.00 43.86           C  
ATOM    216  OH  TYR B  29      10.589   4.335  -9.725  1.00 43.86           O  
ATOM    217  CZ  TYR B  29       9.670   3.456  -9.198  1.00 43.86           C  
ATOM    218  N   LYS B  30       5.407  -0.269 -10.136  1.00 42.34           N  
ATOM    219  CA  LYS B  30       5.516  -0.442 -11.582  1.00 42.34           C  
ATOM    220  C   LYS B  30       4.165  -0.242 -12.262  1.00 42.34           C  
ATOM    221  CB  LYS B  30       6.072  -1.827 -11.917  1.00 42.34           C  
ATOM    222  O   LYS B  30       4.102   0.203 -13.410  1.00 42.34           O  
ATOM    223  CG  LYS B  30       7.588  -1.874 -12.032  1.00 42.34           C  
ATOM    224  CD  LYS B  30       8.045  -3.009 -12.940  1.00 42.34           C  
ATOM    225  CE  LYS B  30       9.560  -3.030 -13.091  1.00 42.34           C  
ATOM    226  NZ  LYS B  30      10.008  -4.102 -14.029  1.00 42.34           N  
ATOM    227  N   CYS B  31       3.082  -0.706 -11.636  1.00 42.33           N  
ATOM    228  CA  CYS B  31       1.757  -0.620 -12.240  1.00 42.33           C  
ATOM    229  C   CYS B  31       1.183   0.785 -12.099  1.00 42.33           C  
ATOM    230  CB  CYS B  31       0.810  -1.634 -11.601  1.00 42.33           C  
ATOM    231  O   CYS B  31       0.099   1.072 -12.610  1.00 42.33           O  
ATOM    232  SG  CYS B  31       1.192  -3.350 -12.016  1.00 42.33           S  
ATOM    233  N   GLY B  32       2.015   1.882 -12.147  1.00 39.44           N  
ATOM    234  CA  GLY B  32       1.649   3.285 -12.256  1.00 39.44           C  
ATOM    235  C   GLY B  32       1.164   3.879 -10.947  1.00 39.44           C  
ATOM    236  O   GLY B  32       0.498   4.917 -10.939  1.00 39.44           O  
ATOM    237  N   GLY B  33       1.161   3.076  -9.947  1.00 37.04           N  
ATOM    238  CA  GLY B  33       0.739   3.792  -8.754  1.00 37.04           C  
ATOM    239  C   GLY B  33       1.684   4.913  -8.364  1.00 37.04           C  
ATOM    240  O   GLY B  33       1.268   5.896  -7.749  1.00 37.04           O  
ATOM    241  N   ILE B  34       2.992   4.735  -8.740  1.00 36.15           N  
ATOM    242  CA  ILE B  34       3.994   5.786  -8.593  1.00 36.15           C  
ATOM    243  C   ILE B  34       4.674   6.042  -9.935  1.00 36.15           C  
ATOM    244  CB  ILE B  34       5.045   5.419  -7.521  1.00 36.15           C  
ATOM    245  O   ILE B  34       5.036   5.101 -10.645  1.00 36.15           O  
ATOM    246  CG1 ILE B  34       4.367   5.185  -6.166  1.00 36.15           C  
ATOM    247  CG2 ILE B  34       6.115   6.510  -7.418  1.00 36.15           C  
ATOM    248  CD1 ILE B  34       5.299   4.639  -5.094  1.00 36.15           C  
ATOM    249  N   ASP B  35       4.411   7.188 -10.631  1.00 32.79           N  
ATOM    250  CA  ASP B  35       5.022   7.630 -11.881  1.00 32.79           C  
ATOM    251  C   ASP B  35       6.489   7.213 -11.953  1.00 32.79           C  
ATOM    252  CB  ASP B  35       4.899   9.148 -12.031  1.00 32.79           C  
ATOM    253  O   ASP B  35       7.221   7.325 -10.967  1.00 32.79           O  
ATOM    254  CG  ASP B  35       5.254   9.637 -13.425  1.00 32.79           C  
ATOM    255  OD1 ASP B  35       4.708   9.104 -14.415  1.00 32.79           O  
ATOM    256  OD2 ASP B  35       6.089  10.561 -13.533  1.00 32.79           O  
ATOM    257  N   LYS B  36       6.915   6.502 -13.030  1.00 38.51           N  
ATOM    258  CA  LYS B  36       8.265   6.023 -13.315  1.00 38.51           C  
ATOM    259  C   LYS B  36       9.297   7.126 -13.098  1.00 38.51           C  
ATOM    260  CB  LYS B  36       8.355   5.496 -14.748  1.00 38.51           C  
ATOM    261  O   LYS B  36      10.371   6.879 -12.547  1.00 38.51           O  
ATOM    262  CG  LYS B  36       9.120   4.187 -14.878  1.00 38.51           C  
ATOM    263  CD  LYS B  36       9.161   3.704 -16.322  1.00 38.51           C  
ATOM    264  CE  LYS B  36       9.988   2.433 -16.465  1.00 38.51           C  
ATOM    265  NZ  LYS B  36      10.019   1.949 -17.877  1.00 38.51           N  
ATOM    266  N   ARG B  37       9.067   8.339 -13.607  1.00 35.53           N  
ATOM    267  CA  ARG B  37       9.968   9.480 -13.480  1.00 35.53           C  
ATOM    268  C   ARG B  37      10.227   9.813 -12.015  1.00 35.53           C  
ATOM    269  CB  ARG B  37       9.394  10.701 -14.202  1.00 35.53           C  
ATOM    270  O   ARG B  37      11.351  10.154 -11.640  1.00 35.53           O  
ATOM    271  CG  ARG B  37       9.838  10.825 -15.651  1.00 35.53           C  
ATOM    272  CD  ARG B  37       9.248  12.060 -16.318  1.00 35.53           C  
ATOM    273  NE  ARG B  37       9.562  12.105 -17.743  1.00 35.53           N  
ATOM    274  NH1 ARG B  37       8.328  14.011 -18.166  1.00 35.53           N  
ATOM    275  NH2 ARG B  37       9.466  12.977 -19.866  1.00 35.53           N  
ATOM    276  CZ  ARG B  37       9.118  13.031 -18.588  1.00 35.53           C  
ATOM    277  N   THR B  38       9.231   9.593 -11.241  1.00 36.93           N  
ATOM    278  CA  THR B  38       9.327   9.864  -9.811  1.00 36.93           C  
ATOM    279  C   THR B  38      10.173   8.802  -9.114  1.00 36.93           C  
ATOM    280  CB  THR B  38       7.932   9.922  -9.159  1.00 36.93           C  
ATOM    281  O   THR B  38      11.022   9.126  -8.281  1.00 36.93           O  
ATOM    282  CG2 THR B  38       8.010  10.484  -7.744  1.00 36.93           C  
ATOM    283  OG1 THR B  38       7.077  10.759  -9.948  1.00 36.93           O  
ATOM    284  N   ILE B  39      10.090   7.620  -9.562  1.00 37.07           N  
ATOM    285  CA  ILE B  39      10.857   6.515  -8.999  1.00 37.07           C  
ATOM    286  C   ILE B  39      12.319   6.633  -9.424  1.00 37.07           C  
ATOM    287  CB  ILE B  39      10.282   5.148  -9.434  1.00 37.07           C  
ATOM    288  O   ILE B  39      13.226   6.476  -8.603  1.00 37.07           O  
ATOM    289  CG1 ILE B  39       8.916   4.911  -8.778  1.00 37.07           C  
ATOM    290  CG2 ILE B  39      11.257   4.018  -9.092  1.00 37.07           C  
ATOM    291  CD1 ILE B  39       8.219   3.640  -9.243  1.00 37.07           C  
ATOM    292  N   GLU B  40      12.528   6.848 -10.706  1.00 40.72           N  
ATOM    293  CA  GLU B  40      13.895   7.014 -11.188  1.00 40.72           C  
ATOM    294  C   GLU B  40      14.600   8.159 -10.465  1.00 40.72           C  
ATOM    295  CB  GLU B  40      13.907   7.261 -12.699  1.00 40.72           C  
ATOM    296  O   GLU B  40      15.774   8.044 -10.108  1.00 40.72           O  
ATOM    297  CG  GLU B  40      13.876   5.986 -13.530  1.00 40.72           C  
ATOM    298  CD  GLU B  40      13.791   6.247 -15.025  1.00 40.72           C  
ATOM    299  OE1 GLU B  40      13.802   5.273 -15.813  1.00 40.72           O  
ATOM    300  OE2 GLU B  40      13.713   7.434 -15.413  1.00 40.72           O  
ATOM    301  N   LYS B  41      13.876   9.252 -10.339  1.00 41.55           N  
ATOM    302  CA  LYS B  41      14.408  10.374  -9.571  1.00 41.55           C  
ATOM    303  C   LYS B  41      14.726   9.958  -8.138  1.00 41.55           C  
ATOM    304  CB  LYS B  41      13.420  11.541  -9.571  1.00 41.55           C  
ATOM    305  O   LYS B  41      15.785  10.298  -7.608  1.00 41.55           O  
ATOM    306  CG  LYS B  41      14.068  12.901  -9.355  1.00 41.55           C  
ATOM    307  CD  LYS B  41      13.036  14.022  -9.380  1.00 41.55           C  
ATOM    308  CE  LYS B  41      13.659  15.364  -9.019  1.00 41.55           C  
ATOM    309  NZ  LYS B  41      12.651  16.466  -9.038  1.00 41.55           N  
ATOM    310  N   PHE B  42      13.973   9.074  -7.680  1.00 36.84           N  
ATOM    311  CA  PHE B  42      14.136   8.630  -6.301  1.00 36.84           C  
ATOM    312  C   PHE B  42      15.281   7.632  -6.184  1.00 36.84           C  
ATOM    313  CB  PHE B  42      12.839   8.004  -5.779  1.00 36.84           C  
ATOM    314  O   PHE B  42      16.074   7.695  -5.243  1.00 36.84           O  
ATOM    315  CG  PHE B  42      11.830   9.011  -5.295  1.00 36.84           C  
ATOM    316  CD1 PHE B  42      12.069   9.759  -4.148  1.00 36.84           C  
ATOM    317  CD2 PHE B  42      10.643   9.211  -5.988  1.00 36.84           C  
ATOM    318  CE1 PHE B  42      11.138  10.691  -3.698  1.00 36.84           C  
ATOM    319  CE2 PHE B  42       9.708  10.141  -5.544  1.00 36.84           C  
ATOM    320  CZ  PHE B  42       9.957  10.880  -4.398  1.00 36.84           C  
ATOM    321  N   GLU B  43      15.316   6.670  -7.111  1.00 39.88           N  
ATOM    322  CA  GLU B  43      16.387   5.678  -7.135  1.00 39.88           C  
ATOM    323  C   GLU B  43      17.749   6.341  -7.316  1.00 39.88           C  
ATOM    324  CB  GLU B  43      16.148   4.655  -8.249  1.00 39.88           C  
ATOM    325  O   GLU B  43      18.718   5.974  -6.647  1.00 39.88           O  
ATOM    326  CG  GLU B  43      15.356   3.434  -7.803  1.00 39.88           C  
ATOM    327  CD  GLU B  43      15.119   2.432  -8.921  1.00 39.88           C  
ATOM    328  OE1 GLU B  43      14.647   1.307  -8.638  1.00 39.88           O  
ATOM    329  OE2 GLU B  43      15.407   2.774 -10.090  1.00 39.88           O  
ATOM    330  N   LYS B  44      17.874   7.222  -8.293  1.00 43.26           N  
ATOM    331  CA  LYS B  44      19.114   7.967  -8.491  1.00 43.26           C  
ATOM    332  C   LYS B  44      19.481   8.764  -7.243  1.00 43.26           C  
ATOM    333  CB  LYS B  44      18.990   8.905  -9.693  1.00 43.26           C  
ATOM    334  O   LYS B  44      20.641   8.771  -6.823  1.00 43.26           O  
ATOM    335  CG  LYS B  44      20.211   8.910 -10.602  1.00 43.26           C  
ATOM    336  CD  LYS B  44      20.015   9.835 -11.796  1.00 43.26           C  
ATOM    337  CE  LYS B  44      21.258   9.888 -12.674  1.00 43.26           C  
ATOM    338  NZ  LYS B  44      21.066  10.782 -13.854  1.00 43.26           N  
ATOM    339  N   GLU B  45      18.472   9.396  -6.699  1.00 39.09           N  
ATOM    340  CA  GLU B  45      18.707  10.155  -5.475  1.00 39.09           C  
ATOM    341  C   GLU B  45      19.031   9.231  -4.305  1.00 39.09           C  
ATOM    342  CB  GLU B  45      17.492  11.024  -5.139  1.00 39.09           C  
ATOM    343  O   GLU B  45      19.893   9.542  -3.481  1.00 39.09           O  
ATOM    344  CG  GLU B  45      17.494  12.379  -5.831  1.00 39.09           C  
ATOM    345  CD  GLU B  45      16.263  13.214  -5.518  1.00 39.09           C  
ATOM    346  OE1 GLU B  45      16.142  14.341  -6.050  1.00 39.09           O  
ATOM    347  OE2 GLU B  45      15.413  12.739  -4.732  1.00 39.09           O  
ATOM    348  N   ALA B  46      18.363   8.094  -4.273  1.00 37.69           N  
ATOM    349  CA  ALA B  46      18.655   7.077  -3.266  1.00 37.69           C  
ATOM    350  C   ALA B  46      20.044   6.481  -3.475  1.00 37.69           C  
ATOM    351  CB  ALA B  46      17.597   5.977  -3.299  1.00 37.69           C  
ATOM    352  O   ALA B  46      20.797   6.295  -2.516  1.00 37.69           O  
ATOM    353  N   ALA B  47      20.430   6.044  -4.649  1.00 43.38           N  
ATOM    354  CA  ALA B  47      21.749   5.511  -4.979  1.00 43.38           C  
ATOM    355  C   ALA B  47      22.834   6.563  -4.769  1.00 43.38           C  
ATOM    356  CB  ALA B  47      21.774   5.005  -6.419  1.00 43.38           C  
ATOM    357  O   ALA B  47      23.908   6.261  -4.242  1.00 43.38           O  
ATOM    358  N   GLU B  48      22.652   7.655  -5.333  1.00 40.48           N  
ATOM    359  CA  GLU B  48      23.581   8.755  -5.089  1.00 40.48           C  
ATOM    360  C   GLU B  48      23.604   9.140  -3.613  1.00 40.48           C  
ATOM    361  CB  GLU B  48      23.213   9.970  -5.944  1.00 40.48           C  
ATOM    362  O   GLU B  48      24.641   9.552  -3.089  1.00 40.48           O  
ATOM    363  CG  GLU B  48      23.803   9.937  -7.346  1.00 40.48           C  
ATOM    364  CD  GLU B  48      23.385  11.122  -8.202  1.00 40.48           C  
ATOM    365  OE1 GLU B  48      23.849  11.228  -9.360  1.00 40.48           O  
ATOM    366  OE2 GLU B  48      22.589  11.952  -7.709  1.00 40.48           O  
ATOM    367  N   LEU B  49      22.298   9.066  -3.110  1.00 33.80           N  
ATOM    368  CA  LEU B  49      22.220   9.255  -1.666  1.00 33.80           C  
ATOM    369  C   LEU B  49      22.721   8.018  -0.928  1.00 33.80           C  
ATOM    370  CB  LEU B  49      20.781   9.567  -1.243  1.00 33.80           C  
ATOM    371  O   LEU B  49      22.670   7.961   0.303  1.00 33.80           O  
ATOM    372  CG  LEU B  49      20.368  11.039  -1.283  1.00 33.80           C  
ATOM    373  CD1 LEU B  49      18.908  11.168  -1.707  1.00 33.80           C  
ATOM    374  CD2 LEU B  49      20.596  11.695   0.074  1.00 33.80           C  
ATOM    375  N   GLY B  50      23.261   6.954  -1.374  1.00 34.92           N  
ATOM    376  CA  GLY B  50      23.964   5.982  -0.553  1.00 34.92           C  
ATOM    377  C   GLY B  50      24.001   6.357   0.917  1.00 34.92           C  
ATOM    378  O   GLY B  50      24.550   5.619   1.738  1.00 34.92           O  
ATOM    379  N   LYS B  51      24.068   7.729   1.254  1.00 32.43           N  
ATOM    380  CA  LYS B  51      23.661   8.246   2.557  1.00 32.43           C  
ATOM    381  C   LYS B  51      22.163   8.058   2.779  1.00 32.43           C  
ATOM    382  CB  LYS B  51      24.028   9.725   2.687  1.00 32.43           C  
ATOM    383  O   LYS B  51      21.346   8.633   2.057  1.00 32.43           O  
ATOM    384  CG  LYS B  51      25.503   9.974   2.966  1.00 32.43           C  
ATOM    385  CD  LYS B  51      25.787  11.454   3.190  1.00 32.43           C  
ATOM    386  CE  LYS B  51      27.271  11.712   3.413  1.00 32.43           C  
ATOM    387  NZ  LYS B  51      27.560  13.166   3.592  1.00 32.43           N  
ATOM    388  N   GLY B  52      21.445   6.873   2.825  1.00 33.51           N  
ATOM    389  CA  GLY B  52      20.057   6.702   3.224  1.00 33.51           C  
ATOM    390  C   GLY B  52      19.470   7.936   3.882  1.00 33.51           C  
ATOM    391  O   GLY B  52      20.048   8.477   4.827  1.00 33.51           O  
ATOM    392  N   SER B  53      18.840   8.853   3.136  1.00 37.27           N  
ATOM    393  CA  SER B  53      18.462  10.144   3.704  1.00 37.27           C  
ATOM    394  C   SER B  53      17.880   9.982   5.104  1.00 37.27           C  
ATOM    395  CB  SER B  53      17.451  10.852   2.801  1.00 37.27           C  
ATOM    396  O   SER B  53      17.245   8.969   5.406  1.00 37.27           O  
ATOM    397  OG  SER B  53      16.204  10.178   2.817  1.00 37.27           O  
ATOM    398  N   PHE B  54      18.595  10.276   6.104  1.00 35.13           N  
ATOM    399  CA  PHE B  54      18.172  10.346   7.497  1.00 35.13           C  
ATOM    400  C   PHE B  54      16.655  10.454   7.598  1.00 35.13           C  
ATOM    401  CB  PHE B  54      18.831  11.536   8.202  1.00 35.13           C  
ATOM    402  O   PHE B  54      16.035   9.803   8.442  1.00 35.13           O  
ATOM    403  CG  PHE B  54      18.764  11.466   9.703  1.00 35.13           C  
ATOM    404  CD1 PHE B  54      17.765  12.135  10.400  1.00 35.13           C  
ATOM    405  CD2 PHE B  54      19.700  10.731  10.419  1.00 35.13           C  
ATOM    406  CE1 PHE B  54      17.700  12.072  11.790  1.00 35.13           C  
ATOM    407  CE2 PHE B  54      19.642  10.663  11.808  1.00 35.13           C  
ATOM    408  CZ  PHE B  54      18.641  11.335  12.492  1.00 35.13           C  
ATOM    409  N   LYS B  55      16.148  10.944   6.415  1.00 42.74           N  
ATOM    410  CA  LYS B  55      14.708  11.169   6.496  1.00 42.74           C  
ATOM    411  C   LYS B  55      13.935   9.870   6.284  1.00 42.74           C  
ATOM    412  CB  LYS B  55      14.269  12.213   5.468  1.00 42.74           C  
ATOM    413  O   LYS B  55      12.964   9.597   6.993  1.00 42.74           O  
ATOM    414  CG  LYS B  55      14.778  13.618   5.757  1.00 42.74           C  
ATOM    415  CD  LYS B  55      14.304  14.611   4.703  1.00 42.74           C  
ATOM    416  CE  LYS B  55      14.882  16.000   4.943  1.00 42.74           C  
ATOM    417  NZ  LYS B  55      14.446  16.970   3.895  1.00 42.74           N  
ATOM    418  N   TYR B  56      14.327   9.038   5.353  1.00 43.68           N  
ATOM    419  CA  TYR B  56      13.629   7.790   5.066  1.00 43.68           C  
ATOM    420  C   TYR B  56      13.860   6.768   6.172  1.00 43.68           C  
ATOM    421  CB  TYR B  56      14.085   7.216   3.721  1.00 43.68           C  
ATOM    422  O   TYR B  56      12.957   6.002   6.517  1.00 43.68           O  
ATOM    423  CG  TYR B  56      13.579   7.989   2.528  1.00 43.68           C  
ATOM    424  CD1 TYR B  56      12.285   7.799   2.048  1.00 43.68           C  
ATOM    425  CD2 TYR B  56      14.393   8.910   1.878  1.00 43.68           C  
ATOM    426  CE1 TYR B  56      11.815   8.508   0.947  1.00 43.68           C  
ATOM    427  CE2 TYR B  56      13.933   9.625   0.776  1.00 43.68           C  
ATOM    428  OH  TYR B  56      12.185  10.122  -0.771  1.00 43.68           O  
ATOM    429  CZ  TYR B  56      12.645   9.418   0.319  1.00 43.68           C  
ATOM    430  N   ALA B  57      14.974   6.878   6.701  1.00 44.80           N  
ATOM    431  CA  ALA B  57      15.335   5.919   7.741  1.00 44.80           C  
ATOM    432  C   ALA B  57      14.430   6.065   8.961  1.00 44.80           C  
ATOM    433  CB  ALA B  57      16.797   6.095   8.144  1.00 44.80           C  
ATOM    434  O   ALA B  57      13.927   5.072   9.492  1.00 44.80           O  
ATOM    435  N   TRP B  58      14.270   7.363   9.290  1.00 48.30           N  
ATOM    436  CA  TRP B  58      13.456   7.493  10.495  1.00 48.30           C  
ATOM    437  C   TRP B  58      11.994   7.176  10.201  1.00 48.30           C  
ATOM    438  CB  TRP B  58      13.578   8.904  11.077  1.00 48.30           C  
ATOM    439  O   TRP B  58      11.280   6.655  11.061  1.00 48.30           O  
ATOM    440  CG  TRP B  58      12.307   9.697  11.024  1.00 48.30           C  
ATOM    441  CD1 TRP B  58      11.067   9.243  10.671  1.00 48.30           C  
ATOM    442  CD2 TRP B  58      12.154  11.086  11.329  1.00 48.30           C  
ATOM    443  CE2 TRP B  58      10.791  11.408  11.141  1.00 48.30           C  
ATOM    444  CE3 TRP B  58      13.037  12.092  11.746  1.00 48.30           C  
ATOM    445  NE1 TRP B  58      10.151  10.267  10.739  1.00 48.30           N  
ATOM    446  CH2 TRP B  58      11.176  13.659  11.762  1.00 48.30           C  
ATOM    447  CZ2 TRP B  58      10.291  12.695  11.355  1.00 48.30           C  
ATOM    448  CZ3 TRP B  58      12.537  13.371  11.958  1.00 48.30           C  
ATOM    449  N   VAL B  59      11.581   7.422   8.895  1.00 50.82           N  
ATOM    450  CA  VAL B  59      10.212   7.079   8.525  1.00 50.82           C  
ATOM    451  C   VAL B  59      10.024   5.564   8.588  1.00 50.82           C  
ATOM    452  CB  VAL B  59       9.858   7.601   7.114  1.00 50.82           C  
ATOM    453  O   VAL B  59       9.024   5.079   9.122  1.00 50.82           O  
ATOM    454  CG1 VAL B  59       8.466   7.129   6.697  1.00 50.82           C  
ATOM    455  CG2 VAL B  59       9.943   9.126   7.074  1.00 50.82           C  
ATOM    456  N   LEU B  60      11.006   4.916   8.180  1.00 50.78           N  
ATOM    457  CA  LEU B  60      10.964   3.458   8.227  1.00 50.78           C  
ATOM    458  C   LEU B  60      10.959   2.960   9.668  1.00 50.78           C  
ATOM    459  CB  LEU B  60      12.157   2.864   7.473  1.00 50.78           C  
ATOM    460  O   LEU B  60      10.232   2.022  10.003  1.00 50.78           O  
ATOM    461  CG  LEU B  60      12.022   2.776   5.952  1.00 50.78           C  
ATOM    462  CD1 LEU B  60      13.381   2.506   5.315  1.00 50.78           C  
ATOM    463  CD2 LEU B  60      11.020   1.693   5.565  1.00 50.78           C  
ATOM    464  N   ASP B  61      11.715   3.597  10.489  1.00 52.52           N  
ATOM    465  CA  ASP B  61      11.762   3.255  11.907  1.00 52.52           C  
ATOM    466  C   ASP B  61      10.412   3.499  12.576  1.00 52.52           C  
ATOM    467  CB  ASP B  61      12.854   4.059  12.617  1.00 52.52           C  
ATOM    468  O   ASP B  61       9.965   2.695  13.398  1.00 52.52           O  
ATOM    469  CG  ASP B  61      14.215   3.387  12.564  1.00 52.52           C  
ATOM    470  OD1 ASP B  61      14.303   2.224  12.115  1.00 52.52           O  
ATOM    471  OD2 ASP B  61      15.207   4.026  12.977  1.00 52.52           O  
ATOM    472  N   LYS B  62       9.784   4.621  12.169  1.00 53.20           N  
ATOM    473  CA  LYS B  62       8.474   4.944  12.728  1.00 53.20           C  
ATOM    474  C   LYS B  62       7.424   3.926  12.290  1.00 53.20           C  
ATOM    475  CB  LYS B  62       8.045   6.351  12.312  1.00 53.20           C  
ATOM    476  O   LYS B  62       6.578   3.517  13.088  1.00 53.20           O  
ATOM    477  CG  LYS B  62       8.385   7.429  13.332  1.00 53.20           C  
ATOM    478  CD  LYS B  62       7.355   8.550  13.324  1.00 53.20           C  
ATOM    479  CE  LYS B  62       7.672   9.610  14.371  1.00 53.20           C  
ATOM    480  NZ  LYS B  62       6.641  10.690  14.397  1.00 53.20           N  
ATOM    481  N   LEU B  63       7.560   3.553  11.097  1.00 51.09           N  
ATOM    482  CA  LEU B  63       6.634   2.546  10.590  1.00 51.09           C  
ATOM    483  C   LEU B  63       6.816   1.222  11.324  1.00 51.09           C  
ATOM    484  CB  LEU B  63       6.836   2.341   9.086  1.00 51.09           C  
ATOM    485  O   LEU B  63       5.835   0.570  11.689  1.00 51.09           O  
ATOM    486  CG  LEU B  63       5.992   3.220   8.162  1.00 51.09           C  
ATOM    487  CD1 LEU B  63       6.664   3.357   6.800  1.00 51.09           C  
ATOM    488  CD2 LEU B  63       4.586   2.648   8.016  1.00 51.09           C  
ATOM    489  N   LYS B  64       8.006   0.938  11.552  1.00 46.83           N  
ATOM    490  CA  LYS B  64       8.329  -0.275  12.297  1.00 46.83           C  
ATOM    491  C   LYS B  64       7.805  -0.197  13.728  1.00 46.83           C  
ATOM    492  CB  LYS B  64       9.839  -0.516  12.303  1.00 46.83           C  
ATOM    493  O   LYS B  64       7.227  -1.159  14.237  1.00 46.83           O  
ATOM    494  CG  LYS B  64      10.234  -1.958  12.584  1.00 46.83           C  
ATOM    495  CD  LYS B  64      11.745  -2.146  12.522  1.00 46.83           C  
ATOM    496  CE  LYS B  64      12.148  -3.567  12.892  1.00 46.83           C  
ATOM    497  NZ  LYS B  64      13.629  -3.754  12.838  1.00 46.83           N  
ATOM    498  N   ALA B  65       8.004   0.984  14.333  1.00 52.78           N  
ATOM    499  CA  ALA B  65       7.556   1.207  15.706  1.00 52.78           C  
ATOM    500  C   ALA B  65       6.037   1.115  15.808  1.00 52.78           C  
ATOM    501  CB  ALA B  65       8.040   2.564  16.210  1.00 52.78           C  
ATOM    502  O   ALA B  65       5.506   0.540  16.761  1.00 52.78           O  
ATOM    503  N   GLU B  66       5.384   1.685  14.805  1.00 49.38           N  
ATOM    504  CA  GLU B  66       3.925   1.631  14.780  1.00 49.38           C  
ATOM    505  C   GLU B  66       3.428   0.195  14.644  1.00 49.38           C  
ATOM    506  CB  GLU B  66       3.375   2.490  13.638  1.00 49.38           C  
ATOM    507  O   GLU B  66       2.450  -0.192  15.287  1.00 49.38           O  
ATOM    508  CG  GLU B  66       3.142   3.944  14.020  1.00 49.38           C  
ATOM    509  CD  GLU B  66       2.245   4.685  13.040  1.00 49.38           C  
ATOM    510  OE1 GLU B  66       1.876   5.849  13.316  1.00 49.38           O  
ATOM    511  OE2 GLU B  66       1.907   4.095  11.989  1.00 49.38           O  
ATOM    512  N   ARG B  67       4.070  -0.515  13.962  1.00 46.72           N  
ATOM    513  CA  ARG B  67       3.749  -1.928  13.788  1.00 46.72           C  
ATOM    514  C   ARG B  67       3.934  -2.696  15.093  1.00 46.72           C  
ATOM    515  CB  ARG B  67       4.616  -2.545  12.689  1.00 46.72           C  
ATOM    516  O   ARG B  67       3.084  -3.505  15.469  1.00 46.72           O  
ATOM    517  CG  ARG B  67       4.054  -3.835  12.112  1.00 46.72           C  
ATOM    518  CD  ARG B  67       4.928  -4.379  10.991  1.00 46.72           C  
ATOM    519  NE  ARG B  67       4.873  -5.837  10.924  1.00 46.72           N  
ATOM    520  NH1 ARG B  67       6.299  -6.013   9.115  1.00 46.72           N  
ATOM    521  NH2 ARG B  67       5.405  -7.899  10.063  1.00 46.72           N  
ATOM    522  CZ  ARG B  67       5.526  -6.580  10.034  1.00 46.72           C  
ATOM    523  N   GLU B  68       5.072  -2.353  15.713  1.00 46.81           N  
ATOM    524  CA  GLU B  68       5.427  -3.054  16.944  1.00 46.81           C  
ATOM    525  C   GLU B  68       4.492  -2.671  18.087  1.00 46.81           C  
ATOM    526  CB  GLU B  68       6.879  -2.760  17.331  1.00 46.81           C  
ATOM    527  O   GLU B  68       4.215  -3.486  18.970  1.00 46.81           O  
ATOM    528  CG  GLU B  68       7.903  -3.486  16.472  1.00 46.81           C  
ATOM    529  CD  GLU B  68       9.340  -3.163  16.849  1.00 46.81           C  
ATOM    530  OE1 GLU B  68      10.270  -3.797  16.301  1.00 46.81           O  
ATOM    531  OE2 GLU B  68       9.538  -2.268  17.701  1.00 46.81           O  
ATOM    532  N   ARG B  69       3.986  -1.381  17.954  1.00 43.15           N  
ATOM    533  CA  ARG B  69       3.100  -0.895  19.007  1.00 43.15           C  
ATOM    534  C   ARG B  69       1.652  -1.283  18.727  1.00 43.15           C  
ATOM    535  CB  ARG B  69       3.218   0.624  19.150  1.00 43.15           C  
ATOM    536  O   ARG B  69       0.775  -1.078  19.568  1.00 43.15           O  
ATOM    537  CG  ARG B  69       4.398   1.073  19.997  1.00 43.15           C  
ATOM    538  CD  ARG B  69       4.461   2.590  20.116  1.00 43.15           C  
ATOM    539  NE  ARG B  69       5.682   3.027  20.787  1.00 43.15           N  
ATOM    540  NH1 ARG B  69       5.237   5.284  20.574  1.00 43.15           N  
ATOM    541  NH2 ARG B  69       7.157   4.583  21.611  1.00 43.15           N  
ATOM    542  CZ  ARG B  69       6.023   4.297  20.989  1.00 43.15           C  
ATOM    543  N   GLY B  70       1.420  -2.031  17.610  1.00 38.68           N  
ATOM    544  CA  GLY B  70       0.084  -2.486  17.258  1.00 38.68           C  
ATOM    545  C   GLY B  70      -0.844  -1.356  16.855  1.00 38.68           C  
ATOM    546  O   GLY B  70      -2.061  -1.455  17.024  1.00 38.68           O  
ATOM    547  N   ILE B  71      -0.320  -0.183  16.750  1.00 35.56           N  
ATOM    548  CA  ILE B  71      -1.140   0.950  16.335  1.00 35.56           C  
ATOM    549  C   ILE B  71      -1.306   0.937  14.817  1.00 35.56           C  
ATOM    550  CB  ILE B  71      -0.528   2.291  16.797  1.00 35.56           C  
ATOM    551  O   ILE B  71      -0.318   0.947  14.079  1.00 35.56           O  
ATOM    552  CG1 ILE B  71      -0.186   2.236  18.290  1.00 35.56           C  
ATOM    553  CG2 ILE B  71      -1.481   3.452  16.496  1.00 35.56           C  
ATOM    554  CD1 ILE B  71       0.659   3.406  18.775  1.00 35.56           C  
ATOM    555  N   THR B  72      -2.301   0.158  14.269  1.00 36.43           N  
ATOM    556  CA  THR B  72      -2.589  -0.105  12.863  1.00 36.43           C  
ATOM    557  C   THR B  72      -2.908   1.192  12.125  1.00 36.43           C  
ATOM    558  CB  THR B  72      -3.763  -1.089  12.708  1.00 36.43           C  
ATOM    559  O   THR B  72      -3.670   2.024  12.622  1.00 36.43           O  
ATOM    560  CG2 THR B  72      -3.433  -2.185  11.700  1.00 36.43           C  
ATOM    561  OG1 THR B  72      -4.044  -1.692  13.977  1.00 36.43           O  
ATOM    562  N   ILE B  73      -1.952   1.758  11.442  1.00 34.87           N  
ATOM    563  CA  ILE B  73      -2.439   2.721  10.460  1.00 34.87           C  
ATOM    564  C   ILE B  73      -3.322   2.012   9.436  1.00 34.87           C  
ATOM    565  CB  ILE B  73      -1.272   3.445   9.751  1.00 34.87           C  
ATOM    566  O   ILE B  73      -2.941   0.973   8.891  1.00 34.87           O  
ATOM    567  CG1 ILE B  73      -0.455   4.256  10.763  1.00 34.87           C  
ATOM    568  CG2 ILE B  73      -1.797   4.341   8.626  1.00 34.87           C  
ATOM    569  CD1 ILE B  73       0.852   4.805  10.205  1.00 34.87           C  
ATOM    570  N   ASP B  74      -4.576   2.090   9.628  1.00 33.21           N  
ATOM    571  CA  ASP B  74      -5.412   1.539   8.566  1.00 33.21           C  
ATOM    572  C   ASP B  74      -5.005   2.092   7.203  1.00 33.21           C  
ATOM    573  CB  ASP B  74      -6.889   1.838   8.835  1.00 33.21           C  
ATOM    574  O   ASP B  74      -5.434   3.182   6.816  1.00 33.21           O  
ATOM    575  CG  ASP B  74      -7.635   0.655   9.428  1.00 33.21           C  
ATOM    576  OD1 ASP B  74      -7.170  -0.495   9.280  1.00 33.21           O  
ATOM    577  OD2 ASP B  74      -8.699   0.876  10.046  1.00 33.21           O  
ATOM    578  N   ILE B  75      -3.719   2.072   6.861  1.00 33.97           N  
ATOM    579  CA  ILE B  75      -3.295   2.497   5.532  1.00 33.97           C  
ATOM    580  C   ILE B  75      -4.029   1.681   4.470  1.00 33.97           C  
ATOM    581  CB  ILE B  75      -1.767   2.357   5.354  1.00 33.97           C  
ATOM    582  O   ILE B  75      -4.085   0.452   4.552  1.00 33.97           O  
ATOM    583  CG1 ILE B  75      -1.028   3.148   6.440  1.00 33.97           C  
ATOM    584  CG2 ILE B  75      -1.341   2.817   3.957  1.00 33.97           C  
ATOM    585  CD1 ILE B  75       0.468   2.874   6.496  1.00 33.97           C  
ATOM    586  N   ALA B  76      -5.099   2.332   3.970  1.00 36.11           N  
ATOM    587  CA  ALA B  76      -5.849   1.697   2.889  1.00 36.11           C  
ATOM    588  C   ALA B  76      -4.910   1.139   1.824  1.00 36.11           C  
ATOM    589  CB  ALA B  76      -6.826   2.690   2.265  1.00 36.11           C  
ATOM    590  O   ALA B  76      -3.744   1.533   1.748  1.00 36.11           O  
ATOM    591  N   LEU B  77      -5.492   0.243   0.875  1.00 40.94           N  
ATOM    592  CA  LEU B  77      -5.310  -0.610  -0.295  1.00 40.94           C  
ATOM    593  C   LEU B  77      -4.666   0.167  -1.439  1.00 40.94           C  
ATOM    594  CB  LEU B  77      -6.651  -1.191  -0.749  1.00 40.94           C  
ATOM    595  O   LEU B  77      -4.991   1.336  -1.661  1.00 40.94           O  
ATOM    596  CG  LEU B  77      -7.200  -2.355   0.077  1.00 40.94           C  
ATOM    597  CD1 LEU B  77      -8.723  -2.390  -0.003  1.00 40.94           C  
ATOM    598  CD2 LEU B  77      -6.604  -3.676  -0.397  1.00 40.94           C  
ATOM    599  N   TRP B  78      -3.466  -0.045  -1.673  1.00 44.35           N  
ATOM    600  CA  TRP B  78      -2.829   0.465  -2.882  1.00 44.35           C  
ATOM    601  C   TRP B  78      -3.639   0.096  -4.121  1.00 44.35           C  
ATOM    602  CB  TRP B  78      -1.403  -0.079  -3.009  1.00 44.35           C  
ATOM    603  O   TRP B  78      -4.104  -1.039  -4.251  1.00 44.35           O  
ATOM    604  CG  TRP B  78      -0.403   0.628  -2.144  1.00 44.35           C  
ATOM    605  CD1 TRP B  78      -0.417   0.725  -0.780  1.00 44.35           C  
ATOM    606  CD2 TRP B  78       0.756   1.341  -2.585  1.00 44.35           C  
ATOM    607  CE2 TRP B  78       1.401   1.845  -1.434  1.00 44.35           C  
ATOM    608  CE3 TRP B  78       1.314   1.601  -3.844  1.00 44.35           C  
ATOM    609  NE1 TRP B  78       0.666   1.456  -0.347  1.00 44.35           N  
ATOM    610  CH2 TRP B  78       3.101   2.836  -2.749  1.00 44.35           C  
ATOM    611  CZ2 TRP B  78       2.577   2.596  -1.505  1.00 44.35           C  
ATOM    612  CZ3 TRP B  78       2.484   2.349  -3.913  1.00 44.35           C  
ATOM    613  N   LYS B  79      -3.977   1.222  -4.711  1.00 47.96           N  
ATOM    614  CA  LYS B  79      -4.690   1.036  -5.971  1.00 47.96           C  
ATOM    615  C   LYS B  79      -3.763   1.247  -7.164  1.00 47.96           C  
ATOM    616  CB  LYS B  79      -5.882   1.990  -6.059  1.00 47.96           C  
ATOM    617  O   LYS B  79      -2.865   2.091  -7.118  1.00 47.96           O  
ATOM    618  CG  LYS B  79      -6.989   1.691  -5.059  1.00 47.96           C  
ATOM    619  CD  LYS B  79      -8.180   2.623  -5.247  1.00 47.96           C  
ATOM    620  CE  LYS B  79      -9.276   2.345  -4.227  1.00 47.96           C  
ATOM    621  NZ  LYS B  79     -10.438   3.268  -4.398  1.00 47.96           N  
ATOM    622  N   PHE B  80      -3.705   0.215  -7.996  1.00 56.00           N  
ATOM    623  CA  PHE B  80      -3.047   0.436  -9.278  1.00 56.00           C  
ATOM    624  C   PHE B  80      -3.958   0.033 -10.431  1.00 56.00           C  
ATOM    625  CB  PHE B  80      -1.732  -0.347  -9.350  1.00 56.00           C  
ATOM    626  O   PHE B  80      -5.036  -0.523 -10.213  1.00 56.00           O  
ATOM    627  CG  PHE B  80      -1.912  -1.841  -9.330  1.00 56.00           C  
ATOM    628  CD1 PHE B  80      -2.036  -2.523  -8.126  1.00 56.00           C  
ATOM    629  CD2 PHE B  80      -1.959  -2.563 -10.515  1.00 56.00           C  
ATOM    630  CE1 PHE B  80      -2.203  -3.906  -8.104  1.00 56.00           C  
ATOM    631  CE2 PHE B  80      -2.126  -3.945 -10.501  1.00 56.00           C  
ATOM    632  CZ  PHE B  80      -2.246  -4.614  -9.294  1.00 56.00           C  
ATOM    633  N   GLU B  81      -3.513   0.493 -11.628  1.00 59.27           N  
ATOM    634  CA  GLU B  81      -4.340   0.211 -12.798  1.00 59.27           C  
ATOM    635  C   GLU B  81      -3.628  -0.733 -13.762  1.00 59.27           C  
ATOM    636  CB  GLU B  81      -4.717   1.509 -13.515  1.00 59.27           C  
ATOM    637  O   GLU B  81      -2.419  -0.619 -13.972  1.00 59.27           O  
ATOM    638  CG  GLU B  81      -5.889   2.244 -12.881  1.00 59.27           C  
ATOM    639  CD  GLU B  81      -6.314   3.481 -13.657  1.00 59.27           C  
ATOM    640  OE1 GLU B  81      -7.314   4.127 -13.270  1.00 59.27           O  
ATOM    641  OE2 GLU B  81      -5.641   3.805 -14.661  1.00 59.27           O  
ATOM    642  N   THR B  82      -4.392  -1.781 -14.253  1.00 64.31           N  
ATOM    643  CA  THR B  82      -4.001  -2.571 -15.415  1.00 64.31           C  
ATOM    644  C   THR B  82      -4.764  -2.118 -16.658  1.00 64.31           C  
ATOM    645  CB  THR B  82      -4.246  -4.072 -15.178  1.00 64.31           C  
ATOM    646  O   THR B  82      -5.644  -1.260 -16.574  1.00 64.31           O  
ATOM    647  CG2 THR B  82      -3.657  -4.522 -13.845  1.00 64.31           C  
ATOM    648  OG1 THR B  82      -5.656  -4.326 -15.174  1.00 64.31           O  
ATOM    649  N   PRO B  83      -4.346  -2.554 -17.796  1.00 64.01           N  
ATOM    650  CA  PRO B  83      -5.111  -2.167 -18.984  1.00 64.01           C  
ATOM    651  C   PRO B  83      -6.603  -2.462 -18.847  1.00 64.01           C  
ATOM    652  CB  PRO B  83      -4.487  -3.013 -20.097  1.00 64.01           C  
ATOM    653  O   PRO B  83      -7.433  -1.726 -19.386  1.00 64.01           O  
ATOM    654  CG  PRO B  83      -3.079  -3.250 -19.653  1.00 64.01           C  
ATOM    655  CD  PRO B  83      -3.066  -3.377 -18.156  1.00 64.01           C  
ATOM    656  N   LYS B  84      -6.935  -3.430 -17.947  1.00 73.71           N  
ATOM    657  CA  LYS B  84      -8.319  -3.889 -17.868  1.00 73.71           C  
ATOM    658  C   LYS B  84      -8.963  -3.466 -16.550  1.00 73.71           C  
ATOM    659  CB  LYS B  84      -8.390  -5.408 -18.022  1.00 73.71           C  
ATOM    660  O   LYS B  84     -10.174  -3.245 -16.489  1.00 73.71           O  
ATOM    661  CG  LYS B  84      -9.798  -5.943 -18.240  1.00 73.71           C  
ATOM    662  CD  LYS B  84      -9.795  -7.448 -18.476  1.00 73.71           C  
ATOM    663  CE  LYS B  84     -11.209  -8.008 -18.538  1.00 73.71           C  
ATOM    664  NZ  LYS B  84     -11.211  -9.481 -18.784  1.00 73.71           N  
ATOM    665  N   TYR B  85      -8.113  -3.303 -15.506  1.00 72.64           N  
ATOM    666  CA  TYR B  85      -8.754  -3.169 -14.203  1.00 72.64           C  
ATOM    667  C   TYR B  85      -8.135  -2.027 -13.405  1.00 72.64           C  
ATOM    668  CB  TYR B  85      -8.645  -4.477 -13.413  1.00 72.64           C  
ATOM    669  O   TYR B  85      -6.976  -1.667 -13.623  1.00 72.64           O  
ATOM    670  CG  TYR B  85      -9.416  -5.621 -14.024  1.00 72.64           C  
ATOM    671  CD1 TYR B  85     -10.808  -5.599 -14.079  1.00 72.64           C  
ATOM    672  CD2 TYR B  85      -8.754  -6.727 -14.548  1.00 72.64           C  
ATOM    673  CE1 TYR B  85     -11.522  -6.653 -14.640  1.00 72.64           C  
ATOM    674  CE2 TYR B  85      -9.458  -7.786 -15.111  1.00 72.64           C  
ATOM    675  OH  TYR B  85     -11.542  -8.786 -15.710  1.00 72.64           O  
ATOM    676  CZ  TYR B  85     -10.840  -7.740 -15.153  1.00 72.64           C  
ATOM    677  N   GLN B  86      -9.010  -1.515 -12.601  1.00 66.57           N  
ATOM    678  CA  GLN B  86      -8.535  -0.825 -11.407  1.00 66.57           C  
ATOM    679  C   GLN B  86      -8.361  -1.796 -10.243  1.00 66.57           C  
ATOM    680  CB  GLN B  86      -9.498   0.296 -11.015  1.00 66.57           C  
ATOM    681  O   GLN B  86      -9.317  -2.455  -9.829  1.00 66.57           O  
ATOM    682  CG  GLN B  86      -9.340   1.562 -11.847  1.00 66.57           C  
ATOM    683  CD  GLN B  86     -10.163   2.720 -11.316  1.00 66.57           C  
ATOM    684  NE2 GLN B  86     -10.186   3.822 -12.059  1.00 66.57           N  
ATOM    685  OE1 GLN B  86     -10.776   2.626 -10.248  1.00 66.57           O  
ATOM    686  N   VAL B  87      -7.069  -1.864  -9.753  1.00 66.67           N  
ATOM    687  CA  VAL B  87      -6.782  -2.923  -8.791  1.00 66.67           C  
ATOM    688  C   VAL B  87      -6.532  -2.315  -7.413  1.00 66.67           C  
ATOM    689  CB  VAL B  87      -5.566  -3.772  -9.228  1.00 66.67           C  
ATOM    690  O   VAL B  87      -5.766  -1.358  -7.279  1.00 66.67           O  
ATOM    691  CG1 VAL B  87      -5.279  -4.869  -8.205  1.00 66.67           C  
ATOM    692  CG2 VAL B  87      -5.807  -4.375 -10.610  1.00 66.67           C  
ATOM    693  N   THR B  88      -7.249  -2.865  -6.547  1.00 60.72           N  
ATOM    694  CA  THR B  88      -6.981  -2.546  -5.149  1.00 60.72           C  
ATOM    695  C   THR B  88      -6.348  -3.737  -4.435  1.00 60.72           C  
ATOM    696  CB  THR B  88      -8.269  -2.130  -4.414  1.00 60.72           C  
ATOM    697  O   THR B  88      -6.869  -4.852  -4.494  1.00 60.72           O  
ATOM    698  CG2 THR B  88      -7.971  -1.705  -2.980  1.00 60.72           C  
ATOM    699  OG1 THR B  88      -8.876  -1.033  -5.110  1.00 60.72           O  
ATOM    700  N   VAL B  89      -5.107  -3.456  -3.938  1.00 57.65           N  
ATOM    701  CA  VAL B  89      -4.425  -4.518  -3.204  1.00 57.65           C  
ATOM    702  C   VAL B  89      -4.821  -4.465  -1.731  1.00 57.65           C  
ATOM    703  CB  VAL B  89      -2.890  -4.411  -3.347  1.00 57.65           C  
ATOM    704  O   VAL B  89      -4.672  -3.429  -1.078  1.00 57.65           O  
ATOM    705  CG1 VAL B  89      -2.196  -5.532  -2.575  1.00 57.65           C  
ATOM    706  CG2 VAL B  89      -2.489  -4.445  -4.821  1.00 57.65           C  
ATOM    707  N   ILE B  90      -5.399  -5.511  -1.377  1.00 51.35           N  
ATOM    708  CA  ILE B  90      -5.789  -5.614   0.025  1.00 51.35           C  
ATOM    709  C   ILE B  90      -4.698  -6.338   0.811  1.00 51.35           C  
ATOM    710  CB  ILE B  90      -7.140  -6.345   0.184  1.00 51.35           C  
ATOM    711  O   ILE B  90      -4.253  -7.418   0.416  1.00 51.35           O  
ATOM    712  CG1 ILE B  90      -8.207  -5.694  -0.704  1.00 51.35           C  
ATOM    713  CG2 ILE B  90      -7.580  -6.355   1.651  1.00 51.35           C  
ATOM    714  CD1 ILE B  90      -9.505  -6.485  -0.793  1.00 51.35           C  
ATOM    715  N   ASP B  91      -3.971  -5.542   1.528  1.00 45.80           N  
ATOM    716  CA  ASP B  91      -2.948  -6.179   2.351  1.00 45.80           C  
ATOM    717  C   ASP B  91      -3.578  -7.087   3.405  1.00 45.80           C  
ATOM    718  CB  ASP B  91      -2.066  -5.125   3.023  1.00 45.80           C  
ATOM    719  O   ASP B  91      -4.486  -6.671   4.127  1.00 45.80           O  
ATOM    720  CG  ASP B  91      -0.784  -5.702   3.595  1.00 45.80           C  
ATOM    721  OD1 ASP B  91      -0.440  -6.860   3.275  1.00 45.80           O  
ATOM    722  OD2 ASP B  91      -0.112  -4.993   4.376  1.00 45.80           O  
ATOM    723  N   ALA B  92      -3.390  -8.396   3.129  1.00 37.92           N  
ATOM    724  CA  ALA B  92      -3.942  -9.298   4.136  1.00 37.92           C  
ATOM    725  C   ALA B  92      -3.310  -9.048   5.502  1.00 37.92           C  
ATOM    726  CB  ALA B  92      -3.739 -10.752   3.716  1.00 37.92           C  
ATOM    727  O   ALA B  92      -2.086  -9.106   5.646  1.00 37.92           O  
ATOM    728  N   PRO B  93      -3.856  -8.174   6.353  1.00 36.28           N  
ATOM    729  CA  PRO B  93      -3.218  -8.166   7.671  1.00 36.28           C  
ATOM    730  C   PRO B  93      -2.802  -9.561   8.133  1.00 36.28           C  
ATOM    731  CB  PRO B  93      -4.303  -7.589   8.584  1.00 36.28           C  
ATOM    732  O   PRO B  93      -3.128 -10.555   7.479  1.00 36.28           O  
ATOM    733  CG  PRO B  93      -5.509  -7.461   7.711  1.00 36.28           C  
ATOM    734  CD  PRO B  93      -5.154  -7.944   6.334  1.00 36.28           C  
ATOM    735  N   GLY B  94      -2.190  -9.706   9.343  1.00 34.33           N  
ATOM    736  CA  GLY B  94      -2.221 -10.963  10.073  1.00 34.33           C  
ATOM    737  C   GLY B  94      -3.573 -11.650  10.019  1.00 34.33           C  
ATOM    738  O   GLY B  94      -4.543 -11.085   9.511  1.00 34.33           O  
ATOM    739  N   HIS B  95      -3.787 -13.092  10.123  1.00 33.21           N  
ATOM    740  CA  HIS B  95      -4.991 -13.907  10.013  1.00 33.21           C  
ATOM    741  C   HIS B  95      -6.213 -13.158  10.534  1.00 33.21           C  
ATOM    742  CB  HIS B  95      -4.819 -15.223  10.772  1.00 33.21           C  
ATOM    743  O   HIS B  95      -7.274 -13.177   9.906  1.00 33.21           O  
ATOM    744  CG  HIS B  95      -5.607 -16.356  10.196  1.00 33.21           C  
ATOM    745  CD2 HIS B  95      -5.209 -17.492   9.577  1.00 33.21           C  
ATOM    746  ND1 HIS B  95      -6.985 -16.393  10.222  1.00 33.21           N  
ATOM    747  CE1 HIS B  95      -7.400 -17.506   9.642  1.00 33.21           C  
ATOM    748  NE2 HIS B  95      -6.342 -18.191   9.241  1.00 33.21           N  
ATOM    749  N   ARG B  96      -6.017 -12.519  11.588  1.00 30.98           N  
ATOM    750  CA  ARG B  96      -7.193 -12.032  12.301  1.00 30.98           C  
ATOM    751  C   ARG B  96      -7.844 -10.871  11.557  1.00 30.98           C  
ATOM    752  CB  ARG B  96      -6.821 -11.601  13.722  1.00 30.98           C  
ATOM    753  O   ARG B  96      -9.069 -10.816  11.431  1.00 30.98           O  
ATOM    754  CG  ARG B  96      -7.159 -12.631  14.787  1.00 30.98           C  
ATOM    755  CD  ARG B  96      -6.797 -12.140  16.182  1.00 30.98           C  
ATOM    756  NE  ARG B  96      -6.992 -13.180  17.187  1.00 30.98           N  
ATOM    757  NH1 ARG B  96      -6.376 -11.855  18.977  1.00 30.98           N  
ATOM    758  NH2 ARG B  96      -6.996 -14.035  19.319  1.00 30.98           N  
ATOM    759  CZ  ARG B  96      -6.787 -13.021  18.492  1.00 30.98           C  
ATOM    760  N   ASP B  97      -7.002 -10.005  11.138  1.00 33.73           N  
ATOM    761  CA  ASP B  97      -7.549  -8.795  10.532  1.00 33.73           C  
ATOM    762  C   ASP B  97      -8.005  -9.056   9.098  1.00 33.73           C  
ATOM    763  CB  ASP B  97      -6.514  -7.668  10.557  1.00 33.73           C  
ATOM    764  O   ASP B  97      -8.936  -8.412   8.610  1.00 33.73           O  
ATOM    765  CG  ASP B  97      -6.489  -6.915  11.875  1.00 33.73           C  
ATOM    766  OD1 ASP B  97      -7.529  -6.861  12.567  1.00 33.73           O  
ATOM    767  OD2 ASP B  97      -5.420  -6.368  12.224  1.00 33.73           O  
ATOM    768  N   PHE B  98      -7.416  -9.995   8.428  1.00 36.50           N  
ATOM    769  CA  PHE B  98      -7.824 -10.442   7.101  1.00 36.50           C  
ATOM    770  C   PHE B  98      -9.255 -10.968   7.123  1.00 36.50           C  
ATOM    771  CB  PHE B  98      -6.874 -11.527   6.583  1.00 36.50           C  
ATOM    772  O   PHE B  98     -10.064 -10.616   6.262  1.00 36.50           O  
ATOM    773  CG  PHE B  98      -6.781 -11.585   5.082  1.00 36.50           C  
ATOM    774  CD1 PHE B  98      -7.552 -12.487   4.358  1.00 36.50           C  
ATOM    775  CD2 PHE B  98      -5.923 -10.737   4.394  1.00 36.50           C  
ATOM    776  CE1 PHE B  98      -7.468 -12.542   2.969  1.00 36.50           C  
ATOM    777  CE2 PHE B  98      -5.833 -10.787   3.006  1.00 36.50           C  
ATOM    778  CZ  PHE B  98      -6.606 -11.691   2.295  1.00 36.50           C  
ATOM    779  N   ILE B  99      -9.535 -11.819   8.195  1.00 35.02           N  
ATOM    780  CA  ILE B  99     -10.859 -12.414   8.339  1.00 35.02           C  
ATOM    781  C   ILE B  99     -11.882 -11.324   8.651  1.00 35.02           C  
ATOM    782  CB  ILE B  99     -10.876 -13.497   9.440  1.00 35.02           C  
ATOM    783  O   ILE B  99     -12.964 -11.292   8.059  1.00 35.02           O  
ATOM    784  CG1 ILE B  99      -9.981 -14.677   9.044  1.00 35.02           C  
ATOM    785  CG2 ILE B  99     -12.309 -13.965   9.716  1.00 35.02           C  
ATOM    786  CD1 ILE B  99      -9.948 -15.801  10.070  1.00 35.02           C  
ATOM    787  N   LYS B 100     -11.374 -10.384   9.471  1.00 34.74           N  
ATOM    788  CA  LYS B 100     -12.302  -9.333   9.874  1.00 34.74           C  
ATOM    789  C   LYS B 100     -12.657  -8.430   8.696  1.00 34.74           C  
ATOM    790  CB  LYS B 100     -11.709  -8.500  11.012  1.00 34.74           C  
ATOM    791  O   LYS B 100     -13.824  -8.085   8.501  1.00 34.74           O  
ATOM    792  CG  LYS B 100     -12.050  -9.019  12.401  1.00 34.74           C  
ATOM    793  CD  LYS B 100     -11.470  -8.124  13.490  1.00 34.74           C  
ATOM    794  CE  LYS B 100     -11.712  -8.702  14.877  1.00 34.74           C  
ATOM    795  NZ  LYS B 100     -11.118  -7.845  15.946  1.00 34.74           N  
ATOM    796  N   ASN B 101     -11.693  -8.035   7.958  1.00 34.24           N  
ATOM    797  CA  ASN B 101     -11.898  -7.141   6.823  1.00 34.24           C  
ATOM    798  C   ASN B 101     -12.577  -7.859   5.659  1.00 34.24           C  
ATOM    799  CB  ASN B 101     -10.568  -6.535   6.369  1.00 34.24           C  
ATOM    800  O   ASN B 101     -13.397  -7.269   4.953  1.00 34.24           O  
ATOM    801  CG  ASN B 101     -10.250  -5.232   7.075  1.00 34.24           C  
ATOM    802  ND2 ASN B 101      -8.985  -4.831   7.037  1.00 34.24           N  
ATOM    803  OD1 ASN B 101     -11.134  -4.590   7.649  1.00 34.24           O  
ATOM    804  N   MET B 102     -12.100  -9.127   5.414  1.00 37.46           N  
ATOM    805  CA  MET B 102     -12.700  -9.920   4.346  1.00 37.46           C  
ATOM    806  C   MET B 102     -14.146 -10.274   4.678  1.00 37.46           C  
ATOM    807  CB  MET B 102     -11.892 -11.196   4.104  1.00 37.46           C  
ATOM    808  O   MET B 102     -15.000 -10.309   3.790  1.00 37.46           O  
ATOM    809  CG  MET B 102     -10.859 -11.067   2.996  1.00 37.46           C  
ATOM    810  SD  MET B 102     -10.957 -12.437   1.780  1.00 37.46           S  
ATOM    811  CE  MET B 102     -10.250 -13.789   2.762  1.00 37.46           C  
ATOM    812  N   ILE B 103     -14.290 -10.576   6.131  1.00 33.04           N  
ATOM    813  CA  ILE B 103     -15.620 -10.953   6.597  1.00 33.04           C  
ATOM    814  C   ILE B 103     -16.529  -9.726   6.610  1.00 33.04           C  
ATOM    815  CB  ILE B 103     -15.566 -11.595   8.001  1.00 33.04           C  
ATOM    816  O   ILE B 103     -17.703  -9.811   6.243  1.00 33.04           O  
ATOM    817  CG1 ILE B 103     -14.806 -12.926   7.950  1.00 33.04           C  
ATOM    818  CG2 ILE B 103     -16.979 -11.793   8.559  1.00 33.04           C  
ATOM    819  CD1 ILE B 103     -14.584 -13.564   9.315  1.00 33.04           C  
ATOM    820  N   THR B 104     -15.825  -8.603   7.091  1.00 31.46           N  
ATOM    821  CA  THR B 104     -16.743  -7.471   7.141  1.00 31.46           C  
ATOM    822  C   THR B 104     -17.116  -7.014   5.734  1.00 31.46           C  
ATOM    823  CB  THR B 104     -16.134  -6.292   7.922  1.00 31.46           C  
ATOM    824  O   THR B 104     -17.885  -6.064   5.567  1.00 31.46           O  
ATOM    825  CG2 THR B 104     -16.003  -6.624   9.405  1.00 31.46           C  
ATOM    826  OG1 THR B 104     -14.836  -5.996   7.393  1.00 31.46           O  
ATOM    827  N   GLY B 105     -17.511  -8.016   4.839  1.00 35.40           N  
ATOM    828  CA  GLY B 105     -18.173  -7.907   3.549  1.00 35.40           C  
ATOM    829  C   GLY B 105     -17.677  -6.738   2.721  1.00 35.40           C  
ATOM    830  O   GLY B 105     -18.200  -6.471   1.637  1.00 35.40           O  
ATOM    831  N   THR B 106     -16.927  -5.793   3.250  1.00 37.79           N  
ATOM    832  CA  THR B 106     -16.695  -4.597   2.449  1.00 37.79           C  
ATOM    833  C   THR B 106     -15.709  -4.885   1.320  1.00 37.79           C  
ATOM    834  CB  THR B 106     -16.165  -3.439   3.314  1.00 37.79           C  
ATOM    835  O   THR B 106     -15.816  -4.312   0.234  1.00 37.79           O  
ATOM    836  CG2 THR B 106     -17.299  -2.751   4.067  1.00 37.79           C  
ATOM    837  OG1 THR B 106     -15.220  -3.952   4.262  1.00 37.79           O  
ATOM    838  N   SER B 107     -14.738  -5.851   1.467  1.00 45.24           N  
ATOM    839  CA  SER B 107     -13.832  -5.962   0.329  1.00 45.24           C  
ATOM    840  C   SER B 107     -13.458  -7.416   0.059  1.00 45.24           C  
ATOM    841  CB  SER B 107     -12.567  -5.138   0.569  1.00 45.24           C  
ATOM    842  O   SER B 107     -12.755  -8.039   0.856  1.00 45.24           O  
ATOM    843  OG  SER B 107     -12.464  -4.759   1.931  1.00 45.24           O  
ATOM    844  N   GLN B 108     -14.412  -8.206  -0.525  1.00 51.02           N  
ATOM    845  CA  GLN B 108     -14.090  -9.564  -0.951  1.00 51.02           C  
ATOM    846  C   GLN B 108     -13.025  -9.560  -2.044  1.00 51.02           C  
ATOM    847  CB  GLN B 108     -15.346 -10.284  -1.445  1.00 51.02           C  
ATOM    848  O   GLN B 108     -13.097  -8.767  -2.986  1.00 51.02           O  
ATOM    849  CG  GLN B 108     -15.336 -11.785  -1.189  1.00 51.02           C  
ATOM    850  CD  GLN B 108     -16.605 -12.469  -1.659  1.00 51.02           C  
ATOM    851  NE2 GLN B 108     -16.643 -13.792  -1.544  1.00 51.02           N  
ATOM    852  OE1 GLN B 108     -17.545 -11.814  -2.121  1.00 51.02           O  
ATOM    853  N   ALA B 109     -11.893 -10.265  -1.667  1.00 68.68           N  
ATOM    854  CA  ALA B 109     -10.858 -10.378  -2.691  1.00 68.68           C  
ATOM    855  C   ALA B 109     -11.353 -11.191  -3.884  1.00 68.68           C  
ATOM    856  CB  ALA B 109      -9.598 -11.011  -2.106  1.00 68.68           C  
ATOM    857  O   ALA B 109     -12.028 -12.209  -3.712  1.00 68.68           O  
ATOM    858  N   ASP B 110     -11.204 -10.565  -5.037  1.00 78.29           N  
ATOM    859  CA  ASP B 110     -11.580 -11.231  -6.280  1.00 78.29           C  
ATOM    860  C   ASP B 110     -10.525 -12.254  -6.695  1.00 78.29           C  
ATOM    861  CB  ASP B 110     -11.787 -10.206  -7.397  1.00 78.29           C  
ATOM    862  O   ASP B 110     -10.826 -13.206  -7.419  1.00 78.29           O  
ATOM    863  CG  ASP B 110     -12.887  -9.206  -7.087  1.00 78.29           C  
ATOM    864  OD1 ASP B 110     -14.037  -9.624  -6.834  1.00 78.29           O  
ATOM    865  OD2 ASP B 110     -12.601  -7.989  -7.100  1.00 78.29           O  
ATOM    866  N   CYS B 111      -9.292 -12.097  -6.222  1.00 84.56           N  
ATOM    867  CA  CYS B 111      -8.168 -12.944  -6.604  1.00 84.56           C  
ATOM    868  C   CYS B 111      -7.072 -12.906  -5.546  1.00 84.56           C  
ATOM    869  CB  CYS B 111      -7.602 -12.507  -7.954  1.00 84.56           C  
ATOM    870  O   CYS B 111      -6.852 -11.873  -4.911  1.00 84.56           O  
ATOM    871  SG  CYS B 111      -6.119 -13.411  -8.450  1.00 84.56           S  
ATOM    872  N   ALA B 112      -6.556 -14.040  -5.311  1.00 80.53           N  
ATOM    873  CA  ALA B 112      -5.408 -14.111  -4.412  1.00 80.53           C  
ATOM    874  C   ALA B 112      -4.111 -14.304  -5.192  1.00 80.53           C  
ATOM    875  CB  ALA B 112      -5.591 -15.243  -3.403  1.00 80.53           C  
ATOM    876  O   ALA B 112      -4.081 -15.030  -6.189  1.00 80.53           O  
ATOM    877  N   ILE B 113      -3.089 -13.571  -4.801  1.00 82.93           N  
ATOM    878  CA  ILE B 113      -1.746 -13.791  -5.326  1.00 82.93           C  
ATOM    879  C   ILE B 113      -0.878 -14.459  -4.262  1.00 82.93           C  
ATOM    880  CB  ILE B 113      -1.098 -12.469  -5.793  1.00 82.93           C  
ATOM    881  O   ILE B 113      -0.541 -13.841  -3.250  1.00 82.93           O  
ATOM    882  CG1 ILE B 113      -1.994 -11.769  -6.821  1.00 82.93           C  
ATOM    883  CG2 ILE B 113       0.298 -12.725  -6.369  1.00 82.93           C  
ATOM    884  CD1 ILE B 113      -1.488 -10.399  -7.253  1.00 82.93           C  
ATOM    885  N   LEU B 114      -0.565 -15.712  -4.528  1.00 81.13           N  
ATOM    886  CA  LEU B 114       0.292 -16.468  -3.622  1.00 81.13           C  
ATOM    887  C   LEU B 114       1.761 -16.300  -3.996  1.00 81.13           C  
ATOM    888  CB  LEU B 114      -0.084 -17.952  -3.641  1.00 81.13           C  
ATOM    889  O   LEU B 114       2.190 -16.745  -5.063  1.00 81.13           O  
ATOM    890  CG  LEU B 114       0.757 -18.877  -2.761  1.00 81.13           C  
ATOM    891  CD1 LEU B 114       0.582 -18.513  -1.290  1.00 81.13           C  
ATOM    892  CD2 LEU B 114       0.383 -20.335  -3.005  1.00 81.13           C  
ATOM    893  N   ILE B 115       2.472 -15.702  -3.103  1.00 77.42           N  
ATOM    894  CA  ILE B 115       3.895 -15.495  -3.345  1.00 77.42           C  
ATOM    895  C   ILE B 115       4.700 -16.605  -2.674  1.00 77.42           C  
ATOM    896  CB  ILE B 115       4.360 -14.113  -2.834  1.00 77.42           C  
ATOM    897  O   ILE B 115       4.610 -16.800  -1.460  1.00 77.42           O  
ATOM    898  CG1 ILE B 115       3.495 -13.001  -3.439  1.00 77.42           C  
ATOM    899  CG2 ILE B 115       5.841 -13.889  -3.152  1.00 77.42           C  
ATOM    900  CD1 ILE B 115       3.702 -12.801  -4.934  1.00 77.42           C  
ATOM    901  N   ILE B 116       5.518 -17.307  -3.534  1.00 81.14           N  
ATOM    902  CA  ILE B 116       6.380 -18.376  -3.043  1.00 81.14           C  
ATOM    903  C   ILE B 116       7.839 -18.042  -3.346  1.00 81.14           C  
ATOM    904  CB  ILE B 116       6.001 -19.738  -3.665  1.00 81.14           C  
ATOM    905  O   ILE B 116       8.177 -17.677  -4.475  1.00 81.14           O  
ATOM    906  CG1 ILE B 116       4.542 -20.083  -3.347  1.00 81.14           C  
ATOM    907  CG2 ILE B 116       6.944 -20.839  -3.171  1.00 81.14           C  
ATOM    908  CD1 ILE B 116       4.054 -21.370  -3.998  1.00 81.14           C  
ATOM    909  N   ALA B 117       8.663 -18.229  -2.348  1.00 76.10           N  
ATOM    910  CA  ALA B 117      10.087 -17.979  -2.556  1.00 76.10           C  
ATOM    911  C   ALA B 117      10.750 -19.149  -3.278  1.00 76.10           C  
ATOM    912  CB  ALA B 117      10.782 -17.718  -1.222  1.00 76.10           C  
ATOM    913  O   ALA B 117      10.583 -20.305  -2.883  1.00 76.10           O  
ATOM    914  N   GLY B 118      11.476 -18.899  -4.360  1.00 76.60           N  
ATOM    915  CA  GLY B 118      12.115 -19.928  -5.164  1.00 76.60           C  
ATOM    916  C   GLY B 118      13.427 -20.415  -4.578  1.00 76.60           C  
ATOM    917  O   GLY B 118      13.996 -21.401  -5.051  1.00 76.60           O  
ATOM    918  N   GLY B 119      13.932 -19.756  -3.539  1.00 73.35           N  
ATOM    919  CA  GLY B 119      15.202 -20.133  -2.940  1.00 73.35           C  
ATOM    920  C   GLY B 119      15.166 -21.495  -2.273  1.00 73.35           C  
ATOM    921  O   GLY B 119      14.116 -21.932  -1.797  1.00 73.35           O  
ATOM    922  N   VAL B 120      16.449 -22.216  -2.356  1.00 66.56           N  
ATOM    923  CA  VAL B 120      16.564 -23.536  -1.746  1.00 66.56           C  
ATOM    924  C   VAL B 120      16.402 -23.423  -0.232  1.00 66.56           C  
ATOM    925  CB  VAL B 120      17.915 -24.203  -2.088  1.00 66.56           C  
ATOM    926  O   VAL B 120      17.023 -22.568   0.403  1.00 66.56           O  
ATOM    927  CG1 VAL B 120      18.000 -25.599  -1.473  1.00 66.56           C  
ATOM    928  CG2 VAL B 120      18.108 -24.272  -3.602  1.00 66.56           C  
ATOM    929  N   GLY B 121      15.497 -24.164   0.424  1.00 65.66           N  
ATOM    930  CA  GLY B 121      15.232 -24.133   1.854  1.00 65.66           C  
ATOM    931  C   GLY B 121      14.030 -23.283   2.220  1.00 65.66           C  
ATOM    932  O   GLY B 121      13.270 -23.630   3.127  1.00 65.66           O  
ATOM    933  N   GLU B 122      13.852 -22.207   1.456  1.00 58.05           N  
ATOM    934  CA  GLU B 122      12.757 -21.284   1.734  1.00 58.05           C  
ATOM    935  C   GLU B 122      11.418 -21.867   1.292  1.00 58.05           C  
ATOM    936  CB  GLU B 122      12.998 -19.939   1.043  1.00 58.05           C  
ATOM    937  O   GLU B 122      10.425 -21.774   2.017  1.00 58.05           O  
ATOM    938  CG  GLU B 122      14.173 -19.157   1.612  1.00 58.05           C  
ATOM    939  CD  GLU B 122      14.384 -17.812   0.935  1.00 58.05           C  
ATOM    940  OE1 GLU B 122      15.269 -17.044   1.374  1.00 58.05           O  
ATOM    941  OE2 GLU B 122      13.657 -17.525  -0.042  1.00 58.05           O  
ATOM    942  N   PHE B 123      11.445 -22.485   0.093  1.00 57.62           N  
ATOM    943  CA  PHE B 123      10.239 -23.104  -0.443  1.00 57.62           C  
ATOM    944  C   PHE B 123       9.782 -24.257   0.443  1.00 57.62           C  
ATOM    945  CB  PHE B 123      10.479 -23.604  -1.871  1.00 57.62           C  
ATOM    946  O   PHE B 123       8.611 -24.328   0.823  1.00 57.62           O  
ATOM    947  CG  PHE B 123       9.330 -24.391  -2.440  1.00 57.62           C  
ATOM    948  CD1 PHE B 123       9.402 -25.775  -2.546  1.00 57.62           C  
ATOM    949  CD2 PHE B 123       8.177 -23.747  -2.870  1.00 57.62           C  
ATOM    950  CE1 PHE B 123       8.339 -26.506  -3.072  1.00 57.62           C  
ATOM    951  CE2 PHE B 123       7.111 -24.471  -3.397  1.00 57.62           C  
ATOM    952  CZ  PHE B 123       7.195 -25.850  -3.498  1.00 57.62           C  
ATOM    953  N   GLU B 124      10.684 -25.043   0.870  1.00 58.18           N  
ATOM    954  CA  GLU B 124      10.369 -26.225   1.667  1.00 58.18           C  
ATOM    955  C   GLU B 124       9.809 -25.836   3.033  1.00 58.18           C  
ATOM    956  CB  GLU B 124      11.609 -27.105   1.838  1.00 58.18           C  
ATOM    957  O   GLU B 124       8.906 -26.496   3.550  1.00 58.18           O  
ATOM    958  CG  GLU B 124      12.100 -27.735   0.543  1.00 58.18           C  
ATOM    959  CD  GLU B 124      13.013 -26.822  -0.260  1.00 58.18           C  
ATOM    960  OE1 GLU B 124      13.563 -27.269  -1.292  1.00 58.18           O  
ATOM    961  OE2 GLU B 124      13.180 -25.651   0.147  1.00 58.18           O  
ATOM    962  N   ALA B 125      10.398 -24.779   3.490  1.00 53.96           N  
ATOM    963  CA  ALA B 125       9.931 -24.268   4.776  1.00 53.96           C  
ATOM    964  C   ALA B 125       8.506 -23.733   4.670  1.00 53.96           C  
ATOM    965  CB  ALA B 125      10.869 -23.177   5.287  1.00 53.96           C  
ATOM    966  O   ALA B 125       7.709 -23.884   5.599  1.00 53.96           O  
ATOM    967  N   GLY B 126       8.083 -23.235   3.422  1.00 52.41           N  
ATOM    968  CA  GLY B 126       6.765 -22.659   3.208  1.00 52.41           C  
ATOM    969  C   GLY B 126       5.688 -23.703   2.978  1.00 52.41           C  
ATOM    970  O   GLY B 126       4.527 -23.495   3.336  1.00 52.41           O  
ATOM    971  N   ILE B 127       6.063 -24.885   2.314  1.00 52.28           N  
ATOM    972  CA  ILE B 127       5.082 -25.897   1.939  1.00 52.28           C  
ATOM    973  C   ILE B 127       5.058 -27.007   2.988  1.00 52.28           C  
ATOM    974  CB  ILE B 127       5.383 -26.486   0.542  1.00 52.28           C  
ATOM    975  O   ILE B 127       4.178 -27.871   2.966  1.00 52.28           O  
ATOM    976  CG1 ILE B 127       5.443 -25.369  -0.506  1.00 52.28           C  
ATOM    977  CG2 ILE B 127       4.338 -27.538   0.163  1.00 52.28           C  
ATOM    978  CD1 ILE B 127       5.848 -25.845  -1.895  1.00 52.28           C  
ATOM    979  N   SER B 128       6.026 -27.009   3.907  1.00 53.57           N  
ATOM    980  CA  SER B 128       6.033 -28.053   4.927  1.00 53.57           C  
ATOM    981  C   SER B 128       4.726 -28.066   5.713  1.00 53.57           C  
ATOM    982  CB  SER B 128       7.211 -27.861   5.883  1.00 53.57           C  
ATOM    983  O   SER B 128       3.926 -27.134   5.614  1.00 53.57           O  
ATOM    984  OG  SER B 128       7.041 -26.690   6.662  1.00 53.57           O  
ATOM    985  N   LYS B 129       4.167 -29.294   6.157  1.00 49.03           N  
ATOM    986  CA  LYS B 129       2.927 -29.559   6.880  1.00 49.03           C  
ATOM    987  C   LYS B 129       2.567 -28.396   7.800  1.00 49.03           C  
ATOM    988  CB  LYS B 129       3.043 -30.851   7.690  1.00 49.03           C  
ATOM    989  O   LYS B 129       1.394 -28.043   7.934  1.00 49.03           O  
ATOM    990  CG  LYS B 129       2.085 -31.947   7.247  1.00 49.03           C  
ATOM    991  CD  LYS B 129       2.223 -33.193   8.112  1.00 49.03           C  
ATOM    992  CE  LYS B 129       1.258 -34.288   7.676  1.00 49.03           C  
ATOM    993  NZ  LYS B 129       1.387 -35.510   8.524  1.00 49.03           N  
ATOM    994  N   ASP B 130       3.560 -27.622   8.272  1.00 43.57           N  
ATOM    995  CA  ASP B 130       3.348 -26.488   9.167  1.00 43.57           C  
ATOM    996  C   ASP B 130       3.607 -25.166   8.450  1.00 43.57           C  
ATOM    997  CB  ASP B 130       4.248 -26.603  10.400  1.00 43.57           C  
ATOM    998  O   ASP B 130       3.765 -24.125   9.092  1.00 43.57           O  
ATOM    999  CG  ASP B 130       3.799 -27.689  11.362  1.00 43.57           C  
ATOM   1000  OD1 ASP B 130       2.579 -27.836  11.591  1.00 43.57           O  
ATOM   1001  OD2 ASP B 130       4.675 -28.402  11.899  1.00 43.57           O  
ATOM   1002  N   GLY B 131       3.658 -25.317   7.107  1.00 48.97           N  
ATOM   1003  CA  GLY B 131       4.137 -24.146   6.391  1.00 48.97           C  
ATOM   1004  C   GLY B 131       3.049 -23.124   6.122  1.00 48.97           C  
ATOM   1005  O   GLY B 131       1.867 -23.470   6.061  1.00 48.97           O  
ATOM   1006  N   GLN B 132       3.326 -21.847   6.303  1.00 54.01           N  
ATOM   1007  CA  GLN B 132       2.500 -20.648   6.210  1.00 54.01           C  
ATOM   1008  C   GLN B 132       1.891 -20.506   4.818  1.00 54.01           C  
ATOM   1009  CB  GLN B 132       3.320 -19.403   6.554  1.00 54.01           C  
ATOM   1010  O   GLN B 132       0.746 -20.072   4.677  1.00 54.01           O  
ATOM   1011  CG  GLN B 132       3.504 -19.182   8.049  1.00 54.01           C  
ATOM   1012  CD  GLN B 132       4.293 -17.925   8.364  1.00 54.01           C  
ATOM   1013  NE2 GLN B 132       4.707 -17.784   9.618  1.00 54.01           N  
ATOM   1014  OE1 GLN B 132       4.529 -17.088   7.487  1.00 54.01           O  
ATOM   1015  N   THR B 133       2.462 -21.184   3.812  1.00 53.77           N  
ATOM   1016  CA  THR B 133       1.958 -21.040   2.450  1.00 53.77           C  
ATOM   1017  C   THR B 133       0.676 -21.845   2.260  1.00 53.77           C  
ATOM   1018  CB  THR B 133       3.008 -21.488   1.416  1.00 53.77           C  
ATOM   1019  O   THR B 133      -0.295 -21.350   1.684  1.00 53.77           O  
ATOM   1020  CG2 THR B 133       2.574 -21.125  -0.000  1.00 53.77           C  
ATOM   1021  OG1 THR B 133       4.256 -20.844   1.701  1.00 53.77           O  
ATOM   1022  N   ARG B 134       0.604 -23.098   2.847  1.00 55.17           N  
ATOM   1023  CA  ARG B 134      -0.575 -23.953   2.763  1.00 55.17           C  
ATOM   1024  C   ARG B 134      -1.769 -23.312   3.463  1.00 55.17           C  
ATOM   1025  CB  ARG B 134      -0.287 -25.328   3.371  1.00 55.17           C  
ATOM   1026  O   ARG B 134      -2.884 -23.326   2.939  1.00 55.17           O  
ATOM   1027  CG  ARG B 134      -0.321 -26.466   2.364  1.00 55.17           C  
ATOM   1028  CD  ARG B 134      -0.029 -27.808   3.021  1.00 55.17           C  
ATOM   1029  NE  ARG B 134      -0.118 -28.907   2.064  1.00 55.17           N  
ATOM   1030  NH1 ARG B 134       0.435 -30.553   3.588  1.00 55.17           N  
ATOM   1031  NH2 ARG B 134      -0.004 -31.105   1.407  1.00 55.17           N  
ATOM   1032  CZ  ARG B 134       0.105 -30.186   2.355  1.00 55.17           C  
ATOM   1033  N   GLU B 135      -1.460 -22.669   4.451  1.00 57.14           N  
ATOM   1034  CA  GLU B 135      -2.505 -22.074   5.279  1.00 57.14           C  
ATOM   1035  C   GLU B 135      -3.109 -20.845   4.606  1.00 57.14           C  
ATOM   1036  CB  GLU B 135      -1.953 -21.702   6.657  1.00 57.14           C  
ATOM   1037  O   GLU B 135      -4.326 -20.648   4.638  1.00 57.14           O  
ATOM   1038  CG  GLU B 135      -2.753 -22.279   7.816  1.00 57.14           C  
ATOM   1039  CD  GLU B 135      -2.174 -21.928   9.178  1.00 57.14           C  
ATOM   1040  OE1 GLU B 135      -2.789 -22.283  10.209  1.00 57.14           O  
ATOM   1041  OE2 GLU B 135      -1.096 -21.293   9.214  1.00 57.14           O  
ATOM   1042  N   HIS B 136      -2.222 -20.264   3.893  1.00 60.71           N  
ATOM   1043  CA  HIS B 136      -2.711 -19.052   3.245  1.00 60.71           C  
ATOM   1044  C   HIS B 136      -3.650 -19.386   2.090  1.00 60.71           C  
ATOM   1045  CB  HIS B 136      -1.542 -18.204   2.742  1.00 60.71           C  
ATOM   1046  O   HIS B 136      -4.710 -18.772   1.949  1.00 60.71           O  
ATOM   1047  CG  HIS B 136      -0.826 -17.465   3.828  1.00 60.71           C  
ATOM   1048  CD2 HIS B 136      -1.159 -17.244   5.121  1.00 60.71           C  
ATOM   1049  ND1 HIS B 136       0.390 -16.847   3.631  1.00 60.71           N  
ATOM   1050  CE1 HIS B 136       0.776 -16.278   4.760  1.00 60.71           C  
ATOM   1051  NE2 HIS B 136      -0.147 -16.503   5.680  1.00 60.71           N  
ATOM   1052  N   ALA B 137      -3.247 -20.347   1.276  1.00 64.57           N  
ATOM   1053  CA  ALA B 137      -4.098 -20.757   0.162  1.00 64.57           C  
ATOM   1054  C   ALA B 137      -5.415 -21.341   0.664  1.00 64.57           C  
ATOM   1055  CB  ALA B 137      -3.371 -21.771  -0.718  1.00 64.57           C  
ATOM   1056  O   ALA B 137      -6.477 -21.072   0.096  1.00 64.57           O  
ATOM   1057  N   LEU B 138      -5.314 -22.017   1.798  1.00 62.82           N  
ATOM   1058  CA  LEU B 138      -6.506 -22.594   2.409  1.00 62.82           C  
ATOM   1059  C   LEU B 138      -7.435 -21.501   2.926  1.00 62.82           C  
ATOM   1060  CB  LEU B 138      -6.121 -23.536   3.553  1.00 62.82           C  
ATOM   1061  O   LEU B 138      -8.648 -21.558   2.711  1.00 62.82           O  
ATOM   1062  CG  LEU B 138      -7.274 -24.246   4.264  1.00 62.82           C  
ATOM   1063  CD1 LEU B 138      -7.990 -25.188   3.302  1.00 62.82           C  
ATOM   1064  CD2 LEU B 138      -6.763 -25.006   5.484  1.00 62.82           C  
ATOM   1065  N   LEU B 139      -6.871 -20.547   3.442  1.00 58.96           N  
ATOM   1066  CA  LEU B 139      -7.660 -19.451   3.992  1.00 58.96           C  
ATOM   1067  C   LEU B 139      -8.347 -18.664   2.880  1.00 58.96           C  
ATOM   1068  CB  LEU B 139      -6.775 -18.517   4.822  1.00 58.96           C  
ATOM   1069  O   LEU B 139      -9.529 -18.331   2.989  1.00 58.96           O  
ATOM   1070  CG  LEU B 139      -6.886 -18.652   6.342  1.00 58.96           C  
ATOM   1071  CD1 LEU B 139      -5.498 -18.681   6.974  1.00 58.96           C  
ATOM   1072  CD2 LEU B 139      -7.719 -17.514   6.921  1.00 58.96           C  
ATOM   1073  N   ALA B 140      -7.601 -18.422   1.856  1.00 65.51           N  
ATOM   1074  CA  ALA B 140      -8.176 -17.696   0.726  1.00 65.51           C  
ATOM   1075  C   ALA B 140      -9.348 -18.463   0.121  1.00 65.51           C  
ATOM   1076  CB  ALA B 140      -7.110 -17.435  -0.336  1.00 65.51           C  
ATOM   1077  O   ALA B 140     -10.409 -17.888  -0.135  1.00 65.51           O  
ATOM   1078  N   PHE B 141      -9.138 -19.751   0.039  1.00 68.13           N  
ATOM   1079  CA  PHE B 141     -10.180 -20.590  -0.542  1.00 68.13           C  
ATOM   1080  C   PHE B 141     -11.405 -20.637   0.364  1.00 68.13           C  
ATOM   1081  CB  PHE B 141      -9.655 -22.007  -0.790  1.00 68.13           C  
ATOM   1082  O   PHE B 141     -12.539 -20.550  -0.111  1.00 68.13           O  
ATOM   1083  CG  PHE B 141     -10.539 -22.834  -1.685  1.00 68.13           C  
ATOM   1084  CD1 PHE B 141     -11.484 -23.698  -1.146  1.00 68.13           C  
ATOM   1085  CD2 PHE B 141     -10.425 -22.746  -3.066  1.00 68.13           C  
ATOM   1086  CE1 PHE B 141     -12.303 -24.464  -1.971  1.00 68.13           C  
ATOM   1087  CE2 PHE B 141     -11.241 -23.508  -3.898  1.00 68.13           C  
ATOM   1088  CZ  PHE B 141     -12.178 -24.367  -3.349  1.00 68.13           C  
ATOM   1089  N   THR B 142     -11.173 -20.696   1.619  1.00 63.54           N  
ATOM   1090  CA  THR B 142     -12.253 -20.770   2.597  1.00 63.54           C  
ATOM   1091  C   THR B 142     -13.028 -19.457   2.647  1.00 63.54           C  
ATOM   1092  CB  THR B 142     -11.714 -21.106   4.000  1.00 63.54           C  
ATOM   1093  O   THR B 142     -14.241 -19.454   2.865  1.00 63.54           O  
ATOM   1094  CG2 THR B 142     -12.854 -21.326   4.989  1.00 63.54           C  
ATOM   1095  OG1 THR B 142     -10.921 -22.297   3.929  1.00 63.54           O  
ATOM   1096  N   LEU B 143     -12.307 -18.374   2.241  1.00 60.64           N  
ATOM   1097  CA  LEU B 143     -12.933 -17.057   2.274  1.00 60.64           C  
ATOM   1098  C   LEU B 143     -13.667 -16.771   0.968  1.00 60.64           C  
ATOM   1099  CB  LEU B 143     -11.884 -15.971   2.532  1.00 60.64           C  
ATOM   1100  O   LEU B 143     -14.246 -15.695   0.799  1.00 60.64           O  
ATOM   1101  CG  LEU B 143     -11.278 -15.934   3.936  1.00 60.64           C  
ATOM   1102  CD1 LEU B 143     -10.126 -14.937   3.989  1.00 60.64           C  
ATOM   1103  CD2 LEU B 143     -12.343 -15.584   4.969  1.00 60.64           C  
ATOM   1104  N   GLY B 144     -13.616 -17.596   0.081  1.00 66.42           N  
ATOM   1105  CA  GLY B 144     -14.415 -17.487  -1.129  1.00 66.42           C  
ATOM   1106  C   GLY B 144     -13.635 -16.950  -2.314  1.00 66.42           C  
ATOM   1107  O   GLY B 144     -14.220 -16.579  -3.333  1.00 66.42           O  
ATOM   1108  N   VAL B 145     -12.347 -16.920  -2.133  1.00 76.01           N  
ATOM   1109  CA  VAL B 145     -11.516 -16.489  -3.252  1.00 76.01           C  
ATOM   1110  C   VAL B 145     -11.238 -17.673  -4.175  1.00 76.01           C  
ATOM   1111  CB  VAL B 145     -10.187 -15.869  -2.765  1.00 76.01           C  
ATOM   1112  O   VAL B 145     -10.478 -18.579  -3.822  1.00 76.01           O  
ATOM   1113  CG1 VAL B 145      -9.346 -15.396  -3.950  1.00 76.01           C  
ATOM   1114  CG2 VAL B 145     -10.458 -14.714  -1.804  1.00 76.01           C  
ATOM   1115  N   ARG B 146     -11.814 -17.628  -5.358  1.00 82.28           N  
ATOM   1116  CA  ARG B 146     -11.778 -18.797  -6.231  1.00 82.28           C  
ATOM   1117  C   ARG B 146     -10.724 -18.634  -7.321  1.00 82.28           C  
ATOM   1118  CB  ARG B 146     -13.150 -19.041  -6.862  1.00 82.28           C  
ATOM   1119  O   ARG B 146     -10.387 -19.595  -8.016  1.00 82.28           O  
ATOM   1120  CG  ARG B 146     -14.232 -19.412  -5.860  1.00 82.28           C  
ATOM   1121  CD  ARG B 146     -13.968 -20.769  -5.222  1.00 82.28           C  
ATOM   1122  NE  ARG B 146     -15.047 -21.160  -4.319  1.00 82.28           N  
ATOM   1123  NH1 ARG B 146     -13.921 -20.577  -2.388  1.00 82.28           N  
ATOM   1124  NH2 ARG B 146     -16.040 -21.444  -2.268  1.00 82.28           N  
ATOM   1125  CZ  ARG B 146     -15.000 -21.059  -2.994  1.00 82.28           C  
ATOM   1126  N   GLN B 147     -10.201 -17.431  -7.479  1.00 89.18           N  
ATOM   1127  CA  GLN B 147      -9.139 -17.209  -8.454  1.00 89.18           C  
ATOM   1128  C   GLN B 147      -7.794 -16.997  -7.764  1.00 89.18           C  
ATOM   1129  CB  GLN B 147      -9.468 -16.008  -9.343  1.00 89.18           C  
ATOM   1130  O   GLN B 147      -7.701 -16.244  -6.793  1.00 89.18           O  
ATOM   1131  CG  GLN B 147     -10.748 -16.172 -10.150  1.00 89.18           C  
ATOM   1132  CD  GLN B 147     -10.950 -15.062 -11.164  1.00 89.18           C  
ATOM   1133  NE2 GLN B 147     -11.918 -14.190 -10.904  1.00 89.18           N  
ATOM   1134  OE1 GLN B 147     -10.240 -14.987 -12.172  1.00 89.18           O  
ATOM   1135  N   LEU B 148      -6.785 -17.728  -8.279  1.00 90.40           N  
ATOM   1136  CA  LEU B 148      -5.466 -17.730  -7.655  1.00 90.40           C  
ATOM   1137  C   LEU B 148      -4.373 -17.507  -8.695  1.00 90.40           C  
ATOM   1138  CB  LEU B 148      -5.224 -19.050  -6.918  1.00 90.40           C  
ATOM   1139  O   LEU B 148      -4.462 -18.015  -9.815  1.00 90.40           O  
ATOM   1140  CG  LEU B 148      -3.896 -19.174  -6.169  1.00 90.40           C  
ATOM   1141  CD1 LEU B 148      -3.886 -18.255  -4.951  1.00 90.40           C  
ATOM   1142  CD2 LEU B 148      -3.648 -20.621  -5.755  1.00 90.40           C  
ATOM   1143  N   ILE B 149      -3.440 -16.651  -8.335  1.00 92.39           N  
ATOM   1144  CA  ILE B 149      -2.190 -16.497  -9.071  1.00 92.39           C  
ATOM   1145  C   ILE B 149      -1.014 -16.884  -8.177  1.00 92.39           C  
ATOM   1146  CB  ILE B 149      -2.014 -15.052  -9.590  1.00 92.39           C  
ATOM   1147  O   ILE B 149      -0.951 -16.482  -7.013  1.00 92.39           O  
ATOM   1148  CG1 ILE B 149      -3.162 -14.682 -10.537  1.00 92.39           C  
ATOM   1149  CG2 ILE B 149      -0.658 -14.889 -10.283  1.00 92.39           C  
ATOM   1150  CD1 ILE B 149      -3.243 -13.197 -10.860  1.00 92.39           C  
ATOM   1151  N   VAL B 150      -0.140 -17.697  -8.756  1.00 91.28           N  
ATOM   1152  CA  VAL B 150       1.053 -18.043  -7.990  1.00 91.28           C  
ATOM   1153  C   VAL B 150       2.271 -17.341  -8.585  1.00 91.28           C  
ATOM   1154  CB  VAL B 150       1.281 -19.571  -7.957  1.00 91.28           C  
ATOM   1155  O   VAL B 150       2.627 -17.574  -9.742  1.00 91.28           O  
ATOM   1156  CG1 VAL B 150       2.560 -19.909  -7.192  1.00 91.28           C  
ATOM   1157  CG2 VAL B 150       0.079 -20.277  -7.333  1.00 91.28           C  
ATOM   1158  N   ALA B 151       2.805 -16.500  -7.792  1.00 88.47           N  
ATOM   1159  CA  ALA B 151       4.045 -15.829  -8.173  1.00 88.47           C  
ATOM   1160  C   ALA B 151       5.248 -16.464  -7.481  1.00 88.47           C  
ATOM   1161  CB  ALA B 151       3.969 -14.341  -7.841  1.00 88.47           C  
ATOM   1162  O   ALA B 151       5.385 -16.379  -6.258  1.00 88.47           O  
ATOM   1163  N   VAL B 152       6.140 -17.112  -8.301  1.00 89.82           N  
ATOM   1164  CA  VAL B 152       7.361 -17.697  -7.756  1.00 89.82           C  
ATOM   1165  C   VAL B 152       8.462 -16.641  -7.706  1.00 89.82           C  
ATOM   1166  CB  VAL B 152       7.826 -18.914  -8.586  1.00 89.82           C  
ATOM   1167  O   VAL B 152       9.101 -16.352  -8.722  1.00 89.82           O  
ATOM   1168  CG1 VAL B 152       9.037 -19.580  -7.936  1.00 89.82           C  
ATOM   1169  CG2 VAL B 152       6.684 -19.916  -8.749  1.00 89.82           C  
ATOM   1170  N   ASN B 153       8.672 -16.190  -6.464  1.00 80.03           N  
ATOM   1171  CA  ASN B 153       9.519 -15.019  -6.259  1.00 80.03           C  
ATOM   1172  C   ASN B 153      10.969 -15.416  -5.997  1.00 80.03           C  
ATOM   1173  CB  ASN B 153       8.985 -14.166  -5.107  1.00 80.03           C  
ATOM   1174  O   ASN B 153      11.273 -16.598  -5.826  1.00 80.03           O  
ATOM   1175  CG  ASN B 153       9.594 -12.778  -5.078  1.00 80.03           C  
ATOM   1176  ND2 ASN B 153       9.556 -12.138  -3.915  1.00 80.03           N  
ATOM   1177  OD1 ASN B 153      10.094 -12.284  -6.092  1.00 80.03           O  
ATOM   1178  N   LYS B 154      11.904 -14.525  -6.118  1.00 74.51           N  
ATOM   1179  CA  LYS B 154      13.335 -14.638  -5.851  1.00 74.51           C  
ATOM   1180  C   LYS B 154      14.008 -15.579  -6.846  1.00 74.51           C  
ATOM   1181  CB  LYS B 154      13.577 -15.126  -4.422  1.00 74.51           C  
ATOM   1182  O   LYS B 154      14.861 -16.384  -6.467  1.00 74.51           O  
ATOM   1183  CG  LYS B 154      13.011 -14.207  -3.349  1.00 74.51           C  
ATOM   1184  CD  LYS B 154      13.466 -14.624  -1.957  1.00 74.51           C  
ATOM   1185  CE  LYS B 154      12.781 -13.803  -0.873  1.00 74.51           C  
ATOM   1186  NZ  LYS B 154      13.340 -14.095   0.480  1.00 74.51           N  
ATOM   1187  N   MET B 155      13.509 -15.558  -8.031  1.00 87.63           N  
ATOM   1188  CA  MET B 155      14.111 -16.396  -9.063  1.00 87.63           C  
ATOM   1189  C   MET B 155      15.526 -15.929  -9.387  1.00 87.63           C  
ATOM   1190  CB  MET B 155      13.255 -16.388 -10.331  1.00 87.63           C  
ATOM   1191  O   MET B 155      16.342 -16.706  -9.886  1.00 87.63           O  
ATOM   1192  CG  MET B 155      11.971 -17.193 -10.208  1.00 87.63           C  
ATOM   1193  SD  MET B 155      12.270 -18.911  -9.638  1.00 87.63           S  
ATOM   1194  CE  MET B 155      13.170 -19.571 -11.069  1.00 87.63           C  
ATOM   1195  N   ASP B 156      15.698 -14.669  -9.089  1.00 77.32           N  
ATOM   1196  CA  ASP B 156      17.046 -14.141  -9.281  1.00 77.32           C  
ATOM   1197  C   ASP B 156      18.043 -14.828  -8.351  1.00 77.32           C  
ATOM   1198  CB  ASP B 156      17.067 -12.628  -9.050  1.00 77.32           C  
ATOM   1199  O   ASP B 156      19.202 -15.033  -8.718  1.00 77.32           O  
ATOM   1200  CG  ASP B 156      16.459 -12.223  -7.719  1.00 77.32           C  
ATOM   1201  OD1 ASP B 156      15.278 -12.545  -7.465  1.00 77.32           O  
ATOM   1202  OD2 ASP B 156      17.166 -11.573  -6.919  1.00 77.32           O  
ATOM   1203  N   SER B 157      17.671 -15.282  -7.193  1.00 76.23           N  
ATOM   1204  CA  SER B 157      18.537 -15.906  -6.198  1.00 76.23           C  
ATOM   1205  C   SER B 157      18.893 -17.335  -6.592  1.00 76.23           C  
ATOM   1206  CB  SER B 157      17.868 -15.899  -4.823  1.00 76.23           C  
ATOM   1207  O   SER B 157      19.857 -17.905  -6.078  1.00 76.23           O  
ATOM   1208  OG  SER B 157      16.722 -16.734  -4.818  1.00 76.23           O  
ATOM   1209  N   VAL B 158      18.163 -17.971  -7.535  1.00 86.10           N  
ATOM   1210  CA  VAL B 158      18.464 -19.314  -8.021  1.00 86.10           C  
ATOM   1211  C   VAL B 158      18.839 -19.256  -9.500  1.00 86.10           C  
ATOM   1212  CB  VAL B 158      17.272 -20.274  -7.811  1.00 86.10           C  
ATOM   1213  O   VAL B 158      18.615 -20.215 -10.242  1.00 86.10           O  
ATOM   1214  CG1 VAL B 158      17.088 -20.589  -6.327  1.00 86.10           C  
ATOM   1215  CG2 VAL B 158      15.995 -19.674  -8.395  1.00 86.10           C  
ATOM   1216  N   LYS B 159      19.211 -18.056  -9.904  1.00 88.88           N  
ATOM   1217  CA  LYS B 159      19.715 -17.783 -11.246  1.00 88.88           C  
ATOM   1218  C   LYS B 159      18.713 -18.222 -12.310  1.00 88.88           C  
ATOM   1219  CB  LYS B 159      21.056 -18.483 -11.469  1.00 88.88           C  
ATOM   1220  O   LYS B 159      19.092 -18.824 -13.317  1.00 88.88           O  
ATOM   1221  CG  LYS B 159      22.165 -18.007 -10.541  1.00 88.88           C  
ATOM   1222  CD  LYS B 159      23.495 -18.670 -10.873  1.00 88.88           C  
ATOM   1223  CE  LYS B 159      24.593 -18.236  -9.912  1.00 88.88           C  
ATOM   1224  NZ  LYS B 159      25.902 -18.876 -10.240  1.00 88.88           N  
ATOM   1225  N   TRP B 160      17.443 -18.087 -11.979  1.00 91.96           N  
ATOM   1226  CA  TRP B 160      16.358 -18.372 -12.912  1.00 91.96           C  
ATOM   1227  C   TRP B 160      16.435 -19.810 -13.414  1.00 91.96           C  
ATOM   1228  CB  TRP B 160      16.398 -17.401 -14.095  1.00 91.96           C  
ATOM   1229  O   TRP B 160      16.242 -20.069 -14.605  1.00 91.96           O  
ATOM   1230  CG  TRP B 160      16.124 -15.975 -13.723  1.00 91.96           C  
ATOM   1231  CD1 TRP B 160      17.033 -15.043 -13.306  1.00 91.96           C  
ATOM   1232  CD2 TRP B 160      14.852 -15.320 -13.729  1.00 91.96           C  
ATOM   1233  CE2 TRP B 160      15.065 -13.990 -13.305  1.00 91.96           C  
ATOM   1234  CE3 TRP B 160      13.551 -15.729 -14.053  1.00 91.96           C  
ATOM   1235  NE1 TRP B 160      16.402 -13.847 -13.053  1.00 91.96           N  
ATOM   1236  CH2 TRP B 160      12.761 -13.491 -13.519  1.00 91.96           C  
ATOM   1237  CZ2 TRP B 160      14.023 -13.065 -13.196  1.00 91.96           C  
ATOM   1238  CZ3 TRP B 160      12.516 -14.808 -13.944  1.00 91.96           C  
ATOM   1239  N   ASP B 161      16.696 -20.671 -12.472  1.00 92.20           N  
ATOM   1240  CA  ASP B 161      16.845 -22.098 -12.741  1.00 92.20           C  
ATOM   1241  C   ASP B 161      15.503 -22.732 -13.099  1.00 92.20           C  
ATOM   1242  CB  ASP B 161      17.458 -22.811 -11.535  1.00 92.20           C  
ATOM   1243  O   ASP B 161      14.569 -22.719 -12.294  1.00 92.20           O  
ATOM   1244  CG  ASP B 161      17.764 -24.274 -11.803  1.00 92.20           C  
ATOM   1245  OD1 ASP B 161      17.054 -25.153 -11.270  1.00 92.20           O  
ATOM   1246  OD2 ASP B 161      18.727 -24.550 -12.551  1.00 92.20           O  
ATOM   1247  N   GLU B 162      15.440 -23.337 -14.297  1.00 94.32           N  
ATOM   1248  CA  GLU B 162      14.217 -23.944 -14.814  1.00 94.32           C  
ATOM   1249  C   GLU B 162      13.779 -25.124 -13.951  1.00 94.32           C  
ATOM   1250  CB  GLU B 162      14.412 -24.396 -16.264  1.00 94.32           C  
ATOM   1251  O   GLU B 162      12.596 -25.264 -13.636  1.00 94.32           O  
ATOM   1252  CG  GLU B 162      13.178 -25.040 -16.878  1.00 94.32           C  
ATOM   1253  CD  GLU B 162      13.370 -25.437 -18.333  1.00 94.32           C  
ATOM   1254  OE1 GLU B 162      12.394 -25.891 -18.973  1.00 94.32           O  
ATOM   1255  OE2 GLU B 162      14.506 -25.293 -18.838  1.00 94.32           O  
ATOM   1256  N   SER B 163      14.726 -25.995 -13.592  1.00 93.06           N  
ATOM   1257  CA  SER B 163      14.404 -27.176 -12.798  1.00 93.06           C  
ATOM   1258  C   SER B 163      13.793 -26.790 -11.455  1.00 93.06           C  
ATOM   1259  CB  SER B 163      15.655 -28.027 -12.572  1.00 93.06           C  
ATOM   1260  O   SER B 163      12.829 -27.412 -11.004  1.00 93.06           O  
ATOM   1261  OG  SER B 163      16.655 -27.283 -11.899  1.00 93.06           O  
ATOM   1262  N   ARG B 164      14.320 -25.784 -10.876  1.00 90.78           N  
ATOM   1263  CA  ARG B 164      13.804 -25.297  -9.601  1.00 90.78           C  
ATOM   1264  C   ARG B 164      12.374 -24.789  -9.747  1.00 90.78           C  
ATOM   1265  CB  ARG B 164      14.701 -24.188  -9.046  1.00 90.78           C  
ATOM   1266  O   ARG B 164      11.499 -25.147  -8.957  1.00 90.78           O  
ATOM   1267  CG  ARG B 164      14.234 -23.628  -7.712  1.00 90.78           C  
ATOM   1268  CD  ARG B 164      14.181 -24.704  -6.637  1.00 90.78           C  
ATOM   1269  NE  ARG B 164      13.796 -24.153  -5.341  1.00 90.78           N  
ATOM   1270  NH1 ARG B 164      13.542 -26.205  -4.310  1.00 90.78           N  
ATOM   1271  NH2 ARG B 164      13.163 -24.273  -3.136  1.00 90.78           N  
ATOM   1272  CZ  ARG B 164      13.501 -24.878  -4.265  1.00 90.78           C  
ATOM   1273  N   PHE B 165      12.127 -23.991 -10.760  1.00 93.03           N  
ATOM   1274  CA  PHE B 165      10.793 -23.465 -11.029  1.00 93.03           C  
ATOM   1275  C   PHE B 165       9.798 -24.598 -11.248  1.00 93.03           C  
ATOM   1276  CB  PHE B 165      10.815 -22.542 -12.252  1.00 93.03           C  
ATOM   1277  O   PHE B 165       8.712 -24.599 -10.665  1.00 93.03           O  
ATOM   1278  CG  PHE B 165       9.462 -21.999 -12.627  1.00 93.03           C  
ATOM   1279  CD1 PHE B 165       8.781 -22.495 -13.731  1.00 93.03           C  
ATOM   1280  CD2 PHE B 165       8.872 -20.992 -11.874  1.00 93.03           C  
ATOM   1281  CE1 PHE B 165       7.528 -21.994 -14.080  1.00 93.03           C  
ATOM   1282  CE2 PHE B 165       7.621 -20.487 -12.216  1.00 93.03           C  
ATOM   1283  CZ  PHE B 165       6.952 -20.989 -13.321  1.00 93.03           C  
ATOM   1284  N   GLN B 166      10.192 -25.608 -12.044  1.00 93.36           N  
ATOM   1285  CA  GLN B 166       9.310 -26.728 -12.354  1.00 93.36           C  
ATOM   1286  C   GLN B 166       9.001 -27.548 -11.104  1.00 93.36           C  
ATOM   1287  CB  GLN B 166       9.934 -27.623 -13.427  1.00 93.36           C  
ATOM   1288  O   GLN B 166       7.879 -28.029 -10.933  1.00 93.36           O  
ATOM   1289  CG  GLN B 166      10.021 -26.968 -14.799  1.00 93.36           C  
ATOM   1290  CD  GLN B 166       8.659 -26.610 -15.365  1.00 93.36           C  
ATOM   1291  NE2 GLN B 166       8.627 -25.617 -16.247  1.00 93.36           N  
ATOM   1292  OE1 GLN B 166       7.646 -27.222 -15.013  1.00 93.36           O  
ATOM   1293  N   GLU B 167       9.956 -27.675 -10.270  1.00 91.07           N  
ATOM   1294  CA  GLU B 167       9.749 -28.374  -9.005  1.00 91.07           C  
ATOM   1295  C   GLU B 167       8.719 -27.655  -8.139  1.00 91.07           C  
ATOM   1296  CB  GLU B 167      11.071 -28.512  -8.245  1.00 91.07           C  
ATOM   1297  O   GLU B 167       7.815 -28.286  -7.587  1.00 91.07           O  
ATOM   1298  CG  GLU B 167      10.954 -29.294  -6.945  1.00 91.07           C  
ATOM   1299  CD  GLU B 167      12.251 -29.340  -6.154  1.00 91.07           C  
ATOM   1300  OE1 GLU B 167      12.238 -29.811  -4.994  1.00 91.07           O  
ATOM   1301  OE2 GLU B 167      13.289 -28.901  -6.698  1.00 91.07           O  
ATOM   1302  N   ILE B 168       8.848 -26.400  -8.102  1.00 89.09           N  
ATOM   1303  CA  ILE B 168       7.942 -25.594  -7.291  1.00 89.09           C  
ATOM   1304  C   ILE B 168       6.534 -25.650  -7.879  1.00 89.09           C  
ATOM   1305  CB  ILE B 168       8.424 -24.129  -7.191  1.00 89.09           C  
ATOM   1306  O   ILE B 168       5.555 -25.807  -7.147  1.00 89.09           O  
ATOM   1307  CG1 ILE B 168       9.723 -24.048  -6.380  1.00 89.09           C  
ATOM   1308  CG2 ILE B 168       7.337 -23.244  -6.574  1.00 89.09           C  
ATOM   1309  CD1 ILE B 168      10.382 -22.676  -6.403  1.00 89.09           C  
ATOM   1310  N   VAL B 169       6.463 -25.578  -9.195  1.00 91.98           N  
ATOM   1311  CA  VAL B 169       5.176 -25.657  -9.878  1.00 91.98           C  
ATOM   1312  C   VAL B 169       4.506 -26.993  -9.567  1.00 91.98           C  
ATOM   1313  CB  VAL B 169       5.333 -25.482 -11.405  1.00 91.98           C  
ATOM   1314  O   VAL B 169       3.323 -27.037  -9.222  1.00 91.98           O  
ATOM   1315  CG1 VAL B 169       4.034 -25.841 -12.126  1.00 91.98           C  
ATOM   1316  CG2 VAL B 169       5.754 -24.052 -11.738  1.00 91.98           C  
ATOM   1317  N   LYS B 170       5.255 -28.035  -9.632  1.00 90.25           N  
ATOM   1318  CA  LYS B 170       4.722 -29.370  -9.375  1.00 90.25           C  
ATOM   1319  C   LYS B 170       4.213 -29.493  -7.942  1.00 90.25           C  
ATOM   1320  CB  LYS B 170       5.786 -30.435  -9.647  1.00 90.25           C  
ATOM   1321  O   LYS B 170       3.071 -29.897  -7.715  1.00 90.25           O  
ATOM   1322  CG  LYS B 170       5.278 -31.863  -9.519  1.00 90.25           C  
ATOM   1323  CD  LYS B 170       6.369 -32.875  -9.847  1.00 90.25           C  
ATOM   1324  CE  LYS B 170       5.885 -34.305  -9.645  1.00 90.25           C  
ATOM   1325  NZ  LYS B 170       6.945 -35.301  -9.984  1.00 90.25           N  
ATOM   1326  N   GLU B 171       5.019 -29.103  -7.000  1.00 86.36           N  
ATOM   1327  CA  GLU B 171       4.676 -29.242  -5.588  1.00 86.36           C  
ATOM   1328  C   GLU B 171       3.509 -28.333  -5.212  1.00 86.36           C  
ATOM   1329  CB  GLU B 171       5.888 -28.933  -4.706  1.00 86.36           C  
ATOM   1330  O   GLU B 171       2.587 -28.755  -4.510  1.00 86.36           O  
ATOM   1331  CG  GLU B 171       6.978 -29.994  -4.765  1.00 86.36           C  
ATOM   1332  CD  GLU B 171       6.557 -31.320  -4.150  1.00 86.36           C  
ATOM   1333  OE1 GLU B 171       7.046 -32.380  -4.602  1.00 86.36           O  
ATOM   1334  OE2 GLU B 171       5.731 -31.298  -3.211  1.00 86.36           O  
ATOM   1335  N   THR B 172       3.566 -27.130  -5.766  1.00 87.40           N  
ATOM   1336  CA  THR B 172       2.505 -26.179  -5.452  1.00 87.40           C  
ATOM   1337  C   THR B 172       1.192 -26.598  -6.107  1.00 87.40           C  
ATOM   1338  CB  THR B 172       2.878 -24.756  -5.908  1.00 87.40           C  
ATOM   1339  O   THR B 172       0.120 -26.431  -5.523  1.00 87.40           O  
ATOM   1340  CG2 THR B 172       1.817 -23.746  -5.484  1.00 87.40           C  
ATOM   1341  OG1 THR B 172       4.134 -24.387  -5.324  1.00 87.40           O  
ATOM   1342  N   SER B 173       1.275 -27.157  -7.313  1.00 90.04           N  
ATOM   1343  CA  SER B 173       0.088 -27.652  -8.002  1.00 90.04           C  
ATOM   1344  C   SER B 173      -0.605 -28.745  -7.195  1.00 90.04           C  
ATOM   1345  CB  SER B 173       0.455 -28.185  -9.387  1.00 90.04           C  
ATOM   1346  O   SER B 173      -1.832 -28.753  -7.076  1.00 90.04           O  
ATOM   1347  OG  SER B 173       0.862 -27.130 -10.241  1.00 90.04           O  
ATOM   1348  N   ASN B 174       0.170 -29.605  -6.647  1.00 86.17           N  
ATOM   1349  CA  ASN B 174      -0.383 -30.680  -5.830  1.00 86.17           C  
ATOM   1350  C   ASN B 174      -1.050 -30.139  -4.569  1.00 86.17           C  
ATOM   1351  CB  ASN B 174       0.706 -31.690  -5.463  1.00 86.17           C  
ATOM   1352  O   ASN B 174      -2.152 -30.562  -4.214  1.00 86.17           O  
ATOM   1353  CG  ASN B 174       1.133 -32.543  -6.642  1.00 86.17           C  
ATOM   1354  ND2 ASN B 174       2.308 -33.152  -6.539  1.00 86.17           N  
ATOM   1355  OD1 ASN B 174       0.413 -32.651  -7.638  1.00 86.17           O  
ATOM   1356  N   PHE B 175      -0.425 -29.197  -4.121  1.00 82.78           N  
ATOM   1357  CA  PHE B 175      -0.893 -28.613  -2.870  1.00 82.78           C  
ATOM   1358  C   PHE B 175      -2.197 -27.855  -3.081  1.00 82.78           C  
ATOM   1359  CB  PHE B 175       0.169 -27.679  -2.281  1.00 82.78           C  
ATOM   1360  O   PHE B 175      -3.166 -28.058  -2.346  1.00 82.78           O  
ATOM   1361  CG  PHE B 175      -0.325 -26.852  -1.125  1.00 82.78           C  
ATOM   1362  CD1 PHE B 175      -0.606 -25.501  -1.288  1.00 82.78           C  
ATOM   1363  CD2 PHE B 175      -0.507 -27.425   0.127  1.00 82.78           C  
ATOM   1364  CE1 PHE B 175      -1.063 -24.733  -0.220  1.00 82.78           C  
ATOM   1365  CE2 PHE B 175      -0.964 -26.664   1.199  1.00 82.78           C  
ATOM   1366  CZ  PHE B 175      -1.240 -25.318   1.024  1.00 82.78           C  
ATOM   1367  N   ILE B 176      -2.273 -27.010  -4.027  1.00 86.15           N  
ATOM   1368  CA  ILE B 176      -3.451 -26.174  -4.224  1.00 86.15           C  
ATOM   1369  C   ILE B 176      -4.623 -27.035  -4.690  1.00 86.15           C  
ATOM   1370  CB  ILE B 176      -3.178 -25.044  -5.242  1.00 86.15           C  
ATOM   1371  O   ILE B 176      -5.784 -26.704  -4.438  1.00 86.15           O  
ATOM   1372  CG1 ILE B 176      -2.754 -25.632  -6.593  1.00 86.15           C  
ATOM   1373  CG2 ILE B 176      -2.116 -24.080  -4.707  1.00 86.15           C  
ATOM   1374  CD1 ILE B 176      -2.641 -24.603  -7.709  1.00 86.15           C  
ATOM   1375  N   LYS B 177      -4.284 -28.134  -5.417  1.00 86.76           N  
ATOM   1376  CA  LYS B 177      -5.319 -29.094  -5.787  1.00 86.76           C  
ATOM   1377  C   LYS B 177      -5.996 -29.677  -4.550  1.00 86.76           C  
ATOM   1378  CB  LYS B 177      -4.729 -30.218  -6.640  1.00 86.76           C  
ATOM   1379  O   LYS B 177      -7.220 -29.820  -4.514  1.00 86.76           O  
ATOM   1380  CG  LYS B 177      -5.772 -31.107  -7.301  1.00 86.76           C  
ATOM   1381  CD  LYS B 177      -5.128 -32.130  -8.228  1.00 86.76           C  
ATOM   1382  CE  LYS B 177      -6.169 -33.040  -8.867  1.00 86.76           C  
ATOM   1383  NZ  LYS B 177      -5.546 -34.018  -9.808  1.00 86.76           N  
ATOM   1384  N   LYS B 178      -5.245 -29.904  -3.517  1.00 80.90           N  
ATOM   1385  CA  LYS B 178      -5.771 -30.457  -2.273  1.00 80.90           C  
ATOM   1386  C   LYS B 178      -6.623 -29.430  -1.533  1.00 80.90           C  
ATOM   1387  CB  LYS B 178      -4.630 -30.936  -1.374  1.00 80.90           C  
ATOM   1388  O   LYS B 178      -7.583 -29.790  -0.848  1.00 80.90           O  
ATOM   1389  CG  LYS B 178      -3.984 -32.235  -1.833  1.00 80.90           C  
ATOM   1390  CD  LYS B 178      -2.902 -32.694  -0.864  1.00 80.90           C  
ATOM   1391  CE  LYS B 178      -2.207 -33.956  -1.358  1.00 80.90           C  
ATOM   1392  NZ  LYS B 178      -1.094 -34.367  -0.451  1.00 80.90           N  
ATOM   1393  N   VAL B 179      -6.254 -28.255  -1.656  1.00 77.17           N  
ATOM   1394  CA  VAL B 179      -6.999 -27.175  -1.019  1.00 77.17           C  
ATOM   1395  C   VAL B 179      -8.344 -26.990  -1.720  1.00 77.17           C  
ATOM   1396  CB  VAL B 179      -6.204 -25.850  -1.034  1.00 77.17           C  
ATOM   1397  O   VAL B 179      -9.361 -26.742  -1.069  1.00 77.17           O  
ATOM   1398  CG1 VAL B 179      -7.080 -24.689  -0.569  1.00 77.17           C  
ATOM   1399  CG2 VAL B 179      -4.957 -25.967  -0.160  1.00 77.17           C  
ATOM   1400  N   GLY B 180      -8.328 -27.168  -3.082  1.00 82.69           N  
ATOM   1401  CA  GLY B 180      -9.584 -27.041  -3.804  1.00 82.69           C  
ATOM   1402  C   GLY B 180      -9.453 -26.252  -5.094  1.00 82.69           C  
ATOM   1403  O   GLY B 180     -10.401 -26.173  -5.877  1.00 82.69           O  
ATOM   1404  N   TYR B 181      -8.272 -25.717  -5.334  1.00 88.46           N  
ATOM   1405  CA  TYR B 181      -8.043 -24.993  -6.580  1.00 88.46           C  
ATOM   1406  C   TYR B 181      -7.733 -25.955  -7.721  1.00 88.46           C  
ATOM   1407  CB  TYR B 181      -6.897 -23.991  -6.416  1.00 88.46           C  
ATOM   1408  O   TYR B 181      -7.150 -27.019  -7.503  1.00 88.46           O  
ATOM   1409  CG  TYR B 181      -7.249 -22.800  -5.558  1.00 88.46           C  
ATOM   1410  CD1 TYR B 181      -8.008 -21.749  -6.067  1.00 88.46           C  
ATOM   1411  CD2 TYR B 181      -6.823 -22.724  -4.236  1.00 88.46           C  
ATOM   1412  CE1 TYR B 181      -8.333 -20.649  -5.280  1.00 88.46           C  
ATOM   1413  CE2 TYR B 181      -7.143 -21.629  -3.440  1.00 88.46           C  
ATOM   1414  OH  TYR B 181      -8.216 -19.512  -3.186  1.00 88.46           O  
ATOM   1415  CZ  TYR B 181      -7.897 -20.598  -3.970  1.00 88.46           C  
ATOM   1416  N   ASN B 182      -8.181 -25.610  -8.914  1.00 91.55           N  
ATOM   1417  CA  ASN B 182      -7.775 -26.320 -10.122  1.00 91.55           C  
ATOM   1418  C   ASN B 182      -6.485 -25.746 -10.702  1.00 91.55           C  
ATOM   1419  CB  ASN B 182      -8.891 -26.282 -11.168  1.00 91.55           C  
ATOM   1420  O   ASN B 182      -6.484 -24.645 -11.254  1.00 91.55           O  
ATOM   1421  CG  ASN B 182      -8.570 -27.114 -12.394  1.00 91.55           C  
ATOM   1422  ND2 ASN B 182      -9.496 -27.150 -13.345  1.00 91.55           N  
ATOM   1423  OD1 ASN B 182      -7.500 -27.721 -12.485  1.00 91.55           O  
ATOM   1424  N   PRO B 183      -5.417 -26.560 -10.665  1.00 93.38           N  
ATOM   1425  CA  PRO B 183      -4.115 -26.063 -11.117  1.00 93.38           C  
ATOM   1426  C   PRO B 183      -4.142 -25.565 -12.560  1.00 93.38           C  
ATOM   1427  CB  PRO B 183      -3.204 -27.285 -10.978  1.00 93.38           C  
ATOM   1428  O   PRO B 183      -3.341 -24.705 -12.935  1.00 93.38           O  
ATOM   1429  CG  PRO B 183      -3.833 -28.111  -9.903  1.00 93.38           C  
ATOM   1430  CD  PRO B 183      -5.323 -27.946  -9.986  1.00 93.38           C  
ATOM   1431  N   LYS B 184      -5.044 -26.020 -13.333  1.00 93.32           N  
ATOM   1432  CA  LYS B 184      -5.145 -25.618 -14.733  1.00 93.32           C  
ATOM   1433  C   LYS B 184      -5.651 -24.184 -14.859  1.00 93.32           C  
ATOM   1434  CB  LYS B 184      -6.067 -26.568 -15.499  1.00 93.32           C  
ATOM   1435  O   LYS B 184      -5.500 -23.557 -15.909  1.00 93.32           O  
ATOM   1436  CG  LYS B 184      -5.497 -27.967 -15.687  1.00 93.32           C  
ATOM   1437  CD  LYS B 184      -6.412 -28.833 -16.542  1.00 93.32           C  
ATOM   1438  CE  LYS B 184      -5.841 -30.232 -16.734  1.00 93.32           C  
ATOM   1439  NZ  LYS B 184      -6.739 -31.088 -17.566  1.00 93.32           N  
ATOM   1440  N   THR B 185      -6.253 -23.708 -13.842  1.00 93.84           N  
ATOM   1441  CA  THR B 185      -6.818 -22.363 -13.859  1.00 93.84           C  
ATOM   1442  C   THR B 185      -5.893 -21.378 -13.150  1.00 93.84           C  
ATOM   1443  CB  THR B 185      -8.208 -22.334 -13.197  1.00 93.84           C  
ATOM   1444  O   THR B 185      -6.238 -20.207 -12.981  1.00 93.84           O  
ATOM   1445  CG2 THR B 185      -9.138 -23.368 -13.823  1.00 93.84           C  
ATOM   1446  OG1 THR B 185      -8.071 -22.615 -11.799  1.00 93.84           O  
ATOM   1447  N   VAL B 186      -4.764 -21.830 -12.729  1.00 95.15           N  
ATOM   1448  CA  VAL B 186      -3.880 -20.999 -11.918  1.00 95.15           C  
ATOM   1449  C   VAL B 186      -2.598 -20.699 -12.691  1.00 95.15           C  
ATOM   1450  CB  VAL B 186      -3.544 -21.676 -10.570  1.00 95.15           C  
ATOM   1451  O   VAL B 186      -1.813 -21.606 -12.979  1.00 95.15           O  
ATOM   1452  CG1 VAL B 186      -2.598 -20.802  -9.748  1.00 95.15           C  
ATOM   1453  CG2 VAL B 186      -4.822 -21.968  -9.787  1.00 95.15           C  
ATOM   1454  N   PRO B 187      -2.367 -19.466 -12.982  1.00 95.70           N  
ATOM   1455  CA  PRO B 187      -1.101 -19.111 -13.627  1.00 95.70           C  
ATOM   1456  C   PRO B 187       0.079 -19.125 -12.658  1.00 95.70           C  
ATOM   1457  CB  PRO B 187      -1.358 -17.696 -14.153  1.00 95.70           C  
ATOM   1458  O   PRO B 187      -0.037 -18.639 -11.530  1.00 95.70           O  
ATOM   1459  CG  PRO B 187      -2.481 -17.175 -13.315  1.00 95.70           C  
ATOM   1460  CD  PRO B 187      -3.261 -18.343 -12.784  1.00 95.70           C  
ATOM   1461  N   PHE B 188       1.185 -19.736 -13.074  1.00 95.52           N  
ATOM   1462  CA  PHE B 188       2.451 -19.689 -12.351  1.00 95.52           C  
ATOM   1463  C   PHE B 188       3.424 -18.729 -13.025  1.00 95.52           C  
ATOM   1464  CB  PHE B 188       3.071 -21.086 -12.259  1.00 95.52           C  
ATOM   1465  O   PHE B 188       3.786 -18.919 -14.188  1.00 95.52           O  
ATOM   1466  CG  PHE B 188       2.358 -22.005 -11.304  1.00 95.52           C  
ATOM   1467  CD1 PHE B 188       2.855 -22.222 -10.024  1.00 95.52           C  
ATOM   1468  CD2 PHE B 188       1.190 -22.652 -11.686  1.00 95.52           C  
ATOM   1469  CE1 PHE B 188       2.197 -23.072  -9.138  1.00 95.52           C  
ATOM   1470  CE2 PHE B 188       0.527 -23.503 -10.806  1.00 95.52           C  
ATOM   1471  CZ  PHE B 188       1.033 -23.712  -9.533  1.00 95.52           C  
ATOM   1472  N   VAL B 189       3.821 -17.720 -12.263  1.00 94.02           N  
ATOM   1473  CA  VAL B 189       4.641 -16.674 -12.866  1.00 94.02           C  
ATOM   1474  C   VAL B 189       5.961 -16.551 -12.108  1.00 94.02           C  
ATOM   1475  CB  VAL B 189       3.907 -15.315 -12.882  1.00 94.02           C  
ATOM   1476  O   VAL B 189       5.977 -16.176 -10.933  1.00 94.02           O  
ATOM   1477  CG1 VAL B 189       4.700 -14.281 -13.679  1.00 94.02           C  
ATOM   1478  CG2 VAL B 189       2.501 -15.475 -13.458  1.00 94.02           C  
ATOM   1479  N   PRO B 190       7.119 -16.850 -12.789  1.00 94.13           N  
ATOM   1480  CA  PRO B 190       8.403 -16.575 -12.140  1.00 94.13           C  
ATOM   1481  C   PRO B 190       8.732 -15.085 -12.090  1.00 94.13           C  
ATOM   1482  CB  PRO B 190       9.409 -17.328 -13.014  1.00 94.13           C  
ATOM   1483  O   PRO B 190       8.670 -14.401 -13.115  1.00 94.13           O  
ATOM   1484  CG  PRO B 190       8.786 -17.359 -14.373  1.00 94.13           C  
ATOM   1485  CD  PRO B 190       7.293 -17.401 -14.212  1.00 94.13           C  
ATOM   1486  N   ILE B 191       9.115 -14.657 -10.858  1.00 84.15           N  
ATOM   1487  CA  ILE B 191       9.370 -13.225 -10.745  1.00 84.15           C  
ATOM   1488  C   ILE B 191      10.586 -12.986  -9.852  1.00 84.15           C  
ATOM   1489  CB  ILE B 191       8.140 -12.474 -10.188  1.00 84.15           C  
ATOM   1490  O   ILE B 191      11.084 -13.914  -9.210  1.00 84.15           O  
ATOM   1491  CG1 ILE B 191       7.824 -12.948  -8.765  1.00 84.15           C  
ATOM   1492  CG2 ILE B 191       6.931 -12.662 -11.109  1.00 84.15           C  
ATOM   1493  CD1 ILE B 191       6.797 -12.089  -8.040  1.00 84.15           C  
ATOM   1494  N   SER B 192      11.108 -11.850  -9.934  1.00 72.95           N  
ATOM   1495  CA  SER B 192      11.990 -11.265  -8.929  1.00 72.95           C  
ATOM   1496  C   SER B 192      11.423  -9.955  -8.391  1.00 72.95           C  
ATOM   1497  CB  SER B 192      13.383 -11.025  -9.512  1.00 72.95           C  
ATOM   1498  O   SER B 192      11.490  -8.922  -9.060  1.00 72.95           O  
ATOM   1499  OG  SER B 192      14.190 -10.295  -8.604  1.00 72.95           O  
ATOM   1500  N   GLY B 193      10.806 -10.123  -7.137  1.00 61.60           N  
ATOM   1501  CA  GLY B 193      10.251  -8.930  -6.517  1.00 61.60           C  
ATOM   1502  C   GLY B 193      11.288  -7.851  -6.266  1.00 61.60           C  
ATOM   1503  O   GLY B 193      10.993  -6.660  -6.386  1.00 61.60           O  
ATOM   1504  N   TRP B 194      12.425  -8.291  -6.069  1.00 50.72           N  
ATOM   1505  CA  TRP B 194      13.519  -7.373  -5.767  1.00 50.72           C  
ATOM   1506  C   TRP B 194      13.905  -6.561  -6.998  1.00 50.72           C  
ATOM   1507  CB  TRP B 194      14.736  -8.140  -5.244  1.00 50.72           C  
ATOM   1508  O   TRP B 194      14.026  -5.335  -6.928  1.00 50.72           O  
ATOM   1509  CG  TRP B 194      15.894  -7.264  -4.869  1.00 50.72           C  
ATOM   1510  CD1 TRP B 194      17.033  -7.049  -5.593  1.00 50.72           C  
ATOM   1511  CD2 TRP B 194      16.025  -6.487  -3.675  1.00 50.72           C  
ATOM   1512  CE2 TRP B 194      17.271  -5.825  -3.742  1.00 50.72           C  
ATOM   1513  CE3 TRP B 194      15.209  -6.286  -2.553  1.00 50.72           C  
ATOM   1514  NE1 TRP B 194      17.866  -6.185  -4.921  1.00 50.72           N  
ATOM   1515  CH2 TRP B 194      16.903  -4.796  -1.642  1.00 50.72           C  
ATOM   1516  CZ2 TRP B 194      17.721  -4.975  -2.728  1.00 50.72           C  
ATOM   1517  CZ3 TRP B 194      15.659  -5.440  -1.546  1.00 50.72           C  
ATOM   1518  N   ASN B 195      14.071  -7.216  -8.189  1.00 57.46           N  
ATOM   1519  CA  ASN B 195      14.508  -6.553  -9.413  1.00 57.46           C  
ATOM   1520  C   ASN B 195      13.322  -6.064 -10.240  1.00 57.46           C  
ATOM   1521  CB  ASN B 195      15.386  -7.490 -10.246  1.00 57.46           C  
ATOM   1522  O   ASN B 195      13.501  -5.350 -11.228  1.00 57.46           O  
ATOM   1523  CG  ASN B 195      16.706  -7.807  -9.572  1.00 57.46           C  
ATOM   1524  ND2 ASN B 195      17.193  -9.027  -9.764  1.00 57.46           N  
ATOM   1525  OD1 ASN B 195      17.284  -6.962  -8.883  1.00 57.46           O  
ATOM   1526  N   GLY B 196      12.164  -6.476  -9.745  1.00 59.79           N  
ATOM   1527  CA  GLY B 196      10.983  -6.131 -10.521  1.00 59.79           C  
ATOM   1528  C   GLY B 196      10.916  -6.848 -11.856  1.00 59.79           C  
ATOM   1529  O   GLY B 196      10.289  -6.360 -12.799  1.00 59.79           O  
ATOM   1530  N   ASP B 197      11.591  -8.014 -11.976  1.00 72.22           N  
ATOM   1531  CA  ASP B 197      11.683  -8.768 -13.223  1.00 72.22           C  
ATOM   1532  C   ASP B 197      10.437  -9.623 -13.440  1.00 72.22           C  
ATOM   1533  CB  ASP B 197      12.933  -9.650 -13.226  1.00 72.22           C  
ATOM   1534  O   ASP B 197       9.946 -10.263 -12.508  1.00 72.22           O  
ATOM   1535  CG  ASP B 197      14.016  -9.141 -14.161  1.00 72.22           C  
ATOM   1536  OD1 ASP B 197      13.852  -8.049 -14.747  1.00 72.22           O  
ATOM   1537  OD2 ASP B 197      15.042  -9.838 -14.315  1.00 72.22           O  
ATOM   1538  N   ASN B 198       9.877  -9.601 -14.599  1.00 84.31           N  
ATOM   1539  CA  ASN B 198       8.740 -10.380 -15.078  1.00 84.31           C  
ATOM   1540  C   ASN B 198       7.452  -9.995 -14.354  1.00 84.31           C  
ATOM   1541  CB  ASN B 198       9.011 -11.877 -14.920  1.00 84.31           C  
ATOM   1542  O   ASN B 198       6.538 -10.812 -14.230  1.00 84.31           O  
ATOM   1543  CG  ASN B 198       8.233 -12.719 -15.913  1.00 84.31           C  
ATOM   1544  ND2 ASN B 198       7.833 -13.914 -15.492  1.00 84.31           N  
ATOM   1545  OD1 ASN B 198       7.994 -12.300 -17.048  1.00 84.31           O  
ATOM   1546  N   MET B 199       7.378  -8.766 -13.803  1.00 75.73           N  
ATOM   1547  CA  MET B 199       6.186  -8.262 -13.127  1.00 75.73           C  
ATOM   1548  C   MET B 199       5.289  -7.503 -14.099  1.00 75.73           C  
ATOM   1549  CB  MET B 199       6.574  -7.356 -11.957  1.00 75.73           C  
ATOM   1550  O   MET B 199       4.115  -7.840 -14.260  1.00 75.73           O  
ATOM   1551  CG  MET B 199       7.325  -8.074 -10.848  1.00 75.73           C  
ATOM   1552  SD  MET B 199       7.209  -7.199  -9.239  1.00 75.73           S  
ATOM   1553  CE  MET B 199       8.101  -5.672  -9.640  1.00 75.73           C  
ATOM   1554  N   ILE B 200       5.860  -6.555 -14.830  1.00 69.97           N  
ATOM   1555  CA  ILE B 200       5.148  -5.758 -15.823  1.00 69.97           C  
ATOM   1556  C   ILE B 200       5.673  -6.085 -17.220  1.00 69.97           C  
ATOM   1557  CB  ILE B 200       5.285  -4.246 -15.539  1.00 69.97           C  
ATOM   1558  O   ILE B 200       4.893  -6.347 -18.138  1.00 69.97           O  
ATOM   1559  CG1 ILE B 200       4.762  -3.916 -14.136  1.00 69.97           C  
ATOM   1560  CG2 ILE B 200       4.550  -3.427 -16.604  1.00 69.97           C  
ATOM   1561  CD1 ILE B 200       4.932  -2.456 -13.739  1.00 69.97           C  
ATOM   1562  N   GLU B 201       7.012  -6.164 -17.368  1.00 72.69           N  
ATOM   1563  CA  GLU B 201       7.670  -6.528 -18.619  1.00 72.69           C  
ATOM   1564  C   GLU B 201       8.246  -7.939 -18.550  1.00 72.69           C  
ATOM   1565  CB  GLU B 201       8.775  -5.524 -18.957  1.00 72.69           C  
ATOM   1566  O   GLU B 201       8.764  -8.353 -17.511  1.00 72.69           O  
ATOM   1567  CG  GLU B 201       8.269  -4.109 -19.197  1.00 72.69           C  
ATOM   1568  CD  GLU B 201       9.384  -3.109 -19.458  1.00 72.69           C  
ATOM   1569  OE1 GLU B 201       9.084  -1.932 -19.762  1.00 72.69           O  
ATOM   1570  OE2 GLU B 201      10.566  -3.506 -19.359  1.00 72.69           O  
ATOM   1571  N   ALA B 202       8.128  -8.639 -19.702  1.00 84.29           N  
ATOM   1572  CA  ALA B 202       8.647 -10.003 -19.762  1.00 84.29           C  
ATOM   1573  C   ALA B 202      10.146 -10.033 -19.479  1.00 84.29           C  
ATOM   1574  CB  ALA B 202       8.353 -10.624 -21.126  1.00 84.29           C  
ATOM   1575  O   ALA B 202      10.884  -9.146 -19.915  1.00 84.29           O  
ATOM   1576  N   THR B 203      10.527 -11.056 -18.765  1.00 84.30           N  
ATOM   1577  CA  THR B 203      11.929 -11.178 -18.382  1.00 84.30           C  
ATOM   1578  C   THR B 203      12.766 -11.692 -19.550  1.00 84.30           C  
ATOM   1579  CB  THR B 203      12.098 -12.118 -17.173  1.00 84.30           C  
ATOM   1580  O   THR B 203      12.293 -12.501 -20.351  1.00 84.30           O  
ATOM   1581  CG2 THR B 203      11.605 -13.524 -17.497  1.00 84.30           C  
ATOM   1582  OG1 THR B 203      13.484 -12.180 -16.814  1.00 84.30           O  
ATOM   1583  N   THR B 204      13.991 -11.270 -19.597  1.00 86.34           N  
ATOM   1584  CA  THR B 204      14.966 -11.814 -20.536  1.00 86.34           C  
ATOM   1585  C   THR B 204      15.900 -12.797 -19.836  1.00 86.34           C  
ATOM   1586  CB  THR B 204      15.794 -10.694 -21.193  1.00 86.34           C  
ATOM   1587  O   THR B 204      16.753 -13.414 -20.477  1.00 86.34           O  
ATOM   1588  CG2 THR B 204      14.910  -9.779 -22.035  1.00 86.34           C  
ATOM   1589  OG1 THR B 204      16.432  -9.917 -20.172  1.00 86.34           O  
ATOM   1590  N   ASN B 205      15.762 -13.062 -18.577  1.00 88.83           N  
ATOM   1591  CA  ASN B 205      16.653 -13.888 -17.769  1.00 88.83           C  
ATOM   1592  C   ASN B 205      16.205 -15.347 -17.754  1.00 88.83           C  
ATOM   1593  CB  ASN B 205      16.741 -13.346 -16.341  1.00 88.83           C  
ATOM   1594  O   ASN B 205      16.914 -16.214 -17.240  1.00 88.83           O  
ATOM   1595  CG  ASN B 205      17.461 -12.014 -16.266  1.00 88.83           C  
ATOM   1596  ND2 ASN B 205      16.936 -11.100 -15.458  1.00 88.83           N  
ATOM   1597  OD1 ASN B 205      18.481 -11.808 -16.929  1.00 88.83           O  
ATOM   1598  N   ALA B 206      15.042 -15.605 -18.262  1.00 91.76           N  
ATOM   1599  CA  ALA B 206      14.522 -16.970 -18.291  1.00 91.76           C  
ATOM   1600  C   ALA B 206      13.991 -17.324 -19.677  1.00 91.76           C  
ATOM   1601  CB  ALA B 206      13.425 -17.144 -17.244  1.00 91.76           C  
ATOM   1602  O   ALA B 206      12.782 -17.478 -19.865  1.00 91.76           O  
ATOM   1603  N   PRO B 207      14.888 -17.557 -20.643  1.00 92.40           N  
ATOM   1604  CA  PRO B 207      14.467 -17.886 -22.007  1.00 92.40           C  
ATOM   1605  C   PRO B 207      13.620 -19.155 -22.074  1.00 92.40           C  
ATOM   1606  CB  PRO B 207      15.792 -18.074 -22.750  1.00 92.40           C  
ATOM   1607  O   PRO B 207      12.828 -19.325 -23.003  1.00 92.40           O  
ATOM   1608  CG  PRO B 207      16.832 -17.549 -21.813  1.00 92.40           C  
ATOM   1609  CD  PRO B 207      16.221 -17.414 -20.448  1.00 92.40           C  
ATOM   1610  N   TRP B 208      13.792 -20.016 -21.037  1.00 93.94           N  
ATOM   1611  CA  TRP B 208      13.057 -21.275 -20.974  1.00 93.94           C  
ATOM   1612  C   TRP B 208      11.590 -21.033 -20.636  1.00 93.94           C  
ATOM   1613  CB  TRP B 208      13.684 -22.213 -19.940  1.00 93.94           C  
ATOM   1614  O   TRP B 208      10.746 -21.908 -20.844  1.00 93.94           O  
ATOM   1615  CG  TRP B 208      13.948 -21.567 -18.613  1.00 93.94           C  
ATOM   1616  CD1 TRP B 208      15.134 -21.052 -18.168  1.00 93.94           C  
ATOM   1617  CD2 TRP B 208      13.004 -21.373 -17.555  1.00 93.94           C  
ATOM   1618  CE2 TRP B 208      13.687 -20.732 -16.498  1.00 93.94           C  
ATOM   1619  CE3 TRP B 208      11.645 -21.677 -17.399  1.00 93.94           C  
ATOM   1620  NE1 TRP B 208      14.983 -20.548 -16.897  1.00 93.94           N  
ATOM   1621  CH2 TRP B 208      11.726 -20.699 -15.173  1.00 93.94           C  
ATOM   1622  CZ2 TRP B 208      13.056 -20.390 -15.300  1.00 93.94           C  
ATOM   1623  CZ3 TRP B 208      11.019 -21.336 -16.206  1.00 93.94           C  
ATOM   1624  N   TYR B 209      11.242 -19.900 -20.075  1.00 94.35           N  
ATOM   1625  CA  TYR B 209       9.882 -19.574 -19.662  1.00 94.35           C  
ATOM   1626  C   TYR B 209       9.098 -18.949 -20.811  1.00 94.35           C  
ATOM   1627  CB  TYR B 209       9.897 -18.623 -18.462  1.00 94.35           C  
ATOM   1628  O   TYR B 209       9.343 -17.800 -21.184  1.00 94.35           O  
ATOM   1629  CG  TYR B 209       8.522 -18.287 -17.937  1.00 94.35           C  
ATOM   1630  CD1 TYR B 209       8.014 -16.994 -18.037  1.00 94.35           C  
ATOM   1631  CD2 TYR B 209       7.730 -19.261 -17.339  1.00 94.35           C  
ATOM   1632  CE1 TYR B 209       6.749 -16.679 -17.552  1.00 94.35           C  
ATOM   1633  CE2 TYR B 209       6.463 -18.957 -16.851  1.00 94.35           C  
ATOM   1634  OH  TYR B 209       4.728 -17.359 -16.481  1.00 94.35           O  
ATOM   1635  CZ  TYR B 209       5.982 -17.666 -16.962  1.00 94.35           C  
ATOM   1636  N   LYS B 210       8.172 -19.719 -21.429  1.00 92.51           N  
ATOM   1637  CA  LYS B 210       7.415 -19.284 -22.599  1.00 92.51           C  
ATOM   1638  C   LYS B 210       6.123 -18.583 -22.189  1.00 92.51           C  
ATOM   1639  CB  LYS B 210       7.100 -20.474 -23.508  1.00 92.51           C  
ATOM   1640  O   LYS B 210       5.391 -18.071 -23.039  1.00 92.51           O  
ATOM   1641  CG  LYS B 210       8.332 -21.159 -24.079  1.00 92.51           C  
ATOM   1642  CD  LYS B 210       8.039 -21.800 -25.430  1.00 92.51           C  
ATOM   1643  CE  LYS B 210       9.276 -22.471 -26.011  1.00 92.51           C  
ATOM   1644  NZ  LYS B 210       8.997 -23.092 -27.341  1.00 92.51           N  
ATOM   1645  N   GLY B 211       5.908 -18.565 -20.951  1.00 94.77           N  
ATOM   1646  CA  GLY B 211       4.713 -17.912 -20.442  1.00 94.77           C  
ATOM   1647  C   GLY B 211       3.756 -18.869 -19.757  1.00 94.77           C  
ATOM   1648  O   GLY B 211       4.047 -20.060 -19.627  1.00 94.77           O  
ATOM   1649  N   TRP B 212       2.677 -18.364 -19.092  1.00 94.76           N  
ATOM   1650  CA  TRP B 212       1.663 -19.170 -18.421  1.00 94.76           C  
ATOM   1651  C   TRP B 212       0.403 -19.281 -19.272  1.00 94.76           C  
ATOM   1652  CB  TRP B 212       1.319 -18.573 -17.053  1.00 94.76           C  
ATOM   1653  O   TRP B 212       0.183 -18.470 -20.175  1.00 94.76           O  
ATOM   1654  CG  TRP B 212       0.965 -17.117 -17.097  1.00 94.76           C  
ATOM   1655  CD1 TRP B 212       1.790 -16.060 -16.830  1.00 94.76           C  
ATOM   1656  CD2 TRP B 212      -0.311 -16.557 -17.423  1.00 94.76           C  
ATOM   1657  CE2 TRP B 212      -0.187 -15.153 -17.334  1.00 94.76           C  
ATOM   1658  CE3 TRP B 212      -1.548 -17.108 -17.783  1.00 94.76           C  
ATOM   1659  NE1 TRP B 212       1.103 -14.876 -16.971  1.00 94.76           N  
ATOM   1660  CH2 TRP B 212      -2.455 -14.856 -17.943  1.00 94.76           C  
ATOM   1661  CZ2 TRP B 212      -1.255 -14.291 -17.593  1.00 94.76           C  
ATOM   1662  CZ3 TRP B 212      -2.610 -16.249 -18.040  1.00 94.76           C  
ATOM   1663  N   GLU B 213      -0.244 -20.381 -19.078  1.00 94.38           N  
ATOM   1664  CA  GLU B 213      -1.561 -20.615 -19.662  1.00 94.38           C  
ATOM   1665  C   GLU B 213      -2.576 -21.012 -18.594  1.00 94.38           C  
ATOM   1666  CB  GLU B 213      -1.485 -21.697 -20.743  1.00 94.38           C  
ATOM   1667  O   GLU B 213      -2.245 -21.737 -17.654  1.00 94.38           O  
ATOM   1668  CG  GLU B 213      -1.082 -23.066 -20.216  1.00 94.38           C  
ATOM   1669  CD  GLU B 213      -0.923 -24.108 -21.312  1.00 94.38           C  
ATOM   1670  OE1 GLU B 213      -0.805 -25.313 -20.991  1.00 94.38           O  
ATOM   1671  OE2 GLU B 213      -0.914 -23.716 -22.500  1.00 94.38           O  
ATOM   1672  N   LYS B 214      -3.718 -20.346 -18.668  1.00 92.53           N  
ATOM   1673  CA  LYS B 214      -4.750 -20.753 -17.719  1.00 92.53           C  
ATOM   1674  C   LYS B 214      -6.088 -20.966 -18.420  1.00 92.53           C  
ATOM   1675  CB  LYS B 214      -4.900 -19.710 -16.610  1.00 92.53           C  
ATOM   1676  O   LYS B 214      -6.397 -20.286 -19.400  1.00 92.53           O  
ATOM   1677  CG  LYS B 214      -5.618 -18.442 -17.046  1.00 92.53           C  
ATOM   1678  CD  LYS B 214      -5.891 -17.519 -15.865  1.00 92.53           C  
ATOM   1679  CE  LYS B 214      -6.781 -16.349 -16.262  1.00 92.53           C  
ATOM   1680  NZ  LYS B 214      -7.149 -15.508 -15.083  1.00 92.53           N  
ATOM   1681  N   GLU B 215      -6.794 -21.960 -17.910  1.00 91.86           N  
ATOM   1682  CA  GLU B 215      -8.116 -22.273 -18.444  1.00 91.86           C  
ATOM   1683  C   GLU B 215      -9.197 -21.434 -17.769  1.00 91.86           C  
ATOM   1684  CB  GLU B 215      -8.425 -23.763 -18.276  1.00 91.86           C  
ATOM   1685  O   GLU B 215      -9.221 -21.313 -16.543  1.00 91.86           O  
ATOM   1686  CG  GLU B 215      -7.557 -24.672 -19.133  1.00 91.86           C  
ATOM   1687  CD  GLU B 215      -7.940 -26.140 -19.029  1.00 91.86           C  
ATOM   1688  OE1 GLU B 215      -7.246 -26.992 -19.629  1.00 91.86           O  
ATOM   1689  OE2 GLU B 215      -8.942 -26.440 -18.342  1.00 91.86           O  
ATOM   1690  N   THR B 216      -9.989 -20.779 -18.594  1.00 86.76           N  
ATOM   1691  CA  THR B 216     -11.128 -20.009 -18.105  1.00 86.76           C  
ATOM   1692  C   THR B 216     -12.426 -20.501 -18.739  1.00 86.76           C  
ATOM   1693  CB  THR B 216     -10.951 -18.506 -18.392  1.00 86.76           C  
ATOM   1694  O   THR B 216     -12.409 -21.399 -19.583  1.00 86.76           O  
ATOM   1695  CG2 THR B 216      -9.632 -17.990 -17.826  1.00 86.76           C  
ATOM   1696  OG1 THR B 216     -10.967 -18.291 -19.808  1.00 86.76           O  
ATOM   1697  N   LYS B 217     -13.569 -19.902 -18.265  1.00 81.37           N  
ATOM   1698  CA  LYS B 217     -14.861 -20.254 -18.846  1.00 81.37           C  
ATOM   1699  C   LYS B 217     -14.930 -19.854 -20.317  1.00 81.37           C  
ATOM   1700  CB  LYS B 217     -15.999 -19.589 -18.069  1.00 81.37           C  
ATOM   1701  O   LYS B 217     -15.586 -20.523 -21.118  1.00 81.37           O  
ATOM   1702  CG  LYS B 217     -16.182 -20.128 -16.658  1.00 81.37           C  
ATOM   1703  CD  LYS B 217     -17.352 -19.456 -15.951  1.00 81.37           C  
ATOM   1704  CE  LYS B 217     -17.485 -19.934 -14.511  1.00 81.37           C  
ATOM   1705  NZ  LYS B 217     -18.610 -19.253 -13.803  1.00 81.37           N  
ATOM   1706  N   ALA B 218     -14.204 -18.761 -20.738  1.00 83.12           N  
ATOM   1707  CA  ALA B 218     -14.231 -18.212 -22.091  1.00 83.12           C  
ATOM   1708  C   ALA B 218     -13.150 -18.846 -22.962  1.00 83.12           C  
ATOM   1709  CB  ALA B 218     -14.059 -16.696 -22.054  1.00 83.12           C  
ATOM   1710  O   ALA B 218     -13.050 -18.548 -24.154  1.00 83.12           O  
ATOM   1711  N   GLY B 219     -12.369 -19.747 -22.354  1.00 89.07           N  
ATOM   1712  CA  GLY B 219     -11.287 -20.367 -23.103  1.00 89.07           C  
ATOM   1713  C   GLY B 219      -9.934 -20.215 -22.434  1.00 89.07           C  
ATOM   1714  O   GLY B 219      -9.854 -19.847 -21.260  1.00 89.07           O  
ATOM   1715  N   VAL B 220      -8.928 -20.570 -23.189  1.00 91.73           N  
ATOM   1716  CA  VAL B 220      -7.569 -20.559 -22.659  1.00 91.73           C  
ATOM   1717  C   VAL B 220      -6.949 -19.177 -22.852  1.00 91.73           C  
ATOM   1718  CB  VAL B 220      -6.689 -21.637 -23.331  1.00 91.73           C  
ATOM   1719  O   VAL B 220      -7.062 -18.584 -23.927  1.00 91.73           O  
ATOM   1720  CG1 VAL B 220      -5.247 -21.542 -22.836  1.00 91.73           C  
ATOM   1721  CG2 VAL B 220      -7.258 -23.030 -23.068  1.00 91.73           C  
ATOM   1722  N   VAL B 221      -6.415 -18.643 -21.786  1.00 92.66           N  
ATOM   1723  CA  VAL B 221      -5.730 -17.355 -21.827  1.00 92.66           C  
ATOM   1724  C   VAL B 221      -4.243 -17.552 -21.538  1.00 92.66           C  
ATOM   1725  CB  VAL B 221      -6.341 -16.355 -20.820  1.00 92.66           C  
ATOM   1726  O   VAL B 221      -3.869 -18.401 -20.726  1.00 92.66           O  
ATOM   1727  CG1 VAL B 221      -5.674 -14.986 -20.947  1.00 92.66           C  
ATOM   1728  CG2 VAL B 221      -7.849 -16.240 -21.032  1.00 92.66           C  
ATOM   1729  N   LYS B 222      -3.462 -16.772 -22.251  1.00 94.48           N  
ATOM   1730  CA  LYS B 222      -2.014 -16.895 -22.108  1.00 94.48           C  
ATOM   1731  C   LYS B 222      -1.379 -15.551 -21.764  1.00 94.48           C  
ATOM   1732  CB  LYS B 222      -1.393 -17.455 -23.389  1.00 94.48           C  
ATOM   1733  O   LYS B 222      -1.955 -14.497 -22.044  1.00 94.48           O  
ATOM   1734  CG  LYS B 222      -1.916 -18.830 -23.780  1.00 94.48           C  
ATOM   1735  CD  LYS B 222      -1.268 -19.329 -25.065  1.00 94.48           C  
ATOM   1736  CE  LYS B 222      -1.784 -20.708 -25.453  1.00 94.48           C  
ATOM   1737  NZ  LYS B 222      -1.162 -21.196 -26.720  1.00 94.48           N  
ATOM   1738  N   GLY B 223      -0.248 -15.668 -21.055  1.00 93.03           N  
ATOM   1739  CA  GLY B 223       0.528 -14.488 -20.706  1.00 93.03           C  
ATOM   1740  C   GLY B 223       1.915 -14.819 -20.188  1.00 93.03           C  
ATOM   1741  O   GLY B 223       2.290 -15.990 -20.107  1.00 93.03           O  
ATOM   1742  N   LYS B 224       2.625 -13.729 -19.876  1.00 91.77           N  
ATOM   1743  CA  LYS B 224       4.000 -13.973 -19.452  1.00 91.77           C  
ATOM   1744  C   LYS B 224       4.284 -13.323 -18.101  1.00 91.77           C  
ATOM   1745  CB  LYS B 224       4.985 -13.454 -20.501  1.00 91.77           C  
ATOM   1746  O   LYS B 224       4.949 -13.915 -17.249  1.00 91.77           O  
ATOM   1747  CG  LYS B 224       5.083 -14.326 -21.744  1.00 91.77           C  
ATOM   1748  CD  LYS B 224       6.224 -13.881 -22.650  1.00 91.77           C  
ATOM   1749  CE  LYS B 224       6.326 -14.757 -23.892  1.00 91.77           C  
ATOM   1750  NZ  LYS B 224       7.437 -14.319 -24.789  1.00 91.77           N  
ATOM   1751  N   THR B 225       3.673 -12.161 -17.861  1.00 88.01           N  
ATOM   1752  CA  THR B 225       4.045 -11.361 -16.700  1.00 88.01           C  
ATOM   1753  C   THR B 225       2.971 -11.443 -15.620  1.00 88.01           C  
ATOM   1754  CB  THR B 225       4.277  -9.888 -17.087  1.00 88.01           C  
ATOM   1755  O   THR B 225       1.868 -11.935 -15.869  1.00 88.01           O  
ATOM   1756  CG2 THR B 225       5.312  -9.768 -18.200  1.00 88.01           C  
ATOM   1757  OG1 THR B 225       3.041  -9.319 -17.536  1.00 88.01           O  
ATOM   1758  N   LEU B 226       3.341 -10.973 -14.403  1.00 86.94           N  
ATOM   1759  CA  LEU B 226       2.400 -10.936 -13.289  1.00 86.94           C  
ATOM   1760  C   LEU B 226       1.240  -9.992 -13.587  1.00 86.94           C  
ATOM   1761  CB  LEU B 226       3.110 -10.501 -12.003  1.00 86.94           C  
ATOM   1762  O   LEU B 226       0.085 -10.311 -13.299  1.00 86.94           O  
ATOM   1763  CG  LEU B 226       2.255 -10.469 -10.735  1.00 86.94           C  
ATOM   1764  CD1 LEU B 226       1.649 -11.843 -10.470  1.00 86.94           C  
ATOM   1765  CD2 LEU B 226       3.085 -10.006  -9.543  1.00 86.94           C  
ATOM   1766  N   LEU B 227       1.506  -8.950 -14.207  1.00 79.88           N  
ATOM   1767  CA  LEU B 227       0.476  -7.986 -14.579  1.00 79.88           C  
ATOM   1768  C   LEU B 227      -0.543  -8.617 -15.522  1.00 79.88           C  
ATOM   1769  CB  LEU B 227       1.106  -6.757 -15.239  1.00 79.88           C  
ATOM   1770  O   LEU B 227      -1.750  -8.433 -15.350  1.00 79.88           O  
ATOM   1771  CG  LEU B 227       0.164  -5.589 -15.535  1.00 79.88           C  
ATOM   1772  CD1 LEU B 227      -0.255  -4.904 -14.238  1.00 79.88           C  
ATOM   1773  CD2 LEU B 227       0.826  -4.594 -16.481  1.00 79.88           C  
ATOM   1774  N   GLU B 228      -0.032  -9.322 -16.503  1.00 85.54           N  
ATOM   1775  CA  GLU B 228      -0.921  -9.992 -17.447  1.00 85.54           C  
ATOM   1776  C   GLU B 228      -1.783 -11.039 -16.747  1.00 85.54           C  
ATOM   1777  CB  GLU B 228      -0.116 -10.642 -18.576  1.00 85.54           C  
ATOM   1778  O   GLU B 228      -2.942 -11.243 -17.114  1.00 85.54           O  
ATOM   1779  CG  GLU B 228       0.502  -9.644 -19.544  1.00 85.54           C  
ATOM   1780  CD  GLU B 228       1.428 -10.290 -20.562  1.00 85.54           C  
ATOM   1781  OE1 GLU B 228       1.733  -9.653 -21.595  1.00 85.54           O  
ATOM   1782  OE2 GLU B 228       1.852 -11.444 -20.324  1.00 85.54           O  
ATOM   1783  N   ALA B 229      -1.185 -11.653 -15.718  1.00 92.22           N  
ATOM   1784  CA  ALA B 229      -1.946 -12.625 -14.937  1.00 92.22           C  
ATOM   1785  C   ALA B 229      -3.075 -11.947 -14.167  1.00 92.22           C  
ATOM   1786  CB  ALA B 229      -1.025 -13.373 -13.976  1.00 92.22           C  
ATOM   1787  O   ALA B 229      -4.192 -12.465 -14.107  1.00 92.22           O  
ATOM   1788  N   ILE B 230      -2.802 -10.851 -13.658  1.00 86.09           N  
ATOM   1789  CA  ILE B 230      -3.812 -10.090 -12.931  1.00 86.09           C  
ATOM   1790  C   ILE B 230      -4.902  -9.628 -13.895  1.00 86.09           C  
ATOM   1791  CB  ILE B 230      -3.190  -8.877 -12.203  1.00 86.09           C  
ATOM   1792  O   ILE B 230      -6.093  -9.717 -13.585  1.00 86.09           O  
ATOM   1793  CG1 ILE B 230      -2.224  -9.348 -11.110  1.00 86.09           C  
ATOM   1794  CG2 ILE B 230      -4.285  -7.980 -11.618  1.00 86.09           C  
ATOM   1795  CD1 ILE B 230      -1.403  -8.228 -10.486  1.00 86.09           C  
ATOM   1796  N   ASP B 231      -4.507  -9.251 -15.090  1.00 85.81           N  
ATOM   1797  CA  ASP B 231      -5.439  -8.769 -16.104  1.00 85.81           C  
ATOM   1798  C   ASP B 231      -6.312  -9.905 -16.633  1.00 85.81           C  
ATOM   1799  CB  ASP B 231      -4.683  -8.106 -17.257  1.00 85.81           C  
ATOM   1800  O   ASP B 231      -7.366  -9.661 -17.223  1.00 85.81           O  
ATOM   1801  CG  ASP B 231      -4.671  -6.590 -17.165  1.00 85.81           C  
ATOM   1802  OD1 ASP B 231      -5.279  -6.031 -16.226  1.00 85.81           O  
ATOM   1803  OD2 ASP B 231      -4.050  -5.948 -18.040  1.00 85.81           O  
ATOM   1804  N   ALA B 232      -5.801 -11.097 -16.397  1.00 89.72           N  
ATOM   1805  CA  ALA B 232      -6.520 -12.259 -16.912  1.00 89.72           C  
ATOM   1806  C   ALA B 232      -7.536 -12.770 -15.894  1.00 89.72           C  
ATOM   1807  CB  ALA B 232      -5.541 -13.368 -17.286  1.00 89.72           C  
ATOM   1808  O   ALA B 232      -8.225 -13.763 -16.141  1.00 89.72           O  
ATOM   1809  N   ILE B 233      -7.665 -12.092 -14.720  1.00 88.56           N  
ATOM   1810  CA  ILE B 233      -8.646 -12.462 -13.705  1.00 88.56           C  
ATOM   1811  C   ILE B 233     -10.057 -12.264 -14.255  1.00 88.56           C  
ATOM   1812  CB  ILE B 233      -8.455 -11.643 -12.409  1.00 88.56           C  
ATOM   1813  O   ILE B 233     -10.334 -11.267 -14.925  1.00 88.56           O  
ATOM   1814  CG1 ILE B 233      -7.118 -11.993 -11.748  1.00 88.56           C  
ATOM   1815  CG2 ILE B 233      -9.622 -11.879 -11.445  1.00 88.56           C  
ATOM   1816  CD1 ILE B 233      -6.756 -11.098 -10.570  1.00 88.56           C  
ATOM   1817  N   GLU B 234     -10.817 -13.277 -14.053  1.00 85.93           N  
ATOM   1818  CA  GLU B 234     -12.199 -13.177 -14.512  1.00 85.93           C  
ATOM   1819  C   GLU B 234     -13.000 -12.211 -13.643  1.00 85.93           C  
ATOM   1820  CB  GLU B 234     -12.865 -14.555 -14.518  1.00 85.93           C  
ATOM   1821  O   GLU B 234     -12.870 -12.217 -12.417  1.00 85.93           O  
ATOM   1822  CG  GLU B 234     -12.263 -15.525 -15.525  1.00 85.93           C  
ATOM   1823  CD  GLU B 234     -12.914 -16.898 -15.498  1.00 85.93           C  
ATOM   1824  OE1 GLU B 234     -13.563 -17.282 -16.498  1.00 85.93           O  
ATOM   1825  OE2 GLU B 234     -12.775 -17.597 -14.469  1.00 85.93           O  
ATOM   1826  N   GLN B 235     -13.790 -11.503 -14.321  1.00 77.19           N  
ATOM   1827  CA  GLN B 235     -14.599 -10.514 -13.616  1.00 77.19           C  
ATOM   1828  C   GLN B 235     -15.577 -11.187 -12.656  1.00 77.19           C  
ATOM   1829  CB  GLN B 235     -15.360  -9.635 -14.609  1.00 77.19           C  
ATOM   1830  O   GLN B 235     -16.248 -12.154 -13.022  1.00 77.19           O  
ATOM   1831  CG  GLN B 235     -15.629  -8.225 -14.102  1.00 77.19           C  
ATOM   1832  CD  GLN B 235     -16.168  -7.306 -15.182  1.00 77.19           C  
ATOM   1833  NE2 GLN B 235     -16.411  -6.049 -14.825  1.00 77.19           N  
ATOM   1834  OE1 GLN B 235     -16.364  -7.721 -16.329  1.00 77.19           O  
ATOM   1835  N   PRO B 236     -15.551 -10.740 -11.400  1.00 63.25           N  
ATOM   1836  CA  PRO B 236     -16.476 -11.329 -10.429  1.00 63.25           C  
ATOM   1837  C   PRO B 236     -17.940 -11.121 -10.809  1.00 63.25           C  
ATOM   1838  CB  PRO B 236     -16.139 -10.593  -9.130  1.00 63.25           C  
ATOM   1839  O   PRO B 236     -18.279 -10.125 -11.453  1.00 63.25           O  
ATOM   1840  CG  PRO B 236     -15.178  -9.522  -9.535  1.00 63.25           C  
ATOM   1841  CD  PRO B 236     -14.850  -9.702 -10.990  1.00 63.25           C  
ATOM   1842  N   SER B 237     -18.641 -12.332 -10.914  1.00 54.66           N  
ATOM   1843  CA  SER B 237     -20.077 -12.171 -11.124  1.00 54.66           C  
ATOM   1844  C   SER B 237     -20.735 -11.480  -9.935  1.00 54.66           C  
ATOM   1845  CB  SER B 237     -20.739 -13.529 -11.366  1.00 54.66           C  
ATOM   1846  O   SER B 237     -20.519 -11.870  -8.786  1.00 54.66           O  
ATOM   1847  OG  SER B 237     -20.679 -14.332 -10.201  1.00 54.66           O  
ATOM   1848  N   ARG B 238     -20.698 -10.248  -9.921  1.00 45.21           N  
ATOM   1849  CA  ARG B 238     -21.381  -9.654  -8.777  1.00 45.21           C  
ATOM   1850  C   ARG B 238     -22.895  -9.755  -8.930  1.00 45.21           C  
ATOM   1851  CB  ARG B 238     -20.968  -8.190  -8.605  1.00 45.21           C  
ATOM   1852  O   ARG B 238     -23.428  -9.557 -10.023  1.00 45.21           O  
ATOM   1853  CG  ARG B 238     -19.565  -8.007  -8.049  1.00 45.21           C  
ATOM   1854  CD  ARG B 238     -19.208  -6.535  -7.892  1.00 45.21           C  
ATOM   1855  NE  ARG B 238     -17.785  -6.351  -7.626  1.00 45.21           N  
ATOM   1856  NH1 ARG B 238     -18.069  -4.527  -6.238  1.00 45.21           N  
ATOM   1857  NH2 ARG B 238     -15.964  -5.325  -6.673  1.00 45.21           N  
ATOM   1858  CZ  ARG B 238     -17.276  -5.402  -6.846  1.00 45.21           C  
ATOM   1859  N   PRO B 239     -23.554 -10.537  -8.072  1.00 37.41           N  
ATOM   1860  CA  PRO B 239     -25.013 -10.598  -8.184  1.00 37.41           C  
ATOM   1861  C   PRO B 239     -25.643  -9.233  -8.453  1.00 37.41           C  
ATOM   1862  CB  PRO B 239     -25.449 -11.142  -6.821  1.00 37.41           C  
ATOM   1863  O   PRO B 239     -25.492  -8.311  -7.648  1.00 37.41           O  
ATOM   1864  CG  PRO B 239     -24.176 -11.330  -6.061  1.00 37.41           C  
ATOM   1865  CD  PRO B 239     -23.040 -10.815  -6.897  1.00 37.41           C  
ATOM   1866  N   THR B 240     -25.511  -8.698  -9.611  1.00 36.52           N  
ATOM   1867  CA  THR B 240     -26.219  -7.435  -9.794  1.00 36.52           C  
ATOM   1868  C   THR B 240     -27.705  -7.600  -9.493  1.00 36.52           C  
ATOM   1869  CB  THR B 240     -26.038  -6.897 -11.225  1.00 36.52           C  
ATOM   1870  O   THR B 240     -28.439  -6.613  -9.402  1.00 36.52           O  
ATOM   1871  CG2 THR B 240     -24.717  -6.150 -11.370  1.00 36.52           C  
ATOM   1872  OG1 THR B 240     -26.058  -7.993 -12.148  1.00 36.52           O  
ATOM   1873  N   ASP B 241     -28.282  -8.762  -9.684  1.00 32.51           N  
ATOM   1874  CA  ASP B 241     -29.726  -8.868  -9.500  1.00 32.51           C  
ATOM   1875  C   ASP B 241     -30.095  -8.822  -8.019  1.00 32.51           C  
ATOM   1876  CB  ASP B 241     -30.254 -10.157 -10.133  1.00 32.51           C  
ATOM   1877  O   ASP B 241     -31.274  -8.892  -7.665  1.00 32.51           O  
ATOM   1878  CG  ASP B 241     -30.157 -10.156 -11.648  1.00 32.51           C  
ATOM   1879  OD1 ASP B 241     -30.115  -9.065 -12.256  1.00 32.51           O  
ATOM   1880  OD2 ASP B 241     -30.126 -11.257 -12.240  1.00 32.51           O  
ATOM   1881  N   LYS B 242     -29.210  -9.213  -7.070  1.00 30.10           N  
ATOM   1882  CA  LYS B 242     -29.711  -9.107  -5.703  1.00 30.10           C  
ATOM   1883  C   LYS B 242     -29.624  -7.670  -5.195  1.00 30.10           C  
ATOM   1884  CB  LYS B 242     -28.935 -10.040  -4.772  1.00 30.10           C  
ATOM   1885  O   LYS B 242     -28.709  -6.930  -5.565  1.00 30.10           O  
ATOM   1886  CG  LYS B 242     -29.389 -11.490  -4.830  1.00 30.10           C  
ATOM   1887  CD  LYS B 242     -28.730 -12.327  -3.741  1.00 30.10           C  
ATOM   1888  CE  LYS B 242     -29.181 -13.780  -3.801  1.00 30.10           C  
ATOM   1889  NZ  LYS B 242     -28.481 -14.619  -2.783  1.00 30.10           N  
ATOM   1890  N   PRO B 243     -30.826  -6.965  -4.654  1.00 23.59           N  
ATOM   1891  CA  PRO B 243     -30.942  -5.544  -4.317  1.00 23.59           C  
ATOM   1892  C   PRO B 243     -29.705  -5.005  -3.603  1.00 23.59           C  
ATOM   1893  CB  PRO B 243     -32.166  -5.498  -3.399  1.00 23.59           C  
ATOM   1894  O   PRO B 243     -29.253  -3.895  -3.896  1.00 23.59           O  
ATOM   1895  CG  PRO B 243     -32.611  -6.920  -3.285  1.00 23.59           C  
ATOM   1896  CD  PRO B 243     -31.658  -7.782  -4.061  1.00 23.59           C  
ATOM   1897  N   LEU B 244     -29.434  -5.323  -2.356  1.00 27.09           N  
ATOM   1898  CA  LEU B 244     -28.968  -4.386  -1.339  1.00 27.09           C  
ATOM   1899  C   LEU B 244     -27.476  -4.113  -1.493  1.00 27.09           C  
ATOM   1900  CB  LEU B 244     -29.257  -4.930   0.063  1.00 27.09           C  
ATOM   1901  O   LEU B 244     -26.919  -3.268  -0.789  1.00 27.09           O  
ATOM   1902  CG  LEU B 244     -30.610  -4.556   0.670  1.00 27.09           C  
ATOM   1903  CD1 LEU B 244     -31.136  -5.696   1.536  1.00 27.09           C  
ATOM   1904  CD2 LEU B 244     -30.496  -3.270   1.481  1.00 27.09           C  
ATOM   1905  N   ARG B 245     -26.584  -5.080  -1.965  1.00 24.69           N  
ATOM   1906  CA  ARG B 245     -25.260  -4.782  -1.427  1.00 24.69           C  
ATOM   1907  C   ARG B 245     -24.595  -3.651  -2.205  1.00 24.69           C  
ATOM   1908  CB  ARG B 245     -24.375  -6.030  -1.456  1.00 24.69           C  
ATOM   1909  O   ARG B 245     -24.197  -3.834  -3.358  1.00 24.69           O  
ATOM   1910  CG  ARG B 245     -24.531  -6.924  -0.236  1.00 24.69           C  
ATOM   1911  CD  ARG B 245     -23.469  -8.013  -0.196  1.00 24.69           C  
ATOM   1912  NE  ARG B 245     -23.583  -8.833   1.007  1.00 24.69           N  
ATOM   1913  NH1 ARG B 245     -21.763 -10.169   0.519  1.00 24.69           N  
ATOM   1914  NH2 ARG B 245     -22.966 -10.519   2.439  1.00 24.69           N  
ATOM   1915  CZ  ARG B 245     -22.770  -9.839   1.319  1.00 24.69           C  
ATOM   1916  N   LEU B 246     -25.180  -2.509  -2.368  1.00 23.88           N  
ATOM   1917  CA  LEU B 246     -24.549  -1.398  -3.071  1.00 23.88           C  
ATOM   1918  C   LEU B 246     -23.175  -1.093  -2.484  1.00 23.88           C  
ATOM   1919  CB  LEU B 246     -25.434  -0.150  -3.005  1.00 23.88           C  
ATOM   1920  O   LEU B 246     -23.044  -0.885  -1.275  1.00 23.88           O  
ATOM   1921  CG  LEU B 246     -26.583  -0.080  -4.012  1.00 23.88           C  
ATOM   1922  CD1 LEU B 246     -27.697   0.818  -3.483  1.00 23.88           C  
ATOM   1923  CD2 LEU B 246     -26.082   0.421  -5.363  1.00 23.88           C  
ATOM   1924  N   PRO B 247     -22.121  -1.578  -3.111  1.00 23.25           N  
ATOM   1925  CA  PRO B 247     -20.836  -1.094  -2.602  1.00 23.25           C  
ATOM   1926  C   PRO B 247     -20.741   0.430  -2.594  1.00 23.25           C  
ATOM   1927  CB  PRO B 247     -19.821  -1.700  -3.576  1.00 23.25           C  
ATOM   1928  O   PRO B 247     -21.319   1.093  -3.459  1.00 23.25           O  
ATOM   1929  CG  PRO B 247     -20.649  -2.382  -4.616  1.00 23.25           C  
ATOM   1930  CD  PRO B 247     -22.099  -2.171  -4.286  1.00 23.25           C  
ATOM   1931  N   LEU B 248     -20.813   1.121  -1.394  1.00 20.85           N  
ATOM   1932  CA  LEU B 248     -20.715   2.564  -1.204  1.00 20.85           C  
ATOM   1933  C   LEU B 248     -19.485   3.123  -1.912  1.00 20.85           C  
ATOM   1934  CB  LEU B 248     -20.659   2.906   0.287  1.00 20.85           C  
ATOM   1935  O   LEU B 248     -18.360   2.962  -1.432  1.00 20.85           O  
ATOM   1936  CG  LEU B 248     -22.000   2.955   1.021  1.00 20.85           C  
ATOM   1937  CD1 LEU B 248     -21.794   2.740   2.517  1.00 20.85           C  
ATOM   1938  CD2 LEU B 248     -22.705   4.282   0.759  1.00 20.85           C  
ATOM   1939  N   GLN B 249     -19.080   2.589  -3.033  1.00 20.47           N  
ATOM   1940  CA  GLN B 249     -17.851   3.241  -3.475  1.00 20.47           C  
ATOM   1941  C   GLN B 249     -18.127   4.660  -3.964  1.00 20.47           C  
ATOM   1942  CB  GLN B 249     -17.179   2.426  -4.582  1.00 20.47           C  
ATOM   1943  O   GLN B 249     -18.850   4.856  -4.943  1.00 20.47           O  
ATOM   1944  CG  GLN B 249     -16.054   1.528  -4.087  1.00 20.47           C  
ATOM   1945  CD  GLN B 249     -15.364   0.778  -5.211  1.00 20.47           C  
ATOM   1946  NE2 GLN B 249     -14.286   0.074  -4.880  1.00 20.47           N  
ATOM   1947  OE1 GLN B 249     -15.796   0.830  -6.367  1.00 20.47           O  
ATOM   1948  N   ASP B 250     -18.786   5.575  -3.099  1.00 20.27           N  
ATOM   1949  CA  ASP B 250     -18.428   6.926  -3.520  1.00 20.27           C  
ATOM   1950  C   ASP B 250     -16.920   7.148  -3.430  1.00 20.27           C  
ATOM   1951  CB  ASP B 250     -19.164   7.965  -2.672  1.00 20.27           C  
ATOM   1952  O   ASP B 250     -16.274   6.685  -2.488  1.00 20.27           O  
ATOM   1953  CG  ASP B 250     -20.557   8.276  -3.191  1.00 20.27           C  
ATOM   1954  OD1 ASP B 250     -20.837   8.012  -4.380  1.00 20.27           O  
ATOM   1955  OD2 ASP B 250     -21.380   8.792  -2.405  1.00 20.27           O  
TER    1956      ASP B 250                                                      
ATOM   1957  N   MET C   1       0.699 -29.334  12.655  1.00 24.21           N  
ATOM   1958  CA  MET C   1      -0.260 -28.249  12.845  1.00 24.21           C  
ATOM   1959  C   MET C   1       0.405 -26.892  12.642  1.00 24.21           C  
ATOM   1960  CB  MET C   1      -0.885 -28.321  14.239  1.00 24.21           C  
ATOM   1961  O   MET C   1       1.429 -26.599  13.262  1.00 24.21           O  
ATOM   1962  CG  MET C   1      -2.205 -29.074  14.281  1.00 24.21           C  
ATOM   1963  SD  MET C   1      -3.124 -28.797  15.846  1.00 24.21           S  
ATOM   1964  CE  MET C   1      -3.923 -30.414  16.039  1.00 24.21           C  
ATOM   1965  N   SER C   2       0.241 -26.320  11.415  1.00 24.71           N  
ATOM   1966  CA  SER C   2       0.939 -25.142  10.912  1.00 24.71           C  
ATOM   1967  C   SER C   2       0.761 -23.952  11.849  1.00 24.71           C  
ATOM   1968  CB  SER C   2       0.440 -24.779   9.513  1.00 24.71           C  
ATOM   1969  O   SER C   2      -0.332 -23.725  12.371  1.00 24.71           O  
ATOM   1970  OG  SER C   2      -0.398 -23.637   9.558  1.00 24.71           O  
ATOM   1971  N   THR C   3       1.795 -23.640  12.715  1.00 31.14           N  
ATOM   1972  CA  THR C   3       1.862 -22.596  13.731  1.00 31.14           C  
ATOM   1973  C   THR C   3       1.692 -21.216  13.102  1.00 31.14           C  
ATOM   1974  CB  THR C   3       3.193 -22.651  14.503  1.00 31.14           C  
ATOM   1975  O   THR C   3       2.064 -20.205  13.700  1.00 31.14           O  
ATOM   1976  CG2 THR C   3       3.061 -23.493  15.768  1.00 31.14           C  
ATOM   1977  OG1 THR C   3       4.202 -23.226  13.663  1.00 31.14           O  
ATOM   1978  N   PHE C   4       1.438 -21.270  11.891  1.00 25.65           N  
ATOM   1979  CA  PHE C   4       1.279 -19.965  11.259  1.00 25.65           C  
ATOM   1980  C   PHE C   4      -0.062 -19.344  11.629  1.00 25.65           C  
ATOM   1981  CB  PHE C   4       1.400 -20.085   9.737  1.00 25.65           C  
ATOM   1982  O   PHE C   4      -1.101 -20.002  11.545  1.00 25.65           O  
ATOM   1983  CG  PHE C   4       1.220 -18.780   9.009  1.00 25.65           C  
ATOM   1984  CD1 PHE C   4       0.009 -18.468   8.403  1.00 25.65           C  
ATOM   1985  CD2 PHE C   4       2.262 -17.865   8.931  1.00 25.65           C  
ATOM   1986  CE1 PHE C   4      -0.161 -17.261   7.729  1.00 25.65           C  
ATOM   1987  CE2 PHE C   4       2.099 -16.657   8.258  1.00 25.65           C  
ATOM   1988  CZ  PHE C   4       0.888 -16.357   7.657  1.00 25.65           C  
ATOM   1989  N   ASN C   5      -0.037 -18.229  12.445  1.00 30.25           N  
ATOM   1990  CA  ASN C   5      -1.184 -17.410  12.823  1.00 30.25           C  
ATOM   1991  C   ASN C   5      -1.303 -16.171  11.940  1.00 30.25           C  
ATOM   1992  CB  ASN C   5      -1.092 -17.005  14.296  1.00 30.25           C  
ATOM   1993  O   ASN C   5      -0.458 -15.276  12.002  1.00 30.25           O  
ATOM   1994  CG  ASN C   5      -2.363 -16.351  14.802  1.00 30.25           C  
ATOM   1995  ND2 ASN C   5      -2.487 -16.236  16.119  1.00 30.25           N  
ATOM   1996  OD1 ASN C   5      -3.226 -15.952  14.016  1.00 30.25           O  
ATOM   1997  N   ALA C   6      -2.131 -16.262  10.894  1.00 31.99           N  
ATOM   1998  CA  ALA C   6      -2.356 -15.153   9.970  1.00 31.99           C  
ATOM   1999  C   ALA C   6      -2.531 -13.838  10.724  1.00 31.99           C  
ATOM   2000  CB  ALA C   6      -3.577 -15.428   9.095  1.00 31.99           C  
ATOM   2001  O   ALA C   6      -2.152 -12.775  10.226  1.00 31.99           O  
ATOM   2002  N   GLU C   7      -3.056 -13.996  11.931  1.00 31.73           N  
ATOM   2003  CA  GLU C   7      -3.301 -12.816  12.756  1.00 31.73           C  
ATOM   2004  C   GLU C   7      -1.991 -12.182  13.214  1.00 31.73           C  
ATOM   2005  CB  GLU C   7      -4.163 -13.178  13.968  1.00 31.73           C  
ATOM   2006  O   GLU C   7      -1.960 -11.004  13.579  1.00 31.73           O  
ATOM   2007  CG  GLU C   7      -5.636 -13.374  13.639  1.00 31.73           C  
ATOM   2008  CD  GLU C   7      -6.554 -13.117  14.824  1.00 31.73           C  
ATOM   2009  OE1 GLU C   7      -7.793 -13.108  14.640  1.00 31.73           O  
ATOM   2010  OE2 GLU C   7      -6.031 -12.923  15.944  1.00 31.73           O  
ATOM   2011  N   THR C   8      -0.998 -12.996  13.104  1.00 32.62           N  
ATOM   2012  CA  THR C   8       0.293 -12.529  13.596  1.00 32.62           C  
ATOM   2013  C   THR C   8       1.269 -12.321  12.441  1.00 32.62           C  
ATOM   2014  CB  THR C   8       0.896 -13.520  14.609  1.00 32.62           C  
ATOM   2015  O   THR C   8       2.473 -12.172  12.659  1.00 32.62           O  
ATOM   2016  CG2 THR C   8       0.043 -13.605  15.870  1.00 32.62           C  
ATOM   2017  OG1 THR C   8       0.974 -14.819  14.009  1.00 32.62           O  
ATOM   2018  N   ALA C   9       0.615 -12.414  11.305  1.00 29.27           N  
ATOM   2019  CA  ALA C   9       1.513 -12.302  10.158  1.00 29.27           C  
ATOM   2020  C   ALA C   9       1.952 -10.857   9.944  1.00 29.27           C  
ATOM   2021  CB  ALA C   9       0.839 -12.843   8.899  1.00 29.27           C  
ATOM   2022  O   ALA C   9       1.145  -9.932  10.067  1.00 29.27           O  
ATOM   2023  N   ASP C  10       3.199 -10.515  10.101  1.00 33.86           N  
ATOM   2024  CA  ASP C  10       3.788  -9.183   9.994  1.00 33.86           C  
ATOM   2025  C   ASP C  10       3.871  -8.735   8.537  1.00 33.86           C  
ATOM   2026  CB  ASP C  10       5.178  -9.159  10.633  1.00 33.86           C  
ATOM   2027  O   ASP C  10       3.971  -9.565   7.631  1.00 33.86           O  
ATOM   2028  CG  ASP C  10       5.135  -9.015  12.144  1.00 33.86           C  
ATOM   2029  OD1 ASP C  10       4.132  -8.495  12.678  1.00 33.86           O  
ATOM   2030  OD2 ASP C  10       6.114  -9.423  12.806  1.00 33.86           O  
ATOM   2031  N   ASN C  11       3.317  -7.511   8.250  1.00 35.68           N  
ATOM   2032  CA  ASN C  11       3.584  -6.911   6.947  1.00 35.68           C  
ATOM   2033  C   ASN C  11       5.072  -6.941   6.610  1.00 35.68           C  
ATOM   2034  CB  ASN C  11       3.058  -5.475   6.900  1.00 35.68           C  
ATOM   2035  O   ASN C  11       5.917  -6.900   7.507  1.00 35.68           O  
ATOM   2036  CG  ASN C  11       1.565  -5.408   6.647  1.00 35.68           C  
ATOM   2037  ND2 ASN C  11       0.949  -4.294   7.026  1.00 35.68           N  
ATOM   2038  OD1 ASN C  11       0.971  -6.349   6.115  1.00 35.68           O  
ATOM   2039  N   LEU C  12       5.305  -7.226   5.378  1.00 35.87           N  
ATOM   2040  CA  LEU C  12       6.691  -7.265   4.927  1.00 35.87           C  
ATOM   2041  C   LEU C  12       7.326  -5.880   4.999  1.00 35.87           C  
ATOM   2042  CB  LEU C  12       6.775  -7.803   3.496  1.00 35.87           C  
ATOM   2043  O   LEU C  12       6.660  -4.873   4.747  1.00 35.87           O  
ATOM   2044  CG  LEU C  12       6.659  -9.319   3.334  1.00 35.87           C  
ATOM   2045  CD1 LEU C  12       6.168  -9.667   1.932  1.00 35.87           C  
ATOM   2046  CD2 LEU C  12       7.997  -9.992   3.620  1.00 35.87           C  
ATOM   2047  N   GLU C  13       8.335  -5.758   5.612  1.00 42.48           N  
ATOM   2048  CA  GLU C  13       9.155  -4.563   5.790  1.00 42.48           C  
ATOM   2049  C   GLU C  13       9.282  -3.781   4.486  1.00 42.48           C  
ATOM   2050  CB  GLU C  13      10.544  -4.937   6.316  1.00 42.48           C  
ATOM   2051  O   GLU C  13       9.276  -2.548   4.492  1.00 42.48           O  
ATOM   2052  CG  GLU C  13      10.976  -4.136   7.536  1.00 42.48           C  
ATOM   2053  CD  GLU C  13      12.321  -4.572   8.094  1.00 42.48           C  
ATOM   2054  OE1 GLU C  13      12.780  -3.984   9.100  1.00 42.48           O  
ATOM   2055  OE2 GLU C  13      12.922  -5.507   7.520  1.00 42.48           O  
ATOM   2056  N   ASP C  14       9.188  -4.498   3.368  1.00 39.72           N  
ATOM   2057  CA  ASP C  14       9.399  -3.844   2.080  1.00 39.72           C  
ATOM   2058  C   ASP C  14       8.189  -2.998   1.689  1.00 39.72           C  
ATOM   2059  CB  ASP C  14       9.690  -4.881   0.993  1.00 39.72           C  
ATOM   2060  O   ASP C  14       8.340  -1.920   1.111  1.00 39.72           O  
ATOM   2061  CG  ASP C  14      11.066  -5.509   1.125  1.00 39.72           C  
ATOM   2062  OD1 ASP C  14      11.938  -4.929   1.807  1.00 39.72           O  
ATOM   2063  OD2 ASP C  14      11.281  -6.592   0.540  1.00 39.72           O  
ATOM   2064  N   ILE C  15       7.051  -3.418   1.949  1.00 41.75           N  
ATOM   2065  CA  ILE C  15       5.833  -2.664   1.674  1.00 41.75           C  
ATOM   2066  C   ILE C  15       5.815  -1.388   2.512  1.00 41.75           C  
ATOM   2067  CB  ILE C  15       4.570  -3.508   1.955  1.00 41.75           C  
ATOM   2068  O   ILE C  15       5.470  -0.314   2.013  1.00 41.75           O  
ATOM   2069  CG1 ILE C  15       4.485  -4.685   0.976  1.00 41.75           C  
ATOM   2070  CG2 ILE C  15       3.311  -2.639   1.878  1.00 41.75           C  
ATOM   2071  CD1 ILE C  15       3.307  -5.616   1.228  1.00 41.75           C  
ATOM   2072  N   GLU C  16       6.351  -1.547   3.640  1.00 47.46           N  
ATOM   2073  CA  GLU C  16       6.415  -0.398   4.538  1.00 47.46           C  
ATOM   2074  C   GLU C  16       7.372   0.666   4.007  1.00 47.46           C  
ATOM   2075  CB  GLU C  16       6.843  -0.835   5.942  1.00 47.46           C  
ATOM   2076  O   GLU C  16       7.097   1.863   4.111  1.00 47.46           O  
ATOM   2077  CG  GLU C  16       5.750  -1.552   6.722  1.00 47.46           C  
ATOM   2078  CD  GLU C  16       6.193  -1.993   8.108  1.00 47.46           C  
ATOM   2079  OE1 GLU C  16       5.364  -2.552   8.861  1.00 47.46           O  
ATOM   2080  OE2 GLU C  16       7.379  -1.777   8.443  1.00 47.46           O  
ATOM   2081  N   LYS C  17       8.312   0.117   3.345  1.00 45.74           N  
ATOM   2082  CA  LYS C  17       9.300   1.033   2.782  1.00 45.74           C  
ATOM   2083  C   LYS C  17       8.704   1.847   1.637  1.00 45.74           C  
ATOM   2084  CB  LYS C  17      10.529   0.264   2.294  1.00 45.74           C  
ATOM   2085  O   LYS C  17       8.984   3.041   1.505  1.00 45.74           O  
ATOM   2086  CG  LYS C  17      11.474  -0.162   3.407  1.00 45.74           C  
ATOM   2087  CD  LYS C  17      12.700  -0.879   2.856  1.00 45.74           C  
ATOM   2088  CE  LYS C  17      13.598  -1.394   3.973  1.00 45.74           C  
ATOM   2089  NZ  LYS C  17      14.773  -2.144   3.438  1.00 45.74           N  
ATOM   2090  N   GLN C  18       7.940   1.207   0.903  1.00 44.77           N  
ATOM   2091  CA  GLN C  18       7.333   1.900  -0.229  1.00 44.77           C  
ATOM   2092  C   GLN C  18       6.354   2.971   0.243  1.00 44.77           C  
ATOM   2093  CB  GLN C  18       6.623   0.907  -1.149  1.00 44.77           C  
ATOM   2094  O   GLN C  18       6.316   4.072  -0.310  1.00 44.77           O  
ATOM   2095  CG  GLN C  18       7.569   0.083  -2.012  1.00 44.77           C  
ATOM   2096  CD  GLN C  18       6.838  -0.858  -2.952  1.00 44.77           C  
ATOM   2097  NE2 GLN C  18       7.594  -1.636  -3.718  1.00 44.77           N  
ATOM   2098  OE1 GLN C  18       5.603  -0.885  -2.987  1.00 44.77           O  
ATOM   2099  N   PHE C  19       5.694   2.565   1.278  1.00 50.17           N  
ATOM   2100  CA  PHE C  19       4.782   3.535   1.872  1.00 50.17           C  
ATOM   2101  C   PHE C  19       5.547   4.738   2.410  1.00 50.17           C  
ATOM   2102  CB  PHE C  19       3.964   2.889   2.994  1.00 50.17           C  
ATOM   2103  O   PHE C  19       5.103   5.879   2.263  1.00 50.17           O  
ATOM   2104  CG  PHE C  19       2.594   2.437   2.564  1.00 50.17           C  
ATOM   2105  CD1 PHE C  19       1.567   3.355   2.390  1.00 50.17           C  
ATOM   2106  CD2 PHE C  19       2.335   1.092   2.335  1.00 50.17           C  
ATOM   2107  CE1 PHE C  19       0.298   2.940   1.992  1.00 50.17           C  
ATOM   2108  CE2 PHE C  19       1.070   0.669   1.937  1.00 50.17           C  
ATOM   2109  CZ  PHE C  19       0.053   1.594   1.767  1.00 50.17           C  
ATOM   2110  N   ALA C  20       6.653   4.384   2.896  1.00 54.66           N  
ATOM   2111  CA  ALA C  20       7.474   5.432   3.495  1.00 54.66           C  
ATOM   2112  C   ALA C  20       7.957   6.422   2.438  1.00 54.66           C  
ATOM   2113  CB  ALA C  20       8.664   4.821   4.230  1.00 54.66           C  
ATOM   2114  O   ALA C  20       7.941   7.634   2.661  1.00 54.66           O  
ATOM   2115  N   VAL C  21       8.167   5.894   1.303  1.00 52.80           N  
ATOM   2116  CA  VAL C  21       8.687   6.741   0.233  1.00 52.80           C  
ATOM   2117  C   VAL C  21       7.599   7.703  -0.239  1.00 52.80           C  
ATOM   2118  CB  VAL C  21       9.207   5.900  -0.954  1.00 52.80           C  
ATOM   2119  O   VAL C  21       7.841   8.904  -0.379  1.00 52.80           O  
ATOM   2120  CG1 VAL C  21       9.540   6.797  -2.145  1.00 52.80           C  
ATOM   2121  CG2 VAL C  21      10.430   5.086  -0.536  1.00 52.80           C  
ATOM   2122  N   VAL C  22       6.470   7.205  -0.412  1.00 55.46           N  
ATOM   2123  CA  VAL C  22       5.364   8.022  -0.902  1.00 55.46           C  
ATOM   2124  C   VAL C  22       4.988   9.066   0.147  1.00 55.46           C  
ATOM   2125  CB  VAL C  22       4.134   7.157  -1.257  1.00 55.46           C  
ATOM   2126  O   VAL C  22       4.720  10.222  -0.187  1.00 55.46           O  
ATOM   2127  CG1 VAL C  22       2.945   8.038  -1.636  1.00 55.46           C  
ATOM   2128  CG2 VAL C  22       4.471   6.191  -2.392  1.00 55.46           C  
ATOM   2129  N   ALA C  23       5.039   8.637   1.377  1.00 65.52           N  
ATOM   2130  CA  ALA C  23       4.707   9.558   2.461  1.00 65.52           C  
ATOM   2131  C   ALA C  23       5.727  10.689   2.553  1.00 65.52           C  
ATOM   2132  CB  ALA C  23       4.625   8.810   3.789  1.00 65.52           C  
ATOM   2133  O   ALA C  23       5.359  11.854   2.715  1.00 65.52           O  
ATOM   2134  N   VAL C  24       6.967  10.340   2.352  1.00 64.24           N  
ATOM   2135  CA  VAL C  24       8.033  11.334   2.431  1.00 64.24           C  
ATOM   2136  C   VAL C  24       7.935  12.293   1.247  1.00 64.24           C  
ATOM   2137  CB  VAL C  24       9.427  10.669   2.466  1.00 64.24           C  
ATOM   2138  O   VAL C  24       8.106  13.504   1.404  1.00 64.24           O  
ATOM   2139  CG1 VAL C  24      10.527  11.712   2.278  1.00 64.24           C  
ATOM   2140  CG2 VAL C  24       9.624   9.912   3.778  1.00 64.24           C  
ATOM   2141  N   GLU C  25       7.672  11.792   0.105  1.00 65.09           N  
ATOM   2142  CA  GLU C  25       7.513  12.638  -1.074  1.00 65.09           C  
ATOM   2143  C   GLU C  25       6.377  13.640  -0.885  1.00 65.09           C  
ATOM   2144  CB  GLU C  25       7.259  11.784  -2.319  1.00 65.09           C  
ATOM   2145  O   GLU C  25       6.516  14.816  -1.230  1.00 65.09           O  
ATOM   2146  CG  GLU C  25       8.525  11.211  -2.939  1.00 65.09           C  
ATOM   2147  CD  GLU C  25       8.262  10.399  -4.198  1.00 65.09           C  
ATOM   2148  OE1 GLU C  25       9.235   9.978  -4.863  1.00 65.09           O  
ATOM   2149  OE2 GLU C  25       7.072  10.183  -4.521  1.00 65.09           O  
ATOM   2150  N   GLN C  26       5.313  13.133  -0.370  1.00 71.30           N  
ATOM   2151  CA  GLN C  26       4.195  14.027  -0.089  1.00 71.30           C  
ATOM   2152  C   GLN C  26       4.595  15.112   0.906  1.00 71.30           C  
ATOM   2153  CB  GLN C  26       2.999  13.238   0.447  1.00 71.30           C  
ATOM   2154  O   GLN C  26       4.266  16.285   0.718  1.00 71.30           O  
ATOM   2155  CG  GLN C  26       1.759  14.089   0.686  1.00 71.30           C  
ATOM   2156  CD  GLN C  26       0.755  13.419   1.604  1.00 71.30           C  
ATOM   2157  NE2 GLN C  26      -0.328  14.123   1.915  1.00 71.30           N  
ATOM   2158  OE1 GLN C  26       0.950  12.276   2.031  1.00 71.30           O  
ATOM   2159  N   ALA C  27       5.298  14.731   1.921  1.00 79.93           N  
ATOM   2160  CA  ALA C  27       5.737  15.677   2.944  1.00 79.93           C  
ATOM   2161  C   ALA C  27       6.672  16.729   2.353  1.00 79.93           C  
ATOM   2162  CB  ALA C  27       6.427  14.940   4.089  1.00 79.93           C  
ATOM   2163  O   ALA C  27       6.536  17.921   2.639  1.00 79.93           O  
ATOM   2164  N   GLU C  28       7.545  16.331   1.520  1.00 77.00           N  
ATOM   2165  CA  GLU C  28       8.488  17.250   0.891  1.00 77.00           C  
ATOM   2166  C   GLU C  28       7.773  18.221  -0.045  1.00 77.00           C  
ATOM   2167  CB  GLU C  28       9.563  16.476   0.123  1.00 77.00           C  
ATOM   2168  O   GLU C  28       8.081  19.414  -0.063  1.00 77.00           O  
ATOM   2169  CG  GLU C  28      10.604  15.819   1.018  1.00 77.00           C  
ATOM   2170  CD  GLU C  28      11.691  15.093   0.240  1.00 77.00           C  
ATOM   2171  OE1 GLU C  28      12.772  14.827   0.813  1.00 77.00           O  
ATOM   2172  OE2 GLU C  28      11.460  14.790  -0.952  1.00 77.00           O  
ATOM   2173  N   THR C  29       6.876  17.691  -0.806  1.00 79.50           N  
ATOM   2174  CA  THR C  29       6.107  18.524  -1.724  1.00 79.50           C  
ATOM   2175  C   THR C  29       5.321  19.586  -0.960  1.00 79.50           C  
ATOM   2176  CB  THR C  29       5.141  17.677  -2.572  1.00 79.50           C  
ATOM   2177  O   THR C  29       5.379  20.771  -1.296  1.00 79.50           O  
ATOM   2178  CG2 THR C  29       4.324  18.554  -3.516  1.00 79.50           C  
ATOM   2179  OG1 THR C  29       5.894  16.734  -3.345  1.00 79.50           O  
ATOM   2180  N   TYR C  30       4.710  19.185   0.102  1.00 88.47           N  
ATOM   2181  CA  TYR C  30       3.934  20.120   0.909  1.00 88.47           C  
ATOM   2182  C   TYR C  30       4.839  21.156   1.565  1.00 88.47           C  
ATOM   2183  CB  TYR C  30       3.136  19.370   1.981  1.00 88.47           C  
ATOM   2184  O   TYR C  30       4.529  22.350   1.562  1.00 88.47           O  
ATOM   2185  CG  TYR C  30       2.276  20.269   2.836  1.00 88.47           C  
ATOM   2186  CD1 TYR C  30       2.377  20.247   4.225  1.00 88.47           C  
ATOM   2187  CD2 TYR C  30       1.359  21.140   2.257  1.00 88.47           C  
ATOM   2188  CE1 TYR C  30       1.584  21.071   5.017  1.00 88.47           C  
ATOM   2189  CE2 TYR C  30       0.561  21.968   3.039  1.00 88.47           C  
ATOM   2190  OH  TYR C  30      -0.106  22.746   5.195  1.00 88.47           O  
ATOM   2191  CZ  TYR C  30       0.681  21.928   4.416  1.00 88.47           C  
ATOM   2192  N   TRP C  31       5.937  20.676   2.085  1.00 87.54           N  
ATOM   2193  CA  TRP C  31       6.877  21.593   2.722  1.00 87.54           C  
ATOM   2194  C   TRP C  31       7.388  22.629   1.727  1.00 87.54           C  
ATOM   2195  CB  TRP C  31       8.055  20.822   3.326  1.00 87.54           C  
ATOM   2196  O   TRP C  31       7.487  23.814   2.050  1.00 87.54           O  
ATOM   2197  CG  TRP C  31       8.898  21.635   4.262  1.00 87.54           C  
ATOM   2198  CD1 TRP C  31      10.103  22.220   3.988  1.00 87.54           C  
ATOM   2199  CD2 TRP C  31       8.601  21.948   5.626  1.00 87.54           C  
ATOM   2200  CE2 TRP C  31       9.671  22.728   6.118  1.00 87.54           C  
ATOM   2201  CE3 TRP C  31       7.533  21.645   6.481  1.00 87.54           C  
ATOM   2202  NE1 TRP C  31      10.573  22.879   5.100  1.00 87.54           N  
ATOM   2203  CH2 TRP C  31       8.645  22.898   8.244  1.00 87.54           C  
ATOM   2204  CZ2 TRP C  31       9.703  23.209   7.430  1.00 87.54           C  
ATOM   2205  CZ3 TRP C  31       7.566  22.125   7.785  1.00 87.54           C  
ATOM   2206  N   LYS C  32       7.685  22.222   0.548  1.00 85.91           N  
ATOM   2207  CA  LYS C  32       8.134  23.142  -0.494  1.00 85.91           C  
ATOM   2208  C   LYS C  32       7.069  24.191  -0.797  1.00 85.91           C  
ATOM   2209  CB  LYS C  32       8.492  22.376  -1.768  1.00 85.91           C  
ATOM   2210  O   LYS C  32       7.386  25.365  -0.999  1.00 85.91           O  
ATOM   2211  CG  LYS C  32       9.905  21.810  -1.774  1.00 85.91           C  
ATOM   2212  CD  LYS C  32      10.215  21.094  -3.082  1.00 85.91           C  
ATOM   2213  CE  LYS C  32      11.582  20.423  -3.042  1.00 85.91           C  
ATOM   2214  NZ  LYS C  32      11.858  19.654  -4.293  1.00 85.91           N  
ATOM   2215  N   LEU C  33       5.837  23.770  -0.793  1.00 91.91           N  
ATOM   2216  CA  LEU C  33       4.748  24.716  -1.006  1.00 91.91           C  
ATOM   2217  C   LEU C  33       4.693  25.744   0.119  1.00 91.91           C  
ATOM   2218  CB  LEU C  33       3.410  23.980  -1.106  1.00 91.91           C  
ATOM   2219  O   LEU C  33       4.566  26.944  -0.135  1.00 91.91           O  
ATOM   2220  CG  LEU C  33       3.168  23.184  -2.390  1.00 91.91           C  
ATOM   2221  CD1 LEU C  33       1.876  22.381  -2.280  1.00 91.91           C  
ATOM   2222  CD2 LEU C  33       3.124  24.115  -3.596  1.00 91.91           C  
ATOM   2223  N   LEU C  34       4.906  25.265   1.322  1.00 92.68           N  
ATOM   2224  CA  LEU C  34       4.810  26.141   2.485  1.00 92.68           C  
ATOM   2225  C   LEU C  34       5.972  27.128   2.519  1.00 92.68           C  
ATOM   2226  CB  LEU C  34       4.787  25.317   3.775  1.00 92.68           C  
ATOM   2227  O   LEU C  34       5.860  28.204   3.112  1.00 92.68           O  
ATOM   2228  CG  LEU C  34       3.475  24.602   4.100  1.00 92.68           C  
ATOM   2229  CD1 LEU C  34       3.651  23.695   5.313  1.00 92.68           C  
ATOM   2230  CD2 LEU C  34       2.360  25.615   4.342  1.00 92.68           C  
ATOM   2231  N   THR C  35       7.080  26.766   1.912  1.00 90.47           N  
ATOM   2232  CA  THR C  35       8.232  27.659   1.866  1.00 90.47           C  
ATOM   2233  C   THR C  35       8.033  28.744   0.811  1.00 90.47           C  
ATOM   2234  CB  THR C  35       9.529  26.883   1.570  1.00 90.47           C  
ATOM   2235  O   THR C  35       8.682  29.792   0.861  1.00 90.47           O  
ATOM   2236  CG2 THR C  35       9.847  25.897   2.689  1.00 90.47           C  
ATOM   2237  OG1 THR C  35       9.378  26.162   0.341  1.00 90.47           O  
ATOM   2238  N   SER C  36       7.119  28.573  -0.109  1.00 91.67           N  
ATOM   2239  CA  SER C  36       6.919  29.492  -1.224  1.00 91.67           C  
ATOM   2240  C   SER C  36       5.706  30.387  -0.992  1.00 91.67           C  
ATOM   2241  CB  SER C  36       6.749  28.719  -2.533  1.00 91.67           C  
ATOM   2242  O   SER C  36       5.715  31.562  -1.364  1.00 91.67           O  
ATOM   2243  OG  SER C  36       7.900  27.941  -2.810  1.00 91.67           O  
ATOM   2244  N   VAL C  37       4.657  29.873  -0.360  1.00 93.32           N  
ATOM   2245  CA  VAL C  37       3.415  30.608  -0.140  1.00 93.32           C  
ATOM   2246  C   VAL C  37       2.936  30.394   1.294  1.00 93.32           C  
ATOM   2247  CB  VAL C  37       2.317  30.179  -1.139  1.00 93.32           C  
ATOM   2248  O   VAL C  37       3.044  29.291   1.833  1.00 93.32           O  
ATOM   2249  CG1 VAL C  37       1.051  31.010  -0.939  1.00 93.32           C  
ATOM   2250  CG2 VAL C  37       2.823  30.307  -2.575  1.00 93.32           C  
ATOM   2251  N   PRO C  38       2.479  31.557   1.903  1.00 94.69           N  
ATOM   2252  CA  PRO C  38       1.924  31.361   3.244  1.00 94.69           C  
ATOM   2253  C   PRO C  38       0.807  30.320   3.274  1.00 94.69           C  
ATOM   2254  CB  PRO C  38       1.389  32.747   3.611  1.00 94.69           C  
ATOM   2255  O   PRO C  38      -0.040  30.293   2.377  1.00 94.69           O  
ATOM   2256  CG  PRO C  38       2.118  33.689   2.708  1.00 94.69           C  
ATOM   2257  CD  PRO C  38       2.469  32.962   1.442  1.00 94.69           C  
ATOM   2258  N   GLY C  39       0.879  29.456   4.270  1.00 94.15           N  
ATOM   2259  CA  GLY C  39      -0.138  28.424   4.399  1.00 94.15           C  
ATOM   2260  C   GLY C  39      -1.552  28.971   4.359  1.00 94.15           C  
ATOM   2261  O   GLY C  39      -2.452  28.339   3.800  1.00 94.15           O  
ATOM   2262  N   SER C  40      -1.732  30.116   4.927  1.00 95.95           N  
ATOM   2263  CA  SER C  40      -3.049  30.739   5.023  1.00 95.95           C  
ATOM   2264  C   SER C  40      -3.620  31.040   3.641  1.00 95.95           C  
ATOM   2265  CB  SER C  40      -2.974  32.027   5.844  1.00 95.95           C  
ATOM   2266  O   SER C  40      -4.824  31.257   3.495  1.00 95.95           O  
ATOM   2267  OG  SER C  40      -2.013  32.915   5.300  1.00 95.95           O  
ATOM   2268  N   LYS C  41      -2.793  30.939   2.649  1.00 94.59           N  
ATOM   2269  CA  LYS C  41      -3.236  31.230   1.289  1.00 94.59           C  
ATOM   2270  C   LYS C  41      -3.335  29.954   0.458  1.00 94.59           C  
ATOM   2271  CB  LYS C  41      -2.285  32.221   0.616  1.00 94.59           C  
ATOM   2272  O   LYS C  41      -3.691  30.001  -0.722  1.00 94.59           O  
ATOM   2273  CG  LYS C  41      -2.282  33.604   1.250  1.00 94.59           C  
ATOM   2274  CD  LYS C  41      -1.646  34.640   0.331  1.00 94.59           C  
ATOM   2275  CE  LYS C  41      -1.704  36.036   0.936  1.00 94.59           C  
ATOM   2276  NZ  LYS C  41      -1.096  37.057   0.031  1.00 94.59           N  
ATOM   2277  N   LEU C  42      -3.022  28.843   1.029  1.00 93.19           N  
ATOM   2278  CA  LEU C  42      -2.981  27.579   0.301  1.00 93.19           C  
ATOM   2279  C   LEU C  42      -4.314  26.846   0.410  1.00 93.19           C  
ATOM   2280  CB  LEU C  42      -1.852  26.692   0.831  1.00 93.19           C  
ATOM   2281  O   LEU C  42      -4.947  26.854   1.468  1.00 93.19           O  
ATOM   2282  CG  LEU C  42      -0.453  26.976   0.284  1.00 93.19           C  
ATOM   2283  CD1 LEU C  42       0.609  26.448   1.242  1.00 93.19           C  
ATOM   2284  CD2 LEU C  42      -0.284  26.361  -1.101  1.00 93.19           C  
ATOM   2285  N   ARG C  43      -4.747  26.290  -0.702  1.00 92.35           N  
ATOM   2286  CA  ARG C  43      -5.848  25.333  -0.730  1.00 92.35           C  
ATOM   2287  C   ARG C  43      -5.350  23.935  -1.081  1.00 92.35           C  
ATOM   2288  CB  ARG C  43      -6.919  25.775  -1.730  1.00 92.35           C  
ATOM   2289  O   ARG C  43      -4.786  23.723  -2.156  1.00 92.35           O  
ATOM   2290  CG  ARG C  43      -7.871  26.829  -1.188  1.00 92.35           C  
ATOM   2291  CD  ARG C  43      -9.310  26.557  -1.604  1.00 92.35           C  
ATOM   2292  NE  ARG C  43     -10.165  27.718  -1.376  1.00 92.35           N  
ATOM   2293  NH1 ARG C  43     -12.117  26.499  -1.170  1.00 92.35           N  
ATOM   2294  NH2 ARG C  43     -12.161  28.783  -0.977  1.00 92.35           N  
ATOM   2295  CZ  ARG C  43     -11.479  27.664  -1.175  1.00 92.35           C  
ATOM   2296  N   LEU C  44      -5.689  22.993  -0.190  1.00 92.39           N  
ATOM   2297  CA  LEU C  44      -5.131  21.658  -0.381  1.00 92.39           C  
ATOM   2298  C   LEU C  44      -6.068  20.792  -1.216  1.00 92.39           C  
ATOM   2299  CB  LEU C  44      -4.868  20.989   0.971  1.00 92.39           C  
ATOM   2300  O   LEU C  44      -5.615  19.925  -1.966  1.00 92.39           O  
ATOM   2301  CG  LEU C  44      -3.846  21.675   1.879  1.00 92.39           C  
ATOM   2302  CD1 LEU C  44      -3.687  20.896   3.181  1.00 92.39           C  
ATOM   2303  CD2 LEU C  44      -2.505  21.815   1.166  1.00 92.39           C  
ATOM   2304  N   THR C  45      -7.356  20.990  -0.987  1.00 90.38           N  
ATOM   2305  CA  THR C  45      -8.363  20.273  -1.761  1.00 90.38           C  
ATOM   2306  C   THR C  45      -9.530  21.192  -2.113  1.00 90.38           C  
ATOM   2307  CB  THR C  45      -8.887  19.045  -0.995  1.00 90.38           C  
ATOM   2308  O   THR C  45      -9.656  22.285  -1.557  1.00 90.38           O  
ATOM   2309  CG2 THR C  45      -7.761  18.348  -0.237  1.00 90.38           C  
ATOM   2310  OG1 THR C  45      -9.889  19.464  -0.060  1.00 90.38           O  
ATOM   2311  N   LYS C  46     -10.340  20.696  -3.034  1.00 91.57           N  
ATOM   2312  CA  LYS C  46     -11.535  21.453  -3.394  1.00 91.57           C  
ATOM   2313  C   LYS C  46     -12.554  21.447  -2.258  1.00 91.57           C  
ATOM   2314  CB  LYS C  46     -12.167  20.885  -4.666  1.00 91.57           C  
ATOM   2315  O   LYS C  46     -13.489  22.250  -2.252  1.00 91.57           O  
ATOM   2316  CG  LYS C  46     -11.294  21.022  -5.905  1.00 91.57           C  
ATOM   2317  CD  LYS C  46     -11.964  20.416  -7.131  1.00 91.57           C  
ATOM   2318  CE  LYS C  46     -11.086  20.541  -8.369  1.00 91.57           C  
ATOM   2319  NZ  LYS C  46     -11.727  19.923  -9.568  1.00 91.57           N  
ATOM   2320  N   PHE C  47     -12.240  20.649  -1.268  1.00 95.26           N  
ATOM   2321  CA  PHE C  47     -13.217  20.466  -0.201  1.00 95.26           C  
ATOM   2322  C   PHE C  47     -12.676  20.990   1.124  1.00 95.26           C  
ATOM   2323  CB  PHE C  47     -13.597  18.988  -0.065  1.00 95.26           C  
ATOM   2324  O   PHE C  47     -13.067  20.515   2.192  1.00 95.26           O  
ATOM   2325  CG  PHE C  47     -14.094  18.369  -1.343  1.00 95.26           C  
ATOM   2326  CD1 PHE C  47     -15.376  18.635  -1.808  1.00 95.26           C  
ATOM   2327  CD2 PHE C  47     -13.278  17.521  -2.081  1.00 95.26           C  
ATOM   2328  CE1 PHE C  47     -15.839  18.064  -2.991  1.00 95.26           C  
ATOM   2329  CE2 PHE C  47     -13.734  16.946  -3.264  1.00 95.26           C  
ATOM   2330  CZ  PHE C  47     -15.015  17.218  -3.717  1.00 95.26           C  
ATOM   2331  N   ASP C  48     -11.731  21.941   1.026  1.00 96.05           N  
ATOM   2332  CA  ASP C  48     -11.079  22.430   2.237  1.00 96.05           C  
ATOM   2333  C   ASP C  48     -12.106  22.919   3.256  1.00 96.05           C  
ATOM   2334  CB  ASP C  48     -10.096  23.554   1.900  1.00 96.05           C  
ATOM   2335  O   ASP C  48     -12.050  22.545   4.429  1.00 96.05           O  
ATOM   2336  CG  ASP C  48      -8.763  23.042   1.385  1.00 96.05           C  
ATOM   2337  OD1 ASP C  48      -8.670  21.854   1.008  1.00 96.05           O  
ATOM   2338  OD2 ASP C  48      -7.795  23.833   1.358  1.00 96.05           O  
ATOM   2339  N   ASP C  49     -13.046  23.734   2.867  1.00 96.92           N  
ATOM   2340  CA  ASP C  49     -14.030  24.311   3.778  1.00 96.92           C  
ATOM   2341  C   ASP C  49     -14.912  23.227   4.391  1.00 96.92           C  
ATOM   2342  CB  ASP C  49     -14.893  25.344   3.051  1.00 96.92           C  
ATOM   2343  O   ASP C  49     -15.158  23.229   5.600  1.00 96.92           O  
ATOM   2344  CG  ASP C  49     -14.128  26.602   2.682  1.00 96.92           C  
ATOM   2345  OD1 ASP C  49     -13.090  26.892   3.314  1.00 96.92           O  
ATOM   2346  OD2 ASP C  49     -14.570  27.312   1.752  1.00 96.92           O  
ATOM   2347  N   GLU C  50     -15.296  22.349   3.556  1.00 96.79           N  
ATOM   2348  CA  GLU C  50     -16.133  21.252   4.033  1.00 96.79           C  
ATOM   2349  C   GLU C  50     -15.371  20.361   5.010  1.00 96.79           C  
ATOM   2350  CB  GLU C  50     -16.650  20.420   2.857  1.00 96.79           C  
ATOM   2351  O   GLU C  50     -15.906  19.973   6.051  1.00 96.79           O  
ATOM   2352  CG  GLU C  50     -17.673  19.365   3.253  1.00 96.79           C  
ATOM   2353  CD  GLU C  50     -18.213  18.579   2.069  1.00 96.79           C  
ATOM   2354  OE1 GLU C  50     -18.901  17.555   2.283  1.00 96.79           O  
ATOM   2355  OE2 GLU C  50     -17.945  18.990   0.917  1.00 96.79           O  
ATOM   2356  N   ILE C  51     -14.141  20.103   4.694  1.00 96.41           N  
ATOM   2357  CA  ILE C  51     -13.315  19.279   5.570  1.00 96.41           C  
ATOM   2358  C   ILE C  51     -13.123  19.984   6.911  1.00 96.41           C  
ATOM   2359  CB  ILE C  51     -11.946  18.966   4.927  1.00 96.41           C  
ATOM   2360  O   ILE C  51     -13.305  19.378   7.970  1.00 96.41           O  
ATOM   2361  CG1 ILE C  51     -12.123  18.047   3.714  1.00 96.41           C  
ATOM   2362  CG2 ILE C  51     -10.997  18.342   5.954  1.00 96.41           C  
ATOM   2363  CD1 ILE C  51     -10.860  17.869   2.882  1.00 96.41           C  
ATOM   2364  N   TYR C  52     -12.848  21.231   6.854  1.00 97.64           N  
ATOM   2365  CA  TYR C  52     -12.622  22.011   8.066  1.00 97.64           C  
ATOM   2366  C   TYR C  52     -13.871  22.034   8.940  1.00 97.64           C  
ATOM   2367  CB  TYR C  52     -12.203  23.441   7.715  1.00 97.64           C  
ATOM   2368  O   TYR C  52     -13.803  21.750  10.138  1.00 97.64           O  
ATOM   2369  CG  TYR C  52     -11.975  24.320   8.921  1.00 97.64           C  
ATOM   2370  CD1 TYR C  52     -12.936  25.242   9.328  1.00 97.64           C  
ATOM   2371  CD2 TYR C  52     -10.797  24.231   9.655  1.00 97.64           C  
ATOM   2372  CE1 TYR C  52     -12.729  26.056  10.437  1.00 97.64           C  
ATOM   2373  CE2 TYR C  52     -10.579  25.039  10.766  1.00 97.64           C  
ATOM   2374  OH  TYR C  52     -11.339  26.749  12.248  1.00 97.64           O  
ATOM   2375  CZ  TYR C  52     -11.550  25.947  11.149  1.00 97.64           C  
ATOM   2376  N   GLU C  53     -14.986  22.323   8.416  1.00 97.47           N  
ATOM   2377  CA  GLU C  53     -16.235  22.420   9.165  1.00 97.47           C  
ATOM   2378  C   GLU C  53     -16.591  21.088   9.819  1.00 97.47           C  
ATOM   2379  CB  GLU C  53     -17.375  22.880   8.253  1.00 97.47           C  
ATOM   2380  O   GLU C  53     -16.931  21.043  11.003  1.00 97.47           O  
ATOM   2381  CG  GLU C  53     -17.286  24.345   7.850  1.00 97.47           C  
ATOM   2382  CD  GLU C  53     -18.325  24.746   6.815  1.00 97.47           C  
ATOM   2383  OE1 GLU C  53     -18.295  25.905   6.341  1.00 97.47           O  
ATOM   2384  OE2 GLU C  53     -19.177  23.895   6.475  1.00 97.47           O  
ATOM   2385  N   ASN C  54     -16.429  20.020   9.076  1.00 97.16           N  
ATOM   2386  CA  ASN C  54     -16.724  18.700   9.621  1.00 97.16           C  
ATOM   2387  C   ASN C  54     -15.720  18.301  10.699  1.00 97.16           C  
ATOM   2388  CB  ASN C  54     -16.750  17.652   8.506  1.00 97.16           C  
ATOM   2389  O   ASN C  54     -16.092  17.696  11.706  1.00 97.16           O  
ATOM   2390  CG  ASN C  54     -18.122  17.500   7.879  1.00 97.16           C  
ATOM   2391  ND2 ASN C  54     -18.328  18.152   6.740  1.00 97.16           N  
ATOM   2392  OD1 ASN C  54     -18.989  16.804   8.413  1.00 97.16           O  
ATOM   2393  N   PHE C  55     -14.491  18.696  10.501  1.00 96.80           N  
ATOM   2394  CA  PHE C  55     -13.441  18.439  11.480  1.00 96.80           C  
ATOM   2395  C   PHE C  55     -13.754  19.129  12.802  1.00 96.80           C  
ATOM   2396  CB  PHE C  55     -12.083  18.911  10.950  1.00 96.80           C  
ATOM   2397  O   PHE C  55     -13.762  18.488  13.856  1.00 96.80           O  
ATOM   2398  CG  PHE C  55     -10.940  18.652  11.894  1.00 96.80           C  
ATOM   2399  CD1 PHE C  55      -9.928  19.590  12.055  1.00 96.80           C  
ATOM   2400  CD2 PHE C  55     -10.878  17.470  12.620  1.00 96.80           C  
ATOM   2401  CE1 PHE C  55      -8.868  19.353  12.928  1.00 96.80           C  
ATOM   2402  CE2 PHE C  55      -9.823  17.226  13.494  1.00 96.80           C  
ATOM   2403  CZ  PHE C  55      -8.818  18.168  13.646  1.00 96.80           C  
ATOM   2404  N   MET C  56     -14.163  20.336  12.778  1.00 96.44           N  
ATOM   2405  CA  MET C  56     -14.465  21.108  13.979  1.00 96.44           C  
ATOM   2406  C   MET C  56     -15.717  20.576  14.668  1.00 96.44           C  
ATOM   2407  CB  MET C  56     -14.646  22.588  13.637  1.00 96.44           C  
ATOM   2408  O   MET C  56     -15.805  20.582  15.898  1.00 96.44           O  
ATOM   2409  CG  MET C  56     -13.381  23.258  13.127  1.00 96.44           C  
ATOM   2410  SD  MET C  56     -11.979  23.098  14.300  1.00 96.44           S  
ATOM   2411  CE  MET C  56     -10.582  23.244  13.151  1.00 96.44           C  
ATOM   2412  N   GLU C  57     -16.669  20.143  13.906  1.00 96.02           N  
ATOM   2413  CA  GLU C  57     -17.922  19.623  14.444  1.00 96.02           C  
ATOM   2414  C   GLU C  57     -17.712  18.276  15.130  1.00 96.02           C  
ATOM   2415  CB  GLU C  57     -18.970  19.491  13.336  1.00 96.02           C  
ATOM   2416  O   GLU C  57     -18.198  18.057  16.241  1.00 96.02           O  
ATOM   2417  CG  GLU C  57     -20.339  19.052  13.834  1.00 96.02           C  
ATOM   2418  CD  GLU C  57     -21.367  18.917  12.721  1.00 96.02           C  
ATOM   2419  OE1 GLU C  57     -22.489  18.428  12.987  1.00 96.02           O  
ATOM   2420  OE2 GLU C  57     -21.048  19.303  11.575  1.00 96.02           O  
ATOM   2421  N   ARG C  58     -16.911  17.472  14.633  1.00 94.62           N  
ATOM   2422  CA  ARG C  58     -16.799  16.097  15.109  1.00 94.62           C  
ATOM   2423  C   ARG C  58     -15.647  15.952  16.098  1.00 94.62           C  
ATOM   2424  CB  ARG C  58     -16.606  15.135  13.935  1.00 94.62           C  
ATOM   2425  O   ARG C  58     -15.598  14.989  16.866  1.00 94.62           O  
ATOM   2426  CG  ARG C  58     -17.849  14.950  13.080  1.00 94.62           C  
ATOM   2427  CD  ARG C  58     -17.583  14.044  11.886  1.00 94.62           C  
ATOM   2428  NE  ARG C  58     -18.820  13.667  11.208  1.00 94.62           N  
ATOM   2429  NH1 ARG C  58     -18.576  15.179   9.479  1.00 94.62           N  
ATOM   2430  NH2 ARG C  58     -20.403  13.796   9.549  1.00 94.62           N  
ATOM   2431  CZ  ARG C  58     -19.264  14.215  10.080  1.00 94.62           C  
ATOM   2432  N   PHE C  59     -14.710  16.879  16.020  1.00 95.73           N  
ATOM   2433  CA  PHE C  59     -13.591  16.913  16.955  1.00 95.73           C  
ATOM   2434  C   PHE C  59     -13.485  18.278  17.622  1.00 95.73           C  
ATOM   2435  CB  PHE C  59     -12.280  16.575  16.238  1.00 95.73           C  
ATOM   2436  O   PHE C  59     -12.506  19.000  17.419  1.00 95.73           O  
ATOM   2437  CG  PHE C  59     -12.277  15.220  15.584  1.00 95.73           C  
ATOM   2438  CD1 PHE C  59     -11.868  14.093  16.288  1.00 95.73           C  
ATOM   2439  CD2 PHE C  59     -12.684  15.072  14.265  1.00 95.73           C  
ATOM   2440  CE1 PHE C  59     -11.865  12.838  15.685  1.00 95.73           C  
ATOM   2441  CE2 PHE C  59     -12.684  13.820  13.655  1.00 95.73           C  
ATOM   2442  CZ  PHE C  59     -12.273  12.705  14.367  1.00 95.73           C  
ATOM   2443  N   PRO C  60     -14.406  18.545  18.553  1.00 95.13           N  
ATOM   2444  CA  PRO C  60     -14.512  19.884  19.135  1.00 95.13           C  
ATOM   2445  C   PRO C  60     -13.273  20.279  19.936  1.00 95.13           C  
ATOM   2446  CB  PRO C  60     -15.739  19.777  20.045  1.00 95.13           C  
ATOM   2447  O   PRO C  60     -12.993  21.469  20.099  1.00 95.13           O  
ATOM   2448  CG  PRO C  60     -15.987  18.310  20.180  1.00 95.13           C  
ATOM   2449  CD  PRO C  60     -15.379  17.612  18.997  1.00 95.13           C  
ATOM   2450  N   GLU C  61     -12.575  19.294  20.388  1.00 94.88           N  
ATOM   2451  CA  GLU C  61     -11.359  19.605  21.134  1.00 94.88           C  
ATOM   2452  C   GLU C  61     -10.363  20.372  20.271  1.00 94.88           C  
ATOM   2453  CB  GLU C  61     -10.715  18.324  21.669  1.00 94.88           C  
ATOM   2454  O   GLU C  61      -9.496  21.078  20.792  1.00 94.88           O  
ATOM   2455  CG  GLU C  61     -10.335  17.327  20.584  1.00 94.88           C  
ATOM   2456  CD  GLU C  61     -11.426  16.307  20.297  1.00 94.88           C  
ATOM   2457  OE1 GLU C  61     -11.099  15.137  19.995  1.00 94.88           O  
ATOM   2458  OE2 GLU C  61     -12.617  16.682  20.375  1.00 94.88           O  
ATOM   2459  N   TYR C  62     -10.460  20.294  18.969  1.00 95.35           N  
ATOM   2460  CA  TYR C  62      -9.509  20.936  18.069  1.00 95.35           C  
ATOM   2461  C   TYR C  62      -9.996  22.320  17.657  1.00 95.35           C  
ATOM   2462  CB  TYR C  62      -9.279  20.073  16.825  1.00 95.35           C  
ATOM   2463  O   TYR C  62      -9.376  22.980  16.820  1.00 95.35           O  
ATOM   2464  CG  TYR C  62      -8.508  18.805  17.100  1.00 95.35           C  
ATOM   2465  CD1 TYR C  62      -7.183  18.851  17.529  1.00 95.35           C  
ATOM   2466  CD2 TYR C  62      -9.101  17.558  16.931  1.00 95.35           C  
ATOM   2467  CE1 TYR C  62      -6.468  17.685  17.782  1.00 95.35           C  
ATOM   2468  CE2 TYR C  62      -8.395  16.386  17.181  1.00 95.35           C  
ATOM   2469  OH  TYR C  62      -6.378  15.302  17.855  1.00 95.35           O  
ATOM   2470  CZ  TYR C  62      -7.081  16.460  17.606  1.00 95.35           C  
ATOM   2471  N   LYS C  63     -11.098  22.764  18.233  1.00 95.64           N  
ATOM   2472  CA  LYS C  63     -11.478  24.165  18.079  1.00 95.64           C  
ATOM   2473  C   LYS C  63     -10.480  25.084  18.778  1.00 95.64           C  
ATOM   2474  CB  LYS C  63     -12.885  24.404  18.629  1.00 95.64           C  
ATOM   2475  O   LYS C  63     -10.372  26.264  18.437  1.00 95.64           O  
ATOM   2476  CG  LYS C  63     -13.994  23.825  17.763  1.00 95.64           C  
ATOM   2477  CD  LYS C  63     -15.371  24.152  18.326  1.00 95.64           C  
ATOM   2478  CE  LYS C  63     -16.482  23.550  17.476  1.00 95.64           C  
ATOM   2479  NZ  LYS C  63     -17.832  23.835  18.046  1.00 95.64           N  
ATOM   2480  N   ASP C  64      -9.881  24.401  19.732  1.00 95.46           N  
ATOM   2481  CA  ASP C  64      -8.763  25.091  20.369  1.00 95.46           C  
ATOM   2482  C   ASP C  64      -7.526  25.075  19.473  1.00 95.46           C  
ATOM   2483  CB  ASP C  64      -8.441  24.456  21.723  1.00 95.46           C  
ATOM   2484  O   ASP C  64      -6.900  24.030  19.289  1.00 95.46           O  
ATOM   2485  CG  ASP C  64      -7.358  25.199  22.484  1.00 95.46           C  
ATOM   2486  OD1 ASP C  64      -6.803  26.183  21.950  1.00 95.46           O  
ATOM   2487  OD2 ASP C  64      -7.055  24.796  23.628  1.00 95.46           O  
ATOM   2488  N   VAL C  65      -7.144  26.281  19.064  1.00 95.39           N  
ATOM   2489  CA  VAL C  65      -6.081  26.441  18.077  1.00 95.39           C  
ATOM   2490  C   VAL C  65      -4.782  25.846  18.616  1.00 95.39           C  
ATOM   2491  CB  VAL C  65      -5.873  27.925  17.703  1.00 95.39           C  
ATOM   2492  O   VAL C  65      -3.965  25.329  17.851  1.00 95.39           O  
ATOM   2493  CG1 VAL C  65      -4.657  28.087  16.792  1.00 95.39           C  
ATOM   2494  CG2 VAL C  65      -7.126  28.486  17.032  1.00 95.39           C  
ATOM   2495  N   GLU C  66      -4.623  25.854  19.956  1.00 95.98           N  
ATOM   2496  CA  GLU C  66      -3.409  25.321  20.568  1.00 95.98           C  
ATOM   2497  C   GLU C  66      -3.331  23.806  20.409  1.00 95.98           C  
ATOM   2498  CB  GLU C  66      -3.344  25.699  22.050  1.00 95.98           C  
ATOM   2499  O   GLU C  66      -2.240  23.246  20.280  1.00 95.98           O  
ATOM   2500  CG  GLU C  66      -2.876  27.125  22.302  1.00 95.98           C  
ATOM   2501  CD  GLU C  66      -1.550  27.449  21.632  1.00 95.98           C  
ATOM   2502  OE1 GLU C  66      -1.476  28.451  20.885  1.00 95.98           O  
ATOM   2503  OE2 GLU C  66      -0.578  26.693  21.856  1.00 95.98           O  
ATOM   2504  N   ARG C  67      -4.473  23.195  20.255  1.00 95.49           N  
ATOM   2505  CA  ARG C  67      -4.507  21.742  20.125  1.00 95.49           C  
ATOM   2506  C   ARG C  67      -4.267  21.316  18.680  1.00 95.49           C  
ATOM   2507  CB  ARG C  67      -5.846  21.188  20.618  1.00 95.49           C  
ATOM   2508  O   ARG C  67      -3.816  20.197  18.424  1.00 95.49           O  
ATOM   2509  CG  ARG C  67      -5.991  21.185  22.132  1.00 95.49           C  
ATOM   2510  CD  ARG C  67      -7.020  20.165  22.598  1.00 95.49           C  
ATOM   2511  NE  ARG C  67      -6.437  18.833  22.730  1.00 95.49           N  
ATOM   2512  NH1 ARG C  67      -8.267  17.912  23.798  1.00 95.49           N  
ATOM   2513  NH2 ARG C  67      -6.420  16.626  23.365  1.00 95.49           N  
ATOM   2514  CZ  ARG C  67      -7.043  17.793  23.298  1.00 95.49           C  
ATOM   2515  N   VAL C  68      -4.613  22.192  17.754  1.00 96.26           N  
ATOM   2516  CA  VAL C  68      -4.322  21.931  16.349  1.00 96.26           C  
ATOM   2517  C   VAL C  68      -2.840  22.178  16.072  1.00 96.26           C  
ATOM   2518  CB  VAL C  68      -5.191  22.806  15.417  1.00 96.26           C  
ATOM   2519  O   VAL C  68      -2.237  21.500  15.238  1.00 96.26           O  
ATOM   2520  CG1 VAL C  68      -4.803  22.589  13.956  1.00 96.26           C  
ATOM   2521  CG2 VAL C  68      -6.673  22.503  15.631  1.00 96.26           C  
ATOM   2522  N   LYS C  69      -2.293  23.141  16.832  1.00 96.75           N  
ATOM   2523  CA  LYS C  69      -0.890  23.510  16.671  1.00 96.75           C  
ATOM   2524  C   LYS C  69       0.031  22.382  17.128  1.00 96.75           C  
ATOM   2525  CB  LYS C  69      -0.578  24.789  17.451  1.00 96.75           C  
ATOM   2526  O   LYS C  69       1.025  22.078  16.465  1.00 96.75           O  
ATOM   2527  CG  LYS C  69       0.854  25.277  17.292  1.00 96.75           C  
ATOM   2528  CD  LYS C  69       1.094  26.568  18.065  1.00 96.75           C  
ATOM   2529  CE  LYS C  69       2.537  27.036  17.939  1.00 96.75           C  
ATOM   2530  NZ  LYS C  69       2.764  28.330  18.651  1.00 96.75           N  
ATOM   2531  N   LYS C  70      -0.335  21.802  18.256  1.00 96.02           N  
ATOM   2532  CA  LYS C  70       0.502  20.756  18.837  1.00 96.02           C  
ATOM   2533  C   LYS C  70      -0.350  19.666  19.482  1.00 96.02           C  
ATOM   2534  CB  LYS C  70       1.464  21.349  19.867  1.00 96.02           C  
ATOM   2535  O   LYS C  70      -1.296  19.963  20.214  1.00 96.02           O  
ATOM   2536  CG  LYS C  70       2.545  20.384  20.331  1.00 96.02           C  
ATOM   2537  CD  LYS C  70       3.527  21.058  21.280  1.00 96.02           C  
ATOM   2538  CE  LYS C  70       4.612  20.095  21.741  1.00 96.02           C  
ATOM   2539  NZ  LYS C  70       5.608  20.766  22.629  1.00 96.02           N  
ATOM   2540  N   PHE C  71      -0.069  18.337  19.120  1.00 93.85           N  
ATOM   2541  CA  PHE C  71      -0.762  17.185  19.682  1.00 93.85           C  
ATOM   2542  C   PHE C  71       0.177  15.990  19.796  1.00 93.85           C  
ATOM   2543  CB  PHE C  71      -1.979  16.817  18.827  1.00 93.85           C  
ATOM   2544  O   PHE C  71       1.315  16.041  19.324  1.00 93.85           O  
ATOM   2545  CG  PHE C  71      -1.632  16.424  17.416  1.00 93.85           C  
ATOM   2546  CD1 PHE C  71      -1.557  17.380  16.412  1.00 93.85           C  
ATOM   2547  CD2 PHE C  71      -1.381  15.096  17.095  1.00 93.85           C  
ATOM   2548  CE1 PHE C  71      -1.236  17.019  15.105  1.00 93.85           C  
ATOM   2549  CE2 PHE C  71      -1.060  14.727  15.792  1.00 93.85           C  
ATOM   2550  CZ  PHE C  71      -0.989  15.690  14.798  1.00 93.85           C  
ATOM   2551  N   THR C  72      -0.308  14.985  20.513  1.00 87.69           N  
ATOM   2552  CA  THR C  72       0.489  13.768  20.617  1.00 87.69           C  
ATOM   2553  C   THR C  72      -0.091  12.664  19.738  1.00 87.69           C  
ATOM   2554  CB  THR C  72       0.572  13.277  22.074  1.00 87.69           C  
ATOM   2555  O   THR C  72      -1.303  12.611  19.518  1.00 87.69           O  
ATOM   2556  CG2 THR C  72       1.188  14.339  22.978  1.00 87.69           C  
ATOM   2557  OG1 THR C  72      -0.747  12.972  22.545  1.00 87.69           O  
ATOM   2558  N   GLU C  73       0.795  11.881  19.227  1.00 74.85           N  
ATOM   2559  CA  GLU C  73       0.392  10.769  18.370  1.00 74.85           C  
ATOM   2560  C   GLU C  73      -0.603   9.857  19.081  1.00 74.85           C  
ATOM   2561  CB  GLU C  73       1.616   9.965  17.922  1.00 74.85           C  
ATOM   2562  O   GLU C  73      -1.552   9.367  18.466  1.00 74.85           O  
ATOM   2563  CG  GLU C  73       1.286   8.817  16.980  1.00 74.85           C  
ATOM   2564  CD  GLU C  73       2.518   8.098  16.455  1.00 74.85           C  
ATOM   2565  OE1 GLU C  73       2.371   7.048  15.790  1.00 74.85           O  
ATOM   2566  OE2 GLU C  73       3.641   8.589  16.712  1.00 74.85           O  
ATOM   2567  N   GLU C  74      -0.472   9.643  20.345  1.00 75.36           N  
ATOM   2568  CA  GLU C  74      -1.311   8.750  21.139  1.00 75.36           C  
ATOM   2569  C   GLU C  74      -2.760   9.231  21.163  1.00 75.36           C  
ATOM   2570  CB  GLU C  74      -0.773   8.634  22.567  1.00 75.36           C  
ATOM   2571  O   GLU C  74      -3.687   8.421  21.211  1.00 75.36           O  
ATOM   2572  CG  GLU C  74       0.351   7.620  22.720  1.00 75.36           C  
ATOM   2573  CD  GLU C  74       0.776   7.408  24.164  1.00 75.36           C  
ATOM   2574  OE1 GLU C  74       1.664   6.562  24.418  1.00 75.36           O  
ATOM   2575  OE2 GLU C  74       0.217   8.093  25.049  1.00 75.36           O  
ATOM   2576  N   GLU C  75      -2.941  10.508  21.023  1.00 81.60           N  
ATOM   2577  CA  GLU C  75      -4.282  11.084  21.040  1.00 81.60           C  
ATOM   2578  C   GLU C  75      -5.084  10.653  19.815  1.00 81.60           C  
ATOM   2579  CB  GLU C  75      -4.212  12.611  21.113  1.00 81.60           C  
ATOM   2580  O   GLU C  75      -6.314  10.593  19.861  1.00 81.60           O  
ATOM   2581  CG  GLU C  75      -3.640  13.139  22.421  1.00 81.60           C  
ATOM   2582  CD  GLU C  75      -3.513  14.654  22.452  1.00 81.60           C  
ATOM   2583  OE1 GLU C  75      -2.378  15.165  22.583  1.00 81.60           O  
ATOM   2584  OE2 GLU C  75      -4.558  15.335  22.344  1.00 81.60           O  
ATOM   2585  N   LEU C  76      -4.384  10.299  18.751  1.00 76.47           N  
ATOM   2586  CA  LEU C  76      -5.051   9.958  17.499  1.00 76.47           C  
ATOM   2587  C   LEU C  76      -5.233   8.449  17.375  1.00 76.47           C  
ATOM   2588  CB  LEU C  76      -4.253  10.488  16.305  1.00 76.47           C  
ATOM   2589  O   LEU C  76      -5.982   7.979  16.515  1.00 76.47           O  
ATOM   2590  CG  LEU C  76      -4.091  12.006  16.218  1.00 76.47           C  
ATOM   2591  CD1 LEU C  76      -3.242  12.380  15.007  1.00 76.47           C  
ATOM   2592  CD2 LEU C  76      -5.454  12.687  16.153  1.00 76.47           C  
ATOM   2593  N   LYS C  77      -4.648   7.746  18.339  1.00 64.19           N  
ATOM   2594  CA  LYS C  77      -4.555   6.310  18.087  1.00 64.19           C  
ATOM   2595  C   LYS C  77      -5.263   5.514  19.179  1.00 64.19           C  
ATOM   2596  CB  LYS C  77      -3.092   5.876  17.987  1.00 64.19           C  
ATOM   2597  O   LYS C  77      -5.026   4.314  19.332  1.00 64.19           O  
ATOM   2598  CG  LYS C  77      -2.335   6.514  16.831  1.00 64.19           C  
ATOM   2599  CD  LYS C  77      -0.932   5.935  16.695  1.00 64.19           C  
ATOM   2600  CE  LYS C  77      -0.207   6.504  15.482  1.00 64.19           C  
ATOM   2601  NZ  LYS C  77       1.164   5.930  15.337  1.00 64.19           N  
ATOM   2602  N   THR C  78      -6.075   6.194  19.912  1.00 71.90           N  
ATOM   2603  CA  THR C  78      -6.889   5.473  20.884  1.00 71.90           C  
ATOM   2604  C   THR C  78      -8.057   4.772  20.197  1.00 71.90           C  
ATOM   2605  CB  THR C  78      -7.424   6.418  21.976  1.00 71.90           C  
ATOM   2606  O   THR C  78      -8.427   5.124  19.075  1.00 71.90           O  
ATOM   2607  CG2 THR C  78      -6.284   7.151  22.675  1.00 71.90           C  
ATOM   2608  OG1 THR C  78      -8.300   7.381  21.378  1.00 71.90           O  
ATOM   2609  N   LYS C  79      -8.546   3.727  20.898  1.00 62.82           N  
ATOM   2610  CA  LYS C  79      -9.698   3.014  20.352  1.00 62.82           C  
ATOM   2611  C   LYS C  79     -10.844   3.975  20.047  1.00 62.82           C  
ATOM   2612  CB  LYS C  79     -10.167   1.928  21.321  1.00 62.82           C  
ATOM   2613  O   LYS C  79     -11.438   3.918  18.969  1.00 62.82           O  
ATOM   2614  CG  LYS C  79     -11.133   0.926  20.707  1.00 62.82           C  
ATOM   2615  CD  LYS C  79     -11.510  -0.167  21.699  1.00 62.82           C  
ATOM   2616  CE  LYS C  79     -12.568  -1.101  21.127  1.00 62.82           C  
ATOM   2617  NZ  LYS C  79     -12.945  -2.171  22.098  1.00 62.82           N  
ATOM   2618  N   GLU C  80     -11.122   4.840  21.018  1.00 78.58           N  
ATOM   2619  CA  GLU C  80     -12.195   5.817  20.863  1.00 78.58           C  
ATOM   2620  C   GLU C  80     -11.902   6.782  19.718  1.00 78.58           C  
ATOM   2621  CB  GLU C  80     -12.406   6.594  22.165  1.00 78.58           C  
ATOM   2622  O   GLU C  80     -12.777   7.060  18.895  1.00 78.58           O  
ATOM   2623  CG  GLU C  80     -13.185   5.825  23.222  1.00 78.58           C  
ATOM   2624  CD  GLU C  80     -12.508   5.823  24.583  1.00 78.58           C  
ATOM   2625  OE1 GLU C  80     -13.028   5.174  25.519  1.00 78.58           O  
ATOM   2626  OE2 GLU C  80     -11.449   6.477  24.716  1.00 78.58           O  
ATOM   2627  N   ALA C  81     -10.709   7.294  19.576  1.00 77.86           N  
ATOM   2628  CA  ALA C  81     -10.317   8.231  18.526  1.00 77.86           C  
ATOM   2629  C   ALA C  81     -10.389   7.574  17.150  1.00 77.86           C  
ATOM   2630  CB  ALA C  81      -8.909   8.762  18.785  1.00 77.86           C  
ATOM   2631  O   ALA C  81     -10.886   8.175  16.195  1.00 77.86           O  
ATOM   2632  N   LYS C  82      -9.988   6.317  17.103  1.00 66.45           N  
ATOM   2633  CA  LYS C  82     -10.009   5.599  15.832  1.00 66.45           C  
ATOM   2634  C   LYS C  82     -11.433   5.460  15.303  1.00 66.45           C  
ATOM   2635  CB  LYS C  82      -9.369   4.218  15.985  1.00 66.45           C  
ATOM   2636  O   LYS C  82     -11.675   5.626  14.106  1.00 66.45           O  
ATOM   2637  CG  LYS C  82      -7.852   4.248  16.099  1.00 66.45           C  
ATOM   2638  CD  LYS C  82      -7.269   2.842  16.174  1.00 66.45           C  
ATOM   2639  CE  LYS C  82      -5.753   2.871  16.314  1.00 66.45           C  
ATOM   2640  NZ  LYS C  82      -5.179   1.496  16.410  1.00 66.45           N  
ATOM   2641  N   GLU C  83     -12.352   5.170  16.202  1.00 71.06           N  
ATOM   2642  CA  GLU C  83     -13.754   5.054  15.814  1.00 71.06           C  
ATOM   2643  C   GLU C  83     -14.297   6.385  15.302  1.00 71.06           C  
ATOM   2644  CB  GLU C  83     -14.599   4.559  16.991  1.00 71.06           C  
ATOM   2645  O   GLU C  83     -15.001   6.426  14.291  1.00 71.06           O  
ATOM   2646  CG  GLU C  83     -15.661   3.541  16.601  1.00 71.06           C  
ATOM   2647  CD  GLU C  83     -16.145   2.701  17.771  1.00 71.06           C  
ATOM   2648  OE1 GLU C  83     -16.960   1.774  17.557  1.00 71.06           O  
ATOM   2649  OE2 GLU C  83     -15.707   2.971  18.912  1.00 71.06           O  
ATOM   2650  N   ARG C  84     -13.954   7.477  15.942  1.00 85.21           N  
ATOM   2651  CA  ARG C  84     -14.398   8.803  15.523  1.00 85.21           C  
ATOM   2652  C   ARG C  84     -13.817   9.169  14.161  1.00 85.21           C  
ATOM   2653  CB  ARG C  84     -14.003   9.856  16.561  1.00 85.21           C  
ATOM   2654  O   ARG C  84     -14.526   9.693  13.299  1.00 85.21           O  
ATOM   2655  CG  ARG C  84     -14.786   9.762  17.861  1.00 85.21           C  
ATOM   2656  CD  ARG C  84     -14.257  10.732  18.909  1.00 85.21           C  
ATOM   2657  NE  ARG C  84     -14.391  12.120  18.475  1.00 85.21           N  
ATOM   2658  NH1 ARG C  84     -12.969  12.976  20.082  1.00 85.21           N  
ATOM   2659  NH2 ARG C  84     -13.969  14.376  18.566  1.00 85.21           N  
ATOM   2660  CZ  ARG C  84     -13.776  13.154  19.042  1.00 85.21           C  
ATOM   2661  N   TRP C  85     -12.622   8.815  13.923  1.00 81.00           N  
ATOM   2662  CA  TRP C  85     -11.973   9.102  12.648  1.00 81.00           C  
ATOM   2663  C   TRP C  85     -12.570   8.255  11.530  1.00 81.00           C  
ATOM   2664  CB  TRP C  85     -10.465   8.855  12.744  1.00 81.00           C  
ATOM   2665  O   TRP C  85     -12.772   8.741  10.414  1.00 81.00           O  
ATOM   2666  CG  TRP C  85      -9.704   9.972  13.393  1.00 81.00           C  
ATOM   2667  CD1 TRP C  85      -9.048   9.934  14.592  1.00 81.00           C  
ATOM   2668  CD2 TRP C  85      -9.526  11.295  12.879  1.00 81.00           C  
ATOM   2669  CE2 TRP C  85      -8.749  12.007  13.819  1.00 81.00           C  
ATOM   2670  CE3 TRP C  85      -9.947  11.948  11.713  1.00 81.00           C  
ATOM   2671  NE1 TRP C  85      -8.471  11.155  14.853  1.00 81.00           N  
ATOM   2672  CH2 TRP C  85      -8.810  13.957  12.479  1.00 81.00           C  
ATOM   2673  CZ2 TRP C  85      -8.385  13.343  13.628  1.00 81.00           C  
ATOM   2674  CZ3 TRP C  85      -9.584  13.276  11.525  1.00 81.00           C  
ATOM   2675  N   ARG C  86     -12.897   7.055  11.851  1.00 68.91           N  
ATOM   2676  CA  ARG C  86     -13.516   6.189  10.853  1.00 68.91           C  
ATOM   2677  C   ARG C  86     -14.822   6.788  10.341  1.00 68.91           C  
ATOM   2678  CB  ARG C  86     -13.770   4.796  11.432  1.00 68.91           C  
ATOM   2679  O   ARG C  86     -15.101   6.750   9.141  1.00 68.91           O  
ATOM   2680  CG  ARG C  86     -12.535   3.911  11.474  1.00 68.91           C  
ATOM   2681  CD  ARG C  86     -12.872   2.491  11.907  1.00 68.91           C  
ATOM   2682  NE  ARG C  86     -11.670   1.719  12.208  1.00 68.91           N  
ATOM   2683  NH1 ARG C  86     -12.274   1.238  14.385  1.00 68.91           N  
ATOM   2684  NH2 ARG C  86     -10.288   0.462  13.544  1.00 68.91           N  
ATOM   2685  CZ  ARG C  86     -11.413   1.142  13.379  1.00 68.91           C  
ATOM   2686  N   LYS C  87     -15.595   7.342  11.234  1.00 81.99           N  
ATOM   2687  CA  LYS C  87     -16.841   7.997  10.845  1.00 81.99           C  
ATOM   2688  C   LYS C  87     -16.569   9.238  10.000  1.00 81.99           C  
ATOM   2689  CB  LYS C  87     -17.658   8.374  12.082  1.00 81.99           C  
ATOM   2690  O   LYS C  87     -17.280   9.501   9.027  1.00 81.99           O  
ATOM   2691  CG  LYS C  87     -18.250   7.182  12.820  1.00 81.99           C  
ATOM   2692  CD  LYS C  87     -19.048   7.620  14.041  1.00 81.99           C  
ATOM   2693  CE  LYS C  87     -19.566   6.425  14.829  1.00 81.99           C  
ATOM   2694  NZ  LYS C  87     -20.269   6.847  16.078  1.00 81.99           N  
ATOM   2695  N   PHE C  88     -15.477   9.898  10.365  1.00 87.57           N  
ATOM   2696  CA  PHE C  88     -15.069  11.080   9.615  1.00 87.57           C  
ATOM   2697  C   PHE C  88     -14.661  10.706   8.195  1.00 87.57           C  
ATOM   2698  CB  PHE C  88     -13.912  11.795  10.322  1.00 87.57           C  
ATOM   2699  O   PHE C  88     -15.048  11.377   7.236  1.00 87.57           O  
ATOM   2700  CG  PHE C  88     -13.451  13.043   9.621  1.00 87.57           C  
ATOM   2701  CD1 PHE C  88     -12.284  13.042   8.865  1.00 87.57           C  
ATOM   2702  CD2 PHE C  88     -14.183  14.219   9.717  1.00 87.57           C  
ATOM   2703  CE1 PHE C  88     -11.854  14.196   8.215  1.00 87.57           C  
ATOM   2704  CE2 PHE C  88     -13.760  15.377   9.070  1.00 87.57           C  
ATOM   2705  CZ  PHE C  88     -12.595  15.363   8.320  1.00 87.57           C  
ATOM   2706  N   PHE C  89     -14.035   9.658   8.022  1.00 76.06           N  
ATOM   2707  CA  PHE C  89     -13.563   9.206   6.719  1.00 76.06           C  
ATOM   2708  C   PHE C  89     -14.736   8.872   5.804  1.00 76.06           C  
ATOM   2709  CB  PHE C  89     -12.651   7.985   6.869  1.00 76.06           C  
ATOM   2710  O   PHE C  89     -14.685   9.132   4.601  1.00 76.06           O  
ATOM   2711  CG  PHE C  89     -11.426   8.242   7.705  1.00 76.06           C  
ATOM   2712  CD1 PHE C  89     -10.889   9.520   7.802  1.00 76.06           C  
ATOM   2713  CD2 PHE C  89     -10.810   7.205   8.393  1.00 76.06           C  
ATOM   2714  CE1 PHE C  89      -9.755   9.761   8.574  1.00 76.06           C  
ATOM   2715  CE2 PHE C  89      -9.677   7.438   9.167  1.00 76.06           C  
ATOM   2716  CZ  PHE C  89      -9.150   8.717   9.255  1.00 76.06           C  
ATOM   2717  N   THR C  90     -15.783   8.349   6.327  1.00 76.34           N  
ATOM   2718  CA  THR C  90     -16.942   7.919   5.553  1.00 76.34           C  
ATOM   2719  C   THR C  90     -17.595   9.106   4.851  1.00 76.34           C  
ATOM   2720  CB  THR C  90     -17.979   7.213   6.446  1.00 76.34           C  
ATOM   2721  O   THR C  90     -18.162   8.958   3.767  1.00 76.34           O  
ATOM   2722  CG2 THR C  90     -17.593   5.758   6.693  1.00 76.34           C  
ATOM   2723  OG1 THR C  90     -18.061   7.895   7.704  1.00 76.34           O  
ATOM   2724  N   ILE C  91     -17.391  10.297   5.417  1.00 86.83           N  
ATOM   2725  CA  ILE C  91     -18.001  11.500   4.861  1.00 86.83           C  
ATOM   2726  C   ILE C  91     -17.313  11.869   3.549  1.00 86.83           C  
ATOM   2727  CB  ILE C  91     -17.929  12.681   5.855  1.00 86.83           C  
ATOM   2728  O   ILE C  91     -17.950  12.393   2.632  1.00 86.83           O  
ATOM   2729  CG1 ILE C  91     -18.647  12.323   7.162  1.00 86.83           C  
ATOM   2730  CG2 ILE C  91     -18.524  13.948   5.233  1.00 86.83           C  
ATOM   2731  CD1 ILE C  91     -18.403  13.313   8.293  1.00 86.83           C  
ATOM   2732  N   PHE C  92     -16.024  11.466   3.427  1.00 85.38           N  
ATOM   2733  CA  PHE C  92     -15.244  12.010   2.322  1.00 85.38           C  
ATOM   2734  C   PHE C  92     -14.731  10.894   1.420  1.00 85.38           C  
ATOM   2735  CB  PHE C  92     -14.070  12.842   2.848  1.00 85.38           C  
ATOM   2736  O   PHE C  92     -14.052  11.155   0.424  1.00 85.38           O  
ATOM   2737  CG  PHE C  92     -14.489  14.088   3.580  1.00 85.38           C  
ATOM   2738  CD1 PHE C  92     -14.803  15.248   2.883  1.00 85.38           C  
ATOM   2739  CD2 PHE C  92     -14.569  14.099   4.967  1.00 85.38           C  
ATOM   2740  CE1 PHE C  92     -15.191  16.403   3.558  1.00 85.38           C  
ATOM   2741  CE2 PHE C  92     -14.956  15.249   5.648  1.00 85.38           C  
ATOM   2742  CZ  PHE C  92     -15.266  16.401   4.942  1.00 85.38           C  
ATOM   2743  N   GLU C  93     -15.057   9.687   1.774  1.00 70.96           N  
ATOM   2744  CA  GLU C  93     -14.486   8.544   1.069  1.00 70.96           C  
ATOM   2745  C   GLU C  93     -14.856   8.568  -0.412  1.00 70.96           C  
ATOM   2746  CB  GLU C  93     -14.950   7.232   1.706  1.00 70.96           C  
ATOM   2747  O   GLU C  93     -14.083   8.113  -1.257  1.00 70.96           O  
ATOM   2748  CG  GLU C  93     -16.435   6.952   1.524  1.00 70.96           C  
ATOM   2749  CD  GLU C  93     -16.880   5.642   2.155  1.00 70.96           C  
ATOM   2750  OE1 GLU C  93     -18.046   5.235   1.950  1.00 70.96           O  
ATOM   2751  OE2 GLU C  93     -16.056   5.018   2.861  1.00 70.96           O  
ATOM   2752  N   LYS C  94     -15.998   9.226  -0.720  1.00 72.31           N  
ATOM   2753  CA  LYS C  94     -16.421   9.291  -2.116  1.00 72.31           C  
ATOM   2754  C   LYS C  94     -15.974  10.598  -2.765  1.00 72.31           C  
ATOM   2755  CB  LYS C  94     -17.939   9.145  -2.225  1.00 72.31           C  
ATOM   2756  O   LYS C  94     -16.061  10.753  -3.985  1.00 72.31           O  
ATOM   2757  CG  LYS C  94     -18.462   7.781  -1.799  1.00 72.31           C  
ATOM   2758  CD  LYS C  94     -19.960   7.654  -2.045  1.00 72.31           C  
ATOM   2759  CE  LYS C  94     -20.483   6.287  -1.625  1.00 72.31           C  
ATOM   2760  NZ  LYS C  94     -21.956   6.169  -1.837  1.00 72.31           N  
ATOM   2761  N   LYS C  95     -15.479  11.518  -1.979  1.00 80.86           N  
ATOM   2762  CA  LYS C  95     -15.118  12.841  -2.481  1.00 80.86           C  
ATOM   2763  C   LYS C  95     -13.609  12.964  -2.672  1.00 80.86           C  
ATOM   2764  CB  LYS C  95     -15.616  13.931  -1.531  1.00 80.86           C  
ATOM   2765  O   LYS C  95     -13.148  13.597  -3.624  1.00 80.86           O  
ATOM   2766  CG  LYS C  95     -17.132  14.054  -1.470  1.00 80.86           C  
ATOM   2767  CD  LYS C  95     -17.564  15.210  -0.577  1.00 80.86           C  
ATOM   2768  CE  LYS C  95     -19.080  15.335  -0.517  1.00 80.86           C  
ATOM   2769  NZ  LYS C  95     -19.508  16.468   0.356  1.00 80.86           N  
ATOM   2770  N   ILE C  96     -12.898  12.172  -1.827  1.00 73.44           N  
ATOM   2771  CA  ILE C  96     -11.443  12.273  -1.853  1.00 73.44           C  
ATOM   2772  C   ILE C  96     -10.835  10.904  -2.150  1.00 73.44           C  
ATOM   2773  CB  ILE C  96     -10.890  12.827  -0.521  1.00 73.44           C  
ATOM   2774  O   ILE C  96     -10.879  10.003  -1.309  1.00 73.44           O  
ATOM   2775  CG1 ILE C  96     -11.513  14.193  -0.211  1.00 73.44           C  
ATOM   2776  CG2 ILE C  96      -9.362  12.919  -0.566  1.00 73.44           C  
ATOM   2777  CD1 ILE C  96     -11.020  14.818   1.086  1.00 73.44           C  
ATOM   2778  N   GLU C  97     -10.295  10.692  -3.282  1.00 59.53           N  
ATOM   2779  CA  GLU C  97      -9.827   9.399  -3.772  1.00 59.53           C  
ATOM   2780  C   GLU C  97      -8.711   8.846  -2.890  1.00 59.53           C  
ATOM   2781  CB  GLU C  97      -9.344   9.515  -5.220  1.00 59.53           C  
ATOM   2782  O   GLU C  97      -8.702   7.657  -2.563  1.00 59.53           O  
ATOM   2783  CG  GLU C  97      -9.389   8.203  -5.990  1.00 59.53           C  
ATOM   2784  CD  GLU C  97      -8.958   8.344  -7.442  1.00 59.53           C  
ATOM   2785  OE1 GLU C  97      -8.873   7.317  -8.152  1.00 59.53           O  
ATOM   2786  OE2 GLU C  97      -8.703   9.491  -7.871  1.00 59.53           O  
ATOM   2787  N   ASP C  98      -7.758   9.574  -2.359  1.00 56.34           N  
ATOM   2788  CA  ASP C  98      -6.599   9.114  -1.601  1.00 56.34           C  
ATOM   2789  C   ASP C  98      -6.712   9.509  -0.130  1.00 56.34           C  
ATOM   2790  CB  ASP C  98      -5.308   9.678  -2.198  1.00 56.34           C  
ATOM   2791  O   ASP C  98      -5.703   9.772   0.527  1.00 56.34           O  
ATOM   2792  CG  ASP C  98      -5.107   9.286  -3.652  1.00 56.34           C  
ATOM   2793  OD1 ASP C  98      -5.605   8.219  -4.070  1.00 56.34           O  
ATOM   2794  OD2 ASP C  98      -4.442  10.051  -4.384  1.00 56.34           O  
ATOM   2795  N   TYR C  99      -8.006   9.425   0.310  1.00 67.38           N  
ATOM   2796  CA  TYR C  99      -8.253   9.894   1.669  1.00 67.38           C  
ATOM   2797  C   TYR C  99      -7.610   8.965   2.692  1.00 67.38           C  
ATOM   2798  CB  TYR C  99      -9.758  10.001   1.936  1.00 67.38           C  
ATOM   2799  O   TYR C  99      -7.268   9.391   3.798  1.00 67.38           O  
ATOM   2800  CG  TYR C  99     -10.436   8.667   2.131  1.00 67.38           C  
ATOM   2801  CD1 TYR C  99     -10.908   7.937   1.042  1.00 67.38           C  
ATOM   2802  CD2 TYR C  99     -10.608   8.133   3.404  1.00 67.38           C  
ATOM   2803  CE1 TYR C  99     -11.535   6.708   1.217  1.00 67.38           C  
ATOM   2804  CE2 TYR C  99     -11.234   6.905   3.591  1.00 67.38           C  
ATOM   2805  OH  TYR C  99     -12.314   4.985   2.672  1.00 67.38           O  
ATOM   2806  CZ  TYR C  99     -11.693   6.201   2.493  1.00 67.38           C  
ATOM   2807  N   ASN C 100      -7.304   7.679   2.301  1.00 62.30           N  
ATOM   2808  CA  ASN C 100      -6.833   6.674   3.249  1.00 62.30           C  
ATOM   2809  C   ASN C 100      -5.356   6.353   3.038  1.00 62.30           C  
ATOM   2810  CB  ASN C 100      -7.674   5.400   3.142  1.00 62.30           C  
ATOM   2811  O   ASN C 100      -4.849   5.366   3.573  1.00 62.30           O  
ATOM   2812  CG  ASN C 100      -7.519   4.709   1.801  1.00 62.30           C  
ATOM   2813  ND2 ASN C 100      -7.965   3.461   1.722  1.00 62.30           N  
ATOM   2814  OD1 ASN C 100      -7.003   5.292   0.844  1.00 62.30           O  
ATOM   2815  N   PHE C 101      -4.657   7.126   2.316  1.00 59.82           N  
ATOM   2816  CA  PHE C 101      -3.237   6.904   2.071  1.00 59.82           C  
ATOM   2817  C   PHE C 101      -2.406   7.333   3.274  1.00 59.82           C  
ATOM   2818  CB  PHE C 101      -2.781   7.662   0.820  1.00 59.82           C  
ATOM   2819  O   PHE C 101      -2.717   8.333   3.925  1.00 59.82           O  
ATOM   2820  CG  PHE C 101      -2.892   6.862  -0.449  1.00 59.82           C  
ATOM   2821  CD1 PHE C 101      -1.881   6.899  -1.401  1.00 59.82           C  
ATOM   2822  CD2 PHE C 101      -4.010   6.073  -0.690  1.00 59.82           C  
ATOM   2823  CE1 PHE C 101      -1.982   6.159  -2.578  1.00 59.82           C  
ATOM   2824  CE2 PHE C 101      -4.117   5.331  -1.863  1.00 59.82           C  
ATOM   2825  CZ  PHE C 101      -3.103   5.377  -2.806  1.00 59.82           C  
ATOM   2826  N   GLY C 102      -1.384   6.516   3.535  1.00 62.25           N  
ATOM   2827  CA  GLY C 102      -0.463   6.917   4.586  1.00 62.25           C  
ATOM   2828  C   GLY C 102       0.256   8.219   4.284  1.00 62.25           C  
ATOM   2829  O   GLY C 102       0.828   8.383   3.204  1.00 62.25           O  
ATOM   2830  N   THR C 103       0.235   9.110   5.295  1.00 72.25           N  
ATOM   2831  CA  THR C 103       0.801  10.445   5.133  1.00 72.25           C  
ATOM   2832  C   THR C 103       1.517  10.886   6.406  1.00 72.25           C  
ATOM   2833  CB  THR C 103      -0.287  11.472   4.770  1.00 72.25           C  
ATOM   2834  O   THR C 103       1.101  10.537   7.512  1.00 72.25           O  
ATOM   2835  CG2 THR C 103       0.324  12.835   4.462  1.00 72.25           C  
ATOM   2836  OG1 THR C 103      -1.006  11.012   3.619  1.00 72.25           O  
ATOM   2837  N   LEU C 104       2.621  11.590   6.157  1.00 79.02           N  
ATOM   2838  CA  LEU C 104       3.329  12.144   7.306  1.00 79.02           C  
ATOM   2839  C   LEU C 104       2.680  13.443   7.770  1.00 79.02           C  
ATOM   2840  CB  LEU C 104       4.801  12.390   6.961  1.00 79.02           C  
ATOM   2841  O   LEU C 104       2.339  14.299   6.950  1.00 79.02           O  
ATOM   2842  CG  LEU C 104       5.668  11.146   6.763  1.00 79.02           C  
ATOM   2843  CD1 LEU C 104       7.040  11.537   6.226  1.00 79.02           C  
ATOM   2844  CD2 LEU C 104       5.801  10.373   8.071  1.00 79.02           C  
ATOM   2845  N   LEU C 105       2.494  13.506   9.086  1.00 87.04           N  
ATOM   2846  CA  LEU C 105       1.946  14.713   9.694  1.00 87.04           C  
ATOM   2847  C   LEU C 105       2.824  15.190  10.846  1.00 87.04           C  
ATOM   2848  CB  LEU C 105       0.521  14.462  10.194  1.00 87.04           C  
ATOM   2849  O   LEU C 105       3.207  14.397  11.709  1.00 87.04           O  
ATOM   2850  CG  LEU C 105      -0.143  15.609  10.957  1.00 87.04           C  
ATOM   2851  CD1 LEU C 105      -0.402  16.787  10.023  1.00 87.04           C  
ATOM   2852  CD2 LEU C 105      -1.440  15.140  11.607  1.00 87.04           C  
ATOM   2853  N   ARG C 106       3.115  16.480  10.795  1.00 90.91           N  
ATOM   2854  CA  ARG C 106       3.845  17.042  11.927  1.00 90.91           C  
ATOM   2855  C   ARG C 106       2.969  17.093  13.173  1.00 90.91           C  
ATOM   2856  CB  ARG C 106       4.361  18.443  11.592  1.00 90.91           C  
ATOM   2857  O   ARG C 106       1.807  17.501  13.106  1.00 90.91           O  
ATOM   2858  CG  ARG C 106       5.409  18.466  10.490  1.00 90.91           C  
ATOM   2859  CD  ARG C 106       5.887  19.882  10.196  1.00 90.91           C  
ATOM   2860  NE  ARG C 106       4.812  20.714   9.666  1.00 90.91           N  
ATOM   2861  NH1 ARG C 106       5.741  22.714  10.354  1.00 90.91           N  
ATOM   2862  NH2 ARG C 106       3.741  22.700   9.235  1.00 90.91           N  
ATOM   2863  CZ  ARG C 106       4.767  22.041   9.753  1.00 90.91           C  
ATOM   2864  N   THR C 107       3.484  16.681  14.363  1.00 91.37           N  
ATOM   2865  CA  THR C 107       2.743  16.731  15.619  1.00 91.37           C  
ATOM   2866  C   THR C 107       2.798  18.130  16.224  1.00 91.37           C  
ATOM   2867  CB  THR C 107       3.290  15.708  16.632  1.00 91.37           C  
ATOM   2868  O   THR C 107       2.014  18.457  17.118  1.00 91.37           O  
ATOM   2869  CG2 THR C 107       3.043  14.279  16.160  1.00 91.37           C  
ATOM   2870  OG1 THR C 107       4.700  15.910  16.790  1.00 91.37           O  
ATOM   2871  N   ASP C 108       3.664  18.934  15.644  1.00 92.32           N  
ATOM   2872  CA  ASP C 108       3.855  20.319  16.064  1.00 92.32           C  
ATOM   2873  C   ASP C 108       4.058  21.236  14.860  1.00 92.32           C  
ATOM   2874  CB  ASP C 108       5.046  20.432  17.018  1.00 92.32           C  
ATOM   2875  O   ASP C 108       5.093  21.173  14.193  1.00 92.32           O  
ATOM   2876  CG  ASP C 108       5.186  21.814  17.631  1.00 92.32           C  
ATOM   2877  OD1 ASP C 108       4.523  22.761  17.158  1.00 92.32           O  
ATOM   2878  OD2 ASP C 108       5.969  21.957  18.595  1.00 92.32           O  
ATOM   2879  N   ALA C 109       3.084  22.157  14.664  1.00 95.17           N  
ATOM   2880  CA  ALA C 109       3.089  23.009  13.478  1.00 95.17           C  
ATOM   2881  C   ALA C 109       4.188  24.064  13.565  1.00 95.17           C  
ATOM   2882  CB  ALA C 109       1.728  23.676  13.297  1.00 95.17           C  
ATOM   2883  O   ALA C 109       4.501  24.726  12.573  1.00 95.17           O  
ATOM   2884  N   SER C 110       4.790  24.201  14.768  1.00 93.15           N  
ATOM   2885  CA  SER C 110       5.864  25.174  14.938  1.00 93.15           C  
ATOM   2886  C   SER C 110       7.224  24.553  14.639  1.00 93.15           C  
ATOM   2887  CB  SER C 110       5.854  25.742  16.357  1.00 93.15           C  
ATOM   2888  O   SER C 110       8.254  25.223  14.738  1.00 93.15           O  
ATOM   2889  OG  SER C 110       6.116  24.724  17.308  1.00 93.15           O  
ATOM   2890  N   ALA C 111       7.187  23.284  14.242  1.00 88.20           N  
ATOM   2891  CA  ALA C 111       8.430  22.568  13.970  1.00 88.20           C  
ATOM   2892  C   ALA C 111       8.405  21.930  12.584  1.00 88.20           C  
ATOM   2893  CB  ALA C 111       8.675  21.504  15.038  1.00 88.20           C  
ATOM   2894  O   ALA C 111       7.335  21.734  12.004  1.00 88.20           O  
ATOM   2895  N   GLU C 112       9.595  21.682  12.043  1.00 82.87           N  
ATOM   2896  CA  GLU C 112       9.712  20.973  10.772  1.00 82.87           C  
ATOM   2897  C   GLU C 112       9.491  19.474  10.954  1.00 82.87           C  
ATOM   2898  CB  GLU C 112      11.081  21.229  10.137  1.00 82.87           C  
ATOM   2899  O   GLU C 112       9.380  18.990  12.082  1.00 82.87           O  
ATOM   2900  CG  GLU C 112      11.328  22.687   9.775  1.00 82.87           C  
ATOM   2901  CD  GLU C 112      12.677  22.920   9.113  1.00 82.87           C  
ATOM   2902  OE1 GLU C 112      13.062  24.096   8.918  1.00 82.87           O  
ATOM   2903  OE2 GLU C 112      13.354  21.920   8.786  1.00 82.87           O  
ATOM   2904  N   TYR C 113       9.374  18.867   9.775  1.00 80.24           N  
ATOM   2905  CA  TYR C 113       9.313  17.411   9.830  1.00 80.24           C  
ATOM   2906  C   TYR C 113      10.561  16.837  10.489  1.00 80.24           C  
ATOM   2907  CB  TYR C 113       9.149  16.826   8.424  1.00 80.24           C  
ATOM   2908  O   TYR C 113      11.684  17.188  10.118  1.00 80.24           O  
ATOM   2909  CG  TYR C 113       7.789  17.073   7.818  1.00 80.24           C  
ATOM   2910  CD1 TYR C 113       6.708  16.250   8.126  1.00 80.24           C  
ATOM   2911  CD2 TYR C 113       7.581  18.129   6.937  1.00 80.24           C  
ATOM   2912  CE1 TYR C 113       5.453  16.473   7.569  1.00 80.24           C  
ATOM   2913  CE2 TYR C 113       6.331  18.361   6.374  1.00 80.24           C  
ATOM   2914  OH  TYR C 113       4.034  17.754   6.141  1.00 80.24           O  
ATOM   2915  CZ  TYR C 113       5.274  17.529   6.696  1.00 80.24           C  
ATOM   2916  N   GLY C 114      10.295  16.019  11.567  1.00 67.41           N  
ATOM   2917  CA  GLY C 114      11.391  15.376  12.273  1.00 67.41           C  
ATOM   2918  C   GLY C 114      11.005  14.042  12.885  1.00 67.41           C  
ATOM   2919  O   GLY C 114       9.839  13.646  12.839  1.00 67.41           O  
ATOM   2920  N   GLN C 115      11.929  13.421  13.393  1.00 59.82           N  
ATOM   2921  CA  GLN C 115      11.737  12.097  13.976  1.00 59.82           C  
ATOM   2922  C   GLN C 115      10.735  12.142  15.126  1.00 59.82           C  
ATOM   2923  CB  GLN C 115      13.069  11.526  14.463  1.00 59.82           C  
ATOM   2924  O   GLN C 115       9.910  11.238  15.274  1.00 59.82           O  
ATOM   2925  CG  GLN C 115      12.969  10.105  15.002  1.00 59.82           C  
ATOM   2926  CD  GLN C 115      14.320   9.519  15.366  1.00 59.82           C  
ATOM   2927  NE2 GLN C 115      14.330   8.248  15.756  1.00 59.82           N  
ATOM   2928  OE1 GLN C 115      15.347  10.201  15.297  1.00 59.82           O  
ATOM   2929  N   PHE C 116      10.808  13.238  15.885  1.00 69.83           N  
ATOM   2930  CA  PHE C 116       9.983  13.305  17.085  1.00 69.83           C  
ATOM   2931  C   PHE C 116       8.866  14.328  16.917  1.00 69.83           C  
ATOM   2932  CB  PHE C 116      10.836  13.655  18.308  1.00 69.83           C  
ATOM   2933  O   PHE C 116       8.122  14.603  17.861  1.00 69.83           O  
ATOM   2934  CG  PHE C 116      11.953  12.681  18.568  1.00 69.83           C  
ATOM   2935  CD1 PHE C 116      11.681  11.391  19.007  1.00 69.83           C  
ATOM   2936  CD2 PHE C 116      13.276  13.055  18.372  1.00 69.83           C  
ATOM   2937  CE1 PHE C 116      12.714  10.487  19.248  1.00 69.83           C  
ATOM   2938  CE2 PHE C 116      14.313  12.158  18.611  1.00 69.83           C  
ATOM   2939  CZ  PHE C 116      14.030  10.874  19.050  1.00 69.83           C  
ATOM   2940  N   THR C 117       8.763  14.853  15.752  1.00 80.20           N  
ATOM   2941  CA  THR C 117       7.745  15.875  15.539  1.00 80.20           C  
ATOM   2942  C   THR C 117       6.822  15.488  14.387  1.00 80.20           C  
ATOM   2943  CB  THR C 117       8.383  17.247  15.250  1.00 80.20           C  
ATOM   2944  O   THR C 117       6.188  16.350  13.775  1.00 80.20           O  
ATOM   2945  CG2 THR C 117       9.139  17.769  16.468  1.00 80.20           C  
ATOM   2946  OG1 THR C 117       9.295  17.122  14.153  1.00 80.20           O  
ATOM   2947  N   THR C 118       6.941  14.202  14.073  1.00 78.83           N  
ATOM   2948  CA  THR C 118       6.145  13.730  12.946  1.00 78.83           C  
ATOM   2949  C   THR C 118       5.500  12.384  13.265  1.00 78.83           C  
ATOM   2950  CB  THR C 118       7.001  13.603  11.672  1.00 78.83           C  
ATOM   2951  O   THR C 118       6.049  11.594  14.036  1.00 78.83           O  
ATOM   2952  CG2 THR C 118       6.143  13.228  10.468  1.00 78.83           C  
ATOM   2953  OG1 THR C 118       7.648  14.854  11.412  1.00 78.83           O  
ATOM   2954  N   CYS C 119       4.351  12.130  12.776  1.00 75.56           N  
ATOM   2955  CA  CYS C 119       3.680  10.843  12.923  1.00 75.56           C  
ATOM   2956  C   CYS C 119       3.001  10.430  11.623  1.00 75.56           C  
ATOM   2957  CB  CYS C 119       2.649  10.901  14.050  1.00 75.56           C  
ATOM   2958  O   CYS C 119       2.867  11.240  10.703  1.00 75.56           O  
ATOM   2959  SG  CYS C 119       1.234  11.964  13.689  1.00 75.56           S  
ATOM   2960  N   PHE C 120       2.652   9.142  11.590  1.00 70.85           N  
ATOM   2961  CA  PHE C 120       1.946   8.633  10.421  1.00 70.85           C  
ATOM   2962  C   PHE C 120       0.437   8.693  10.630  1.00 70.85           C  
ATOM   2963  CB  PHE C 120       2.377   7.195  10.115  1.00 70.85           C  
ATOM   2964  O   PHE C 120      -0.070   8.241  11.659  1.00 70.85           O  
ATOM   2965  CG  PHE C 120       3.562   7.100   9.193  1.00 70.85           C  
ATOM   2966  CD1 PHE C 120       3.408   7.257   7.821  1.00 70.85           C  
ATOM   2967  CD2 PHE C 120       4.832   6.853   9.698  1.00 70.85           C  
ATOM   2968  CE1 PHE C 120       4.503   7.170   6.965  1.00 70.85           C  
ATOM   2969  CE2 PHE C 120       5.931   6.764   8.849  1.00 70.85           C  
ATOM   2970  CZ  PHE C 120       5.765   6.921   7.483  1.00 70.85           C  
ATOM   2971  N   VAL C 121      -0.198   9.278   9.569  1.00 74.94           N  
ATOM   2972  CA  VAL C 121      -1.656   9.345   9.586  1.00 74.94           C  
ATOM   2973  C   VAL C 121      -2.204   9.014   8.200  1.00 74.94           C  
ATOM   2974  CB  VAL C 121      -2.155  10.736  10.039  1.00 74.94           C  
ATOM   2975  O   VAL C 121      -1.440   8.855   7.245  1.00 74.94           O  
ATOM   2976  CG1 VAL C 121      -1.703  11.032  11.468  1.00 74.94           C  
ATOM   2977  CG2 VAL C 121      -1.657  11.818   9.082  1.00 74.94           C  
ATOM   2978  N   VAL C 122      -3.533   8.865   8.124  1.00 69.29           N  
ATOM   2979  CA  VAL C 122      -4.149   8.745   6.807  1.00 69.29           C  
ATOM   2980  C   VAL C 122      -4.298  10.128   6.178  1.00 69.29           C  
ATOM   2981  CB  VAL C 122      -5.524   8.044   6.885  1.00 69.29           C  
ATOM   2982  O   VAL C 122      -4.360  11.136   6.886  1.00 69.29           O  
ATOM   2983  CG1 VAL C 122      -5.360   6.573   7.262  1.00 69.29           C  
ATOM   2984  CG2 VAL C 122      -6.430   8.758   7.886  1.00 69.29           C  
ATOM   2985  N   ARG C 123      -4.378  10.227   4.920  1.00 76.88           N  
ATOM   2986  CA  ARG C 123      -4.341  11.466   4.150  1.00 76.88           C  
ATOM   2987  C   ARG C 123      -5.437  12.425   4.603  1.00 76.88           C  
ATOM   2988  CB  ARG C 123      -4.485  11.174   2.655  1.00 76.88           C  
ATOM   2989  O   ARG C 123      -5.204  13.630   4.722  1.00 76.88           O  
ATOM   2990  CG  ARG C 123      -4.412  12.412   1.775  1.00 76.88           C  
ATOM   2991  CD  ARG C 123      -3.017  13.023   1.777  1.00 76.88           C  
ATOM   2992  NE  ARG C 123      -2.029  12.113   1.204  1.00 76.88           N  
ATOM   2993  NH1 ARG C 123      -1.101  13.682  -0.214  1.00 76.88           N  
ATOM   2994  NH2 ARG C 123      -0.288  11.539  -0.179  1.00 76.88           N  
ATOM   2995  CZ  ARG C 123      -1.142  12.447   0.272  1.00 76.88           C  
ATOM   2996  N   LEU C 124      -6.604  11.918   4.835  1.00 84.43           N  
ATOM   2997  CA  LEU C 124      -7.704  12.787   5.238  1.00 84.43           C  
ATOM   2998  C   LEU C 124      -7.442  13.394   6.612  1.00 84.43           C  
ATOM   2999  CB  LEU C 124      -9.023  12.010   5.254  1.00 84.43           C  
ATOM   3000  O   LEU C 124      -7.823  14.538   6.873  1.00 84.43           O  
ATOM   3001  CG  LEU C 124     -10.303  12.847   5.285  1.00 84.43           C  
ATOM   3002  CD1 LEU C 124     -10.350  13.788   4.085  1.00 84.43           C  
ATOM   3003  CD2 LEU C 124     -11.532  11.945   5.313  1.00 84.43           C  
ATOM   3004  N   GLN C 125      -6.796  12.674   7.525  1.00 87.95           N  
ATOM   3005  CA  GLN C 125      -6.370  13.266   8.789  1.00 87.95           C  
ATOM   3006  C   GLN C 125      -5.379  14.404   8.557  1.00 87.95           C  
ATOM   3007  CB  GLN C 125      -5.747  12.205   9.697  1.00 87.95           C  
ATOM   3008  O   GLN C 125      -5.477  15.458   9.189  1.00 87.95           O  
ATOM   3009  CG  GLN C 125      -6.768  11.302  10.377  1.00 87.95           C  
ATOM   3010  CD  GLN C 125      -6.123  10.212  11.213  1.00 87.95           C  
ATOM   3011  NE2 GLN C 125      -6.685   9.956  12.389  1.00 87.95           N  
ATOM   3012  OE1 GLN C 125      -5.128   9.605  10.804  1.00 87.95           O  
ATOM   3013  N   PHE C 126      -4.468  14.117   7.629  1.00 90.72           N  
ATOM   3014  CA  PHE C 126      -3.512  15.148   7.242  1.00 90.72           C  
ATOM   3015  C   PHE C 126      -4.232  16.395   6.743  1.00 90.72           C  
ATOM   3016  CB  PHE C 126      -2.561  14.623   6.162  1.00 90.72           C  
ATOM   3017  O   PHE C 126      -3.974  17.501   7.222  1.00 90.72           O  
ATOM   3018  CG  PHE C 126      -1.683  15.686   5.558  1.00 90.72           C  
ATOM   3019  CD1 PHE C 126      -2.062  16.340   4.392  1.00 90.72           C  
ATOM   3020  CD2 PHE C 126      -0.478  16.031   6.156  1.00 90.72           C  
ATOM   3021  CE1 PHE C 126      -1.252  17.325   3.831  1.00 90.72           C  
ATOM   3022  CE2 PHE C 126       0.337  17.013   5.601  1.00 90.72           C  
ATOM   3023  CZ  PHE C 126      -0.051  17.658   4.437  1.00 90.72           C  
ATOM   3024  N   TYR C 127      -5.182  16.241   5.892  1.00 94.99           N  
ATOM   3025  CA  TYR C 127      -5.941  17.370   5.366  1.00 94.99           C  
ATOM   3026  C   TYR C 127      -6.668  18.107   6.484  1.00 94.99           C  
ATOM   3027  CB  TYR C 127      -6.947  16.897   4.312  1.00 94.99           C  
ATOM   3028  O   TYR C 127      -6.646  19.339   6.540  1.00 94.99           O  
ATOM   3029  CG  TYR C 127      -6.315  16.529   2.991  1.00 94.99           C  
ATOM   3030  CD1 TYR C 127      -5.182  17.194   2.530  1.00 94.99           C  
ATOM   3031  CD2 TYR C 127      -6.851  15.516   2.203  1.00 94.99           C  
ATOM   3032  CE1 TYR C 127      -4.597  16.860   1.313  1.00 94.99           C  
ATOM   3033  CE2 TYR C 127      -6.274  15.173   0.984  1.00 94.99           C  
ATOM   3034  OH  TYR C 127      -4.575  15.513  -0.657  1.00 94.99           O  
ATOM   3035  CZ  TYR C 127      -5.150  15.849   0.548  1.00 94.99           C  
ATOM   3036  N   ALA C 128      -7.253  17.347   7.368  1.00 96.30           N  
ATOM   3037  CA  ALA C 128      -7.993  17.963   8.467  1.00 96.30           C  
ATOM   3038  C   ALA C 128      -7.089  18.871   9.295  1.00 96.30           C  
ATOM   3039  CB  ALA C 128      -8.621  16.891   9.353  1.00 96.30           C  
ATOM   3040  O   ALA C 128      -7.404  20.045   9.507  1.00 96.30           O  
ATOM   3041  N   PHE C 129      -5.948  18.401   9.667  1.00 97.21           N  
ATOM   3042  CA  PHE C 129      -5.044  19.156  10.526  1.00 97.21           C  
ATOM   3043  C   PHE C 129      -4.389  20.295   9.754  1.00 97.21           C  
ATOM   3044  CB  PHE C 129      -3.970  18.237  11.117  1.00 97.21           C  
ATOM   3045  O   PHE C 129      -4.386  21.440  10.211  1.00 97.21           O  
ATOM   3046  CG  PHE C 129      -4.402  17.528  12.372  1.00 97.21           C  
ATOM   3047  CD1 PHE C 129      -4.256  18.133  13.614  1.00 97.21           C  
ATOM   3048  CD2 PHE C 129      -4.954  16.255  12.309  1.00 97.21           C  
ATOM   3049  CE1 PHE C 129      -4.655  17.478  14.777  1.00 97.21           C  
ATOM   3050  CE2 PHE C 129      -5.355  15.595  13.467  1.00 97.21           C  
ATOM   3051  CZ  PHE C 129      -5.204  16.208  14.700  1.00 97.21           C  
ATOM   3052  N   GLU C 130      -3.912  20.035   8.522  1.00 96.92           N  
ATOM   3053  CA  GLU C 130      -3.129  21.035   7.803  1.00 96.92           C  
ATOM   3054  C   GLU C 130      -4.025  22.126   7.225  1.00 96.92           C  
ATOM   3055  CB  GLU C 130      -2.313  20.378   6.687  1.00 96.92           C  
ATOM   3056  O   GLU C 130      -3.624  23.290   7.148  1.00 96.92           O  
ATOM   3057  CG  GLU C 130      -1.089  19.622   7.183  1.00 96.92           C  
ATOM   3058  CD  GLU C 130      -0.046  20.523   7.826  1.00 96.92           C  
ATOM   3059  OE1 GLU C 130       0.549  20.126   8.853  1.00 96.92           O  
ATOM   3060  OE2 GLU C 130       0.176  21.635   7.298  1.00 96.92           O  
ATOM   3061  N   ILE C 131      -5.211  21.747   6.897  1.00 97.66           N  
ATOM   3062  CA  ILE C 131      -6.163  22.769   6.476  1.00 97.66           C  
ATOM   3063  C   ILE C 131      -6.472  23.700   7.646  1.00 97.66           C  
ATOM   3064  CB  ILE C 131      -7.466  22.139   5.934  1.00 97.66           C  
ATOM   3065  O   ILE C 131      -6.468  24.924   7.491  1.00 97.66           O  
ATOM   3066  CG1 ILE C 131      -7.223  21.507   4.559  1.00 97.66           C  
ATOM   3067  CG2 ILE C 131      -8.584  23.184   5.867  1.00 97.66           C  
ATOM   3068  CD1 ILE C 131      -8.355  20.608   4.081  1.00 97.66           C  
ATOM   3069  N   ALA C 132      -6.706  23.153   8.832  1.00 97.96           N  
ATOM   3070  CA  ALA C 132      -6.947  23.964  10.023  1.00 97.96           C  
ATOM   3071  C   ALA C 132      -5.736  24.834  10.348  1.00 97.96           C  
ATOM   3072  CB  ALA C 132      -7.292  23.072  11.213  1.00 97.96           C  
ATOM   3073  O   ALA C 132      -5.878  26.028  10.624  1.00 97.96           O  
ATOM   3074  N   ARG C 133      -4.587  24.305  10.252  1.00 97.87           N  
ATOM   3075  CA  ARG C 133      -3.365  25.051  10.536  1.00 97.87           C  
ATOM   3076  C   ARG C 133      -3.171  26.186   9.537  1.00 97.87           C  
ATOM   3077  CB  ARG C 133      -2.150  24.121  10.515  1.00 97.87           C  
ATOM   3078  O   ARG C 133      -2.817  27.303   9.920  1.00 97.87           O  
ATOM   3079  CG  ARG C 133      -2.056  23.202  11.722  1.00 97.87           C  
ATOM   3080  CD  ARG C 133      -0.884  22.238  11.607  1.00 97.87           C  
ATOM   3081  NE  ARG C 133      -0.713  21.448  12.824  1.00 97.87           N  
ATOM   3082  NH1 ARG C 133       0.927  20.076  11.951  1.00 97.87           N  
ATOM   3083  NH2 ARG C 133       0.216  19.789  14.112  1.00 97.87           N  
ATOM   3084  CZ  ARG C 133       0.143  20.440  12.959  1.00 97.87           C  
ATOM   3085  N   ASN C 134      -3.446  25.910   8.314  1.00 97.44           N  
ATOM   3086  CA  ASN C 134      -3.323  26.939   7.287  1.00 97.44           C  
ATOM   3087  C   ASN C 134      -4.340  28.058   7.490  1.00 97.44           C  
ATOM   3088  CB  ASN C 134      -3.477  26.327   5.893  1.00 97.44           C  
ATOM   3089  O   ASN C 134      -3.999  29.238   7.387  1.00 97.44           O  
ATOM   3090  CG  ASN C 134      -2.280  25.491   5.486  1.00 97.44           C  
ATOM   3091  ND2 ASN C 134      -2.440  24.700   4.432  1.00 97.44           N  
ATOM   3092  OD1 ASN C 134      -1.220  25.555   6.114  1.00 97.44           O  
ATOM   3093  N   LYS C 135      -5.518  27.685   7.847  1.00 97.09           N  
ATOM   3094  CA  LYS C 135      -6.568  28.676   8.064  1.00 97.09           C  
ATOM   3095  C   LYS C 135      -6.236  29.579   9.248  1.00 97.09           C  
ATOM   3096  CB  LYS C 135      -7.916  27.989   8.291  1.00 97.09           C  
ATOM   3097  O   LYS C 135      -6.568  30.766   9.242  1.00 97.09           O  
ATOM   3098  CG  LYS C 135      -8.611  27.551   7.011  1.00 97.09           C  
ATOM   3099  CD  LYS C 135     -10.016  27.031   7.287  1.00 97.09           C  
ATOM   3100  CE  LYS C 135     -10.753  26.696   5.997  1.00 97.09           C  
ATOM   3101  NZ  LYS C 135     -11.465  27.886   5.441  1.00 97.09           N  
ATOM   3102  N   HIS C 136      -5.530  29.060  10.205  1.00 97.41           N  
ATOM   3103  CA  HIS C 136      -5.205  29.824  11.404  1.00 97.41           C  
ATOM   3104  C   HIS C 136      -3.820  30.454  11.298  1.00 97.41           C  
ATOM   3105  CB  HIS C 136      -5.283  28.933  12.645  1.00 97.41           C  
ATOM   3106  O   HIS C 136      -3.308  31.005  12.275  1.00 97.41           O  
ATOM   3107  CG  HIS C 136      -6.674  28.498  12.985  1.00 97.41           C  
ATOM   3108  CD2 HIS C 136      -7.244  27.271  12.995  1.00 97.41           C  
ATOM   3109  ND1 HIS C 136      -7.657  29.384  13.369  1.00 97.41           N  
ATOM   3110  CE1 HIS C 136      -8.775  28.717  13.602  1.00 97.41           C  
ATOM   3111  NE2 HIS C 136      -8.551  27.433  13.382  1.00 97.41           N  
ATOM   3112  N   GLY C 137      -3.188  30.268  10.199  1.00 97.04           N  
ATOM   3113  CA  GLY C 137      -1.902  30.892   9.929  1.00 97.04           C  
ATOM   3114  C   GLY C 137      -0.754  30.242  10.678  1.00 97.04           C  
ATOM   3115  O   GLY C 137       0.280  30.872  10.908  1.00 97.04           O  
ATOM   3116  N   LEU C 138      -0.961  29.054  11.088  1.00 97.22           N  
ATOM   3117  CA  LEU C 138       0.032  28.381  11.917  1.00 97.22           C  
ATOM   3118  C   LEU C 138       1.216  27.914  11.077  1.00 97.22           C  
ATOM   3119  CB  LEU C 138      -0.596  27.188  12.643  1.00 97.22           C  
ATOM   3120  O   LEU C 138       2.288  27.626  11.614  1.00 97.22           O  
ATOM   3121  CG  LEU C 138      -1.670  27.515  13.682  1.00 97.22           C  
ATOM   3122  CD1 LEU C 138      -2.278  26.231  14.238  1.00 97.22           C  
ATOM   3123  CD2 LEU C 138      -1.086  28.365  14.805  1.00 97.22           C  
ATOM   3124  N   ASN C 139       1.025  27.863   9.763  1.00 96.31           N  
ATOM   3125  CA  ASN C 139       2.101  27.409   8.889  1.00 96.31           C  
ATOM   3126  C   ASN C 139       2.780  28.578   8.181  1.00 96.31           C  
ATOM   3127  CB  ASN C 139       1.571  26.403   7.864  1.00 96.31           C  
ATOM   3128  O   ASN C 139       3.717  28.380   7.406  1.00 96.31           O  
ATOM   3129  CG  ASN C 139       1.299  25.040   8.470  1.00 96.31           C  
ATOM   3130  ND2 ASN C 139       0.300  24.345   7.940  1.00 96.31           N  
ATOM   3131  OD1 ASN C 139       1.980  24.617   9.407  1.00 96.31           O  
ATOM   3132  N   ASP C 140       2.401  29.817   8.467  1.00 96.25           N  
ATOM   3133  CA  ASP C 140       2.875  30.990   7.739  1.00 96.25           C  
ATOM   3134  C   ASP C 140       4.340  31.280   8.058  1.00 96.25           C  
ATOM   3135  CB  ASP C 140       2.014  32.211   8.068  1.00 96.25           C  
ATOM   3136  O   ASP C 140       5.050  31.883   7.249  1.00 96.25           O  
ATOM   3137  CG  ASP C 140       0.642  32.162   7.419  1.00 96.25           C  
ATOM   3138  OD1 ASP C 140       0.368  31.221   6.643  1.00 96.25           O  
ATOM   3139  OD2 ASP C 140      -0.172  33.073   7.684  1.00 96.25           O  
ATOM   3140  N   TRP C 141       4.811  30.767   9.183  1.00 94.46           N  
ATOM   3141  CA  TRP C 141       6.185  31.033   9.595  1.00 94.46           C  
ATOM   3142  C   TRP C 141       7.176  30.343   8.662  1.00 94.46           C  
ATOM   3143  CB  TRP C 141       6.415  30.570  11.036  1.00 94.46           C  
ATOM   3144  O   TRP C 141       8.354  30.707   8.619  1.00 94.46           O  
ATOM   3145  CG  TRP C 141       6.294  29.088  11.226  1.00 94.46           C  
ATOM   3146  CD1 TRP C 141       5.162  28.386  11.536  1.00 94.46           C  
ATOM   3147  CD2 TRP C 141       7.347  28.125  11.124  1.00 94.46           C  
ATOM   3148  CE2 TRP C 141       6.781  26.857  11.383  1.00 94.46           C  
ATOM   3149  CE3 TRP C 141       8.716  28.211  10.837  1.00 94.46           C  
ATOM   3150  NE1 TRP C 141       5.448  27.044  11.631  1.00 94.46           N  
ATOM   3151  CH2 TRP C 141       8.875  25.796  11.080  1.00 94.46           C  
ATOM   3152  CZ2 TRP C 141       7.539  25.683  11.364  1.00 94.46           C  
ATOM   3153  CZ3 TRP C 141       9.468  27.042  10.818  1.00 94.46           C  
ATOM   3154  N   ILE C 142       6.714  29.413   7.819  1.00 90.53           N  
ATOM   3155  CA  ILE C 142       7.582  28.565   7.011  1.00 90.53           C  
ATOM   3156  C   ILE C 142       7.993  29.307   5.741  1.00 90.53           C  
ATOM   3157  CB  ILE C 142       6.893  27.229   6.651  1.00 90.53           C  
ATOM   3158  O   ILE C 142       9.071  29.065   5.193  1.00 90.53           O  
ATOM   3159  CG1 ILE C 142       6.563  26.440   7.923  1.00 90.53           C  
ATOM   3160  CG2 ILE C 142       7.772  26.404   5.707  1.00 90.53           C  
ATOM   3161  CD1 ILE C 142       5.654  25.241   7.689  1.00 90.53           C  
ATOM   3162  N   VAL C 143       7.106  30.222   5.427  1.00 92.82           N  
ATOM   3163  CA  VAL C 143       7.362  30.940   4.182  1.00 92.82           C  
ATOM   3164  C   VAL C 143       8.731  31.614   4.246  1.00 92.82           C  
ATOM   3165  CB  VAL C 143       6.264  31.989   3.896  1.00 92.82           C  
ATOM   3166  O   VAL C 143       9.061  32.271   5.236  1.00 92.82           O  
ATOM   3167  CG1 VAL C 143       6.643  32.854   2.695  1.00 92.82           C  
ATOM   3168  CG2 VAL C 143       4.920  31.304   3.662  1.00 92.82           C  
ATOM   3169  N   GLY C 144       9.615  31.389   3.206  1.00 85.37           N  
ATOM   3170  CA  GLY C 144      10.933  31.997   3.119  1.00 85.37           C  
ATOM   3171  C   GLY C 144      12.023  31.150   3.747  1.00 85.37           C  
ATOM   3172  O   GLY C 144      13.208  31.474   3.642  1.00 85.37           O  
ATOM   3173  N   GLN C 145      11.555  30.119   4.524  1.00 68.85           N  
ATOM   3174  CA  GLN C 145      12.539  29.242   5.148  1.00 68.85           C  
ATOM   3175  C   GLN C 145      13.212  28.345   4.113  1.00 68.85           C  
ATOM   3176  CB  GLN C 145      11.885  28.388   6.236  1.00 68.85           C  
ATOM   3177  O   GLN C 145      12.548  27.806   3.226  1.00 68.85           O  
ATOM   3178  CG  GLN C 145      11.499  29.172   7.484  1.00 68.85           C  
ATOM   3179  CD  GLN C 145      12.420  28.896   8.658  1.00 68.85           C  
ATOM   3180  NE2 GLN C 145      12.222  29.625   9.750  1.00 68.85           N  
ATOM   3181  OE1 GLN C 145      13.301  28.034   8.583  1.00 68.85           O  
ATOM   3182  N   LYS C 146      14.477  28.645   3.551  1.00 57.26           N  
ATOM   3183  CA  LYS C 146      15.211  27.841   2.578  1.00 57.26           C  
ATOM   3184  C   LYS C 146      15.900  26.657   3.250  1.00 57.26           C  
ATOM   3185  CB  LYS C 146      16.242  28.698   1.841  1.00 57.26           C  
ATOM   3186  O   LYS C 146      16.383  26.773   4.378  1.00 57.26           O  
ATOM   3187  CG  LYS C 146      15.639  29.646   0.815  1.00 57.26           C  
ATOM   3188  CD  LYS C 146      16.719  30.371   0.022  1.00 57.26           C  
ATOM   3189  CE  LYS C 146      16.118  31.333  -0.993  1.00 57.26           C  
ATOM   3190  NZ  LYS C 146      17.173  32.049  -1.771  1.00 57.26           N  
TER    3191      LYS C 146                                                      
ENDMDL                                                                          
END                                                                             
