# Supplementary material for: Chp1 is a dedicated chaperone at the ribosome that safeguards eEF1A biogenesis
Source: Nat Commun. 2024 Feb 15;15:1382. doi: 10.1038/s41467-024-45645-w (PMC10869706; doi:10.1038/s41467-024-45645-w)
Supplement: Supplementary file 6 — Supplementary Data 3 [file 41467_2024_45645_MOESM6_ESM.zip › TEF1GTPase1250Chp1_5683f.result/TEF1GTPase1250Chp1_5683f_unrelaxed_rank_3_model_1.pdb]

MODEL     1                                                                     
ATOM      1  N   MET B   1     -18.175   3.525 -25.065  1.00 25.27           N  
ATOM      2  CA  MET B   1     -18.394   3.389 -23.628  1.00 25.27           C  
ATOM      3  C   MET B   1     -17.479   2.321 -23.037  1.00 25.27           C  
ATOM      4  CB  MET B   1     -19.855   3.045 -23.336  1.00 25.27           C  
ATOM      5  O   MET B   1     -17.568   1.149 -23.404  1.00 25.27           O  
ATOM      6  CG  MET B   1     -20.667   4.216 -22.807  1.00 25.27           C  
ATOM      7  SD  MET B   1     -22.377   3.735 -22.347  1.00 25.27           S  
ATOM      8  CE  MET B   1     -22.575   4.686 -20.814  1.00 25.27           C  
ATOM      9  N   GLY B   2     -16.203   2.595 -22.709  1.00 35.41           N  
ATOM     10  CA  GLY B   2     -15.181   1.672 -22.241  1.00 35.41           C  
ATOM     11  C   GLY B   2     -15.694   0.688 -21.207  1.00 35.41           C  
ATOM     12  O   GLY B   2     -16.520   1.041 -20.363  1.00 35.41           O  
ATOM     13  N   LYS B   3     -15.884  -0.556 -21.558  1.00 44.08           N  
ATOM     14  CA  LYS B   3     -16.374  -1.611 -20.676  1.00 44.08           C  
ATOM     15  C   LYS B   3     -15.812  -1.454 -19.266  1.00 44.08           C  
ATOM     16  CB  LYS B   3     -16.013  -2.988 -21.233  1.00 44.08           C  
ATOM     17  O   LYS B   3     -14.615  -1.221 -19.091  1.00 44.08           O  
ATOM     18  CG  LYS B   3     -17.192  -3.745 -21.828  1.00 44.08           C  
ATOM     19  CD  LYS B   3     -16.777  -5.122 -22.328  1.00 44.08           C  
ATOM     20  CE  LYS B   3     -17.935  -5.844 -23.004  1.00 44.08           C  
ATOM     21  NZ  LYS B   3     -17.522  -7.178 -23.535  1.00 44.08           N  
ATOM     22  N   GLU B   4     -16.576  -0.983 -18.339  1.00 56.72           N  
ATOM     23  CA  GLU B   4     -16.233  -0.829 -16.929  1.00 56.72           C  
ATOM     24  C   GLU B   4     -15.522  -2.069 -16.395  1.00 56.72           C  
ATOM     25  CB  GLU B   4     -17.486  -0.542 -16.098  1.00 56.72           C  
ATOM     26  O   GLU B   4     -16.002  -3.191 -16.572  1.00 56.72           O  
ATOM     27  CG  GLU B   4     -17.669   0.927 -15.747  1.00 56.72           C  
ATOM     28  CD  GLU B   4     -18.875   1.187 -14.859  1.00 56.72           C  
ATOM     29  OE1 GLU B   4     -19.099   2.354 -14.464  1.00 56.72           O  
ATOM     30  OE2 GLU B   4     -19.602   0.215 -14.555  1.00 56.72           O  
ATOM     31  N   LYS B   5     -14.247  -2.021 -16.204  1.00 63.01           N  
ATOM     32  CA  LYS B   5     -13.445  -3.116 -15.664  1.00 63.01           C  
ATOM     33  C   LYS B   5     -14.002  -3.598 -14.328  1.00 63.01           C  
ATOM     34  CB  LYS B   5     -11.988  -2.683 -15.499  1.00 63.01           C  
ATOM     35  O   LYS B   5     -14.438  -2.792 -13.504  1.00 63.01           O  
ATOM     36  CG  LYS B   5     -11.265  -2.427 -16.813  1.00 63.01           C  
ATOM     37  CD  LYS B   5      -9.788  -2.131 -16.591  1.00 63.01           C  
ATOM     38  CE  LYS B   5      -9.054  -1.921 -17.908  1.00 63.01           C  
ATOM     39  NZ  LYS B   5      -7.604  -1.632 -17.695  1.00 63.01           N  
ATOM     40  N   SER B   6     -14.190  -4.925 -14.240  1.00 73.12           N  
ATOM     41  CA  SER B   6     -14.618  -5.517 -12.977  1.00 73.12           C  
ATOM     42  C   SER B   6     -13.555  -5.344 -11.897  1.00 73.12           C  
ATOM     43  CB  SER B   6     -14.934  -7.002 -13.160  1.00 73.12           C  
ATOM     44  O   SER B   6     -12.366  -5.229 -12.202  1.00 73.12           O  
ATOM     45  OG  SER B   6     -13.901  -7.651 -13.880  1.00 73.12           O  
ATOM     46  N   HIS B   7     -13.977  -5.298 -10.681  1.00 70.56           N  
ATOM     47  CA  HIS B   7     -13.093  -5.082  -9.541  1.00 70.56           C  
ATOM     48  C   HIS B   7     -12.711  -6.404  -8.883  1.00 70.56           C  
ATOM     49  CB  HIS B   7     -13.755  -4.158  -8.518  1.00 70.56           C  
ATOM     50  O   HIS B   7     -13.562  -7.275  -8.690  1.00 70.56           O  
ATOM     51  CG  HIS B   7     -12.853  -3.767  -7.391  1.00 70.56           C  
ATOM     52  CD2 HIS B   7     -12.028  -2.704  -7.240  1.00 70.56           C  
ATOM     53  ND1 HIS B   7     -12.729  -4.518  -6.242  1.00 70.56           N  
ATOM     54  CE1 HIS B   7     -11.865  -3.931  -5.430  1.00 70.56           C  
ATOM     55  NE2 HIS B   7     -11.425  -2.828  -6.013  1.00 70.56           N  
ATOM     56  N   ILE B   8     -11.338  -6.486  -8.638  1.00 74.29           N  
ATOM     57  CA  ILE B   8     -10.895  -7.663  -7.899  1.00 74.29           C  
ATOM     58  C   ILE B   8     -10.005  -7.235  -6.735  1.00 74.29           C  
ATOM     59  CB  ILE B   8     -10.141  -8.654  -8.814  1.00 74.29           C  
ATOM     60  O   ILE B   8      -9.279  -6.243  -6.831  1.00 74.29           O  
ATOM     61  CG1 ILE B   8      -9.000  -7.940  -9.549  1.00 74.29           C  
ATOM     62  CG2 ILE B   8     -11.104  -9.312  -9.807  1.00 74.29           C  
ATOM     63  CD1 ILE B   8      -8.028  -8.883 -10.246  1.00 74.29           C  
ATOM     64  N   ASN B   9     -10.175  -7.948  -5.647  1.00 70.61           N  
ATOM     65  CA  ASN B   9      -9.334  -7.748  -4.471  1.00 70.61           C  
ATOM     66  C   ASN B   9      -8.275  -8.839  -4.347  1.00 70.61           C  
ATOM     67  CB  ASN B   9     -10.190  -7.691  -3.203  1.00 70.61           C  
ATOM     68  O   ASN B   9      -8.593 -10.028  -4.408  1.00 70.61           O  
ATOM     69  CG  ASN B   9     -11.132  -6.504  -3.188  1.00 70.61           C  
ATOM     70  ND2 ASN B   9     -12.380  -6.742  -2.801  1.00 70.61           N  
ATOM     71  OD1 ASN B   9     -10.743  -5.382  -3.522  1.00 70.61           O  
ATOM     72  N   VAL B  10      -7.001  -8.316  -4.242  1.00 77.15           N  
ATOM     73  CA  VAL B  10      -5.909  -9.273  -4.102  1.00 77.15           C  
ATOM     74  C   VAL B  10      -5.191  -9.047  -2.773  1.00 77.15           C  
ATOM     75  CB  VAL B  10      -4.907  -9.167  -5.274  1.00 77.15           C  
ATOM     76  O   VAL B  10      -5.008  -7.905  -2.346  1.00 77.15           O  
ATOM     77  CG1 VAL B  10      -3.776 -10.181  -5.110  1.00 77.15           C  
ATOM     78  CG2 VAL B  10      -5.624  -9.371  -6.607  1.00 77.15           C  
ATOM     79  N   VAL B  11      -4.917 -10.201  -2.157  1.00 68.97           N  
ATOM     80  CA  VAL B  11      -4.139 -10.118  -0.925  1.00 68.97           C  
ATOM     81  C   VAL B  11      -2.739 -10.681  -1.158  1.00 68.97           C  
ATOM     82  CB  VAL B  11      -4.830 -10.872   0.234  1.00 68.97           C  
ATOM     83  O   VAL B  11      -2.577 -11.700  -1.834  1.00 68.97           O  
ATOM     84  CG1 VAL B  11      -4.919 -12.366  -0.072  1.00 68.97           C  
ATOM     85  CG2 VAL B  11      -4.082 -10.635   1.545  1.00 68.97           C  
ATOM     86  N   VAL B  12      -1.764  -9.963  -0.738  1.00 71.35           N  
ATOM     87  CA  VAL B  12      -0.383 -10.417  -0.868  1.00 71.35           C  
ATOM     88  C   VAL B  12       0.093 -11.010   0.456  1.00 71.35           C  
ATOM     89  CB  VAL B  12       0.554  -9.268  -1.304  1.00 71.35           C  
ATOM     90  O   VAL B  12       0.041 -10.348   1.495  1.00 71.35           O  
ATOM     91  CG1 VAL B  12       1.983  -9.776  -1.483  1.00 71.35           C  
ATOM     92  CG2 VAL B  12       0.046  -8.628  -2.595  1.00 71.35           C  
ATOM     93  N   ILE B  13       0.531 -12.340   0.329  1.00 66.59           N  
ATOM     94  CA  ILE B  13       0.972 -13.038   1.532  1.00 66.59           C  
ATOM     95  C   ILE B  13       2.387 -13.575   1.327  1.00 66.59           C  
ATOM     96  CB  ILE B  13       0.010 -14.189   1.901  1.00 66.59           C  
ATOM     97  O   ILE B  13       2.821 -13.783   0.192  1.00 66.59           O  
ATOM     98  CG1 ILE B  13      -0.181 -15.131   0.706  1.00 66.59           C  
ATOM     99  CG2 ILE B  13      -1.335 -13.636   2.382  1.00 66.59           C  
ATOM    100  CD1 ILE B  13      -1.053 -16.342   1.006  1.00 66.59           C  
ATOM    101  N   GLY B  14       3.145 -13.637   2.374  1.00 62.62           N  
ATOM    102  CA  GLY B  14       4.500 -14.164   2.345  1.00 62.62           C  
ATOM    103  C   GLY B  14       5.233 -14.000   3.662  1.00 62.62           C  
ATOM    104  O   GLY B  14       4.786 -13.259   4.540  1.00 62.62           O  
ATOM    105  N   HIS B  15       6.186 -14.936   3.796  1.00 57.74           N  
ATOM    106  CA  HIS B  15       6.932 -14.843   5.046  1.00 57.74           C  
ATOM    107  C   HIS B  15       7.769 -13.570   5.095  1.00 57.74           C  
ATOM    108  CB  HIS B  15       7.830 -16.069   5.225  1.00 57.74           C  
ATOM    109  O   HIS B  15       7.958 -12.906   4.073  1.00 57.74           O  
ATOM    110  CG  HIS B  15       8.956 -16.137   4.244  1.00 57.74           C  
ATOM    111  CD2 HIS B  15       9.094 -16.843   3.097  1.00 57.74           C  
ATOM    112  ND1 HIS B  15      10.121 -15.418   4.397  1.00 57.74           N  
ATOM    113  CE1 HIS B  15      10.929 -15.679   3.382  1.00 57.74           C  
ATOM    114  NE2 HIS B  15      10.329 -16.541   2.580  1.00 57.74           N  
ATOM    115  N   VAL B  16       8.227 -13.397   6.425  1.00 45.81           N  
ATOM    116  CA  VAL B  16       9.089 -12.240   6.643  1.00 45.81           C  
ATOM    117  C   VAL B  16      10.341 -12.357   5.776  1.00 45.81           C  
ATOM    118  CB  VAL B  16       9.481 -12.097   8.130  1.00 45.81           C  
ATOM    119  O   VAL B  16      10.890 -13.450   5.613  1.00 45.81           O  
ATOM    120  CG1 VAL B  16      10.315 -10.836   8.350  1.00 45.81           C  
ATOM    121  CG2 VAL B  16       8.234 -12.077   9.011  1.00 45.81           C  
ATOM    122  N   ASP B  17      10.619 -11.435   4.854  1.00 47.71           N  
ATOM    123  CA  ASP B  17      11.840 -11.327   4.060  1.00 47.71           C  
ATOM    124  C   ASP B  17      11.645 -11.922   2.668  1.00 47.71           C  
ATOM    125  CB  ASP B  17      13.005 -12.020   4.770  1.00 47.71           C  
ATOM    126  O   ASP B  17      12.614 -12.135   1.936  1.00 47.71           O  
ATOM    127  CG  ASP B  17      13.593 -11.189   5.896  1.00 47.71           C  
ATOM    128  OD1 ASP B  17      13.514  -9.943   5.840  1.00 47.71           O  
ATOM    129  OD2 ASP B  17      14.142 -11.785   6.848  1.00 47.71           O  
ATOM    130  N   SER B  18      10.472 -12.302   2.372  1.00 54.45           N  
ATOM    131  CA  SER B  18      10.179 -12.866   1.059  1.00 54.45           C  
ATOM    132  C   SER B  18      10.240 -11.798  -0.028  1.00 54.45           C  
ATOM    133  CB  SER B  18       8.801 -13.530   1.055  1.00 54.45           C  
ATOM    134  O   SER B  18      10.317 -12.118  -1.216  1.00 54.45           O  
ATOM    135  OG  SER B  18       7.786 -12.584   1.339  1.00 54.45           O  
ATOM    136  N   GLY B  19      10.364 -10.567   0.330  1.00 42.45           N  
ATOM    137  CA  GLY B  19      10.361  -9.449  -0.601  1.00 42.45           C  
ATOM    138  C   GLY B  19       8.966  -8.997  -0.986  1.00 42.45           C  
ATOM    139  O   GLY B  19       8.772  -8.398  -2.046  1.00 42.45           O  
ATOM    140  N   LYS B  20       7.944  -9.366  -0.051  1.00 51.74           N  
ATOM    141  CA  LYS B  20       6.536  -9.078  -0.306  1.00 51.74           C  
ATOM    142  C   LYS B  20       6.309  -7.583  -0.507  1.00 51.74           C  
ATOM    143  CB  LYS B  20       5.667  -9.590   0.844  1.00 51.74           C  
ATOM    144  O   LYS B  20       5.696  -7.170  -1.494  1.00 51.74           O  
ATOM    145  CG  LYS B  20       4.175  -9.379   0.633  1.00 51.74           C  
ATOM    146  CD  LYS B  20       3.373  -9.792   1.861  1.00 51.74           C  
ATOM    147  CE  LYS B  20       1.922  -9.339   1.761  1.00 51.74           C  
ATOM    148  NZ  LYS B  20       1.717  -7.998   2.386  1.00 51.74           N  
ATOM    149  N   SER B  21       6.833  -6.840   0.344  1.00 44.33           N  
ATOM    150  CA  SER B  21       6.623  -5.398   0.271  1.00 44.33           C  
ATOM    151  C   SER B  21       7.271  -4.807  -0.976  1.00 44.33           C  
ATOM    152  CB  SER B  21       7.179  -4.711   1.519  1.00 44.33           C  
ATOM    153  O   SER B  21       6.682  -3.956  -1.645  1.00 44.33           O  
ATOM    154  OG  SER B  21       6.443  -5.087   2.670  1.00 44.33           O  
ATOM    155  N   THR B  22       8.460  -5.351  -1.229  1.00 42.79           N  
ATOM    156  CA  THR B  22       9.159  -4.882  -2.420  1.00 42.79           C  
ATOM    157  C   THR B  22       8.384  -5.251  -3.682  1.00 42.79           C  
ATOM    158  CB  THR B  22      10.582  -5.465  -2.499  1.00 42.79           C  
ATOM    159  O   THR B  22       8.190  -4.412  -4.565  1.00 42.79           O  
ATOM    160  CG2 THR B  22      11.357  -4.867  -3.669  1.00 42.79           C  
ATOM    161  OG1 THR B  22      11.279  -5.177  -1.281  1.00 42.79           O  
ATOM    162  N   THR B  23       7.949  -6.467  -3.745  1.00 47.81           N  
ATOM    163  CA  THR B  23       7.180  -6.938  -4.891  1.00 47.81           C  
ATOM    164  C   THR B  23       5.889  -6.138  -5.042  1.00 47.81           C  
ATOM    165  CB  THR B  23       6.847  -8.436  -4.763  1.00 47.81           C  
ATOM    166  O   THR B  23       5.554  -5.693  -6.142  1.00 47.81           O  
ATOM    167  CG2 THR B  23       6.074  -8.934  -5.980  1.00 47.81           C  
ATOM    168  OG1 THR B  23       8.064  -9.182  -4.646  1.00 47.81           O  
ATOM    169  N   THR B  24       5.169  -5.994  -3.994  1.00 47.79           N  
ATOM    170  CA  THR B  24       3.925  -5.233  -4.027  1.00 47.79           C  
ATOM    171  C   THR B  24       4.182  -3.796  -4.473  1.00 47.79           C  
ATOM    172  CB  THR B  24       3.236  -5.230  -2.650  1.00 47.79           C  
ATOM    173  O   THR B  24       3.434  -3.251  -5.288  1.00 47.79           O  
ATOM    174  CG2 THR B  24       1.881  -4.533  -2.715  1.00 47.79           C  
ATOM    175  OG1 THR B  24       3.045  -6.582  -2.215  1.00 47.79           O  
ATOM    176  N   GLY B  25       5.214  -3.263  -4.044  1.00 43.02           N  
ATOM    177  CA  GLY B  25       5.579  -1.913  -4.441  1.00 43.02           C  
ATOM    178  C   GLY B  25       5.804  -1.771  -5.934  1.00 43.02           C  
ATOM    179  O   GLY B  25       5.317  -0.822  -6.553  1.00 43.02           O  
ATOM    180  N   HIS B  26       6.506  -2.742  -6.449  1.00 46.32           N  
ATOM    181  CA  HIS B  26       6.789  -2.712  -7.880  1.00 46.32           C  
ATOM    182  C   HIS B  26       5.512  -2.870  -8.698  1.00 46.32           C  
ATOM    183  CB  HIS B  26       7.790  -3.808  -8.251  1.00 46.32           C  
ATOM    184  O   HIS B  26       5.343  -2.212  -9.727  1.00 46.32           O  
ATOM    185  CG  HIS B  26       9.202  -3.325  -8.342  1.00 46.32           C  
ATOM    186  CD2 HIS B  26       9.948  -2.955  -9.410  1.00 46.32           C  
ATOM    187  ND1 HIS B  26      10.012  -3.180  -7.236  1.00 46.32           N  
ATOM    188  CE1 HIS B  26      11.198  -2.741  -7.621  1.00 46.32           C  
ATOM    189  NE2 HIS B  26      11.186  -2.597  -8.935  1.00 46.32           N  
ATOM    190  N   LEU B  27       4.704  -3.826  -8.292  1.00 50.26           N  
ATOM    191  CA  LEU B  27       3.447  -4.040  -9.000  1.00 50.26           C  
ATOM    192  C   LEU B  27       2.620  -2.759  -9.039  1.00 50.26           C  
ATOM    193  CB  LEU B  27       2.641  -5.160  -8.336  1.00 50.26           C  
ATOM    194  O   LEU B  27       2.088  -2.390 -10.089  1.00 50.26           O  
ATOM    195  CG  LEU B  27       2.062  -6.224  -9.270  1.00 50.26           C  
ATOM    196  CD1 LEU B  27       2.772  -7.557  -9.060  1.00 50.26           C  
ATOM    197  CD2 LEU B  27       0.561  -6.370  -9.048  1.00 50.26           C  
ATOM    198  N   ILE B  28       2.504  -2.168  -8.055  1.00 43.96           N  
ATOM    199  CA  ILE B  28       1.735  -0.931  -7.967  1.00 43.96           C  
ATOM    200  C   ILE B  28       2.332   0.115  -8.906  1.00 43.96           C  
ATOM    201  CB  ILE B  28       1.696  -0.392  -6.519  1.00 43.96           C  
ATOM    202  O   ILE B  28       1.602   0.794  -9.632  1.00 43.96           O  
ATOM    203  CG1 ILE B  28       0.929  -1.360  -5.610  1.00 43.96           C  
ATOM    204  CG2 ILE B  28       1.073   1.006  -6.481  1.00 43.96           C  
ATOM    205  CD1 ILE B  28       0.985  -0.996  -4.133  1.00 43.96           C  
ATOM    206  N   TYR B  29       3.624   0.078  -8.884  1.00 37.36           N  
ATOM    207  CA  TYR B  29       4.355   1.046  -9.694  1.00 37.36           C  
ATOM    208  C   TYR B  29       4.107   0.812 -11.180  1.00 37.36           C  
ATOM    209  CB  TYR B  29       5.856   0.971  -9.397  1.00 37.36           C  
ATOM    210  O   TYR B  29       3.782   1.746 -11.916  1.00 37.36           O  
ATOM    211  CG  TYR B  29       6.680   1.962 -10.183  1.00 37.36           C  
ATOM    212  CD1 TYR B  29       7.383   1.566 -11.319  1.00 37.36           C  
ATOM    213  CD2 TYR B  29       6.759   3.294  -9.791  1.00 37.36           C  
ATOM    214  CE1 TYR B  29       8.146   2.475 -12.046  1.00 37.36           C  
ATOM    215  CE2 TYR B  29       7.519   4.211 -10.510  1.00 37.36           C  
ATOM    216  OH  TYR B  29       8.960   4.697 -12.350  1.00 37.36           O  
ATOM    217  CZ  TYR B  29       8.207   3.793 -11.634  1.00 37.36           C  
ATOM    218  N   LYS B  30       4.318  -0.369 -11.495  1.00 42.53           N  
ATOM    219  CA  LYS B  30       4.272  -0.716 -12.912  1.00 42.53           C  
ATOM    220  C   LYS B  30       2.834  -0.761 -13.420  1.00 42.53           C  
ATOM    221  CB  LYS B  30       4.957  -2.060 -13.159  1.00 42.53           C  
ATOM    222  O   LYS B  30       2.565  -0.410 -14.571  1.00 42.53           O  
ATOM    223  CG  LYS B  30       6.446  -1.951 -13.453  1.00 42.53           C  
ATOM    224  CD  LYS B  30       6.967  -3.190 -14.170  1.00 42.53           C  
ATOM    225  CE  LYS B  30       8.454  -3.077 -14.475  1.00 42.53           C  
ATOM    226  NZ  LYS B  30       8.951  -4.252 -15.252  1.00 42.53           N  
ATOM    227  N   CYS B  31       1.954  -1.278 -12.502  1.00 40.44           N  
ATOM    228  CA  CYS B  31       0.565  -1.401 -12.932  1.00 40.44           C  
ATOM    229  C   CYS B  31      -0.214  -0.126 -12.634  1.00 40.44           C  
ATOM    230  CB  CYS B  31      -0.105  -2.591 -12.246  1.00 40.44           C  
ATOM    231  O   CYS B  31      -1.273   0.110 -13.217  1.00 40.44           O  
ATOM    232  SG  CYS B  31       0.521  -4.194 -12.793  1.00 40.44           S  
ATOM    233  N   GLY B  32       0.019   0.479 -11.429  1.00 37.21           N  
ATOM    234  CA  GLY B  32      -0.639   1.516 -10.651  1.00 37.21           C  
ATOM    235  C   GLY B  32      -0.907   2.780 -11.445  1.00 37.21           C  
ATOM    236  O   GLY B  32      -1.541   3.712 -10.945  1.00 37.21           O  
ATOM    237  N   GLY B  33      -1.604   2.837 -12.321  1.00 36.19           N  
ATOM    238  CA  GLY B  33      -2.658   3.777 -12.665  1.00 36.19           C  
ATOM    239  C   GLY B  33      -2.132   5.139 -13.077  1.00 36.19           C  
ATOM    240  O   GLY B  33      -2.903   6.089 -13.230  1.00 36.19           O  
ATOM    241  N   ILE B  34      -0.897   5.521 -12.692  1.00 34.63           N  
ATOM    242  CA  ILE B  34      -0.582   6.886 -13.098  1.00 34.63           C  
ATOM    243  C   ILE B  34      -0.035   6.887 -14.523  1.00 34.63           C  
ATOM    244  CB  ILE B  34       0.431   7.543 -12.134  1.00 34.63           C  
ATOM    245  O   ILE B  34       0.853   6.098 -14.855  1.00 34.63           O  
ATOM    246  CG1 ILE B  34      -0.109   7.528 -10.699  1.00 34.63           C  
ATOM    247  CG2 ILE B  34       0.755   8.971 -12.582  1.00 34.63           C  
ATOM    248  CD1 ILE B  34       0.887   8.018  -9.658  1.00 34.63           C  
ATOM    249  N   ASP B  35      -0.915   7.387 -15.357  1.00 31.90           N  
ATOM    250  CA  ASP B  35      -0.581   7.599 -16.762  1.00 31.90           C  
ATOM    251  C   ASP B  35       0.842   8.133 -16.913  1.00 31.90           C  
ATOM    252  CB  ASP B  35      -1.576   8.563 -17.411  1.00 31.90           C  
ATOM    253  O   ASP B  35       1.264   9.011 -16.157  1.00 31.90           O  
ATOM    254  CG  ASP B  35      -1.349   8.734 -18.902  1.00 31.90           C  
ATOM    255  OD1 ASP B  35      -1.034   7.738 -19.590  1.00 31.90           O  
ATOM    256  OD2 ASP B  35      -1.484   9.875 -19.395  1.00 31.90           O  
ATOM    257  N   LYS B  36       1.645   7.422 -17.580  1.00 38.38           N  
ATOM    258  CA  LYS B  36       2.998   7.856 -17.916  1.00 38.38           C  
ATOM    259  C   LYS B  36       3.040   9.355 -18.196  1.00 38.38           C  
ATOM    260  CB  LYS B  36       3.526   7.082 -19.124  1.00 38.38           C  
ATOM    261  O   LYS B  36       3.976  10.043 -17.784  1.00 38.38           O  
ATOM    262  CG  LYS B  36       5.000   6.714 -19.028  1.00 38.38           C  
ATOM    263  CD  LYS B  36       5.452   5.896 -20.231  1.00 38.38           C  
ATOM    264  CE  LYS B  36       6.938   5.574 -20.162  1.00 38.38           C  
ATOM    265  NZ  LYS B  36       7.381   4.751 -21.328  1.00 38.38           N  
ATOM    266  N   ARG B  37       2.061   9.889 -18.934  1.00 37.91           N  
ATOM    267  CA  ARG B  37       1.974  11.304 -19.280  1.00 37.91           C  
ATOM    268  C   ARG B  37       1.883  12.170 -18.028  1.00 37.91           C  
ATOM    269  CB  ARG B  37       0.768  11.563 -20.185  1.00 37.91           C  
ATOM    270  O   ARG B  37       2.490  13.241 -17.962  1.00 37.91           O  
ATOM    271  CG  ARG B  37       1.047  11.340 -21.663  1.00 37.91           C  
ATOM    272  CD  ARG B  37      -0.171  11.654 -22.521  1.00 37.91           C  
ATOM    273  NE  ARG B  37       0.059  11.326 -23.925  1.00 37.91           N  
ATOM    274  NH1 ARG B  37      -2.029  12.005 -24.641  1.00 37.91           N  
ATOM    275  NH2 ARG B  37      -0.514  11.166 -26.143  1.00 37.91           N  
ATOM    276  CZ  ARG B  37      -0.829  11.500 -24.899  1.00 37.91           C  
ATOM    277  N   THR B  38       1.186  11.685 -17.078  1.00 37.52           N  
ATOM    278  CA  THR B  38       1.034  12.419 -15.827  1.00 37.52           C  
ATOM    279  C   THR B  38       2.335  12.407 -15.031  1.00 37.52           C  
ATOM    280  CB  THR B  38      -0.102  11.832 -14.969  1.00 37.52           C  
ATOM    281  O   THR B  38       2.741  13.431 -14.478  1.00 37.52           O  
ATOM    282  CG2 THR B  38      -0.396  12.719 -13.764  1.00 37.52           C  
ATOM    283  OG1 THR B  38      -1.287  11.721 -15.767  1.00 37.52           O  
ATOM    284  N   ILE B  39       3.028  11.329 -15.059  1.00 36.98           N  
ATOM    285  CA  ILE B  39       4.340  11.255 -14.424  1.00 36.98           C  
ATOM    286  C   ILE B  39       5.312  12.192 -15.137  1.00 36.98           C  
ATOM    287  CB  ILE B  39       4.888   9.810 -14.428  1.00 36.98           C  
ATOM    288  O   ILE B  39       6.049  12.940 -14.491  1.00 36.98           O  
ATOM    289  CG1 ILE B  39       4.064   8.924 -13.487  1.00 36.98           C  
ATOM    290  CG2 ILE B  39       6.369   9.793 -14.039  1.00 36.98           C  
ATOM    291  CD1 ILE B  39       4.447   7.451 -13.531  1.00 36.98           C  
ATOM    292  N   GLU B  40       5.324  12.066 -16.439  1.00 43.88           N  
ATOM    293  CA  GLU B  40       6.172  12.955 -17.227  1.00 43.88           C  
ATOM    294  C   GLU B  40       5.800  14.417 -17.002  1.00 43.88           C  
ATOM    295  CB  GLU B  40       6.075  12.611 -18.716  1.00 43.88           C  
ATOM    296  O   GLU B  40       6.677  15.278 -16.900  1.00 43.88           O  
ATOM    297  CG  GLU B  40       7.053  11.534 -19.164  1.00 43.88           C  
ATOM    298  CD  GLU B  40       6.898  11.154 -20.627  1.00 43.88           C  
ATOM    299  OE1 GLU B  40       7.663  10.290 -21.114  1.00 43.88           O  
ATOM    300  OE2 GLU B  40       6.005  11.724 -21.293  1.00 43.88           O  
ATOM    301  N   LYS B  41       4.487  14.767 -16.920  1.00 44.08           N  
ATOM    302  CA  LYS B  41       4.007  16.113 -16.624  1.00 44.08           C  
ATOM    303  C   LYS B  41       4.474  16.573 -15.246  1.00 44.08           C  
ATOM    304  CB  LYS B  41       2.481  16.170 -16.705  1.00 44.08           C  
ATOM    305  O   LYS B  41       4.942  17.703 -15.088  1.00 44.08           O  
ATOM    306  CG  LYS B  41       1.912  17.581 -16.688  1.00 44.08           C  
ATOM    307  CD  LYS B  41       0.389  17.570 -16.744  1.00 44.08           C  
ATOM    308  CE  LYS B  41      -0.187  18.969 -16.571  1.00 44.08           C  
ATOM    309  NZ  LYS B  41      -1.677  18.971 -16.676  1.00 44.08           N  
ATOM    310  N   PHE B  42       4.402  15.712 -14.363  1.00 38.29           N  
ATOM    311  CA  PHE B  42       4.821  16.060 -13.010  1.00 38.29           C  
ATOM    312  C   PHE B  42       6.335  16.221 -12.937  1.00 38.29           C  
ATOM    313  CB  PHE B  42       4.357  14.995 -12.012  1.00 38.29           C  
ATOM    314  O   PHE B  42       6.837  17.121 -12.260  1.00 38.29           O  
ATOM    315  CG  PHE B  42       2.927  15.158 -11.571  1.00 38.29           C  
ATOM    316  CD1 PHE B  42       2.542  16.250 -10.803  1.00 38.29           C  
ATOM    317  CD2 PHE B  42       1.968  14.217 -11.925  1.00 38.29           C  
ATOM    318  CE1 PHE B  42       1.219  16.403 -10.394  1.00 38.29           C  
ATOM    319  CE2 PHE B  42       0.645  14.364 -11.519  1.00 38.29           C  
ATOM    320  CZ  PHE B  42       0.273  15.456 -10.754  1.00 38.29           C  
ATOM    321  N   GLU B  43       7.006  15.306 -13.571  1.00 43.10           N  
ATOM    322  CA  GLU B  43       8.455  15.451 -13.678  1.00 43.10           C  
ATOM    323  C   GLU B  43       8.830  16.778 -14.332  1.00 43.10           C  
ATOM    324  CB  GLU B  43       9.055  14.286 -14.469  1.00 43.10           C  
ATOM    325  O   GLU B  43       9.763  17.451 -13.891  1.00 43.10           O  
ATOM    326  CG  GLU B  43       9.521  13.127 -13.599  1.00 43.10           C  
ATOM    327  CD  GLU B  43      10.106  11.974 -14.399  1.00 43.10           C  
ATOM    328  OE1 GLU B  43      10.706  11.058 -13.793  1.00 43.10           O  
ATOM    329  OE2 GLU B  43       9.964  11.988 -15.642  1.00 43.10           O  
ATOM    330  N   LYS B  44       8.167  17.047 -15.397  1.00 46.48           N  
ATOM    331  CA  LYS B  44       8.403  18.308 -16.093  1.00 46.48           C  
ATOM    332  C   LYS B  44       8.032  19.499 -15.213  1.00 46.48           C  
ATOM    333  CB  LYS B  44       7.613  18.357 -17.401  1.00 46.48           C  
ATOM    334  O   LYS B  44       8.765  20.489 -15.158  1.00 46.48           O  
ATOM    335  CG  LYS B  44       8.389  18.941 -18.572  1.00 46.48           C  
ATOM    336  CD  LYS B  44       7.559  18.941 -19.849  1.00 46.48           C  
ATOM    337  CE  LYS B  44       8.319  19.566 -21.011  1.00 46.48           C  
ATOM    338  NZ  LYS B  44       7.524  19.531 -22.275  1.00 46.48           N  
ATOM    339  N   GLU B  45       6.877  19.462 -14.640  1.00 41.97           N  
ATOM    340  CA  GLU B  45       6.446  20.534 -13.749  1.00 41.97           C  
ATOM    341  C   GLU B  45       7.361  20.642 -12.532  1.00 41.97           C  
ATOM    342  CB  GLU B  45       4.999  20.311 -13.300  1.00 41.97           C  
ATOM    343  O   GLU B  45       7.672  21.746 -12.079  1.00 41.97           O  
ATOM    344  CG  GLU B  45       3.963  20.875 -14.262  1.00 41.97           C  
ATOM    345  CD  GLU B  45       2.532  20.648 -13.803  1.00 41.97           C  
ATOM    346  OE1 GLU B  45       1.592  21.056 -14.522  1.00 41.97           O  
ATOM    347  OE2 GLU B  45       2.349  20.058 -12.715  1.00 41.97           O  
ATOM    348  N   ALA B  46       7.696  19.531 -11.990  1.00 40.08           N  
ATOM    349  CA  ALA B  46       8.699  19.507 -10.929  1.00 40.08           C  
ATOM    350  C   ALA B  46      10.018  20.109 -11.406  1.00 40.08           C  
ATOM    351  CB  ALA B  46       8.917  18.080 -10.434  1.00 40.08           C  
ATOM    352  O   ALA B  46      10.666  20.860 -10.674  1.00 40.08           O  
ATOM    353  N   ALA B  47      10.370  19.809 -12.488  1.00 44.54           N  
ATOM    354  CA  ALA B  47      11.573  20.377 -13.091  1.00 44.54           C  
ATOM    355  C   ALA B  47      11.400  21.869 -13.359  1.00 44.54           C  
ATOM    356  CB  ALA B  47      11.916  19.643 -14.386  1.00 44.54           C  
ATOM    357  O   ALA B  47      12.332  22.653 -13.164  1.00 44.54           O  
ATOM    358  N   GLU B  48      10.276  22.252 -13.986  1.00 41.27           N  
ATOM    359  CA  GLU B  48      10.009  23.660 -14.261  1.00 41.27           C  
ATOM    360  C   GLU B  48       9.801  24.446 -12.970  1.00 41.27           C  
ATOM    361  CB  GLU B  48       8.786  23.808 -15.170  1.00 41.27           C  
ATOM    362  O   GLU B  48      10.164  25.621 -12.886  1.00 41.27           O  
ATOM    363  CG  GLU B  48       9.103  23.689 -16.653  1.00 41.27           C  
ATOM    364  CD  GLU B  48       7.877  23.826 -17.542  1.00 41.27           C  
ATOM    365  OE1 GLU B  48       8.027  23.834 -18.785  1.00 41.27           O  
ATOM    366  OE2 GLU B  48       6.759  23.926 -16.991  1.00 41.27           O  
ATOM    367  N   LEU B  49       8.824  23.857 -12.084  1.00 34.13           N  
ATOM    368  CA  LEU B  49       8.677  24.529 -10.798  1.00 34.13           C  
ATOM    369  C   LEU B  49       9.921  24.336  -9.937  1.00 34.13           C  
ATOM    370  CB  LEU B  49       7.443  24.005 -10.057  1.00 34.13           C  
ATOM    371  O   LEU B  49      10.331  23.202  -9.677  1.00 34.13           O  
ATOM    372  CG  LEU B  49       6.099  24.608 -10.467  1.00 34.13           C  
ATOM    373  CD1 LEU B  49       4.971  23.617 -10.203  1.00 34.13           C  
ATOM    374  CD2 LEU B  49       5.852  25.918  -9.726  1.00 34.13           C  
ATOM    375  N   GLY B  50      11.022  24.549 -10.198  1.00 35.26           N  
ATOM    376  CA  GLY B  50      12.228  24.480  -9.389  1.00 35.26           C  
ATOM    377  C   GLY B  50      11.955  24.129  -7.939  1.00 35.26           C  
ATOM    378  O   GLY B  50      12.815  23.568  -7.258  1.00 35.26           O  
ATOM    379  N   LYS B  51      10.751  24.729  -7.268  1.00 35.97           N  
ATOM    380  CA  LYS B  51      10.421  24.588  -5.853  1.00 35.97           C  
ATOM    381  C   LYS B  51       9.701  23.269  -5.585  1.00 35.97           C  
ATOM    382  CB  LYS B  51       9.559  25.760  -5.383  1.00 35.97           C  
ATOM    383  O   LYS B  51       9.837  22.690  -4.506  1.00 35.97           O  
ATOM    384  CG  LYS B  51      10.349  27.020  -5.062  1.00 35.97           C  
ATOM    385  CD  LYS B  51       9.458  28.102  -4.466  1.00 35.97           C  
ATOM    386  CE  LYS B  51      10.239  29.379  -4.186  1.00 35.97           C  
ATOM    387  NZ  LYS B  51       9.361  30.457  -3.639  1.00 35.97           N  
ATOM    388  N   GLY B  52       8.792  22.658  -6.436  1.00 38.02           N  
ATOM    389  CA  GLY B  52       8.050  21.418  -6.266  1.00 38.02           C  
ATOM    390  C   GLY B  52       8.946  20.201  -6.134  1.00 38.02           C  
ATOM    391  O   GLY B  52       8.629  19.268  -5.392  1.00 38.02           O  
ATOM    392  N   SER B  53      10.076  20.162  -6.827  1.00 39.71           N  
ATOM    393  CA  SER B  53      11.088  19.114  -6.741  1.00 39.71           C  
ATOM    394  C   SER B  53      11.646  18.999  -5.327  1.00 39.71           C  
ATOM    395  CB  SER B  53      12.225  19.384  -7.727  1.00 39.71           C  
ATOM    396  O   SER B  53      11.941  17.898  -4.858  1.00 39.71           O  
ATOM    397  OG  SER B  53      12.902  20.585  -7.397  1.00 39.71           O  
ATOM    398  N   PHE B  54      11.506  20.135  -4.617  1.00 41.09           N  
ATOM    399  CA  PHE B  54      12.049  20.122  -3.264  1.00 41.09           C  
ATOM    400  C   PHE B  54      11.116  19.383  -2.312  1.00 41.09           C  
ATOM    401  CB  PHE B  54      12.284  21.551  -2.764  1.00 41.09           C  
ATOM    402  O   PHE B  54      11.567  18.596  -1.478  1.00 41.09           O  
ATOM    403  CG  PHE B  54      13.076  21.625  -1.487  1.00 41.09           C  
ATOM    404  CD1 PHE B  54      12.434  21.743  -0.260  1.00 41.09           C  
ATOM    405  CD2 PHE B  54      14.464  21.577  -1.512  1.00 41.09           C  
ATOM    406  CE1 PHE B  54      13.164  21.812   0.924  1.00 41.09           C  
ATOM    407  CE2 PHE B  54      15.200  21.645  -0.333  1.00 41.09           C  
ATOM    408  CZ  PHE B  54      14.549  21.763   0.884  1.00 41.09           C  
ATOM    409  N   LYS B  55       9.774  19.569  -2.603  1.00 46.63           N  
ATOM    410  CA  LYS B  55       8.829  18.874  -1.734  1.00 46.63           C  
ATOM    411  C   LYS B  55       8.869  17.367  -1.971  1.00 46.63           C  
ATOM    412  CB  LYS B  55       7.410  19.402  -1.954  1.00 46.63           C  
ATOM    413  O   LYS B  55       8.860  16.584  -1.019  1.00 46.63           O  
ATOM    414  CG  LYS B  55       7.185  20.812  -1.429  1.00 46.63           C  
ATOM    415  CD  LYS B  55       5.749  21.268  -1.649  1.00 46.63           C  
ATOM    416  CE  LYS B  55       5.548  22.714  -1.216  1.00 46.63           C  
ATOM    417  NZ  LYS B  55       4.152  23.180  -1.471  1.00 46.63           N  
ATOM    418  N   TYR B  56       8.990  17.072  -3.153  1.00 44.89           N  
ATOM    419  CA  TYR B  56       9.055  15.654  -3.491  1.00 44.89           C  
ATOM    420  C   TYR B  56      10.338  15.026  -2.961  1.00 44.89           C  
ATOM    421  CB  TYR B  56       8.965  15.458  -5.007  1.00 44.89           C  
ATOM    422  O   TYR B  56      10.324  13.898  -2.463  1.00 44.89           O  
ATOM    423  CG  TYR B  56       7.568  15.614  -5.558  1.00 44.89           C  
ATOM    424  CD1 TYR B  56       6.645  14.574  -5.473  1.00 44.89           C  
ATOM    425  CD2 TYR B  56       7.168  16.800  -6.163  1.00 44.89           C  
ATOM    426  CE1 TYR B  56       5.358  14.711  -5.981  1.00 44.89           C  
ATOM    427  CE2 TYR B  56       5.883  16.949  -6.674  1.00 44.89           C  
ATOM    428  OH  TYR B  56       3.713  16.043  -7.082  1.00 44.89           O  
ATOM    429  CZ  TYR B  56       4.986  15.901  -6.578  1.00 44.89           C  
ATOM    430  N   ALA B  57      11.361  15.832  -3.072  1.00 48.16           N  
ATOM    431  CA  ALA B  57      12.638  15.313  -2.592  1.00 48.16           C  
ATOM    432  C   ALA B  57      12.594  15.051  -1.089  1.00 48.16           C  
ATOM    433  CB  ALA B  57      13.768  16.284  -2.926  1.00 48.16           C  
ATOM    434  O   ALA B  57      13.082  14.022  -0.617  1.00 48.16           O  
ATOM    435  N   TRP B  58      11.920  15.952  -0.443  1.00 53.60           N  
ATOM    436  CA  TRP B  58      11.848  15.772   1.003  1.00 53.60           C  
ATOM    437  C   TRP B  58      10.946  14.595   1.361  1.00 53.60           C  
ATOM    438  CB  TRP B  58      11.337  17.047   1.680  1.00 53.60           C  
ATOM    439  O   TRP B  58      11.264  13.812   2.259  1.00 53.60           O  
ATOM    440  CG  TRP B  58      10.995  16.872   3.129  1.00 53.60           C  
ATOM    441  CD1 TRP B  58      11.866  16.676   4.164  1.00 53.60           C  
ATOM    442  CD2 TRP B  58       9.684  16.873   3.703  1.00 53.60           C  
ATOM    443  CE2 TRP B  58       9.836  16.673   5.093  1.00 53.60           C  
ATOM    444  CE3 TRP B  58       8.394  17.025   3.176  1.00 53.60           C  
ATOM    445  NE1 TRP B  58      11.176  16.556   5.348  1.00 53.60           N  
ATOM    446  CH2 TRP B  58       7.495  16.771   5.422  1.00 53.60           C  
ATOM    447  CZ2 TRP B  58       8.745  16.620   5.963  1.00 53.60           C  
ATOM    448  CZ3 TRP B  58       7.310  16.972   4.044  1.00 53.60           C  
ATOM    449  N   VAL B  59       9.872  14.502   0.596  1.00 50.32           N  
ATOM    450  CA  VAL B  59       8.957  13.399   0.870  1.00 50.32           C  
ATOM    451  C   VAL B  59       9.658  12.068   0.606  1.00 50.32           C  
ATOM    452  CB  VAL B  59       7.671  13.502   0.020  1.00 50.32           C  
ATOM    453  O   VAL B  59       9.549  11.133   1.403  1.00 50.32           O  
ATOM    454  CG1 VAL B  59       6.807  12.255   0.193  1.00 50.32           C  
ATOM    455  CG2 VAL B  59       6.884  14.757   0.393  1.00 50.32           C  
ATOM    456  N   LEU B  60      10.435  12.132  -0.388  1.00 49.78           N  
ATOM    457  CA  LEU B  60      11.193  10.928  -0.712  1.00 49.78           C  
ATOM    458  C   LEU B  60      12.218  10.622   0.375  1.00 49.78           C  
ATOM    459  CB  LEU B  60      11.896  11.085  -2.063  1.00 49.78           C  
ATOM    460  O   LEU B  60      12.398   9.463   0.756  1.00 49.78           O  
ATOM    461  CG  LEU B  60      11.048  10.806  -3.305  1.00 49.78           C  
ATOM    462  CD1 LEU B  60      11.732  11.363  -4.549  1.00 49.78           C  
ATOM    463  CD2 LEU B  60      10.792   9.310  -3.454  1.00 49.78           C  
ATOM    464  N   ASP B  61      12.843  11.656   0.891  1.00 52.17           N  
ATOM    465  CA  ASP B  61      13.820  11.487   1.963  1.00 52.17           C  
ATOM    466  C   ASP B  61      13.152  10.979   3.238  1.00 52.17           C  
ATOM    467  CB  ASP B  61      14.547  12.804   2.238  1.00 52.17           C  
ATOM    468  O   ASP B  61      13.706  10.129   3.939  1.00 52.17           O  
ATOM    469  CG  ASP B  61      15.866  12.921   1.494  1.00 52.17           C  
ATOM    470  OD1 ASP B  61      16.303  11.931   0.869  1.00 52.17           O  
ATOM    471  OD2 ASP B  61      16.474  14.012   1.535  1.00 52.17           O  
ATOM    472  N   LYS B  62      11.951  11.526   3.471  1.00 54.02           N  
ATOM    473  CA  LYS B  62      11.214  11.099   4.656  1.00 54.02           C  
ATOM    474  C   LYS B  62      10.790   9.637   4.543  1.00 54.02           C  
ATOM    475  CB  LYS B  62       9.986  11.984   4.873  1.00 54.02           C  
ATOM    476  O   LYS B  62      10.855   8.889   5.521  1.00 54.02           O  
ATOM    477  CG  LYS B  62      10.269  13.253   5.665  1.00 54.02           C  
ATOM    478  CD  LYS B  62      10.347  12.973   7.160  1.00 54.02           C  
ATOM    479  CE  LYS B  62      10.703  14.227   7.947  1.00 54.02           C  
ATOM    480  NZ  LYS B  62      10.752  13.964   9.416  1.00 54.02           N  
ATOM    481  N   LEU B  63      10.393   9.305   3.377  1.00 48.02           N  
ATOM    482  CA  LEU B  63      10.010   7.915   3.149  1.00 48.02           C  
ATOM    483  C   LEU B  63      11.198   6.983   3.361  1.00 48.02           C  
ATOM    484  CB  LEU B  63       9.452   7.738   1.735  1.00 48.02           C  
ATOM    485  O   LEU B  63      11.056   5.918   3.967  1.00 48.02           O  
ATOM    486  CG  LEU B  63       7.967   8.053   1.547  1.00 48.02           C  
ATOM    487  CD1 LEU B  63       7.636   8.179   0.063  1.00 48.02           C  
ATOM    488  CD2 LEU B  63       7.105   6.980   2.203  1.00 48.02           C  
ATOM    489  N   LYS B  64      12.284   7.396   2.909  1.00 45.42           N  
ATOM    490  CA  LYS B  64      13.507   6.618   3.084  1.00 45.42           C  
ATOM    491  C   LYS B  64      13.873   6.495   4.561  1.00 45.42           C  
ATOM    492  CB  LYS B  64      14.663   7.252   2.309  1.00 45.42           C  
ATOM    493  O   LYS B  64      14.260   5.419   5.022  1.00 45.42           O  
ATOM    494  CG  LYS B  64      14.759   6.799   0.860  1.00 45.42           C  
ATOM    495  CD  LYS B  64      15.945   7.440   0.150  1.00 45.42           C  
ATOM    496  CE  LYS B  64      15.969   7.087  -1.331  1.00 45.42           C  
ATOM    497  NZ  LYS B  64      17.113   7.738  -2.036  1.00 45.42           N  
ATOM    498  N   ALA B  65      13.695   7.611   5.321  1.00 52.60           N  
ATOM    499  CA  ALA B  65      13.998   7.635   6.750  1.00 52.60           C  
ATOM    500  C   ALA B  65      13.062   6.713   7.525  1.00 52.60           C  
ATOM    501  CB  ALA B  65      13.902   9.060   7.289  1.00 52.60           C  
ATOM    502  O   ALA B  65      13.488   6.024   8.455  1.00 52.60           O  
ATOM    503  N   GLU B  66      11.746   6.731   7.145  1.00 47.24           N  
ATOM    504  CA  GLU B  66      10.751   5.887   7.800  1.00 47.24           C  
ATOM    505  C   GLU B  66      11.061   4.407   7.594  1.00 47.24           C  
ATOM    506  CB  GLU B  66       9.348   6.208   7.280  1.00 47.24           C  
ATOM    507  O   GLU B  66      10.894   3.599   8.510  1.00 47.24           O  
ATOM    508  CG  GLU B  66       8.439   6.850   8.318  1.00 47.24           C  
ATOM    509  CD  GLU B  66       7.007   7.025   7.837  1.00 47.24           C  
ATOM    510  OE1 GLU B  66       6.138   7.415   8.649  1.00 47.24           O  
ATOM    511  OE2 GLU B  66       6.753   6.768   6.639  1.00 47.24           O  
ATOM    512  N   ARG B  67      11.459   4.063   6.498  1.00 43.53           N  
ATOM    513  CA  ARG B  67      11.854   2.696   6.174  1.00 43.53           C  
ATOM    514  C   ARG B  67      13.045   2.255   7.019  1.00 43.53           C  
ATOM    515  CB  ARG B  67      12.192   2.570   4.687  1.00 43.53           C  
ATOM    516  O   ARG B  67      13.070   1.133   7.529  1.00 43.53           O  
ATOM    517  CG  ARG B  67      12.061   1.157   4.143  1.00 43.53           C  
ATOM    518  CD  ARG B  67      12.347   1.100   2.648  1.00 43.53           C  
ATOM    519  NE  ARG B  67      12.848  -0.211   2.245  1.00 43.53           N  
ATOM    520  NH1 ARG B  67      12.835   0.250  -0.018  1.00 43.53           N  
ATOM    521  NH2 ARG B  67      13.526  -1.802   0.734  1.00 43.53           N  
ATOM    522  CZ  ARG B  67      13.069  -0.585   0.988  1.00 43.53           C  
ATOM    523  N   GLU B  68      13.980   3.173   7.055  1.00 43.53           N  
ATOM    524  CA  GLU B  68      15.215   2.869   7.772  1.00 43.53           C  
ATOM    525  C   GLU B  68      14.966   2.748   9.273  1.00 43.53           C  
ATOM    526  CB  GLU B  68      16.274   3.940   7.499  1.00 43.53           C  
ATOM    527  O   GLU B  68      15.614   1.950   9.953  1.00 43.53           O  
ATOM    528  CG  GLU B  68      16.958   3.798   6.147  1.00 43.53           C  
ATOM    529  CD  GLU B  68      17.972   4.896   5.870  1.00 43.53           C  
ATOM    530  OE1 GLU B  68      18.655   4.841   4.822  1.00 43.53           O  
ATOM    531  OE2 GLU B  68      18.085   5.819   6.707  1.00 43.53           O  
ATOM    532  N   ARG B  69      13.840   3.467   9.744  1.00 39.38           N  
ATOM    533  CA  ARG B  69      13.521   3.430  11.168  1.00 39.38           C  
ATOM    534  C   ARG B  69      12.577   2.275  11.487  1.00 39.38           C  
ATOM    535  CB  ARG B  69      12.897   4.755  11.614  1.00 39.38           C  
ATOM    536  O   ARG B  69      12.339   1.967  12.657  1.00 39.38           O  
ATOM    537  CG  ARG B  69      13.916   5.823  11.979  1.00 39.38           C  
ATOM    538  CD  ARG B  69      13.245   7.088  12.495  1.00 39.38           C  
ATOM    539  NE  ARG B  69      14.120   8.251  12.369  1.00 39.38           N  
ATOM    540  NH1 ARG B  69      12.503   9.790  12.966  1.00 39.38           N  
ATOM    541  NH2 ARG B  69      14.624  10.490  12.451  1.00 39.38           N  
ATOM    542  CZ  ARG B  69      13.747   9.508  12.596  1.00 39.38           C  
ATOM    543  N   GLY B  70      12.164   1.366  10.408  1.00 34.35           N  
ATOM    544  CA  GLY B  70      11.288   0.223  10.602  1.00 34.35           C  
ATOM    545  C   GLY B  70       9.859   0.614  10.929  1.00 34.35           C  
ATOM    546  O   GLY B  70       9.136  -0.142  11.580  1.00 34.35           O  
ATOM    547  N   ILE B  71       9.557   1.858  10.845  1.00 31.02           N  
ATOM    548  CA  ILE B  71       8.212   2.336  11.147  1.00 31.02           C  
ATOM    549  C   ILE B  71       7.322   2.182   9.916  1.00 31.02           C  
ATOM    550  CB  ILE B  71       8.228   3.808  11.617  1.00 31.02           C  
ATOM    551  O   ILE B  71       7.681   2.626   8.823  1.00 31.02           O  
ATOM    552  CG1 ILE B  71       9.319   4.020  12.672  1.00 31.02           C  
ATOM    553  CG2 ILE B  71       6.855   4.216  12.159  1.00 31.02           C  
ATOM    554  CD1 ILE B  71       9.604   5.483  12.982  1.00 31.02           C  
ATOM    555  N   THR B  72       6.555   0.833   9.595  1.00 34.66           N  
ATOM    556  CA  THR B  72       5.736   0.433   8.456  1.00 34.66           C  
ATOM    557  C   THR B  72       4.552   1.380   8.282  1.00 34.66           C  
ATOM    558  CB  THR B  72       5.223  -1.010   8.617  1.00 34.66           C  
ATOM    559  O   THR B  72       3.894   1.745   9.258  1.00 34.66           O  
ATOM    560  CG2 THR B  72       5.368  -1.794   7.317  1.00 34.66           C  
ATOM    561  OG1 THR B  72       5.975  -1.667   9.645  1.00 34.66           O  
ATOM    562  N   ILE B  73       4.627   2.245   7.358  1.00 33.37           N  
ATOM    563  CA  ILE B  73       3.330   2.806   6.998  1.00 33.37           C  
ATOM    564  C   ILE B  73       2.406   1.695   6.504  1.00 33.37           C  
ATOM    565  CB  ILE B  73       3.470   3.905   5.920  1.00 33.37           C  
ATOM    566  O   ILE B  73       2.794   0.887   5.657  1.00 33.37           O  
ATOM    567  CG1 ILE B  73       4.174   5.136   6.502  1.00 33.37           C  
ATOM    568  CG2 ILE B  73       2.099   4.277   5.348  1.00 33.37           C  
ATOM    569  CD1 ILE B  73       4.556   6.180   5.461  1.00 33.37           C  
ATOM    570  N   ASP B  74       1.511   1.053   7.286  1.00 31.82           N  
ATOM    571  CA  ASP B  74       0.516   0.121   6.763  1.00 31.82           C  
ATOM    572  C   ASP B  74      -0.143   0.673   5.501  1.00 31.82           C  
ATOM    573  CB  ASP B  74      -0.545  -0.181   7.822  1.00 31.82           C  
ATOM    574  O   ASP B  74      -0.997   1.560   5.578  1.00 31.82           O  
ATOM    575  CG  ASP B  74      -0.805  -1.667   7.995  1.00 31.82           C  
ATOM    576  OD1 ASP B  74      -0.450  -2.457   7.094  1.00 31.82           O  
ATOM    577  OD2 ASP B  74      -1.373  -2.051   9.040  1.00 31.82           O  
ATOM    578  N   ILE B  75       0.554   0.930   4.424  1.00 32.73           N  
ATOM    579  CA  ILE B  75       0.036   1.341   3.124  1.00 32.73           C  
ATOM    580  C   ILE B  75      -0.859   0.243   2.554  1.00 32.73           C  
ATOM    581  CB  ILE B  75       1.179   1.668   2.137  1.00 32.73           C  
ATOM    582  O   ILE B  75      -0.371  -0.812   2.142  1.00 32.73           O  
ATOM    583  CG1 ILE B  75       2.131   2.704   2.746  1.00 32.73           C  
ATOM    584  CG2 ILE B  75       0.615   2.160   0.801  1.00 32.73           C  
ATOM    585  CD1 ILE B  75       3.407   2.919   1.944  1.00 32.73           C  
ATOM    586  N   ALA B  76      -1.945  -0.256   3.295  1.00 35.07           N  
ATOM    587  CA  ALA B  76      -2.704  -1.445   2.916  1.00 35.07           C  
ATOM    588  C   ALA B  76      -3.060  -1.418   1.433  1.00 35.07           C  
ATOM    589  CB  ALA B  76      -3.969  -1.560   3.762  1.00 35.07           C  
ATOM    590  O   ALA B  76      -2.828  -2.393   0.714  1.00 35.07           O  
ATOM    591  N   LEU B  77      -4.345  -0.714   1.047  1.00 37.69           N  
ATOM    592  CA  LEU B  77      -5.233  -0.885  -0.098  1.00 37.69           C  
ATOM    593  C   LEU B  77      -4.723  -0.101  -1.302  1.00 37.69           C  
ATOM    594  CB  LEU B  77      -6.653  -0.435   0.254  1.00 37.69           C  
ATOM    595  O   LEU B  77      -4.652   1.129  -1.264  1.00 37.69           O  
ATOM    596  CG  LEU B  77      -7.636  -1.539   0.648  1.00 37.69           C  
ATOM    597  CD1 LEU B  77      -8.478  -1.099   1.840  1.00 37.69           C  
ATOM    598  CD2 LEU B  77      -8.526  -1.910  -0.534  1.00 37.69           C  
ATOM    599  N   TRP B  78      -3.843  -0.715  -1.964  1.00 43.26           N  
ATOM    600  CA  TRP B  78      -3.490  -0.043  -3.210  1.00 43.26           C  
ATOM    601  C   TRP B  78      -4.347  -0.552  -4.365  1.00 43.26           C  
ATOM    602  CB  TRP B  78      -2.006  -0.249  -3.530  1.00 43.26           C  
ATOM    603  O   TRP B  78      -4.729  -1.724  -4.393  1.00 43.26           O  
ATOM    604  CG  TRP B  78      -1.095   0.728  -2.848  1.00 43.26           C  
ATOM    605  CD1 TRP B  78      -1.350   1.432  -1.705  1.00 43.26           C  
ATOM    606  CD2 TRP B  78       0.217   1.111  -3.272  1.00 43.26           C  
ATOM    607  CE2 TRP B  78       0.700   2.052  -2.336  1.00 43.26           C  
ATOM    608  CE3 TRP B  78       1.032   0.749  -4.353  1.00 43.26           C  
ATOM    609  NE1 TRP B  78      -0.275   2.231  -1.391  1.00 43.26           N  
ATOM    610  CH2 TRP B  78       2.741   2.265  -3.516  1.00 43.26           C  
ATOM    611  CZ2 TRP B  78       1.963   2.636  -2.449  1.00 43.26           C  
ATOM    612  CZ3 TRP B  78       2.289   1.331  -4.463  1.00 43.26           C  
ATOM    613  N   LYS B  79      -4.801   0.415  -5.207  1.00 48.24           N  
ATOM    614  CA  LYS B  79      -5.602   0.073  -6.379  1.00 48.24           C  
ATOM    615  C   LYS B  79      -4.810   0.286  -7.666  1.00 48.24           C  
ATOM    616  CB  LYS B  79      -6.887   0.900  -6.411  1.00 48.24           C  
ATOM    617  O   LYS B  79      -4.016   1.223  -7.765  1.00 48.24           O  
ATOM    618  CG  LYS B  79      -7.854   0.586  -5.278  1.00 48.24           C  
ATOM    619  CD  LYS B  79      -9.137   1.399  -5.397  1.00 48.24           C  
ATOM    620  CE  LYS B  79     -10.082   1.125  -4.235  1.00 48.24           C  
ATOM    621  NZ  LYS B  79     -11.335   1.932  -4.339  1.00 48.24           N  
ATOM    622  N   PHE B  80      -4.700  -0.802  -8.448  1.00 54.07           N  
ATOM    623  CA  PHE B  80      -4.144  -0.640  -9.786  1.00 54.07           C  
ATOM    624  C   PHE B  80      -5.052  -1.278 -10.831  1.00 54.07           C  
ATOM    625  CB  PHE B  80      -2.742  -1.253  -9.864  1.00 54.07           C  
ATOM    626  O   PHE B  80      -6.020  -1.959 -10.487  1.00 54.07           O  
ATOM    627  CG  PHE B  80      -2.719  -2.743  -9.658  1.00 54.07           C  
ATOM    628  CD1 PHE B  80      -2.679  -3.281  -8.377  1.00 54.07           C  
ATOM    629  CD2 PHE B  80      -2.737  -3.607 -10.745  1.00 54.07           C  
ATOM    630  CE1 PHE B  80      -2.657  -4.660  -8.183  1.00 54.07           C  
ATOM    631  CE2 PHE B  80      -2.715  -4.987 -10.559  1.00 54.07           C  
ATOM    632  CZ  PHE B  80      -2.674  -5.511  -9.277  1.00 54.07           C  
ATOM    633  N   GLU B  81      -4.732  -0.934 -12.210  1.00 58.94           N  
ATOM    634  CA  GLU B  81      -5.576  -1.461 -13.278  1.00 58.94           C  
ATOM    635  C   GLU B  81      -4.812  -2.455 -14.146  1.00 58.94           C  
ATOM    636  CB  GLU B  81      -6.125  -0.322 -14.141  1.00 58.94           C  
ATOM    637  O   GLU B  81      -3.620  -2.275 -14.403  1.00 58.94           O  
ATOM    638  CG  GLU B  81      -7.346   0.366 -13.547  1.00 58.94           C  
ATOM    639  CD  GLU B  81      -7.939   1.428 -14.459  1.00 58.94           C  
ATOM    640  OE1 GLU B  81      -8.973   2.033 -14.095  1.00 58.94           O  
ATOM    641  OE2 GLU B  81      -7.364   1.658 -15.547  1.00 58.94           O  
ATOM    642  N   THR B  82      -5.447  -3.572 -14.427  1.00 60.34           N  
ATOM    643  CA  THR B  82      -5.012  -4.476 -15.486  1.00 60.34           C  
ATOM    644  C   THR B  82      -5.901  -4.333 -16.718  1.00 60.34           C  
ATOM    645  CB  THR B  82      -5.022  -5.941 -15.009  1.00 60.34           C  
ATOM    646  O   THR B  82      -6.901  -3.612 -16.688  1.00 60.34           O  
ATOM    647  CG2 THR B  82      -4.317  -6.087 -13.665  1.00 60.34           C  
ATOM    648  OG1 THR B  82      -6.379  -6.384 -14.875  1.00 60.34           O  
ATOM    649  N   PRO B  83      -5.509  -4.861 -17.794  1.00 62.59           N  
ATOM    650  CA  PRO B  83      -6.394  -4.757 -18.956  1.00 62.59           C  
ATOM    651  C   PRO B  83      -7.823  -5.200 -18.651  1.00 62.59           C  
ATOM    652  CB  PRO B  83      -5.741  -5.688 -19.981  1.00 62.59           C  
ATOM    653  O   PRO B  83      -8.777  -4.642 -19.199  1.00 62.59           O  
ATOM    654  CG  PRO B  83      -4.291  -5.698 -19.619  1.00 62.59           C  
ATOM    655  CD  PRO B  83      -4.171  -5.579 -18.127  1.00 62.59           C  
ATOM    656  N   LYS B  84      -7.982  -6.067 -17.600  1.00 70.37           N  
ATOM    657  CA  LYS B  84      -9.292  -6.662 -17.351  1.00 70.37           C  
ATOM    658  C   LYS B  84      -9.899  -6.134 -16.054  1.00 70.37           C  
ATOM    659  CB  LYS B  84      -9.189  -8.187 -17.298  1.00 70.37           C  
ATOM    660  O   LYS B  84     -11.122  -6.058 -15.920  1.00 70.37           O  
ATOM    661  CG  LYS B  84     -10.518  -8.904 -17.479  1.00 70.37           C  
ATOM    662  CD  LYS B  84     -10.336 -10.416 -17.526  1.00 70.37           C  
ATOM    663  CE  LYS B  84     -11.674 -11.141 -17.563  1.00 70.37           C  
ATOM    664  NZ  LYS B  84     -11.500 -12.622 -17.638  1.00 70.37           N  
ATOM    665  N   TYR B  85      -9.011  -5.747 -15.128  1.00 64.65           N  
ATOM    666  CA  TYR B  85      -9.573  -5.519 -13.802  1.00 64.65           C  
ATOM    667  C   TYR B  85      -9.053  -4.217 -13.205  1.00 64.65           C  
ATOM    668  CB  TYR B  85      -9.244  -6.689 -12.869  1.00 64.65           C  
ATOM    669  O   TYR B  85      -7.967  -3.754 -13.561  1.00 64.65           O  
ATOM    670  CG  TYR B  85      -9.867  -7.997 -13.293  1.00 64.65           C  
ATOM    671  CD1 TYR B  85     -11.250  -8.166 -13.287  1.00 64.65           C  
ATOM    672  CD2 TYR B  85      -9.076  -9.066 -13.698  1.00 64.65           C  
ATOM    673  CE1 TYR B  85     -11.829  -9.370 -13.674  1.00 64.65           C  
ATOM    674  CE2 TYR B  85      -9.644 -10.274 -14.087  1.00 64.65           C  
ATOM    675  OH  TYR B  85     -11.587 -11.610 -14.457  1.00 64.65           O  
ATOM    676  CZ  TYR B  85     -11.019 -10.416 -14.072  1.00 64.65           C  
ATOM    677  N   GLN B  86      -9.929  -3.685 -12.378  1.00 63.49           N  
ATOM    678  CA  GLN B  86      -9.466  -2.802 -11.312  1.00 63.49           C  
ATOM    679  C   GLN B  86      -9.075  -3.597 -10.070  1.00 63.49           C  
ATOM    680  CB  GLN B  86     -10.541  -1.773 -10.961  1.00 63.49           C  
ATOM    681  O   GLN B  86      -9.893  -4.334  -9.515  1.00 63.49           O  
ATOM    682  CG  GLN B  86     -10.542  -0.550 -11.868  1.00 63.49           C  
ATOM    683  CD  GLN B  86     -11.622   0.451 -11.502  1.00 63.49           C  
ATOM    684  NE2 GLN B  86     -11.856   1.419 -12.381  1.00 63.49           N  
ATOM    685  OE1 GLN B  86     -12.241   0.355 -10.437  1.00 63.49           O  
ATOM    686  N   VAL B  87      -7.749  -3.446  -9.688  1.00 62.24           N  
ATOM    687  CA  VAL B  87      -7.256  -4.329  -8.637  1.00 62.24           C  
ATOM    688  C   VAL B  87      -6.980  -3.522  -7.370  1.00 62.24           C  
ATOM    689  CB  VAL B  87      -5.979  -5.080  -9.078  1.00 62.24           C  
ATOM    690  O   VAL B  87      -6.357  -2.459  -7.428  1.00 62.24           O  
ATOM    691  CG1 VAL B  87      -5.479  -5.997  -7.964  1.00 62.24           C  
ATOM    692  CG2 VAL B  87      -6.246  -5.880 -10.353  1.00 62.24           C  
ATOM    693  N   THR B  88      -7.555  -4.049  -6.347  1.00 59.25           N  
ATOM    694  CA  THR B  88      -7.206  -3.536  -5.027  1.00 59.25           C  
ATOM    695  C   THR B  88      -6.328  -4.531  -4.274  1.00 59.25           C  
ATOM    696  CB  THR B  88      -8.466  -3.227  -4.196  1.00 59.25           C  
ATOM    697  O   THR B  88      -6.672  -5.710  -4.163  1.00 59.25           O  
ATOM    698  CG2 THR B  88      -8.099  -2.622  -2.845  1.00 59.25           C  
ATOM    699  OG1 THR B  88      -9.290  -2.301  -4.915  1.00 59.25           O  
ATOM    700  N   VAL B  89      -5.127  -3.985  -3.916  1.00 58.80           N  
ATOM    701  CA  VAL B  89      -4.220  -4.849  -3.167  1.00 58.80           C  
ATOM    702  C   VAL B  89      -4.393  -4.605  -1.670  1.00 58.80           C  
ATOM    703  CB  VAL B  89      -2.749  -4.619  -3.579  1.00 58.80           C  
ATOM    704  O   VAL B  89      -4.311  -3.465  -1.206  1.00 58.80           O  
ATOM    705  CG1 VAL B  89      -1.817  -5.533  -2.786  1.00 58.80           C  
ATOM    706  CG2 VAL B  89      -2.574  -4.843  -5.080  1.00 58.80           C  
ATOM    707  N   ILE B  90      -4.708  -5.671  -1.044  1.00 52.26           N  
ATOM    708  CA  ILE B  90      -4.844  -5.618   0.407  1.00 52.26           C  
ATOM    709  C   ILE B  90      -3.600  -6.211   1.065  1.00 52.26           C  
ATOM    710  CB  ILE B  90      -6.110  -6.365   0.883  1.00 52.26           C  
ATOM    711  O   ILE B  90      -3.196  -7.331   0.744  1.00 52.26           O  
ATOM    712  CG1 ILE B  90      -7.343  -5.866   0.121  1.00 52.26           C  
ATOM    713  CG2 ILE B  90      -6.297  -6.201   2.395  1.00 52.26           C  
ATOM    714  CD1 ILE B  90      -8.592  -6.708   0.344  1.00 52.26           C  
ATOM    715  N   ASP B  91      -2.730  -5.278   1.453  1.00 48.17           N  
ATOM    716  CA  ASP B  91      -1.525  -5.796   2.093  1.00 48.17           C  
ATOM    717  C   ASP B  91      -1.844  -6.405   3.456  1.00 48.17           C  
ATOM    718  CB  ASP B  91      -0.479  -4.690   2.243  1.00 48.17           C  
ATOM    719  O   ASP B  91      -2.519  -5.781   4.277  1.00 48.17           O  
ATOM    720  CG  ASP B  91       0.889  -5.216   2.640  1.00 48.17           C  
ATOM    721  OD1 ASP B  91       1.131  -6.437   2.521  1.00 48.17           O  
ATOM    722  OD2 ASP B  91       1.732  -4.404   3.078  1.00 48.17           O  
ATOM    723  N   ALA B  92      -1.770  -7.721   3.605  1.00 40.93           N  
ATOM    724  CA  ALA B  92      -2.054  -8.353   4.891  1.00 40.93           C  
ATOM    725  C   ALA B  92      -0.960  -8.042   5.909  1.00 40.93           C  
ATOM    726  CB  ALA B  92      -2.203  -9.863   4.720  1.00 40.93           C  
ATOM    727  O   ALA B  92       0.213  -8.348   5.682  1.00 40.93           O  
ATOM    728  N   PRO B  93      -1.100  -6.952   6.660  1.00 35.74           N  
ATOM    729  CA  PRO B  93      -0.148  -6.908   7.773  1.00 35.74           C  
ATOM    730  C   PRO B  93      -0.268  -8.115   8.700  1.00 35.74           C  
ATOM    731  CB  PRO B  93      -0.523  -5.617   8.506  1.00 35.74           C  
ATOM    732  O   PRO B  93      -1.352  -8.688   8.837  1.00 35.74           O  
ATOM    733  CG  PRO B  93      -1.695  -5.076   7.752  1.00 35.74           C  
ATOM    734  CD  PRO B  93      -2.001  -6.007   6.615  1.00 35.74           C  
ATOM    735  N   GLY B  94       0.890  -8.764   9.202  1.00 37.91           N  
ATOM    736  CA  GLY B  94       0.962  -9.860  10.155  1.00 37.91           C  
ATOM    737  C   GLY B  94      -0.312 -10.681  10.216  1.00 37.91           C  
ATOM    738  O   GLY B  94      -1.313 -10.333   9.587  1.00 37.91           O  
ATOM    739  N   HIS B  95      -0.331 -12.059  10.761  1.00 40.05           N  
ATOM    740  CA  HIS B  95      -1.379 -13.070  10.848  1.00 40.05           C  
ATOM    741  C   HIS B  95      -2.665 -12.483  11.421  1.00 40.05           C  
ATOM    742  CB  HIS B  95      -0.915 -14.251  11.703  1.00 40.05           C  
ATOM    743  O   HIS B  95      -3.742 -12.661  10.848  1.00 40.05           O  
ATOM    744  CG  HIS B  95      -1.617 -15.533  11.388  1.00 40.05           C  
ATOM    745  CD2 HIS B  95      -1.263 -16.569  10.592  1.00 40.05           C  
ATOM    746  ND1 HIS B  95      -2.846 -15.858  11.920  1.00 40.05           N  
ATOM    747  CE1 HIS B  95      -3.217 -17.043  11.464  1.00 40.05           C  
ATOM    748  NE2 HIS B  95      -2.274 -17.495  10.656  1.00 40.05           N  
ATOM    749  N   ARG B  96      -2.530 -11.857  12.498  1.00 37.14           N  
ATOM    750  CA  ARG B  96      -3.705 -11.486  13.280  1.00 37.14           C  
ATOM    751  C   ARG B  96      -4.500 -10.386  12.585  1.00 37.14           C  
ATOM    752  CB  ARG B  96      -3.296 -11.032  14.683  1.00 37.14           C  
ATOM    753  O   ARG B  96      -5.732 -10.423  12.563  1.00 37.14           O  
ATOM    754  CG  ARG B  96      -3.774 -11.955  15.793  1.00 37.14           C  
ATOM    755  CD  ARG B  96      -3.383 -11.432  17.168  1.00 37.14           C  
ATOM    756  NE  ARG B  96      -3.871 -12.302  18.234  1.00 37.14           N  
ATOM    757  NH1 ARG B  96      -3.098 -10.971  19.957  1.00 37.14           N  
ATOM    758  NH2 ARG B  96      -4.209 -12.922  20.419  1.00 37.14           N  
ATOM    759  CZ  ARG B  96      -3.725 -12.063  19.534  1.00 37.14           C  
ATOM    760  N   ASP B  97      -3.777  -9.529  12.002  1.00 38.12           N  
ATOM    761  CA  ASP B  97      -4.444  -8.382  11.394  1.00 38.12           C  
ATOM    762  C   ASP B  97      -5.103  -8.768  10.071  1.00 38.12           C  
ATOM    763  CB  ASP B  97      -3.452  -7.238  11.174  1.00 38.12           C  
ATOM    764  O   ASP B  97      -6.166  -8.248   9.726  1.00 38.12           O  
ATOM    765  CG  ASP B  97      -3.170  -6.447  12.439  1.00 38.12           C  
ATOM    766  OD1 ASP B  97      -4.059  -6.354  13.312  1.00 38.12           O  
ATOM    767  OD2 ASP B  97      -2.048  -5.908  12.562  1.00 38.12           O  
ATOM    768  N   PHE B  98      -4.569  -9.752   9.416  1.00 41.02           N  
ATOM    769  CA  PHE B  98      -5.096 -10.344   8.192  1.00 41.02           C  
ATOM    770  C   PHE B  98      -6.455 -10.988   8.443  1.00 41.02           C  
ATOM    771  CB  PHE B  98      -4.119 -11.382   7.631  1.00 41.02           C  
ATOM    772  O   PHE B  98      -7.406 -10.755   7.695  1.00 41.02           O  
ATOM    773  CG  PHE B  98      -4.461 -11.849   6.242  1.00 41.02           C  
ATOM    774  CD1 PHE B  98      -5.121 -13.056   6.043  1.00 41.02           C  
ATOM    775  CD2 PHE B  98      -4.123 -11.082   5.135  1.00 41.02           C  
ATOM    776  CE1 PHE B  98      -5.439 -13.491   4.758  1.00 41.02           C  
ATOM    777  CE2 PHE B  98      -4.437 -11.510   3.849  1.00 41.02           C  
ATOM    778  CZ  PHE B  98      -5.094 -12.716   3.662  1.00 41.02           C  
ATOM    779  N   ILE B  99      -6.482 -11.833   9.482  1.00 40.69           N  
ATOM    780  CA  ILE B  99      -7.709 -12.525   9.862  1.00 40.69           C  
ATOM    781  C   ILE B  99      -8.784 -11.505  10.230  1.00 40.69           C  
ATOM    782  CB  ILE B  99      -7.467 -13.497  11.039  1.00 40.69           C  
ATOM    783  O   ILE B  99      -9.929 -11.613   9.785  1.00 40.69           O  
ATOM    784  CG1 ILE B  99      -6.541 -14.639  10.607  1.00 40.69           C  
ATOM    785  CG2 ILE B  99      -8.796 -14.041  11.572  1.00 40.69           C  
ATOM    786  CD1 ILE B  99      -6.151 -15.581  11.738  1.00 40.69           C  
ATOM    787  N   LYS B 100      -8.299 -10.510  10.875  1.00 38.57           N  
ATOM    788  CA  LYS B 100      -9.248  -9.503  11.339  1.00 38.57           C  
ATOM    789  C   LYS B 100      -9.855  -8.737  10.167  1.00 38.57           C  
ATOM    790  CB  LYS B 100      -8.570  -8.531  12.306  1.00 38.57           C  
ATOM    791  O   LYS B 100     -11.063  -8.494  10.136  1.00 38.57           O  
ATOM    792  CG  LYS B 100      -8.922  -8.764  13.767  1.00 38.57           C  
ATOM    793  CD  LYS B 100      -8.230  -7.757  14.677  1.00 38.57           C  
ATOM    794  CE  LYS B 100      -8.493  -8.056  16.146  1.00 38.57           C  
ATOM    795  NZ  LYS B 100      -7.789  -7.090  17.043  1.00 38.57           N  
ATOM    796  N   ASN B 101      -9.067  -8.375   9.200  1.00 38.83           N  
ATOM    797  CA  ASN B 101      -9.531  -7.621   8.040  1.00 38.83           C  
ATOM    798  C   ASN B 101     -10.395  -8.481   7.122  1.00 38.83           C  
ATOM    799  CB  ASN B 101      -8.345  -7.043   7.265  1.00 38.83           C  
ATOM    800  O   ASN B 101     -11.369  -7.994   6.545  1.00 38.83           O  
ATOM    801  CG  ASN B 101      -7.879  -5.711   7.818  1.00 38.83           C  
ATOM    802  ND2 ASN B 101      -6.660  -5.317   7.468  1.00 38.83           N  
ATOM    803  OD1 ASN B 101      -8.608  -5.041   8.554  1.00 38.83           O  
ATOM    804  N   MET B 102      -9.968  -9.736   7.009  1.00 40.85           N  
ATOM    805  CA  MET B 102     -10.718 -10.661   6.164  1.00 40.85           C  
ATOM    806  C   MET B 102     -12.059 -11.013   6.800  1.00 40.85           C  
ATOM    807  CB  MET B 102      -9.910 -11.934   5.909  1.00 40.85           C  
ATOM    808  O   MET B 102     -13.067 -11.142   6.103  1.00 40.85           O  
ATOM    809  CG  MET B 102      -9.024 -11.861   4.676  1.00 40.85           C  
ATOM    810  SD  MET B 102      -9.665 -12.877   3.289  1.00 40.85           S  
ATOM    811  CE  MET B 102      -9.337 -14.542   3.933  1.00 40.85           C  
ATOM    812  N   ILE B 103     -11.993 -11.162   8.238  1.00 35.40           N  
ATOM    813  CA  ILE B 103     -13.191 -11.518   8.991  1.00 35.40           C  
ATOM    814  C   ILE B 103     -14.119 -10.309   9.088  1.00 35.40           C  
ATOM    815  CB  ILE B 103     -12.838 -12.037  10.403  1.00 35.40           C  
ATOM    816  O   ILE B 103     -15.338 -10.442   8.958  1.00 35.40           O  
ATOM    817  CG1 ILE B 103     -12.112 -13.384  10.311  1.00 35.40           C  
ATOM    818  CG2 ILE B 103     -14.097 -12.151  11.267  1.00 35.40           C  
ATOM    819  CD1 ILE B 103     -11.613 -13.911  11.649  1.00 35.40           C  
ATOM    820  N   THR B 104     -13.474  -9.117   9.262  1.00 33.19           N  
ATOM    821  CA  THR B 104     -14.361  -7.974   9.443  1.00 33.19           C  
ATOM    822  C   THR B 104     -15.084  -7.639   8.141  1.00 33.19           C  
ATOM    823  CB  THR B 104     -13.587  -6.737   9.936  1.00 33.19           C  
ATOM    824  O   THR B 104     -16.020  -6.837   8.133  1.00 33.19           O  
ATOM    825  CG2 THR B 104     -12.931  -7.002  11.287  1.00 33.19           C  
ATOM    826  OG1 THR B 104     -12.571  -6.405   8.981  1.00 33.19           O  
ATOM    827  N   GLY B 105     -15.092  -8.604   7.093  1.00 36.83           N  
ATOM    828  CA  GLY B 105     -15.874  -8.551   5.869  1.00 36.83           C  
ATOM    829  C   GLY B 105     -15.543  -7.353   5.000  1.00 36.83           C  
ATOM    830  O   GLY B 105     -16.302  -7.008   4.092  1.00 36.83           O  
ATOM    831  N   THR B 106     -14.536  -6.439   5.297  1.00 41.05           N  
ATOM    832  CA  THR B 106     -14.356  -5.216   4.522  1.00 41.05           C  
ATOM    833  C   THR B 106     -13.792  -5.530   3.140  1.00 41.05           C  
ATOM    834  CB  THR B 106     -13.425  -4.227   5.247  1.00 41.05           C  
ATOM    835  O   THR B 106     -14.144  -4.875   2.156  1.00 41.05           O  
ATOM    836  CG2 THR B 106     -14.150  -3.528   6.393  1.00 41.05           C  
ATOM    837  OG1 THR B 106     -12.298  -4.940   5.774  1.00 41.05           O  
ATOM    838  N   SER B 107     -13.287  -6.715   2.909  1.00 43.88           N  
ATOM    839  CA  SER B 107     -12.845  -6.965   1.541  1.00 43.88           C  
ATOM    840  C   SER B 107     -12.427  -8.419   1.351  1.00 43.88           C  
ATOM    841  CB  SER B 107     -11.684  -6.040   1.175  1.00 43.88           C  
ATOM    842  O   SER B 107     -11.619  -8.943   2.120  1.00 43.88           O  
ATOM    843  OG  SER B 107     -10.662  -6.104   2.155  1.00 43.88           O  
ATOM    844  N   GLN B 108     -13.428  -9.239   0.939  1.00 49.35           N  
ATOM    845  CA  GLN B 108     -13.109 -10.615   0.573  1.00 49.35           C  
ATOM    846  C   GLN B 108     -12.117 -10.660  -0.586  1.00 49.35           C  
ATOM    847  CB  GLN B 108     -14.379 -11.383   0.207  1.00 49.35           C  
ATOM    848  O   GLN B 108     -12.289  -9.958  -1.585  1.00 49.35           O  
ATOM    849  CG  GLN B 108     -14.391 -12.824   0.699  1.00 49.35           C  
ATOM    850  CD  GLN B 108     -15.691 -13.541   0.386  1.00 49.35           C  
ATOM    851  NE2 GLN B 108     -15.783 -14.804   0.787  1.00 49.35           N  
ATOM    852  OE1 GLN B 108     -16.605 -12.964  -0.212  1.00 49.35           O  
ATOM    853  N   ALA B 109     -10.885 -11.146  -0.224  1.00 66.08           N  
ATOM    854  CA  ALA B 109      -9.893 -11.270  -1.289  1.00 66.08           C  
ATOM    855  C   ALA B 109     -10.331 -12.298  -2.329  1.00 66.08           C  
ATOM    856  CB  ALA B 109      -8.534 -11.652  -0.709  1.00 66.08           C  
ATOM    857  O   ALA B 109     -10.872 -13.350  -1.982  1.00 66.08           O  
ATOM    858  N   ASP B 110     -10.274 -11.870  -3.594  1.00 75.94           N  
ATOM    859  CA  ASP B 110     -10.615 -12.752  -4.706  1.00 75.94           C  
ATOM    860  C   ASP B 110      -9.459 -13.694  -5.035  1.00 75.94           C  
ATOM    861  CB  ASP B 110     -10.996 -11.934  -5.942  1.00 75.94           C  
ATOM    862  O   ASP B 110      -9.668 -14.763  -5.612  1.00 75.94           O  
ATOM    863  CG  ASP B 110     -12.195 -11.032  -5.710  1.00 75.94           C  
ATOM    864  OD1 ASP B 110     -13.260 -11.529  -5.284  1.00 75.94           O  
ATOM    865  OD2 ASP B 110     -12.075  -9.812  -5.958  1.00 75.94           O  
ATOM    866  N   CYS B 111      -8.243 -13.281  -4.649  1.00 85.10           N  
ATOM    867  CA  CYS B 111      -7.040 -14.040  -4.970  1.00 85.10           C  
ATOM    868  C   CYS B 111      -5.915 -13.718  -3.993  1.00 85.10           C  
ATOM    869  CB  CYS B 111      -6.586 -13.747  -6.399  1.00 85.10           C  
ATOM    870  O   CYS B 111      -5.809 -12.588  -3.513  1.00 85.10           O  
ATOM    871  SG  CYS B 111      -5.038 -14.560  -6.852  1.00 85.10           S  
ATOM    872  N   ALA B 112      -5.244 -14.727  -3.645  1.00 80.99           N  
ATOM    873  CA  ALA B 112      -4.047 -14.530  -2.832  1.00 80.99           C  
ATOM    874  C   ALA B 112      -2.782 -14.670  -3.675  1.00 80.99           C  
ATOM    875  CB  ALA B 112      -4.021 -15.522  -1.672  1.00 80.99           C  
ATOM    876  O   ALA B 112      -2.713 -15.522  -4.564  1.00 80.99           O  
ATOM    877  N   ILE B 113      -1.875 -13.746  -3.482  1.00 84.25           N  
ATOM    878  CA  ILE B 113      -0.550 -13.867  -4.081  1.00 84.25           C  
ATOM    879  C   ILE B 113       0.464 -14.273  -3.013  1.00 84.25           C  
ATOM    880  CB  ILE B 113      -0.114 -12.550  -4.760  1.00 84.25           C  
ATOM    881  O   ILE B 113       0.778 -13.487  -2.116  1.00 84.25           O  
ATOM    882  CG1 ILE B 113      -1.165 -12.104  -5.784  1.00 84.25           C  
ATOM    883  CG2 ILE B 113       1.259 -12.711  -5.420  1.00 84.25           C  
ATOM    884  CD1 ILE B 113      -0.867 -10.759  -6.431  1.00 84.25           C  
ATOM    885  N   LEU B 114       0.920 -15.502  -3.123  1.00 81.85           N  
ATOM    886  CA  LEU B 114       1.925 -16.009  -2.195  1.00 81.85           C  
ATOM    887  C   LEU B 114       3.332 -15.703  -2.697  1.00 81.85           C  
ATOM    888  CB  LEU B 114       1.759 -17.517  -1.995  1.00 81.85           C  
ATOM    889  O   LEU B 114       3.747 -16.212  -3.741  1.00 81.85           O  
ATOM    890  CG  LEU B 114       2.768 -18.193  -1.066  1.00 81.85           C  
ATOM    891  CD1 LEU B 114       2.632 -17.649   0.352  1.00 81.85           C  
ATOM    892  CD2 LEU B 114       2.582 -19.707  -1.084  1.00 81.85           C  
ATOM    893  N   ILE B 115       3.997 -14.872  -1.992  1.00 80.64           N  
ATOM    894  CA  ILE B 115       5.367 -14.528  -2.356  1.00 80.64           C  
ATOM    895  C   ILE B 115       6.342 -15.453  -1.631  1.00 80.64           C  
ATOM    896  CB  ILE B 115       5.685 -13.052  -2.029  1.00 80.64           C  
ATOM    897  O   ILE B 115       6.339 -15.526  -0.400  1.00 80.64           O  
ATOM    898  CG1 ILE B 115       4.637 -12.127  -2.660  1.00 80.64           C  
ATOM    899  CG2 ILE B 115       7.094 -12.685  -2.502  1.00 80.64           C  
ATOM    900  CD1 ILE B 115       4.636 -12.141  -4.182  1.00 80.64           C  
ATOM    901  N   ILE B 116       7.182 -16.161  -2.436  1.00 82.53           N  
ATOM    902  CA  ILE B 116       8.187 -17.064  -1.884  1.00 82.53           C  
ATOM    903  C   ILE B 116       9.577 -16.628  -2.340  1.00 82.53           C  
ATOM    904  CB  ILE B 116       7.920 -18.528  -2.299  1.00 82.53           C  
ATOM    905  O   ILE B 116       9.802 -16.393  -3.529  1.00 82.53           O  
ATOM    906  CG1 ILE B 116       6.532 -18.974  -1.824  1.00 82.53           C  
ATOM    907  CG2 ILE B 116       9.010 -19.452  -1.749  1.00 82.53           C  
ATOM    908  CD1 ILE B 116       6.154 -20.384  -2.255  1.00 82.53           C  
ATOM    909  N   ALA B 117      10.464 -16.592  -1.415  1.00 78.88           N  
ATOM    910  CA  ALA B 117      11.832 -16.212  -1.758  1.00 78.88           C  
ATOM    911  C   ALA B 117      12.584 -17.379  -2.390  1.00 78.88           C  
ATOM    912  CB  ALA B 117      12.572 -15.714  -0.519  1.00 78.88           C  
ATOM    913  O   ALA B 117      12.552 -18.499  -1.874  1.00 78.88           O  
ATOM    914  N   GLY B 118      13.226 -17.135  -3.511  1.00 79.41           N  
ATOM    915  CA  GLY B 118      13.939 -18.183  -4.224  1.00 79.41           C  
ATOM    916  C   GLY B 118      15.316 -18.464  -3.651  1.00 79.41           C  
ATOM    917  O   GLY B 118      15.967 -19.437  -4.037  1.00 79.41           O  
ATOM    918  N   GLY B 119      15.787 -17.662  -2.780  1.00 73.89           N  
ATOM    919  CA  GLY B 119      17.116 -17.825  -2.212  1.00 73.89           C  
ATOM    920  C   GLY B 119      17.270 -19.102  -1.409  1.00 73.89           C  
ATOM    921  O   GLY B 119      16.292 -19.625  -0.870  1.00 73.89           O  
ATOM    922  N   VAL B 120      18.604 -19.630  -1.481  1.00 66.98           N  
ATOM    923  CA  VAL B 120      18.899 -20.846  -0.729  1.00 66.98           C  
ATOM    924  C   VAL B 120      18.796 -20.565   0.768  1.00 66.98           C  
ATOM    925  CB  VAL B 120      20.299 -21.400  -1.073  1.00 66.98           C  
ATOM    926  O   VAL B 120      19.306 -19.551   1.253  1.00 66.98           O  
ATOM    927  CG1 VAL B 120      20.560 -22.707  -0.327  1.00 66.98           C  
ATOM    928  CG2 VAL B 120      20.436 -21.605  -2.580  1.00 66.98           C  
ATOM    929  N   GLY B 121      18.027 -21.347   1.577  1.00 64.98           N  
ATOM    930  CA  GLY B 121      17.816 -21.190   3.008  1.00 64.98           C  
ATOM    931  C   GLY B 121      16.535 -20.451   3.344  1.00 64.98           C  
ATOM    932  O   GLY B 121      15.839 -20.805   4.299  1.00 64.98           O  
ATOM    933  N   GLU B 122      16.234 -19.494   2.536  1.00 56.77           N  
ATOM    934  CA  GLU B 122      15.051 -18.677   2.792  1.00 56.77           C  
ATOM    935  C   GLU B 122      13.770 -19.466   2.534  1.00 56.77           C  
ATOM    936  CB  GLU B 122      15.073 -17.413   1.929  1.00 56.77           C  
ATOM    937  O   GLU B 122      12.820 -19.387   3.315  1.00 56.77           O  
ATOM    938  CG  GLU B 122      16.177 -16.433   2.301  1.00 56.77           C  
ATOM    939  CD  GLU B 122      16.167 -15.170   1.456  1.00 56.77           C  
ATOM    940  OE1 GLU B 122      16.972 -14.250   1.730  1.00 56.77           O  
ATOM    941  OE2 GLU B 122      15.348 -15.098   0.513  1.00 56.77           O  
ATOM    942  N   PHE B 123      13.785 -20.166   1.394  1.00 53.63           N  
ATOM    943  CA  PHE B 123      12.627 -20.988   1.059  1.00 53.63           C  
ATOM    944  C   PHE B 123      12.399 -22.058   2.120  1.00 53.63           C  
ATOM    945  CB  PHE B 123      12.809 -21.641  -0.315  1.00 53.63           C  
ATOM    946  O   PHE B 123      11.273 -22.249   2.584  1.00 53.63           O  
ATOM    947  CG  PHE B 123      11.704 -22.593  -0.685  1.00 53.63           C  
ATOM    948  CD1 PHE B 123      11.898 -23.967  -0.611  1.00 53.63           C  
ATOM    949  CD2 PHE B 123      10.471 -22.114  -1.108  1.00 53.63           C  
ATOM    950  CE1 PHE B 123      10.877 -24.851  -0.953  1.00 53.63           C  
ATOM    951  CE2 PHE B 123       9.446 -22.991  -1.452  1.00 53.63           C  
ATOM    952  CZ  PHE B 123       9.652 -24.359  -1.375  1.00 53.63           C  
ATOM    953  N   GLU B 124      13.453 -22.670   2.574  1.00 55.95           N  
ATOM    954  CA  GLU B 124      13.349 -23.755   3.545  1.00 55.95           C  
ATOM    955  C   GLU B 124      12.835 -23.246   4.889  1.00 55.95           C  
ATOM    956  CB  GLU B 124      14.703 -24.446   3.728  1.00 55.95           C  
ATOM    957  O   GLU B 124      12.059 -23.927   5.562  1.00 55.95           O  
ATOM    958  CG  GLU B 124      15.175 -25.207   2.497  1.00 55.95           C  
ATOM    959  CD  GLU B 124      15.919 -24.333   1.500  1.00 55.95           C  
ATOM    960  OE1 GLU B 124      16.467 -24.871   0.512  1.00 55.95           O  
ATOM    961  OE2 GLU B 124      15.953 -23.100   1.709  1.00 55.95           O  
ATOM    962  N   ALA B 125      13.337 -22.079   5.165  1.00 50.96           N  
ATOM    963  CA  ALA B 125      12.871 -21.454   6.400  1.00 50.96           C  
ATOM    964  C   ALA B 125      11.382 -21.129   6.321  1.00 50.96           C  
ATOM    965  CB  ALA B 125      13.674 -20.189   6.693  1.00 50.96           C  
ATOM    966  O   ALA B 125      10.658 -21.262   7.311  1.00 50.96           O  
ATOM    967  N   GLY B 126      10.846 -20.794   5.139  1.00 48.35           N  
ATOM    968  CA  GLY B 126       9.449 -20.441   4.945  1.00 48.35           C  
ATOM    969  C   GLY B 126       8.523 -21.643   4.954  1.00 48.35           C  
ATOM    970  O   GLY B 126       7.384 -21.553   5.417  1.00 48.35           O  
ATOM    971  N   ILE B 127       9.035 -22.873   4.498  1.00 49.59           N  
ATOM    972  CA  ILE B 127       8.182 -24.047   4.356  1.00 49.59           C  
ATOM    973  C   ILE B 127       8.353 -24.960   5.567  1.00 49.59           C  
ATOM    974  CB  ILE B 127       8.495 -24.819   3.054  1.00 49.59           C  
ATOM    975  O   ILE B 127       7.608 -25.928   5.734  1.00 49.59           O  
ATOM    976  CG1 ILE B 127       8.405 -23.883   1.843  1.00 49.59           C  
ATOM    977  CG2 ILE B 127       7.551 -26.014   2.895  1.00 49.59           C  
ATOM    978  CD1 ILE B 127       8.750 -24.550   0.519  1.00 49.59           C  
ATOM    979  N   SER B 128       9.371 -24.682   6.392  1.00 49.13           N  
ATOM    980  CA  SER B 128       9.544 -25.534   7.564  1.00 49.13           C  
ATOM    981  C   SER B 128       8.277 -25.572   8.412  1.00 49.13           C  
ATOM    982  CB  SER B 128      10.720 -25.047   8.412  1.00 49.13           C  
ATOM    983  O   SER B 128       7.373 -24.756   8.224  1.00 49.13           O  
ATOM    984  OG  SER B 128      10.428 -23.793   9.004  1.00 49.13           O  
ATOM    985  N   LYS B 129       7.887 -26.735   9.112  1.00 47.69           N  
ATOM    986  CA  LYS B 129       6.717 -27.025   9.936  1.00 47.69           C  
ATOM    987  C   LYS B 129       6.268 -25.788  10.708  1.00 47.69           C  
ATOM    988  CB  LYS B 129       7.015 -28.169  10.906  1.00 47.69           C  
ATOM    989  O   LYS B 129       5.070 -25.575  10.906  1.00 47.69           O  
ATOM    990  CG  LYS B 129       6.483 -29.521  10.452  1.00 47.69           C  
ATOM    991  CD  LYS B 129       6.769 -30.608  11.479  1.00 47.69           C  
ATOM    992  CE  LYS B 129       6.287 -31.971  11.000  1.00 47.69           C  
ATOM    993  NZ  LYS B 129       6.583 -33.044  11.996  1.00 47.69           N  
ATOM    994  N   ASP B 130       7.159 -24.791  10.951  1.00 41.43           N  
ATOM    995  CA  ASP B 130       6.840 -23.576  11.694  1.00 41.43           C  
ATOM    996  C   ASP B 130       6.887 -22.349  10.787  1.00 41.43           C  
ATOM    997  CB  ASP B 130       7.802 -23.399  12.871  1.00 41.43           C  
ATOM    998  O   ASP B 130       6.874 -21.214  11.268  1.00 41.43           O  
ATOM    999  CG  ASP B 130       7.593 -24.427  13.968  1.00 41.43           C  
ATOM   1000  OD1 ASP B 130       6.430 -24.700  14.335  1.00 41.43           O  
ATOM   1001  OD2 ASP B 130       8.601 -24.967  14.473  1.00 41.43           O  
ATOM   1002  N   GLY B 131       6.903 -22.590   9.483  1.00 45.76           N  
ATOM   1003  CA  GLY B 131       7.183 -21.475   8.591  1.00 45.76           C  
ATOM   1004  C   GLY B 131       5.948 -20.667   8.241  1.00 45.76           C  
ATOM   1005  O   GLY B 131       4.827 -21.178   8.303  1.00 45.76           O  
ATOM   1006  N   GLN B 132       6.128 -19.357   8.226  1.00 53.16           N  
ATOM   1007  CA  GLN B 132       5.103 -18.340   8.015  1.00 53.16           C  
ATOM   1008  C   GLN B 132       4.410 -18.528   6.669  1.00 53.16           C  
ATOM   1009  CB  GLN B 132       5.711 -16.939   8.101  1.00 53.16           C  
ATOM   1010  O   GLN B 132       3.198 -18.332   6.556  1.00 53.16           O  
ATOM   1011  CG  GLN B 132       5.957 -16.462   9.525  1.00 53.16           C  
ATOM   1012  CD  GLN B 132       6.517 -15.053   9.584  1.00 53.16           C  
ATOM   1013  NE2 GLN B 132       7.120 -14.701  10.714  1.00 53.16           N  
ATOM   1014  OE1 GLN B 132       6.408 -14.287   8.621  1.00 53.16           O  
ATOM   1015  N   THR B 133       5.014 -19.196   5.656  1.00 54.80           N  
ATOM   1016  CA  THR B 133       4.432 -19.347   4.327  1.00 54.80           C  
ATOM   1017  C   THR B 133       3.280 -20.347   4.352  1.00 54.80           C  
ATOM   1018  CB  THR B 133       5.489 -19.802   3.303  1.00 54.80           C  
ATOM   1019  O   THR B 133       2.212 -20.085   3.795  1.00 54.80           O  
ATOM   1020  CG2 THR B 133       4.930 -19.767   1.884  1.00 54.80           C  
ATOM   1021  OG1 THR B 133       6.625 -18.932   3.378  1.00 54.80           O  
ATOM   1022  N   ARG B 134       3.493 -21.500   5.091  1.00 55.04           N  
ATOM   1023  CA  ARG B 134       2.448 -22.512   5.207  1.00 55.04           C  
ATOM   1024  C   ARG B 134       1.216 -21.951   5.909  1.00 55.04           C  
ATOM   1025  CB  ARG B 134       2.968 -23.738   5.961  1.00 55.04           C  
ATOM   1026  O   ARG B 134       0.087 -22.180   5.471  1.00 55.04           O  
ATOM   1027  CG  ARG B 134       2.556 -25.064   5.341  1.00 55.04           C  
ATOM   1028  CD  ARG B 134       3.130 -26.247   6.107  1.00 55.04           C  
ATOM   1029  NE  ARG B 134       2.590 -27.515   5.623  1.00 55.04           N  
ATOM   1030  NH1 ARG B 134       3.923 -28.834   6.972  1.00 55.04           N  
ATOM   1031  NH2 ARG B 134       2.421 -29.804   5.537  1.00 55.04           N  
ATOM   1032  CZ  ARG B 134       2.980 -28.715   6.045  1.00 55.04           C  
ATOM   1033  N   GLU B 135       1.466 -21.210   6.837  1.00 57.29           N  
ATOM   1034  CA  GLU B 135       0.387 -20.665   7.655  1.00 57.29           C  
ATOM   1035  C   GLU B 135      -0.433 -19.640   6.876  1.00 57.29           C  
ATOM   1036  CB  GLU B 135       0.947 -20.030   8.931  1.00 57.29           C  
ATOM   1037  O   GLU B 135      -1.662 -19.622   6.966  1.00 57.29           O  
ATOM   1038  CG  GLU B 135      -0.056 -19.958  10.073  1.00 57.29           C  
ATOM   1039  CD  GLU B 135       0.515 -19.328  11.334  1.00 57.29           C  
ATOM   1040  OE1 GLU B 135      -0.240 -19.143  12.315  1.00 57.29           O  
ATOM   1041  OE2 GLU B 135       1.727 -19.016  11.339  1.00 57.29           O  
ATOM   1042  N   HIS B 136       0.321 -19.047   5.993  1.00 63.14           N  
ATOM   1043  CA  HIS B 136      -0.383 -18.017   5.238  1.00 63.14           C  
ATOM   1044  C   HIS B 136      -1.333 -18.634   4.217  1.00 63.14           C  
ATOM   1045  CB  HIS B 136       0.613 -17.092   4.536  1.00 63.14           C  
ATOM   1046  O   HIS B 136      -2.483 -18.206   4.094  1.00 63.14           O  
ATOM   1047  CG  HIS B 136       1.283 -16.122   5.457  1.00 63.14           C  
ATOM   1048  CD2 HIS B 136       1.564 -16.200   6.779  1.00 63.14           C  
ATOM   1049  ND1 HIS B 136       1.746 -14.895   5.035  1.00 63.14           N  
ATOM   1050  CE1 HIS B 136       2.285 -14.258   6.062  1.00 63.14           C  
ATOM   1051  NE2 HIS B 136       2.188 -15.029   7.131  1.00 63.14           N  
ATOM   1052  N   ALA B 137      -0.830 -19.599   3.493  1.00 65.96           N  
ATOM   1053  CA  ALA B 137      -1.661 -20.253   2.485  1.00 65.96           C  
ATOM   1054  C   ALA B 137      -2.850 -20.960   3.130  1.00 65.96           C  
ATOM   1055  CB  ALA B 137      -0.832 -21.245   1.673  1.00 65.96           C  
ATOM   1056  O   ALA B 137      -3.966 -20.912   2.608  1.00 65.96           O  
ATOM   1057  N   LEU B 138      -2.595 -21.544   4.284  1.00 63.56           N  
ATOM   1058  CA  LEU B 138      -3.658 -22.221   5.018  1.00 63.56           C  
ATOM   1059  C   LEU B 138      -4.721 -21.227   5.475  1.00 63.56           C  
ATOM   1060  CB  LEU B 138      -3.085 -22.965   6.227  1.00 63.56           C  
ATOM   1061  O   LEU B 138      -5.919 -21.478   5.321  1.00 63.56           O  
ATOM   1062  CG  LEU B 138      -4.088 -23.743   7.081  1.00 63.56           C  
ATOM   1063  CD1 LEU B 138      -4.733 -24.855   6.261  1.00 63.56           C  
ATOM   1064  CD2 LEU B 138      -3.405 -24.314   8.320  1.00 63.56           C  
ATOM   1065  N   LEU B 139      -4.299 -20.198   5.879  1.00 58.65           N  
ATOM   1066  CA  LEU B 139      -5.229 -19.184   6.365  1.00 58.65           C  
ATOM   1067  C   LEU B 139      -6.070 -18.625   5.221  1.00 58.65           C  
ATOM   1068  CB  LEU B 139      -4.471 -18.049   7.058  1.00 58.65           C  
ATOM   1069  O   LEU B 139      -7.283 -18.459   5.361  1.00 58.65           O  
ATOM   1070  CG  LEU B 139      -4.640 -17.949   8.575  1.00 58.65           C  
ATOM   1071  CD1 LEU B 139      -3.285 -18.055   9.267  1.00 58.65           C  
ATOM   1072  CD2 LEU B 139      -5.337 -16.646   8.951  1.00 58.65           C  
ATOM   1073  N   ALA B 140      -5.397 -18.302   4.127  1.00 66.47           N  
ATOM   1074  CA  ALA B 140      -6.120 -17.779   2.970  1.00 66.47           C  
ATOM   1075  C   ALA B 140      -7.196 -18.757   2.508  1.00 66.47           C  
ATOM   1076  CB  ALA B 140      -5.151 -17.480   1.829  1.00 66.47           C  
ATOM   1077  O   ALA B 140      -8.337 -18.362   2.258  1.00 66.47           O  
ATOM   1078  N   PHE B 141      -6.837 -19.995   2.526  1.00 67.57           N  
ATOM   1079  CA  PHE B 141      -7.773 -21.019   2.078  1.00 67.57           C  
ATOM   1080  C   PHE B 141      -8.943 -21.145   3.047  1.00 67.57           C  
ATOM   1081  CB  PHE B 141      -7.065 -22.369   1.931  1.00 67.57           C  
ATOM   1082  O   PHE B 141     -10.097 -21.247   2.625  1.00 67.57           O  
ATOM   1083  CG  PHE B 141      -7.861 -23.393   1.168  1.00 67.57           C  
ATOM   1084  CD1 PHE B 141      -8.692 -24.286   1.834  1.00 67.57           C  
ATOM   1085  CD2 PHE B 141      -7.780 -23.461  -0.217  1.00 67.57           C  
ATOM   1086  CE1 PHE B 141      -9.430 -25.234   1.130  1.00 67.57           C  
ATOM   1087  CE2 PHE B 141      -8.515 -24.406  -0.927  1.00 67.57           C  
ATOM   1088  CZ  PHE B 141      -9.338 -25.293  -0.252  1.00 67.57           C  
ATOM   1089  N   THR B 142      -8.649 -21.126   4.266  1.00 63.35           N  
ATOM   1090  CA  THR B 142      -9.674 -21.256   5.296  1.00 63.35           C  
ATOM   1091  C   THR B 142     -10.631 -20.068   5.260  1.00 63.35           C  
ATOM   1092  CB  THR B 142      -9.046 -21.371   6.697  1.00 63.35           C  
ATOM   1093  O   THR B 142     -11.826 -20.219   5.521  1.00 63.35           O  
ATOM   1094  CG2 THR B 142     -10.103 -21.697   7.748  1.00 63.35           C  
ATOM   1095  OG1 THR B 142      -8.060 -22.411   6.688  1.00 63.35           O  
ATOM   1096  N   LEU B 143     -10.114 -18.932   4.787  1.00 60.08           N  
ATOM   1097  CA  LEU B 143     -10.940 -17.730   4.749  1.00 60.08           C  
ATOM   1098  C   LEU B 143     -11.730 -17.653   3.447  1.00 60.08           C  
ATOM   1099  CB  LEU B 143     -10.074 -16.478   4.909  1.00 60.08           C  
ATOM   1100  O   LEU B 143     -12.436 -16.673   3.201  1.00 60.08           O  
ATOM   1101  CG  LEU B 143      -9.465 -16.248   6.293  1.00 60.08           C  
ATOM   1102  CD1 LEU B 143      -8.474 -15.089   6.250  1.00 60.08           C  
ATOM   1103  CD2 LEU B 143     -10.560 -15.983   7.322  1.00 60.08           C  
ATOM   1104  N   GLY B 144     -11.592 -18.522   2.605  1.00 63.98           N  
ATOM   1105  CA  GLY B 144     -12.443 -18.635   1.431  1.00 63.98           C  
ATOM   1106  C   GLY B 144     -11.775 -18.145   0.160  1.00 63.98           C  
ATOM   1107  O   GLY B 144     -12.427 -18.007  -0.877  1.00 63.98           O  
ATOM   1108  N   VAL B 145     -10.495 -17.851   0.254  1.00 74.87           N  
ATOM   1109  CA  VAL B 145      -9.779 -17.466  -0.958  1.00 74.87           C  
ATOM   1110  C   VAL B 145      -9.379 -18.714  -1.740  1.00 74.87           C  
ATOM   1111  CB  VAL B 145      -8.530 -16.617  -0.634  1.00 74.87           C  
ATOM   1112  O   VAL B 145      -8.467 -19.441  -1.339  1.00 74.87           O  
ATOM   1113  CG1 VAL B 145      -7.831 -16.173  -1.918  1.00 74.87           C  
ATOM   1114  CG2 VAL B 145      -8.914 -15.406   0.215  1.00 74.87           C  
ATOM   1115  N   ARG B 146     -10.004 -18.891  -2.892  1.00 80.59           N  
ATOM   1116  CA  ARG B 146      -9.860 -20.156  -3.605  1.00 80.59           C  
ATOM   1117  C   ARG B 146      -8.886 -20.020  -4.770  1.00 80.59           C  
ATOM   1118  CB  ARG B 146     -11.219 -20.644  -4.113  1.00 80.59           C  
ATOM   1119  O   ARG B 146      -8.459 -21.021  -5.349  1.00 80.59           O  
ATOM   1120  CG  ARG B 146     -12.188 -21.028  -3.006  1.00 80.59           C  
ATOM   1121  CD  ARG B 146     -11.703 -22.243  -2.227  1.00 80.59           C  
ATOM   1122  NE  ARG B 146     -12.655 -22.635  -1.192  1.00 80.59           N  
ATOM   1123  NH1 ARG B 146     -11.569 -21.524   0.518  1.00 80.59           N  
ATOM   1124  NH2 ARG B 146     -13.491 -22.697   0.946  1.00 80.59           N  
ATOM   1125  CZ  ARG B 146     -12.570 -22.284   0.088  1.00 80.59           C  
ATOM   1126  N   GLN B 147      -8.532 -18.807  -5.116  1.00 89.47           N  
ATOM   1127  CA  GLN B 147      -7.558 -18.596  -6.182  1.00 89.47           C  
ATOM   1128  C   GLN B 147      -6.216 -18.138  -5.619  1.00 89.47           C  
ATOM   1129  CB  GLN B 147      -8.080 -17.572  -7.192  1.00 89.47           C  
ATOM   1130  O   GLN B 147      -6.167 -17.277  -4.739  1.00 89.47           O  
ATOM   1131  CG  GLN B 147      -9.352 -18.007  -7.908  1.00 89.47           C  
ATOM   1132  CD  GLN B 147      -9.699 -17.113  -9.083  1.00 89.47           C  
ATOM   1133  NE2 GLN B 147     -10.657 -16.215  -8.882  1.00 89.47           N  
ATOM   1134  OE1 GLN B 147      -9.110 -17.228 -10.163  1.00 89.47           O  
ATOM   1135  N   LEU B 148      -5.160 -18.756  -6.132  1.00 90.01           N  
ATOM   1136  CA  LEU B 148      -3.815 -18.507  -5.625  1.00 90.01           C  
ATOM   1137  C   LEU B 148      -2.836 -18.276  -6.771  1.00 90.01           C  
ATOM   1138  CB  LEU B 148      -3.342 -19.681  -4.763  1.00 90.01           C  
ATOM   1139  O   LEU B 148      -2.937 -18.919  -7.818  1.00 90.01           O  
ATOM   1140  CG  LEU B 148      -1.983 -19.516  -4.081  1.00 90.01           C  
ATOM   1141  CD1 LEU B 148      -2.062 -18.454  -2.989  1.00 90.01           C  
ATOM   1142  CD2 LEU B 148      -1.508 -20.846  -3.506  1.00 90.01           C  
ATOM   1143  N   ILE B 149      -2.017 -17.304  -6.624  1.00 92.51           N  
ATOM   1144  CA  ILE B 149      -0.847 -17.088  -7.468  1.00 92.51           C  
ATOM   1145  C   ILE B 149       0.424 -17.215  -6.631  1.00 92.51           C  
ATOM   1146  CB  ILE B 149      -0.898 -15.707  -8.160  1.00 92.51           C  
ATOM   1147  O   ILE B 149       0.502 -16.676  -5.524  1.00 92.51           O  
ATOM   1148  CG1 ILE B 149      -2.133 -15.606  -9.061  1.00 92.51           C  
ATOM   1149  CG2 ILE B 149       0.385 -15.456  -8.958  1.00 92.51           C  
ATOM   1150  CD1 ILE B 149      -2.426 -14.196  -9.555  1.00 92.51           C  
ATOM   1151  N   VAL B 150       1.361 -17.957  -7.129  1.00 91.27           N  
ATOM   1152  CA  VAL B 150       2.632 -18.050  -6.419  1.00 91.27           C  
ATOM   1153  C   VAL B 150       3.710 -17.288  -7.188  1.00 91.27           C  
ATOM   1154  CB  VAL B 150       3.062 -19.519  -6.213  1.00 91.27           C  
ATOM   1155  O   VAL B 150       4.016 -17.622  -8.335  1.00 91.27           O  
ATOM   1156  CG1 VAL B 150       4.420 -19.593  -5.519  1.00 91.27           C  
ATOM   1157  CG2 VAL B 150       2.006 -20.276  -5.410  1.00 91.27           C  
ATOM   1158  N   ALA B 151       4.181 -16.285  -6.569  1.00 90.32           N  
ATOM   1159  CA  ALA B 151       5.297 -15.524  -7.126  1.00 90.32           C  
ATOM   1160  C   ALA B 151       6.614 -15.921  -6.466  1.00 90.32           C  
ATOM   1161  CB  ALA B 151       5.054 -14.026  -6.962  1.00 90.32           C  
ATOM   1162  O   ALA B 151       6.821 -15.670  -5.277  1.00 90.32           O  
ATOM   1163  N   VAL B 152       7.482 -16.577  -7.256  1.00 90.23           N  
ATOM   1164  CA  VAL B 152       8.796 -16.948  -6.743  1.00 90.23           C  
ATOM   1165  C   VAL B 152       9.764 -15.778  -6.907  1.00 90.23           C  
ATOM   1166  CB  VAL B 152       9.350 -18.202  -7.456  1.00 90.23           C  
ATOM   1167  O   VAL B 152      10.306 -15.560  -7.993  1.00 90.23           O  
ATOM   1168  CG1 VAL B 152      10.668 -18.645  -6.823  1.00 90.23           C  
ATOM   1169  CG2 VAL B 152       8.326 -19.334  -7.415  1.00 90.23           C  
ATOM   1170  N   ASN B 153       9.969 -15.163  -5.798  1.00 81.81           N  
ATOM   1171  CA  ASN B 153      10.692 -13.896  -5.807  1.00 81.81           C  
ATOM   1172  C   ASN B 153      12.193 -14.106  -5.627  1.00 81.81           C  
ATOM   1173  CB  ASN B 153      10.153 -12.962  -4.721  1.00 81.81           C  
ATOM   1174  O   ASN B 153      12.641 -15.225  -5.371  1.00 81.81           O  
ATOM   1175  CG  ASN B 153      10.571 -11.520  -4.931  1.00 81.81           C  
ATOM   1176  ND2 ASN B 153      10.537 -10.731  -3.863  1.00 81.81           N  
ATOM   1177  OD1 ASN B 153      10.921 -11.117  -6.044  1.00 81.81           O  
ATOM   1178  N   LYS B 154      12.979 -13.131  -5.925  1.00 74.69           N  
ATOM   1179  CA  LYS B 154      14.427 -13.051  -5.758  1.00 74.69           C  
ATOM   1180  C   LYS B 154      15.144 -14.014  -6.700  1.00 74.69           C  
ATOM   1181  CB  LYS B 154      14.817 -13.349  -4.309  1.00 74.69           C  
ATOM   1182  O   LYS B 154      16.128 -14.650  -6.316  1.00 74.69           O  
ATOM   1183  CG  LYS B 154      14.234 -12.372  -3.298  1.00 74.69           C  
ATOM   1184  CD  LYS B 154      14.814 -12.595  -1.907  1.00 74.69           C  
ATOM   1185  CE  LYS B 154      14.085 -11.767  -0.858  1.00 74.69           C  
ATOM   1186  NZ  LYS B 154      14.748 -11.857   0.478  1.00 74.69           N  
ATOM   1187  N   MET B 155      14.571 -14.182  -7.818  1.00 88.71           N  
ATOM   1188  CA  MET B 155      15.204 -15.065  -8.792  1.00 88.71           C  
ATOM   1189  C   MET B 155      16.526 -14.481  -9.279  1.00 88.71           C  
ATOM   1190  CB  MET B 155      14.273 -15.312  -9.981  1.00 88.71           C  
ATOM   1191  O   MET B 155      17.400 -15.214  -9.744  1.00 88.71           O  
ATOM   1192  CG  MET B 155      13.112 -16.241  -9.667  1.00 88.71           C  
ATOM   1193  SD  MET B 155      13.662 -17.832  -8.937  1.00 88.71           S  
ATOM   1194  CE  MET B 155      14.509 -18.564 -10.365  1.00 88.71           C  
ATOM   1195  N   ASP B 156      16.614 -13.198  -9.168  1.00 78.87           N  
ATOM   1196  CA  ASP B 156      17.873 -12.548  -9.520  1.00 78.87           C  
ATOM   1197  C   ASP B 156      19.004 -13.010  -8.605  1.00 78.87           C  
ATOM   1198  CB  ASP B 156      17.728 -11.026  -9.450  1.00 78.87           C  
ATOM   1199  O   ASP B 156      20.145 -13.162  -9.048  1.00 78.87           O  
ATOM   1200  CG  ASP B 156      17.141 -10.546  -8.134  1.00 78.87           C  
ATOM   1201  OD1 ASP B 156      15.995 -10.921  -7.804  1.00 78.87           O  
ATOM   1202  OD2 ASP B 156      17.830  -9.784  -7.422  1.00 78.87           O  
ATOM   1203  N   SER B 157      18.691 -13.348  -7.386  1.00 77.27           N  
ATOM   1204  CA  SER B 157      19.695 -13.734  -6.400  1.00 77.27           C  
ATOM   1205  C   SER B 157      20.206 -15.148  -6.656  1.00 77.27           C  
ATOM   1206  CB  SER B 157      19.122 -13.638  -4.986  1.00 77.27           C  
ATOM   1207  O   SER B 157      21.298 -15.509  -6.211  1.00 77.27           O  
ATOM   1208  OG  SER B 157      18.447 -12.406  -4.799  1.00 77.27           O  
ATOM   1209  N   VAL B 158      19.496 -15.981  -7.392  1.00 86.42           N  
ATOM   1210  CA  VAL B 158      19.932 -17.330  -7.734  1.00 86.42           C  
ATOM   1211  C   VAL B 158      20.222 -17.416  -9.231  1.00 86.42           C  
ATOM   1212  CB  VAL B 158      18.878 -18.386  -7.333  1.00 86.42           C  
ATOM   1213  O   VAL B 158      20.130 -18.492  -9.826  1.00 86.42           O  
ATOM   1214  CG1 VAL B 158      18.804 -18.526  -5.814  1.00 86.42           C  
ATOM   1215  CG2 VAL B 158      17.511 -18.019  -7.907  1.00 86.42           C  
ATOM   1216  N   LYS B 159      20.414 -16.244  -9.833  1.00 88.10           N  
ATOM   1217  CA  LYS B 159      20.799 -16.090 -11.233  1.00 88.10           C  
ATOM   1218  C   LYS B 159      19.804 -16.786 -12.157  1.00 88.10           C  
ATOM   1219  CB  LYS B 159      22.206 -16.643 -11.467  1.00 88.10           C  
ATOM   1220  O   LYS B 159      20.199 -17.456 -13.113  1.00 88.10           O  
ATOM   1221  CG  LYS B 159      23.291 -15.929 -10.675  1.00 88.10           C  
ATOM   1222  CD  LYS B 159      24.678 -16.446 -11.036  1.00 88.10           C  
ATOM   1223  CE  LYS B 159      25.763 -15.753 -10.223  1.00 88.10           C  
ATOM   1224  NZ  LYS B 159      27.124 -16.262 -10.568  1.00 88.10           N  
ATOM   1225  N   TRP B 160      18.556 -16.763 -11.755  1.00 92.94           N  
ATOM   1226  CA  TRP B 160      17.457 -17.296 -12.554  1.00 92.94           C  
ATOM   1227  C   TRP B 160      17.680 -18.771 -12.871  1.00 92.94           C  
ATOM   1228  CB  TRP B 160      17.301 -16.500 -13.853  1.00 92.94           C  
ATOM   1229  O   TRP B 160      17.430 -19.216 -13.993  1.00 92.94           O  
ATOM   1230  CG  TRP B 160      16.872 -15.078 -13.648  1.00 92.94           C  
ATOM   1231  CD1 TRP B 160      17.679 -13.998 -13.421  1.00 92.94           C  
ATOM   1232  CD2 TRP B 160      15.530 -14.583 -13.647  1.00 92.94           C  
ATOM   1233  CE2 TRP B 160      15.598 -13.191 -13.414  1.00 92.94           C  
ATOM   1234  CE3 TRP B 160      14.275 -15.181 -13.822  1.00 92.94           C  
ATOM   1235  NE1 TRP B 160      16.919 -12.861 -13.279  1.00 92.94           N  
ATOM   1236  CH2 TRP B 160      13.241 -12.999 -13.526  1.00 92.94           C  
ATOM   1237  CZ2 TRP B 160      14.456 -12.388 -13.351  1.00 92.94           C  
ATOM   1238  CZ3 TRP B 160      13.140 -14.380 -13.759  1.00 92.94           C  
ATOM   1239  N   ASP B 161      18.120 -19.460 -11.868  1.00 92.82           N  
ATOM   1240  CA  ASP B 161      18.418 -20.885 -11.977  1.00 92.82           C  
ATOM   1241  C   ASP B 161      17.138 -21.702 -12.143  1.00 92.82           C  
ATOM   1242  CB  ASP B 161      19.195 -21.367 -10.750  1.00 92.82           C  
ATOM   1243  O   ASP B 161      16.270 -21.689 -11.268  1.00 92.82           O  
ATOM   1244  CG  ASP B 161      19.636 -22.816 -10.860  1.00 92.82           C  
ATOM   1245  OD1 ASP B 161      20.546 -23.117 -11.663  1.00 92.82           O  
ATOM   1246  OD2 ASP B 161      19.068 -23.664 -10.139  1.00 92.82           O  
ATOM   1247  N   GLU B 162      17.087 -22.444 -13.217  1.00 95.46           N  
ATOM   1248  CA  GLU B 162      15.912 -23.247 -13.545  1.00 95.46           C  
ATOM   1249  C   GLU B 162      15.689 -24.347 -12.510  1.00 95.46           C  
ATOM   1250  CB  GLU B 162      16.052 -23.860 -14.941  1.00 95.46           C  
ATOM   1251  O   GLU B 162      14.559 -24.579 -12.078  1.00 95.46           O  
ATOM   1252  CG  GLU B 162      14.859 -24.703 -15.365  1.00 95.46           C  
ATOM   1253  CD  GLU B 162      14.977 -25.240 -16.782  1.00 95.46           C  
ATOM   1254  OE1 GLU B 162      14.008 -25.858 -17.280  1.00 95.46           O  
ATOM   1255  OE2 GLU B 162      16.047 -25.043 -17.400  1.00 95.46           O  
ATOM   1256  N   SER B 163      16.759 -25.037 -12.111  1.00 93.69           N  
ATOM   1257  CA  SER B 163      16.641 -26.132 -11.153  1.00 93.69           C  
ATOM   1258  C   SER B 163      16.074 -25.645  -9.824  1.00 93.69           C  
ATOM   1259  CB  SER B 163      18.000 -26.794 -10.925  1.00 93.69           C  
ATOM   1260  O   SER B 163      15.231 -26.313  -9.221  1.00 93.69           O  
ATOM   1261  OG  SER B 163      18.488 -27.369 -12.125  1.00 93.69           O  
ATOM   1262  N   ARG B 164      16.547 -24.499  -9.385  1.00 89.69           N  
ATOM   1263  CA  ARG B 164      16.048 -23.919  -8.142  1.00 89.69           C  
ATOM   1264  C   ARG B 164      14.559 -23.606  -8.243  1.00 89.69           C  
ATOM   1265  CB  ARG B 164      16.828 -22.651  -7.790  1.00 89.69           C  
ATOM   1266  O   ARG B 164      13.784 -23.958  -7.351  1.00 89.69           O  
ATOM   1267  CG  ARG B 164      16.386 -21.997  -6.490  1.00 89.69           C  
ATOM   1268  CD  ARG B 164      16.564 -22.930  -5.300  1.00 89.69           C  
ATOM   1269  NE  ARG B 164      16.214 -22.275  -4.044  1.00 89.69           N  
ATOM   1270  NH1 ARG B 164      16.210 -24.217  -2.792  1.00 89.69           N  
ATOM   1271  NH2 ARG B 164      15.735 -22.206  -1.799  1.00 89.69           N  
ATOM   1272  CZ  ARG B 164      16.054 -22.901  -2.881  1.00 89.69           C  
ATOM   1273  N   PHE B 165      14.175 -22.974  -9.326  1.00 93.64           N  
ATOM   1274  CA  PHE B 165      12.770 -22.654  -9.546  1.00 93.64           C  
ATOM   1275  C   PHE B 165      11.919 -23.919  -9.533  1.00 93.64           C  
ATOM   1276  CB  PHE B 165      12.586 -21.912 -10.873  1.00 93.64           C  
ATOM   1277  O   PHE B 165      10.881 -23.969  -8.868  1.00 93.64           O  
ATOM   1278  CG  PHE B 165      11.153 -21.580 -11.190  1.00 93.64           C  
ATOM   1279  CD1 PHE B 165      10.450 -22.308 -12.142  1.00 93.64           C  
ATOM   1280  CD2 PHE B 165      10.508 -20.539 -10.535  1.00 93.64           C  
ATOM   1281  CE1 PHE B 165       9.124 -22.004 -12.437  1.00 93.64           C  
ATOM   1282  CE2 PHE B 165       9.182 -20.228 -10.825  1.00 93.64           C  
ATOM   1283  CZ  PHE B 165       8.492 -20.961 -11.777  1.00 93.64           C  
ATOM   1284  N   GLN B 166      12.357 -24.937 -10.209  1.00 93.91           N  
ATOM   1285  CA  GLN B 166      11.606 -26.184 -10.296  1.00 93.91           C  
ATOM   1286  C   GLN B 166      11.496 -26.858  -8.931  1.00 93.91           C  
ATOM   1287  CB  GLN B 166      12.259 -27.136 -11.300  1.00 93.91           C  
ATOM   1288  O   GLN B 166      10.461 -27.441  -8.602  1.00 93.91           O  
ATOM   1289  CG  GLN B 166      12.173 -26.661 -12.744  1.00 93.91           C  
ATOM   1290  CD  GLN B 166      10.743 -26.530 -13.234  1.00 93.91           C  
ATOM   1291  NE2 GLN B 166      10.542 -25.721 -14.269  1.00 93.91           N  
ATOM   1292  OE1 GLN B 166       9.826 -27.152 -12.688  1.00 93.91           O  
ATOM   1293  N   GLU B 167      12.541 -26.770  -8.205  1.00 91.01           N  
ATOM   1294  CA  GLU B 167      12.503 -27.309  -6.849  1.00 91.01           C  
ATOM   1295  C   GLU B 167      11.440 -26.610  -6.006  1.00 91.01           C  
ATOM   1296  CB  GLU B 167      13.874 -27.179  -6.180  1.00 91.01           C  
ATOM   1297  O   GLU B 167      10.663 -27.266  -5.310  1.00 91.01           O  
ATOM   1298  CG  GLU B 167      13.940 -27.793  -4.789  1.00 91.01           C  
ATOM   1299  CD  GLU B 167      15.285 -27.594  -4.108  1.00 91.01           C  
ATOM   1300  OE1 GLU B 167      15.428 -27.971  -2.923  1.00 91.01           O  
ATOM   1301  OE2 GLU B 167      16.204 -27.056  -4.766  1.00 91.01           O  
ATOM   1302  N   ILE B 168      11.410 -25.330  -6.100  1.00 89.48           N  
ATOM   1303  CA  ILE B 168      10.452 -24.539  -5.334  1.00 89.48           C  
ATOM   1304  C   ILE B 168       9.032 -24.858  -5.799  1.00 89.48           C  
ATOM   1305  CB  ILE B 168      10.733 -23.026  -5.468  1.00 89.48           C  
ATOM   1306  O   ILE B 168       8.128 -25.031  -4.978  1.00 89.48           O  
ATOM   1307  CG1 ILE B 168      12.051 -22.664  -4.774  1.00 89.48           C  
ATOM   1308  CG2 ILE B 168       9.571 -22.208  -4.897  1.00 89.48           C  
ATOM   1309  CD1 ILE B 168      12.509 -21.233  -5.023  1.00 89.48           C  
ATOM   1310  N   VAL B 169       8.857 -24.960  -7.110  1.00 92.17           N  
ATOM   1311  CA  VAL B 169       7.552 -25.289  -7.672  1.00 92.17           C  
ATOM   1312  C   VAL B 169       7.083 -26.640  -7.136  1.00 92.17           C  
ATOM   1313  CB  VAL B 169       7.588 -25.312  -9.217  1.00 92.17           C  
ATOM   1314  O   VAL B 169       5.939 -26.779  -6.699  1.00 92.17           O  
ATOM   1315  CG1 VAL B 169       6.307 -25.927  -9.778  1.00 92.17           C  
ATOM   1316  CG2 VAL B 169       7.793 -23.901  -9.766  1.00 92.17           C  
ATOM   1317  N   LYS B 170       7.964 -27.569  -7.109  1.00 90.68           N  
ATOM   1318  CA  LYS B 170       7.624 -28.909  -6.639  1.00 90.68           C  
ATOM   1319  C   LYS B 170       7.219 -28.889  -5.167  1.00 90.68           C  
ATOM   1320  CB  LYS B 170       8.800 -29.865  -6.846  1.00 90.68           C  
ATOM   1321  O   LYS B 170       6.158 -29.400  -4.803  1.00 90.68           O  
ATOM   1322  CG  LYS B 170       8.495 -31.309  -6.476  1.00 90.68           C  
ATOM   1323  CD  LYS B 170       9.691 -32.217  -6.736  1.00 90.68           C  
ATOM   1324  CE  LYS B 170       9.420 -33.644  -6.280  1.00 90.68           C  
ATOM   1325  NZ  LYS B 170      10.580 -34.543  -6.558  1.00 90.68           N  
ATOM   1326  N   GLU B 171       8.050 -28.310  -4.374  1.00 85.47           N  
ATOM   1327  CA  GLU B 171       7.805 -28.296  -2.934  1.00 85.47           C  
ATOM   1328  C   GLU B 171       6.547 -27.502  -2.596  1.00 85.47           C  
ATOM   1329  CB  GLU B 171       9.010 -27.717  -2.189  1.00 85.47           C  
ATOM   1330  O   GLU B 171       5.729 -27.940  -1.784  1.00 85.47           O  
ATOM   1331  CG  GLU B 171      10.223 -28.636  -2.173  1.00 85.47           C  
ATOM   1332  CD  GLU B 171      10.010 -29.897  -1.352  1.00 85.47           C  
ATOM   1333  OE1 GLU B 171      10.670 -30.923  -1.633  1.00 85.47           O  
ATOM   1334  OE2 GLU B 171       9.176 -29.859  -0.420  1.00 85.47           O  
ATOM   1335  N   THR B 172       6.403 -26.365  -3.282  1.00 87.14           N  
ATOM   1336  CA  THR B 172       5.241 -25.525  -3.011  1.00 87.14           C  
ATOM   1337  C   THR B 172       3.962 -26.197  -3.504  1.00 87.14           C  
ATOM   1338  CB  THR B 172       5.385 -24.142  -3.672  1.00 87.14           C  
ATOM   1339  O   THR B 172       2.917 -26.103  -2.857  1.00 87.14           O  
ATOM   1340  CG2 THR B 172       4.221 -23.230  -3.299  1.00 87.14           C  
ATOM   1341  OG1 THR B 172       6.610 -23.537  -3.238  1.00 87.14           O  
ATOM   1342  N   SER B 173       4.047 -26.865  -4.643  1.00 90.27           N  
ATOM   1343  CA  SER B 173       2.893 -27.588  -5.168  1.00 90.27           C  
ATOM   1344  C   SER B 173       2.404 -28.642  -4.179  1.00 90.27           C  
ATOM   1345  CB  SER B 173       3.236 -28.250  -6.503  1.00 90.27           C  
ATOM   1346  O   SER B 173       1.199 -28.785  -3.961  1.00 90.27           O  
ATOM   1347  OG  SER B 173       3.436 -27.275  -7.511  1.00 90.27           O  
ATOM   1348  N   ASN B 174       3.335 -29.335  -3.572  1.00 84.97           N  
ATOM   1349  CA  ASN B 174       2.977 -30.355  -2.591  1.00 84.97           C  
ATOM   1350  C   ASN B 174       2.310 -29.741  -1.363  1.00 84.97           C  
ATOM   1351  CB  ASN B 174       4.211 -31.160  -2.178  1.00 84.97           C  
ATOM   1352  O   ASN B 174       1.288 -30.242  -0.892  1.00 84.97           O  
ATOM   1353  CG  ASN B 174       4.690 -32.096  -3.270  1.00 84.97           C  
ATOM   1354  ND2 ASN B 174       5.949 -32.510  -3.187  1.00 84.97           N  
ATOM   1355  OD1 ASN B 174       3.934 -32.444  -4.182  1.00 84.97           O  
ATOM   1356  N   PHE B 175       2.837 -28.690  -1.064  1.00 79.54           N  
ATOM   1357  CA  PHE B 175       2.366 -28.010   0.137  1.00 79.54           C  
ATOM   1358  C   PHE B 175       0.963 -27.452  -0.071  1.00 79.54           C  
ATOM   1359  CB  PHE B 175       3.326 -26.883   0.530  1.00 79.54           C  
ATOM   1360  O   PHE B 175       0.078 -27.656   0.763  1.00 79.54           O  
ATOM   1361  CG  PHE B 175       2.780 -25.961   1.586  1.00 79.54           C  
ATOM   1362  CD1 PHE B 175       2.333 -24.688   1.253  1.00 79.54           C  
ATOM   1363  CD2 PHE B 175       2.714 -26.367   2.912  1.00 79.54           C  
ATOM   1364  CE1 PHE B 175       1.827 -23.832   2.229  1.00 79.54           C  
ATOM   1365  CE2 PHE B 175       2.209 -25.517   3.893  1.00 79.54           C  
ATOM   1366  CZ  PHE B 175       1.767 -24.250   3.549  1.00 79.54           C  
ATOM   1367  N   ILE B 176       0.737 -26.725  -1.109  1.00 85.36           N  
ATOM   1368  CA  ILE B 176      -0.548 -26.067  -1.317  1.00 85.36           C  
ATOM   1369  C   ILE B 176      -1.626 -27.113  -1.589  1.00 85.36           C  
ATOM   1370  CB  ILE B 176      -0.482 -25.051  -2.479  1.00 85.36           C  
ATOM   1371  O   ILE B 176      -2.800 -26.901  -1.274  1.00 85.36           O  
ATOM   1372  CG1 ILE B 176      -0.082 -25.755  -3.781  1.00 85.36           C  
ATOM   1373  CG2 ILE B 176       0.491 -23.915  -2.149  1.00 85.36           C  
ATOM   1374  CD1 ILE B 176      -0.169 -24.869  -5.016  1.00 85.36           C  
ATOM   1375  N   LYS B 177      -1.226 -28.211  -2.187  1.00 85.83           N  
ATOM   1376  CA  LYS B 177      -2.156 -29.322  -2.372  1.00 85.83           C  
ATOM   1377  C   LYS B 177      -2.685 -29.826  -1.032  1.00 85.83           C  
ATOM   1378  CB  LYS B 177      -1.483 -30.465  -3.133  1.00 85.83           C  
ATOM   1379  O   LYS B 177      -3.876 -30.113  -0.897  1.00 85.83           O  
ATOM   1380  CG  LYS B 177      -2.446 -31.539  -3.617  1.00 85.83           C  
ATOM   1381  CD  LYS B 177      -1.735 -32.587  -4.463  1.00 85.83           C  
ATOM   1382  CE  LYS B 177      -2.689 -33.686  -4.911  1.00 85.83           C  
ATOM   1383  NZ  LYS B 177      -2.009 -34.688  -5.786  1.00 85.83           N  
ATOM   1384  N   LYS B 178      -1.796 -29.871  -0.039  1.00 78.70           N  
ATOM   1385  CA  LYS B 178      -2.187 -30.329   1.291  1.00 78.70           C  
ATOM   1386  C   LYS B 178      -3.136 -29.336   1.957  1.00 78.70           C  
ATOM   1387  CB  LYS B 178      -0.954 -30.545   2.170  1.00 78.70           C  
ATOM   1388  O   LYS B 178      -4.012 -29.730   2.730  1.00 78.70           O  
ATOM   1389  CG  LYS B 178      -0.153 -31.789   1.817  1.00 78.70           C  
ATOM   1390  CD  LYS B 178       1.033 -31.975   2.754  1.00 78.70           C  
ATOM   1391  CE  LYS B 178       1.871 -33.185   2.364  1.00 78.70           C  
ATOM   1392  NZ  LYS B 178       3.092 -33.312   3.215  1.00 78.70           N  
ATOM   1393  N   VAL B 179      -2.941 -28.130   1.687  1.00 73.41           N  
ATOM   1394  CA  VAL B 179      -3.793 -27.083   2.242  1.00 73.41           C  
ATOM   1395  C   VAL B 179      -5.180 -27.154   1.607  1.00 73.41           C  
ATOM   1396  CB  VAL B 179      -3.180 -25.681   2.029  1.00 73.41           C  
ATOM   1397  O   VAL B 179      -6.189 -26.929   2.279  1.00 73.41           O  
ATOM   1398  CG1 VAL B 179      -4.175 -24.591   2.424  1.00 73.41           C  
ATOM   1399  CG2 VAL B 179      -1.884 -25.539   2.825  1.00 73.41           C  
ATOM   1400  N   GLY B 180      -5.235 -27.541   0.268  1.00 79.96           N  
ATOM   1401  CA  GLY B 180      -6.527 -27.661  -0.389  1.00 79.96           C  
ATOM   1402  C   GLY B 180      -6.547 -27.056  -1.780  1.00 79.96           C  
ATOM   1403  O   GLY B 180      -7.512 -27.236  -2.526  1.00 79.96           O  
ATOM   1404  N   TYR B 181      -5.493 -26.357  -2.148  1.00 87.40           N  
ATOM   1405  CA  TYR B 181      -5.431 -25.777  -3.485  1.00 87.40           C  
ATOM   1406  C   TYR B 181      -5.073 -26.834  -4.522  1.00 87.40           C  
ATOM   1407  CB  TYR B 181      -4.409 -24.636  -3.528  1.00 87.40           C  
ATOM   1408  O   TYR B 181      -4.324 -27.770  -4.232  1.00 87.40           O  
ATOM   1409  CG  TYR B 181      -4.845 -23.402  -2.777  1.00 87.40           C  
ATOM   1410  CD1 TYR B 181      -5.786 -22.529  -3.318  1.00 87.40           C  
ATOM   1411  CD2 TYR B 181      -4.316 -23.105  -1.525  1.00 87.40           C  
ATOM   1412  CE1 TYR B 181      -6.189 -21.389  -2.630  1.00 87.40           C  
ATOM   1413  CE2 TYR B 181      -4.711 -21.968  -0.828  1.00 87.40           C  
ATOM   1414  OH  TYR B 181      -6.043 -19.991  -0.702  1.00 87.40           O  
ATOM   1415  CZ  TYR B 181      -5.648 -21.118  -1.387  1.00 87.40           C  
ATOM   1416  N   ASN B 182      -5.672 -26.736  -5.724  1.00 91.70           N  
ATOM   1417  CA  ASN B 182      -5.257 -27.543  -6.866  1.00 91.70           C  
ATOM   1418  C   ASN B 182      -4.082 -26.908  -7.604  1.00 91.70           C  
ATOM   1419  CB  ASN B 182      -6.430 -27.760  -7.824  1.00 91.70           C  
ATOM   1420  O   ASN B 182      -4.242 -25.886  -8.274  1.00 91.70           O  
ATOM   1421  CG  ASN B 182      -6.085 -28.694  -8.968  1.00 91.70           C  
ATOM   1422  ND2 ASN B 182      -7.055 -28.951  -9.837  1.00 91.70           N  
ATOM   1423  OD1 ASN B 182      -4.956 -29.180  -9.069  1.00 91.70           O  
ATOM   1424  N   PRO B 183      -2.905 -27.551  -7.537  1.00 93.38           N  
ATOM   1425  CA  PRO B 183      -1.705 -26.965  -8.140  1.00 93.38           C  
ATOM   1426  C   PRO B 183      -1.884 -26.652  -9.624  1.00 93.38           C  
ATOM   1427  CB  PRO B 183      -0.643 -28.048  -7.935  1.00 93.38           C  
ATOM   1428  O   PRO B 183      -1.227 -25.751 -10.152  1.00 93.38           O  
ATOM   1429  CG  PRO B 183      -1.099 -28.808  -6.731  1.00 93.38           C  
ATOM   1430  CD  PRO B 183      -2.601 -28.815  -6.713  1.00 93.38           C  
ATOM   1431  N   LYS B 184      -2.735 -27.297 -10.318  1.00 93.85           N  
ATOM   1432  CA  LYS B 184      -2.961 -27.083 -11.745  1.00 93.85           C  
ATOM   1433  C   LYS B 184      -3.645 -25.743 -11.999  1.00 93.85           C  
ATOM   1434  CB  LYS B 184      -3.800 -28.219 -12.332  1.00 93.85           C  
ATOM   1435  O   LYS B 184      -3.623 -25.232 -13.120  1.00 93.85           O  
ATOM   1436  CG  LYS B 184      -3.074 -29.555 -12.399  1.00 93.85           C  
ATOM   1437  CD  LYS B 184      -3.933 -30.626 -13.058  1.00 93.85           C  
ATOM   1438  CE  LYS B 184      -3.207 -31.962 -13.128  1.00 93.85           C  
ATOM   1439  NZ  LYS B 184      -4.061 -33.026 -13.735  1.00 93.85           N  
ATOM   1440  N   THR B 185      -4.244 -25.231 -11.000  1.00 94.29           N  
ATOM   1441  CA  THR B 185      -4.968 -23.972 -11.142  1.00 94.29           C  
ATOM   1442  C   THR B 185      -4.134 -22.807 -10.618  1.00 94.29           C  
ATOM   1443  CB  THR B 185      -6.316 -24.016 -10.399  1.00 94.29           C  
ATOM   1444  O   THR B 185      -4.607 -21.669 -10.571  1.00 94.29           O  
ATOM   1445  CG2 THR B 185      -7.145 -25.220 -10.835  1.00 94.29           C  
ATOM   1446  OG1 THR B 185      -6.076 -24.101  -8.989  1.00 94.29           O  
ATOM   1447  N   VAL B 186      -2.947 -23.077 -10.182  1.00 95.01           N  
ATOM   1448  CA  VAL B 186      -2.131 -22.051  -9.541  1.00 95.01           C  
ATOM   1449  C   VAL B 186      -0.951 -21.691 -10.440  1.00 95.01           C  
ATOM   1450  CB  VAL B 186      -1.625 -22.511  -8.155  1.00 95.01           C  
ATOM   1451  O   VAL B 186      -0.070 -22.520 -10.679  1.00 95.01           O  
ATOM   1452  CG1 VAL B 186      -0.739 -21.440  -7.521  1.00 95.01           C  
ATOM   1453  CG2 VAL B 186      -2.802 -22.846  -7.241  1.00 95.01           C  
ATOM   1454  N   PRO B 187      -0.900 -20.474 -10.930  1.00 96.08           N  
ATOM   1455  CA  PRO B 187       0.266 -20.047 -11.706  1.00 96.08           C  
ATOM   1456  C   PRO B 187       1.503 -19.825 -10.839  1.00 96.08           C  
ATOM   1457  CB  PRO B 187      -0.196 -18.734 -12.344  1.00 96.08           C  
ATOM   1458  O   PRO B 187       1.409 -19.226  -9.764  1.00 96.08           O  
ATOM   1459  CG  PRO B 187      -1.353 -18.290 -11.508  1.00 96.08           C  
ATOM   1460  CD  PRO B 187      -1.897 -19.483 -10.775  1.00 96.08           C  
ATOM   1461  N   PHE B 188       2.628 -20.362 -11.271  1.00 95.69           N  
ATOM   1462  CA  PHE B 188       3.924 -20.084 -10.663  1.00 95.69           C  
ATOM   1463  C   PHE B 188       4.728 -19.114 -11.521  1.00 95.69           C  
ATOM   1464  CB  PHE B 188       4.712 -21.382 -10.459  1.00 95.69           C  
ATOM   1465  O   PHE B 188       5.023 -19.403 -12.683  1.00 95.69           O  
ATOM   1466  CG  PHE B 188       4.179 -22.248  -9.350  1.00 95.69           C  
ATOM   1467  CD1 PHE B 188       4.768 -22.231  -8.091  1.00 95.69           C  
ATOM   1468  CD2 PHE B 188       3.088 -23.079  -9.566  1.00 95.69           C  
ATOM   1469  CE1 PHE B 188       4.277 -23.032  -7.063  1.00 95.69           C  
ATOM   1470  CE2 PHE B 188       2.591 -23.882  -8.543  1.00 95.69           C  
ATOM   1471  CZ  PHE B 188       3.187 -23.857  -7.293  1.00 95.69           C  
ATOM   1472  N   VAL B 189       5.038 -17.976 -10.950  1.00 94.47           N  
ATOM   1473  CA  VAL B 189       5.674 -16.926 -11.739  1.00 94.47           C  
ATOM   1474  C   VAL B 189       7.024 -16.563 -11.124  1.00 94.47           C  
ATOM   1475  CB  VAL B 189       4.780 -15.671 -11.841  1.00 94.47           C  
ATOM   1476  O   VAL B 189       7.085 -16.059 -10.000  1.00 94.47           O  
ATOM   1477  CG1 VAL B 189       5.371 -14.665 -12.827  1.00 94.47           C  
ATOM   1478  CG2 VAL B 189       3.362 -16.059 -12.255  1.00 94.47           C  
ATOM   1479  N   PRO B 190       8.101 -16.830 -11.884  1.00 93.92           N  
ATOM   1480  CA  PRO B 190       9.386 -16.327 -11.390  1.00 93.92           C  
ATOM   1481  C   PRO B 190       9.523 -14.814 -11.538  1.00 93.92           C  
ATOM   1482  CB  PRO B 190      10.409 -17.057 -12.264  1.00 93.92           C  
ATOM   1483  O   PRO B 190       9.294 -14.272 -12.623  1.00 93.92           O  
ATOM   1484  CG  PRO B 190       9.698 -17.311 -13.554  1.00 93.92           C  
ATOM   1485  CD  PRO B 190       8.242 -17.529 -13.261  1.00 93.92           C  
ATOM   1486  N   ILE B 191       9.956 -14.208 -10.440  1.00 86.55           N  
ATOM   1487  CA  ILE B 191      10.038 -12.753 -10.518  1.00 86.55           C  
ATOM   1488  C   ILE B 191      11.278 -12.266  -9.772  1.00 86.55           C  
ATOM   1489  CB  ILE B 191       8.769 -12.085  -9.943  1.00 86.55           C  
ATOM   1490  O   ILE B 191      11.937 -13.042  -9.076  1.00 86.55           O  
ATOM   1491  CG1 ILE B 191       8.626 -12.405  -8.450  1.00 86.55           C  
ATOM   1492  CG2 ILE B 191       7.526 -12.528 -10.719  1.00 86.55           C  
ATOM   1493  CD1 ILE B 191       7.559 -11.584  -7.740  1.00 86.55           C  
ATOM   1494  N   SER B 192      11.579 -11.092 -10.019  1.00 77.03           N  
ATOM   1495  CA  SER B 192      12.452 -10.278  -9.180  1.00 77.03           C  
ATOM   1496  C   SER B 192      11.768  -8.979  -8.768  1.00 77.03           C  
ATOM   1497  CB  SER B 192      13.760  -9.967  -9.909  1.00 77.03           C  
ATOM   1498  O   SER B 192      11.642  -8.055  -9.574  1.00 77.03           O  
ATOM   1499  OG  SER B 192      14.520  -9.010  -9.192  1.00 77.03           O  
ATOM   1500  N   GLY B 193      11.283  -9.030  -7.504  1.00 64.36           N  
ATOM   1501  CA  GLY B 193      10.639  -7.822  -7.013  1.00 64.36           C  
ATOM   1502  C   GLY B 193      11.568  -6.623  -6.980  1.00 64.36           C  
ATOM   1503  O   GLY B 193      11.136  -5.491  -7.210  1.00 64.36           O  
ATOM   1504  N   TRP B 194      12.807  -6.936  -6.867  1.00 57.43           N  
ATOM   1505  CA  TRP B 194      13.822  -5.891  -6.779  1.00 57.43           C  
ATOM   1506  C   TRP B 194      14.023  -5.212  -8.130  1.00 57.43           C  
ATOM   1507  CB  TRP B 194      15.149  -6.470  -6.282  1.00 57.43           C  
ATOM   1508  O   TRP B 194      14.030  -3.982  -8.218  1.00 57.43           O  
ATOM   1509  CG  TRP B 194      16.235  -5.449  -6.116  1.00 57.43           C  
ATOM   1510  CD1 TRP B 194      17.267  -5.197  -6.976  1.00 57.43           C  
ATOM   1511  CD2 TRP B 194      16.397  -4.547  -5.018  1.00 57.43           C  
ATOM   1512  CE2 TRP B 194      17.551  -3.774  -5.279  1.00 57.43           C  
ATOM   1513  CE3 TRP B 194      15.679  -4.315  -3.837  1.00 57.43           C  
ATOM   1514  NE1 TRP B 194      18.062  -4.190  -6.479  1.00 57.43           N  
ATOM   1515  CH2 TRP B 194      17.280  -2.579  -3.254  1.00 57.43           C  
ATOM   1516  CZ2 TRP B 194      18.002  -2.785  -4.401  1.00 57.43           C  
ATOM   1517  CZ3 TRP B 194      16.129  -3.331  -2.965  1.00 57.43           C  
ATOM   1518  N   ASN B 195      14.153  -6.007  -9.189  1.00 63.79           N  
ATOM   1519  CA  ASN B 195      14.414  -5.470 -10.521  1.00 63.79           C  
ATOM   1520  C   ASN B 195      13.120  -5.234 -11.294  1.00 63.79           C  
ATOM   1521  CB  ASN B 195      15.338  -6.405 -11.304  1.00 63.79           C  
ATOM   1522  O   ASN B 195      13.136  -4.635 -12.371  1.00 63.79           O  
ATOM   1523  CG  ASN B 195      16.727  -6.491 -10.705  1.00 63.79           C  
ATOM   1524  ND2 ASN B 195      17.340  -7.666 -10.793  1.00 63.79           N  
ATOM   1525  OD1 ASN B 195      17.246  -5.510 -10.166  1.00 63.79           O  
ATOM   1526  N   GLY B 196      12.088  -5.613 -10.701  1.00 64.68           N  
ATOM   1527  CA  GLY B 196      10.824  -5.512 -11.413  1.00 64.68           C  
ATOM   1528  C   GLY B 196      10.755  -6.408 -12.636  1.00 64.68           C  
ATOM   1529  O   GLY B 196      10.029  -6.114 -13.587  1.00 64.68           O  
ATOM   1530  N   ASP B 197      11.505  -7.527 -12.600  1.00 74.27           N  
ATOM   1531  CA  ASP B 197      11.587  -8.429 -13.745  1.00 74.27           C  
ATOM   1532  C   ASP B 197      10.436  -9.432 -13.736  1.00 74.27           C  
ATOM   1533  CB  ASP B 197      12.927  -9.166 -13.753  1.00 74.27           C  
ATOM   1534  O   ASP B 197      10.090  -9.979 -12.687  1.00 74.27           O  
ATOM   1535  CG  ASP B 197      14.035  -8.374 -14.426  1.00 74.27           C  
ATOM   1536  OD1 ASP B 197      13.736  -7.391 -15.138  1.00 74.27           O  
ATOM   1537  OD2 ASP B 197      15.217  -8.739 -14.246  1.00 74.27           O  
ATOM   1538  N   ASN B 198       9.849  -9.582 -14.814  1.00 85.14           N  
ATOM   1539  CA  ASN B 198       8.773 -10.527 -15.093  1.00 85.14           C  
ATOM   1540  C   ASN B 198       7.506 -10.180 -14.315  1.00 85.14           C  
ATOM   1541  CB  ASN B 198       9.217 -11.956 -14.774  1.00 85.14           C  
ATOM   1542  O   ASN B 198       6.699 -11.060 -14.010  1.00 85.14           O  
ATOM   1543  CG  ASN B 198       8.487 -12.993 -15.606  1.00 85.14           C  
ATOM   1544  ND2 ASN B 198       8.331 -14.191 -15.055  1.00 85.14           N  
ATOM   1545  OD1 ASN B 198       8.069 -12.720 -16.734  1.00 85.14           O  
ATOM   1546  N   MET B 199       7.388  -8.907 -13.941  1.00 78.01           N  
ATOM   1547  CA  MET B 199       6.192  -8.433 -13.250  1.00 78.01           C  
ATOM   1548  C   MET B 199       5.126  -7.994 -14.248  1.00 78.01           C  
ATOM   1549  CB  MET B 199       6.536  -7.277 -12.309  1.00 78.01           C  
ATOM   1550  O   MET B 199       4.026  -8.550 -14.273  1.00 78.01           O  
ATOM   1551  CG  MET B 199       7.528  -7.648 -11.219  1.00 78.01           C  
ATOM   1552  SD  MET B 199       6.768  -8.659  -9.890  1.00 78.01           S  
ATOM   1553  CE  MET B 199       5.786  -7.389  -9.044  1.00 78.01           C  
ATOM   1554  N   ILE B 200       5.494  -7.059 -15.142  1.00 71.38           N  
ATOM   1555  CA  ILE B 200       4.598  -6.531 -16.164  1.00 71.38           C  
ATOM   1556  C   ILE B 200       5.056  -6.999 -17.544  1.00 71.38           C  
ATOM   1557  CB  ILE B 200       4.532  -4.988 -16.116  1.00 71.38           C  
ATOM   1558  O   ILE B 200       4.238  -7.406 -18.372  1.00 71.38           O  
ATOM   1559  CG1 ILE B 200       4.037  -4.517 -14.744  1.00 71.38           C  
ATOM   1560  CG2 ILE B 200       3.635  -4.450 -17.235  1.00 71.38           C  
ATOM   1561  CD1 ILE B 200       4.047  -3.005 -14.567  1.00 71.38           C  
ATOM   1562  N   GLU B 201       6.365  -6.995 -17.744  1.00 73.89           N  
ATOM   1563  CA  GLU B 201       6.963  -7.452 -18.995  1.00 73.89           C  
ATOM   1564  C   GLU B 201       7.725  -8.760 -18.797  1.00 73.89           C  
ATOM   1565  CB  GLU B 201       7.895  -6.382 -19.569  1.00 73.89           C  
ATOM   1566  O   GLU B 201       8.362  -8.962 -17.761  1.00 73.89           O  
ATOM   1567  CG  GLU B 201       7.186  -5.092 -19.955  1.00 73.89           C  
ATOM   1568  CD  GLU B 201       8.133  -4.016 -20.461  1.00 73.89           C  
ATOM   1569  OE1 GLU B 201       7.655  -2.947 -20.904  1.00 73.89           O  
ATOM   1570  OE2 GLU B 201       9.362  -4.244 -20.416  1.00 73.89           O  
ATOM   1571  N   ALA B 202       7.648  -9.565 -19.817  1.00 84.81           N  
ATOM   1572  CA  ALA B 202       8.338 -10.851 -19.753  1.00 84.81           C  
ATOM   1573  C   ALA B 202       9.840 -10.659 -19.569  1.00 84.81           C  
ATOM   1574  CB  ALA B 202       8.059 -11.667 -21.014  1.00 84.81           C  
ATOM   1575  O   ALA B 202      10.434  -9.753 -20.159  1.00 84.81           O  
ATOM   1576  N   THR B 203      10.428 -11.520 -18.758  1.00 86.26           N  
ATOM   1577  CA  THR B 203      11.851 -11.407 -18.457  1.00 86.26           C  
ATOM   1578  C   THR B 203      12.692 -11.965 -19.602  1.00 86.26           C  
ATOM   1579  CB  THR B 203      12.206 -12.141 -17.151  1.00 86.26           C  
ATOM   1580  O   THR B 203      12.297 -12.934 -20.254  1.00 86.26           O  
ATOM   1581  CG2 THR B 203      11.891 -13.630 -17.253  1.00 86.26           C  
ATOM   1582  OG1 THR B 203      13.604 -11.977 -16.882  1.00 86.26           O  
ATOM   1583  N   THR B 204      13.815 -11.443 -19.816  1.00 87.48           N  
ATOM   1584  CA  THR B 204      14.799 -11.984 -20.747  1.00 87.48           C  
ATOM   1585  C   THR B 204      15.885 -12.753 -20.000  1.00 87.48           C  
ATOM   1586  CB  THR B 204      15.444 -10.867 -21.588  1.00 87.48           C  
ATOM   1587  O   THR B 204      16.780 -13.332 -20.618  1.00 87.48           O  
ATOM   1588  CG2 THR B 204      14.411 -10.179 -22.474  1.00 87.48           C  
ATOM   1589  OG1 THR B 204      16.030  -9.895 -20.713  1.00 87.48           O  
ATOM   1590  N   ASN B 205      15.821 -12.860 -18.715  1.00 89.43           N  
ATOM   1591  CA  ASN B 205      16.850 -13.470 -17.880  1.00 89.43           C  
ATOM   1592  C   ASN B 205      16.580 -14.955 -17.653  1.00 89.43           C  
ATOM   1593  CB  ASN B 205      16.956 -12.739 -16.539  1.00 89.43           C  
ATOM   1594  O   ASN B 205      17.417 -15.663 -17.091  1.00 89.43           O  
ATOM   1595  CG  ASN B 205      17.516 -11.338 -16.681  1.00 89.43           C  
ATOM   1596  ND2 ASN B 205      16.886 -10.377 -16.015  1.00 89.43           N  
ATOM   1597  OD1 ASN B 205      18.507 -11.120 -17.383  1.00 89.43           O  
ATOM   1598  N   ALA B 206      15.433 -15.408 -18.076  1.00 91.76           N  
ATOM   1599  CA  ALA B 206      15.077 -16.812 -17.888  1.00 91.76           C  
ATOM   1600  C   ALA B 206      14.530 -17.416 -19.178  1.00 91.76           C  
ATOM   1601  CB  ALA B 206      14.057 -16.957 -16.762  1.00 91.76           C  
ATOM   1602  O   ALA B 206      13.336 -17.710 -19.276  1.00 91.76           O  
ATOM   1603  N   PRO B 207      15.372 -17.625 -20.166  1.00 93.28           N  
ATOM   1604  CA  PRO B 207      14.918 -18.186 -21.441  1.00 93.28           C  
ATOM   1605  C   PRO B 207      14.242 -19.545 -21.280  1.00 93.28           C  
ATOM   1606  CB  PRO B 207      16.210 -18.311 -22.252  1.00 93.28           C  
ATOM   1607  O   PRO B 207      13.409 -19.927 -22.106  1.00 93.28           O  
ATOM   1608  CG  PRO B 207      17.213 -17.496 -21.501  1.00 93.28           C  
ATOM   1609  CD  PRO B 207      16.713 -17.298 -20.099  1.00 93.28           C  
ATOM   1610  N   TRP B 208      14.591 -20.236 -20.130  1.00 94.37           N  
ATOM   1611  CA  TRP B 208      14.025 -21.552 -19.853  1.00 94.37           C  
ATOM   1612  C   TRP B 208      12.565 -21.438 -19.428  1.00 94.37           C  
ATOM   1613  CB  TRP B 208      14.832 -22.267 -18.766  1.00 94.37           C  
ATOM   1614  O   TRP B 208      11.822 -22.422 -19.464  1.00 94.37           O  
ATOM   1615  CG  TRP B 208      15.126 -21.417 -17.567  1.00 94.37           C  
ATOM   1616  CD1 TRP B 208      16.280 -20.731 -17.306  1.00 94.37           C  
ATOM   1617  CD2 TRP B 208      14.251 -21.165 -16.463  1.00 94.37           C  
ATOM   1618  CE2 TRP B 208      14.941 -20.317 -15.569  1.00 94.37           C  
ATOM   1619  CE3 TRP B 208      12.950 -21.574 -16.144  1.00 94.37           C  
ATOM   1620  NE1 TRP B 208      16.175 -20.068 -16.106  1.00 94.37           N  
ATOM   1621  CH2 TRP B 208      13.097 -20.285 -14.086  1.00 94.37           C  
ATOM   1622  CZ2 TRP B 208      14.371 -19.870 -14.374  1.00 94.37           C  
ATOM   1623  CZ3 TRP B 208      12.384 -21.128 -14.954  1.00 94.37           C  
ATOM   1624  N   TYR B 209      12.142 -20.275 -18.965  1.00 94.62           N  
ATOM   1625  CA  TYR B 209      10.778 -20.068 -18.491  1.00 94.62           C  
ATOM   1626  C   TYR B 209       9.846 -19.723 -19.647  1.00 94.62           C  
ATOM   1627  CB  TYR B 209      10.738 -18.956 -17.439  1.00 94.62           C  
ATOM   1628  O   TYR B 209       9.918 -18.627 -20.206  1.00 94.62           O  
ATOM   1629  CG  TYR B 209       9.367 -18.726 -16.851  1.00 94.62           C  
ATOM   1630  CD1 TYR B 209       8.693 -17.524 -17.056  1.00 94.62           C  
ATOM   1631  CD2 TYR B 209       8.743 -19.708 -16.090  1.00 94.62           C  
ATOM   1632  CE1 TYR B 209       7.430 -17.306 -16.515  1.00 94.62           C  
ATOM   1633  CE2 TYR B 209       7.480 -19.501 -15.544  1.00 94.62           C  
ATOM   1634  OH  TYR B 209       5.582 -18.089 -15.224  1.00 94.62           O  
ATOM   1635  CZ  TYR B 209       6.832 -18.299 -15.762  1.00 94.62           C  
ATOM   1636  N   LYS B 210       8.975 -20.657 -20.106  1.00 93.29           N  
ATOM   1637  CA  LYS B 210       8.093 -20.488 -21.258  1.00 93.29           C  
ATOM   1638  C   LYS B 210       6.754 -19.887 -20.840  1.00 93.29           C  
ATOM   1639  CB  LYS B 210       7.870 -21.825 -21.964  1.00 93.29           C  
ATOM   1640  O   LYS B 210       5.907 -19.596 -21.687  1.00 93.29           O  
ATOM   1641  CG  LYS B 210       9.147 -22.479 -22.470  1.00 93.29           C  
ATOM   1642  CD  LYS B 210       9.810 -21.644 -23.558  1.00 93.29           C  
ATOM   1643  CE  LYS B 210      11.065 -22.319 -24.095  1.00 93.29           C  
ATOM   1644  NZ  LYS B 210      11.844 -21.409 -24.988  1.00 93.29           N  
ATOM   1645  N   GLY B 211       6.639 -19.684 -19.583  1.00 95.25           N  
ATOM   1646  CA  GLY B 211       5.407 -19.114 -19.060  1.00 95.25           C  
ATOM   1647  C   GLY B 211       4.628 -20.079 -18.186  1.00 95.25           C  
ATOM   1648  O   GLY B 211       5.038 -21.226 -17.999  1.00 95.25           O  
ATOM   1649  N   TRP B 212       3.564 -19.588 -17.489  1.00 95.02           N  
ATOM   1650  CA  TRP B 212       2.696 -20.414 -16.656  1.00 95.02           C  
ATOM   1651  C   TRP B 212       1.419 -20.786 -17.401  1.00 95.02           C  
ATOM   1652  CB  TRP B 212       2.350 -19.687 -15.354  1.00 95.02           C  
ATOM   1653  O   TRP B 212       1.048 -20.129 -18.377  1.00 95.02           O  
ATOM   1654  CG  TRP B 212       1.793 -18.310 -15.555  1.00 95.02           C  
ATOM   1655  CD1 TRP B 212       2.477 -17.127 -15.496  1.00 95.02           C  
ATOM   1656  CD2 TRP B 212       0.433 -17.972 -15.844  1.00 95.02           C  
ATOM   1657  CE2 TRP B 212       0.364 -16.565 -15.948  1.00 95.02           C  
ATOM   1658  CE3 TRP B 212      -0.736 -18.724 -16.026  1.00 95.02           C  
ATOM   1659  NE1 TRP B 212       1.623 -16.074 -15.731  1.00 95.02           N  
ATOM   1660  CH2 TRP B 212      -1.958 -16.653 -16.400  1.00 95.02           C  
ATOM   1661  CZ2 TRP B 212      -0.829 -15.894 -16.226  1.00 95.02           C  
ATOM   1662  CZ3 TRP B 212      -1.922 -18.054 -16.303  1.00 95.02           C  
ATOM   1663  N   GLU B 213       0.911 -21.895 -17.035  1.00 94.35           N  
ATOM   1664  CA  GLU B 213      -0.402 -22.345 -17.488  1.00 94.35           C  
ATOM   1665  C   GLU B 213      -1.298 -22.712 -16.309  1.00 94.35           C  
ATOM   1666  CB  GLU B 213      -0.264 -23.539 -18.436  1.00 94.35           C  
ATOM   1667  O   GLU B 213      -0.830 -23.286 -15.323  1.00 94.35           O  
ATOM   1668  CG  GLU B 213       0.392 -24.756 -17.800  1.00 94.35           C  
ATOM   1669  CD  GLU B 213       0.630 -25.891 -18.783  1.00 94.35           C  
ATOM   1670  OE1 GLU B 213       0.951 -27.018 -18.343  1.00 94.35           O  
ATOM   1671  OE2 GLU B 213       0.495 -25.651 -20.004  1.00 94.35           O  
ATOM   1672  N   LYS B 214      -2.523 -22.257 -16.401  1.00 92.80           N  
ATOM   1673  CA  LYS B 214      -3.436 -22.661 -15.336  1.00 92.80           C  
ATOM   1674  C   LYS B 214      -4.773 -23.127 -15.905  1.00 92.80           C  
ATOM   1675  CB  LYS B 214      -3.658 -21.511 -14.353  1.00 92.80           C  
ATOM   1676  O   LYS B 214      -5.230 -22.614 -16.929  1.00 92.80           O  
ATOM   1677  CG  LYS B 214      -4.542 -20.396 -14.893  1.00 92.80           C  
ATOM   1678  CD  LYS B 214      -4.896 -19.388 -13.808  1.00 92.80           C  
ATOM   1679  CE  LYS B 214      -6.342 -18.926 -13.923  1.00 92.80           C  
ATOM   1680  NZ  LYS B 214      -6.718 -17.998 -12.815  1.00 92.80           N  
ATOM   1681  N   GLU B 215      -5.315 -24.123 -15.240  1.00 92.48           N  
ATOM   1682  CA  GLU B 215      -6.617 -24.652 -15.636  1.00 92.48           C  
ATOM   1683  C   GLU B 215      -7.753 -23.848 -15.011  1.00 92.48           C  
ATOM   1684  CB  GLU B 215      -6.740 -26.127 -15.246  1.00 92.48           C  
ATOM   1685  O   GLU B 215      -7.726 -23.552 -13.814  1.00 92.48           O  
ATOM   1686  CG  GLU B 215      -5.807 -27.048 -16.020  1.00 92.48           C  
ATOM   1687  CD  GLU B 215      -6.012 -28.519 -15.697  1.00 92.48           C  
ATOM   1688  OE1 GLU B 215      -5.273 -29.369 -16.244  1.00 92.48           O  
ATOM   1689  OE2 GLU B 215      -6.920 -28.824 -14.892  1.00 92.48           O  
ATOM   1690  N   THR B 216      -8.618 -23.420 -15.850  1.00 87.55           N  
ATOM   1691  CA  THR B 216      -9.815 -22.720 -15.398  1.00 87.55           C  
ATOM   1692  C   THR B 216     -11.074 -23.427 -15.892  1.00 87.55           C  
ATOM   1693  CB  THR B 216      -9.822 -21.257 -15.880  1.00 87.55           C  
ATOM   1694  O   THR B 216     -10.992 -24.395 -16.650  1.00 87.55           O  
ATOM   1695  CG2 THR B 216      -8.526 -20.548 -15.502  1.00 87.55           C  
ATOM   1696  OG1 THR B 216      -9.970 -21.230 -17.305  1.00 87.55           O  
ATOM   1697  N   LYS B 217     -12.247 -22.938 -15.475  1.00 80.42           N  
ATOM   1698  CA  LYS B 217     -13.510 -23.507 -15.935  1.00 80.42           C  
ATOM   1699  C   LYS B 217     -13.697 -23.290 -17.434  1.00 80.42           C  
ATOM   1700  CB  LYS B 217     -14.685 -22.900 -15.168  1.00 80.42           C  
ATOM   1701  O   LYS B 217     -14.313 -24.113 -18.114  1.00 80.42           O  
ATOM   1702  CG  LYS B 217     -14.736 -23.297 -13.699  1.00 80.42           C  
ATOM   1703  CD  LYS B 217     -15.943 -22.687 -12.997  1.00 80.42           C  
ATOM   1704  CE  LYS B 217     -15.954 -23.021 -11.512  1.00 80.42           C  
ATOM   1705  NZ  LYS B 217     -17.112 -22.390 -10.811  1.00 80.42           N  
ATOM   1706  N   ALA B 218     -13.200 -22.171 -17.986  1.00 83.08           N  
ATOM   1707  CA  ALA B 218     -13.365 -21.791 -19.386  1.00 83.08           C  
ATOM   1708  C   ALA B 218     -12.250 -22.376 -20.249  1.00 83.08           C  
ATOM   1709  CB  ALA B 218     -13.399 -20.271 -19.525  1.00 83.08           C  
ATOM   1710  O   ALA B 218     -12.219 -22.162 -21.463  1.00 83.08           O  
ATOM   1711  N   GLY B 219     -11.333 -23.185 -19.619  1.00 89.00           N  
ATOM   1712  CA  GLY B 219     -10.215 -23.749 -20.359  1.00 89.00           C  
ATOM   1713  C   GLY B 219      -8.864 -23.345 -19.800  1.00 89.00           C  
ATOM   1714  O   GLY B 219      -8.785 -22.755 -18.720  1.00 89.00           O  
ATOM   1715  N   VAL B 220      -7.841 -23.685 -20.496  1.00 92.41           N  
ATOM   1716  CA  VAL B 220      -6.474 -23.431 -20.052  1.00 92.41           C  
ATOM   1717  C   VAL B 220      -6.051 -22.023 -20.463  1.00 92.41           C  
ATOM   1718  CB  VAL B 220      -5.489 -24.473 -20.628  1.00 92.41           C  
ATOM   1719  O   VAL B 220      -6.261 -21.613 -21.607  1.00 92.41           O  
ATOM   1720  CG1 VAL B 220      -4.050 -24.115 -20.260  1.00 92.41           C  
ATOM   1721  CG2 VAL B 220      -5.839 -25.873 -20.126  1.00 92.41           C  
ATOM   1722  N   VAL B 221      -5.582 -21.266 -19.515  1.00 92.68           N  
ATOM   1723  CA  VAL B 221      -5.066 -19.924 -19.762  1.00 92.68           C  
ATOM   1724  C   VAL B 221      -3.554 -19.903 -19.546  1.00 92.68           C  
ATOM   1725  CB  VAL B 221      -5.748 -18.877 -18.853  1.00 92.68           C  
ATOM   1726  O   VAL B 221      -3.038 -20.591 -18.662  1.00 92.68           O  
ATOM   1727  CG1 VAL B 221      -5.261 -17.469 -19.192  1.00 92.68           C  
ATOM   1728  CG2 VAL B 221      -7.267 -18.966 -18.985  1.00 92.68           C  
ATOM   1729  N   LYS B 222      -2.897 -19.143 -20.377  1.00 93.81           N  
ATOM   1730  CA  LYS B 222      -1.440 -19.072 -20.313  1.00 93.81           C  
ATOM   1731  C   LYS B 222      -0.965 -17.630 -20.166  1.00 93.81           C  
ATOM   1732  CB  LYS B 222      -0.817 -19.704 -21.559  1.00 93.81           C  
ATOM   1733  O   LYS B 222      -1.691 -16.694 -20.505  1.00 93.81           O  
ATOM   1734  CG  LYS B 222      -1.191 -21.165 -21.766  1.00 93.81           C  
ATOM   1735  CD  LYS B 222      -0.562 -21.729 -23.033  1.00 93.81           C  
ATOM   1736  CE  LYS B 222      -0.925 -23.194 -23.234  1.00 93.81           C  
ATOM   1737  NZ  LYS B 222      -0.327 -23.746 -24.486  1.00 93.81           N  
ATOM   1738  N   GLY B 223       0.191 -17.479 -19.557  1.00 93.36           N  
ATOM   1739  CA  GLY B 223       0.830 -16.182 -19.403  1.00 93.36           C  
ATOM   1740  C   GLY B 223       2.285 -16.279 -18.987  1.00 93.36           C  
ATOM   1741  O   GLY B 223       2.809 -17.379 -18.796  1.00 93.36           O  
ATOM   1742  N   LYS B 224       2.907 -15.086 -18.893  1.00 91.56           N  
ATOM   1743  CA  LYS B 224       4.328 -15.109 -18.559  1.00 91.56           C  
ATOM   1744  C   LYS B 224       4.616 -14.262 -17.323  1.00 91.56           C  
ATOM   1745  CB  LYS B 224       5.165 -14.614 -19.740  1.00 91.56           C  
ATOM   1746  O   LYS B 224       5.424 -14.646 -16.475  1.00 91.56           O  
ATOM   1747  CG  LYS B 224       5.268 -15.609 -20.886  1.00 91.56           C  
ATOM   1748  CD  LYS B 224       6.308 -15.176 -21.911  1.00 91.56           C  
ATOM   1749  CE  LYS B 224       6.426 -16.181 -23.049  1.00 91.56           C  
ATOM   1750  NZ  LYS B 224       7.457 -15.769 -24.047  1.00 91.56           N  
ATOM   1751  N   THR B 225       3.890 -13.159 -17.138  1.00 87.61           N  
ATOM   1752  CA  THR B 225       4.224 -12.174 -16.115  1.00 87.61           C  
ATOM   1753  C   THR B 225       3.243 -12.253 -14.949  1.00 87.61           C  
ATOM   1754  CB  THR B 225       4.224 -10.747 -16.694  1.00 87.61           C  
ATOM   1755  O   THR B 225       2.202 -12.905 -15.049  1.00 87.61           O  
ATOM   1756  CG2 THR B 225       5.162 -10.639 -17.892  1.00 87.61           C  
ATOM   1757  OG1 THR B 225       2.896 -10.405 -17.109  1.00 87.61           O  
ATOM   1758  N   LEU B 226       3.628 -11.632 -13.854  1.00 86.83           N  
ATOM   1759  CA  LEU B 226       2.757 -11.563 -12.686  1.00 86.83           C  
ATOM   1760  C   LEU B 226       1.465 -10.821 -13.014  1.00 86.83           C  
ATOM   1761  CB  LEU B 226       3.474 -10.873 -11.522  1.00 86.83           C  
ATOM   1762  O   LEU B 226       0.381 -11.246 -12.610  1.00 86.83           O  
ATOM   1763  CG  LEU B 226       2.705 -10.794 -10.203  1.00 86.83           C  
ATOM   1764  CD1 LEU B 226       2.300 -12.190  -9.741  1.00 86.83           C  
ATOM   1765  CD2 LEU B 226       3.541 -10.094  -9.137  1.00 86.83           C  
ATOM   1766  N   LEU B 227       1.557  -9.830 -13.814  1.00 79.64           N  
ATOM   1767  CA  LEU B 227       0.381  -9.066 -14.212  1.00 79.64           C  
ATOM   1768  C   LEU B 227      -0.601  -9.941 -14.985  1.00 79.64           C  
ATOM   1769  CB  LEU B 227       0.788  -7.861 -15.065  1.00 79.64           C  
ATOM   1770  O   LEU B 227      -1.809  -9.886 -14.746  1.00 79.64           O  
ATOM   1771  CG  LEU B 227      -0.331  -6.888 -15.442  1.00 79.64           C  
ATOM   1772  CD1 LEU B 227      -0.835  -6.154 -14.204  1.00 79.64           C  
ATOM   1773  CD2 LEU B 227       0.153  -5.900 -16.497  1.00 79.64           C  
ATOM   1774  N   GLU B 228      -0.065 -10.658 -15.876  1.00 84.37           N  
ATOM   1775  CA  GLU B 228      -0.917 -11.546 -16.662  1.00 84.37           C  
ATOM   1776  C   GLU B 228      -1.596 -12.586 -15.776  1.00 84.37           C  
ATOM   1777  CB  GLU B 228      -0.105 -12.239 -17.759  1.00 84.37           C  
ATOM   1778  O   GLU B 228      -2.741 -12.969 -16.024  1.00 84.37           O  
ATOM   1779  CG  GLU B 228       0.325 -11.310 -18.886  1.00 84.37           C  
ATOM   1780  CD  GLU B 228       1.257 -11.973 -19.887  1.00 84.37           C  
ATOM   1781  OE1 GLU B 228       1.364 -11.482 -21.034  1.00 84.37           O  
ATOM   1782  OE2 GLU B 228       1.884 -12.992 -19.523  1.00 84.37           O  
ATOM   1783  N   ALA B 229      -0.849 -13.004 -14.726  1.00 91.01           N  
ATOM   1784  CA  ALA B 229      -1.444 -13.943 -13.779  1.00 91.01           C  
ATOM   1785  C   ALA B 229      -2.604 -13.301 -13.025  1.00 91.01           C  
ATOM   1786  CB  ALA B 229      -0.389 -14.448 -12.797  1.00 91.01           C  
ATOM   1787  O   ALA B 229      -3.650 -13.926 -12.831  1.00 91.01           O  
ATOM   1788  N   ILE B 230      -2.399 -12.126 -12.670  1.00 85.16           N  
ATOM   1789  CA  ILE B 230      -3.449 -11.400 -11.964  1.00 85.16           C  
ATOM   1790  C   ILE B 230      -4.646 -11.195 -12.889  1.00 85.16           C  
ATOM   1791  CB  ILE B 230      -2.939 -10.039 -11.439  1.00 85.16           C  
ATOM   1792  O   ILE B 230      -5.795 -11.369 -12.476  1.00 85.16           O  
ATOM   1793  CG1 ILE B 230      -1.866 -10.250 -10.364  1.00 85.16           C  
ATOM   1794  CG2 ILE B 230      -4.099  -9.200 -10.896  1.00 85.16           C  
ATOM   1795  CD1 ILE B 230      -1.145  -8.974  -9.950  1.00 85.16           C  
ATOM   1796  N   ASP B 231      -4.373 -10.914 -14.124  1.00 82.42           N  
ATOM   1797  CA  ASP B 231      -5.422 -10.672 -15.110  1.00 82.42           C  
ATOM   1798  C   ASP B 231      -6.202 -11.950 -15.407  1.00 82.42           C  
ATOM   1799  CB  ASP B 231      -4.825 -10.107 -16.401  1.00 82.42           C  
ATOM   1800  O   ASP B 231      -7.328 -11.895 -15.904  1.00 82.42           O  
ATOM   1801  CG  ASP B 231      -5.109  -8.627 -16.588  1.00 82.42           C  
ATOM   1802  OD1 ASP B 231      -5.749  -8.013 -15.707  1.00 82.42           O  
ATOM   1803  OD2 ASP B 231      -4.691  -8.071 -17.626  1.00 82.42           O  
ATOM   1804  N   ALA B 232      -5.597 -13.011 -15.076  1.00 87.82           N  
ATOM   1805  CA  ALA B 232      -6.218 -14.297 -15.383  1.00 87.82           C  
ATOM   1806  C   ALA B 232      -7.085 -14.778 -14.223  1.00 87.82           C  
ATOM   1807  CB  ALA B 232      -5.152 -15.338 -15.713  1.00 87.82           C  
ATOM   1808  O   ALA B 232      -7.646 -15.876 -14.272  1.00 87.82           O  
ATOM   1809  N   ILE B 233      -7.183 -14.016 -13.155  1.00 87.89           N  
ATOM   1810  CA  ILE B 233      -8.043 -14.349 -12.024  1.00 87.89           C  
ATOM   1811  C   ILE B 233      -9.497 -14.414 -12.484  1.00 87.89           C  
ATOM   1812  CB  ILE B 233      -7.888 -13.326 -10.876  1.00 87.89           C  
ATOM   1813  O   ILE B 233      -9.952 -13.559 -13.247  1.00 87.89           O  
ATOM   1814  CG1 ILE B 233      -6.482 -13.409 -10.272  1.00 87.89           C  
ATOM   1815  CG2 ILE B 233      -8.959 -13.552  -9.804  1.00 87.89           C  
ATOM   1816  CD1 ILE B 233      -6.157 -12.282  -9.302  1.00 87.89           C  
ATOM   1817  N   GLU B 234     -10.103 -15.459 -12.085  1.00 85.42           N  
ATOM   1818  CA  GLU B 234     -11.507 -15.612 -12.455  1.00 85.42           C  
ATOM   1819  C   GLU B 234     -12.409 -14.774 -11.554  1.00 85.42           C  
ATOM   1820  CB  GLU B 234     -11.922 -17.084 -12.392  1.00 85.42           C  
ATOM   1821  O   GLU B 234     -12.213 -14.730 -10.338  1.00 85.42           O  
ATOM   1822  CG  GLU B 234     -11.197 -17.971 -13.395  1.00 85.42           C  
ATOM   1823  CD  GLU B 234     -11.556 -19.443 -13.263  1.00 85.42           C  
ATOM   1824  OE1 GLU B 234     -12.524 -19.893 -13.917  1.00 85.42           O  
ATOM   1825  OE2 GLU B 234     -10.863 -20.151 -12.499  1.00 85.42           O  
ATOM   1826  N   GLN B 235     -13.373 -14.218 -12.195  1.00 74.25           N  
ATOM   1827  CA  GLN B 235     -14.314 -13.404 -11.434  1.00 74.25           C  
ATOM   1828  C   GLN B 235     -15.132 -14.262 -10.473  1.00 74.25           C  
ATOM   1829  CB  GLN B 235     -15.245 -12.637 -12.374  1.00 74.25           C  
ATOM   1830  O   GLN B 235     -15.632 -15.324 -10.852  1.00 74.25           O  
ATOM   1831  CG  GLN B 235     -14.702 -11.282 -12.807  1.00 74.25           C  
ATOM   1832  CD  GLN B 235     -15.668 -10.517 -13.692  1.00 74.25           C  
ATOM   1833  NE2 GLN B 235     -15.263  -9.328 -14.124  1.00 74.25           N  
ATOM   1834  OE1 GLN B 235     -16.770 -10.992 -13.985  1.00 74.25           O  
ATOM   1835  N   PRO B 236     -15.100 -13.798  -9.219  1.00 55.45           N  
ATOM   1836  CA  PRO B 236     -15.899 -14.591  -8.282  1.00 55.45           C  
ATOM   1837  C   PRO B 236     -17.371 -14.668  -8.681  1.00 55.45           C  
ATOM   1838  CB  PRO B 236     -15.730 -13.845  -6.956  1.00 55.45           C  
ATOM   1839  O   PRO B 236     -17.890 -13.751  -9.321  1.00 55.45           O  
ATOM   1840  CG  PRO B 236     -14.979 -12.602  -7.310  1.00 55.45           C  
ATOM   1841  CD  PRO B 236     -14.618 -12.661  -8.766  1.00 55.45           C  
ATOM   1842  N   SER B 237     -17.885 -15.895  -8.828  1.00 50.31           N  
ATOM   1843  CA  SER B 237     -19.322 -15.996  -9.064  1.00 50.31           C  
ATOM   1844  C   SER B 237     -20.112 -15.263  -7.985  1.00 50.31           C  
ATOM   1845  CB  SER B 237     -19.755 -17.461  -9.118  1.00 50.31           C  
ATOM   1846  O   SER B 237     -19.870 -15.456  -6.792  1.00 50.31           O  
ATOM   1847  OG  SER B 237     -19.776 -18.028  -7.819  1.00 50.31           O  
ATOM   1848  N   ARG B 238     -20.217 -13.943  -8.095  1.00 40.70           N  
ATOM   1849  CA  ARG B 238     -21.045 -13.314  -7.070  1.00 40.70           C  
ATOM   1850  C   ARG B 238     -22.476 -13.837  -7.125  1.00 40.70           C  
ATOM   1851  CB  ARG B 238     -21.036 -11.792  -7.231  1.00 40.70           C  
ATOM   1852  O   ARG B 238     -23.059 -13.952  -8.205  1.00 40.70           O  
ATOM   1853  CG  ARG B 238     -19.815 -11.116  -6.628  1.00 40.70           C  
ATOM   1854  CD  ARG B 238     -19.827  -9.613  -6.866  1.00 40.70           C  
ATOM   1855  NE  ARG B 238     -18.559  -8.997  -6.488  1.00 40.70           N  
ATOM   1856  NH1 ARG B 238     -19.478  -6.949  -5.943  1.00 40.70           N  
ATOM   1857  NH2 ARG B 238     -17.220  -7.286  -5.742  1.00 40.70           N  
ATOM   1858  CZ  ARG B 238     -18.422  -7.745  -6.058  1.00 40.70           C  
ATOM   1859  N   PRO B 239     -22.851 -14.653  -6.145  1.00 34.56           N  
ATOM   1860  CA  PRO B 239     -24.229 -15.145  -6.194  1.00 34.56           C  
ATOM   1861  C   PRO B 239     -25.230 -14.061  -6.588  1.00 34.56           C  
ATOM   1862  CB  PRO B 239     -24.483 -15.627  -4.763  1.00 34.56           C  
ATOM   1863  O   PRO B 239     -25.552 -13.189  -5.777  1.00 34.56           O  
ATOM   1864  CG  PRO B 239     -23.214 -15.330  -4.030  1.00 34.56           C  
ATOM   1865  CD  PRO B 239     -22.269 -14.641  -4.972  1.00 34.56           C  
ATOM   1866  N   THR B 240     -25.120 -13.366  -7.643  1.00 33.45           N  
ATOM   1867  CA  THR B 240     -26.221 -12.441  -7.886  1.00 33.45           C  
ATOM   1868  C   THR B 240     -27.564 -13.155  -7.771  1.00 33.45           C  
ATOM   1869  CB  THR B 240     -26.103 -11.785  -9.275  1.00 33.45           C  
ATOM   1870  O   THR B 240     -28.614 -12.511  -7.718  1.00 33.45           O  
ATOM   1871  CG2 THR B 240     -25.057 -10.676  -9.272  1.00 33.45           C  
ATOM   1872  OG1 THR B 240     -25.728 -12.779 -10.236  1.00 33.45           O  
ATOM   1873  N   ASP B 241     -27.687 -14.427  -8.089  1.00 30.57           N  
ATOM   1874  CA  ASP B 241     -28.996 -15.070  -8.029  1.00 30.57           C  
ATOM   1875  C   ASP B 241     -29.400 -15.361  -6.586  1.00 30.57           C  
ATOM   1876  CB  ASP B 241     -28.996 -16.363  -8.847  1.00 30.57           C  
ATOM   1877  O   ASP B 241     -30.444 -15.967  -6.338  1.00 30.57           O  
ATOM   1878  CG  ASP B 241     -28.183 -16.258 -10.125  1.00 30.57           C  
ATOM   1879  OD1 ASP B 241     -27.950 -15.129 -10.608  1.00 30.57           O  
ATOM   1880  OD2 ASP B 241     -27.773 -17.313 -10.654  1.00 30.57           O  
ATOM   1881  N   LYS B 242     -28.406 -15.367  -5.622  1.00 27.93           N  
ATOM   1882  CA  LYS B 242     -28.940 -15.619  -4.287  1.00 27.93           C  
ATOM   1883  C   LYS B 242     -29.434 -14.328  -3.640  1.00 27.93           C  
ATOM   1884  CB  LYS B 242     -27.882 -16.277  -3.400  1.00 27.93           C  
ATOM   1885  O   LYS B 242     -28.898 -13.250  -3.903  1.00 27.93           O  
ATOM   1886  CG  LYS B 242     -27.681 -17.760  -3.674  1.00 27.93           C  
ATOM   1887  CD  LYS B 242     -26.785 -18.406  -2.624  1.00 27.93           C  
ATOM   1888  CE  LYS B 242     -26.585 -19.891  -2.896  1.00 27.93           C  
ATOM   1889  NZ  LYS B 242     -25.651 -20.513  -1.911  1.00 27.93           N  
ATOM   1890  N   PRO B 243     -30.756 -14.259  -3.019  1.00 21.63           N  
ATOM   1891  CA  PRO B 243     -31.376 -13.042  -2.491  1.00 21.63           C  
ATOM   1892  C   PRO B 243     -30.402 -12.185  -1.685  1.00 21.63           C  
ATOM   1893  CB  PRO B 243     -32.499 -13.577  -1.598  1.00 21.63           C  
ATOM   1894  O   PRO B 243     -30.345 -10.967  -1.873  1.00 21.63           O  
ATOM   1895  CG  PRO B 243     -32.361 -15.064  -1.661  1.00 21.63           C  
ATOM   1896  CD  PRO B 243     -31.223 -15.399  -2.583  1.00 21.63           C  
ATOM   1897  N   LEU B 244     -30.296 -12.293  -0.324  1.00 24.64           N  
ATOM   1898  CA  LEU B 244     -30.342 -11.262   0.707  1.00 24.64           C  
ATOM   1899  C   LEU B 244     -28.979 -10.600   0.875  1.00 24.64           C  
ATOM   1900  CB  LEU B 244     -30.802 -11.856   2.040  1.00 24.64           C  
ATOM   1901  O   LEU B 244     -28.800  -9.750   1.751  1.00 24.64           O  
ATOM   1902  CG  LEU B 244     -32.310 -11.863   2.296  1.00 24.64           C  
ATOM   1903  CD1 LEU B 244     -32.707 -13.098   3.098  1.00 24.64           C  
ATOM   1904  CD2 LEU B 244     -32.736 -10.589   3.019  1.00 24.64           C  
ATOM   1905  N   ARG B 245     -27.758 -11.117   0.551  1.00 24.78           N  
ATOM   1906  CA  ARG B 245     -26.757 -10.568   1.460  1.00 24.78           C  
ATOM   1907  C   ARG B 245     -26.439  -9.118   1.113  1.00 24.78           C  
ATOM   1908  CB  ARG B 245     -25.478 -11.408   1.424  1.00 24.78           C  
ATOM   1909  O   ARG B 245     -26.087  -8.809  -0.027  1.00 24.78           O  
ATOM   1910  CG  ARG B 245     -25.476 -12.569   2.405  1.00 24.78           C  
ATOM   1911  CD  ARG B 245     -24.117 -13.254   2.465  1.00 24.78           C  
ATOM   1912  NE  ARG B 245     -24.052 -14.227   3.552  1.00 24.78           N  
ATOM   1913  NH1 ARG B 245     -21.773 -14.569   3.385  1.00 24.78           N  
ATOM   1914  NH2 ARG B 245     -22.994 -15.699   4.962  1.00 24.78           N  
ATOM   1915  CZ  ARG B 245     -22.940 -14.829   3.964  1.00 24.78           C  
ATOM   1916  N   LEU B 246     -27.238  -8.172   1.638  1.00 23.32           N  
ATOM   1917  CA  LEU B 246     -27.073  -6.731   1.488  1.00 23.32           C  
ATOM   1918  C   LEU B 246     -25.662  -6.302   1.875  1.00 23.32           C  
ATOM   1919  CB  LEU B 246     -28.100  -5.982   2.343  1.00 23.32           C  
ATOM   1920  O   LEU B 246     -25.229  -6.526   3.008  1.00 23.32           O  
ATOM   1921  CG  LEU B 246     -29.470  -5.746   1.706  1.00 23.32           C  
ATOM   1922  CD1 LEU B 246     -30.553  -5.701   2.779  1.00 23.32           C  
ATOM   1923  CD2 LEU B 246     -29.465  -4.458   0.889  1.00 23.32           C  
ATOM   1924  N   PRO B 247     -24.822  -6.348   0.911  1.00 21.62           N  
ATOM   1925  CA  PRO B 247     -23.524  -5.797   1.309  1.00 21.62           C  
ATOM   1926  C   PRO B 247     -23.630  -4.377   1.860  1.00 21.62           C  
ATOM   1927  CB  PRO B 247     -22.719  -5.818   0.007  1.00 21.62           C  
ATOM   1928  O   PRO B 247     -24.443  -3.583   1.380  1.00 21.62           O  
ATOM   1929  CG  PRO B 247     -23.697  -6.242  -1.041  1.00 21.62           C  
ATOM   1930  CD  PRO B 247     -25.024  -6.489  -0.382  1.00 21.62           C  
ATOM   1931  N   LEU B 248     -23.470  -4.197   3.218  1.00 17.94           N  
ATOM   1932  CA  LEU B 248     -23.446  -2.877   3.840  1.00 17.94           C  
ATOM   1933  C   LEU B 248     -22.457  -1.959   3.129  1.00 17.94           C  
ATOM   1934  CB  LEU B 248     -23.082  -2.989   5.322  1.00 17.94           C  
ATOM   1935  O   LEU B 248     -21.247  -2.190   3.175  1.00 17.94           O  
ATOM   1936  CG  LEU B 248     -24.238  -3.260   6.286  1.00 17.94           C  
ATOM   1937  CD1 LEU B 248     -23.731  -3.975   7.535  1.00 17.94           C  
ATOM   1938  CD2 LEU B 248     -24.942  -1.959   6.657  1.00 17.94           C  
ATOM   1939  N   GLN B 249     -22.406  -1.916   1.880  1.00 16.94           N  
ATOM   1940  CA  GLN B 249     -21.511  -0.834   1.482  1.00 16.94           C  
ATOM   1941  C   GLN B 249     -22.018   0.513   1.987  1.00 16.94           C  
ATOM   1942  CB  GLN B 249     -21.353  -0.799  -0.039  1.00 16.94           C  
ATOM   1943  O   GLN B 249     -23.057   1.000   1.537  1.00 16.94           O  
ATOM   1944  CG  GLN B 249     -20.101  -1.503  -0.544  1.00 16.94           C  
ATOM   1945  CD  GLN B 249     -19.957  -1.434  -2.053  1.00 16.94           C  
ATOM   1946  NE2 GLN B 249     -18.849  -1.956  -2.568  1.00 16.94           N  
ATOM   1947  OE1 GLN B 249     -20.836  -0.917  -2.751  1.00 16.94           O  
ATOM   1948  N   ASP B 250     -22.222   0.534   3.380  1.00 15.04           N  
ATOM   1949  CA  ASP B 250     -21.826   1.878   3.792  1.00 15.04           C  
ATOM   1950  C   ASP B 250     -20.346   2.126   3.510  1.00 15.04           C  
ATOM   1951  CB  ASP B 250     -22.122   2.093   5.277  1.00 15.04           C  
ATOM   1952  O   ASP B 250     -19.515   1.236   3.702  1.00 15.04           O  
ATOM   1953  CG  ASP B 250     -23.436   2.815   5.522  1.00 15.04           C  
ATOM   1954  OD1 ASP B 250     -23.969   3.446   4.584  1.00 15.04           O  
ATOM   1955  OD2 ASP B 250     -23.940   2.755   6.664  1.00 15.04           O  
TER    1956      ASP B 250                                                      
ATOM   1957  N   MET C   1      31.072 -14.339  -0.956  1.00 25.11           N  
ATOM   1958  CA  MET C   1      30.412 -13.834   0.245  1.00 25.11           C  
ATOM   1959  C   MET C   1      29.683 -12.526  -0.044  1.00 25.11           C  
ATOM   1960  CB  MET C   1      31.427 -13.629   1.371  1.00 25.11           C  
ATOM   1961  O   MET C   1      30.298 -11.549  -0.473  1.00 25.11           O  
ATOM   1962  CG  MET C   1      31.545 -14.816   2.314  1.00 25.11           C  
ATOM   1963  SD  MET C   1      32.465 -14.406   3.848  1.00 25.11           S  
ATOM   1964  CE  MET C   1      33.228 -16.014   4.202  1.00 25.11           C  
ATOM   1965  N   SER C   2      28.264 -12.692  -0.659  1.00 27.07           N  
ATOM   1966  CA  SER C   2      27.418 -11.613  -1.160  1.00 27.07           C  
ATOM   1967  C   SER C   2      27.308 -10.480  -0.145  1.00 27.07           C  
ATOM   1968  CB  SER C   2      26.024 -12.139  -1.502  1.00 27.07           C  
ATOM   1969  O   SER C   2      27.152 -10.725   1.053  1.00 27.07           O  
ATOM   1970  OG  SER C   2      25.081 -11.741  -0.521  1.00 27.07           O  
ATOM   1971  N   THR C   3      27.977  -9.404  -0.413  1.00 33.56           N  
ATOM   1972  CA  THR C   3      28.047  -8.230   0.450  1.00 33.56           C  
ATOM   1973  C   THR C   3      26.667  -7.602   0.622  1.00 33.56           C  
ATOM   1974  CB  THR C   3      29.025  -7.182  -0.111  1.00 33.56           C  
ATOM   1975  O   THR C   3      26.544  -6.499   1.159  1.00 33.56           O  
ATOM   1976  CG2 THR C   3      30.430  -7.385   0.448  1.00 33.56           C  
ATOM   1977  OG1 THR C   3      29.070  -7.295  -1.539  1.00 33.56           O  
ATOM   1978  N   PHE C   4      25.628  -8.215  -0.121  1.00 23.59           N  
ATOM   1979  CA  PHE C   4      24.311  -7.592  -0.052  1.00 23.59           C  
ATOM   1980  C   PHE C   4      23.626  -7.918   1.270  1.00 23.59           C  
ATOM   1981  CB  PHE C   4      23.436  -8.051  -1.224  1.00 23.59           C  
ATOM   1982  O   PHE C   4      23.575  -9.080   1.679  1.00 23.59           O  
ATOM   1983  CG  PHE C   4      22.058  -7.448  -1.225  1.00 23.59           C  
ATOM   1984  CD1 PHE C   4      20.968  -8.170  -0.755  1.00 23.59           C  
ATOM   1985  CD2 PHE C   4      21.852  -6.158  -1.695  1.00 23.59           C  
ATOM   1986  CE1 PHE C   4      19.690  -7.615  -0.755  1.00 23.59           C  
ATOM   1987  CE2 PHE C   4      20.579  -5.596  -1.698  1.00 23.59           C  
ATOM   1988  CZ  PHE C   4      19.499  -6.326  -1.228  1.00 23.59           C  
ATOM   1989  N   ASN C   5      23.478  -6.975   2.255  1.00 28.40           N  
ATOM   1990  CA  ASN C   5      22.829  -7.048   3.559  1.00 28.40           C  
ATOM   1991  C   ASN C   5      21.360  -6.642   3.477  1.00 28.40           C  
ATOM   1992  CB  ASN C   5      23.566  -6.173   4.575  1.00 28.40           C  
ATOM   1993  O   ASN C   5      21.047  -5.480   3.214  1.00 28.40           O  
ATOM   1994  CG  ASN C   5      23.089  -6.400   5.996  1.00 28.40           C  
ATOM   1995  ND2 ASN C   5      23.864  -5.927   6.965  1.00 28.40           N  
ATOM   1996  OD1 ASN C   5      22.034  -6.998   6.222  1.00 28.40           O  
ATOM   1997  N   ALA C   6      20.456  -7.582   3.282  1.00 27.35           N  
ATOM   1998  CA  ALA C   6      19.010  -7.384   3.206  1.00 27.35           C  
ATOM   1999  C   ALA C   6      18.550  -6.315   4.193  1.00 27.35           C  
ATOM   2000  CB  ALA C   6      18.279  -8.698   3.471  1.00 27.35           C  
ATOM   2001  O   ALA C   6      17.629  -5.548   3.902  1.00 27.35           O  
ATOM   2002  N   GLU C   7      19.169  -6.475   5.337  1.00 29.95           N  
ATOM   2003  CA  GLU C   7      18.859  -5.543   6.417  1.00 29.95           C  
ATOM   2004  C   GLU C   7      19.162  -4.104   6.007  1.00 29.95           C  
ATOM   2005  CB  GLU C   7      19.641  -5.905   7.682  1.00 29.95           C  
ATOM   2006  O   GLU C   7      18.576  -3.164   6.548  1.00 29.95           O  
ATOM   2007  CG  GLU C   7      19.099  -7.125   8.412  1.00 29.95           C  
ATOM   2008  CD  GLU C   7      19.107  -6.971   9.925  1.00 29.95           C  
ATOM   2009  OE1 GLU C   7      18.469  -7.793  10.622  1.00 29.95           O  
ATOM   2010  OE2 GLU C   7      19.757  -6.022  10.417  1.00 29.95           O  
ATOM   2011  N   THR C   8      19.967  -4.108   4.866  1.00 29.23           N  
ATOM   2012  CA  THR C   8      20.423  -2.784   4.460  1.00 29.23           C  
ATOM   2013  C   THR C   8      19.856  -2.412   3.092  1.00 29.23           C  
ATOM   2014  CB  THR C   8      21.960  -2.710   4.419  1.00 29.23           C  
ATOM   2015  O   THR C   8      20.284  -1.430   2.483  1.00 29.23           O  
ATOM   2016  CG2 THR C   8      22.557  -2.893   5.810  1.00 29.23           C  
ATOM   2017  OG1 THR C   8      22.459  -3.741   3.557  1.00 29.23           O  
ATOM   2018  N   ALA C   9      18.976  -3.336   2.639  1.00 25.49           N  
ATOM   2019  CA  ALA C   9      18.512  -3.089   1.276  1.00 25.49           C  
ATOM   2020  C   ALA C   9      17.501  -1.947   1.239  1.00 25.49           C  
ATOM   2021  CB  ALA C   9      17.901  -4.357   0.683  1.00 25.49           C  
ATOM   2022  O   ALA C   9      16.589  -1.890   2.067  1.00 25.49           O  
ATOM   2023  N   ASP C  10      17.677  -0.823   0.550  1.00 30.37           N  
ATOM   2024  CA  ASP C  10      16.872   0.392   0.475  1.00 30.37           C  
ATOM   2025  C   ASP C  10      15.764   0.253  -0.566  1.00 30.37           C  
ATOM   2026  CB  ASP C  10      17.752   1.600   0.149  1.00 30.37           C  
ATOM   2027  O   ASP C  10      15.873  -0.552  -1.493  1.00 30.37           O  
ATOM   2028  CG  ASP C  10      18.518   2.118   1.354  1.00 30.37           C  
ATOM   2029  OD1 ASP C  10      18.093   1.865   2.502  1.00 30.37           O  
ATOM   2030  OD2 ASP C  10      19.555   2.787   1.153  1.00 30.37           O  
ATOM   2031  N   ASN C  11      14.405   0.397  -0.310  1.00 30.44           N  
ATOM   2032  CA  ASN C  11      13.323   0.565  -1.274  1.00 30.44           C  
ATOM   2033  C   ASN C  11      13.790   1.323  -2.514  1.00 30.44           C  
ATOM   2034  CB  ASN C  11      12.135   1.282  -0.629  1.00 30.44           C  
ATOM   2035  O   ASN C  11      14.677   2.173  -2.429  1.00 30.44           O  
ATOM   2036  CG  ASN C  11      11.296   0.361   0.234  1.00 30.44           C  
ATOM   2037  ND2 ASN C  11      10.489   0.945   1.113  1.00 30.44           N  
ATOM   2038  OD1 ASN C  11      11.372  -0.864   0.113  1.00 30.44           O  
ATOM   2039  N   LEU C  12      13.295   0.716  -3.668  1.00 32.15           N  
ATOM   2040  CA  LEU C  12      13.688   1.498  -4.835  1.00 32.15           C  
ATOM   2041  C   LEU C  12      13.139   2.918  -4.747  1.00 32.15           C  
ATOM   2042  CB  LEU C  12      13.197   0.827  -6.120  1.00 32.15           C  
ATOM   2043  O   LEU C  12      12.010   3.125  -4.297  1.00 32.15           O  
ATOM   2044  CG  LEU C  12      14.020  -0.361  -6.622  1.00 32.15           C  
ATOM   2045  CD1 LEU C  12      13.190  -1.217  -7.572  1.00 32.15           C  
ATOM   2046  CD2 LEU C  12      15.295   0.123  -7.306  1.00 32.15           C  
ATOM   2047  N   GLU C  13      13.844   3.757  -5.019  1.00 37.72           N  
ATOM   2048  CA  GLU C  13      13.634   5.200  -4.944  1.00 37.72           C  
ATOM   2049  C   GLU C  13      12.425   5.626  -5.772  1.00 37.72           C  
ATOM   2050  CB  GLU C  13      14.883   5.950  -5.413  1.00 37.72           C  
ATOM   2051  O   GLU C  13      11.678   6.521  -5.373  1.00 37.72           O  
ATOM   2052  CG  GLU C  13      15.772   6.435  -4.277  1.00 37.72           C  
ATOM   2053  CD  GLU C  13      17.037   7.128  -4.758  1.00 37.72           C  
ATOM   2054  OE1 GLU C  13      17.888   7.492  -3.915  1.00 37.72           O  
ATOM   2055  OE2 GLU C  13      17.178   7.308  -5.988  1.00 37.72           O  
ATOM   2056  N   ASP C  14      11.975   4.730  -6.764  1.00 35.50           N  
ATOM   2057  CA  ASP C  14      10.933   5.181  -7.681  1.00 35.50           C  
ATOM   2058  C   ASP C  14       9.544   4.954  -7.089  1.00 35.50           C  
ATOM   2059  CB  ASP C  14      11.054   4.464  -9.027  1.00 35.50           C  
ATOM   2060  O   ASP C  14       8.641   5.772  -7.277  1.00 35.50           O  
ATOM   2061  CG  ASP C  14      12.251   4.926  -9.840  1.00 35.50           C  
ATOM   2062  OD1 ASP C  14      12.805   6.008  -9.548  1.00 35.50           O  
ATOM   2063  OD2 ASP C  14      12.642   4.204 -10.782  1.00 35.50           O  
ATOM   2064  N   ILE C  15       9.208   3.849  -6.452  1.00 37.87           N  
ATOM   2065  CA  ILE C  15       7.940   3.585  -5.780  1.00 37.87           C  
ATOM   2066  C   ILE C  15       7.717   4.615  -4.676  1.00 37.87           C  
ATOM   2067  CB  ILE C  15       7.897   2.155  -5.196  1.00 37.87           C  
ATOM   2068  O   ILE C  15       6.617   5.154  -4.534  1.00 37.87           O  
ATOM   2069  CG1 ILE C  15       7.929   1.116  -6.323  1.00 37.87           C  
ATOM   2070  CG2 ILE C  15       6.659   1.969  -4.314  1.00 37.87           C  
ATOM   2071  CD1 ILE C  15       7.977  -0.325  -5.835  1.00 37.87           C  
ATOM   2072  N   GLU C  16       8.647   4.876  -3.976  1.00 43.94           N  
ATOM   2073  CA  GLU C  16       8.606   5.887  -2.925  1.00 43.94           C  
ATOM   2074  C   GLU C  16       8.272   7.263  -3.495  1.00 43.94           C  
ATOM   2075  CB  GLU C  16       9.940   5.938  -2.175  1.00 43.94           C  
ATOM   2076  O   GLU C  16       7.524   8.029  -2.884  1.00 43.94           O  
ATOM   2077  CG  GLU C  16      10.108   4.834  -1.142  1.00 43.94           C  
ATOM   2078  CD  GLU C  16      11.448   4.880  -0.426  1.00 43.94           C  
ATOM   2079  OE1 GLU C  16      11.678   4.053   0.486  1.00 43.94           O  
ATOM   2080  OE2 GLU C  16      12.274   5.752  -0.778  1.00 43.94           O  
ATOM   2081  N   LYS C  17       8.689   7.262  -4.725  1.00 42.81           N  
ATOM   2082  CA  LYS C  17       8.440   8.547  -5.372  1.00 42.81           C  
ATOM   2083  C   LYS C  17       6.962   8.712  -5.714  1.00 42.81           C  
ATOM   2084  CB  LYS C  17       9.289   8.684  -6.637  1.00 42.81           C  
ATOM   2085  O   LYS C  17       6.398   9.795  -5.547  1.00 42.81           O  
ATOM   2086  CG  LYS C  17      10.744   9.042  -6.370  1.00 42.81           C  
ATOM   2087  CD  LYS C  17      11.524   9.215  -7.667  1.00 42.81           C  
ATOM   2088  CE  LYS C  17      13.004   9.456  -7.402  1.00 42.81           C  
ATOM   2089  NZ  LYS C  17      13.781   9.579  -8.671  1.00 42.81           N  
ATOM   2090  N   GLN C  18       6.377   7.677  -6.107  1.00 42.76           N  
ATOM   2091  CA  GLN C  18       4.978   7.772  -6.509  1.00 42.76           C  
ATOM   2092  C   GLN C  18       4.078   8.047  -5.307  1.00 42.76           C  
ATOM   2093  CB  GLN C  18       4.534   6.490  -7.214  1.00 42.76           C  
ATOM   2094  O   GLN C  18       3.157   8.862  -5.389  1.00 42.76           O  
ATOM   2095  CG  GLN C  18       5.070   6.351  -8.633  1.00 42.76           C  
ATOM   2096  CD  GLN C  18       4.580   5.093  -9.325  1.00 42.76           C  
ATOM   2097  NE2 GLN C  18       4.909   4.954 -10.605  1.00 42.76           N  
ATOM   2098  OE1 GLN C  18       3.912   4.252  -8.715  1.00 42.76           O  
ATOM   2099  N   PHE C  19       4.382   7.259  -4.326  1.00 48.87           N  
ATOM   2100  CA  PHE C  19       3.683   7.527  -3.075  1.00 48.87           C  
ATOM   2101  C   PHE C  19       3.864   8.981  -2.654  1.00 48.87           C  
ATOM   2102  CB  PHE C  19       4.181   6.594  -1.968  1.00 48.87           C  
ATOM   2103  O   PHE C  19       2.914   9.627  -2.210  1.00 48.87           O  
ATOM   2104  CG  PHE C  19       3.088   5.802  -1.303  1.00 48.87           C  
ATOM   2105  CD1 PHE C  19       2.348   6.349  -0.262  1.00 48.87           C  
ATOM   2106  CD2 PHE C  19       2.799   4.509  -1.721  1.00 48.87           C  
ATOM   2107  CE1 PHE C  19       1.335   5.618   0.354  1.00 48.87           C  
ATOM   2108  CE2 PHE C  19       1.789   3.772  -1.109  1.00 48.87           C  
ATOM   2109  CZ  PHE C  19       1.058   4.328  -0.071  1.00 48.87           C  
ATOM   2110  N   ALA C  20       4.998   9.282  -2.864  1.00 52.36           N  
ATOM   2111  CA  ALA C  20       5.340  10.648  -2.473  1.00 52.36           C  
ATOM   2112  C   ALA C  20       4.544  11.666  -3.285  1.00 52.36           C  
ATOM   2113  CB  ALA C  20       6.838  10.890  -2.643  1.00 52.36           C  
ATOM   2114  O   ALA C  20       4.049  12.654  -2.738  1.00 52.36           O  
ATOM   2115  N   VAL C  21       4.290  11.194  -4.497  1.00 51.35           N  
ATOM   2116  CA  VAL C  21       3.589  12.126  -5.375  1.00 51.35           C  
ATOM   2117  C   VAL C  21       2.137  12.268  -4.923  1.00 51.35           C  
ATOM   2118  CB  VAL C  21       3.646  11.669  -6.850  1.00 51.35           C  
ATOM   2119  O   VAL C  21       1.623  13.383  -4.807  1.00 51.35           O  
ATOM   2120  CG1 VAL C  21       2.730  12.530  -7.718  1.00 51.35           C  
ATOM   2121  CG2 VAL C  21       5.082  11.719  -7.368  1.00 51.35           C  
ATOM   2122  N   VAL C  22       1.518  11.176  -4.665  1.00 54.03           N  
ATOM   2123  CA  VAL C  22       0.113  11.200  -4.274  1.00 54.03           C  
ATOM   2124  C   VAL C  22      -0.037  11.896  -2.924  1.00 54.03           C  
ATOM   2125  CB  VAL C  22      -0.482   9.775  -4.208  1.00 54.03           C  
ATOM   2126  O   VAL C  22      -0.970  12.677  -2.721  1.00 54.03           O  
ATOM   2127  CG1 VAL C  22      -1.914   9.812  -3.677  1.00 54.03           C  
ATOM   2128  CG2 VAL C  22      -0.436   9.114  -5.584  1.00 54.03           C  
ATOM   2129  N   ALA C  23       0.893  11.601  -2.051  1.00 63.28           N  
ATOM   2130  CA  ALA C  23       0.858  12.238  -0.737  1.00 63.28           C  
ATOM   2131  C   ALA C  23       1.042  13.748  -0.854  1.00 63.28           C  
ATOM   2132  CB  ALA C  23       1.931  11.643   0.172  1.00 63.28           C  
ATOM   2133  O   ALA C  23       0.331  14.519  -0.205  1.00 63.28           O  
ATOM   2134  N   VAL C  24       1.889  14.141  -1.755  1.00 64.40           N  
ATOM   2135  CA  VAL C  24       2.160  15.562  -1.945  1.00 64.40           C  
ATOM   2136  C   VAL C  24       0.957  16.235  -2.601  1.00 64.40           C  
ATOM   2137  CB  VAL C  24       3.429  15.789  -2.798  1.00 64.40           C  
ATOM   2138  O   VAL C  24       0.566  17.339  -2.213  1.00 64.40           O  
ATOM   2139  CG1 VAL C  24       3.548  17.255  -3.209  1.00 64.40           C  
ATOM   2140  CG2 VAL C  24       4.673  15.342  -2.033  1.00 64.40           C  
ATOM   2141  N   GLU C  25       0.388  15.586  -3.585  1.00 65.80           N  
ATOM   2142  CA  GLU C  25      -0.794  16.142  -4.237  1.00 65.80           C  
ATOM   2143  C   GLU C  25      -1.920  16.372  -3.234  1.00 65.80           C  
ATOM   2144  CB  GLU C  25      -1.271  15.220  -5.362  1.00 65.80           C  
ATOM   2145  O   GLU C  25      -2.578  17.414  -3.259  1.00 65.80           O  
ATOM   2146  CG  GLU C  25      -0.484  15.370  -6.656  1.00 65.80           C  
ATOM   2147  CD  GLU C  25      -0.965  14.445  -7.762  1.00 65.80           C  
ATOM   2148  OE1 GLU C  25      -0.452  14.541  -8.900  1.00 65.80           O  
ATOM   2149  OE2 GLU C  25      -1.864  13.619  -7.489  1.00 65.80           O  
ATOM   2150  N   GLN C  26      -2.140  15.406  -2.411  1.00 72.65           N  
ATOM   2151  CA  GLN C  26      -3.152  15.559  -1.372  1.00 72.65           C  
ATOM   2152  C   GLN C  26      -2.830  16.739  -0.460  1.00 72.65           C  
ATOM   2153  CB  GLN C  26      -3.275  14.276  -0.548  1.00 72.65           C  
ATOM   2154  O   GLN C  26      -3.711  17.535  -0.131  1.00 72.65           O  
ATOM   2155  CG  GLN C  26      -4.427  14.292   0.447  1.00 72.65           C  
ATOM   2156  CD  GLN C  26      -4.050  14.927   1.772  1.00 72.65           C  
ATOM   2157  NE2 GLN C  26      -5.041  15.143   2.630  1.00 72.65           N  
ATOM   2158  OE1 GLN C  26      -2.876  15.221   2.023  1.00 72.65           O  
ATOM   2159  N   ALA C  27      -1.589  16.840  -0.051  1.00 79.86           N  
ATOM   2160  CA  ALA C  27      -1.165  17.924   0.831  1.00 79.86           C  
ATOM   2161  C   ALA C  27      -1.365  19.282   0.164  1.00 79.86           C  
ATOM   2162  CB  ALA C  27       0.296  17.742   1.234  1.00 79.86           C  
ATOM   2163  O   ALA C  27      -1.858  20.222   0.792  1.00 79.86           O  
ATOM   2164  N   GLU C  28      -1.063  19.377  -1.090  1.00 78.23           N  
ATOM   2165  CA  GLU C  28      -1.218  20.630  -1.822  1.00 78.23           C  
ATOM   2166  C   GLU C  28      -2.690  21.002  -1.975  1.00 78.23           C  
ATOM   2167  CB  GLU C  28      -0.553  20.535  -3.198  1.00 78.23           C  
ATOM   2168  O   GLU C  28      -3.061  22.167  -1.816  1.00 78.23           O  
ATOM   2169  CG  GLU C  28       0.967  20.565  -3.150  1.00 78.23           C  
ATOM   2170  CD  GLU C  28       1.612  20.513  -4.526  1.00 78.23           C  
ATOM   2171  OE1 GLU C  28       2.795  20.902  -4.657  1.00 78.23           O  
ATOM   2172  OE2 GLU C  28       0.928  20.082  -5.481  1.00 78.23           O  
ATOM   2173  N   THR C  29      -3.451  20.041  -2.317  1.00 79.13           N  
ATOM   2174  CA  THR C  29      -4.883  20.282  -2.460  1.00 79.13           C  
ATOM   2175  C   THR C  29      -5.480  20.785  -1.149  1.00 79.13           C  
ATOM   2176  CB  THR C  29      -5.622  19.008  -2.909  1.00 79.13           C  
ATOM   2177  O   THR C  29      -6.200  21.785  -1.132  1.00 79.13           O  
ATOM   2178  CG2 THR C  29      -7.121  19.258  -3.038  1.00 79.13           C  
ATOM   2179  OG1 THR C  29      -5.108  18.587  -4.179  1.00 79.13           O  
ATOM   2180  N   TYR C  30      -5.113  20.139  -0.072  1.00 88.06           N  
ATOM   2181  CA  TYR C  30      -5.607  20.560   1.234  1.00 88.06           C  
ATOM   2182  C   TYR C  30      -5.113  21.960   1.579  1.00 88.06           C  
ATOM   2183  CB  TYR C  30      -5.170  19.570   2.319  1.00 88.06           C  
ATOM   2184  O   TYR C  30      -5.885  22.799   2.051  1.00 88.06           O  
ATOM   2185  CG  TYR C  30      -5.687  19.911   3.695  1.00 88.06           C  
ATOM   2186  CD1 TYR C  30      -4.815  20.042   4.774  1.00 88.06           C  
ATOM   2187  CD2 TYR C  30      -7.046  20.102   3.920  1.00 88.06           C  
ATOM   2188  CE1 TYR C  30      -5.287  20.355   6.045  1.00 88.06           C  
ATOM   2189  CE2 TYR C  30      -7.528  20.415   5.187  1.00 88.06           C  
ATOM   2190  OH  TYR C  30      -7.114  20.848   7.497  1.00 88.06           O  
ATOM   2191  CZ  TYR C  30      -6.642  20.539   6.241  1.00 88.06           C  
ATOM   2192  N   TRP C  31      -3.836  22.187   1.343  1.00 86.75           N  
ATOM   2193  CA  TRP C  31      -3.279  23.506   1.625  1.00 86.75           C  
ATOM   2194  C   TRP C  31      -4.001  24.585   0.824  1.00 86.75           C  
ATOM   2195  CB  TRP C  31      -1.781  23.536   1.311  1.00 86.75           C  
ATOM   2196  O   TRP C  31      -4.310  25.656   1.352  1.00 86.75           O  
ATOM   2197  CG  TRP C  31      -1.070  24.743   1.844  1.00 86.75           C  
ATOM   2198  CD1 TRP C  31      -0.685  25.851   1.141  1.00 86.75           C  
ATOM   2199  CD2 TRP C  31      -0.656  24.962   3.196  1.00 86.75           C  
ATOM   2200  CE2 TRP C  31      -0.025  26.225   3.241  1.00 86.75           C  
ATOM   2201  CE3 TRP C  31      -0.757  24.213   4.376  1.00 86.75           C  
ATOM   2202  NE1 TRP C  31      -0.056  26.746   1.975  1.00 86.75           N  
ATOM   2203  CH2 TRP C  31       0.390  26.001   5.560  1.00 86.75           C  
ATOM   2204  CZ2 TRP C  31       0.502  26.755   4.421  1.00 86.75           C  
ATOM   2205  CZ3 TRP C  31      -0.232  24.742   5.549  1.00 86.75           C  
ATOM   2206  N   LYS C  32      -4.258  24.324  -0.413  1.00 86.09           N  
ATOM   2207  CA  LYS C  32      -4.990  25.274  -1.246  1.00 86.09           C  
ATOM   2208  C   LYS C  32      -6.369  25.568  -0.661  1.00 86.09           C  
ATOM   2209  CB  LYS C  32      -5.129  24.741  -2.673  1.00 86.09           C  
ATOM   2210  O   LYS C  32      -6.827  26.713  -0.682  1.00 86.09           O  
ATOM   2211  CG  LYS C  32      -3.940  25.055  -3.569  1.00 86.09           C  
ATOM   2212  CD  LYS C  32      -4.154  24.534  -4.984  1.00 86.09           C  
ATOM   2213  CE  LYS C  32      -2.926  24.762  -5.856  1.00 86.09           C  
ATOM   2214  NZ  LYS C  32      -3.104  24.189  -7.224  1.00 86.09           N  
ATOM   2215  N   LEU C  33      -6.980  24.546  -0.146  1.00 91.31           N  
ATOM   2216  CA  LEU C  33      -8.272  24.753   0.500  1.00 91.31           C  
ATOM   2217  C   LEU C  33      -8.133  25.668   1.711  1.00 91.31           C  
ATOM   2218  CB  LEU C  33      -8.879  23.413   0.924  1.00 91.31           C  
ATOM   2219  O   LEU C  33      -8.919  26.604   1.880  1.00 91.31           O  
ATOM   2220  CG  LEU C  33      -9.422  22.528  -0.199  1.00 91.31           C  
ATOM   2221  CD1 LEU C  33      -9.849  21.172   0.354  1.00 91.31           C  
ATOM   2222  CD2 LEU C  33     -10.585  23.214  -0.906  1.00 91.31           C  
ATOM   2223  N   LEU C  34      -7.080  25.427   2.461  1.00 92.80           N  
ATOM   2224  CA  LEU C  34      -6.881  26.195   3.685  1.00 92.80           C  
ATOM   2225  C   LEU C  34      -6.537  27.646   3.368  1.00 92.80           C  
ATOM   2226  CB  LEU C  34      -5.773  25.569   4.536  1.00 92.80           C  
ATOM   2227  O   LEU C  34      -6.809  28.543   4.169  1.00 92.80           O  
ATOM   2228  CG  LEU C  34      -6.134  24.282   5.279  1.00 92.80           C  
ATOM   2229  CD1 LEU C  34      -4.896  23.692   5.948  1.00 92.80           C  
ATOM   2230  CD2 LEU C  34      -7.229  24.545   6.307  1.00 92.80           C  
ATOM   2231  N   THR C  35      -5.970  27.916   2.215  1.00 90.71           N  
ATOM   2232  CA  THR C  35      -5.631  29.278   1.819  1.00 90.71           C  
ATOM   2233  C   THR C  35      -6.865  30.015   1.307  1.00 90.71           C  
ATOM   2234  CB  THR C  35      -4.537  29.290   0.736  1.00 90.71           C  
ATOM   2235  O   THR C  35      -6.898  31.248   1.294  1.00 90.71           O  
ATOM   2236  CG2 THR C  35      -3.222  28.737   1.277  1.00 90.71           C  
ATOM   2237  OG1 THR C  35      -4.961  28.485  -0.371  1.00 90.71           O  
ATOM   2238  N   SER C  36      -7.876  29.322   0.934  1.00 92.04           N  
ATOM   2239  CA  SER C  36      -9.065  29.919   0.334  1.00 92.04           C  
ATOM   2240  C   SER C  36     -10.176  30.091   1.364  1.00 92.04           C  
ATOM   2241  CB  SER C  36      -9.565  29.063  -0.830  1.00 92.04           C  
ATOM   2242  O   SER C  36     -10.906  31.084   1.337  1.00 92.04           O  
ATOM   2243  OG  SER C  36      -8.577  28.961  -1.841  1.00 92.04           O  
ATOM   2244  N   VAL C  37     -10.309  29.144   2.313  1.00 93.51           N  
ATOM   2245  CA  VAL C  37     -11.378  29.160   3.305  1.00 93.51           C  
ATOM   2246  C   VAL C  37     -10.810  28.829   4.683  1.00 93.51           C  
ATOM   2247  CB  VAL C  37     -12.505  28.168   2.941  1.00 93.51           C  
ATOM   2248  O   VAL C  37      -9.918  27.986   4.808  1.00 93.51           O  
ATOM   2249  CG1 VAL C  37     -13.634  28.232   3.970  1.00 93.51           C  
ATOM   2250  CG2 VAL C  37     -13.039  28.458   1.540  1.00 93.51           C  
ATOM   2251  N   PRO C  38     -11.357  29.564   5.707  1.00 95.17           N  
ATOM   2252  CA  PRO C  38     -10.902  29.199   7.051  1.00 95.17           C  
ATOM   2253  C   PRO C  38     -11.152  27.728   7.379  1.00 95.17           C  
ATOM   2254  CB  PRO C  38     -11.728  30.110   7.963  1.00 95.17           C  
ATOM   2255  O   PRO C  38     -12.220  27.196   7.067  1.00 95.17           O  
ATOM   2256  CG  PRO C  38     -12.189  31.221   7.076  1.00 95.17           C  
ATOM   2257  CD  PRO C  38     -12.291  30.700   5.671  1.00 95.17           C  
ATOM   2258  N   GLY C  39     -10.071  27.100   7.896  1.00 94.95           N  
ATOM   2259  CA  GLY C  39     -10.211  25.698   8.257  1.00 94.95           C  
ATOM   2260  C   GLY C  39     -11.436  25.421   9.107  1.00 94.95           C  
ATOM   2261  O   GLY C  39     -12.057  24.363   8.983  1.00 94.95           O  
ATOM   2262  N   SER C  40     -11.784  26.350   9.987  1.00 96.53           N  
ATOM   2263  CA  SER C  40     -12.914  26.195  10.898  1.00 96.53           C  
ATOM   2264  C   SER C  40     -14.224  26.044  10.132  1.00 96.53           C  
ATOM   2265  CB  SER C  40     -13.004  27.389  11.849  1.00 96.53           C  
ATOM   2266  O   SER C  40     -15.225  25.585  10.687  1.00 96.53           O  
ATOM   2267  OG  SER C  40     -13.081  28.604  11.124  1.00 96.53           O  
ATOM   2268  N   LYS C  41     -14.211  26.356   8.880  1.00 95.47           N  
ATOM   2269  CA  LYS C  41     -15.422  26.265   8.069  1.00 95.47           C  
ATOM   2270  C   LYS C  41     -15.368  25.061   7.133  1.00 95.47           C  
ATOM   2271  CB  LYS C  41     -15.625  27.548   7.262  1.00 95.47           C  
ATOM   2272  O   LYS C  41     -16.309  24.814   6.376  1.00 95.47           O  
ATOM   2273  CG  LYS C  41     -15.916  28.775   8.112  1.00 95.47           C  
ATOM   2274  CD  LYS C  41     -16.315  29.969   7.254  1.00 95.47           C  
ATOM   2275  CE  LYS C  41     -16.659  31.182   8.107  1.00 95.47           C  
ATOM   2276  NZ  LYS C  41     -17.049  32.356   7.269  1.00 95.47           N  
ATOM   2277  N   LEU C  42     -14.283  24.297   7.164  1.00 93.85           N  
ATOM   2278  CA  LEU C  42     -14.092  23.191   6.232  1.00 93.85           C  
ATOM   2279  C   LEU C  42     -14.639  21.891   6.811  1.00 93.85           C  
ATOM   2280  CB  LEU C  42     -12.609  23.027   5.891  1.00 93.85           C  
ATOM   2281  O   LEU C  42     -14.505  21.636   8.010  1.00 93.85           O  
ATOM   2282  CG  LEU C  42     -11.998  24.099   4.987  1.00 93.85           C  
ATOM   2283  CD1 LEU C  42     -10.498  23.871   4.831  1.00 93.85           C  
ATOM   2284  CD2 LEU C  42     -12.687  24.107   3.626  1.00 93.85           C  
ATOM   2285  N   ARG C  43     -15.324  21.159   5.988  1.00 92.92           N  
ATOM   2286  CA  ARG C  43     -15.684  19.774   6.274  1.00 92.92           C  
ATOM   2287  C   ARG C  43     -14.888  18.810   5.401  1.00 92.92           C  
ATOM   2288  CB  ARG C  43     -17.183  19.553   6.066  1.00 92.92           C  
ATOM   2289  O   ARG C  43     -15.009  18.831   4.174  1.00 92.92           O  
ATOM   2290  CG  ARG C  43     -18.041  20.006   7.236  1.00 92.92           C  
ATOM   2291  CD  ARG C  43     -19.442  19.414   7.172  1.00 92.92           C  
ATOM   2292  NE  ARG C  43     -20.321  19.996   8.182  1.00 92.92           N  
ATOM   2293  NH1 ARG C  43     -21.555  18.072   8.516  1.00 92.92           N  
ATOM   2294  NH2 ARG C  43     -22.043  19.972   9.701  1.00 92.92           N  
ATOM   2295  CZ  ARG C  43     -21.304  19.345   8.797  1.00 92.92           C  
ATOM   2296  N   LEU C  44     -14.170  17.890   6.051  1.00 93.22           N  
ATOM   2297  CA  LEU C  44     -13.264  17.037   5.289  1.00 93.22           C  
ATOM   2298  C   LEU C  44     -13.956  15.743   4.875  1.00 93.22           C  
ATOM   2299  CB  LEU C  44     -12.011  16.719   6.109  1.00 93.22           C  
ATOM   2300  O   LEU C  44     -13.676  15.199   3.804  1.00 93.22           O  
ATOM   2301  CG  LEU C  44     -11.126  17.909   6.484  1.00 93.22           C  
ATOM   2302  CD1 LEU C  44      -9.907  17.437   7.269  1.00 93.22           C  
ATOM   2303  CD2 LEU C  44     -10.701  18.675   5.235  1.00 93.22           C  
ATOM   2304  N   THR C  45     -14.799  15.267   5.804  1.00 90.85           N  
ATOM   2305  CA  THR C  45     -15.568  14.064   5.505  1.00 90.85           C  
ATOM   2306  C   THR C  45     -17.003  14.201   6.006  1.00 90.85           C  
ATOM   2307  CB  THR C  45     -14.919  12.816   6.131  1.00 90.85           C  
ATOM   2308  O   THR C  45     -17.318  15.125   6.759  1.00 90.85           O  
ATOM   2309  CG2 THR C  45     -13.401  12.856   5.991  1.00 90.85           C  
ATOM   2310  OG1 THR C  45     -15.258  12.756   7.522  1.00 90.85           O  
ATOM   2311  N   LYS C  46     -17.806  13.239   5.583  1.00 92.55           N  
ATOM   2312  CA  LYS C  46     -19.185  13.222   6.063  1.00 92.55           C  
ATOM   2313  C   LYS C  46     -19.253  12.784   7.523  1.00 92.55           C  
ATOM   2314  CB  LYS C  46     -20.044  12.299   5.198  1.00 92.55           C  
ATOM   2315  O   LYS C  46     -20.277  12.968   8.185  1.00 92.55           O  
ATOM   2316  CG  LYS C  46     -20.214  12.776   3.763  1.00 92.55           C  
ATOM   2317  CD  LYS C  46     -21.081  11.820   2.955  1.00 92.55           C  
ATOM   2318  CE  LYS C  46     -21.221  12.277   1.509  1.00 92.55           C  
ATOM   2319  NZ  LYS C  46     -22.046  11.326   0.705  1.00 92.55           N  
ATOM   2320  N   PHE C  47     -18.087  12.353   8.000  1.00 95.51           N  
ATOM   2321  CA  PHE C  47     -18.084  11.778   9.340  1.00 95.51           C  
ATOM   2322  C   PHE C  47     -17.193  12.587  10.275  1.00 95.51           C  
ATOM   2323  CB  PHE C  47     -17.615  10.320   9.299  1.00 95.51           C  
ATOM   2324  O   PHE C  47     -16.622  12.042  11.221  1.00 95.51           O  
ATOM   2325  CG  PHE C  47     -18.410   9.452   8.361  1.00 95.51           C  
ATOM   2326  CD1 PHE C  47     -19.668   8.985   8.722  1.00 95.51           C  
ATOM   2327  CD2 PHE C  47     -17.899   9.105   7.117  1.00 95.51           C  
ATOM   2328  CE1 PHE C  47     -20.406   8.182   7.855  1.00 95.51           C  
ATOM   2329  CE2 PHE C  47     -18.631   8.302   6.246  1.00 95.51           C  
ATOM   2330  CZ  PHE C  47     -19.884   7.841   6.617  1.00 95.51           C  
ATOM   2331  N   ASP C  48     -17.055  13.908   9.961  1.00 96.42           N  
ATOM   2332  CA  ASP C  48     -16.136  14.732  10.740  1.00 96.42           C  
ATOM   2333  C   ASP C  48     -16.465  14.664  12.229  1.00 96.42           C  
ATOM   2334  CB  ASP C  48     -16.177  16.184  10.259  1.00 96.42           C  
ATOM   2335  O   ASP C  48     -15.578  14.442  13.057  1.00 96.42           O  
ATOM   2336  CG  ASP C  48     -15.351  16.417   9.006  1.00 96.42           C  
ATOM   2337  OD1 ASP C  48     -14.961  15.433   8.340  1.00 96.42           O  
ATOM   2338  OD2 ASP C  48     -15.086  17.595   8.682  1.00 96.42           O  
ATOM   2339  N   ASP C  49     -17.713  14.839  12.628  1.00 96.97           N  
ATOM   2340  CA  ASP C  49     -18.113  14.853  14.031  1.00 96.97           C  
ATOM   2341  C   ASP C  49     -17.845  13.503  14.692  1.00 96.97           C  
ATOM   2342  CB  ASP C  49     -19.593  15.218  14.163  1.00 96.97           C  
ATOM   2343  O   ASP C  49     -17.309  13.444  15.801  1.00 96.97           O  
ATOM   2344  CG  ASP C  49     -19.880  16.667  13.810  1.00 96.97           C  
ATOM   2345  OD1 ASP C  49     -18.953  17.504  13.865  1.00 96.97           O  
ATOM   2346  OD2 ASP C  49     -21.044  16.976  13.475  1.00 96.97           O  
ATOM   2347  N   GLU C  50     -18.199  12.478  13.996  1.00 96.85           N  
ATOM   2348  CA  GLU C  50     -17.969  11.136  14.521  1.00 96.85           C  
ATOM   2349  C   GLU C  50     -16.478  10.859  14.695  1.00 96.85           C  
ATOM   2350  CB  GLU C  50     -18.596  10.084  13.603  1.00 96.85           C  
ATOM   2351  O   GLU C  50     -16.057  10.316  15.718  1.00 96.85           O  
ATOM   2352  CG  GLU C  50     -18.573   8.674  14.177  1.00 96.85           C  
ATOM   2353  CD  GLU C  50     -19.253   7.651  13.281  1.00 96.85           C  
ATOM   2354  OE1 GLU C  50     -19.113   6.433  13.536  1.00 96.85           O  
ATOM   2355  OE2 GLU C  50     -19.930   8.070  12.316  1.00 96.85           O  
ATOM   2356  N   ILE C  51     -15.707  11.264  13.702  1.00 96.53           N  
ATOM   2357  CA  ILE C  51     -14.263  11.066  13.776  1.00 96.53           C  
ATOM   2358  C   ILE C  51     -13.695  11.847  14.958  1.00 96.53           C  
ATOM   2359  CB  ILE C  51     -13.566  11.494  12.465  1.00 96.53           C  
ATOM   2360  O   ILE C  51     -12.927  11.306  15.757  1.00 96.53           O  
ATOM   2361  CG1 ILE C  51     -13.938  10.539  11.326  1.00 96.53           C  
ATOM   2362  CG2 ILE C  51     -12.047  11.552  12.657  1.00 96.53           C  
ATOM   2363  CD1 ILE C  51     -13.501  11.018   9.948  1.00 96.53           C  
ATOM   2364  N   TYR C  52     -14.124  13.061  15.105  1.00 97.68           N  
ATOM   2365  CA  TYR C  52     -13.637  13.913  16.185  1.00 97.68           C  
ATOM   2366  C   TYR C  52     -13.991  13.325  17.545  1.00 97.68           C  
ATOM   2367  CB  TYR C  52     -14.217  15.325  16.059  1.00 97.68           C  
ATOM   2368  O   TYR C  52     -13.129  13.201  18.419  1.00 97.68           O  
ATOM   2369  CG  TYR C  52     -13.775  16.262  17.156  1.00 97.68           C  
ATOM   2370  CD1 TYR C  52     -14.595  16.517  18.254  1.00 97.68           C  
ATOM   2371  CD2 TYR C  52     -12.539  16.896  17.098  1.00 97.68           C  
ATOM   2372  CE1 TYR C  52     -14.193  17.382  19.266  1.00 97.68           C  
ATOM   2373  CE2 TYR C  52     -12.127  17.763  18.105  1.00 97.68           C  
ATOM   2374  OH  TYR C  52     -12.556  18.856  20.183  1.00 97.68           O  
ATOM   2375  CZ  TYR C  52     -12.959  17.999  19.183  1.00 97.68           C  
ATOM   2376  N   GLU C  53     -15.171  12.934  17.777  1.00 97.62           N  
ATOM   2377  CA  GLU C  53     -15.626  12.406  19.060  1.00 97.62           C  
ATOM   2378  C   GLU C  53     -14.875  11.130  19.428  1.00 97.62           C  
ATOM   2379  CB  GLU C  53     -17.133  12.138  19.027  1.00 97.62           C  
ATOM   2380  O   GLU C  53     -14.409  10.982  20.560  1.00 97.62           O  
ATOM   2381  CG  GLU C  53     -17.982  13.401  19.020  1.00 97.62           C  
ATOM   2382  CD  GLU C  53     -19.460  13.129  18.792  1.00 97.62           C  
ATOM   2383  OE1 GLU C  53     -20.241  14.098  18.654  1.00 97.62           O  
ATOM   2384  OE2 GLU C  53     -19.840  11.938  18.751  1.00 97.62           O  
ATOM   2385  N   ASN C  54     -14.717  10.263  18.428  1.00 97.01           N  
ATOM   2386  CA  ASN C  54     -13.985   9.027  18.684  1.00 97.01           C  
ATOM   2387  C   ASN C  54     -12.507   9.297  18.951  1.00 97.01           C  
ATOM   2388  CB  ASN C  54     -14.144   8.056  17.512  1.00 97.01           C  
ATOM   2389  O   ASN C  54     -11.897   8.646  19.801  1.00 97.01           O  
ATOM   2390  CG  ASN C  54     -15.415   7.234  17.604  1.00 97.01           C  
ATOM   2391  ND2 ASN C  54     -16.442   7.645  16.870  1.00 97.01           N  
ATOM   2392  OD1 ASN C  54     -15.473   6.237  18.329  1.00 97.01           O  
ATOM   2393  N   PHE C  55     -11.955  10.273  18.212  1.00 96.88           N  
ATOM   2394  CA  PHE C  55     -10.569  10.679  18.410  1.00 96.88           C  
ATOM   2395  C   PHE C  55     -10.346  11.168  19.836  1.00 96.88           C  
ATOM   2396  CB  PHE C  55     -10.180  11.774  17.413  1.00 96.88           C  
ATOM   2397  O   PHE C  55      -9.439  10.696  20.525  1.00 96.88           O  
ATOM   2398  CG  PHE C  55      -8.738  12.194  17.504  1.00 96.88           C  
ATOM   2399  CD1 PHE C  55      -8.375  13.525  17.334  1.00 96.88           C  
ATOM   2400  CD2 PHE C  55      -7.745  11.258  17.760  1.00 96.88           C  
ATOM   2401  CE1 PHE C  55      -7.041  13.917  17.418  1.00 96.88           C  
ATOM   2402  CE2 PHE C  55      -6.409  11.642  17.845  1.00 96.88           C  
ATOM   2403  CZ  PHE C  55      -6.060  12.971  17.673  1.00 96.88           C  
ATOM   2404  N   MET C  56     -11.222  12.000  20.352  1.00 96.87           N  
ATOM   2405  CA  MET C  56     -11.103  12.559  21.695  1.00 96.87           C  
ATOM   2406  C   MET C  56     -11.307  11.480  22.753  1.00 96.87           C  
ATOM   2407  CB  MET C  56     -12.112  13.690  21.899  1.00 96.87           C  
ATOM   2408  O   MET C  56     -10.656  11.499  23.799  1.00 96.87           O  
ATOM   2409  CG  MET C  56     -11.888  14.884  20.986  1.00 96.87           C  
ATOM   2410  SD  MET C  56     -10.190  15.566  21.125  1.00 96.87           S  
ATOM   2411  CE  MET C  56     -10.046  16.396  19.518  1.00 96.87           C  
ATOM   2412  N   GLU C  57     -12.168  10.542  22.531  1.00 96.56           N  
ATOM   2413  CA  GLU C  57     -12.473   9.475  23.479  1.00 96.56           C  
ATOM   2414  C   GLU C  57     -11.325   8.475  23.574  1.00 96.56           C  
ATOM   2415  CB  GLU C  57     -13.765   8.756  23.082  1.00 96.56           C  
ATOM   2416  O   GLU C  57     -10.920   8.089  24.673  1.00 96.56           O  
ATOM   2417  CG  GLU C  57     -14.217   7.704  24.085  1.00 96.56           C  
ATOM   2418  CD  GLU C  57     -15.504   7.003  23.681  1.00 96.56           C  
ATOM   2419  OE1 GLU C  57     -15.895   6.019  24.349  1.00 96.56           O  
ATOM   2420  OE2 GLU C  57     -16.126   7.441  22.687  1.00 96.56           O  
ATOM   2421  N   ARG C  58     -10.748   8.179  22.535  1.00 94.76           N  
ATOM   2422  CA  ARG C  58      -9.773   7.093  22.511  1.00 94.76           C  
ATOM   2423  C   ARG C  58      -8.355   7.626  22.691  1.00 94.76           C  
ATOM   2424  CB  ARG C  58      -9.876   6.307  21.202  1.00 94.76           C  
ATOM   2425  O   ARG C  58      -7.444   6.874  23.044  1.00 94.76           O  
ATOM   2426  CG  ARG C  58     -11.147   5.481  21.078  1.00 94.76           C  
ATOM   2427  CD  ARG C  58     -11.253   4.812  19.714  1.00 94.76           C  
ATOM   2428  NE  ARG C  58     -12.326   3.822  19.682  1.00 94.76           N  
ATOM   2429  NH1 ARG C  58     -14.018   5.363  19.362  1.00 94.76           N  
ATOM   2430  NH2 ARG C  58     -14.507   3.128  19.502  1.00 94.76           N  
ATOM   2431  CZ  ARG C  58     -13.614   4.107  19.515  1.00 94.76           C  
ATOM   2432  N   PHE C  59      -8.162   8.921  22.347  1.00 95.91           N  
ATOM   2433  CA  PHE C  59      -6.878   9.583  22.545  1.00 95.91           C  
ATOM   2434  C   PHE C  59      -7.042  10.844  23.386  1.00 95.91           C  
ATOM   2435  CB  PHE C  59      -6.237   9.930  21.198  1.00 95.91           C  
ATOM   2436  O   PHE C  59      -6.855  11.956  22.889  1.00 95.91           O  
ATOM   2437  CG  PHE C  59      -6.000   8.737  20.313  1.00 95.91           C  
ATOM   2438  CD1 PHE C  59      -4.811   8.022  20.389  1.00 95.91           C  
ATOM   2439  CD2 PHE C  59      -6.967   8.329  19.403  1.00 95.91           C  
ATOM   2440  CE1 PHE C  59      -4.589   6.917  19.571  1.00 95.91           C  
ATOM   2441  CE2 PHE C  59      -6.752   7.226  18.582  1.00 95.91           C  
ATOM   2442  CZ  PHE C  59      -5.562   6.522  18.667  1.00 95.91           C  
ATOM   2443  N   PRO C  60      -7.267  10.674  24.724  1.00 95.69           N  
ATOM   2444  CA  PRO C  60      -7.611  11.803  25.593  1.00 95.69           C  
ATOM   2445  C   PRO C  60      -6.494  12.841  25.681  1.00 95.69           C  
ATOM   2446  CB  PRO C  60      -7.851  11.142  26.952  1.00 95.69           C  
ATOM   2447  O   PRO C  60      -6.757  14.012  25.966  1.00 95.69           O  
ATOM   2448  CG  PRO C  60      -7.250   9.779  26.826  1.00 95.69           C  
ATOM   2449  CD  PRO C  60      -7.231   9.399  25.373  1.00 95.69           C  
ATOM   2450  N   GLU C  61      -5.250  12.398  25.451  1.00 95.43           N  
ATOM   2451  CA  GLU C  61      -4.143  13.350  25.489  1.00 95.43           C  
ATOM   2452  C   GLU C  61      -4.330  14.455  24.453  1.00 95.43           C  
ATOM   2453  CB  GLU C  61      -2.810  12.635  25.260  1.00 95.43           C  
ATOM   2454  O   GLU C  61      -3.789  15.553  24.604  1.00 95.43           O  
ATOM   2455  CG  GLU C  61      -2.722  11.911  23.924  1.00 95.43           C  
ATOM   2456  CD  GLU C  61      -3.133  10.450  24.004  1.00 95.43           C  
ATOM   2457  OE1 GLU C  61      -2.532   9.610  23.297  1.00 95.43           O  
ATOM   2458  OE2 GLU C  61      -4.065  10.142  24.781  1.00 95.43           O  
ATOM   2459  N   TYR C  62      -5.150  14.257  23.411  1.00 95.96           N  
ATOM   2460  CA  TYR C  62      -5.327  15.236  22.344  1.00 95.96           C  
ATOM   2461  C   TYR C  62      -6.524  16.137  22.623  1.00 95.96           C  
ATOM   2462  CB  TYR C  62      -5.505  14.534  20.994  1.00 95.96           C  
ATOM   2463  O   TYR C  62      -6.886  16.974  21.793  1.00 95.96           O  
ATOM   2464  CG  TYR C  62      -4.259  13.839  20.502  1.00 95.96           C  
ATOM   2465  CD1 TYR C  62      -3.104  14.562  20.212  1.00 95.96           C  
ATOM   2466  CD2 TYR C  62      -4.233  12.460  20.325  1.00 95.96           C  
ATOM   2467  CE1 TYR C  62      -1.953  13.927  19.756  1.00 95.96           C  
ATOM   2468  CE2 TYR C  62      -3.088  11.814  19.870  1.00 95.96           C  
ATOM   2469  OH  TYR C  62      -0.819  11.921  19.138  1.00 95.96           O  
ATOM   2470  CZ  TYR C  62      -1.955  12.555  19.589  1.00 95.96           C  
ATOM   2471  N   LYS C  63      -7.173  15.969  23.794  1.00 96.22           N  
ATOM   2472  CA  LYS C  63      -8.144  16.964  24.239  1.00 96.22           C  
ATOM   2473  C   LYS C  63      -7.467  18.299  24.538  1.00 96.22           C  
ATOM   2474  CB  LYS C  63      -8.893  16.468  25.477  1.00 96.22           C  
ATOM   2475  O   LYS C  63      -8.115  19.348  24.519  1.00 96.22           O  
ATOM   2476  CG  LYS C  63      -9.897  15.362  25.191  1.00 96.22           C  
ATOM   2477  CD  LYS C  63     -10.657  14.958  26.448  1.00 96.22           C  
ATOM   2478  CE  LYS C  63     -11.641  13.830  26.170  1.00 96.22           C  
ATOM   2479  NZ  LYS C  63     -12.362  13.406  27.407  1.00 96.22           N  
ATOM   2480  N   ASP C  64      -6.230  18.071  24.853  1.00 96.30           N  
ATOM   2481  CA  ASP C  64      -5.418  19.276  24.986  1.00 96.30           C  
ATOM   2482  C   ASP C  64      -5.096  19.876  23.619  1.00 96.30           C  
ATOM   2483  CB  ASP C  64      -4.125  18.972  25.745  1.00 96.30           C  
ATOM   2484  O   ASP C  64      -4.319  19.304  22.852  1.00 96.30           O  
ATOM   2485  CG  ASP C  64      -3.282  20.209  26.001  1.00 96.30           C  
ATOM   2486  OD1 ASP C  64      -3.651  21.306  25.531  1.00 96.30           O  
ATOM   2487  OD2 ASP C  64      -2.237  20.084  26.676  1.00 96.30           O  
ATOM   2488  N   VAL C  65      -5.639  21.065  23.403  1.00 95.86           N  
ATOM   2489  CA  VAL C  65      -5.560  21.713  22.099  1.00 95.86           C  
ATOM   2490  C   VAL C  65      -4.098  21.922  21.712  1.00 95.86           C  
ATOM   2491  CB  VAL C  65      -6.311  23.064  22.090  1.00 95.86           C  
ATOM   2492  O   VAL C  65      -3.745  21.852  20.533  1.00 95.86           O  
ATOM   2493  CG1 VAL C  65      -6.064  23.811  20.781  1.00 95.86           C  
ATOM   2494  CG2 VAL C  65      -7.807  22.843  22.308  1.00 95.86           C  
ATOM   2495  N   GLU C  66      -3.241  22.054  22.714  1.00 96.47           N  
ATOM   2496  CA  GLU C  66      -1.822  22.270  22.444  1.00 96.47           C  
ATOM   2497  C   GLU C  66      -1.174  21.016  21.865  1.00 96.47           C  
ATOM   2498  CB  GLU C  66      -1.092  22.699  23.719  1.00 96.47           C  
ATOM   2499  O   GLU C  66      -0.265  21.106  21.036  1.00 96.47           O  
ATOM   2500  CG  GLU C  66      -1.357  24.142  24.123  1.00 96.47           C  
ATOM   2501  CD  GLU C  66      -1.044  25.141  23.021  1.00 96.47           C  
ATOM   2502  OE1 GLU C  66      -1.937  25.936  22.650  1.00 96.47           O  
ATOM   2503  OE2 GLU C  66       0.104  25.129  22.523  1.00 96.47           O  
ATOM   2504  N   ARG C  67      -1.752  19.883  22.174  1.00 96.00           N  
ATOM   2505  CA  ARG C  67      -1.188  18.627  21.691  1.00 96.00           C  
ATOM   2506  C   ARG C  67      -1.671  18.316  20.279  1.00 96.00           C  
ATOM   2507  CB  ARG C  67      -1.551  17.477  22.634  1.00 96.00           C  
ATOM   2508  O   ARG C  67      -0.994  17.612  19.526  1.00 96.00           O  
ATOM   2509  CG  ARG C  67      -0.781  17.490  23.945  1.00 96.00           C  
ATOM   2510  CD  ARG C  67      -0.682  16.098  24.554  1.00 96.00           C  
ATOM   2511  NE  ARG C  67       0.154  15.214  23.746  1.00 96.00           N  
ATOM   2512  NH1 ARG C  67       0.079  13.446  25.231  1.00 96.00           N  
ATOM   2513  NH2 ARG C  67       1.261  13.258  23.276  1.00 96.00           N  
ATOM   2514  CZ  ARG C  67       0.496  13.975  24.086  1.00 96.00           C  
ATOM   2515  N   VAL C  68      -2.818  18.836  19.943  1.00 96.21           N  
ATOM   2516  CA  VAL C  68      -3.314  18.688  18.578  1.00 96.21           C  
ATOM   2517  C   VAL C  68      -2.580  19.656  17.653  1.00 96.21           C  
ATOM   2518  CB  VAL C  68      -4.838  18.927  18.500  1.00 96.21           C  
ATOM   2519  O   VAL C  68      -2.352  19.351  16.480  1.00 96.21           O  
ATOM   2520  CG1 VAL C  68      -5.317  18.887  17.050  1.00 96.21           C  
ATOM   2521  CG2 VAL C  68      -5.584  17.893  19.341  1.00 96.21           C  
ATOM   2522  N   LYS C  69      -2.226  20.790  18.250  1.00 97.21           N  
ATOM   2523  CA  LYS C  69      -1.528  21.825  17.493  1.00 97.21           C  
ATOM   2524  C   LYS C  69      -0.130  21.365  17.093  1.00 97.21           C  
ATOM   2525  CB  LYS C  69      -1.442  23.118  18.305  1.00 97.21           C  
ATOM   2526  O   LYS C  69       0.306  21.596  15.963  1.00 97.21           O  
ATOM   2527  CG  LYS C  69      -0.782  24.272  17.564  1.00 97.21           C  
ATOM   2528  CD  LYS C  69      -0.765  25.540  18.406  1.00 97.21           C  
ATOM   2529  CE  LYS C  69      -0.077  26.687  17.677  1.00 97.21           C  
ATOM   2530  NZ  LYS C  69      -0.097  27.946  18.481  1.00 97.21           N  
ATOM   2531  N   LYS C  70       0.520  20.754  18.042  1.00 96.94           N  
ATOM   2532  CA  LYS C  70       1.896  20.322  17.813  1.00 96.94           C  
ATOM   2533  C   LYS C  70       2.178  18.992  18.507  1.00 96.94           C  
ATOM   2534  CB  LYS C  70       2.881  21.386  18.299  1.00 96.94           C  
ATOM   2535  O   LYS C  70       1.808  18.801  19.668  1.00 96.94           O  
ATOM   2536  CG  LYS C  70       4.323  21.128  17.887  1.00 96.94           C  
ATOM   2537  CD  LYS C  70       5.240  22.264  18.321  1.00 96.94           C  
ATOM   2538  CE  LYS C  70       6.683  22.010  17.904  1.00 96.94           C  
ATOM   2539  NZ  LYS C  70       7.577  23.143  18.286  1.00 96.94           N  
ATOM   2540  N   PHE C  71       2.781  17.962  17.767  1.00 94.81           N  
ATOM   2541  CA  PHE C  71       3.169  16.657  18.288  1.00 94.81           C  
ATOM   2542  C   PHE C  71       4.437  16.157  17.607  1.00 94.81           C  
ATOM   2543  CB  PHE C  71       2.037  15.643  18.100  1.00 94.81           C  
ATOM   2544  O   PHE C  71       4.914  16.766  16.647  1.00 94.81           O  
ATOM   2545  CG  PHE C  71       1.719  15.349  16.658  1.00 94.81           C  
ATOM   2546  CD1 PHE C  71       0.817  16.139  15.956  1.00 94.81           C  
ATOM   2547  CD2 PHE C  71       2.323  14.282  16.006  1.00 94.81           C  
ATOM   2548  CE1 PHE C  71       0.521  15.869  14.621  1.00 94.81           C  
ATOM   2549  CE2 PHE C  71       2.032  14.006  14.673  1.00 94.81           C  
ATOM   2550  CZ  PHE C  71       1.131  14.800  13.983  1.00 94.81           C  
ATOM   2551  N   THR C  72       4.951  15.098  18.172  1.00 89.16           N  
ATOM   2552  CA  THR C  72       6.117  14.493  17.536  1.00 89.16           C  
ATOM   2553  C   THR C  72       5.730  13.208  16.810  1.00 89.16           C  
ATOM   2554  CB  THR C  72       7.221  14.192  18.566  1.00 89.16           C  
ATOM   2555  O   THR C  72       4.818  12.497  17.238  1.00 89.16           O  
ATOM   2556  CG2 THR C  72       7.628  15.453  19.321  1.00 89.16           C  
ATOM   2557  OG1 THR C  72       6.740  13.221  19.504  1.00 89.16           O  
ATOM   2558  N   GLU C  73       6.380  13.020  15.719  1.00 78.19           N  
ATOM   2559  CA  GLU C  73       6.141  11.819  14.925  1.00 78.19           C  
ATOM   2560  C   GLU C  73       6.305  10.558  15.769  1.00 78.19           C  
ATOM   2561  CB  GLU C  73       7.085  11.772  13.721  1.00 78.19           C  
ATOM   2562  O   GLU C  73       5.532   9.608  15.633  1.00 78.19           O  
ATOM   2563  CG  GLU C  73       6.857  10.578  12.806  1.00 78.19           C  
ATOM   2564  CD  GLU C  73       7.709  10.616  11.547  1.00 78.19           C  
ATOM   2565  OE1 GLU C  73       7.794   9.585  10.841  1.00 78.19           O  
ATOM   2566  OE2 GLU C  73       8.296  11.684  11.265  1.00 78.19           O  
ATOM   2567  N   GLU C  74       7.258  10.559  16.676  1.00 75.88           N  
ATOM   2568  CA  GLU C  74       7.575   9.404  17.511  1.00 75.88           C  
ATOM   2569  C   GLU C  74       6.389   9.016  18.389  1.00 75.88           C  
ATOM   2570  CB  GLU C  74       8.802   9.689  18.380  1.00 75.88           C  
ATOM   2571  O   GLU C  74       6.167   7.833  18.655  1.00 75.88           O  
ATOM   2572  CG  GLU C  74      10.126   9.533  17.646  1.00 75.88           C  
ATOM   2573  CD  GLU C  74      11.336   9.782  18.531  1.00 75.88           C  
ATOM   2574  OE1 GLU C  74      12.482   9.668  18.040  1.00 75.88           O  
ATOM   2575  OE2 GLU C  74      11.137  10.093  19.727  1.00 75.88           O  
ATOM   2576  N   GLU C  75       5.561   9.968  18.715  1.00 83.09           N  
ATOM   2577  CA  GLU C  75       4.407   9.723  19.575  1.00 83.09           C  
ATOM   2578  C   GLU C  75       3.367   8.858  18.870  1.00 83.09           C  
ATOM   2579  CB  GLU C  75       3.778  11.046  20.020  1.00 83.09           C  
ATOM   2580  O   GLU C  75       2.630   8.112  19.517  1.00 83.09           O  
ATOM   2581  CG  GLU C  75       4.676  11.882  20.920  1.00 83.09           C  
ATOM   2582  CD  GLU C  75       4.075  13.231  21.281  1.00 83.09           C  
ATOM   2583  OE1 GLU C  75       4.644  14.274  20.889  1.00 83.09           O  
ATOM   2584  OE2 GLU C  75       3.026  13.244  21.964  1.00 83.09           O  
ATOM   2585  N   LEU C  76       3.364   8.900  17.577  1.00 77.00           N  
ATOM   2586  CA  LEU C  76       2.353   8.183  16.807  1.00 77.00           C  
ATOM   2587  C   LEU C  76       2.855   6.800  16.405  1.00 77.00           C  
ATOM   2588  CB  LEU C  76       1.965   8.981  15.559  1.00 77.00           C  
ATOM   2589  O   LEU C  76       2.068   5.946  15.992  1.00 77.00           O  
ATOM   2590  CG  LEU C  76       1.296  10.335  15.800  1.00 77.00           C  
ATOM   2591  CD1 LEU C  76       0.975  11.012  14.472  1.00 77.00           C  
ATOM   2592  CD2 LEU C  76       0.033  10.166  16.639  1.00 77.00           C  
ATOM   2593  N   LYS C  77       4.129   6.575  16.657  1.00 63.95           N  
ATOM   2594  CA  LYS C  77       4.704   5.393  16.021  1.00 63.95           C  
ATOM   2595  C   LYS C  77       5.241   4.415  17.063  1.00 63.95           C  
ATOM   2596  CB  LYS C  77       5.820   5.793  15.054  1.00 63.95           C  
ATOM   2597  O   LYS C  77       5.994   3.498  16.731  1.00 63.95           O  
ATOM   2598  CG  LYS C  77       5.351   6.655  13.892  1.00 63.95           C  
ATOM   2599  CD  LYS C  77       6.478   6.917  12.900  1.00 63.95           C  
ATOM   2600  CE  LYS C  77       5.990   7.710  11.695  1.00 63.95           C  
ATOM   2601  NZ  LYS C  77       7.099   8.001  10.738  1.00 63.95           N  
ATOM   2602  N   THR C  78       4.875   4.609  18.317  1.00 69.84           N  
ATOM   2603  CA  THR C  78       5.234   3.626  19.333  1.00 69.84           C  
ATOM   2604  C   THR C  78       4.381   2.368  19.194  1.00 69.84           C  
ATOM   2605  CB  THR C  78       5.073   4.204  20.751  1.00 69.84           C  
ATOM   2606  O   THR C  78       3.314   2.401  18.577  1.00 69.84           O  
ATOM   2607  CG2 THR C  78       5.894   5.477  20.923  1.00 69.84           C  
ATOM   2608  OG1 THR C  78       3.691   4.504  20.985  1.00 69.84           O  
ATOM   2609  N   LYS C  79       4.947   1.291  19.663  1.00 60.38           N  
ATOM   2610  CA  LYS C  79       4.191   0.042  19.626  1.00 60.38           C  
ATOM   2611  C   LYS C  79       2.806   0.220  20.242  1.00 60.38           C  
ATOM   2612  CB  LYS C  79       4.951  -1.067  20.355  1.00 60.38           C  
ATOM   2613  O   LYS C  79       1.805  -0.211  19.665  1.00 60.38           O  
ATOM   2614  CG  LYS C  79       4.469  -2.471  20.019  1.00 60.38           C  
ATOM   2615  CD  LYS C  79       5.295  -3.531  20.736  1.00 60.38           C  
ATOM   2616  CE  LYS C  79       4.710  -4.924  20.540  1.00 60.38           C  
ATOM   2617  NZ  LYS C  79       5.526  -5.969  21.226  1.00 60.38           N  
ATOM   2618  N   GLU C  80       2.802   0.843  21.416  1.00 77.33           N  
ATOM   2619  CA  GLU C  80       1.543   1.083  22.114  1.00 77.33           C  
ATOM   2620  C   GLU C  80       0.622   1.985  21.296  1.00 77.33           C  
ATOM   2621  CB  GLU C  80       1.800   1.703  23.490  1.00 77.33           C  
ATOM   2622  O   GLU C  80      -0.571   1.703  21.160  1.00 77.33           O  
ATOM   2623  CG  GLU C  80       2.229   0.697  24.547  1.00 77.33           C  
ATOM   2624  CD  GLU C  80       3.183   1.279  25.577  1.00 77.33           C  
ATOM   2625  OE1 GLU C  80       3.656   0.528  26.461  1.00 77.33           O  
ATOM   2626  OE2 GLU C  80       3.461   2.497  25.501  1.00 77.33           O  
ATOM   2627  N   ALA C  81       1.090   3.042  20.696  1.00 78.17           N  
ATOM   2628  CA  ALA C  81       0.297   3.974  19.898  1.00 78.17           C  
ATOM   2629  C   ALA C  81      -0.254   3.294  18.649  1.00 78.17           C  
ATOM   2630  CB  ALA C  81       1.135   5.190  19.512  1.00 78.17           C  
ATOM   2631  O   ALA C  81      -1.423   3.476  18.300  1.00 78.17           O  
ATOM   2632  N   LYS C  82       0.545   2.490  18.015  1.00 63.22           N  
ATOM   2633  CA  LYS C  82       0.116   1.794  16.806  1.00 63.22           C  
ATOM   2634  C   LYS C  82      -1.080   0.889  17.088  1.00 63.22           C  
ATOM   2635  CB  LYS C  82       1.267   0.974  16.221  1.00 63.22           C  
ATOM   2636  O   LYS C  82      -2.016   0.821  16.289  1.00 63.22           O  
ATOM   2637  CG  LYS C  82       2.333   1.810  15.528  1.00 63.22           C  
ATOM   2638  CD  LYS C  82       3.422   0.935  14.920  1.00 63.22           C  
ATOM   2639  CE  LYS C  82       4.499   1.772  14.244  1.00 63.22           C  
ATOM   2640  NZ  LYS C  82       5.584   0.920  13.671  1.00 63.22           N  
ATOM   2641  N   GLU C  83      -1.014   0.219  18.217  1.00 66.96           N  
ATOM   2642  CA  GLU C  83      -2.127  -0.645  18.598  1.00 66.96           C  
ATOM   2643  C   GLU C  83      -3.401   0.163  18.827  1.00 66.96           C  
ATOM   2644  CB  GLU C  83      -1.779  -1.447  19.855  1.00 66.96           C  
ATOM   2645  O   GLU C  83      -4.479  -0.225  18.372  1.00 66.96           O  
ATOM   2646  CG  GLU C  83      -2.660  -2.669  20.069  1.00 66.96           C  
ATOM   2647  CD  GLU C  83      -1.870  -3.935  20.362  1.00 66.96           C  
ATOM   2648  OE1 GLU C  83      -2.452  -5.041  20.304  1.00 66.96           O  
ATOM   2649  OE2 GLU C  83      -0.658  -3.818  20.653  1.00 66.96           O  
ATOM   2650  N   ARG C  84      -3.291   1.323  19.472  1.00 83.64           N  
ATOM   2651  CA  ARG C  84      -4.440   2.187  19.721  1.00 83.64           C  
ATOM   2652  C   ARG C  84      -5.015   2.725  18.414  1.00 83.64           C  
ATOM   2653  CB  ARG C  84      -4.050   3.348  20.638  1.00 83.64           C  
ATOM   2654  O   ARG C  84      -6.233   2.740  18.225  1.00 83.64           O  
ATOM   2655  CG  ARG C  84      -3.779   2.933  22.076  1.00 83.64           C  
ATOM   2656  CD  ARG C  84      -3.255   4.094  22.909  1.00 83.64           C  
ATOM   2657  NE  ARG C  84      -4.215   5.193  22.966  1.00 83.64           N  
ATOM   2658  NH1 ARG C  84      -2.689   6.761  23.707  1.00 83.64           N  
ATOM   2659  NH2 ARG C  84      -4.875   7.358  23.359  1.00 83.64           N  
ATOM   2660  CZ  ARG C  84      -3.924   6.435  23.344  1.00 83.64           C  
ATOM   2661  N   TRP C  85      -4.159   3.052  17.523  1.00 77.84           N  
ATOM   2662  CA  TRP C  85      -4.605   3.575  16.235  1.00 77.84           C  
ATOM   2663  C   TRP C  85      -5.261   2.481  15.400  1.00 77.84           C  
ATOM   2664  CB  TRP C  85      -3.429   4.186  15.467  1.00 77.84           C  
ATOM   2665  O   TRP C  85      -6.256   2.727  14.715  1.00 77.84           O  
ATOM   2666  CG  TRP C  85      -3.068   5.572  15.907  1.00 77.84           C  
ATOM   2667  CD1 TRP C  85      -1.929   5.961  16.556  1.00 77.84           C  
ATOM   2668  CD2 TRP C  85      -3.855   6.755  15.735  1.00 77.84           C  
ATOM   2669  CE2 TRP C  85      -3.130   7.826  16.303  1.00 77.84           C  
ATOM   2670  CE3 TRP C  85      -5.104   7.014  15.154  1.00 77.84           C  
ATOM   2671  NE1 TRP C  85      -1.959   7.315  16.797  1.00 77.84           N  
ATOM   2672  CH2 TRP C  85      -4.837   9.362  15.733  1.00 77.84           C  
ATOM   2673  CZ2 TRP C  85      -3.613   9.136  16.307  1.00 77.84           C  
ATOM   2674  CZ3 TRP C  85      -5.583   8.319  15.159  1.00 77.84           C  
ATOM   2675  N   ARG C  86      -4.739   1.306  15.481  1.00 65.25           N  
ATOM   2676  CA  ARG C  86      -5.347   0.194  14.757  1.00 65.25           C  
ATOM   2677  C   ARG C  86      -6.797  -0.010  15.183  1.00 65.25           C  
ATOM   2678  CB  ARG C  86      -4.549  -1.093  14.980  1.00 65.25           C  
ATOM   2679  O   ARG C  86      -7.669  -0.243  14.343  1.00 65.25           O  
ATOM   2680  CG  ARG C  86      -3.305  -1.204  14.113  1.00 65.25           C  
ATOM   2681  CD  ARG C  86      -2.619  -2.553  14.282  1.00 65.25           C  
ATOM   2682  NE  ARG C  86      -1.341  -2.599  13.576  1.00 65.25           N  
ATOM   2683  NH1 ARG C  86      -0.076  -3.000  15.467  1.00 65.25           N  
ATOM   2684  NH2 ARG C  86       0.938  -2.833  13.418  1.00 65.25           N  
ATOM   2685  CZ  ARG C  86      -0.163  -2.811  14.155  1.00 65.25           C  
ATOM   2686  N   LYS C  87      -7.046   0.070  16.458  1.00 78.86           N  
ATOM   2687  CA  LYS C  87      -8.411  -0.052  16.962  1.00 78.86           C  
ATOM   2688  C   LYS C  87      -9.285   1.096  16.465  1.00 78.86           C  
ATOM   2689  CB  LYS C  87      -8.417  -0.092  18.491  1.00 78.86           C  
ATOM   2690  O   LYS C  87     -10.444   0.888  16.101  1.00 78.86           O  
ATOM   2691  CG  LYS C  87      -7.850  -1.376  19.079  1.00 78.86           C  
ATOM   2692  CD  LYS C  87      -7.883  -1.356  20.601  1.00 78.86           C  
ATOM   2693  CE  LYS C  87      -7.222  -2.594  21.192  1.00 78.86           C  
ATOM   2694  NZ  LYS C  87      -7.161  -2.531  22.683  1.00 78.86           N  
ATOM   2695  N   PHE C  88      -8.657   2.250  16.431  1.00 85.68           N  
ATOM   2696  CA  PHE C  88      -9.364   3.421  15.927  1.00 85.68           C  
ATOM   2697  C   PHE C  88      -9.743   3.237  14.462  1.00 85.68           C  
ATOM   2698  CB  PHE C  88      -8.508   4.681  16.093  1.00 85.68           C  
ATOM   2699  O   PHE C  88     -10.873   3.528  14.066  1.00 85.68           O  
ATOM   2700  CG  PHE C  88      -9.183   5.940  15.622  1.00 85.68           C  
ATOM   2701  CD1 PHE C  88      -8.849   6.509  14.399  1.00 85.68           C  
ATOM   2702  CD2 PHE C  88     -10.153   6.556  16.403  1.00 85.68           C  
ATOM   2703  CE1 PHE C  88      -9.473   7.676  13.961  1.00 85.68           C  
ATOM   2704  CE2 PHE C  88     -10.780   7.721  15.972  1.00 85.68           C  
ATOM   2705  CZ  PHE C  88     -10.438   8.280  14.751  1.00 85.68           C  
ATOM   2706  N   PHE C  89      -8.884   2.694  13.687  1.00 72.71           N  
ATOM   2707  CA  PHE C  89      -9.121   2.493  12.263  1.00 72.71           C  
ATOM   2708  C   PHE C  89     -10.284   1.534  12.037  1.00 72.71           C  
ATOM   2709  CB  PHE C  89      -7.860   1.958  11.577  1.00 72.71           C  
ATOM   2710  O   PHE C  89     -11.073   1.715  11.108  1.00 72.71           O  
ATOM   2711  CG  PHE C  89      -6.674   2.878  11.684  1.00 72.71           C  
ATOM   2712  CD1 PHE C  89      -6.851   4.248  11.838  1.00 72.71           C  
ATOM   2713  CD2 PHE C  89      -5.381   2.373  11.630  1.00 72.71           C  
ATOM   2714  CE1 PHE C  89      -5.755   5.102  11.937  1.00 72.71           C  
ATOM   2715  CE2 PHE C  89      -4.281   3.221  11.728  1.00 72.71           C  
ATOM   2716  CZ  PHE C  89      -4.470   4.585  11.881  1.00 72.71           C  
ATOM   2717  N   THR C  90     -10.469   0.549  12.870  1.00 71.72           N  
ATOM   2718  CA  THR C  90     -11.501  -0.471  12.720  1.00 71.72           C  
ATOM   2719  C   THR C  90     -12.892   0.151  12.799  1.00 71.72           C  
ATOM   2720  CB  THR C  90     -11.364  -1.567  13.793  1.00 71.72           C  
ATOM   2721  O   THR C  90     -13.835  -0.340  12.174  1.00 71.72           O  
ATOM   2722  CG2 THR C  90     -10.152  -2.453  13.523  1.00 71.72           C  
ATOM   2723  OG1 THR C  90     -11.215  -0.952  15.079  1.00 71.72           O  
ATOM   2724  N   ILE C  91     -12.967   1.337  13.460  1.00 84.58           N  
ATOM   2725  CA  ILE C  91     -14.251   2.007  13.634  1.00 84.58           C  
ATOM   2726  C   ILE C  91     -14.716   2.587  12.300  1.00 84.58           C  
ATOM   2727  CB  ILE C  91     -14.167   3.121  14.702  1.00 84.58           C  
ATOM   2728  O   ILE C  91     -15.916   2.630  12.019  1.00 84.58           O  
ATOM   2729  CG1 ILE C  91     -13.734   2.535  16.051  1.00 84.58           C  
ATOM   2730  CG2 ILE C  91     -15.507   3.852  14.827  1.00 84.58           C  
ATOM   2731  CD1 ILE C  91     -13.367   3.584  17.092  1.00 84.58           C  
ATOM   2732  N   PHE C  92     -13.724   2.885  11.428  1.00 83.64           N  
ATOM   2733  CA  PHE C  92     -14.095   3.674  10.259  1.00 83.64           C  
ATOM   2734  C   PHE C  92     -13.759   2.927   8.973  1.00 83.64           C  
ATOM   2735  CB  PHE C  92     -13.385   5.031  10.278  1.00 83.64           C  
ATOM   2736  O   PHE C  92     -14.015   3.425   7.875  1.00 83.64           O  
ATOM   2737  CG  PHE C  92     -13.827   5.931  11.401  1.00 83.64           C  
ATOM   2738  CD1 PHE C  92     -14.965   6.717  11.273  1.00 83.64           C  
ATOM   2739  CD2 PHE C  92     -13.103   5.991  12.584  1.00 83.64           C  
ATOM   2740  CE1 PHE C  92     -15.377   7.551  12.311  1.00 83.64           C  
ATOM   2741  CE2 PHE C  92     -13.507   6.821  13.625  1.00 83.64           C  
ATOM   2742  CZ  PHE C  92     -14.644   7.601  13.486  1.00 83.64           C  
ATOM   2743  N   GLU C  93     -13.196   1.789   9.131  1.00 68.27           N  
ATOM   2744  CA  GLU C  93     -12.676   1.078   7.967  1.00 68.27           C  
ATOM   2745  C   GLU C  93     -13.782   0.796   6.953  1.00 68.27           C  
ATOM   2746  CB  GLU C  93     -12.006  -0.231   8.392  1.00 68.27           C  
ATOM   2747  O   GLU C  93     -13.533   0.770   5.746  1.00 68.27           O  
ATOM   2748  CG  GLU C  93     -12.975  -1.271   8.935  1.00 68.27           C  
ATOM   2749  CD  GLU C  93     -12.297  -2.570   9.339  1.00 68.27           C  
ATOM   2750  OE1 GLU C  93     -13.007  -3.557   9.639  1.00 68.27           O  
ATOM   2751  OE2 GLU C  93     -11.047  -2.601   9.356  1.00 68.27           O  
ATOM   2752  N   LYS C  94     -15.056   0.701   7.444  1.00 70.62           N  
ATOM   2753  CA  LYS C  94     -16.162   0.430   6.530  1.00 70.62           C  
ATOM   2754  C   LYS C  94     -16.831   1.724   6.076  1.00 70.62           C  
ATOM   2755  CB  LYS C  94     -17.191  -0.488   7.190  1.00 70.62           C  
ATOM   2756  O   LYS C  94     -17.648   1.716   5.154  1.00 70.62           O  
ATOM   2757  CG  LYS C  94     -16.670  -1.885   7.496  1.00 70.62           C  
ATOM   2758  CD  LYS C  94     -17.771  -2.787   8.036  1.00 70.62           C  
ATOM   2759  CE  LYS C  94     -17.255  -4.190   8.325  1.00 70.62           C  
ATOM   2760  NZ  LYS C  94     -18.326  -5.072   8.878  1.00 70.62           N  
ATOM   2761  N   LYS C  95     -16.464   2.906   6.720  1.00 79.18           N  
ATOM   2762  CA  LYS C  95     -17.103   4.187   6.434  1.00 79.18           C  
ATOM   2763  C   LYS C  95     -16.231   5.044   5.521  1.00 79.18           C  
ATOM   2764  CB  LYS C  95     -17.402   4.940   7.731  1.00 79.18           C  
ATOM   2765  O   LYS C  95     -16.742   5.744   4.644  1.00 79.18           O  
ATOM   2766  CG  LYS C  95     -18.452   4.272   8.606  1.00 79.18           C  
ATOM   2767  CD  LYS C  95     -18.763   5.107   9.842  1.00 79.18           C  
ATOM   2768  CE  LYS C  95     -19.825   4.447  10.711  1.00 79.18           C  
ATOM   2769  NZ  LYS C  95     -20.170   5.286  11.897  1.00 79.18           N  
ATOM   2770  N   ILE C  96     -14.895   4.829   5.664  1.00 74.20           N  
ATOM   2771  CA  ILE C  96     -13.958   5.656   4.911  1.00 74.20           C  
ATOM   2772  C   ILE C  96     -13.088   4.772   4.022  1.00 74.20           C  
ATOM   2773  CB  ILE C  96     -13.074   6.506   5.851  1.00 74.20           C  
ATOM   2774  O   ILE C  96     -12.225   4.041   4.515  1.00 74.20           O  
ATOM   2775  CG1 ILE C  96     -13.946   7.373   6.767  1.00 74.20           C  
ATOM   2776  CG2 ILE C  96     -12.101   7.370   5.043  1.00 74.20           C  
ATOM   2777  CD1 ILE C  96     -13.155   8.265   7.713  1.00 74.20           C  
ATOM   2778  N   GLU C  97     -13.267   4.901   2.740  1.00 60.55           N  
ATOM   2779  CA  GLU C  97     -12.629   4.004   1.780  1.00 60.55           C  
ATOM   2780  C   GLU C  97     -11.115   4.192   1.771  1.00 60.55           C  
ATOM   2781  CB  GLU C  97     -13.195   4.229   0.376  1.00 60.55           C  
ATOM   2782  O   GLU C  97     -10.363   3.218   1.691  1.00 60.55           O  
ATOM   2783  CG  GLU C  97     -14.447   3.415   0.080  1.00 60.55           C  
ATOM   2784  CD  GLU C  97     -14.962   3.601  -1.338  1.00 60.55           C  
ATOM   2785  OE1 GLU C  97     -15.996   2.991  -1.693  1.00 60.55           O  
ATOM   2786  OE2 GLU C  97     -14.325   4.362  -2.101  1.00 60.55           O  
ATOM   2787  N   ASP C  98     -10.595   5.363   1.853  1.00 55.71           N  
ATOM   2788  CA  ASP C  98      -9.165   5.635   1.753  1.00 55.71           C  
ATOM   2789  C   ASP C  98      -8.557   5.896   3.129  1.00 55.71           C  
ATOM   2790  CB  ASP C  98      -8.909   6.829   0.830  1.00 55.71           C  
ATOM   2791  O   ASP C  98      -7.577   6.634   3.251  1.00 55.71           O  
ATOM   2792  CG  ASP C  98      -9.677   8.072   1.242  1.00 55.71           C  
ATOM   2793  OD1 ASP C  98     -10.561   7.980   2.121  1.00 55.71           O  
ATOM   2794  OD2 ASP C  98      -9.397   9.154   0.682  1.00 55.71           O  
ATOM   2795  N   TYR C  99      -9.165   5.233   4.150  1.00 67.92           N  
ATOM   2796  CA  TYR C  99      -8.750   5.508   5.521  1.00 67.92           C  
ATOM   2797  C   TYR C  99      -7.292   5.120   5.738  1.00 67.92           C  
ATOM   2798  CB  TYR C  99      -9.643   4.759   6.514  1.00 67.92           C  
ATOM   2799  O   TYR C  99      -6.597   5.727   6.557  1.00 67.92           O  
ATOM   2800  CG  TYR C  99      -9.338   3.284   6.611  1.00 67.92           C  
ATOM   2801  CD1 TYR C  99      -9.898   2.376   5.714  1.00 67.92           C  
ATOM   2802  CD2 TYR C  99      -8.491   2.795   7.600  1.00 67.92           C  
ATOM   2803  CE1 TYR C  99      -9.621   1.016   5.801  1.00 67.92           C  
ATOM   2804  CE2 TYR C  99      -8.208   1.436   7.696  1.00 67.92           C  
ATOM   2805  OH  TYR C  99      -8.498  -0.790   6.885  1.00 67.92           O  
ATOM   2806  CZ  TYR C  99      -8.776   0.556   6.794  1.00 67.92           C  
ATOM   2807  N   ASN C 100      -6.756   4.177   4.970  1.00 61.40           N  
ATOM   2808  CA  ASN C 100      -5.423   3.635   5.212  1.00 61.40           C  
ATOM   2809  C   ASN C 100      -4.417   4.143   4.184  1.00 61.40           C  
ATOM   2810  CB  ASN C 100      -5.458   2.105   5.211  1.00 61.40           C  
ATOM   2811  O   ASN C 100      -3.318   3.597   4.062  1.00 61.40           O  
ATOM   2812  CG  ASN C 100      -5.867   1.531   3.868  1.00 61.40           C  
ATOM   2813  ND2 ASN C 100      -5.572   0.255   3.654  1.00 61.40           N  
ATOM   2814  OD1 ASN C 100      -6.443   2.230   3.030  1.00 61.40           O  
ATOM   2815  N   PHE C 101      -4.724   5.135   3.447  1.00 59.16           N  
ATOM   2816  CA  PHE C 101      -3.814   5.702   2.458  1.00 59.16           C  
ATOM   2817  C   PHE C 101      -2.739   6.546   3.132  1.00 59.16           C  
ATOM   2818  CB  PHE C 101      -4.585   6.548   1.440  1.00 59.16           C  
ATOM   2819  O   PHE C 101      -3.011   7.235   4.117  1.00 59.16           O  
ATOM   2820  CG  PHE C 101      -5.186   5.747   0.316  1.00 59.16           C  
ATOM   2821  CD1 PHE C 101      -5.150   6.221  -0.990  1.00 59.16           C  
ATOM   2822  CD2 PHE C 101      -5.787   4.521   0.567  1.00 59.16           C  
ATOM   2823  CE1 PHE C 101      -5.706   5.482  -2.032  1.00 59.16           C  
ATOM   2824  CE2 PHE C 101      -6.345   3.777  -0.469  1.00 59.16           C  
ATOM   2825  CZ  PHE C 101      -6.304   4.259  -1.767  1.00 59.16           C  
ATOM   2826  N   GLY C 102      -1.477   6.414   2.604  1.00 60.24           N  
ATOM   2827  CA  GLY C 102      -0.434   7.313   3.073  1.00 60.24           C  
ATOM   2828  C   GLY C 102      -0.747   8.775   2.814  1.00 60.24           C  
ATOM   2829  O   GLY C 102      -1.125   9.147   1.701  1.00 60.24           O  
ATOM   2830  N   THR C 103      -0.544   9.584   3.860  1.00 72.31           N  
ATOM   2831  CA  THR C 103      -0.900  10.997   3.801  1.00 72.31           C  
ATOM   2832  C   THR C 103       0.103  11.840   4.583  1.00 72.31           C  
ATOM   2833  CB  THR C 103      -2.318  11.240   4.350  1.00 72.31           C  
ATOM   2834  O   THR C 103       0.594  11.416   5.631  1.00 72.31           O  
ATOM   2835  CG2 THR C 103      -2.732  12.698   4.177  1.00 72.31           C  
ATOM   2836  OG1 THR C 103      -3.246  10.405   3.647  1.00 72.31           O  
ATOM   2837  N   LEU C 104       0.409  12.997   3.964  1.00 77.05           N  
ATOM   2838  CA  LEU C 104       1.280  13.917   4.687  1.00 77.05           C  
ATOM   2839  C   LEU C 104       0.497  14.695   5.740  1.00 77.05           C  
ATOM   2840  CB  LEU C 104       1.958  14.888   3.717  1.00 77.05           C  
ATOM   2841  O   LEU C 104      -0.596  15.194   5.463  1.00 77.05           O  
ATOM   2842  CG  LEU C 104       2.998  14.286   2.770  1.00 77.05           C  
ATOM   2843  CD1 LEU C 104       3.440  15.322   1.742  1.00 77.05           C  
ATOM   2844  CD2 LEU C 104       4.194  13.760   3.556  1.00 77.05           C  
ATOM   2845  N   LEU C 105       1.117  14.735   6.924  1.00 85.97           N  
ATOM   2846  CA  LEU C 105       0.518  15.490   8.020  1.00 85.97           C  
ATOM   2847  C   LEU C 105       1.538  16.431   8.653  1.00 85.97           C  
ATOM   2848  CB  LEU C 105      -0.044  14.540   9.080  1.00 85.97           C  
ATOM   2849  O   LEU C 105       2.660  16.021   8.960  1.00 85.97           O  
ATOM   2850  CG  LEU C 105      -0.599  15.191  10.348  1.00 85.97           C  
ATOM   2851  CD1 LEU C 105      -1.828  16.032  10.018  1.00 85.97           C  
ATOM   2852  CD2 LEU C 105      -0.935  14.131  11.391  1.00 85.97           C  
ATOM   2853  N   ARG C 106       1.127  17.658   8.791  1.00 90.51           N  
ATOM   2854  CA  ARG C 106       1.998  18.587   9.504  1.00 90.51           C  
ATOM   2855  C   ARG C 106       2.095  18.222  10.981  1.00 90.51           C  
ATOM   2856  CB  ARG C 106       1.491  20.023   9.351  1.00 90.51           C  
ATOM   2857  O   ARG C 106       1.083  17.933  11.623  1.00 90.51           O  
ATOM   2858  CG  ARG C 106       1.575  20.558   7.930  1.00 90.51           C  
ATOM   2859  CD  ARG C 106       1.060  21.987   7.835  1.00 90.51           C  
ATOM   2860  NE  ARG C 106      -0.358  22.073   8.173  1.00 90.51           N  
ATOM   2861  NH1 ARG C 106      -0.230  24.204   9.056  1.00 90.51           N  
ATOM   2862  NH2 ARG C 106      -2.236  23.096   9.010  1.00 90.51           N  
ATOM   2863  CZ  ARG C 106      -0.938  23.124   8.746  1.00 90.51           C  
ATOM   2864  N   THR C 107       3.323  18.240  11.581  1.00 91.81           N  
ATOM   2865  CA  THR C 107       3.510  17.962  13.001  1.00 91.81           C  
ATOM   2866  C   THR C 107       3.220  19.204  13.838  1.00 91.81           C  
ATOM   2867  CB  THR C 107       4.940  17.467  13.289  1.00 91.81           C  
ATOM   2868  O   THR C 107       3.028  19.110  15.052  1.00 91.81           O  
ATOM   2869  CG2 THR C 107       5.187  16.101  12.658  1.00 91.81           C  
ATOM   2870  OG1 THR C 107       5.881  18.406  12.754  1.00 91.81           O  
ATOM   2871  N   ASP C 108       3.091  20.316  13.131  1.00 93.83           N  
ATOM   2872  CA  ASP C 108       2.811  21.609  13.748  1.00 93.83           C  
ATOM   2873  C   ASP C 108       1.840  22.425  12.897  1.00 93.83           C  
ATOM   2874  CB  ASP C 108       4.108  22.393  13.964  1.00 93.83           C  
ATOM   2875  O   ASP C 108       2.186  22.862  11.797  1.00 93.83           O  
ATOM   2876  CG  ASP C 108       3.901  23.675  14.749  1.00 93.83           C  
ATOM   2877  OD1 ASP C 108       2.740  24.104  14.925  1.00 93.83           O  
ATOM   2878  OD2 ASP C 108       4.910  24.265  15.195  1.00 93.83           O  
ATOM   2879  N   ALA C 109       0.657  22.649  13.486  1.00 95.86           N  
ATOM   2880  CA  ALA C 109      -0.406  23.311  12.734  1.00 95.86           C  
ATOM   2881  C   ALA C 109      -0.083  24.786  12.510  1.00 95.86           C  
ATOM   2882  CB  ALA C 109      -1.741  23.166  13.460  1.00 95.86           C  
ATOM   2883  O   ALA C 109      -0.727  25.452  11.697  1.00 95.86           O  
ATOM   2884  N   SER C 110       0.931  25.288  13.216  1.00 94.50           N  
ATOM   2885  CA  SER C 110       1.304  26.690  13.059  1.00 94.50           C  
ATOM   2886  C   SER C 110       2.349  26.864  11.961  1.00 94.50           C  
ATOM   2887  CB  SER C 110       1.837  27.255  14.376  1.00 94.50           C  
ATOM   2888  O   SER C 110       2.802  27.980  11.699  1.00 94.50           O  
ATOM   2889  OG  SER C 110       3.039  26.605  14.752  1.00 94.50           O  
ATOM   2890  N   ALA C 111       2.701  25.772  11.322  1.00 90.09           N  
ATOM   2891  CA  ALA C 111       3.728  25.810  10.284  1.00 90.09           C  
ATOM   2892  C   ALA C 111       3.225  25.174   8.991  1.00 90.09           C  
ATOM   2893  CB  ALA C 111       4.994  25.103  10.763  1.00 90.09           C  
ATOM   2894  O   ALA C 111       2.268  24.395   9.006  1.00 90.09           O  
ATOM   2895  N   GLU C 112       3.811  25.597   7.911  1.00 84.39           N  
ATOM   2896  CA  GLU C 112       3.518  24.974   6.624  1.00 84.39           C  
ATOM   2897  C   GLU C 112       4.173  23.600   6.513  1.00 84.39           C  
ATOM   2898  CB  GLU C 112       3.984  25.872   5.474  1.00 84.39           C  
ATOM   2899  O   GLU C 112       4.947  23.204   7.387  1.00 84.39           O  
ATOM   2900  CG  GLU C 112       3.252  27.205   5.400  1.00 84.39           C  
ATOM   2901  CD  GLU C 112       3.693  28.067   4.228  1.00 84.39           C  
ATOM   2902  OE1 GLU C 112       3.289  29.250   4.159  1.00 84.39           O  
ATOM   2903  OE2 GLU C 112       4.449  27.555   3.372  1.00 84.39           O  
ATOM   2904  N   TYR C 113       3.721  22.945   5.453  1.00 81.81           N  
ATOM   2905  CA  TYR C 113       4.410  21.690   5.174  1.00 81.81           C  
ATOM   2906  C   TYR C 113       5.903  21.921   4.975  1.00 81.81           C  
ATOM   2907  CB  TYR C 113       3.817  21.015   3.933  1.00 81.81           C  
ATOM   2908  O   TYR C 113       6.306  22.834   4.250  1.00 81.81           O  
ATOM   2909  CG  TYR C 113       2.429  20.461   4.149  1.00 81.81           C  
ATOM   2910  CD1 TYR C 113       2.241  19.193   4.693  1.00 81.81           C  
ATOM   2911  CD2 TYR C 113       1.304  21.205   3.809  1.00 81.81           C  
ATOM   2912  CE1 TYR C 113       0.964  18.678   4.892  1.00 81.81           C  
ATOM   2913  CE2 TYR C 113       0.023  20.700   4.003  1.00 81.81           C  
ATOM   2914  OH  TYR C 113      -1.403  18.933   4.740  1.00 81.81           O  
ATOM   2915  CZ  TYR C 113      -0.137  19.438   4.545  1.00 81.81           C  
ATOM   2916  N   GLY C 114       6.692  21.168   5.768  1.00 69.73           N  
ATOM   2917  CA  GLY C 114       8.138  21.266   5.649  1.00 69.73           C  
ATOM   2918  C   GLY C 114       8.855  19.979   6.010  1.00 69.73           C  
ATOM   2919  O   GLY C 114       8.227  19.016   6.456  1.00 69.73           O  
ATOM   2920  N   GLN C 115      10.106  20.005   5.770  1.00 64.98           N  
ATOM   2921  CA  GLN C 115      10.940  18.834   6.019  1.00 64.98           C  
ATOM   2922  C   GLN C 115      10.860  18.402   7.480  1.00 64.98           C  
ATOM   2923  CB  GLN C 115      12.393  19.118   5.635  1.00 64.98           C  
ATOM   2924  O   GLN C 115      10.823  17.206   7.778  1.00 64.98           O  
ATOM   2925  CG  GLN C 115      13.315  17.916   5.785  1.00 64.98           C  
ATOM   2926  CD  GLN C 115      14.729  18.198   5.313  1.00 64.98           C  
ATOM   2927  NE2 GLN C 115      15.587  17.185   5.370  1.00 64.98           N  
ATOM   2928  OE1 GLN C 115      15.048  19.317   4.899  1.00 64.98           O  
ATOM   2929  N   PHE C 116      10.781  19.380   8.340  1.00 71.92           N  
ATOM   2930  CA  PHE C 116      10.845  19.067   9.763  1.00 71.92           C  
ATOM   2931  C   PHE C 116       9.493  19.292  10.428  1.00 71.92           C  
ATOM   2932  CB  PHE C 116      11.918  19.914  10.453  1.00 71.92           C  
ATOM   2933  O   PHE C 116       9.359  19.133  11.643  1.00 71.92           O  
ATOM   2934  CG  PHE C 116      13.294  19.746   9.868  1.00 71.92           C  
ATOM   2935  CD1 PHE C 116      13.995  18.558  10.034  1.00 71.92           C  
ATOM   2936  CD2 PHE C 116      13.888  20.777   9.152  1.00 71.92           C  
ATOM   2937  CE1 PHE C 116      15.269  18.399   9.494  1.00 71.92           C  
ATOM   2938  CE2 PHE C 116      15.161  20.626   8.609  1.00 71.92           C  
ATOM   2939  CZ  PHE C 116      15.850  19.437   8.782  1.00 71.92           C  
ATOM   2940  N   THR C 117       8.472  19.576   9.615  1.00 80.88           N  
ATOM   2941  CA  THR C 117       7.172  19.863  10.211  1.00 80.88           C  
ATOM   2942  C   THR C 117       6.093  18.967   9.610  1.00 80.88           C  
ATOM   2943  CB  THR C 117       6.783  21.340  10.017  1.00 80.88           C  
ATOM   2944  O   THR C 117       4.902  19.272   9.705  1.00 80.88           O  
ATOM   2945  CG2 THR C 117       7.717  22.262  10.794  1.00 80.88           C  
ATOM   2946  OG1 THR C 117       6.855  21.669   8.624  1.00 80.88           O  
ATOM   2947  N   THR C 118       6.605  17.984   8.929  1.00 78.34           N  
ATOM   2948  CA  THR C 118       5.671  17.091   8.253  1.00 78.34           C  
ATOM   2949  C   THR C 118       6.052  15.632   8.486  1.00 78.34           C  
ATOM   2950  CB  THR C 118       5.620  17.376   6.741  1.00 78.34           C  
ATOM   2951  O   THR C 118       7.236  15.304   8.592  1.00 78.34           O  
ATOM   2952  CG2 THR C 118       4.586  16.493   6.049  1.00 78.34           C  
ATOM   2953  OG1 THR C 118       5.274  18.751   6.531  1.00 78.34           O  
ATOM   2954  N   CYS C 119       5.113  14.787   8.660  1.00 75.29           N  
ATOM   2955  CA  CYS C 119       5.353  13.354   8.785  1.00 75.29           C  
ATOM   2956  C   CYS C 119       4.357  12.558   7.951  1.00 75.29           C  
ATOM   2957  CB  CYS C 119       5.266  12.922  10.249  1.00 75.29           C  
ATOM   2958  O   CYS C 119       3.365  13.109   7.469  1.00 75.29           O  
ATOM   2959  SG  CYS C 119       3.604  13.041  10.945  1.00 75.29           S  
ATOM   2960  N   PHE C 120       4.697  11.248   7.760  1.00 67.58           N  
ATOM   2961  CA  PHE C 120       3.795  10.355   7.041  1.00 67.58           C  
ATOM   2962  C   PHE C 120       2.867   9.630   8.009  1.00 67.58           C  
ATOM   2963  CB  PHE C 120       4.589   9.339   6.214  1.00 67.58           C  
ATOM   2964  O   PHE C 120       3.319   9.076   9.013  1.00 67.58           O  
ATOM   2965  CG  PHE C 120       4.879   9.794   4.810  1.00 67.58           C  
ATOM   2966  CD1 PHE C 120       3.925   9.660   3.809  1.00 67.58           C  
ATOM   2967  CD2 PHE C 120       6.108  10.357   4.490  1.00 67.58           C  
ATOM   2968  CE1 PHE C 120       4.190  10.080   2.508  1.00 67.58           C  
ATOM   2969  CE2 PHE C 120       6.381  10.779   3.192  1.00 67.58           C  
ATOM   2970  CZ  PHE C 120       5.421  10.639   2.202  1.00 67.58           C  
ATOM   2971  N   VAL C 121       1.530   9.704   7.626  1.00 72.64           N  
ATOM   2972  CA  VAL C 121       0.526   8.990   8.408  1.00 72.64           C  
ATOM   2973  C   VAL C 121      -0.489   8.337   7.472  1.00 72.64           C  
ATOM   2974  CB  VAL C 121      -0.194   9.930   9.401  1.00 72.64           C  
ATOM   2975  O   VAL C 121      -0.431   8.526   6.254  1.00 72.64           O  
ATOM   2976  CG1 VAL C 121       0.794  10.500  10.417  1.00 72.64           C  
ATOM   2977  CG2 VAL C 121      -0.904  11.056   8.651  1.00 72.64           C  
ATOM   2978  N   VAL C 122      -1.405   7.517   8.066  1.00 67.20           N  
ATOM   2979  CA  VAL C 122      -2.519   7.018   7.267  1.00 67.20           C  
ATOM   2980  C   VAL C 122      -3.625   8.070   7.208  1.00 67.20           C  
ATOM   2981  CB  VAL C 122      -3.075   5.692   7.832  1.00 67.20           C  
ATOM   2982  O   VAL C 122      -3.714   8.936   8.081  1.00 67.20           O  
ATOM   2983  CG1 VAL C 122      -2.049   4.570   7.685  1.00 67.20           C  
ATOM   2984  CG2 VAL C 122      -3.477   5.864   9.296  1.00 67.20           C  
ATOM   2985  N   ARG C 123      -4.470   8.063   6.227  1.00 76.71           N  
ATOM   2986  CA  ARG C 123      -5.462   9.089   5.922  1.00 76.71           C  
ATOM   2987  C   ARG C 123      -6.368   9.348   7.121  1.00 76.71           C  
ATOM   2988  CB  ARG C 123      -6.301   8.682   4.709  1.00 76.71           C  
ATOM   2989  O   ARG C 123      -6.695  10.498   7.422  1.00 76.71           O  
ATOM   2990  CG  ARG C 123      -7.295   9.743   4.264  1.00 76.71           C  
ATOM   2991  CD  ARG C 123      -6.594  10.965   3.688  1.00 76.71           C  
ATOM   2992  NE  ARG C 123      -5.858  10.641   2.470  1.00 76.71           N  
ATOM   2993  NH1 ARG C 123      -6.650  12.445   1.263  1.00 76.71           N  
ATOM   2994  NH2 ARG C 123      -5.191  10.964   0.296  1.00 76.71           N  
ATOM   2995  CZ  ARG C 123      -5.901  11.351   1.346  1.00 76.71           C  
ATOM   2996  N   LEU C 124      -6.740   8.319   7.821  1.00 82.87           N  
ATOM   2997  CA  LEU C 124      -7.643   8.507   8.952  1.00 82.87           C  
ATOM   2998  C   LEU C 124      -6.946   9.251  10.086  1.00 82.87           C  
ATOM   2999  CB  LEU C 124      -8.162   7.157   9.455  1.00 82.87           C  
ATOM   3000  O   LEU C 124      -7.573  10.048  10.789  1.00 82.87           O  
ATOM   3001  CG  LEU C 124      -9.417   7.196  10.327  1.00 82.87           C  
ATOM   3002  CD1 LEU C 124     -10.558   7.883   9.584  1.00 82.87           C  
ATOM   3003  CD2 LEU C 124      -9.819   5.786  10.748  1.00 82.87           C  
ATOM   3004  N   GLN C 125      -5.665   9.001  10.307  1.00 87.88           N  
ATOM   3005  CA  GLN C 125      -4.922   9.816  11.262  1.00 87.88           C  
ATOM   3006  C   GLN C 125      -4.926  11.286  10.851  1.00 87.88           C  
ATOM   3007  CB  GLN C 125      -3.484   9.312  11.395  1.00 87.88           C  
ATOM   3008  O   GLN C 125      -5.118  12.170  11.689  1.00 87.88           O  
ATOM   3009  CG  GLN C 125      -3.348   8.056  12.244  1.00 87.88           C  
ATOM   3010  CD  GLN C 125      -1.926   7.529  12.290  1.00 87.88           C  
ATOM   3011  NE2 GLN C 125      -1.498   7.079  13.464  1.00 87.88           N  
ATOM   3012  OE1 GLN C 125      -1.219   7.525  11.277  1.00 87.88           O  
ATOM   3013  N   PHE C 126      -4.683  11.447   9.528  1.00 90.46           N  
ATOM   3014  CA  PHE C 126      -4.750  12.795   8.977  1.00 90.46           C  
ATOM   3015  C   PHE C 126      -6.101  13.435   9.275  1.00 90.46           C  
ATOM   3016  CB  PHE C 126      -4.501  12.772   7.466  1.00 90.46           C  
ATOM   3017  O   PHE C 126      -6.164  14.542   9.812  1.00 90.46           O  
ATOM   3018  CG  PHE C 126      -4.778  14.086   6.785  1.00 90.46           C  
ATOM   3019  CD1 PHE C 126      -6.018  14.341   6.214  1.00 90.46           C  
ATOM   3020  CD2 PHE C 126      -3.796  15.066   6.718  1.00 90.46           C  
ATOM   3021  CE1 PHE C 126      -6.277  15.556   5.583  1.00 90.46           C  
ATOM   3022  CE2 PHE C 126      -4.047  16.283   6.090  1.00 90.46           C  
ATOM   3023  CZ  PHE C 126      -5.288  16.525   5.522  1.00 90.46           C  
ATOM   3024  N   TYR C 127      -7.181  12.793   9.035  1.00 94.96           N  
ATOM   3025  CA  TYR C 127      -8.518  13.315   9.298  1.00 94.96           C  
ATOM   3026  C   TYR C 127      -8.697  13.637  10.776  1.00 94.96           C  
ATOM   3027  CB  TYR C 127      -9.585  12.313   8.848  1.00 94.96           C  
ATOM   3028  O   TYR C 127      -9.223  14.695  11.129  1.00 94.96           O  
ATOM   3029  CG  TYR C 127      -9.763  12.247   7.350  1.00 94.96           C  
ATOM   3030  CD1 TYR C 127      -9.565  13.373   6.555  1.00 94.96           C  
ATOM   3031  CD2 TYR C 127     -10.130  11.059   6.728  1.00 94.96           C  
ATOM   3032  CE1 TYR C 127      -9.729  13.318   5.175  1.00 94.96           C  
ATOM   3033  CE2 TYR C 127     -10.297  10.991   5.348  1.00 94.96           C  
ATOM   3034  OH  TYR C 127     -10.259  12.063   3.216  1.00 94.96           O  
ATOM   3035  CZ  TYR C 127     -10.095  12.124   4.582  1.00 94.96           C  
ATOM   3036  N   ALA C 128      -8.232  12.724  11.607  1.00 96.41           N  
ATOM   3037  CA  ALA C 128      -8.383  12.933  13.044  1.00 96.41           C  
ATOM   3038  C   ALA C 128      -7.727  14.240  13.480  1.00 96.41           C  
ATOM   3039  CB  ALA C 128      -7.788  11.759  13.818  1.00 96.41           C  
ATOM   3040  O   ALA C 128      -8.367  15.081  14.116  1.00 96.41           O  
ATOM   3041  N   PHE C 129      -6.533  14.480  13.049  1.00 97.37           N  
ATOM   3042  CA  PHE C 129      -5.788  15.660  13.473  1.00 97.37           C  
ATOM   3043  C   PHE C 129      -6.327  16.913  12.792  1.00 97.37           C  
ATOM   3044  CB  PHE C 129      -4.297  15.496  13.166  1.00 97.37           C  
ATOM   3045  O   PHE C 129      -6.583  17.923  13.451  1.00 97.37           O  
ATOM   3046  CG  PHE C 129      -3.537  14.752  14.231  1.00 97.37           C  
ATOM   3047  CD1 PHE C 129      -2.999  15.426  15.320  1.00 97.37           C  
ATOM   3048  CD2 PHE C 129      -3.359  13.377  14.142  1.00 97.37           C  
ATOM   3049  CE1 PHE C 129      -2.295  14.740  16.308  1.00 97.37           C  
ATOM   3050  CE2 PHE C 129      -2.657  12.685  15.124  1.00 97.37           C  
ATOM   3051  CZ  PHE C 129      -2.125  13.368  16.206  1.00 97.37           C  
ATOM   3052  N   GLU C 130      -6.560  16.853  11.505  1.00 97.41           N  
ATOM   3053  CA  GLU C 130      -6.919  18.058  10.765  1.00 97.41           C  
ATOM   3054  C   GLU C 130      -8.359  18.474  11.052  1.00 97.41           C  
ATOM   3055  CB  GLU C 130      -6.722  17.845   9.262  1.00 97.41           C  
ATOM   3056  O   GLU C 130      -8.670  19.666  11.094  1.00 97.41           O  
ATOM   3057  CG  GLU C 130      -5.267  17.894   8.819  1.00 97.41           C  
ATOM   3058  CD  GLU C 130      -4.619  19.251   9.037  1.00 97.41           C  
ATOM   3059  OE1 GLU C 130      -3.547  19.316   9.681  1.00 97.41           O  
ATOM   3060  OE2 GLU C 130      -5.187  20.259   8.560  1.00 97.41           O  
ATOM   3061  N   ILE C 131      -9.190  17.520  11.305  1.00 97.88           N  
ATOM   3062  CA  ILE C 131     -10.546  17.862  11.721  1.00 97.88           C  
ATOM   3063  C   ILE C 131     -10.507  18.572  13.073  1.00 97.88           C  
ATOM   3064  CB  ILE C 131     -11.446  16.609  11.800  1.00 97.88           C  
ATOM   3065  O   ILE C 131     -11.161  19.602  13.259  1.00 97.88           O  
ATOM   3066  CG1 ILE C 131     -11.791  16.110  10.392  1.00 97.88           C  
ATOM   3067  CG2 ILE C 131     -12.717  16.907  12.601  1.00 97.88           C  
ATOM   3068  CD1 ILE C 131     -12.419  14.723  10.363  1.00 97.88           C  
ATOM   3069  N   ALA C 132      -9.740  18.032  14.017  1.00 97.86           N  
ATOM   3070  CA  ALA C 132      -9.587  18.673  15.321  1.00 97.86           C  
ATOM   3071  C   ALA C 132      -8.989  20.070  15.178  1.00 97.86           C  
ATOM   3072  CB  ALA C 132      -8.716  17.816  16.236  1.00 97.86           C  
ATOM   3073  O   ALA C 132      -9.471  21.024  15.792  1.00 97.86           O  
ATOM   3074  N   ARG C 133      -8.005  20.206  14.366  1.00 98.16           N  
ATOM   3075  CA  ARG C 133      -7.368  21.501  14.153  1.00 98.16           C  
ATOM   3076  C   ARG C 133      -8.345  22.497  13.538  1.00 98.16           C  
ATOM   3077  CB  ARG C 133      -6.136  21.355  13.257  1.00 98.16           C  
ATOM   3078  O   ARG C 133      -8.399  23.658  13.951  1.00 98.16           O  
ATOM   3079  CG  ARG C 133      -4.945  20.709  13.948  1.00 98.16           C  
ATOM   3080  CD  ARG C 133      -3.784  20.494  12.987  1.00 98.16           C  
ATOM   3081  NE  ARG C 133      -2.598  19.998  13.678  1.00 98.16           N  
ATOM   3082  NH1 ARG C 133      -1.374  19.636  11.753  1.00 98.16           N  
ATOM   3083  NH2 ARG C 133      -0.460  19.167  13.802  1.00 98.16           N  
ATOM   3084  CZ  ARG C 133      -1.480  19.601  13.076  1.00 98.16           C  
ATOM   3085  N   ASN C 134      -9.086  22.069  12.607  1.00 97.70           N  
ATOM   3086  CA  ASN C 134     -10.070  22.942  11.976  1.00 97.70           C  
ATOM   3087  C   ASN C 134     -11.151  23.373  12.963  1.00 97.70           C  
ATOM   3088  CB  ASN C 134     -10.702  22.253  10.765  1.00 97.70           C  
ATOM   3089  O   ASN C 134     -11.528  24.546  13.005  1.00 97.70           O  
ATOM   3090  CG  ASN C 134      -9.749  22.149   9.590  1.00 97.70           C  
ATOM   3091  ND2 ASN C 134     -10.114  21.342   8.600  1.00 97.70           N  
ATOM   3092  OD1 ASN C 134      -8.694  22.788   9.572  1.00 97.70           O  
ATOM   3093  N   LYS C 135     -11.601  22.460  13.794  1.00 97.33           N  
ATOM   3094  CA  LYS C 135     -12.633  22.765  14.780  1.00 97.33           C  
ATOM   3095  C   LYS C 135     -12.137  23.789  15.797  1.00 97.33           C  
ATOM   3096  CB  LYS C 135     -13.086  21.492  15.496  1.00 97.33           C  
ATOM   3097  O   LYS C 135     -12.906  24.634  16.260  1.00 97.33           O  
ATOM   3098  CG  LYS C 135     -14.075  20.652  14.701  1.00 97.33           C  
ATOM   3099  CD  LYS C 135     -14.607  19.486  15.524  1.00 97.33           C  
ATOM   3100  CE  LYS C 135     -15.672  18.706  14.766  1.00 97.33           C  
ATOM   3101  NZ  LYS C 135     -17.029  19.304  14.944  1.00 97.33           N  
ATOM   3102  N   HIS C 136     -10.907  23.734  16.079  1.00 97.60           N  
ATOM   3103  CA  HIS C 136     -10.360  24.631  17.091  1.00 97.60           C  
ATOM   3104  C   HIS C 136      -9.770  25.885  16.454  1.00 97.60           C  
ATOM   3105  CB  HIS C 136      -9.295  23.913  17.923  1.00 97.60           C  
ATOM   3106  O   HIS C 136      -9.139  26.694  17.138  1.00 97.60           O  
ATOM   3107  CG  HIS C 136      -9.849  22.850  18.817  1.00 97.60           C  
ATOM   3108  CD2 HIS C 136      -9.682  21.507  18.810  1.00 97.60           C  
ATOM   3109  ND1 HIS C 136     -10.690  23.129  19.873  1.00 97.60           N  
ATOM   3110  CE1 HIS C 136     -11.016  22.000  20.478  1.00 97.60           C  
ATOM   3111  NE2 HIS C 136     -10.418  21.000  19.853  1.00 97.60           N  
ATOM   3112  N   GLY C 137      -9.922  25.980  15.186  1.00 97.47           N  
ATOM   3113  CA  GLY C 137      -9.496  27.165  14.459  1.00 97.47           C  
ATOM   3114  C   GLY C 137      -7.989  27.269  14.319  1.00 97.47           C  
ATOM   3115  O   GLY C 137      -7.454  28.360  14.108  1.00 97.47           O  
ATOM   3116  N   LEU C 138      -7.300  26.180  14.438  1.00 97.55           N  
ATOM   3117  CA  LEU C 138      -5.841  26.187  14.432  1.00 97.55           C  
ATOM   3118  C   LEU C 138      -5.304  26.371  13.017  1.00 97.55           C  
ATOM   3119  CB  LEU C 138      -5.298  24.887  15.032  1.00 97.55           C  
ATOM   3120  O   LEU C 138      -4.142  26.740  12.833  1.00 97.55           O  
ATOM   3121  CG  LEU C 138      -5.581  24.655  16.517  1.00 97.55           C  
ATOM   3122  CD1 LEU C 138      -5.086  23.277  16.943  1.00 97.55           C  
ATOM   3123  CD2 LEU C 138      -4.933  25.747  17.363  1.00 97.55           C  
ATOM   3124  N   ASN C 139      -6.128  26.117  12.023  1.00 96.89           N  
ATOM   3125  CA  ASN C 139      -5.686  26.246  10.639  1.00 96.89           C  
ATOM   3126  C   ASN C 139      -6.149  27.563  10.023  1.00 96.89           C  
ATOM   3127  CB  ASN C 139      -6.187  25.065   9.804  1.00 96.89           C  
ATOM   3128  O   ASN C 139      -5.825  27.864   8.873  1.00 96.89           O  
ATOM   3129  CG  ASN C 139      -5.410  23.791  10.071  1.00 96.89           C  
ATOM   3130  ND2 ASN C 139      -6.087  22.653   9.976  1.00 96.89           N  
ATOM   3131  OD1 ASN C 139      -4.211  23.829  10.361  1.00 96.89           O  
ATOM   3132  N   ASP C 140      -6.871  28.449  10.734  1.00 97.03           N  
ATOM   3133  CA  ASP C 140      -7.498  29.653  10.196  1.00 97.03           C  
ATOM   3134  C   ASP C 140      -6.447  30.682   9.783  1.00 97.03           C  
ATOM   3135  CB  ASP C 140      -8.456  30.263  11.221  1.00 97.03           C  
ATOM   3136  O   ASP C 140      -6.688  31.499   8.892  1.00 97.03           O  
ATOM   3137  CG  ASP C 140      -9.741  29.469  11.377  1.00 97.03           C  
ATOM   3138  OD1 ASP C 140      -9.932  28.468  10.653  1.00 97.03           O  
ATOM   3139  OD2 ASP C 140     -10.573  29.850  12.229  1.00 97.03           O  
ATOM   3140  N   TRP C 141      -5.257  30.587  10.379  1.00 95.88           N  
ATOM   3141  CA  TRP C 141      -4.207  31.557  10.086  1.00 95.88           C  
ATOM   3142  C   TRP C 141      -3.729  31.423   8.644  1.00 95.88           C  
ATOM   3143  CB  TRP C 141      -3.028  31.380  11.047  1.00 95.88           C  
ATOM   3144  O   TRP C 141      -3.098  32.336   8.105  1.00 95.88           O  
ATOM   3145  CG  TRP C 141      -2.324  30.063  10.911  1.00 95.88           C  
ATOM   3146  CD1 TRP C 141      -2.620  28.900  11.566  1.00 95.88           C  
ATOM   3147  CD2 TRP C 141      -1.202  29.777  10.071  1.00 95.88           C  
ATOM   3148  CE2 TRP C 141      -0.870  28.418  10.266  1.00 95.88           C  
ATOM   3149  CE3 TRP C 141      -0.446  30.538   9.170  1.00 95.88           C  
ATOM   3150  NE1 TRP C 141      -1.749  27.907  11.182  1.00 95.88           N  
ATOM   3151  CH2 TRP C 141       0.913  28.571   8.717  1.00 95.88           C  
ATOM   3152  CZ2 TRP C 141       0.189  27.804   9.592  1.00 95.88           C  
ATOM   3153  CZ3 TRP C 141       0.607  29.925   8.500  1.00 95.88           C  
ATOM   3154  N   ILE C 142      -4.104  30.302   7.953  1.00 92.76           N  
ATOM   3155  CA  ILE C 142      -3.562  29.982   6.637  1.00 92.76           C  
ATOM   3156  C   ILE C 142      -4.325  30.753   5.562  1.00 92.76           C  
ATOM   3157  CB  ILE C 142      -3.625  28.464   6.354  1.00 92.76           C  
ATOM   3158  O   ILE C 142      -3.779  31.048   4.496  1.00 92.76           O  
ATOM   3159  CG1 ILE C 142      -2.766  27.696   7.366  1.00 92.76           C  
ATOM   3160  CG2 ILE C 142      -3.182  28.163   4.919  1.00 92.76           C  
ATOM   3161  CD1 ILE C 142      -2.959  26.186   7.322  1.00 92.76           C  
ATOM   3162  N   VAL C 143      -5.525  31.124   5.913  1.00 94.02           N  
ATOM   3163  CA  VAL C 143      -6.353  31.803   4.921  1.00 94.02           C  
ATOM   3164  C   VAL C 143      -5.632  33.049   4.412  1.00 94.02           C  
ATOM   3165  CB  VAL C 143      -7.734  32.185   5.501  1.00 94.02           C  
ATOM   3166  O   VAL C 143      -5.125  33.848   5.204  1.00 94.02           O  
ATOM   3167  CG1 VAL C 143      -8.522  33.032   4.503  1.00 94.02           C  
ATOM   3168  CG2 VAL C 143      -8.518  30.931   5.880  1.00 94.02           C  
ATOM   3169  N   GLY C 144      -5.545  33.153   3.077  1.00 87.21           N  
ATOM   3170  CA  GLY C 144      -4.940  34.319   2.453  1.00 87.21           C  
ATOM   3171  C   GLY C 144      -3.447  34.171   2.232  1.00 87.21           C  
ATOM   3172  O   GLY C 144      -2.816  35.035   1.620  1.00 87.21           O  
ATOM   3173  N   GLN C 145      -2.875  33.110   2.855  1.00 74.19           N  
ATOM   3174  CA  GLN C 145      -1.445  32.880   2.676  1.00 74.19           C  
ATOM   3175  C   GLN C 145      -1.129  32.468   1.241  1.00 74.19           C  
ATOM   3176  CB  GLN C 145      -0.947  31.812   3.651  1.00 74.19           C  
ATOM   3177  O   GLN C 145      -1.898  31.734   0.617  1.00 74.19           O  
ATOM   3178  CG  GLN C 145      -0.894  32.278   5.100  1.00 74.19           C  
ATOM   3179  CD  GLN C 145       0.214  33.284   5.353  1.00 74.19           C  
ATOM   3180  NE2 GLN C 145       0.153  33.957   6.497  1.00 74.19           N  
ATOM   3181  OE1 GLN C 145       1.117  33.453   4.528  1.00 74.19           O  
ATOM   3182  N   LYS C 146      -0.392  33.329   0.503  1.00 60.43           N  
ATOM   3183  CA  LYS C 146       0.003  33.037  -0.872  1.00 60.43           C  
ATOM   3184  C   LYS C 146       1.180  32.067  -0.912  1.00 60.43           C  
ATOM   3185  CB  LYS C 146       0.360  34.326  -1.614  1.00 60.43           C  
ATOM   3186  O   LYS C 146       2.079  32.139  -0.071  1.00 60.43           O  
ATOM   3187  CG  LYS C 146      -0.838  35.207  -1.935  1.00 60.43           C  
ATOM   3188  CD  LYS C 146      -0.443  36.390  -2.810  1.00 60.43           C  
ATOM   3189  CE  LYS C 146      -1.637  37.284  -3.116  1.00 60.43           C  
ATOM   3190  NZ  LYS C 146      -1.257  38.440  -3.982  1.00 60.43           N  
TER    3191      LYS C 146                                                      
ENDMDL                                                                          
END                                                                             
