# Supplementary material for: Chp1 is a dedicated chaperone at the ribosome that safeguards eEF1A biogenesis
Source: Nat Commun. 2024 Feb 15;15:1382. doi: 10.1038/s41467-024-45645-w (PMC10869706; doi:10.1038/s41467-024-45645-w)
Supplement: Supplementary file 6 — Supplementary Data 3 [file 41467_2024_45645_MOESM6_ESM.zip › TEF1GTPase1250Chp1_5683f.result/TEF1GTPase1250Chp1_5683f_unrelaxed_rank_5_model_2.pdb]

MODEL     1                                                                     
ATOM      1  N   MET B   1      30.558 -17.630 -16.169  1.00 31.37           N  
ATOM      2  CA  MET B   1      30.375 -16.466 -15.307  1.00 31.37           C  
ATOM      3  C   MET B   1      28.897 -16.119 -15.167  1.00 31.37           C  
ATOM      4  CB  MET B   1      31.146 -15.264 -15.855  1.00 31.37           C  
ATOM      5  O   MET B   1      28.234 -15.801 -16.156  1.00 31.37           O  
ATOM      6  CG  MET B   1      32.516 -15.075 -15.225  1.00 31.37           C  
ATOM      7  SD  MET B   1      33.333 -13.525 -15.771  1.00 31.37           S  
ATOM      8  CE  MET B   1      34.539 -13.310 -14.432  1.00 31.37           C  
ATOM      9  N   GLY B   2      28.126 -16.754 -14.279  1.00 37.39           N  
ATOM     10  CA  GLY B   2      26.691 -16.585 -14.108  1.00 37.39           C  
ATOM     11  C   GLY B   2      26.262 -15.131 -14.070  1.00 37.39           C  
ATOM     12  O   GLY B   2      26.997 -14.273 -13.576  1.00 37.39           O  
ATOM     13  N   LYS B   3      25.721 -14.635 -15.132  1.00 49.31           N  
ATOM     14  CA  LYS B   3      25.204 -13.271 -15.205  1.00 49.31           C  
ATOM     15  C   LYS B   3      24.607 -12.837 -13.869  1.00 49.31           C  
ATOM     16  CB  LYS B   3      24.154 -13.153 -16.311  1.00 49.31           C  
ATOM     17  O   LYS B   3      23.832 -13.577 -13.260  1.00 49.31           O  
ATOM     18  CG  LYS B   3      24.644 -12.424 -17.553  1.00 49.31           C  
ATOM     19  CD  LYS B   3      23.539 -12.290 -18.594  1.00 49.31           C  
ATOM     20  CE  LYS B   3      24.041 -11.603 -19.857  1.00 49.31           C  
ATOM     21  NZ  LYS B   3      22.978 -11.525 -20.904  1.00 49.31           N  
ATOM     22  N   GLU B   4      25.319 -12.006 -13.166  1.00 64.22           N  
ATOM     23  CA  GLU B   4      24.858 -11.457 -11.894  1.00 64.22           C  
ATOM     24  C   GLU B   4      23.435 -10.917 -12.009  1.00 64.22           C  
ATOM     25  CB  GLU B   4      25.802 -10.352 -11.412  1.00 64.22           C  
ATOM     26  O   GLU B   4      23.139 -10.116 -12.898  1.00 64.22           O  
ATOM     27  CG  GLU B   4      26.769 -10.801 -10.326  1.00 64.22           C  
ATOM     28  CD  GLU B   4      27.635  -9.672  -9.790  1.00 64.22           C  
ATOM     29  OE1 GLU B   4      28.389  -9.895  -8.815  1.00 64.22           O  
ATOM     30  OE2 GLU B   4      27.557  -8.554 -10.347  1.00 64.22           O  
ATOM     31  N   LYS B   5      22.500 -11.645 -11.529  1.00 68.79           N  
ATOM     32  CA  LYS B   5      21.096 -11.245 -11.543  1.00 68.79           C  
ATOM     33  C   LYS B   5      20.888  -9.941 -10.779  1.00 68.79           C  
ATOM     34  CB  LYS B   5      20.218 -12.347 -10.947  1.00 68.79           C  
ATOM     35  O   LYS B   5      21.496  -9.726  -9.729  1.00 68.79           O  
ATOM     36  CG  LYS B   5      20.174 -13.621 -11.778  1.00 68.79           C  
ATOM     37  CD  LYS B   5      19.164 -14.616 -11.222  1.00 68.79           C  
ATOM     38  CE  LYS B   5      19.076 -15.867 -12.086  1.00 68.79           C  
ATOM     39  NZ  LYS B   5      18.061 -16.831 -11.565  1.00 68.79           N  
ATOM     40  N   SER B   6      20.179  -9.014 -11.432  1.00 75.58           N  
ATOM     41  CA  SER B   6      19.797  -7.776 -10.762  1.00 75.58           C  
ATOM     42  C   SER B   6      18.835  -8.045  -9.609  1.00 75.58           C  
ATOM     43  CB  SER B   6      19.157  -6.804 -11.755  1.00 75.58           C  
ATOM     44  O   SER B   6      18.094  -9.029  -9.629  1.00 75.58           O  
ATOM     45  OG  SER B   6      19.497  -7.149 -13.087  1.00 75.58           O  
ATOM     46  N   HIS B   7      18.875  -7.206  -8.655  1.00 69.70           N  
ATOM     47  CA  HIS B   7      18.060  -7.352  -7.454  1.00 69.70           C  
ATOM     48  C   HIS B   7      16.816  -6.473  -7.523  1.00 69.70           C  
ATOM     49  CB  HIS B   7      18.877  -7.010  -6.207  1.00 69.70           C  
ATOM     50  O   HIS B   7      16.895  -5.307  -7.917  1.00 69.70           O  
ATOM     51  CG  HIS B   7      18.135  -7.226  -4.926  1.00 69.70           C  
ATOM     52  CD2 HIS B   7      18.046  -8.312  -4.123  1.00 69.70           C  
ATOM     53  ND1 HIS B   7      17.364  -6.246  -4.339  1.00 69.70           N  
ATOM     54  CE1 HIS B   7      16.832  -6.722  -3.225  1.00 69.70           C  
ATOM     55  NE2 HIS B   7      17.230  -7.973  -3.071  1.00 69.70           N  
ATOM     56  N   ILE B   8      15.680  -7.145  -7.130  1.00 72.84           N  
ATOM     57  CA  ILE B   8      14.455  -6.359  -7.037  1.00 72.84           C  
ATOM     58  C   ILE B   8      13.754  -6.648  -5.711  1.00 72.84           C  
ATOM     59  CB  ILE B   8      13.505  -6.651  -8.220  1.00 72.84           C  
ATOM     60  O   ILE B   8      13.846  -7.759  -5.183  1.00 72.84           O  
ATOM     61  CG1 ILE B   8      13.180  -8.148  -8.287  1.00 72.84           C  
ATOM     62  CG2 ILE B   8      14.116  -6.164  -9.537  1.00 72.84           C  
ATOM     63  CD1 ILE B   8      12.038  -8.492  -9.234  1.00 72.84           C  
ATOM     64  N   ASN B   9      13.070  -5.586  -5.270  1.00 66.03           N  
ATOM     65  CA  ASN B   9      12.262  -5.696  -4.060  1.00 66.03           C  
ATOM     66  C   ASN B   9      10.770  -5.696  -4.380  1.00 66.03           C  
ATOM     67  CB  ASN B   9      12.597  -4.565  -3.085  1.00 66.03           C  
ATOM     68  O   ASN B   9      10.291  -4.840  -5.126  1.00 66.03           O  
ATOM     69  CG  ASN B   9      14.041  -4.597  -2.627  1.00 66.03           C  
ATOM     70  ND2 ASN B   9      14.723  -3.463  -2.735  1.00 66.03           N  
ATOM     71  OD1 ASN B   9      14.541  -5.633  -2.180  1.00 66.03           O  
ATOM     72  N   VAL B  10      10.092  -6.736  -3.780  1.00 71.87           N  
ATOM     73  CA  VAL B  10       8.653  -6.834  -4.001  1.00 71.87           C  
ATOM     74  C   VAL B  10       7.921  -6.799  -2.662  1.00 71.87           C  
ATOM     75  CB  VAL B  10       8.284  -8.118  -4.777  1.00 71.87           C  
ATOM     76  O   VAL B  10       8.388  -7.374  -1.676  1.00 71.87           O  
ATOM     77  CG1 VAL B  10       6.778  -8.189  -5.019  1.00 71.87           C  
ATOM     78  CG2 VAL B  10       9.044  -8.178  -6.101  1.00 71.87           C  
ATOM     79  N   VAL B  11       6.782  -6.096  -2.748  1.00 67.03           N  
ATOM     80  CA  VAL B  11       5.930  -6.062  -1.564  1.00 67.03           C  
ATOM     81  C   VAL B  11       4.594  -6.734  -1.870  1.00 67.03           C  
ATOM     82  CB  VAL B  11       5.699  -4.615  -1.072  1.00 67.03           C  
ATOM     83  O   VAL B  11       4.041  -6.564  -2.959  1.00 67.03           O  
ATOM     84  CG1 VAL B  11       4.954  -3.799  -2.127  1.00 67.03           C  
ATOM     85  CG2 VAL B  11       4.930  -4.618   0.248  1.00 67.03           C  
ATOM     86  N   VAL B  12       4.151  -7.543  -0.996  1.00 66.53           N  
ATOM     87  CA  VAL B  12       2.873  -8.231  -1.156  1.00 66.53           C  
ATOM     88  C   VAL B  12       1.812  -7.557  -0.289  1.00 66.53           C  
ATOM     89  CB  VAL B  12       2.986  -9.728  -0.793  1.00 66.53           C  
ATOM     90  O   VAL B  12       2.000  -7.395   0.919  1.00 66.53           O  
ATOM     91  CG1 VAL B  12       1.654 -10.440  -1.019  1.00 66.53           C  
ATOM     92  CG2 VAL B  12       4.095 -10.392  -1.607  1.00 66.53           C  
ATOM     93  N   ILE B  13       0.700  -7.172  -1.026  1.00 65.46           N  
ATOM     94  CA  ILE B  13      -0.382  -6.465  -0.350  1.00 65.46           C  
ATOM     95  C   ILE B  13      -1.713  -7.152  -0.648  1.00 65.46           C  
ATOM     96  CB  ILE B  13      -0.438  -4.980  -0.773  1.00 65.46           C  
ATOM     97  O   ILE B  13      -1.851  -7.837  -1.665  1.00 65.46           O  
ATOM     98  CG1 ILE B  13      -0.476  -4.861  -2.301  1.00 65.46           C  
ATOM     99  CG2 ILE B  13       0.751  -4.208  -0.194  1.00 65.46           C  
ATOM    100  CD1 ILE B  13      -0.625  -3.434  -2.808  1.00 65.46           C  
ATOM    101  N   GLY B  14      -2.607  -7.059   0.332  1.00 60.37           N  
ATOM    102  CA  GLY B  14      -3.930  -7.639   0.163  1.00 60.37           C  
ATOM    103  C   GLY B  14      -4.772  -7.580   1.424  1.00 60.37           C  
ATOM    104  O   GLY B  14      -4.259  -7.289   2.506  1.00 60.37           O  
ATOM    105  N   HIS B  15      -6.017  -7.739   1.184  1.00 57.43           N  
ATOM    106  CA  HIS B  15      -6.923  -7.698   2.327  1.00 57.43           C  
ATOM    107  C   HIS B  15      -6.735  -8.918   3.223  1.00 57.43           C  
ATOM    108  CB  HIS B  15      -8.376  -7.612   1.856  1.00 57.43           C  
ATOM    109  O   HIS B  15      -6.146  -9.917   2.803  1.00 57.43           O  
ATOM    110  CG  HIS B  15      -8.895  -8.889   1.276  1.00 57.43           C  
ATOM    111  CD2 HIS B  15      -8.968  -9.319  -0.006  1.00 57.43           C  
ATOM    112  ND1 HIS B  15      -9.425  -9.898   2.051  1.00 57.43           N  
ATOM    113  CE1 HIS B  15      -9.801 -10.895   1.269  1.00 57.43           C  
ATOM    114  NE2 HIS B  15      -9.535 -10.569   0.016  1.00 57.43           N  
ATOM    115  N   VAL B  16      -7.352  -8.688   4.455  1.00 45.75           N  
ATOM    116  CA  VAL B  16      -7.315  -9.788   5.413  1.00 45.75           C  
ATOM    117  C   VAL B  16      -7.988 -11.020   4.812  1.00 45.75           C  
ATOM    118  CB  VAL B  16      -7.998  -9.404   6.745  1.00 45.75           C  
ATOM    119  O   VAL B  16      -9.022 -10.910   4.151  1.00 45.75           O  
ATOM    120  CG1 VAL B  16      -7.970 -10.576   7.724  1.00 45.75           C  
ATOM    121  CG2 VAL B  16      -7.324  -8.177   7.355  1.00 45.75           C  
ATOM    122  N   ASP B  17      -7.410 -12.099   4.816  1.00 47.35           N  
ATOM    123  CA  ASP B  17      -7.940 -13.395   4.403  1.00 47.35           C  
ATOM    124  C   ASP B  17      -7.844 -13.570   2.889  1.00 47.35           C  
ATOM    125  CB  ASP B  17      -9.392 -13.550   4.860  1.00 47.35           C  
ATOM    126  O   ASP B  17      -8.549 -14.398   2.309  1.00 47.35           O  
ATOM    127  CG  ASP B  17      -9.515 -13.947   6.320  1.00 47.35           C  
ATOM    128  OD1 ASP B  17      -8.535 -14.467   6.896  1.00 47.35           O  
ATOM    129  OD2 ASP B  17     -10.603 -13.740   6.900  1.00 47.35           O  
ATOM    130  N   SER B  18      -7.097 -12.723   2.277  1.00 53.66           N  
ATOM    131  CA  SER B  18      -6.924 -12.811   0.831  1.00 53.66           C  
ATOM    132  C   SER B  18      -6.025 -13.983   0.452  1.00 53.66           C  
ATOM    133  CB  SER B  18      -6.337 -11.510   0.281  1.00 53.66           C  
ATOM    134  O   SER B  18      -5.991 -14.396  -0.709  1.00 53.66           O  
ATOM    135  OG  SER B  18      -5.079 -11.235   0.873  1.00 53.66           O  
ATOM    136  N   GLY B  19      -5.401 -14.627   1.343  1.00 42.47           N  
ATOM    137  CA  GLY B  19      -4.453 -15.701   1.093  1.00 42.47           C  
ATOM    138  C   GLY B  19      -3.044 -15.205   0.832  1.00 42.47           C  
ATOM    139  O   GLY B  19      -2.250 -15.887   0.180  1.00 42.47           O  
ATOM    140  N   LYS B  20      -2.796 -13.981   1.234  1.00 52.10           N  
ATOM    141  CA  LYS B  20      -1.514 -13.322   1.004  1.00 52.10           C  
ATOM    142  C   LYS B  20      -0.364 -14.135   1.591  1.00 52.10           C  
ATOM    143  CB  LYS B  20      -1.520 -11.914   1.600  1.00 52.10           C  
ATOM    144  O   LYS B  20       0.615 -14.424   0.901  1.00 52.10           O  
ATOM    145  CG  LYS B  20      -0.285 -11.092   1.260  1.00 52.10           C  
ATOM    146  CD  LYS B  20      -0.246  -9.789   2.047  1.00 52.10           C  
ATOM    147  CE  LYS B  20       0.325  -8.649   1.214  1.00 52.10           C  
ATOM    148  NZ  LYS B  20       1.761  -8.877   0.874  1.00 52.10           N  
ATOM    149  N   SER B  21      -0.519 -14.433   2.867  1.00 39.90           N  
ATOM    150  CA  SER B  21       0.536 -15.166   3.560  1.00 39.90           C  
ATOM    151  C   SER B  21       0.737 -16.551   2.954  1.00 39.90           C  
ATOM    152  CB  SER B  21       0.212 -15.293   5.049  1.00 39.90           C  
ATOM    153  O   SER B  21       1.872 -17.001   2.786  1.00 39.90           O  
ATOM    154  OG  SER B  21       0.184 -14.019   5.669  1.00 39.90           O  
ATOM    155  N   THR B  22      -0.424 -17.119   2.655  1.00 37.22           N  
ATOM    156  CA  THR B  22      -0.356 -18.435   2.029  1.00 37.22           C  
ATOM    157  C   THR B  22       0.309 -18.347   0.659  1.00 37.22           C  
ATOM    158  CB  THR B  22      -1.756 -19.058   1.884  1.00 37.22           C  
ATOM    159  O   THR B  22       1.163 -19.171   0.324  1.00 37.22           O  
ATOM    160  CG2 THR B  22      -1.669 -20.497   1.387  1.00 37.22           C  
ATOM    161  OG1 THR B  22      -2.413 -19.044   3.158  1.00 37.22           O  
ATOM    162  N   THR B  23      -0.082 -17.383  -0.053  1.00 44.09           N  
ATOM    163  CA  THR B  23       0.492 -17.181  -1.379  1.00 44.09           C  
ATOM    164  C   THR B  23       1.980 -16.856  -1.280  1.00 44.09           C  
ATOM    165  CB  THR B  23      -0.233 -16.054  -2.136  1.00 44.09           C  
ATOM    166  O   THR B  23       2.795 -17.424  -2.011  1.00 44.09           O  
ATOM    167  CG2 THR B  23       0.337 -15.879  -3.540  1.00 44.09           C  
ATOM    168  OG1 THR B  23      -1.627 -16.372  -2.235  1.00 44.09           O  
ATOM    169  N   THR B  24       2.326 -15.965  -0.503  1.00 43.85           N  
ATOM    170  CA  THR B  24       3.720 -15.579  -0.315  1.00 43.85           C  
ATOM    171  C   THR B  24       4.553 -16.769   0.153  1.00 43.85           C  
ATOM    172  CB  THR B  24       3.849 -14.429   0.701  1.00 43.85           C  
ATOM    173  O   THR B  24       5.669 -16.980  -0.327  1.00 43.85           O  
ATOM    174  CG2 THR B  24       5.283 -13.913   0.769  1.00 43.85           C  
ATOM    175  OG1 THR B  24       2.985 -13.355   0.310  1.00 43.85           O  
ATOM    176  N   GLY B  25       4.097 -17.469   1.087  1.00 39.09           N  
ATOM    177  CA  GLY B  25       4.768 -18.666   1.568  1.00 39.09           C  
ATOM    178  C   GLY B  25       5.047 -19.675   0.470  1.00 39.09           C  
ATOM    179  O   GLY B  25       6.141 -20.239   0.401  1.00 39.09           O  
ATOM    180  N   HIS B  26       4.069 -19.834  -0.303  1.00 42.74           N  
ATOM    181  CA  HIS B  26       4.225 -20.766  -1.414  1.00 42.74           C  
ATOM    182  C   HIS B  26       5.282 -20.277  -2.399  1.00 42.74           C  
ATOM    183  CB  HIS B  26       2.891 -20.969  -2.134  1.00 42.74           C  
ATOM    184  O   HIS B  26       6.062 -21.074  -2.926  1.00 42.74           O  
ATOM    185  CG  HIS B  26       2.622 -22.392  -2.508  1.00 42.74           C  
ATOM    186  CD2 HIS B  26       3.372 -23.290  -3.189  1.00 42.74           C  
ATOM    187  ND1 HIS B  26       1.451 -23.040  -2.177  1.00 42.74           N  
ATOM    188  CE1 HIS B  26       1.495 -24.279  -2.638  1.00 42.74           C  
ATOM    189  NE2 HIS B  26       2.650 -24.455  -3.256  1.00 42.74           N  
ATOM    190  N   LEU B  27       5.161 -19.027  -2.659  1.00 44.62           N  
ATOM    191  CA  LEU B  27       6.132 -18.444  -3.578  1.00 44.62           C  
ATOM    192  C   LEU B  27       7.556 -18.665  -3.077  1.00 44.62           C  
ATOM    193  CB  LEU B  27       5.869 -16.947  -3.758  1.00 44.62           C  
ATOM    194  O   LEU B  27       8.444 -19.022  -3.855  1.00 44.62           O  
ATOM    195  CG  LEU B  27       5.349 -16.510  -5.129  1.00 44.62           C  
ATOM    196  CD1 LEU B  27       4.136 -15.599  -4.970  1.00 44.62           C  
ATOM    197  CD2 LEU B  27       6.449 -15.812  -5.920  1.00 44.62           C  
ATOM    198  N   ILE B  28       7.823 -18.434  -1.900  1.00 41.50           N  
ATOM    199  CA  ILE B  28       9.140 -18.587  -1.292  1.00 41.50           C  
ATOM    200  C   ILE B  28       9.573 -20.050  -1.357  1.00 41.50           C  
ATOM    201  CB  ILE B  28       9.148 -18.091   0.172  1.00 41.50           C  
ATOM    202  O   ILE B  28      10.724 -20.350  -1.681  1.00 41.50           O  
ATOM    203  CG1 ILE B  28       8.893 -16.580   0.225  1.00 41.50           C  
ATOM    204  CG2 ILE B  28      10.470 -18.448   0.856  1.00 41.50           C  
ATOM    205  CD1 ILE B  28       8.690 -16.036   1.632  1.00 41.50           C  
ATOM    206  N   TYR B  29       8.646 -20.875  -1.081  1.00 39.05           N  
ATOM    207  CA  TYR B  29       8.923 -22.307  -1.072  1.00 39.05           C  
ATOM    208  C   TYR B  29       9.280 -22.803  -2.468  1.00 39.05           C  
ATOM    209  CB  TYR B  29       7.717 -23.084  -0.535  1.00 39.05           C  
ATOM    210  O   TYR B  29      10.266 -23.523  -2.645  1.00 39.05           O  
ATOM    211  CG  TYR B  29       7.944 -24.574  -0.452  1.00 39.05           C  
ATOM    212  CD1 TYR B  29       7.434 -25.432  -1.424  1.00 39.05           C  
ATOM    213  CD2 TYR B  29       8.667 -25.128   0.599  1.00 39.05           C  
ATOM    214  CE1 TYR B  29       7.638 -26.806  -1.350  1.00 39.05           C  
ATOM    215  CE2 TYR B  29       8.878 -26.500   0.683  1.00 39.05           C  
ATOM    216  OH  TYR B  29       8.566 -28.689  -0.217  1.00 39.05           O  
ATOM    217  CZ  TYR B  29       8.361 -27.330  -0.295  1.00 39.05           C  
ATOM    218  N   LYS B  30       8.492 -22.481  -3.370  1.00 42.01           N  
ATOM    219  CA  LYS B  30       8.659 -22.980  -4.732  1.00 42.01           C  
ATOM    220  C   LYS B  30       9.881 -22.354  -5.400  1.00 42.01           C  
ATOM    221  CB  LYS B  30       7.407 -22.701  -5.564  1.00 42.01           C  
ATOM    222  O   LYS B  30      10.495 -22.963  -6.277  1.00 42.01           O  
ATOM    223  CG  LYS B  30       6.334 -23.773  -5.446  1.00 42.01           C  
ATOM    224  CD  LYS B  30       5.371 -23.733  -6.626  1.00 42.01           C  
ATOM    225  CE  LYS B  30       4.326 -24.836  -6.533  1.00 42.01           C  
ATOM    226  NZ  LYS B  30       3.483 -24.906  -7.764  1.00 42.01           N  
ATOM    227  N   CYS B  31      10.237 -21.101  -4.956  1.00 42.11           N  
ATOM    228  CA  CYS B  31      11.346 -20.398  -5.591  1.00 42.11           C  
ATOM    229  C   CYS B  31      12.659 -20.691  -4.876  1.00 42.11           C  
ATOM    230  CB  CYS B  31      11.087 -18.892  -5.606  1.00 42.11           C  
ATOM    231  O   CYS B  31      13.722 -20.245  -5.313  1.00 42.11           O  
ATOM    232  SG  CYS B  31       9.745 -18.394  -6.707  1.00 42.11           S  
ATOM    233  N   GLY B  32      12.805 -21.796  -4.032  1.00 38.37           N  
ATOM    234  CA  GLY B  32      14.023 -22.303  -3.418  1.00 38.37           C  
ATOM    235  C   GLY B  32      14.544 -21.415  -2.304  1.00 38.37           C  
ATOM    236  O   GLY B  32      15.749 -21.373  -2.049  1.00 38.37           O  
ATOM    237  N   GLY B  33      13.805 -20.507  -1.806  1.00 35.53           N  
ATOM    238  CA  GLY B  33      14.270 -19.587  -0.780  1.00 35.53           C  
ATOM    239  C   GLY B  33      14.545 -20.266   0.549  1.00 35.53           C  
ATOM    240  O   GLY B  33      15.190 -19.687   1.426  1.00 35.53           O  
ATOM    241  N   ILE B  34      14.039 -21.479   0.742  1.00 35.59           N  
ATOM    242  CA  ILE B  34      14.298 -22.249   1.954  1.00 35.59           C  
ATOM    243  C   ILE B  34      15.015 -23.549   1.596  1.00 35.59           C  
ATOM    244  CB  ILE B  34      12.992 -22.552   2.721  1.00 35.59           C  
ATOM    245  O   ILE B  34      14.672 -24.203   0.608  1.00 35.59           O  
ATOM    246  CG1 ILE B  34      12.281 -21.248   3.101  1.00 35.59           C  
ATOM    247  CG2 ILE B  34      13.279 -23.401   3.963  1.00 35.59           C  
ATOM    248  CD1 ILE B  34      10.902 -21.450   3.715  1.00 35.59           C  
ATOM    249  N   ASP B  35      16.341 -23.662   2.120  1.00 34.39           N  
ATOM    250  CA  ASP B  35      17.130 -24.872   1.910  1.00 34.39           C  
ATOM    251  C   ASP B  35      16.253 -26.119   1.986  1.00 34.39           C  
ATOM    252  CB  ASP B  35      18.261 -24.960   2.937  1.00 34.39           C  
ATOM    253  O   ASP B  35      15.387 -26.223   2.858  1.00 34.39           O  
ATOM    254  CG  ASP B  35      19.209 -26.117   2.676  1.00 34.39           C  
ATOM    255  OD1 ASP B  35      19.047 -27.191   3.296  1.00 34.39           O  
ATOM    256  OD2 ASP B  35      20.129 -25.953   1.845  1.00 34.39           O  
ATOM    257  N   LYS B  36      16.248 -26.912   0.959  1.00 39.54           N  
ATOM    258  CA  LYS B  36      15.509 -28.163   0.818  1.00 39.54           C  
ATOM    259  C   LYS B  36      15.542 -28.971   2.112  1.00 39.54           C  
ATOM    260  CB  LYS B  36      16.075 -28.995  -0.334  1.00 39.54           C  
ATOM    261  O   LYS B  36      14.534 -29.561   2.508  1.00 39.54           O  
ATOM    262  CG  LYS B  36      15.014 -29.594  -1.245  1.00 39.54           C  
ATOM    263  CD  LYS B  36      15.640 -30.391  -2.382  1.00 39.54           C  
ATOM    264  CE  LYS B  36      14.579 -31.056  -3.250  1.00 39.54           C  
ATOM    265  NZ  LYS B  36      15.188 -31.842  -4.364  1.00 39.54           N  
ATOM    266  N   ARG B  37      16.688 -29.019   2.805  1.00 36.66           N  
ATOM    267  CA  ARG B  37      16.863 -29.792   4.030  1.00 36.66           C  
ATOM    268  C   ARG B  37      15.979 -29.253   5.149  1.00 36.66           C  
ATOM    269  CB  ARG B  37      18.329 -29.781   4.468  1.00 36.66           C  
ATOM    270  O   ARG B  37      15.404 -30.024   5.920  1.00 36.66           O  
ATOM    271  CG  ARG B  37      19.120 -30.993   4.003  1.00 36.66           C  
ATOM    272  CD  ARG B  37      20.565 -30.940   4.480  1.00 36.66           C  
ATOM    273  NE  ARG B  37      21.343 -32.065   3.969  1.00 36.66           N  
ATOM    274  NH1 ARG B  37      23.317 -31.430   4.987  1.00 36.66           N  
ATOM    275  NH2 ARG B  37      23.242 -33.329   3.705  1.00 36.66           N  
ATOM    276  CZ  ARG B  37      22.632 -32.272   4.221  1.00 36.66           C  
ATOM    277  N   THR B  38      15.897 -27.915   5.200  1.00 37.96           N  
ATOM    278  CA  THR B  38      15.081 -27.243   6.204  1.00 37.96           C  
ATOM    279  C   THR B  38      13.597 -27.475   5.939  1.00 37.96           C  
ATOM    280  CB  THR B  38      15.369 -25.730   6.236  1.00 37.96           C  
ATOM    281  O   THR B  38      12.826 -27.721   6.869  1.00 37.96           O  
ATOM    282  CG2 THR B  38      14.856 -25.100   7.527  1.00 37.96           C  
ATOM    283  OG1 THR B  38      16.783 -25.516   6.142  1.00 37.96           O  
ATOM    284  N   ILE B  39      13.269 -27.589   4.737  1.00 37.82           N  
ATOM    285  CA  ILE B  39      11.897 -27.850   4.318  1.00 37.82           C  
ATOM    286  C   ILE B  39      11.505 -29.277   4.693  1.00 37.82           C  
ATOM    287  CB  ILE B  39      11.717 -27.627   2.799  1.00 37.82           C  
ATOM    288  O   ILE B  39      10.406 -29.513   5.201  1.00 37.82           O  
ATOM    289  CG1 ILE B  39      11.777 -26.131   2.469  1.00 37.82           C  
ATOM    290  CG2 ILE B  39      10.401 -28.243   2.315  1.00 37.82           C  
ATOM    291  CD1 ILE B  39      11.721 -25.824   0.978  1.00 37.82           C  
ATOM    292  N   GLU B  40      12.358 -30.145   4.363  1.00 42.41           N  
ATOM    293  CA  GLU B  40      12.099 -31.547   4.674  1.00 42.41           C  
ATOM    294  C   GLU B  40      11.912 -31.756   6.174  1.00 42.41           C  
ATOM    295  CB  GLU B  40      13.236 -32.432   4.157  1.00 42.41           C  
ATOM    296  O   GLU B  40      11.050 -32.528   6.596  1.00 42.41           O  
ATOM    297  CG  GLU B  40      13.053 -32.890   2.717  1.00 42.41           C  
ATOM    298  CD  GLU B  40      14.230 -33.695   2.190  1.00 42.41           C  
ATOM    299  OE1 GLU B  40      14.178 -34.158   1.028  1.00 42.41           O  
ATOM    300  OE2 GLU B  40      15.213 -33.866   2.946  1.00 42.41           O  
ATOM    301  N   LYS B  41      12.734 -31.040   6.925  1.00 44.44           N  
ATOM    302  CA  LYS B  41      12.646 -31.132   8.379  1.00 44.44           C  
ATOM    303  C   LYS B  41      11.297 -30.627   8.882  1.00 44.44           C  
ATOM    304  CB  LYS B  41      13.779 -30.344   9.037  1.00 44.44           C  
ATOM    305  O   LYS B  41      10.657 -31.273   9.715  1.00 44.44           O  
ATOM    306  CG  LYS B  41      13.951 -30.629  10.522  1.00 44.44           C  
ATOM    307  CD  LYS B  41      15.072 -29.792  11.126  1.00 44.44           C  
ATOM    308  CE  LYS B  41      15.128 -29.941  12.640  1.00 44.44           C  
ATOM    309  NZ  LYS B  41      16.235 -29.134  13.235  1.00 44.44           N  
ATOM    310  N   PHE B  42      10.937 -29.510   8.310  1.00 42.63           N  
ATOM    311  CA  PHE B  42       9.700 -28.904   8.790  1.00 42.63           C  
ATOM    312  C   PHE B  42       8.486 -29.657   8.258  1.00 42.63           C  
ATOM    313  CB  PHE B  42       9.626 -27.431   8.376  1.00 42.63           C  
ATOM    314  O   PHE B  42       7.466 -29.762   8.942  1.00 42.63           O  
ATOM    315  CG  PHE B  42      10.492 -26.523   9.208  1.00 42.63           C  
ATOM    316  CD1 PHE B  42      10.350 -26.478  10.589  1.00 42.63           C  
ATOM    317  CD2 PHE B  42      11.448 -25.714   8.608  1.00 42.63           C  
ATOM    318  CE1 PHE B  42      11.149 -25.638  11.362  1.00 42.63           C  
ATOM    319  CE2 PHE B  42      12.250 -24.873   9.373  1.00 42.63           C  
ATOM    320  CZ  PHE B  42      12.099 -24.835  10.750  1.00 42.63           C  
ATOM    321  N   GLU B  43       8.645 -30.193   7.088  1.00 43.05           N  
ATOM    322  CA  GLU B  43       7.607 -31.052   6.526  1.00 43.05           C  
ATOM    323  C   GLU B  43       7.379 -32.285   7.397  1.00 43.05           C  
ATOM    324  CB  GLU B  43       7.971 -31.475   5.101  1.00 43.05           C  
ATOM    325  O   GLU B  43       6.237 -32.696   7.613  1.00 43.05           O  
ATOM    326  CG  GLU B  43       7.248 -30.685   4.021  1.00 43.05           C  
ATOM    327  CD  GLU B  43       7.618 -31.117   2.611  1.00 43.05           C  
ATOM    328  OE1 GLU B  43       6.986 -30.636   1.643  1.00 43.05           O  
ATOM    329  OE2 GLU B  43       8.548 -31.944   2.474  1.00 43.05           O  
ATOM    330  N   LYS B  44       8.481 -32.866   7.734  1.00 45.72           N  
ATOM    331  CA  LYS B  44       8.389 -34.032   8.607  1.00 45.72           C  
ATOM    332  C   LYS B  44       7.742 -33.671   9.941  1.00 45.72           C  
ATOM    333  CB  LYS B  44       9.774 -34.637   8.843  1.00 45.72           C  
ATOM    334  O   LYS B  44       6.919 -34.426  10.463  1.00 45.72           O  
ATOM    335  CG  LYS B  44       9.848 -36.134   8.585  1.00 45.72           C  
ATOM    336  CD  LYS B  44      11.255 -36.672   8.812  1.00 45.72           C  
ATOM    337  CE  LYS B  44      11.324 -38.176   8.585  1.00 45.72           C  
ATOM    338  NZ  LYS B  44      12.708 -38.703   8.781  1.00 45.72           N  
ATOM    339  N   GLU B  45       8.096 -32.510  10.438  1.00 40.95           N  
ATOM    340  CA  GLU B  45       7.535 -32.050  11.704  1.00 40.95           C  
ATOM    341  C   GLU B  45       6.046 -31.743  11.569  1.00 40.95           C  
ATOM    342  CB  GLU B  45       8.283 -30.813  12.207  1.00 40.95           C  
ATOM    343  O   GLU B  45       5.258 -32.059  12.463  1.00 40.95           O  
ATOM    344  CG  GLU B  45       9.420 -31.131  13.168  1.00 40.95           C  
ATOM    345  CD  GLU B  45      10.179 -29.896  13.628  1.00 40.95           C  
ATOM    346  OE1 GLU B  45      11.188 -30.040  14.356  1.00 40.95           O  
ATOM    347  OE2 GLU B  45       9.762 -28.776  13.258  1.00 40.95           O  
ATOM    348  N   ALA B  46       5.758 -31.143  10.490  1.00 39.45           N  
ATOM    349  CA  ALA B  46       4.359 -30.834  10.204  1.00 39.45           C  
ATOM    350  C   ALA B  46       3.541 -32.110  10.023  1.00 39.45           C  
ATOM    351  CB  ALA B  46       4.252 -29.956   8.960  1.00 39.45           C  
ATOM    352  O   ALA B  46       2.415 -32.208  10.516  1.00 39.45           O  
ATOM    353  N   ALA B  47       4.029 -33.085   9.254  1.00 45.23           N  
ATOM    354  CA  ALA B  47       3.374 -34.373   9.048  1.00 45.23           C  
ATOM    355  C   ALA B  47       3.157 -35.097  10.373  1.00 45.23           C  
ATOM    356  CB  ALA B  47       4.195 -35.242   8.098  1.00 45.23           C  
ATOM    357  O   ALA B  47       2.108 -35.707  10.591  1.00 45.23           O  
ATOM    358  N   GLU B  48       4.164 -35.045  11.283  1.00 44.62           N  
ATOM    359  CA  GLU B  48       4.062 -35.707  12.580  1.00 44.62           C  
ATOM    360  C   GLU B  48       3.026 -35.025  13.468  1.00 44.62           C  
ATOM    361  CB  GLU B  48       5.423 -35.729  13.280  1.00 44.62           C  
ATOM    362  O   GLU B  48       2.391 -35.674  14.302  1.00 44.62           O  
ATOM    363  CG  GLU B  48       6.307 -36.898  12.870  1.00 44.62           C  
ATOM    364  CD  GLU B  48       7.677 -36.875  13.529  1.00 44.62           C  
ATOM    365  OE1 GLU B  48       8.480 -37.806  13.294  1.00 44.62           O  
ATOM    366  OE2 GLU B  48       7.950 -35.918  14.288  1.00 44.62           O  
ATOM    367  N   LEU B  49       2.892 -33.648  13.169  1.00 37.19           N  
ATOM    368  CA  LEU B  49       1.944 -32.894  13.982  1.00 37.19           C  
ATOM    369  C   LEU B  49       0.568 -32.866  13.326  1.00 37.19           C  
ATOM    370  CB  LEU B  49       2.446 -31.464  14.203  1.00 37.19           C  
ATOM    371  O   LEU B  49      -0.367 -32.263  13.860  1.00 37.19           O  
ATOM    372  CG  LEU B  49       3.384 -31.252  15.393  1.00 37.19           C  
ATOM    373  CD1 LEU B  49       4.435 -30.198  15.058  1.00 37.19           C  
ATOM    374  CD2 LEU B  49       2.592 -30.849  16.633  1.00 37.19           C  
ATOM    375  N   GLY B  50       0.266 -33.670  12.331  1.00 35.79           N  
ATOM    376  CA  GLY B  50      -1.009 -33.791  11.642  1.00 35.79           C  
ATOM    377  C   GLY B  50      -1.385 -32.546  10.860  1.00 35.79           C  
ATOM    378  O   GLY B  50      -2.563 -32.315  10.578  1.00 35.79           O  
ATOM    379  N   LYS B  51      -0.543 -31.597  10.771  1.00 34.08           N  
ATOM    380  CA  LYS B  51      -0.755 -30.317  10.101  1.00 34.08           C  
ATOM    381  C   LYS B  51      -0.196 -30.341   8.681  1.00 34.08           C  
ATOM    382  CB  LYS B  51      -0.113 -29.181  10.898  1.00 34.08           C  
ATOM    383  O   LYS B  51       0.275 -29.320   8.177  1.00 34.08           O  
ATOM    384  CG  LYS B  51      -0.796 -28.894  12.227  1.00 34.08           C  
ATOM    385  CD  LYS B  51      -0.402 -27.528  12.775  1.00 34.08           C  
ATOM    386  CE  LYS B  51      -1.110 -27.226  14.089  1.00 34.08           C  
ATOM    387  NZ  LYS B  51      -0.708 -25.899  14.642  1.00 34.08           N  
ATOM    388  N   GLY B  52      -0.137 -31.522   8.090  1.00 35.04           N  
ATOM    389  CA  GLY B  52       0.382 -31.699   6.743  1.00 35.04           C  
ATOM    390  C   GLY B  52      -0.227 -30.739   5.739  1.00 35.04           C  
ATOM    391  O   GLY B  52       0.457 -30.270   4.827  1.00 35.04           O  
ATOM    392  N   SER B  53      -1.531 -30.465   5.855  1.00 33.04           N  
ATOM    393  CA  SER B  53      -2.234 -29.649   4.870  1.00 33.04           C  
ATOM    394  C   SER B  53      -1.815 -28.186   4.964  1.00 33.04           C  
ATOM    395  CB  SER B  53      -3.747 -29.768   5.056  1.00 33.04           C  
ATOM    396  O   SER B  53      -2.045 -27.408   4.036  1.00 33.04           O  
ATOM    397  OG  SER B  53      -4.102 -29.591   6.416  1.00 33.04           O  
ATOM    398  N   PHE B  54      -1.431 -27.647   6.162  1.00 31.79           N  
ATOM    399  CA  PHE B  54      -1.017 -26.270   6.404  1.00 31.79           C  
ATOM    400  C   PHE B  54       0.503 -26.157   6.423  1.00 31.79           C  
ATOM    401  CB  PHE B  54      -1.598 -25.756   7.725  1.00 31.79           C  
ATOM    402  O   PHE B  54       1.059 -25.311   7.127  1.00 31.79           O  
ATOM    403  CG  PHE B  54      -2.975 -25.165   7.593  1.00 31.79           C  
ATOM    404  CD1 PHE B  54      -3.143 -23.820   7.284  1.00 31.79           C  
ATOM    405  CD2 PHE B  54      -4.103 -25.953   7.777  1.00 31.79           C  
ATOM    406  CE1 PHE B  54      -4.416 -23.270   7.161  1.00 31.79           C  
ATOM    407  CE2 PHE B  54      -5.379 -25.410   7.656  1.00 31.79           C  
ATOM    408  CZ  PHE B  54      -5.534 -24.068   7.349  1.00 31.79           C  
ATOM    409  N   LYS B  55       1.220 -27.052   5.600  1.00 37.18           N  
ATOM    410  CA  LYS B  55       2.667 -27.245   5.607  1.00 37.18           C  
ATOM    411  C   LYS B  55       3.400 -25.914   5.463  1.00 37.18           C  
ATOM    412  CB  LYS B  55       3.087 -28.198   4.487  1.00 37.18           C  
ATOM    413  O   LYS B  55       4.384 -25.662   6.161  1.00 37.18           O  
ATOM    414  CG  LYS B  55       2.174 -28.164   3.270  1.00 37.18           C  
ATOM    415  CD  LYS B  55       2.637 -29.140   2.196  1.00 37.18           C  
ATOM    416  CE  LYS B  55       1.716 -29.117   0.984  1.00 37.18           C  
ATOM    417  NZ  LYS B  55       2.156 -30.086  -0.064  1.00 37.18           N  
ATOM    418  N   TYR B  56       2.890 -25.124   4.571  1.00 35.89           N  
ATOM    419  CA  TYR B  56       3.627 -23.929   4.176  1.00 35.89           C  
ATOM    420  C   TYR B  56       3.491 -22.832   5.226  1.00 35.89           C  
ATOM    421  CB  TYR B  56       3.135 -23.417   2.819  1.00 35.89           C  
ATOM    422  O   TYR B  56       4.475 -22.177   5.579  1.00 35.89           O  
ATOM    423  CG  TYR B  56       3.571 -24.271   1.653  1.00 35.89           C  
ATOM    424  CD1 TYR B  56       4.883 -24.230   1.187  1.00 35.89           C  
ATOM    425  CD2 TYR B  56       2.673 -25.119   1.016  1.00 35.89           C  
ATOM    426  CE1 TYR B  56       5.289 -25.013   0.112  1.00 35.89           C  
ATOM    427  CE2 TYR B  56       3.068 -25.907  -0.060  1.00 35.89           C  
ATOM    428  OH  TYR B  56       4.773 -26.626  -1.569  1.00 35.89           O  
ATOM    429  CZ  TYR B  56       4.376 -25.848  -0.504  1.00 35.89           C  
ATOM    430  N   ALA B  57       2.317 -22.639   5.763  1.00 33.81           N  
ATOM    431  CA  ALA B  57       2.072 -21.654   6.813  1.00 33.81           C  
ATOM    432  C   ALA B  57       2.836 -22.007   8.086  1.00 33.81           C  
ATOM    433  CB  ALA B  57       0.577 -21.550   7.106  1.00 33.81           C  
ATOM    434  O   ALA B  57       3.380 -21.125   8.755  1.00 33.81           O  
ATOM    435  N   TRP B  58       2.908 -23.209   8.297  1.00 35.24           N  
ATOM    436  CA  TRP B  58       3.617 -23.684   9.481  1.00 35.24           C  
ATOM    437  C   TRP B  58       5.109 -23.390   9.377  1.00 35.24           C  
ATOM    438  CB  TRP B  58       3.392 -25.187   9.675  1.00 35.24           C  
ATOM    439  O   TRP B  58       5.731 -22.952  10.347  1.00 35.24           O  
ATOM    440  CG  TRP B  58       3.702 -25.675  11.058  1.00 35.24           C  
ATOM    441  CD1 TRP B  58       2.974 -25.451  12.193  1.00 35.24           C  
ATOM    442  CD2 TRP B  58       4.827 -26.467  11.452  1.00 35.24           C  
ATOM    443  CE2 TRP B  58       4.717 -26.687  12.843  1.00 35.24           C  
ATOM    444  CE3 TRP B  58       5.918 -27.013  10.763  1.00 35.24           C  
ATOM    445  NE1 TRP B  58       3.579 -26.057  13.270  1.00 35.24           N  
ATOM    446  CH2 TRP B  58       6.715 -27.955  12.860  1.00 35.24           C  
ATOM    447  CZ2 TRP B  58       5.658 -27.431  13.558  1.00 35.24           C  
ATOM    448  CZ3 TRP B  58       6.854 -27.754  11.476  1.00 35.24           C  
ATOM    449  N   VAL B  59       5.687 -23.699   8.227  1.00 37.21           N  
ATOM    450  CA  VAL B  59       7.106 -23.430   8.016  1.00 37.21           C  
ATOM    451  C   VAL B  59       7.381 -21.939   8.196  1.00 37.21           C  
ATOM    452  CB  VAL B  59       7.569 -23.892   6.616  1.00 37.21           C  
ATOM    453  O   VAL B  59       8.360 -21.556   8.841  1.00 37.21           O  
ATOM    454  CG1 VAL B  59       9.000 -23.434   6.342  1.00 37.21           C  
ATOM    455  CG2 VAL B  59       7.457 -25.410   6.491  1.00 37.21           C  
ATOM    456  N   LEU B  60       6.473 -21.155   7.808  1.00 38.07           N  
ATOM    457  CA  LEU B  60       6.613 -19.710   7.946  1.00 38.07           C  
ATOM    458  C   LEU B  60       6.498 -19.289   9.407  1.00 38.07           C  
ATOM    459  CB  LEU B  60       5.554 -18.986   7.110  1.00 38.07           C  
ATOM    460  O   LEU B  60       7.257 -18.438   9.875  1.00 38.07           O  
ATOM    461  CG  LEU B  60       5.973 -18.569   5.699  1.00 38.07           C  
ATOM    462  CD1 LEU B  60       4.746 -18.404   4.809  1.00 38.07           C  
ATOM    463  CD2 LEU B  60       6.787 -17.280   5.741  1.00 38.07           C  
ATOM    464  N   ASP B  61       5.509 -19.820  10.064  1.00 35.52           N  
ATOM    465  CA  ASP B  61       5.328 -19.496  11.475  1.00 35.52           C  
ATOM    466  C   ASP B  61       6.546 -19.914  12.295  1.00 35.52           C  
ATOM    467  CB  ASP B  61       4.069 -20.171  12.023  1.00 35.52           C  
ATOM    468  O   ASP B  61       6.981 -19.183  13.188  1.00 35.52           O  
ATOM    469  CG  ASP B  61       2.933 -19.194  12.273  1.00 35.52           C  
ATOM    470  OD1 ASP B  61       3.107 -17.981  12.025  1.00 35.52           O  
ATOM    471  OD2 ASP B  61       1.857 -19.640  12.725  1.00 35.52           O  
ATOM    472  N   LYS B  62       7.025 -21.155  11.986  1.00 36.50           N  
ATOM    473  CA  LYS B  62       8.194 -21.633  12.718  1.00 36.50           C  
ATOM    474  C   LYS B  62       9.429 -20.799  12.387  1.00 36.50           C  
ATOM    475  CB  LYS B  62       8.458 -23.107  12.407  1.00 36.50           C  
ATOM    476  O   LYS B  62      10.254 -20.528  13.261  1.00 36.50           O  
ATOM    477  CG  LYS B  62       7.797 -24.073  13.379  1.00 36.50           C  
ATOM    478  CD  LYS B  62       8.751 -24.484  14.494  1.00 36.50           C  
ATOM    479  CE  LYS B  62       8.090 -25.447  15.470  1.00 36.50           C  
ATOM    480  NZ  LYS B  62       9.042 -25.910  16.523  1.00 36.50           N  
ATOM    481  N   LEU B  63       9.531 -20.420  11.166  1.00 34.81           N  
ATOM    482  CA  LEU B  63      10.618 -19.522  10.788  1.00 34.81           C  
ATOM    483  C   LEU B  63      10.473 -18.172  11.482  1.00 34.81           C  
ATOM    484  CB  LEU B  63      10.651 -19.329   9.270  1.00 34.81           C  
ATOM    485  O   LEU B  63      11.464 -17.588  11.927  1.00 34.81           O  
ATOM    486  CG  LEU B  63      11.479 -20.341   8.476  1.00 34.81           C  
ATOM    487  CD1 LEU B  63      10.967 -20.434   7.042  1.00 34.81           C  
ATOM    488  CD2 LEU B  63      12.955 -19.960   8.498  1.00 34.81           C  
ATOM    489  N   LYS B  64       9.260 -17.687  11.613  1.00 33.75           N  
ATOM    490  CA  LYS B  64       8.981 -16.492  12.404  1.00 33.75           C  
ATOM    491  C   LYS B  64       9.392 -16.688  13.860  1.00 33.75           C  
ATOM    492  CB  LYS B  64       7.497 -16.130  12.323  1.00 33.75           C  
ATOM    493  O   LYS B  64       9.981 -15.793  14.470  1.00 33.75           O  
ATOM    494  CG  LYS B  64       7.234 -14.649  12.089  1.00 33.75           C  
ATOM    495  CD  LYS B  64       5.744 -14.362  11.950  1.00 33.75           C  
ATOM    496  CE  LYS B  64       5.477 -12.877  11.745  1.00 33.75           C  
ATOM    497  NZ  LYS B  64       4.016 -12.587  11.634  1.00 33.75           N  
ATOM    498  N   ALA B  65       8.923 -17.751  14.447  1.00 32.91           N  
ATOM    499  CA  ALA B  65       9.228 -18.059  15.842  1.00 32.91           C  
ATOM    500  C   ALA B  65      10.735 -18.165  16.063  1.00 32.91           C  
ATOM    501  CB  ALA B  65       8.539 -19.354  16.264  1.00 32.91           C  
ATOM    502  O   ALA B  65      11.249 -17.725  17.094  1.00 32.91           O  
ATOM    503  N   GLU B  66      11.415 -18.825  15.218  1.00 29.65           N  
ATOM    504  CA  GLU B  66      12.864 -18.939  15.349  1.00 29.65           C  
ATOM    505  C   GLU B  66      13.539 -17.576  15.226  1.00 29.65           C  
ATOM    506  CB  GLU B  66      13.425 -19.901  14.299  1.00 29.65           C  
ATOM    507  O   GLU B  66      14.513 -17.294  15.926  1.00 29.65           O  
ATOM    508  CG  GLU B  66      13.818 -21.261  14.858  1.00 29.65           C  
ATOM    509  CD  GLU B  66      14.414 -22.190  13.812  1.00 29.65           C  
ATOM    510  OE1 GLU B  66      14.848 -23.308  14.170  1.00 29.65           O  
ATOM    511  OE2 GLU B  66      14.449 -21.795  12.625  1.00 29.65           O  
ATOM    512  N   ARG B  67      13.059 -16.768  14.387  1.00 29.41           N  
ATOM    513  CA  ARG B  67      13.573 -15.417  14.189  1.00 29.41           C  
ATOM    514  C   ARG B  67      13.308 -14.545  15.411  1.00 29.41           C  
ATOM    515  CB  ARG B  67      12.947 -14.781  12.946  1.00 29.41           C  
ATOM    516  O   ARG B  67      14.140 -13.712  15.778  1.00 29.41           O  
ATOM    517  CG  ARG B  67      13.961 -14.339  11.903  1.00 29.41           C  
ATOM    518  CD  ARG B  67      13.285 -13.761  10.668  1.00 29.41           C  
ATOM    519  NE  ARG B  67      14.249 -13.131   9.770  1.00 29.41           N  
ATOM    520  NH1 ARG B  67      12.689 -12.549   8.168  1.00 29.41           N  
ATOM    521  NH2 ARG B  67      14.900 -12.026   7.865  1.00 29.41           N  
ATOM    522  CZ  ARG B  67      13.944 -12.570   8.603  1.00 29.41           C  
ATOM    523  N   GLU B  68      12.023 -14.614  15.961  1.00 29.03           N  
ATOM    524  CA  GLU B  68      11.734 -13.816  17.149  1.00 29.03           C  
ATOM    525  C   GLU B  68      12.691 -14.157  18.288  1.00 29.03           C  
ATOM    526  CB  GLU B  68      10.286 -14.026  17.599  1.00 29.03           C  
ATOM    527  O   GLU B  68      12.990 -13.307  19.129  1.00 29.03           O  
ATOM    528  CG  GLU B  68       9.286 -13.121  16.894  1.00 29.03           C  
ATOM    529  CD  GLU B  68       7.850 -13.357  17.333  1.00 29.03           C  
ATOM    530  OE1 GLU B  68       6.949 -12.610  16.889  1.00 29.03           O  
ATOM    531  OE2 GLU B  68       7.624 -14.297  18.128  1.00 29.03           O  
ATOM    532  N   ARG B  69      13.038 -15.276  18.495  1.00 27.68           N  
ATOM    533  CA  ARG B  69      13.995 -15.595  19.550  1.00 27.68           C  
ATOM    534  C   ARG B  69      15.338 -14.918  19.294  1.00 27.68           C  
ATOM    535  CB  ARG B  69      14.185 -17.109  19.664  1.00 27.68           C  
ATOM    536  O   ARG B  69      16.146 -14.764  20.212  1.00 27.68           O  
ATOM    537  CG  ARG B  69      13.333 -17.757  20.744  1.00 27.68           C  
ATOM    538  CD  ARG B  69      13.579 -19.256  20.832  1.00 27.68           C  
ATOM    539  NE  ARG B  69      12.713 -19.887  21.825  1.00 27.68           N  
ATOM    540  NH1 ARG B  69      13.283 -22.051  21.251  1.00 27.68           N  
ATOM    541  NH2 ARG B  69      11.775 -21.666  22.933  1.00 27.68           N  
ATOM    542  CZ  ARG B  69      12.592 -21.200  22.001  1.00 27.68           C  
ATOM    543  N   GLY B  70      15.562 -14.445  17.993  1.00 23.65           N  
ATOM    544  CA  GLY B  70      16.558 -13.459  17.608  1.00 23.65           C  
ATOM    545  C   GLY B  70      15.967 -12.088  17.339  1.00 23.65           C  
ATOM    546  O   GLY B  70      14.900 -11.974  16.732  1.00 23.65           O  
ATOM    547  N   ILE B  71      15.880 -11.057  18.238  1.00 23.12           N  
ATOM    548  CA  ILE B  71      15.004  -9.907  18.434  1.00 23.12           C  
ATOM    549  C   ILE B  71      14.901  -9.110  17.135  1.00 23.12           C  
ATOM    550  CB  ILE B  71      15.508  -9.001  19.580  1.00 23.12           C  
ATOM    551  O   ILE B  71      14.111  -8.168  17.040  1.00 23.12           O  
ATOM    552  CG1 ILE B  71      15.758  -9.830  20.845  1.00 23.12           C  
ATOM    553  CG2 ILE B  71      14.512  -7.871  19.853  1.00 23.12           C  
ATOM    554  CD1 ILE B  71      16.441  -9.058  21.966  1.00 23.12           C  
ATOM    555  N   THR B  72      15.835  -8.962  16.287  1.00 25.62           N  
ATOM    556  CA  THR B  72      15.722  -7.801  15.411  1.00 25.62           C  
ATOM    557  C   THR B  72      14.553  -7.964  14.445  1.00 25.62           C  
ATOM    558  CB  THR B  72      17.021  -7.573  14.616  1.00 25.62           C  
ATOM    559  O   THR B  72      14.232  -9.080  14.033  1.00 25.62           O  
ATOM    560  CG2 THR B  72      17.492  -6.127  14.733  1.00 25.62           C  
ATOM    561  OG1 THR B  72      18.043  -8.439  15.123  1.00 25.62           O  
ATOM    562  N   ILE B  73      13.549  -7.058  14.375  1.00 24.40           N  
ATOM    563  CA  ILE B  73      12.429  -6.934  13.448  1.00 24.40           C  
ATOM    564  C   ILE B  73      12.836  -7.463  12.074  1.00 24.40           C  
ATOM    565  CB  ILE B  73      11.947  -5.470  13.337  1.00 24.40           C  
ATOM    566  O   ILE B  73      13.587  -6.808  11.347  1.00 24.40           O  
ATOM    567  CG1 ILE B  73      11.419  -4.979  14.690  1.00 24.40           C  
ATOM    568  CG2 ILE B  73      10.877  -5.335  12.250  1.00 24.40           C  
ATOM    569  CD1 ILE B  73      11.115  -3.487  14.731  1.00 24.40           C  
ATOM    570  N   ASP B  74      13.453  -8.649  11.959  1.00 26.22           N  
ATOM    571  CA  ASP B  74      13.994  -9.082  10.674  1.00 26.22           C  
ATOM    572  C   ASP B  74      12.896  -9.164   9.616  1.00 26.22           C  
ATOM    573  CB  ASP B  74      14.691 -10.437  10.814  1.00 26.22           C  
ATOM    574  O   ASP B  74      11.865  -9.803   9.832  1.00 26.22           O  
ATOM    575  CG  ASP B  74      16.162 -10.389  10.439  1.00 26.22           C  
ATOM    576  OD1 ASP B  74      16.569  -9.480   9.683  1.00 26.22           O  
ATOM    577  OD2 ASP B  74      16.920 -11.269  10.901  1.00 26.22           O  
ATOM    578  N   ILE B  75      12.613  -8.174   8.762  1.00 28.27           N  
ATOM    579  CA  ILE B  75      11.969  -8.227   7.454  1.00 28.27           C  
ATOM    580  C   ILE B  75      12.123  -9.624   6.859  1.00 28.27           C  
ATOM    581  CB  ILE B  75      12.553  -7.167   6.494  1.00 28.27           C  
ATOM    582  O   ILE B  75      13.231 -10.164   6.805  1.00 28.27           O  
ATOM    583  CG1 ILE B  75      12.440  -5.768   7.110  1.00 28.27           C  
ATOM    584  CG2 ILE B  75      11.851  -7.225   5.134  1.00 28.27           C  
ATOM    585  CD1 ILE B  75      13.203  -4.693   6.349  1.00 28.27           C  
ATOM    586  N   ALA B  76      11.282 -10.390   7.289  1.00 31.02           N  
ATOM    587  CA  ALA B  76      11.466 -11.685   6.639  1.00 31.02           C  
ATOM    588  C   ALA B  76      11.815 -11.514   5.163  1.00 31.02           C  
ATOM    589  CB  ALA B  76      10.208 -12.539   6.788  1.00 31.02           C  
ATOM    590  O   ALA B  76      11.052 -10.912   4.404  1.00 31.02           O  
ATOM    591  N   LEU B  77      13.011 -10.967   4.838  1.00 35.70           N  
ATOM    592  CA  LEU B  77      13.555 -10.899   3.486  1.00 35.70           C  
ATOM    593  C   LEU B  77      13.672 -12.292   2.877  1.00 35.70           C  
ATOM    594  CB  LEU B  77      14.925 -10.216   3.493  1.00 35.70           C  
ATOM    595  O   LEU B  77      14.321 -13.172   3.447  1.00 35.70           O  
ATOM    596  CG  LEU B  77      14.920  -8.687   3.545  1.00 35.70           C  
ATOM    597  CD1 LEU B  77      16.200  -8.175   4.197  1.00 35.70           C  
ATOM    598  CD2 LEU B  77      14.758  -8.105   2.144  1.00 35.70           C  
ATOM    599  N   TRP B  78      12.540 -12.586   2.447  1.00 42.18           N  
ATOM    600  CA  TRP B  78      12.678 -13.820   1.680  1.00 42.18           C  
ATOM    601  C   TRP B  78      13.219 -13.535   0.283  1.00 42.18           C  
ATOM    602  CB  TRP B  78      11.333 -14.545   1.582  1.00 42.18           C  
ATOM    603  O   TRP B  78      12.822 -12.558  -0.356  1.00 42.18           O  
ATOM    604  CG  TRP B  78      10.966 -15.317   2.814  1.00 42.18           C  
ATOM    605  CD1 TRP B  78      11.021 -14.878   4.108  1.00 42.18           C  
ATOM    606  CD2 TRP B  78      10.491 -16.665   2.867  1.00 42.18           C  
ATOM    607  CE2 TRP B  78      10.277 -16.980   4.228  1.00 42.18           C  
ATOM    608  CE3 TRP B  78      10.224 -17.639   1.896  1.00 42.18           C  
ATOM    609  NE1 TRP B  78      10.608 -15.873   4.963  1.00 42.18           N  
ATOM    610  CH2 TRP B  78       9.556 -19.164   3.670  1.00 42.18           C  
ATOM    611  CZ2 TRP B  78       9.809 -18.229   4.641  1.00 42.18           C  
ATOM    612  CZ3 TRP B  78       9.758 -18.882   2.309  1.00 42.18           C  
ATOM    613  N   LYS B  79      14.254 -14.290   0.056  1.00 45.59           N  
ATOM    614  CA  LYS B  79      14.887 -14.131  -1.250  1.00 45.59           C  
ATOM    615  C   LYS B  79      14.627 -15.344  -2.138  1.00 45.59           C  
ATOM    616  CB  LYS B  79      16.392 -13.909  -1.094  1.00 45.59           C  
ATOM    617  O   LYS B  79      14.606 -16.479  -1.658  1.00 45.59           O  
ATOM    618  CG  LYS B  79      16.758 -12.594  -0.421  1.00 45.59           C  
ATOM    619  CD  LYS B  79      18.267 -12.408  -0.342  1.00 45.59           C  
ATOM    620  CE  LYS B  79      18.635 -11.126   0.394  1.00 45.59           C  
ATOM    621  NZ  LYS B  79      20.115 -10.954   0.500  1.00 45.59           N  
ATOM    622  N   PHE B  80      14.005 -15.058  -3.214  1.00 56.49           N  
ATOM    623  CA  PHE B  80      13.957 -16.081  -4.252  1.00 56.49           C  
ATOM    624  C   PHE B  80      14.478 -15.534  -5.575  1.00 56.49           C  
ATOM    625  CB  PHE B  80      12.528 -16.604  -4.426  1.00 56.49           C  
ATOM    626  O   PHE B  80      14.781 -14.344  -5.685  1.00 56.49           O  
ATOM    627  CG  PHE B  80      11.560 -15.570  -4.934  1.00 56.49           C  
ATOM    628  CD1 PHE B  80      10.928 -14.698  -4.055  1.00 56.49           C  
ATOM    629  CD2 PHE B  80      11.282 -15.468  -6.291  1.00 56.49           C  
ATOM    630  CE1 PHE B  80      10.032 -13.739  -4.522  1.00 56.49           C  
ATOM    631  CE2 PHE B  80      10.388 -14.513  -6.765  1.00 56.49           C  
ATOM    632  CZ  PHE B  80       9.763 -13.650  -5.879  1.00 56.49           C  
ATOM    633  N   GLU B  81      14.695 -16.527  -6.538  1.00 61.50           N  
ATOM    634  CA  GLU B  81      15.265 -16.105  -7.814  1.00 61.50           C  
ATOM    635  C   GLU B  81      14.302 -16.376  -8.966  1.00 61.50           C  
ATOM    636  CB  GLU B  81      16.600 -16.811  -8.067  1.00 61.50           C  
ATOM    637  O   GLU B  81      13.599 -17.388  -8.969  1.00 61.50           O  
ATOM    638  CG  GLU B  81      17.734 -16.318  -7.180  1.00 61.50           C  
ATOM    639  CD  GLU B  81      19.070 -16.970  -7.496  1.00 61.50           C  
ATOM    640  OE1 GLU B  81      20.090 -16.599  -6.873  1.00 61.50           O  
ATOM    641  OE2 GLU B  81      19.098 -17.860  -8.376  1.00 61.50           O  
ATOM    642  N   THR B  82      14.204 -15.392  -9.823  1.00 65.50           N  
ATOM    643  CA  THR B  82      13.654 -15.592 -11.160  1.00 65.50           C  
ATOM    644  C   THR B  82      14.771 -15.705 -12.193  1.00 65.50           C  
ATOM    645  CB  THR B  82      12.704 -14.444 -11.550  1.00 65.50           C  
ATOM    646  O   THR B  82      15.946 -15.518 -11.868  1.00 65.50           O  
ATOM    647  CG2 THR B  82      11.703 -14.156 -10.437  1.00 65.50           C  
ATOM    648  OG1 THR B  82      13.473 -13.261 -11.804  1.00 65.50           O  
ATOM    649  N   PRO B  83      14.483 -16.187 -13.333  1.00 68.94           N  
ATOM    650  CA  PRO B  83      15.549 -16.237 -14.337  1.00 68.94           C  
ATOM    651  C   PRO B  83      16.322 -14.924 -14.442  1.00 68.94           C  
ATOM    652  CB  PRO B  83      14.796 -16.532 -15.636  1.00 68.94           C  
ATOM    653  O   PRO B  83      17.536 -14.934 -14.658  1.00 68.94           O  
ATOM    654  CG  PRO B  83      13.583 -17.296 -15.210  1.00 68.94           C  
ATOM    655  CD  PRO B  83      13.124 -16.760 -13.884  1.00 68.94           C  
ATOM    656  N   LYS B  84      15.639 -13.714 -14.140  1.00 76.08           N  
ATOM    657  CA  LYS B  84      16.232 -12.398 -14.363  1.00 76.08           C  
ATOM    658  C   LYS B  84      16.649 -11.752 -13.045  1.00 76.08           C  
ATOM    659  CB  LYS B  84      15.254 -11.487 -15.106  1.00 76.08           C  
ATOM    660  O   LYS B  84      17.567 -10.929 -13.014  1.00 76.08           O  
ATOM    661  CG  LYS B  84      15.898 -10.247 -15.709  1.00 76.08           C  
ATOM    662  CD  LYS B  84      14.886  -9.410 -16.480  1.00 76.08           C  
ATOM    663  CE  LYS B  84      15.483  -8.084 -16.931  1.00 76.08           C  
ATOM    664  NZ  LYS B  84      14.501  -7.270 -17.708  1.00 76.08           N  
ATOM    665  N   TYR B  85      16.002 -12.143 -11.965  1.00 73.66           N  
ATOM    666  CA  TYR B  85      16.192 -11.310 -10.783  1.00 73.66           C  
ATOM    667  C   TYR B  85      16.433 -12.166  -9.545  1.00 73.66           C  
ATOM    668  CB  TYR B  85      14.977 -10.404 -10.562  1.00 73.66           C  
ATOM    669  O   TYR B  85      15.962 -13.304  -9.468  1.00 73.66           O  
ATOM    670  CG  TYR B  85      14.782  -9.375 -11.649  1.00 73.66           C  
ATOM    671  CD1 TYR B  85      15.709  -8.354 -11.843  1.00 73.66           C  
ATOM    672  CD2 TYR B  85      13.670  -9.420 -12.483  1.00 73.66           C  
ATOM    673  CE1 TYR B  85      15.533  -7.402 -12.842  1.00 73.66           C  
ATOM    674  CE2 TYR B  85      13.483  -8.474 -13.485  1.00 73.66           C  
ATOM    675  OH  TYR B  85      14.239  -6.531 -14.647  1.00 73.66           O  
ATOM    676  CZ  TYR B  85      14.419  -7.470 -13.657  1.00 73.66           C  
ATOM    677  N   GLN B  86      17.198 -11.546  -8.728  1.00 65.70           N  
ATOM    678  CA  GLN B  86      17.121 -11.884  -7.311  1.00 65.70           C  
ATOM    679  C   GLN B  86      16.035 -11.073  -6.610  1.00 65.70           C  
ATOM    680  CB  GLN B  86      18.470 -11.654  -6.629  1.00 65.70           C  
ATOM    681  O   GLN B  86      16.056  -9.841  -6.640  1.00 65.70           O  
ATOM    682  CG  GLN B  86      19.502 -12.734  -6.927  1.00 65.70           C  
ATOM    683  CD  GLN B  86      20.777 -12.566  -6.122  1.00 65.70           C  
ATOM    684  NE2 GLN B  86      21.743 -13.449  -6.351  1.00 65.70           N  
ATOM    685  OE1 GLN B  86      20.892 -11.651  -5.301  1.00 65.70           O  
ATOM    686  N   VAL B  87      15.080 -11.805  -5.980  1.00 63.52           N  
ATOM    687  CA  VAL B  87      13.903 -11.104  -5.477  1.00 63.52           C  
ATOM    688  C   VAL B  87      13.886 -11.149  -3.951  1.00 63.52           C  
ATOM    689  CB  VAL B  87      12.598 -11.707  -6.043  1.00 63.52           C  
ATOM    690  O   VAL B  87      14.085 -12.210  -3.353  1.00 63.52           O  
ATOM    691  CG1 VAL B  87      11.379 -10.972  -5.489  1.00 63.52           C  
ATOM    692  CG2 VAL B  87      12.607 -11.660  -7.570  1.00 63.52           C  
ATOM    693  N   THR B  88      13.687  -9.980  -3.509  1.00 57.04           N  
ATOM    694  CA  THR B  88      13.439  -9.865  -2.076  1.00 57.04           C  
ATOM    695  C   THR B  88      12.000  -9.434  -1.809  1.00 57.04           C  
ATOM    696  CB  THR B  88      14.408  -8.865  -1.419  1.00 57.04           C  
ATOM    697  O   THR B  88      11.525  -8.450  -2.381  1.00 57.04           O  
ATOM    698  CG2 THR B  88      14.207  -8.815   0.092  1.00 57.04           C  
ATOM    699  OG1 THR B  88      15.756  -9.262  -1.698  1.00 57.04           O  
ATOM    700  N   VAL B  89      11.334 -10.351  -1.059  1.00 55.90           N  
ATOM    701  CA  VAL B  89       9.959 -10.022  -0.697  1.00 55.90           C  
ATOM    702  C   VAL B  89       9.939  -9.280   0.637  1.00 55.90           C  
ATOM    703  CB  VAL B  89       9.075 -11.287  -0.617  1.00 55.90           C  
ATOM    704  O   VAL B  89      10.465  -9.774   1.637  1.00 55.90           O  
ATOM    705  CG1 VAL B  89       7.638 -10.919  -0.252  1.00 55.90           C  
ATOM    706  CG2 VAL B  89       9.115 -12.050  -1.940  1.00 55.90           C  
ATOM    707  N   ILE B  90       9.411  -8.121   0.516  1.00 47.95           N  
ATOM    708  CA  ILE B  90       9.308  -7.290   1.710  1.00 47.95           C  
ATOM    709  C   ILE B  90       7.915  -7.432   2.319  1.00 47.95           C  
ATOM    710  CB  ILE B  90       9.606  -5.807   1.395  1.00 47.95           C  
ATOM    711  O   ILE B  90       6.909  -7.349   1.611  1.00 47.95           O  
ATOM    712  CG1 ILE B  90      10.951  -5.675   0.671  1.00 47.95           C  
ATOM    713  CG2 ILE B  90       9.589  -4.968   2.676  1.00 47.95           C  
ATOM    714  CD1 ILE B  90      11.227  -4.279   0.127  1.00 47.95           C  
ATOM    715  N   ASP B  91       7.912  -8.028   3.459  1.00 41.71           N  
ATOM    716  CA  ASP B  91       6.625  -8.146   4.139  1.00 41.71           C  
ATOM    717  C   ASP B  91       6.197  -6.810   4.739  1.00 41.71           C  
ATOM    718  CB  ASP B  91       6.692  -9.216   5.230  1.00 41.71           C  
ATOM    719  O   ASP B  91       6.989  -6.140   5.406  1.00 41.71           O  
ATOM    720  CG  ASP B  91       5.323  -9.730   5.642  1.00 41.71           C  
ATOM    721  OD1 ASP B  91       4.319  -9.387   4.981  1.00 41.71           O  
ATOM    722  OD2 ASP B  91       5.247 -10.482   6.637  1.00 41.71           O  
ATOM    723  N   ALA B  92       5.039  -6.223   4.249  1.00 37.07           N  
ATOM    724  CA  ALA B  92       4.564  -4.974   4.839  1.00 37.07           C  
ATOM    725  C   ALA B  92       4.273  -5.147   6.327  1.00 37.07           C  
ATOM    726  CB  ALA B  92       3.316  -4.482   4.110  1.00 37.07           C  
ATOM    727  O   ALA B  92       3.449  -5.980   6.712  1.00 37.07           O  
ATOM    728  N   PRO B  93       5.119  -4.975   7.276  1.00 33.80           N  
ATOM    729  CA  PRO B  93       4.744  -5.070   8.688  1.00 33.80           C  
ATOM    730  C   PRO B  93       3.650  -4.078   9.076  1.00 33.80           C  
ATOM    731  CB  PRO B  93       6.050  -4.758   9.422  1.00 33.80           C  
ATOM    732  O   PRO B  93       3.465  -3.063   8.400  1.00 33.80           O  
ATOM    733  CG  PRO B  93       7.018  -4.395   8.342  1.00 33.80           C  
ATOM    734  CD  PRO B  93       6.323  -4.522   7.017  1.00 33.80           C  
ATOM    735  N   GLY B  94       2.658  -4.417   9.800  1.00 29.80           N  
ATOM    736  CA  GLY B  94       1.822  -3.476  10.528  1.00 29.80           C  
ATOM    737  C   GLY B  94       2.621  -2.423  11.275  1.00 29.80           C  
ATOM    738  O   GLY B  94       2.047  -1.530  11.901  1.00 29.80           O  
ATOM    739  N   HIS B  95       3.762  -2.695  11.910  1.00 29.07           N  
ATOM    740  CA  HIS B  95       4.372  -1.941  12.999  1.00 29.07           C  
ATOM    741  C   HIS B  95       5.019  -0.658  12.486  1.00 29.07           C  
ATOM    742  CB  HIS B  95       5.409  -2.796  13.729  1.00 29.07           C  
ATOM    743  O   HIS B  95       5.292  -0.531  11.291  1.00 29.07           O  
ATOM    744  CG  HIS B  95       5.257  -2.785  15.217  1.00 29.07           C  
ATOM    745  CD2 HIS B  95       4.809  -3.734  16.072  1.00 29.07           C  
ATOM    746  ND1 HIS B  95       5.583  -1.691  15.990  1.00 29.07           N  
ATOM    747  CE1 HIS B  95       5.343  -1.970  17.260  1.00 29.07           C  
ATOM    748  NE2 HIS B  95       4.873  -3.204  17.337  1.00 29.07           N  
ATOM    749  N   ARG B  96       5.194   0.269  13.294  1.00 31.08           N  
ATOM    750  CA  ARG B  96       5.837   1.579  13.326  1.00 31.08           C  
ATOM    751  C   ARG B  96       7.219   1.526  12.684  1.00 31.08           C  
ATOM    752  CB  ARG B  96       5.946   2.090  14.764  1.00 31.08           C  
ATOM    753  O   ARG B  96       7.616   2.454  11.976  1.00 31.08           O  
ATOM    754  CG  ARG B  96       4.952   3.188  15.105  1.00 31.08           C  
ATOM    755  CD  ARG B  96       5.109   3.665  16.542  1.00 31.08           C  
ATOM    756  NE  ARG B  96       4.113   4.676  16.886  1.00 31.08           N  
ATOM    757  NH1 ARG B  96       4.912   5.032  19.024  1.00 31.08           N  
ATOM    758  NH2 ARG B  96       3.095   6.205  18.265  1.00 31.08           N  
ATOM    759  CZ  ARG B  96       4.043   5.302  18.058  1.00 31.08           C  
ATOM    760  N   ASP B  97       7.974   0.481  12.723  1.00 32.13           N  
ATOM    761  CA  ASP B  97       9.360   0.356  12.281  1.00 32.13           C  
ATOM    762  C   ASP B  97       9.438   0.157  10.769  1.00 32.13           C  
ATOM    763  CB  ASP B  97      10.050  -0.805  13.001  1.00 32.13           C  
ATOM    764  O   ASP B  97      10.429   0.532  10.139  1.00 32.13           O  
ATOM    765  CG  ASP B  97      10.502  -0.447  14.405  1.00 32.13           C  
ATOM    766  OD1 ASP B  97      10.781   0.742  14.672  1.00 32.13           O  
ATOM    767  OD2 ASP B  97      10.582  -1.363  15.253  1.00 32.13           O  
ATOM    768  N   PHE B  98       8.608  -0.372  10.133  1.00 35.14           N  
ATOM    769  CA  PHE B  98       8.490  -0.574   8.693  1.00 35.14           C  
ATOM    770  C   PHE B  98       8.430   0.762   7.962  1.00 35.14           C  
ATOM    771  CB  PHE B  98       7.247  -1.408   8.367  1.00 35.14           C  
ATOM    772  O   PHE B  98       9.131   0.963   6.968  1.00 35.14           O  
ATOM    773  CG  PHE B  98       7.224  -1.936   6.958  1.00 35.14           C  
ATOM    774  CD1 PHE B  98       6.493  -1.288   5.969  1.00 35.14           C  
ATOM    775  CD2 PHE B  98       7.933  -3.082   6.622  1.00 35.14           C  
ATOM    776  CE1 PHE B  98       6.469  -1.776   4.665  1.00 35.14           C  
ATOM    777  CE2 PHE B  98       7.915  -3.575   5.320  1.00 35.14           C  
ATOM    778  CZ  PHE B  98       7.181  -2.921   4.343  1.00 35.14           C  
ATOM    779  N   ILE B  99       7.591   1.580   8.533  1.00 36.01           N  
ATOM    780  CA  ILE B  99       7.521   2.938   8.004  1.00 36.01           C  
ATOM    781  C   ILE B  99       8.904   3.584   8.056  1.00 36.01           C  
ATOM    782  CB  ILE B  99       6.499   3.797   8.783  1.00 36.01           C  
ATOM    783  O   ILE B  99       9.333   4.225   7.094  1.00 36.01           O  
ATOM    784  CG1 ILE B  99       5.082   3.246   8.589  1.00 36.01           C  
ATOM    785  CG2 ILE B  99       6.581   5.262   8.346  1.00 36.01           C  
ATOM    786  CD1 ILE B  99       3.980   4.248   8.904  1.00 36.01           C  
ATOM    787  N   LYS B 100       9.560   3.294   9.084  1.00 36.43           N  
ATOM    788  CA  LYS B 100      10.897   3.858   9.246  1.00 36.43           C  
ATOM    789  C   LYS B 100      11.841   3.354   8.158  1.00 36.43           C  
ATOM    790  CB  LYS B 100      11.460   3.517  10.627  1.00 36.43           C  
ATOM    791  O   LYS B 100      12.599   4.134   7.577  1.00 36.43           O  
ATOM    792  CG  LYS B 100      11.597   4.717  11.552  1.00 36.43           C  
ATOM    793  CD  LYS B 100      12.173   4.317  12.905  1.00 36.43           C  
ATOM    794  CE  LYS B 100      12.248   5.505  13.855  1.00 36.43           C  
ATOM    795  NZ  LYS B 100      12.798   5.114  15.187  1.00 36.43           N  
ATOM    796  N   ASN B 101      11.906   2.101   7.849  1.00 35.96           N  
ATOM    797  CA  ASN B 101      12.804   1.473   6.885  1.00 35.96           C  
ATOM    798  C   ASN B 101      12.406   1.805   5.450  1.00 35.96           C  
ATOM    799  CB  ASN B 101      12.837  -0.043   7.090  1.00 35.96           C  
ATOM    800  O   ASN B 101      13.267   1.959   4.582  1.00 35.96           O  
ATOM    801  CG  ASN B 101      13.775  -0.461   8.205  1.00 35.96           C  
ATOM    802  ND2 ASN B 101      13.549  -1.647   8.757  1.00 35.96           N  
ATOM    803  OD1 ASN B 101      14.695   0.276   8.567  1.00 35.96           O  
ATOM    804  N   MET B 102      11.171   1.757   5.170  1.00 40.27           N  
ATOM    805  CA  MET B 102      10.699   2.132   3.840  1.00 40.27           C  
ATOM    806  C   MET B 102      11.021   3.592   3.540  1.00 40.27           C  
ATOM    807  CB  MET B 102       9.193   1.893   3.717  1.00 40.27           C  
ATOM    808  O   MET B 102      11.341   3.940   2.402  1.00 40.27           O  
ATOM    809  CG  MET B 102       8.830   0.716   2.826  1.00 40.27           C  
ATOM    810  SD  MET B 102       7.206   0.933   2.000  1.00 40.27           S  
ATOM    811  CE  MET B 102       6.097   0.363   3.318  1.00 40.27           C  
ATOM    812  N   ILE B 103      10.900   4.396   4.749  1.00 35.73           N  
ATOM    813  CA  ILE B 103      11.200   5.822   4.672  1.00 35.73           C  
ATOM    814  C   ILE B 103      12.696   6.023   4.443  1.00 35.73           C  
ATOM    815  CB  ILE B 103      10.749   6.563   5.951  1.00 35.73           C  
ATOM    816  O   ILE B 103      13.099   6.866   3.638  1.00 35.73           O  
ATOM    817  CG1 ILE B 103       9.222   6.525   6.080  1.00 35.73           C  
ATOM    818  CG2 ILE B 103      11.262   8.007   5.947  1.00 35.73           C  
ATOM    819  CD1 ILE B 103       8.696   7.120   7.379  1.00 35.73           C  
ATOM    820  N   THR B 104      13.478   5.292   4.989  1.00 33.56           N  
ATOM    821  CA  THR B 104      14.918   5.506   4.889  1.00 33.56           C  
ATOM    822  C   THR B 104      15.439   5.053   3.528  1.00 33.56           C  
ATOM    823  CB  THR B 104      15.672   4.759   6.005  1.00 33.56           C  
ATOM    824  O   THR B 104      16.604   5.282   3.196  1.00 33.56           O  
ATOM    825  CG2 THR B 104      15.290   5.295   7.381  1.00 33.56           C  
ATOM    826  OG1 THR B 104      15.350   3.365   5.941  1.00 33.56           O  
ATOM    827  N   GLY B 105      14.482   4.888   2.425  1.00 37.42           N  
ATOM    828  CA  GLY B 105      14.857   4.533   1.066  1.00 37.42           C  
ATOM    829  C   GLY B 105      15.589   3.208   0.975  1.00 37.42           C  
ATOM    830  O   GLY B 105      15.990   2.787  -0.113  1.00 37.42           O  
ATOM    831  N   THR B 106      16.036   2.615   1.936  1.00 37.82           N  
ATOM    832  CA  THR B 106      16.887   1.430   1.948  1.00 37.82           C  
ATOM    833  C   THR B 106      16.121   0.210   1.445  1.00 37.82           C  
ATOM    834  CB  THR B 106      17.434   1.150   3.360  1.00 37.82           C  
ATOM    835  O   THR B 106      16.704  -0.684   0.826  1.00 37.82           O  
ATOM    836  CG2 THR B 106      18.619   2.055   3.680  1.00 37.82           C  
ATOM    837  OG1 THR B 106      16.398   1.381   4.322  1.00 37.82           O  
ATOM    838  N   SER B 107      14.666   0.440   1.498  1.00 41.81           N  
ATOM    839  CA  SER B 107      13.901  -0.759   1.171  1.00 41.81           C  
ATOM    840  C   SER B 107      12.710  -0.428   0.278  1.00 41.81           C  
ATOM    841  CB  SER B 107      13.415  -1.450   2.446  1.00 41.81           C  
ATOM    842  O   SER B 107      11.625  -0.986   0.449  1.00 41.81           O  
ATOM    843  OG  SER B 107      13.175  -0.501   3.472  1.00 41.81           O  
ATOM    844  N   GLN B 108      12.806   0.539  -0.699  1.00 48.87           N  
ATOM    845  CA  GLN B 108      11.678   0.816  -1.583  1.00 48.87           C  
ATOM    846  C   GLN B 108      11.359  -0.390  -2.462  1.00 48.87           C  
ATOM    847  CB  GLN B 108      11.966   2.039  -2.454  1.00 48.87           C  
ATOM    848  O   GLN B 108      12.263  -1.009  -3.028  1.00 48.87           O  
ATOM    849  CG  GLN B 108      10.719   2.819  -2.850  1.00 48.87           C  
ATOM    850  CD  GLN B 108      11.035   4.045  -3.686  1.00 48.87           C  
ATOM    851  NE2 GLN B 108       9.996   4.713  -4.175  1.00 48.87           N  
ATOM    852  OE1 GLN B 108      12.203   4.390  -3.890  1.00 48.87           O  
ATOM    853  N   ALA B 109      10.051  -0.731  -2.410  1.00 63.69           N  
ATOM    854  CA  ALA B 109       9.626  -1.846  -3.252  1.00 63.69           C  
ATOM    855  C   ALA B 109       9.592  -1.440  -4.723  1.00 63.69           C  
ATOM    856  CB  ALA B 109       8.255  -2.353  -2.811  1.00 63.69           C  
ATOM    857  O   ALA B 109       9.230  -0.309  -5.053  1.00 63.69           O  
ATOM    858  N   ASP B 110      10.157  -2.282  -5.556  1.00 72.79           N  
ATOM    859  CA  ASP B 110      10.154  -2.074  -7.000  1.00 72.79           C  
ATOM    860  C   ASP B 110       8.806  -2.458  -7.608  1.00 72.79           C  
ATOM    861  CB  ASP B 110      11.276  -2.877  -7.661  1.00 72.79           C  
ATOM    862  O   ASP B 110       8.446  -1.979  -8.685  1.00 72.79           O  
ATOM    863  CG  ASP B 110      12.657  -2.484  -7.166  1.00 72.79           C  
ATOM    864  OD1 ASP B 110      13.011  -1.287  -7.234  1.00 72.79           O  
ATOM    865  OD2 ASP B 110      13.398  -3.379  -6.706  1.00 72.79           O  
ATOM    866  N   CYS B 111       8.070  -3.266  -6.859  1.00 82.28           N  
ATOM    867  CA  CYS B 111       6.794  -3.771  -7.353  1.00 82.28           C  
ATOM    868  C   CYS B 111       5.910  -4.239  -6.203  1.00 82.28           C  
ATOM    869  CB  CYS B 111       7.017  -4.920  -8.337  1.00 82.28           C  
ATOM    870  O   CYS B 111       6.407  -4.774  -5.211  1.00 82.28           O  
ATOM    871  SG  CYS B 111       5.490  -5.707  -8.894  1.00 82.28           S  
ATOM    872  N   ALA B 112       4.642  -3.916  -6.365  1.00 79.57           N  
ATOM    873  CA  ALA B 112       3.659  -4.428  -5.413  1.00 79.57           C  
ATOM    874  C   ALA B 112       2.850  -5.570  -6.022  1.00 79.57           C  
ATOM    875  CB  ALA B 112       2.729  -3.308  -4.953  1.00 79.57           C  
ATOM    876  O   ALA B 112       2.506  -5.534  -7.206  1.00 79.57           O  
ATOM    877  N   ILE B 113       2.644  -6.581  -5.226  1.00 81.56           N  
ATOM    878  CA  ILE B 113       1.740  -7.663  -5.602  1.00 81.56           C  
ATOM    879  C   ILE B 113       0.459  -7.576  -4.775  1.00 81.56           C  
ATOM    880  CB  ILE B 113       2.405  -9.046  -5.415  1.00 81.56           C  
ATOM    881  O   ILE B 113       0.477  -7.812  -3.565  1.00 81.56           O  
ATOM    882  CG1 ILE B 113       3.731  -9.108  -6.183  1.00 81.56           C  
ATOM    883  CG2 ILE B 113       1.460 -10.164  -5.863  1.00 81.56           C  
ATOM    884  CD1 ILE B 113       4.507 -10.401  -5.973  1.00 81.56           C  
ATOM    885  N   LEU B 114      -0.547  -7.249  -5.437  1.00 82.05           N  
ATOM    886  CA  LEU B 114      -1.852  -7.162  -4.790  1.00 82.05           C  
ATOM    887  C   LEU B 114      -2.580  -8.500  -4.853  1.00 82.05           C  
ATOM    888  CB  LEU B 114      -2.704  -6.072  -5.446  1.00 82.05           C  
ATOM    889  O   LEU B 114      -2.948  -8.961  -5.937  1.00 82.05           O  
ATOM    890  CG  LEU B 114      -4.105  -5.868  -4.868  1.00 82.05           C  
ATOM    891  CD1 LEU B 114      -4.018  -5.404  -3.418  1.00 82.05           C  
ATOM    892  CD2 LEU B 114      -4.890  -4.867  -5.709  1.00 82.05           C  
ATOM    893  N   ILE B 115      -2.770  -9.040  -3.730  1.00 79.12           N  
ATOM    894  CA  ILE B 115      -3.478 -10.314  -3.656  1.00 79.12           C  
ATOM    895  C   ILE B 115      -4.959 -10.065  -3.378  1.00 79.12           C  
ATOM    896  CB  ILE B 115      -2.875 -11.233  -2.570  1.00 79.12           C  
ATOM    897  O   ILE B 115      -5.312  -9.438  -2.377  1.00 79.12           O  
ATOM    898  CG1 ILE B 115      -1.368 -11.406  -2.793  1.00 79.12           C  
ATOM    899  CG2 ILE B 115      -3.586 -12.589  -2.554  1.00 79.12           C  
ATOM    900  CD1 ILE B 115      -1.015 -12.190  -4.049  1.00 79.12           C  
ATOM    901  N   ILE B 116      -5.790 -10.638  -4.280  1.00 82.02           N  
ATOM    902  CA  ILE B 116      -7.237 -10.509  -4.143  1.00 82.02           C  
ATOM    903  C   ILE B 116      -7.876 -11.895  -4.097  1.00 82.02           C  
ATOM    904  CB  ILE B 116      -7.842  -9.678  -5.296  1.00 82.02           C  
ATOM    905  O   ILE B 116      -7.587 -12.747  -4.941  1.00 82.02           O  
ATOM    906  CG1 ILE B 116      -7.220  -8.277  -5.328  1.00 82.02           C  
ATOM    907  CG2 ILE B 116      -9.365  -9.598  -5.162  1.00 82.02           C  
ATOM    908  CD1 ILE B 116      -7.692  -7.417  -6.493  1.00 82.02           C  
ATOM    909  N   ALA B 117      -8.736 -12.048  -3.156  1.00 77.67           N  
ATOM    910  CA  ALA B 117      -9.436 -13.326  -3.052  1.00 77.67           C  
ATOM    911  C   ALA B 117     -10.555 -13.424  -4.085  1.00 77.67           C  
ATOM    912  CB  ALA B 117      -9.997 -13.511  -1.644  1.00 77.67           C  
ATOM    913  O   ALA B 117     -11.370 -12.509  -4.215  1.00 77.67           O  
ATOM    914  N   GLY B 118     -10.604 -14.498  -4.802  1.00 81.83           N  
ATOM    915  CA  GLY B 118     -11.596 -14.700  -5.845  1.00 81.83           C  
ATOM    916  C   GLY B 118     -12.927 -15.197  -5.314  1.00 81.83           C  
ATOM    917  O   GLY B 118     -13.921 -15.226  -6.044  1.00 81.83           O  
ATOM    918  N   GLY B 119     -12.996 -15.616  -4.062  1.00 77.80           N  
ATOM    919  CA  GLY B 119     -14.225 -16.129  -3.478  1.00 77.80           C  
ATOM    920  C   GLY B 119     -15.339 -15.100  -3.433  1.00 77.80           C  
ATOM    921  O   GLY B 119     -15.080 -13.904  -3.285  1.00 77.80           O  
ATOM    922  N   VAL B 120     -16.637 -15.704  -3.593  1.00 70.47           N  
ATOM    923  CA  VAL B 120     -17.805 -14.832  -3.541  1.00 70.47           C  
ATOM    924  C   VAL B 120     -17.958 -14.255  -2.135  1.00 70.47           C  
ATOM    925  CB  VAL B 120     -19.092 -15.582  -3.952  1.00 70.47           C  
ATOM    926  O   VAL B 120     -17.875 -14.986  -1.145  1.00 70.47           O  
ATOM    927  CG1 VAL B 120     -20.293 -14.638  -3.942  1.00 70.47           C  
ATOM    928  CG2 VAL B 120     -18.920 -16.220  -5.329  1.00 70.47           C  
ATOM    929  N   GLY B 121     -18.118 -12.975  -1.983  1.00 67.20           N  
ATOM    930  CA  GLY B 121     -18.226 -12.299  -0.699  1.00 67.20           C  
ATOM    931  C   GLY B 121     -16.913 -11.708  -0.224  1.00 67.20           C  
ATOM    932  O   GLY B 121     -16.883 -10.599   0.313  1.00 67.20           O  
ATOM    933  N   GLU B 122     -15.856 -12.417  -0.422  1.00 58.94           N  
ATOM    934  CA  GLU B 122     -14.532 -11.992   0.024  1.00 58.94           C  
ATOM    935  C   GLU B 122     -14.013 -10.830  -0.820  1.00 58.94           C  
ATOM    936  CB  GLU B 122     -13.546 -13.161  -0.028  1.00 58.94           C  
ATOM    937  O   GLU B 122     -13.498  -9.848  -0.282  1.00 58.94           O  
ATOM    938  CG  GLU B 122     -13.822 -14.244   1.005  1.00 58.94           C  
ATOM    939  CD  GLU B 122     -12.842 -15.404   0.934  1.00 58.94           C  
ATOM    940  OE1 GLU B 122     -12.799 -16.221   1.882  1.00 58.94           O  
ATOM    941  OE2 GLU B 122     -12.111 -15.497  -0.077  1.00 58.94           O  
ATOM    942  N   PHE B 123     -14.148 -10.994  -2.133  1.00 62.88           N  
ATOM    943  CA  PHE B 123     -13.713  -9.936  -3.037  1.00 62.88           C  
ATOM    944  C   PHE B 123     -14.484  -8.648  -2.773  1.00 62.88           C  
ATOM    945  CB  PHE B 123     -13.891 -10.366  -4.496  1.00 62.88           C  
ATOM    946  O   PHE B 123     -13.888  -7.576  -2.651  1.00 62.88           O  
ATOM    947  CG  PHE B 123     -13.644  -9.262  -5.488  1.00 62.88           C  
ATOM    948  CD1 PHE B 123     -14.700  -8.679  -6.179  1.00 62.88           C  
ATOM    949  CD2 PHE B 123     -12.355  -8.806  -5.731  1.00 62.88           C  
ATOM    950  CE1 PHE B 123     -14.474  -7.657  -7.098  1.00 62.88           C  
ATOM    951  CE2 PHE B 123     -12.121  -7.785  -6.648  1.00 62.88           C  
ATOM    952  CZ  PHE B 123     -13.182  -7.213  -7.331  1.00 62.88           C  
ATOM    953  N   GLU B 124     -15.725  -8.781  -2.671  1.00 58.23           N  
ATOM    954  CA  GLU B 124     -16.587  -7.617  -2.485  1.00 58.23           C  
ATOM    955  C   GLU B 124     -16.255  -6.887  -1.186  1.00 58.23           C  
ATOM    956  CB  GLU B 124     -18.061  -8.032  -2.493  1.00 58.23           C  
ATOM    957  O   GLU B 124     -16.279  -5.656  -1.137  1.00 58.23           O  
ATOM    958  CG  GLU B 124     -18.560  -8.501  -3.852  1.00 58.23           C  
ATOM    959  CD  GLU B 124     -18.237  -9.958  -4.140  1.00 58.23           C  
ATOM    960  OE1 GLU B 124     -18.605 -10.458  -5.228  1.00 58.23           O  
ATOM    961  OE2 GLU B 124     -17.612 -10.606  -3.271  1.00 58.23           O  
ATOM    962  N   ALA B 125     -15.931  -7.727  -0.247  1.00 50.70           N  
ATOM    963  CA  ALA B 125     -15.546  -7.144   1.035  1.00 50.70           C  
ATOM    964  C   ALA B 125     -14.237  -6.369   0.915  1.00 50.70           C  
ATOM    965  CB  ALA B 125     -15.421  -8.232   2.099  1.00 50.70           C  
ATOM    966  O   ALA B 125     -14.078  -5.308   1.524  1.00 50.70           O  
ATOM    967  N   GLY B 126     -13.315  -6.818   0.019  1.00 54.00           N  
ATOM    968  CA  GLY B 126     -12.010  -6.196  -0.141  1.00 54.00           C  
ATOM    969  C   GLY B 126     -12.057  -4.909  -0.943  1.00 54.00           C  
ATOM    970  O   GLY B 126     -11.277  -3.987  -0.694  1.00 54.00           O  
ATOM    971  N   ILE B 127     -13.032  -4.842  -1.879  1.00 53.87           N  
ATOM    972  CA  ILE B 127     -13.058  -3.699  -2.785  1.00 53.87           C  
ATOM    973  C   ILE B 127     -14.109  -2.694  -2.317  1.00 53.87           C  
ATOM    974  CB  ILE B 127     -13.345  -4.137  -4.238  1.00 53.87           C  
ATOM    975  O   ILE B 127     -14.223  -1.600  -2.876  1.00 53.87           O  
ATOM    976  CG1 ILE B 127     -12.945  -5.602  -4.444  1.00 53.87           C  
ATOM    977  CG2 ILE B 127     -12.616  -3.226  -5.231  1.00 53.87           C  
ATOM    978  CD1 ILE B 127     -13.376  -6.180  -5.784  1.00 53.87           C  
ATOM    979  N   SER B 128     -14.884  -3.088  -1.358  1.00 52.77           N  
ATOM    980  CA  SER B 128     -15.883  -2.158  -0.842  1.00 52.77           C  
ATOM    981  C   SER B 128     -15.240  -0.855  -0.379  1.00 52.77           C  
ATOM    982  CB  SER B 128     -16.659  -2.792   0.314  1.00 52.77           C  
ATOM    983  O   SER B 128     -14.017  -0.775  -0.245  1.00 52.77           O  
ATOM    984  OG  SER B 128     -15.823  -2.965   1.445  1.00 52.77           O  
ATOM    985  N   LYS B 129     -15.950   0.227  -0.460  1.00 48.11           N  
ATOM    986  CA  LYS B 129     -15.500   1.561  -0.073  1.00 48.11           C  
ATOM    987  C   LYS B 129     -14.618   1.504   1.171  1.00 48.11           C  
ATOM    988  CB  LYS B 129     -16.696   2.481   0.174  1.00 48.11           C  
ATOM    989  O   LYS B 129     -13.653   2.262   1.290  1.00 48.11           O  
ATOM    990  CG  LYS B 129     -16.862   3.574  -0.872  1.00 48.11           C  
ATOM    991  CD  LYS B 129     -18.052   4.472  -0.558  1.00 48.11           C  
ATOM    992  CE  LYS B 129     -18.243   5.541  -1.625  1.00 48.11           C  
ATOM    993  NZ  LYS B 129     -19.426   6.407  -1.336  1.00 48.11           N  
ATOM    994  N   ASP B 130     -14.829   0.465   1.998  1.00 42.52           N  
ATOM    995  CA  ASP B 130     -14.077   0.307   3.239  1.00 42.52           C  
ATOM    996  C   ASP B 130     -13.122  -0.882   3.155  1.00 42.52           C  
ATOM    997  CB  ASP B 130     -15.029   0.134   4.425  1.00 42.52           C  
ATOM    998  O   ASP B 130     -12.578  -1.320   4.170  1.00 42.52           O  
ATOM    999  CG  ASP B 130     -15.842   1.383   4.720  1.00 42.52           C  
ATOM   1000  OD1 ASP B 130     -15.270   2.494   4.733  1.00 42.52           O  
ATOM   1001  OD2 ASP B 130     -17.065   1.254   4.944  1.00 42.52           O  
ATOM   1002  N   GLY B 131     -12.989  -1.279   1.925  1.00 48.55           N  
ATOM   1003  CA  GLY B 131     -12.220  -2.504   1.775  1.00 48.55           C  
ATOM   1004  C   GLY B 131     -10.721  -2.275   1.799  1.00 48.55           C  
ATOM   1005  O   GLY B 131     -10.240  -1.229   1.358  1.00 48.55           O  
ATOM   1006  N   GLN B 132     -10.003  -3.169   2.384  1.00 53.25           N  
ATOM   1007  CA  GLN B 132      -8.566  -3.128   2.631  1.00 53.25           C  
ATOM   1008  C   GLN B 132      -7.780  -3.222   1.327  1.00 53.25           C  
ATOM   1009  CB  GLN B 132      -8.151  -4.256   3.577  1.00 53.25           C  
ATOM   1010  O   GLN B 132      -6.704  -2.635   1.201  1.00 53.25           O  
ATOM   1011  CG  GLN B 132      -8.541  -4.017   5.029  1.00 53.25           C  
ATOM   1012  CD  GLN B 132      -8.082  -5.131   5.951  1.00 53.25           C  
ATOM   1013  NE2 GLN B 132      -8.523  -5.083   7.204  1.00 53.25           N  
ATOM   1014  OE1 GLN B 132      -7.338  -6.027   5.541  1.00 53.25           O  
ATOM   1015  N   THR B 133      -8.322  -3.796   0.281  1.00 55.91           N  
ATOM   1016  CA  THR B 133      -7.633  -3.953  -0.996  1.00 55.91           C  
ATOM   1017  C   THR B 133      -7.396  -2.597  -1.654  1.00 55.91           C  
ATOM   1018  CB  THR B 133      -8.430  -4.859  -1.953  1.00 55.91           C  
ATOM   1019  O   THR B 133      -6.296  -2.318  -2.134  1.00 55.91           O  
ATOM   1020  CG2 THR B 133      -7.635  -5.155  -3.220  1.00 55.91           C  
ATOM   1021  OG1 THR B 133      -8.731  -6.095  -1.292  1.00 55.91           O  
ATOM   1022  N   ARG B 134      -8.363  -1.687  -1.604  1.00 56.57           N  
ATOM   1023  CA  ARG B 134      -8.262  -0.349  -2.176  1.00 56.57           C  
ATOM   1024  C   ARG B 134      -7.201   0.476  -1.456  1.00 56.57           C  
ATOM   1025  CB  ARG B 134      -9.613   0.367  -2.115  1.00 56.57           C  
ATOM   1026  O   ARG B 134      -6.412   1.176  -2.094  1.00 56.57           O  
ATOM   1027  CG  ARG B 134      -9.777   1.464  -3.154  1.00 56.57           C  
ATOM   1028  CD  ARG B 134     -11.154   2.108  -3.082  1.00 56.57           C  
ATOM   1029  NE  ARG B 134     -11.257   3.262  -3.970  1.00 56.57           N  
ATOM   1030  NH1 ARG B 134     -13.412   3.812  -3.346  1.00 56.57           N  
ATOM   1031  NH2 ARG B 134     -12.313   5.069  -4.917  1.00 56.57           N  
ATOM   1032  CZ  ARG B 134     -12.327   4.045  -4.076  1.00 56.57           C  
ATOM   1033  N   GLU B 135      -7.207   0.313  -0.253  1.00 53.76           N  
ATOM   1034  CA  GLU B 135      -6.283   1.080   0.577  1.00 53.76           C  
ATOM   1035  C   GLU B 135      -4.839   0.649   0.337  1.00 53.76           C  
ATOM   1036  CB  GLU B 135      -6.639   0.928   2.058  1.00 53.76           C  
ATOM   1037  O   GLU B 135      -3.939   1.489   0.269  1.00 53.76           O  
ATOM   1038  CG  GLU B 135      -7.635   1.963   2.561  1.00 53.76           C  
ATOM   1039  CD  GLU B 135      -8.024   1.763   4.017  1.00 53.76           C  
ATOM   1040  OE1 GLU B 135      -8.851   2.546   4.537  1.00 53.76           O  
ATOM   1041  OE2 GLU B 135      -7.498   0.816   4.643  1.00 53.76           O  
ATOM   1042  N   HIS B 136      -4.781  -0.643   0.000  1.00 62.38           N  
ATOM   1043  CA  HIS B 136      -3.433  -1.163  -0.201  1.00 62.38           C  
ATOM   1044  C   HIS B 136      -2.839  -0.661  -1.513  1.00 62.38           C  
ATOM   1045  CB  HIS B 136      -3.441  -2.693  -0.179  1.00 62.38           C  
ATOM   1046  O   HIS B 136      -1.675  -0.256  -1.558  1.00 62.38           O  
ATOM   1047  CG  HIS B 136      -3.569  -3.272   1.193  1.00 62.38           C  
ATOM   1048  CD2 HIS B 136      -3.645  -2.676   2.407  1.00 62.38           C  
ATOM   1049  ND1 HIS B 136      -3.630  -4.629   1.425  1.00 62.38           N  
ATOM   1050  CE1 HIS B 136      -3.740  -4.843   2.726  1.00 62.38           C  
ATOM   1051  NE2 HIS B 136      -3.751  -3.675   3.344  1.00 62.38           N  
ATOM   1052  N   ALA B 137      -3.634  -0.716  -2.484  1.00 64.94           N  
ATOM   1053  CA  ALA B 137      -3.160  -0.238  -3.781  1.00 64.94           C  
ATOM   1054  C   ALA B 137      -2.857   1.257  -3.737  1.00 64.94           C  
ATOM   1055  CB  ALA B 137      -4.189  -0.538  -4.868  1.00 64.94           C  
ATOM   1056  O   ALA B 137      -1.858   1.711  -4.299  1.00 64.94           O  
ATOM   1057  N   LEU B 138      -3.670   1.970  -3.038  1.00 58.47           N  
ATOM   1058  CA  LEU B 138      -3.479   3.408  -2.883  1.00 58.47           C  
ATOM   1059  C   LEU B 138      -2.199   3.705  -2.109  1.00 58.47           C  
ATOM   1060  CB  LEU B 138      -4.679   4.035  -2.169  1.00 58.47           C  
ATOM   1061  O   LEU B 138      -1.424   4.582  -2.497  1.00 58.47           O  
ATOM   1062  CG  LEU B 138      -4.615   5.544  -1.932  1.00 58.47           C  
ATOM   1063  CD1 LEU B 138      -4.625   6.290  -3.262  1.00 58.47           C  
ATOM   1064  CD2 LEU B 138      -5.773   5.997  -1.050  1.00 58.47           C  
ATOM   1065  N   LEU B 139      -2.029   2.943  -1.177  1.00 59.28           N  
ATOM   1066  CA  LEU B 139      -0.840   3.133  -0.354  1.00 59.28           C  
ATOM   1067  C   LEU B 139       0.425   2.827  -1.148  1.00 59.28           C  
ATOM   1068  CB  LEU B 139      -0.902   2.245   0.892  1.00 59.28           C  
ATOM   1069  O   LEU B 139       1.401   3.578  -1.083  1.00 59.28           O  
ATOM   1070  CG  LEU B 139      -1.106   2.963   2.227  1.00 59.28           C  
ATOM   1071  CD1 LEU B 139      -2.366   2.451   2.917  1.00 59.28           C  
ATOM   1072  CD2 LEU B 139       0.113   2.781   3.124  1.00 59.28           C  
ATOM   1073  N   ALA B 140       0.435   1.734  -1.840  1.00 66.43           N  
ATOM   1074  CA  ALA B 140       1.585   1.365  -2.662  1.00 66.43           C  
ATOM   1075  C   ALA B 140       1.910   2.461  -3.673  1.00 66.43           C  
ATOM   1076  CB  ALA B 140       1.323   0.043  -3.380  1.00 66.43           C  
ATOM   1077  O   ALA B 140       3.071   2.849  -3.825  1.00 66.43           O  
ATOM   1078  N   PHE B 141       0.876   2.977  -4.192  1.00 65.01           N  
ATOM   1079  CA  PHE B 141       1.063   4.020  -5.195  1.00 65.01           C  
ATOM   1080  C   PHE B 141       1.613   5.290  -4.559  1.00 65.01           C  
ATOM   1081  CB  PHE B 141      -0.258   4.321  -5.911  1.00 65.01           C  
ATOM   1082  O   PHE B 141       2.520   5.921  -5.106  1.00 65.01           O  
ATOM   1083  CG  PHE B 141      -0.097   5.146  -7.159  1.00 65.01           C  
ATOM   1084  CD1 PHE B 141      -0.222   6.529  -7.116  1.00 65.01           C  
ATOM   1085  CD2 PHE B 141       0.179   4.538  -8.377  1.00 65.01           C  
ATOM   1086  CE1 PHE B 141      -0.073   7.295  -8.269  1.00 65.01           C  
ATOM   1087  CE2 PHE B 141       0.329   5.297  -9.534  1.00 65.01           C  
ATOM   1088  CZ  PHE B 141       0.201   6.676  -9.478  1.00 65.01           C  
ATOM   1089  N   THR B 142       1.135   5.639  -3.595  1.00 57.07           N  
ATOM   1090  CA  THR B 142       1.546   6.846  -2.886  1.00 57.07           C  
ATOM   1091  C   THR B 142       2.991   6.729  -2.412  1.00 57.07           C  
ATOM   1092  CB  THR B 142       0.629   7.126  -1.681  1.00 57.07           C  
ATOM   1093  O   THR B 142       3.720   7.723  -2.373  1.00 57.07           O  
ATOM   1094  CG2 THR B 142       0.960   8.469  -1.038  1.00 57.07           C  
ATOM   1095  OG1 THR B 142      -0.735   7.143  -2.120  1.00 57.07           O  
ATOM   1096  N   LEU B 143       3.453   5.474  -2.194  1.00 56.26           N  
ATOM   1097  CA  LEU B 143       4.811   5.224  -1.725  1.00 56.26           C  
ATOM   1098  C   LEU B 143       5.786   5.153  -2.895  1.00 56.26           C  
ATOM   1099  CB  LEU B 143       4.869   3.924  -0.918  1.00 56.26           C  
ATOM   1100  O   LEU B 143       6.990   4.977  -2.696  1.00 56.26           O  
ATOM   1101  CG  LEU B 143       4.178   3.941   0.446  1.00 56.26           C  
ATOM   1102  CD1 LEU B 143       4.180   2.544   1.059  1.00 56.26           C  
ATOM   1103  CD2 LEU B 143       4.856   4.940   1.377  1.00 56.26           C  
ATOM   1104  N   GLY B 144       5.313   5.235  -3.962  1.00 60.53           N  
ATOM   1105  CA  GLY B 144       6.184   5.333  -5.122  1.00 60.53           C  
ATOM   1106  C   GLY B 144       6.340   4.019  -5.864  1.00 60.53           C  
ATOM   1107  O   GLY B 144       7.188   3.898  -6.751  1.00 60.53           O  
ATOM   1108  N   VAL B 145       5.566   3.084  -5.469  1.00 71.20           N  
ATOM   1109  CA  VAL B 145       5.597   1.820  -6.197  1.00 71.20           C  
ATOM   1110  C   VAL B 145       4.745   1.930  -7.460  1.00 71.20           C  
ATOM   1111  CB  VAL B 145       5.102   0.648  -5.321  1.00 71.20           C  
ATOM   1112  O   VAL B 145       3.514   1.926  -7.388  1.00 71.20           O  
ATOM   1113  CG1 VAL B 145       5.210  -0.675  -6.078  1.00 71.20           C  
ATOM   1114  CG2 VAL B 145       5.893   0.586  -4.016  1.00 71.20           C  
ATOM   1115  N   ARG B 146       5.406   1.958  -8.593  1.00 76.31           N  
ATOM   1116  CA  ARG B 146       4.720   2.280  -9.841  1.00 76.31           C  
ATOM   1117  C   ARG B 146       4.361   1.014 -10.611  1.00 76.31           C  
ATOM   1118  CB  ARG B 146       5.587   3.194 -10.710  1.00 76.31           C  
ATOM   1119  O   ARG B 146       3.542   1.053 -11.532  1.00 76.31           O  
ATOM   1120  CG  ARG B 146       5.795   4.583 -10.127  1.00 76.31           C  
ATOM   1121  CD  ARG B 146       4.497   5.376 -10.081  1.00 76.31           C  
ATOM   1122  NE  ARG B 146       4.710   6.729  -9.574  1.00 76.31           N  
ATOM   1123  NH1 ARG B 146       4.136   6.224  -7.393  1.00 76.31           N  
ATOM   1124  NH2 ARG B 146       4.756   8.358  -7.956  1.00 76.31           N  
ATOM   1125  CZ  ARG B 146       4.534   7.101  -8.309  1.00 76.31           C  
ATOM   1126  N   GLN B 147       4.922  -0.082 -10.197  1.00 86.97           N  
ATOM   1127  CA  GLN B 147       4.589  -1.339 -10.859  1.00 86.97           C  
ATOM   1128  C   GLN B 147       3.739  -2.228  -9.955  1.00 86.97           C  
ATOM   1129  CB  GLN B 147       5.860  -2.080 -11.278  1.00 86.97           C  
ATOM   1130  O   GLN B 147       4.027  -2.367  -8.764  1.00 86.97           O  
ATOM   1131  CG  GLN B 147       6.723  -1.308 -12.266  1.00 86.97           C  
ATOM   1132  CD  GLN B 147       7.843  -2.149 -12.850  1.00 86.97           C  
ATOM   1133  NE2 GLN B 147       9.043  -2.004 -12.298  1.00 86.97           N  
ATOM   1134  OE1 GLN B 147       7.631  -2.924 -13.788  1.00 86.97           O  
ATOM   1135  N   LEU B 148       2.720  -2.754 -10.523  1.00 89.51           N  
ATOM   1136  CA  LEU B 148       1.743  -3.538  -9.775  1.00 89.51           C  
ATOM   1137  C   LEU B 148       1.452  -4.859 -10.480  1.00 89.51           C  
ATOM   1138  CB  LEU B 148       0.446  -2.746  -9.593  1.00 89.51           C  
ATOM   1139  O   LEU B 148       1.382  -4.909 -11.710  1.00 89.51           O  
ATOM   1140  CG  LEU B 148      -0.651  -3.422  -8.769  1.00 89.51           C  
ATOM   1141  CD1 LEU B 148      -0.234  -3.513  -7.305  1.00 89.51           C  
ATOM   1142  CD2 LEU B 148      -1.968  -2.665  -8.909  1.00 89.51           C  
ATOM   1143  N   ILE B 149       1.341  -5.892  -9.682  1.00 91.15           N  
ATOM   1144  CA  ILE B 149       0.832  -7.189 -10.114  1.00 91.15           C  
ATOM   1145  C   ILE B 149      -0.405  -7.556  -9.297  1.00 91.15           C  
ATOM   1146  CB  ILE B 149       1.908  -8.291  -9.982  1.00 91.15           C  
ATOM   1147  O   ILE B 149      -0.417  -7.401  -8.073  1.00 91.15           O  
ATOM   1148  CG1 ILE B 149       3.115  -7.967 -10.869  1.00 91.15           C  
ATOM   1149  CG2 ILE B 149       1.322  -9.662 -10.333  1.00 91.15           C  
ATOM   1150  CD1 ILE B 149       4.337  -8.832 -10.592  1.00 91.15           C  
ATOM   1151  N   VAL B 150      -1.388  -8.002 -10.009  1.00 92.55           N  
ATOM   1152  CA  VAL B 150      -2.579  -8.444  -9.292  1.00 92.55           C  
ATOM   1153  C   VAL B 150      -2.698  -9.964  -9.373  1.00 92.55           C  
ATOM   1154  CB  VAL B 150      -3.857  -7.779  -9.851  1.00 92.55           C  
ATOM   1155  O   VAL B 150      -2.825 -10.526 -10.464  1.00 92.55           O  
ATOM   1156  CG1 VAL B 150      -5.096  -8.288  -9.116  1.00 92.55           C  
ATOM   1157  CG2 VAL B 150      -3.757  -6.259  -9.747  1.00 92.55           C  
ATOM   1158  N   ALA B 151      -2.625 -10.537  -8.232  1.00 88.59           N  
ATOM   1159  CA  ALA B 151      -2.835 -11.979  -8.130  1.00 88.59           C  
ATOM   1160  C   ALA B 151      -4.222 -12.293  -7.574  1.00 88.59           C  
ATOM   1161  CB  ALA B 151      -1.758 -12.613  -7.253  1.00 88.59           C  
ATOM   1162  O   ALA B 151      -4.518 -11.986  -6.417  1.00 88.59           O  
ATOM   1163  N   VAL B 152      -5.037 -12.885  -8.445  1.00 91.63           N  
ATOM   1164  CA  VAL B 152      -6.369 -13.290  -8.009  1.00 91.63           C  
ATOM   1165  C   VAL B 152      -6.309 -14.685  -7.389  1.00 91.63           C  
ATOM   1166  CB  VAL B 152      -7.380 -13.270  -9.178  1.00 91.63           C  
ATOM   1167  O   VAL B 152      -6.283 -15.688  -8.105  1.00 91.63           O  
ATOM   1168  CG1 VAL B 152      -8.793 -13.561  -8.675  1.00 91.63           C  
ATOM   1169  CG2 VAL B 152      -7.333 -11.925  -9.900  1.00 91.63           C  
ATOM   1170  N   ASN B 153      -6.357 -14.691  -6.096  1.00 82.40           N  
ATOM   1171  CA  ASN B 153      -6.099 -15.907  -5.331  1.00 82.40           C  
ATOM   1172  C   ASN B 153      -7.386 -16.678  -5.053  1.00 82.40           C  
ATOM   1173  CB  ASN B 153      -5.384 -15.575  -4.019  1.00 82.40           C  
ATOM   1174  O   ASN B 153      -8.482 -16.183  -5.322  1.00 82.40           O  
ATOM   1175  CG  ASN B 153      -4.785 -16.798  -3.355  1.00 82.40           C  
ATOM   1176  ND2 ASN B 153      -4.614 -16.735  -2.039  1.00 82.40           N  
ATOM   1177  OD1 ASN B 153      -4.478 -17.793  -4.018  1.00 82.40           O  
ATOM   1178  N   LYS B 154      -7.316 -17.876  -4.660  1.00 78.57           N  
ATOM   1179  CA  LYS B 154      -8.389 -18.780  -4.257  1.00 78.57           C  
ATOM   1180  C   LYS B 154      -9.290 -19.125  -5.439  1.00 78.57           C  
ATOM   1181  CB  LYS B 154      -9.218 -18.161  -3.130  1.00 78.57           C  
ATOM   1182  O   LYS B 154     -10.510 -19.218  -5.291  1.00 78.57           O  
ATOM   1183  CG  LYS B 154      -8.421 -17.860  -1.869  1.00 78.57           C  
ATOM   1184  CD  LYS B 154      -9.331 -17.459  -0.715  1.00 78.57           C  
ATOM   1185  CE  LYS B 154      -8.532 -16.963   0.482  1.00 78.57           C  
ATOM   1186  NZ  LYS B 154      -9.402 -16.740   1.675  1.00 78.57           N  
ATOM   1187  N   MET B 155      -8.701 -19.142  -6.549  1.00 90.23           N  
ATOM   1188  CA  MET B 155      -9.475 -19.519  -7.729  1.00 90.23           C  
ATOM   1189  C   MET B 155      -9.951 -20.964  -7.628  1.00 90.23           C  
ATOM   1190  CB  MET B 155      -8.646 -19.329  -9.000  1.00 90.23           C  
ATOM   1191  O   MET B 155     -10.931 -21.345  -8.270  1.00 90.23           O  
ATOM   1192  CG  MET B 155      -8.464 -17.874  -9.402  1.00 90.23           C  
ATOM   1193  SD  MET B 155     -10.059 -16.975  -9.525  1.00 90.23           S  
ATOM   1194  CE  MET B 155     -10.790 -17.814 -10.958  1.00 90.23           C  
ATOM   1195  N   ASP B 156      -9.246 -21.717  -6.844  1.00 81.42           N  
ATOM   1196  CA  ASP B 156      -9.671 -23.091  -6.599  1.00 81.42           C  
ATOM   1197  C   ASP B 156     -11.024 -23.130  -5.891  1.00 81.42           C  
ATOM   1198  CB  ASP B 156      -8.623 -23.837  -5.771  1.00 81.42           C  
ATOM   1199  O   ASP B 156     -11.833 -24.027  -6.137  1.00 81.42           O  
ATOM   1200  CG  ASP B 156      -8.249 -23.109  -4.492  1.00 81.42           C  
ATOM   1201  OD1 ASP B 156      -7.817 -21.938  -4.560  1.00 81.42           O  
ATOM   1202  OD2 ASP B 156      -8.385 -23.713  -3.405  1.00 81.42           O  
ATOM   1203  N   SER B 157     -11.343 -22.193  -5.065  1.00 80.75           N  
ATOM   1204  CA  SER B 157     -12.579 -22.148  -4.290  1.00 80.75           C  
ATOM   1205  C   SER B 157     -13.771 -21.790  -5.172  1.00 80.75           C  
ATOM   1206  CB  SER B 157     -12.460 -21.140  -3.147  1.00 80.75           C  
ATOM   1207  O   SER B 157     -14.921 -22.036  -4.801  1.00 80.75           O  
ATOM   1208  OG  SER B 157     -12.418 -19.815  -3.647  1.00 80.75           O  
ATOM   1209  N   VAL B 158     -13.521 -21.218  -6.310  1.00 88.90           N  
ATOM   1210  CA  VAL B 158     -14.592 -20.893  -7.246  1.00 88.90           C  
ATOM   1211  C   VAL B 158     -14.456 -21.747  -8.504  1.00 88.90           C  
ATOM   1212  CB  VAL B 158     -14.585 -19.393  -7.617  1.00 88.90           C  
ATOM   1213  O   VAL B 158     -14.888 -21.343  -9.586  1.00 88.90           O  
ATOM   1214  CG1 VAL B 158     -15.017 -18.540  -6.426  1.00 88.90           C  
ATOM   1215  CG2 VAL B 158     -13.201 -18.971  -8.106  1.00 88.90           C  
ATOM   1216  N   LYS B 159     -13.733 -22.821  -8.360  1.00 91.27           N  
ATOM   1217  CA  LYS B 159     -13.562 -23.843  -9.388  1.00 91.27           C  
ATOM   1218  C   LYS B 159     -13.008 -23.240 -10.676  1.00 91.27           C  
ATOM   1219  CB  LYS B 159     -14.889 -24.550  -9.669  1.00 91.27           C  
ATOM   1220  O   LYS B 159     -13.468 -23.572 -11.771  1.00 91.27           O  
ATOM   1221  CG  LYS B 159     -15.460 -25.294  -8.470  1.00 91.27           C  
ATOM   1222  CD  LYS B 159     -16.724 -26.061  -8.839  1.00 91.27           C  
ATOM   1223  CE  LYS B 159     -17.319 -26.772  -7.631  1.00 91.27           C  
ATOM   1224  NZ  LYS B 159     -18.557 -27.527  -7.988  1.00 91.27           N  
ATOM   1225  N   TRP B 160     -12.185 -22.201 -10.526  1.00 94.02           N  
ATOM   1226  CA  TRP B 160     -11.501 -21.570 -11.650  1.00 94.02           C  
ATOM   1227  C   TRP B 160     -12.504 -21.030 -12.664  1.00 94.02           C  
ATOM   1228  CB  TRP B 160     -10.553 -22.562 -12.330  1.00 94.02           C  
ATOM   1229  O   TRP B 160     -12.309 -21.167 -13.874  1.00 94.02           O  
ATOM   1230  CG  TRP B 160      -9.384 -22.965 -11.484  1.00 94.02           C  
ATOM   1231  CD1 TRP B 160      -9.340 -23.978 -10.566  1.00 94.02           C  
ATOM   1232  CD2 TRP B 160      -8.088 -22.358 -11.473  1.00 94.02           C  
ATOM   1233  CE2 TRP B 160      -7.307 -23.056 -10.525  1.00 94.02           C  
ATOM   1234  CE3 TRP B 160      -7.510 -21.292 -12.175  1.00 94.02           C  
ATOM   1235  NE1 TRP B 160      -8.094 -24.038  -9.986  1.00 94.02           N  
ATOM   1236  CH2 TRP B 160      -5.436 -21.673 -10.961  1.00 94.02           C  
ATOM   1237  CZ2 TRP B 160      -5.977 -22.720 -10.261  1.00 94.02           C  
ATOM   1238  CZ3 TRP B 160      -6.186 -20.960 -11.911  1.00 94.02           C  
ATOM   1239  N   ASP B 161     -13.537 -20.438 -12.112  1.00 93.30           N  
ATOM   1240  CA  ASP B 161     -14.619 -19.853 -12.897  1.00 93.30           C  
ATOM   1241  C   ASP B 161     -14.136 -18.628 -13.671  1.00 93.30           C  
ATOM   1242  CB  ASP B 161     -15.794 -19.473 -11.993  1.00 93.30           C  
ATOM   1243  O   ASP B 161     -13.693 -17.645 -13.074  1.00 93.30           O  
ATOM   1244  CG  ASP B 161     -17.007 -18.991 -12.769  1.00 93.30           C  
ATOM   1245  OD1 ASP B 161     -17.307 -17.778 -12.740  1.00 93.30           O  
ATOM   1246  OD2 ASP B 161     -17.671 -19.832 -13.412  1.00 93.30           O  
ATOM   1247  N   GLU B 162     -14.257 -18.721 -14.998  1.00 96.00           N  
ATOM   1248  CA  GLU B 162     -13.808 -17.652 -15.885  1.00 96.00           C  
ATOM   1249  C   GLU B 162     -14.589 -16.365 -15.639  1.00 96.00           C  
ATOM   1250  CB  GLU B 162     -13.942 -18.077 -17.350  1.00 96.00           C  
ATOM   1251  O   GLU B 162     -14.009 -15.278 -15.599  1.00 96.00           O  
ATOM   1252  CG  GLU B 162     -13.491 -17.015 -18.342  1.00 96.00           C  
ATOM   1253  CD  GLU B 162     -13.591 -17.466 -19.790  1.00 96.00           C  
ATOM   1254  OE1 GLU B 162     -13.191 -16.697 -20.694  1.00 96.00           O  
ATOM   1255  OE2 GLU B 162     -14.074 -18.596 -20.023  1.00 96.00           O  
ATOM   1256  N   SER B 163     -15.888 -16.420 -15.535  1.00 94.62           N  
ATOM   1257  CA  SER B 163     -16.725 -15.241 -15.337  1.00 94.62           C  
ATOM   1258  C   SER B 163     -16.350 -14.506 -14.055  1.00 94.62           C  
ATOM   1259  CB  SER B 163     -18.203 -15.633 -15.296  1.00 94.62           C  
ATOM   1260  O   SER B 163     -16.309 -13.274 -14.029  1.00 94.62           O  
ATOM   1261  OG  SER B 163     -18.447 -16.568 -14.259  1.00 94.62           O  
ATOM   1262  N   ARG B 164     -16.088 -15.256 -13.034  1.00 90.92           N  
ATOM   1263  CA  ARG B 164     -15.682 -14.670 -11.760  1.00 90.92           C  
ATOM   1264  C   ARG B 164     -14.361 -13.919 -11.899  1.00 90.92           C  
ATOM   1265  CB  ARG B 164     -15.559 -15.752 -10.685  1.00 90.92           C  
ATOM   1266  O   ARG B 164     -14.237 -12.782 -11.441  1.00 90.92           O  
ATOM   1267  CG  ARG B 164     -15.126 -15.224  -9.327  1.00 90.92           C  
ATOM   1268  CD  ARG B 164     -16.113 -14.203  -8.778  1.00 90.92           C  
ATOM   1269  NE  ARG B 164     -15.733 -13.749  -7.443  1.00 90.92           N  
ATOM   1270  NH1 ARG B 164     -17.200 -11.965  -7.406  1.00 90.92           N  
ATOM   1271  NH2 ARG B 164     -15.838 -12.372  -5.608  1.00 90.92           N  
ATOM   1272  CZ  ARG B 164     -16.258 -12.697  -6.822  1.00 90.92           C  
ATOM   1273  N   PHE B 165     -13.393 -14.538 -12.535  1.00 94.35           N  
ATOM   1274  CA  PHE B 165     -12.093 -13.919 -12.763  1.00 94.35           C  
ATOM   1275  C   PHE B 165     -12.240 -12.627 -13.558  1.00 94.35           C  
ATOM   1276  CB  PHE B 165     -11.157 -14.884 -13.498  1.00 94.35           C  
ATOM   1277  O   PHE B 165     -11.665 -11.599 -13.193  1.00 94.35           O  
ATOM   1278  CG  PHE B 165      -9.803 -14.303 -13.802  1.00 94.35           C  
ATOM   1279  CD1 PHE B 165      -9.455 -13.958 -15.102  1.00 94.35           C  
ATOM   1280  CD2 PHE B 165      -8.877 -14.103 -12.787  1.00 94.35           C  
ATOM   1281  CE1 PHE B 165      -8.202 -13.420 -15.386  1.00 94.35           C  
ATOM   1282  CE2 PHE B 165      -7.622 -13.566 -13.063  1.00 94.35           C  
ATOM   1283  CZ  PHE B 165      -7.287 -13.226 -14.363  1.00 94.35           C  
ATOM   1284  N   GLN B 166     -13.042 -12.703 -14.645  1.00 94.74           N  
ATOM   1285  CA  GLN B 166     -13.229 -11.536 -15.500  1.00 94.74           C  
ATOM   1286  C   GLN B 166     -13.922 -10.406 -14.745  1.00 94.74           C  
ATOM   1287  CB  GLN B 166     -14.036 -11.906 -16.746  1.00 94.74           C  
ATOM   1288  O   GLN B 166     -13.614  -9.231 -14.955  1.00 94.74           O  
ATOM   1289  CG  GLN B 166     -13.293 -12.822 -17.709  1.00 94.74           C  
ATOM   1290  CD  GLN B 166     -12.008 -12.208 -18.231  1.00 94.74           C  
ATOM   1291  NE2 GLN B 166     -11.056 -13.054 -18.607  1.00 94.74           N  
ATOM   1292  OE1 GLN B 166     -11.873 -10.982 -18.297  1.00 94.74           O  
ATOM   1293  N   GLU B 167     -14.809 -10.722 -13.898  1.00 91.78           N  
ATOM   1294  CA  GLU B 167     -15.473  -9.725 -13.063  1.00 91.78           C  
ATOM   1295  C   GLU B 167     -14.477  -9.024 -12.144  1.00 91.78           C  
ATOM   1296  CB  GLU B 167     -16.587 -10.372 -12.236  1.00 91.78           C  
ATOM   1297  O   GLU B 167     -14.494  -7.797 -12.023  1.00 91.78           O  
ATOM   1298  CG  GLU B 167     -17.357  -9.389 -11.366  1.00 91.78           C  
ATOM   1299  CD  GLU B 167     -18.380 -10.061 -10.463  1.00 91.78           C  
ATOM   1300  OE1 GLU B 167     -18.975  -9.372  -9.603  1.00 91.78           O  
ATOM   1301  OE2 GLU B 167     -18.587 -11.285 -10.617  1.00 91.78           O  
ATOM   1302  N   ILE B 168     -13.653  -9.789 -11.562  1.00 90.25           N  
ATOM   1303  CA  ILE B 168     -12.656  -9.252 -10.642  1.00 90.25           C  
ATOM   1304  C   ILE B 168     -11.669  -8.373 -11.406  1.00 90.25           C  
ATOM   1305  CB  ILE B 168     -11.906 -10.381  -9.901  1.00 90.25           C  
ATOM   1306  O   ILE B 168     -11.304  -7.291 -10.941  1.00 90.25           O  
ATOM   1307  CG1 ILE B 168     -12.851 -11.109  -8.938  1.00 90.25           C  
ATOM   1308  CG2 ILE B 168     -10.689  -9.823  -9.156  1.00 90.25           C  
ATOM   1309  CD1 ILE B 168     -12.252 -12.359  -8.309  1.00 90.25           C  
ATOM   1310  N   VAL B 169     -11.264  -8.840 -12.597  1.00 93.16           N  
ATOM   1311  CA  VAL B 169     -10.350  -8.073 -13.436  1.00 93.16           C  
ATOM   1312  C   VAL B 169     -10.974  -6.722 -13.779  1.00 93.16           C  
ATOM   1313  CB  VAL B 169      -9.991  -8.837 -14.730  1.00 93.16           C  
ATOM   1314  O   VAL B 169     -10.320  -5.682 -13.665  1.00 93.16           O  
ATOM   1315  CG1 VAL B 169      -9.277  -7.917 -15.720  1.00 93.16           C  
ATOM   1316  CG2 VAL B 169      -9.126 -10.054 -14.408  1.00 93.16           C  
ATOM   1317  N   LYS B 170     -12.187  -6.722 -14.145  1.00 89.72           N  
ATOM   1318  CA  LYS B 170     -12.886  -5.495 -14.516  1.00 89.72           C  
ATOM   1319  C   LYS B 170     -12.964  -4.529 -13.337  1.00 89.72           C  
ATOM   1320  CB  LYS B 170     -14.291  -5.811 -15.028  1.00 89.72           C  
ATOM   1321  O   LYS B 170     -12.596  -3.359 -13.461  1.00 89.72           O  
ATOM   1322  CG  LYS B 170     -15.040  -4.602 -15.569  1.00 89.72           C  
ATOM   1323  CD  LYS B 170     -16.410  -4.989 -16.111  1.00 89.72           C  
ATOM   1324  CE  LYS B 170     -17.193  -3.769 -16.577  1.00 89.72           C  
ATOM   1325  NZ  LYS B 170     -18.537  -4.143 -17.109  1.00 89.72           N  
ATOM   1326  N   GLU B 171     -13.421  -5.020 -12.230  1.00 85.86           N  
ATOM   1327  CA  GLU B 171     -13.621  -4.175 -11.057  1.00 85.86           C  
ATOM   1328  C   GLU B 171     -12.292  -3.654 -10.518  1.00 85.86           C  
ATOM   1329  CB  GLU B 171     -14.367  -4.943  -9.962  1.00 85.86           C  
ATOM   1330  O   GLU B 171     -12.176  -2.477 -10.170  1.00 85.86           O  
ATOM   1331  CG  GLU B 171     -15.842  -5.167 -10.265  1.00 85.86           C  
ATOM   1332  CD  GLU B 171     -16.650  -3.879 -10.296  1.00 85.86           C  
ATOM   1333  OE1 GLU B 171     -17.635  -3.800 -11.065  1.00 85.86           O  
ATOM   1334  OE2 GLU B 171     -16.295  -2.942  -9.547  1.00 85.86           O  
ATOM   1335  N   THR B 172     -11.313  -4.545 -10.491  1.00 87.48           N  
ATOM   1336  CA  THR B 172     -10.002  -4.153  -9.986  1.00 87.48           C  
ATOM   1337  C   THR B 172      -9.331  -3.163 -10.934  1.00 87.48           C  
ATOM   1338  CB  THR B 172      -9.091  -5.378  -9.787  1.00 87.48           C  
ATOM   1339  O   THR B 172      -8.648  -2.237 -10.492  1.00 87.48           O  
ATOM   1340  CG2 THR B 172      -7.760  -4.977  -9.159  1.00 87.48           C  
ATOM   1341  OG1 THR B 172      -9.746  -6.320  -8.930  1.00 87.48           O  
ATOM   1342  N   SER B 173      -9.498  -3.356 -12.206  1.00 89.63           N  
ATOM   1343  CA  SER B 173      -8.955  -2.429 -13.193  1.00 89.63           C  
ATOM   1344  C   SER B 173      -9.498  -1.019 -12.985  1.00 89.63           C  
ATOM   1345  CB  SER B 173      -9.278  -2.904 -14.611  1.00 89.63           C  
ATOM   1346  O   SER B 173      -8.752  -0.042 -13.070  1.00 89.63           O  
ATOM   1347  OG  SER B 173      -8.566  -4.090 -14.918  1.00 89.63           O  
ATOM   1348  N   ASN B 174     -10.744  -0.946 -12.738  1.00 81.56           N  
ATOM   1349  CA  ASN B 174     -11.373   0.351 -12.511  1.00 81.56           C  
ATOM   1350  C   ASN B 174     -10.825   1.028 -11.258  1.00 81.56           C  
ATOM   1351  CB  ASN B 174     -12.893   0.200 -12.413  1.00 81.56           C  
ATOM   1352  O   ASN B 174     -10.521   2.222 -11.275  1.00 81.56           O  
ATOM   1353  CG  ASN B 174     -13.539  -0.092 -13.753  1.00 81.56           C  
ATOM   1354  ND2 ASN B 174     -14.751  -0.633 -13.721  1.00 81.56           N  
ATOM   1355  OD1 ASN B 174     -12.953   0.166 -14.807  1.00 81.56           O  
ATOM   1356  N   PHE B 175     -10.643   0.234 -10.391  1.00 78.94           N  
ATOM   1357  CA  PHE B 175     -10.202   0.745  -9.098  1.00 78.94           C  
ATOM   1358  C   PHE B 175      -8.756   1.221  -9.169  1.00 78.94           C  
ATOM   1359  CB  PHE B 175     -10.348  -0.329  -8.016  1.00 78.94           C  
ATOM   1360  O   PHE B 175      -8.435   2.318  -8.708  1.00 78.94           O  
ATOM   1361  CG  PHE B 175      -9.684   0.027  -6.714  1.00 78.94           C  
ATOM   1362  CD1 PHE B 175      -8.482  -0.566  -6.345  1.00 78.94           C  
ATOM   1363  CD2 PHE B 175     -10.261   0.955  -5.857  1.00 78.94           C  
ATOM   1364  CE1 PHE B 175      -7.865  -0.238  -5.140  1.00 78.94           C  
ATOM   1365  CE2 PHE B 175      -9.650   1.288  -4.651  1.00 78.94           C  
ATOM   1366  CZ  PHE B 175      -8.453   0.689  -4.294  1.00 78.94           C  
ATOM   1367  N   ILE B 176      -7.876   0.426  -9.687  1.00 82.75           N  
ATOM   1368  CA  ILE B 176      -6.460   0.773  -9.701  1.00 82.75           C  
ATOM   1369  C   ILE B 176      -6.228   1.959 -10.634  1.00 82.75           C  
ATOM   1370  CB  ILE B 176      -5.588  -0.428 -10.133  1.00 82.75           C  
ATOM   1371  O   ILE B 176      -5.292   2.738 -10.438  1.00 82.75           O  
ATOM   1372  CG1 ILE B 176      -5.995  -0.908 -11.531  1.00 82.75           C  
ATOM   1373  CG2 ILE B 176      -5.691  -1.565  -9.112  1.00 82.75           C  
ATOM   1374  CD1 ILE B 176      -5.064  -1.957 -12.121  1.00 82.75           C  
ATOM   1375  N   LYS B 177      -7.055   2.076 -11.645  1.00 80.90           N  
ATOM   1376  CA  LYS B 177      -7.001   3.250 -12.511  1.00 80.90           C  
ATOM   1377  C   LYS B 177      -7.257   4.530 -11.720  1.00 80.90           C  
ATOM   1378  CB  LYS B 177      -8.015   3.125 -13.649  1.00 80.90           C  
ATOM   1379  O   LYS B 177      -6.582   5.540 -11.928  1.00 80.90           O  
ATOM   1380  CG  LYS B 177      -7.858   4.177 -14.737  1.00 80.90           C  
ATOM   1381  CD  LYS B 177      -8.810   3.926 -15.899  1.00 80.90           C  
ATOM   1382  CE  LYS B 177      -8.675   4.996 -16.974  1.00 80.90           C  
ATOM   1383  NZ  LYS B 177      -9.561   4.721 -18.144  1.00 80.90           N  
ATOM   1384  N   LYS B 178      -8.158   4.465 -10.822  1.00 71.82           N  
ATOM   1385  CA  LYS B 178      -8.498   5.620  -9.995  1.00 71.82           C  
ATOM   1386  C   LYS B 178      -7.365   5.957  -9.029  1.00 71.82           C  
ATOM   1387  CB  LYS B 178      -9.790   5.363  -9.218  1.00 71.82           C  
ATOM   1388  O   LYS B 178      -7.173   7.121  -8.671  1.00 71.82           O  
ATOM   1389  CG  LYS B 178     -11.044   5.380 -10.079  1.00 71.82           C  
ATOM   1390  CD  LYS B 178     -12.298   5.159  -9.244  1.00 71.82           C  
ATOM   1391  CE  LYS B 178     -13.547   5.105 -10.114  1.00 71.82           C  
ATOM   1392  NZ  LYS B 178     -14.767   4.786  -9.312  1.00 71.82           N  
ATOM   1393  N   VAL B 179      -6.742   4.947  -8.588  1.00 67.28           N  
ATOM   1394  CA  VAL B 179      -5.610   5.131  -7.686  1.00 67.28           C  
ATOM   1395  C   VAL B 179      -4.458   5.802  -8.431  1.00 67.28           C  
ATOM   1396  CB  VAL B 179      -5.142   3.789  -7.080  1.00 67.28           C  
ATOM   1397  O   VAL B 179      -3.782   6.677  -7.884  1.00 67.28           O  
ATOM   1398  CG1 VAL B 179      -3.834   3.969  -6.313  1.00 67.28           C  
ATOM   1399  CG2 VAL B 179      -6.224   3.209  -6.170  1.00 67.28           C  
ATOM   1400  N   GLY B 180      -4.264   5.405  -9.784  1.00 75.11           N  
ATOM   1401  CA  GLY B 180      -3.190   6.007 -10.557  1.00 75.11           C  
ATOM   1402  C   GLY B 180      -2.425   5.004 -11.399  1.00 75.11           C  
ATOM   1403  O   GLY B 180      -1.601   5.385 -12.233  1.00 75.11           O  
ATOM   1404  N   TYR B 181      -2.735   3.764 -11.215  1.00 84.21           N  
ATOM   1405  CA  TYR B 181      -2.092   2.739 -12.030  1.00 84.21           C  
ATOM   1406  C   TYR B 181      -2.746   2.643 -13.403  1.00 84.21           C  
ATOM   1407  CB  TYR B 181      -2.150   1.379 -11.327  1.00 84.21           C  
ATOM   1408  O   TYR B 181      -3.947   2.883 -13.543  1.00 84.21           O  
ATOM   1409  CG  TYR B 181      -1.255   1.282 -10.116  1.00 84.21           C  
ATOM   1410  CD1 TYR B 181       0.120   1.103 -10.254  1.00 84.21           C  
ATOM   1411  CD2 TYR B 181      -1.781   1.369  -8.832  1.00 84.21           C  
ATOM   1412  CE1 TYR B 181       0.949   1.012  -9.141  1.00 84.21           C  
ATOM   1413  CE2 TYR B 181      -0.961   1.278  -7.711  1.00 84.21           C  
ATOM   1414  OH  TYR B 181       1.216   1.011  -6.770  1.00 84.21           O  
ATOM   1415  CZ  TYR B 181       0.400   1.101  -7.876  1.00 84.21           C  
ATOM   1416  N   ASN B 182      -1.935   2.360 -14.440  1.00 91.33           N  
ATOM   1417  CA  ASN B 182      -2.453   2.010 -15.758  1.00 91.33           C  
ATOM   1418  C   ASN B 182      -2.747   0.517 -15.866  1.00 91.33           C  
ATOM   1419  CB  ASN B 182      -1.472   2.439 -16.851  1.00 91.33           C  
ATOM   1420  O   ASN B 182      -1.825  -0.300 -15.919  1.00 91.33           O  
ATOM   1421  CG  ASN B 182      -2.023   2.225 -18.247  1.00 91.33           C  
ATOM   1422  ND2 ASN B 182      -1.260   2.631 -19.255  1.00 91.33           N  
ATOM   1423  OD1 ASN B 182      -3.126   1.699 -18.419  1.00 91.33           O  
ATOM   1424  N   PRO B 183      -4.016   0.207 -15.982  1.00 93.99           N  
ATOM   1425  CA  PRO B 183      -4.394  -1.208 -16.014  1.00 93.99           C  
ATOM   1426  C   PRO B 183      -3.691  -1.982 -17.127  1.00 93.99           C  
ATOM   1427  CB  PRO B 183      -5.906  -1.165 -16.249  1.00 93.99           C  
ATOM   1428  O   PRO B 183      -3.488  -3.193 -17.009  1.00 93.99           O  
ATOM   1429  CG  PRO B 183      -6.341   0.152 -15.692  1.00 93.99           C  
ATOM   1430  CD  PRO B 183      -5.239   1.149 -15.907  1.00 93.99           C  
ATOM   1431  N   LYS B 184      -3.311  -1.348 -18.150  1.00 93.72           N  
ATOM   1432  CA  LYS B 184      -2.651  -2.000 -19.277  1.00 93.72           C  
ATOM   1433  C   LYS B 184      -1.245  -2.459 -18.900  1.00 93.72           C  
ATOM   1434  CB  LYS B 184      -2.589  -1.059 -20.481  1.00 93.72           C  
ATOM   1435  O   LYS B 184      -0.655  -3.296 -19.587  1.00 93.72           O  
ATOM   1436  CG  LYS B 184      -3.943  -0.780 -21.118  1.00 93.72           C  
ATOM   1437  CD  LYS B 184      -3.807   0.092 -22.360  1.00 93.72           C  
ATOM   1438  CE  LYS B 184      -5.160   0.369 -23.001  1.00 93.72           C  
ATOM   1439  NZ  LYS B 184      -5.035   1.247 -24.202  1.00 93.72           N  
ATOM   1440  N   THR B 185      -0.732  -1.885 -17.906  1.00 94.68           N  
ATOM   1441  CA  THR B 185       0.621  -2.211 -17.469  1.00 94.68           C  
ATOM   1442  C   THR B 185       0.591  -3.195 -16.303  1.00 94.68           C  
ATOM   1443  CB  THR B 185       1.396  -0.946 -17.057  1.00 94.68           C  
ATOM   1444  O   THR B 185       1.636  -3.546 -15.752  1.00 94.68           O  
ATOM   1445  CG2 THR B 185       1.373   0.100 -18.168  1.00 94.68           C  
ATOM   1446  OG1 THR B 185       0.799  -0.389 -15.880  1.00 94.68           O  
ATOM   1447  N   VAL B 186      -0.571  -3.628 -15.909  1.00 95.92           N  
ATOM   1448  CA  VAL B 186      -0.711  -4.468 -14.724  1.00 95.92           C  
ATOM   1449  C   VAL B 186      -1.134  -5.876 -15.135  1.00 95.92           C  
ATOM   1450  CB  VAL B 186      -1.731  -3.876 -13.725  1.00 95.92           C  
ATOM   1451  O   VAL B 186      -2.222  -6.070 -15.681  1.00 95.92           O  
ATOM   1452  CG1 VAL B 186      -1.882  -4.783 -12.505  1.00 95.92           C  
ATOM   1453  CG2 VAL B 186      -1.307  -2.471 -13.301  1.00 95.92           C  
ATOM   1454  N   PRO B 187      -0.344  -6.859 -14.859  1.00 96.46           N  
ATOM   1455  CA  PRO B 187      -0.755  -8.240 -15.122  1.00 96.46           C  
ATOM   1456  C   PRO B 187      -1.738  -8.771 -14.080  1.00 96.46           C  
ATOM   1457  CB  PRO B 187       0.563  -9.016 -15.075  1.00 96.46           C  
ATOM   1458  O   PRO B 187      -1.547  -8.556 -12.881  1.00 96.46           O  
ATOM   1459  CG  PRO B 187       1.481  -8.161 -14.262  1.00 96.46           C  
ATOM   1460  CD  PRO B 187       1.032  -6.733 -14.380  1.00 96.46           C  
ATOM   1461  N   PHE B 188      -2.778  -9.424 -14.543  1.00 96.60           N  
ATOM   1462  CA  PHE B 188      -3.718 -10.142 -13.691  1.00 96.60           C  
ATOM   1463  C   PHE B 188      -3.485 -11.646 -13.776  1.00 96.60           C  
ATOM   1464  CB  PHE B 188      -5.162  -9.812 -14.084  1.00 96.60           C  
ATOM   1465  O   PHE B 188      -3.588 -12.236 -14.853  1.00 96.60           O  
ATOM   1466  CG  PHE B 188      -5.594  -8.424 -13.696  1.00 96.60           C  
ATOM   1467  CD1 PHE B 188      -6.357  -8.212 -12.554  1.00 96.60           C  
ATOM   1468  CD2 PHE B 188      -5.237  -7.330 -14.473  1.00 96.60           C  
ATOM   1469  CE1 PHE B 188      -6.758  -6.928 -12.192  1.00 96.60           C  
ATOM   1470  CE2 PHE B 188      -5.635  -6.044 -14.118  1.00 96.60           C  
ATOM   1471  CZ  PHE B 188      -6.396  -5.845 -12.978  1.00 96.60           C  
ATOM   1472  N   VAL B 189      -3.190 -12.230 -12.644  1.00 94.83           N  
ATOM   1473  CA  VAL B 189      -2.807 -13.638 -12.642  1.00 94.83           C  
ATOM   1474  C   VAL B 189      -3.742 -14.427 -11.729  1.00 94.83           C  
ATOM   1475  CB  VAL B 189      -1.340 -13.826 -12.195  1.00 94.83           C  
ATOM   1476  O   VAL B 189      -3.769 -14.204 -10.516  1.00 94.83           O  
ATOM   1477  CG1 VAL B 189      -0.900 -15.277 -12.383  1.00 94.83           C  
ATOM   1478  CG2 VAL B 189      -0.421 -12.882 -12.967  1.00 94.83           C  
ATOM   1479  N   PRO B 190      -4.511 -15.330 -12.310  1.00 95.71           N  
ATOM   1480  CA  PRO B 190      -5.276 -16.223 -11.437  1.00 95.71           C  
ATOM   1481  C   PRO B 190      -4.402 -17.273 -10.755  1.00 95.71           C  
ATOM   1482  CB  PRO B 190      -6.275 -16.880 -12.393  1.00 95.71           C  
ATOM   1483  O   PRO B 190      -3.634 -17.970 -11.423  1.00 95.71           O  
ATOM   1484  CG  PRO B 190      -5.590 -16.876 -13.722  1.00 95.71           C  
ATOM   1485  CD  PRO B 190      -4.709 -15.663 -13.801  1.00 95.71           C  
ATOM   1486  N   ILE B 191      -4.613 -17.409  -9.419  1.00 87.10           N  
ATOM   1487  CA  ILE B 191      -3.751 -18.347  -8.707  1.00 87.10           C  
ATOM   1488  C   ILE B 191      -4.556 -19.075  -7.634  1.00 87.10           C  
ATOM   1489  CB  ILE B 191      -2.538 -17.630  -8.074  1.00 87.10           C  
ATOM   1490  O   ILE B 191      -5.703 -18.716  -7.359  1.00 87.10           O  
ATOM   1491  CG1 ILE B 191      -3.004 -16.639  -7.001  1.00 87.10           C  
ATOM   1492  CG2 ILE B 191      -1.707 -16.922  -9.148  1.00 87.10           C  
ATOM   1493  CD1 ILE B 191      -1.877 -16.085  -6.139  1.00 87.10           C  
ATOM   1494  N   SER B 192      -3.992 -20.084  -7.183  1.00 79.61           N  
ATOM   1495  CA  SER B 192      -4.349 -20.722  -5.920  1.00 79.61           C  
ATOM   1496  C   SER B 192      -3.140 -20.838  -4.998  1.00 79.61           C  
ATOM   1497  CB  SER B 192      -4.946 -22.108  -6.169  1.00 79.61           C  
ATOM   1498  O   SER B 192      -2.271 -21.687  -5.209  1.00 79.61           O  
ATOM   1499  OG  SER B 192      -5.108 -22.812  -4.950  1.00 79.61           O  
ATOM   1500  N   GLY B 193      -3.162 -19.903  -4.053  1.00 67.19           N  
ATOM   1501  CA  GLY B 193      -2.079 -19.965  -3.084  1.00 67.19           C  
ATOM   1502  C   GLY B 193      -2.054 -21.263  -2.299  1.00 67.19           C  
ATOM   1503  O   GLY B 193      -0.982 -21.788  -1.993  1.00 67.19           O  
ATOM   1504  N   TRP B 194      -3.188 -21.771  -2.124  1.00 56.84           N  
ATOM   1505  CA  TRP B 194      -3.335 -23.003  -1.355  1.00 56.84           C  
ATOM   1506  C   TRP B 194      -2.718 -24.184  -2.096  1.00 56.84           C  
ATOM   1507  CB  TRP B 194      -4.812 -23.282  -1.064  1.00 56.84           C  
ATOM   1508  O   TRP B 194      -1.958 -24.962  -1.514  1.00 56.84           O  
ATOM   1509  CG  TRP B 194      -5.044 -24.459  -0.164  1.00 56.84           C  
ATOM   1510  CD1 TRP B 194      -5.437 -25.714  -0.535  1.00 56.84           C  
ATOM   1511  CD2 TRP B 194      -4.900 -24.487   1.259  1.00 56.84           C  
ATOM   1512  CE2 TRP B 194      -5.222 -25.794   1.686  1.00 56.84           C  
ATOM   1513  CE3 TRP B 194      -4.529 -23.533   2.216  1.00 56.84           C  
ATOM   1514  NE1 TRP B 194      -5.546 -26.523   0.573  1.00 56.84           N  
ATOM   1515  CH2 TRP B 194      -4.819 -25.219   3.946  1.00 56.84           C  
ATOM   1516  CZ2 TRP B 194      -5.185 -26.171   3.031  1.00 56.84           C  
ATOM   1517  CZ3 TRP B 194      -4.493 -23.910   3.554  1.00 56.84           C  
ATOM   1518  N   ASN B 195      -2.990 -24.369  -3.363  1.00 63.66           N  
ATOM   1519  CA  ASN B 195      -2.514 -25.489  -4.169  1.00 63.66           C  
ATOM   1520  C   ASN B 195      -1.196 -25.161  -4.863  1.00 63.66           C  
ATOM   1521  CB  ASN B 195      -3.570 -25.896  -5.199  1.00 63.66           C  
ATOM   1522  O   ASN B 195      -0.557 -26.042  -5.440  1.00 63.66           O  
ATOM   1523  CG  ASN B 195      -4.823 -26.460  -4.559  1.00 63.66           C  
ATOM   1524  ND2 ASN B 195      -5.969 -26.222  -5.187  1.00 63.66           N  
ATOM   1525  OD1 ASN B 195      -4.763 -27.105  -3.509  1.00 63.66           O  
ATOM   1526  N   GLY B 196      -0.827 -23.853  -4.762  1.00 63.42           N  
ATOM   1527  CA  GLY B 196       0.352 -23.437  -5.505  1.00 63.42           C  
ATOM   1528  C   GLY B 196       0.151 -23.465  -7.008  1.00 63.42           C  
ATOM   1529  O   GLY B 196       1.116 -23.577  -7.767  1.00 63.42           O  
ATOM   1530  N   ASP B 197      -1.076 -23.377  -7.413  1.00 74.76           N  
ATOM   1531  CA  ASP B 197      -1.438 -23.470  -8.824  1.00 74.76           C  
ATOM   1532  C   ASP B 197      -1.212 -22.140  -9.539  1.00 74.76           C  
ATOM   1533  CB  ASP B 197      -2.897 -23.907  -8.976  1.00 74.76           C  
ATOM   1534  O   ASP B 197      -1.549 -21.079  -9.008  1.00 74.76           O  
ATOM   1535  CG  ASP B 197      -3.185 -24.554 -10.319  1.00 74.76           C  
ATOM   1536  OD1 ASP B 197      -2.283 -24.594 -11.183  1.00 74.76           O  
ATOM   1537  OD2 ASP B 197      -4.326 -25.026 -10.517  1.00 74.76           O  
ATOM   1538  N   ASN B 198      -0.606 -22.143 -10.669  1.00 86.89           N  
ATOM   1539  CA  ASN B 198      -0.341 -21.024 -11.567  1.00 86.89           C  
ATOM   1540  C   ASN B 198       0.613 -20.014 -10.937  1.00 86.89           C  
ATOM   1541  CB  ASN B 198      -1.648 -20.340 -11.972  1.00 86.89           C  
ATOM   1542  O   ASN B 198       0.599 -18.834 -11.294  1.00 86.89           O  
ATOM   1543  CG  ASN B 198      -1.538 -19.607 -13.295  1.00 86.89           C  
ATOM   1544  ND2 ASN B 198      -2.287 -18.520 -13.435  1.00 86.89           N  
ATOM   1545  OD1 ASN B 198      -0.786 -20.015 -14.184  1.00 86.89           O  
ATOM   1546  N   MET B 199       1.443 -20.369 -10.024  1.00 75.53           N  
ATOM   1547  CA  MET B 199       2.441 -19.520  -9.380  1.00 75.53           C  
ATOM   1548  C   MET B 199       3.777 -19.600 -10.112  1.00 75.53           C  
ATOM   1549  CB  MET B 199       2.623 -19.919  -7.915  1.00 75.53           C  
ATOM   1550  O   MET B 199       4.295 -18.584 -10.579  1.00 75.53           O  
ATOM   1551  CG  MET B 199       1.372 -19.737  -7.070  1.00 75.53           C  
ATOM   1552  SD  MET B 199       1.735 -19.712  -5.272  1.00 75.53           S  
ATOM   1553  CE  MET B 199       3.498 -20.141  -5.296  1.00 75.53           C  
ATOM   1554  N   ILE B 200       4.299 -20.804 -10.242  1.00 69.27           N  
ATOM   1555  CA  ILE B 200       5.564 -21.053 -10.926  1.00 69.27           C  
ATOM   1556  C   ILE B 200       5.303 -21.784 -12.241  1.00 69.27           C  
ATOM   1557  CB  ILE B 200       6.534 -21.868 -10.042  1.00 69.27           C  
ATOM   1558  O   ILE B 200       5.887 -21.445 -13.273  1.00 69.27           O  
ATOM   1559  CG1 ILE B 200       6.810 -21.127  -8.728  1.00 69.27           C  
ATOM   1560  CG2 ILE B 200       7.837 -22.155 -10.793  1.00 69.27           C  
ATOM   1561  CD1 ILE B 200       7.663 -21.913  -7.742  1.00 69.27           C  
ATOM   1562  N   GLU B 201       4.387 -22.764 -12.211  1.00 74.50           N  
ATOM   1563  CA  GLU B 201       3.979 -23.516 -13.394  1.00 74.50           C  
ATOM   1564  C   GLU B 201       2.562 -23.144 -13.823  1.00 74.50           C  
ATOM   1565  CB  GLU B 201       4.071 -25.022 -13.133  1.00 74.50           C  
ATOM   1566  O   GLU B 201       1.689 -22.929 -12.980  1.00 74.50           O  
ATOM   1567  CG  GLU B 201       5.489 -25.518 -12.893  1.00 74.50           C  
ATOM   1568  CD  GLU B 201       5.561 -27.008 -12.597  1.00 74.50           C  
ATOM   1569  OE1 GLU B 201       6.683 -27.546 -12.457  1.00 74.50           O  
ATOM   1570  OE2 GLU B 201       4.486 -27.643 -12.505  1.00 74.50           O  
ATOM   1571  N   ALA B 202       2.396 -23.154 -15.119  1.00 86.85           N  
ATOM   1572  CA  ALA B 202       1.087 -22.809 -15.666  1.00 86.85           C  
ATOM   1573  C   ALA B 202       0.020 -23.794 -15.197  1.00 86.85           C  
ATOM   1574  CB  ALA B 202       1.141 -22.774 -17.192  1.00 86.85           C  
ATOM   1575  O   ALA B 202       0.274 -24.997 -15.104  1.00 86.85           O  
ATOM   1576  N   THR B 203      -1.110 -23.242 -14.940  1.00 88.32           N  
ATOM   1577  CA  THR B 203      -2.212 -24.056 -14.440  1.00 88.32           C  
ATOM   1578  C   THR B 203      -2.831 -24.880 -15.565  1.00 88.32           C  
ATOM   1579  CB  THR B 203      -3.298 -23.183 -13.783  1.00 88.32           C  
ATOM   1580  O   THR B 203      -2.898 -24.426 -16.710  1.00 88.32           O  
ATOM   1581  CG2 THR B 203      -3.914 -22.220 -14.793  1.00 88.32           C  
ATOM   1582  OG1 THR B 203      -4.328 -24.028 -13.256  1.00 88.32           O  
ATOM   1583  N   THR B 204      -3.321 -26.032 -15.253  1.00 89.75           N  
ATOM   1584  CA  THR B 204      -4.130 -26.839 -16.159  1.00 89.75           C  
ATOM   1585  C   THR B 204      -5.605 -26.771 -15.773  1.00 89.75           C  
ATOM   1586  CB  THR B 204      -3.665 -28.307 -16.165  1.00 89.75           C  
ATOM   1587  O   THR B 204      -6.461 -27.316 -16.473  1.00 89.75           O  
ATOM   1588  CG2 THR B 204      -2.226 -28.426 -16.656  1.00 89.75           C  
ATOM   1589  OG1 THR B 204      -3.749 -28.834 -14.835  1.00 89.75           O  
ATOM   1590  N   ASN B 205      -5.952 -26.074 -14.722  1.00 91.30           N  
ATOM   1591  CA  ASN B 205      -7.306 -26.010 -14.184  1.00 91.30           C  
ATOM   1592  C   ASN B 205      -8.114 -24.888 -14.830  1.00 91.30           C  
ATOM   1593  CB  ASN B 205      -7.273 -25.833 -12.664  1.00 91.30           C  
ATOM   1594  O   ASN B 205      -9.324 -24.789 -14.623  1.00 91.30           O  
ATOM   1595  CG  ASN B 205      -6.748 -27.060 -11.945  1.00 91.30           C  
ATOM   1596  ND2 ASN B 205      -5.885 -26.845 -10.959  1.00 91.30           N  
ATOM   1597  OD1 ASN B 205      -7.116 -28.191 -12.272  1.00 91.30           O  
ATOM   1598  N   ALA B 206      -7.491 -24.082 -15.596  1.00 93.61           N  
ATOM   1599  CA  ALA B 206      -8.164 -22.964 -16.252  1.00 93.61           C  
ATOM   1600  C   ALA B 206      -7.790 -22.889 -17.729  1.00 93.61           C  
ATOM   1601  CB  ALA B 206      -7.822 -21.651 -15.552  1.00 93.61           C  
ATOM   1602  O   ALA B 206      -7.056 -21.989 -18.145  1.00 93.61           O  
ATOM   1603  N   PRO B 207      -8.306 -23.764 -18.549  1.00 94.21           N  
ATOM   1604  CA  PRO B 207      -7.992 -23.772 -19.980  1.00 94.21           C  
ATOM   1605  C   PRO B 207      -8.368 -22.465 -20.674  1.00 94.21           C  
ATOM   1606  CB  PRO B 207      -8.827 -24.936 -20.518  1.00 94.21           C  
ATOM   1607  O   PRO B 207      -7.788 -22.120 -21.706  1.00 94.21           O  
ATOM   1608  CG  PRO B 207      -9.690 -25.350 -19.370  1.00 94.21           C  
ATOM   1609  CD  PRO B 207      -9.162 -24.707 -18.120  1.00 94.21           C  
ATOM   1610  N   TRP B 208      -9.322 -21.733 -20.098  1.00 95.57           N  
ATOM   1611  CA  TRP B 208      -9.783 -20.465 -20.655  1.00 95.57           C  
ATOM   1612  C   TRP B 208      -8.730 -19.377 -20.474  1.00 95.57           C  
ATOM   1613  CB  TRP B 208     -11.097 -20.034 -19.999  1.00 95.57           C  
ATOM   1614  O   TRP B 208      -8.774 -18.343 -21.146  1.00 95.57           O  
ATOM   1615  CG  TRP B 208     -11.072 -20.075 -18.500  1.00 95.57           C  
ATOM   1616  CD1 TRP B 208     -11.541 -21.075 -17.695  1.00 95.57           C  
ATOM   1617  CD2 TRP B 208     -10.553 -19.066 -17.628  1.00 95.57           C  
ATOM   1618  CE2 TRP B 208     -10.741 -19.523 -16.304  1.00 95.57           C  
ATOM   1619  CE3 TRP B 208      -9.946 -17.821 -17.837  1.00 95.57           C  
ATOM   1620  NE1 TRP B 208     -11.345 -20.749 -16.373  1.00 95.57           N  
ATOM   1621  CH2 TRP B 208      -9.751 -17.560 -15.426  1.00 95.57           C  
ATOM   1622  CZ2 TRP B 208     -10.342 -18.775 -15.193  1.00 95.57           C  
ATOM   1623  CZ3 TRP B 208      -9.551 -17.078 -16.730  1.00 95.57           C  
ATOM   1624  N   TYR B 209      -7.816 -19.524 -19.544  1.00 96.02           N  
ATOM   1625  CA  TYR B 209      -6.809 -18.519 -19.224  1.00 96.02           C  
ATOM   1626  C   TYR B 209      -5.607 -18.636 -20.153  1.00 96.02           C  
ATOM   1627  CB  TYR B 209      -6.358 -18.655 -17.767  1.00 96.02           C  
ATOM   1628  O   TYR B 209      -4.819 -19.579 -20.044  1.00 96.02           O  
ATOM   1629  CG  TYR B 209      -5.365 -17.601 -17.338  1.00 96.02           C  
ATOM   1630  CD1 TYR B 209      -4.069 -17.949 -16.965  1.00 96.02           C  
ATOM   1631  CD2 TYR B 209      -5.722 -16.257 -17.305  1.00 96.02           C  
ATOM   1632  CE1 TYR B 209      -3.151 -16.981 -16.567  1.00 96.02           C  
ATOM   1633  CE2 TYR B 209      -4.812 -15.282 -16.909  1.00 96.02           C  
ATOM   1634  OH  TYR B 209      -2.628 -14.691 -16.150  1.00 96.02           O  
ATOM   1635  CZ  TYR B 209      -3.532 -15.653 -16.543  1.00 96.02           C  
ATOM   1636  N   LYS B 210      -5.447 -17.768 -21.137  1.00 93.80           N  
ATOM   1637  CA  LYS B 210      -4.391 -17.790 -22.145  1.00 93.80           C  
ATOM   1638  C   LYS B 210      -3.147 -17.054 -21.654  1.00 93.80           C  
ATOM   1639  CB  LYS B 210      -4.884 -17.171 -23.453  1.00 93.80           C  
ATOM   1640  O   LYS B 210      -2.115 -17.051 -22.327  1.00 93.80           O  
ATOM   1641  CG  LYS B 210      -6.045 -17.918 -24.093  1.00 93.80           C  
ATOM   1642  CD  LYS B 210      -6.056 -17.743 -25.606  1.00 93.80           C  
ATOM   1643  CE  LYS B 210      -7.198 -18.518 -26.251  1.00 93.80           C  
ATOM   1644  NZ  LYS B 210      -7.209 -18.355 -27.735  1.00 93.80           N  
ATOM   1645  N   GLY B 211      -3.277 -16.488 -20.507  1.00 96.19           N  
ATOM   1646  CA  GLY B 211      -2.156 -15.757 -19.938  1.00 96.19           C  
ATOM   1647  C   GLY B 211      -2.411 -14.266 -19.826  1.00 96.19           C  
ATOM   1648  O   GLY B 211      -3.505 -13.793 -20.142  1.00 96.19           O  
ATOM   1649  N   TRP B 212      -1.507 -13.507 -19.214  1.00 95.85           N  
ATOM   1650  CA  TRP B 212      -1.589 -12.058 -19.062  1.00 95.85           C  
ATOM   1651  C   TRP B 212      -0.697 -11.352 -20.077  1.00 95.85           C  
ATOM   1652  CB  TRP B 212      -1.196 -11.643 -17.642  1.00 95.85           C  
ATOM   1653  O   TRP B 212       0.234 -11.954 -20.618  1.00 95.85           O  
ATOM   1654  CG  TRP B 212       0.132 -12.180 -17.196  1.00 95.85           C  
ATOM   1655  CD1 TRP B 212       0.357 -13.293 -16.435  1.00 95.85           C  
ATOM   1656  CD2 TRP B 212       1.418 -11.621 -17.482  1.00 95.85           C  
ATOM   1657  CE2 TRP B 212       2.380 -12.450 -16.862  1.00 95.85           C  
ATOM   1658  CE3 TRP B 212       1.851 -10.501 -18.204  1.00 95.85           C  
ATOM   1659  NE1 TRP B 212       1.707 -13.461 -16.231  1.00 95.85           N  
ATOM   1660  CH2 TRP B 212       4.147 -11.089 -17.654  1.00 95.85           C  
ATOM   1661  CZ2 TRP B 212       3.750 -12.191 -16.942  1.00 95.85           C  
ATOM   1662  CZ3 TRP B 212       3.215 -10.246 -18.282  1.00 95.85           C  
ATOM   1663  N   GLU B 213      -1.046 -10.180 -20.416  1.00 94.99           N  
ATOM   1664  CA  GLU B 213      -0.260  -9.263 -21.236  1.00 94.99           C  
ATOM   1665  C   GLU B 213      -0.139  -7.895 -20.572  1.00 94.99           C  
ATOM   1666  CB  GLU B 213      -0.880  -9.120 -22.628  1.00 94.99           C  
ATOM   1667  O   GLU B 213      -1.078  -7.429 -19.923  1.00 94.99           O  
ATOM   1668  CG  GLU B 213      -2.237  -8.432 -22.629  1.00 94.99           C  
ATOM   1669  CD  GLU B 213      -2.852  -8.320 -24.015  1.00 94.99           C  
ATOM   1670  OE1 GLU B 213      -3.842  -7.571 -24.181  1.00 94.99           O  
ATOM   1671  OE2 GLU B 213      -2.341  -8.987 -24.942  1.00 94.99           O  
ATOM   1672  N   LYS B 214       1.088  -7.400 -20.579  1.00 92.91           N  
ATOM   1673  CA  LYS B 214       1.251  -6.053 -20.039  1.00 92.91           C  
ATOM   1674  C   LYS B 214       2.112  -5.192 -20.958  1.00 92.91           C  
ATOM   1675  CB  LYS B 214       1.869  -6.107 -18.641  1.00 92.91           C  
ATOM   1676  O   LYS B 214       3.010  -5.700 -21.632  1.00 92.91           O  
ATOM   1677  CG  LYS B 214       3.342  -6.486 -18.630  1.00 92.91           C  
ATOM   1678  CD  LYS B 214       3.945  -6.347 -17.238  1.00 92.91           C  
ATOM   1679  CE  LYS B 214       5.454  -6.155 -17.297  1.00 92.91           C  
ATOM   1680  NZ  LYS B 214       6.033  -5.888 -15.947  1.00 92.91           N  
ATOM   1681  N   GLU B 215       1.782  -3.949 -20.994  1.00 93.30           N  
ATOM   1682  CA  GLU B 215       2.541  -2.978 -21.775  1.00 93.30           C  
ATOM   1683  C   GLU B 215       3.716  -2.423 -20.974  1.00 93.30           C  
ATOM   1684  CB  GLU B 215       1.635  -1.835 -22.241  1.00 93.30           C  
ATOM   1685  O   GLU B 215       3.561  -2.056 -19.808  1.00 93.30           O  
ATOM   1686  CG  GLU B 215       0.592  -2.256 -23.265  1.00 93.30           C  
ATOM   1687  CD  GLU B 215      -0.243  -1.096 -23.783  1.00 93.30           C  
ATOM   1688  OE1 GLU B 215      -1.184  -1.331 -24.574  1.00 93.30           O  
ATOM   1689  OE2 GLU B 215       0.047   0.058 -23.395  1.00 93.30           O  
ATOM   1690  N   THR B 216       4.849  -2.463 -21.552  1.00 87.77           N  
ATOM   1691  CA  THR B 216       6.054  -1.886 -20.966  1.00 87.77           C  
ATOM   1692  C   THR B 216       6.685  -0.872 -21.915  1.00 87.77           C  
ATOM   1693  CB  THR B 216       7.084  -2.977 -20.618  1.00 87.77           C  
ATOM   1694  O   THR B 216       6.219  -0.696 -23.043  1.00 87.77           O  
ATOM   1695  CG2 THR B 216       6.454  -4.077 -19.769  1.00 87.77           C  
ATOM   1696  OG1 THR B 216       7.588  -3.554 -21.829  1.00 87.77           O  
ATOM   1697  N   LYS B 217       7.771  -0.220 -21.447  1.00 82.13           N  
ATOM   1698  CA  LYS B 217       8.506   0.711 -22.297  1.00 82.13           C  
ATOM   1699  C   LYS B 217       9.162  -0.014 -23.468  1.00 82.13           C  
ATOM   1700  CB  LYS B 217       9.565   1.458 -21.484  1.00 82.13           C  
ATOM   1701  O   LYS B 217       9.327   0.559 -24.547  1.00 82.13           O  
ATOM   1702  CG  LYS B 217       8.991   2.434 -20.468  1.00 82.13           C  
ATOM   1703  CD  LYS B 217      10.092   3.173 -19.718  1.00 82.13           C  
ATOM   1704  CE  LYS B 217       9.520   4.095 -18.650  1.00 82.13           C  
ATOM   1705  NZ  LYS B 217      10.598   4.790 -17.883  1.00 82.13           N  
ATOM   1706  N   ALA B 218       9.604  -1.246 -23.301  1.00 84.64           N  
ATOM   1707  CA  ALA B 218      10.307  -2.046 -24.300  1.00 84.64           C  
ATOM   1708  C   ALA B 218       9.324  -2.808 -25.184  1.00 84.64           C  
ATOM   1709  CB  ALA B 218      11.271  -3.017 -23.622  1.00 84.64           C  
ATOM   1710  O   ALA B 218       9.731  -3.515 -26.110  1.00 84.64           O  
ATOM   1711  N   GLY B 219       7.976  -2.625 -24.937  1.00 90.16           N  
ATOM   1712  CA  GLY B 219       6.984  -3.355 -25.711  1.00 90.16           C  
ATOM   1713  C   GLY B 219       6.077  -4.219 -24.855  1.00 90.16           C  
ATOM   1714  O   GLY B 219       6.101  -4.126 -23.626  1.00 90.16           O  
ATOM   1715  N   VAL B 220       5.307  -5.005 -25.526  1.00 93.64           N  
ATOM   1716  CA  VAL B 220       4.321  -5.848 -24.857  1.00 93.64           C  
ATOM   1717  C   VAL B 220       4.978  -7.150 -24.402  1.00 93.64           C  
ATOM   1718  CB  VAL B 220       3.116  -6.150 -25.775  1.00 93.64           C  
ATOM   1719  O   VAL B 220       5.717  -7.778 -25.164  1.00 93.64           O  
ATOM   1720  CG1 VAL B 220       2.162  -7.137 -25.105  1.00 93.64           C  
ATOM   1721  CG2 VAL B 220       2.386  -4.859 -26.138  1.00 93.64           C  
ATOM   1722  N   VAL B 221       4.790  -7.482 -23.161  1.00 94.05           N  
ATOM   1723  CA  VAL B 221       5.299  -8.725 -22.592  1.00 94.05           C  
ATOM   1724  C   VAL B 221       4.133  -9.617 -22.171  1.00 94.05           C  
ATOM   1725  CB  VAL B 221       6.229  -8.459 -21.387  1.00 94.05           C  
ATOM   1726  O   VAL B 221       3.096  -9.123 -21.724  1.00 94.05           O  
ATOM   1727  CG1 VAL B 221       6.879  -9.756 -20.909  1.00 94.05           C  
ATOM   1728  CG2 VAL B 221       7.294  -7.427 -21.753  1.00 94.05           C  
ATOM   1729  N   LYS B 222       4.336 -10.886 -22.340  1.00 95.78           N  
ATOM   1730  CA  LYS B 222       3.284 -11.852 -22.036  1.00 95.78           C  
ATOM   1731  C   LYS B 222       3.794 -12.943 -21.100  1.00 95.78           C  
ATOM   1732  CB  LYS B 222       2.739 -12.476 -23.321  1.00 95.78           C  
ATOM   1733  O   LYS B 222       4.999 -13.197 -21.031  1.00 95.78           O  
ATOM   1734  CG  LYS B 222       2.150 -11.468 -24.297  1.00 95.78           C  
ATOM   1735  CD  LYS B 222       1.650 -12.146 -25.566  1.00 95.78           C  
ATOM   1736  CE  LYS B 222       1.038 -11.141 -26.534  1.00 95.78           C  
ATOM   1737  NZ  LYS B 222       0.556 -11.800 -27.784  1.00 95.78           N  
ATOM   1738  N   GLY B 223       2.844 -13.503 -20.330  1.00 94.78           N  
ATOM   1739  CA  GLY B 223       3.136 -14.603 -19.425  1.00 94.78           C  
ATOM   1740  C   GLY B 223       1.890 -15.286 -18.893  1.00 94.78           C  
ATOM   1741  O   GLY B 223       0.771 -14.911 -19.249  1.00 94.78           O  
ATOM   1742  N   LYS B 224       2.147 -16.297 -18.096  1.00 93.37           N  
ATOM   1743  CA  LYS B 224       0.996 -17.045 -17.600  1.00 93.37           C  
ATOM   1744  C   LYS B 224       1.002 -17.115 -16.075  1.00 93.37           C  
ATOM   1745  CB  LYS B 224       0.978 -18.456 -18.189  1.00 93.37           C  
ATOM   1746  O   LYS B 224      -0.044 -16.976 -15.438  1.00 93.37           O  
ATOM   1747  CG  LYS B 224       0.571 -18.510 -19.654  1.00 93.37           C  
ATOM   1748  CD  LYS B 224       0.350 -19.943 -20.121  1.00 93.37           C  
ATOM   1749  CE  LYS B 224      -0.065 -19.997 -21.585  1.00 93.37           C  
ATOM   1750  NZ  LYS B 224      -0.302 -21.400 -22.042  1.00 93.37           N  
ATOM   1751  N   THR B 225       2.177 -17.201 -15.477  1.00 87.87           N  
ATOM   1752  CA  THR B 225       2.281 -17.487 -14.050  1.00 87.87           C  
ATOM   1753  C   THR B 225       2.654 -16.229 -13.272  1.00 87.87           C  
ATOM   1754  CB  THR B 225       3.321 -18.590 -13.777  1.00 87.87           C  
ATOM   1755  O   THR B 225       3.045 -15.220 -13.862  1.00 87.87           O  
ATOM   1756  CG2 THR B 225       3.012 -19.849 -14.581  1.00 87.87           C  
ATOM   1757  OG1 THR B 225       4.622 -18.112 -14.140  1.00 87.87           O  
ATOM   1758  N   LEU B 226       2.477 -16.330 -11.935  1.00 85.50           N  
ATOM   1759  CA  LEU B 226       2.866 -15.239 -11.048  1.00 85.50           C  
ATOM   1760  C   LEU B 226       4.368 -14.985 -11.125  1.00 85.50           C  
ATOM   1761  CB  LEU B 226       2.462 -15.551  -9.605  1.00 85.50           C  
ATOM   1762  O   LEU B 226       4.807 -13.833 -11.143  1.00 85.50           O  
ATOM   1763  CG  LEU B 226       2.763 -14.468  -8.567  1.00 85.50           C  
ATOM   1764  CD1 LEU B 226       2.094 -13.155  -8.962  1.00 85.50           C  
ATOM   1765  CD2 LEU B 226       2.305 -14.912  -7.182  1.00 85.50           C  
ATOM   1766  N   LEU B 227       5.139 -15.992 -11.229  1.00 78.89           N  
ATOM   1767  CA  LEU B 227       6.589 -15.868 -11.337  1.00 78.89           C  
ATOM   1768  C   LEU B 227       6.977 -15.103 -12.598  1.00 78.89           C  
ATOM   1769  CB  LEU B 227       7.246 -17.251 -11.343  1.00 78.89           C  
ATOM   1770  O   LEU B 227       7.861 -14.244 -12.560  1.00 78.89           O  
ATOM   1771  CG  LEU B 227       8.775 -17.276 -11.313  1.00 78.89           C  
ATOM   1772  CD1 LEU B 227       9.286 -16.804  -9.956  1.00 78.89           C  
ATOM   1773  CD2 LEU B 227       9.294 -18.674 -11.630  1.00 78.89           C  
ATOM   1774  N   GLU B 228       6.361 -15.479 -13.682  1.00 86.30           N  
ATOM   1775  CA  GLU B 228       6.635 -14.786 -14.938  1.00 86.30           C  
ATOM   1776  C   GLU B 228       6.271 -13.307 -14.842  1.00 86.30           C  
ATOM   1777  CB  GLU B 228       5.872 -15.442 -16.092  1.00 86.30           C  
ATOM   1778  O   GLU B 228       6.938 -12.459 -15.438  1.00 86.30           O  
ATOM   1779  CG  GLU B 228       6.419 -16.803 -16.496  1.00 86.30           C  
ATOM   1780  CD  GLU B 228       5.570 -17.504 -17.545  1.00 86.30           C  
ATOM   1781  OE1 GLU B 228       6.059 -18.468 -18.177  1.00 86.30           O  
ATOM   1782  OE2 GLU B 228       4.406 -17.085 -17.736  1.00 86.30           O  
ATOM   1783  N   ALA B 229       5.186 -13.034 -14.089  1.00 92.21           N  
ATOM   1784  CA  ALA B 229       4.791 -11.644 -13.877  1.00 92.21           C  
ATOM   1785  C   ALA B 229       5.851 -10.888 -13.081  1.00 92.21           C  
ATOM   1786  CB  ALA B 229       3.444 -11.576 -13.162  1.00 92.21           C  
ATOM   1787  O   ALA B 229       6.175  -9.741 -13.400  1.00 92.21           O  
ATOM   1788  N   ILE B 230       6.359 -11.489 -12.103  1.00 84.15           N  
ATOM   1789  CA  ILE B 230       7.411 -10.893 -11.287  1.00 84.15           C  
ATOM   1790  C   ILE B 230       8.667 -10.690 -12.130  1.00 84.15           C  
ATOM   1791  CB  ILE B 230       7.730 -11.764 -10.051  1.00 84.15           C  
ATOM   1792  O   ILE B 230       9.322  -9.649 -12.040  1.00 84.15           O  
ATOM   1793  CG1 ILE B 230       6.521 -11.818  -9.109  1.00 84.15           C  
ATOM   1794  CG2 ILE B 230       8.969 -11.236  -9.323  1.00 84.15           C  
ATOM   1795  CD1 ILE B 230       6.649 -12.849  -7.996  1.00 84.15           C  
ATOM   1796  N   ASP B 231       8.920 -11.674 -12.961  1.00 84.66           N  
ATOM   1797  CA  ASP B 231      10.099 -11.633 -13.821  1.00 84.66           C  
ATOM   1798  C   ASP B 231       9.976 -10.530 -14.870  1.00 84.66           C  
ATOM   1799  CB  ASP B 231      10.313 -12.986 -14.503  1.00 84.66           C  
ATOM   1800  O   ASP B 231      10.979 -10.081 -15.428  1.00 84.66           O  
ATOM   1801  CG  ASP B 231      11.756 -13.223 -14.912  1.00 84.66           C  
ATOM   1802  OD1 ASP B 231      12.669 -12.984 -14.093  1.00 84.66           O  
ATOM   1803  OD2 ASP B 231      11.982 -13.650 -16.065  1.00 84.66           O  
ATOM   1804  N   ALA B 232       8.792 -10.137 -15.146  1.00 90.13           N  
ATOM   1805  CA  ALA B 232       8.530  -9.151 -16.191  1.00 90.13           C  
ATOM   1806  C   ALA B 232       8.560  -7.733 -15.626  1.00 90.13           C  
ATOM   1807  CB  ALA B 232       7.184  -9.426 -16.857  1.00 90.13           C  
ATOM   1808  O   ALA B 232       8.328  -6.764 -16.353  1.00 90.13           O  
ATOM   1809  N   ILE B 233       8.839  -7.541 -14.342  1.00 88.23           N  
ATOM   1810  CA  ILE B 233       8.968  -6.227 -13.722  1.00 88.23           C  
ATOM   1811  C   ILE B 233      10.106  -5.454 -14.383  1.00 88.23           C  
ATOM   1812  CB  ILE B 233       9.210  -6.343 -12.200  1.00 88.23           C  
ATOM   1813  O   ILE B 233      11.154  -6.025 -14.695  1.00 88.23           O  
ATOM   1814  CG1 ILE B 233       7.961  -6.889 -11.500  1.00 88.23           C  
ATOM   1815  CG2 ILE B 233       9.618  -4.988 -11.614  1.00 88.23           C  
ATOM   1816  CD1 ILE B 233       8.167  -7.209 -10.026  1.00 88.23           C  
ATOM   1817  N   GLU B 234       9.821  -4.263 -14.697  1.00 86.59           N  
ATOM   1818  CA  GLU B 234      10.856  -3.417 -15.284  1.00 86.59           C  
ATOM   1819  C   GLU B 234      11.891  -3.006 -14.240  1.00 86.59           C  
ATOM   1820  CB  GLU B 234      10.235  -2.174 -15.926  1.00 86.59           C  
ATOM   1821  O   GLU B 234      11.539  -2.685 -13.102  1.00 86.59           O  
ATOM   1822  CG  GLU B 234       9.355  -2.479 -17.130  1.00 86.59           C  
ATOM   1823  CD  GLU B 234       8.690  -1.243 -17.715  1.00 86.59           C  
ATOM   1824  OE1 GLU B 234       9.262  -0.626 -18.642  1.00 86.59           O  
ATOM   1825  OE2 GLU B 234       7.587  -0.888 -17.241  1.00 86.59           O  
ATOM   1826  N   GLN B 235      13.086  -3.044 -14.650  1.00 76.79           N  
ATOM   1827  CA  GLN B 235      14.176  -2.680 -13.750  1.00 76.79           C  
ATOM   1828  C   GLN B 235      14.052  -1.229 -13.295  1.00 76.79           C  
ATOM   1829  CB  GLN B 235      15.529  -2.905 -14.426  1.00 76.79           C  
ATOM   1830  O   GLN B 235      13.804  -0.337 -14.108  1.00 76.79           O  
ATOM   1831  CG  GLN B 235      16.664  -3.191 -13.452  1.00 76.79           C  
ATOM   1832  CD  GLN B 235      17.927  -3.666 -14.145  1.00 76.79           C  
ATOM   1833  NE2 GLN B 235      18.910  -4.093 -13.359  1.00 76.79           N  
ATOM   1834  OE1 GLN B 235      18.019  -3.649 -15.376  1.00 76.79           O  
ATOM   1835  N   PRO B 236      14.059  -1.054 -11.989  1.00 60.54           N  
ATOM   1836  CA  PRO B 236      13.974   0.314 -11.474  1.00 60.54           C  
ATOM   1837  C   PRO B 236      15.125   1.197 -11.951  1.00 60.54           C  
ATOM   1838  CB  PRO B 236      14.026   0.123  -9.956  1.00 60.54           C  
ATOM   1839  O   PRO B 236      16.222   0.699 -12.215  1.00 60.54           O  
ATOM   1840  CG  PRO B 236      14.432  -1.303  -9.764  1.00 60.54           C  
ATOM   1841  CD  PRO B 236      14.361  -2.002 -11.092  1.00 60.54           C  
ATOM   1842  N   SER B 237      14.708   2.340 -12.481  1.00 57.68           N  
ATOM   1843  CA  SER B 237      15.783   3.278 -12.789  1.00 57.68           C  
ATOM   1844  C   SER B 237      16.480   3.756 -11.519  1.00 57.68           C  
ATOM   1845  CB  SER B 237      15.241   4.478 -13.566  1.00 57.68           C  
ATOM   1846  O   SER B 237      15.821   4.106 -10.538  1.00 57.68           O  
ATOM   1847  OG  SER B 237      14.468   5.315 -12.723  1.00 57.68           O  
ATOM   1848  N   ARG B 238      17.513   3.072 -11.095  1.00 46.78           N  
ATOM   1849  CA  ARG B 238      18.206   3.562  -9.908  1.00 46.78           C  
ATOM   1850  C   ARG B 238      18.988   4.834 -10.216  1.00 46.78           C  
ATOM   1851  CB  ARG B 238      19.147   2.490  -9.353  1.00 46.78           C  
ATOM   1852  O   ARG B 238      19.622   4.940 -11.268  1.00 46.78           O  
ATOM   1853  CG  ARG B 238      18.435   1.371  -8.610  1.00 46.78           C  
ATOM   1854  CD  ARG B 238      19.416   0.336  -8.076  1.00 46.78           C  
ATOM   1855  NE  ARG B 238      18.727  -0.839  -7.550  1.00 46.78           N  
ATOM   1856  NH1 ARG B 238      20.369  -1.371  -6.015  1.00 46.78           N  
ATOM   1857  NH2 ARG B 238      18.485  -2.667  -6.181  1.00 46.78           N  
ATOM   1858  CZ  ARG B 238      19.195  -1.623  -6.583  1.00 46.78           C  
ATOM   1859  N   PRO B 239      18.479   5.875  -9.615  1.00 40.95           N  
ATOM   1860  CA  PRO B 239      19.227   7.097  -9.919  1.00 40.95           C  
ATOM   1861  C   PRO B 239      20.739   6.903  -9.823  1.00 40.95           C  
ATOM   1862  CB  PRO B 239      18.735   8.085  -8.859  1.00 40.95           C  
ATOM   1863  O   PRO B 239      21.324   7.100  -8.755  1.00 40.95           O  
ATOM   1864  CG  PRO B 239      17.850   7.277  -7.966  1.00 40.95           C  
ATOM   1865  CD  PRO B 239      17.802   5.870  -8.488  1.00 40.95           C  
ATOM   1866  N   THR B 240      21.349   5.887 -10.372  1.00 39.00           N  
ATOM   1867  CA  THR B 240      22.800   5.859 -10.225  1.00 39.00           C  
ATOM   1868  C   THR B 240      23.428   7.124 -10.803  1.00 39.00           C  
ATOM   1869  CB  THR B 240      23.407   4.621 -10.911  1.00 39.00           C  
ATOM   1870  O   THR B 240      24.582   7.440 -10.510  1.00 39.00           O  
ATOM   1871  CG2 THR B 240      23.325   3.395 -10.008  1.00 39.00           C  
ATOM   1872  OG1 THR B 240      22.691   4.356 -12.124  1.00 39.00           O  
ATOM   1873  N   ASP B 241      22.911   7.753 -11.796  1.00 38.02           N  
ATOM   1874  CA  ASP B 241      23.516   8.932 -12.408  1.00 38.02           C  
ATOM   1875  C   ASP B 241      23.239  10.184 -11.579  1.00 38.02           C  
ATOM   1876  CB  ASP B 241      22.999   9.120 -13.835  1.00 38.02           C  
ATOM   1877  O   ASP B 241      23.690  11.277 -11.927  1.00 38.02           O  
ATOM   1878  CG  ASP B 241      23.309   7.940 -14.739  1.00 38.02           C  
ATOM   1879  OD1 ASP B 241      24.323   7.246 -14.510  1.00 38.02           O  
ATOM   1880  OD2 ASP B 241      22.535   7.704 -15.691  1.00 38.02           O  
ATOM   1881  N   LYS B 242      22.269  10.023 -10.603  1.00 30.84           N  
ATOM   1882  CA  LYS B 242      22.115  11.241  -9.813  1.00 30.84           C  
ATOM   1883  C   LYS B 242      23.123  11.286  -8.669  1.00 30.84           C  
ATOM   1884  CB  LYS B 242      20.692  11.347  -9.263  1.00 30.84           C  
ATOM   1885  O   LYS B 242      23.448  10.252  -8.081  1.00 30.84           O  
ATOM   1886  CG  LYS B 242      19.675  11.863 -10.271  1.00 30.84           C  
ATOM   1887  CD  LYS B 242      18.364  12.245  -9.597  1.00 30.84           C  
ATOM   1888  CE  LYS B 242      17.345  12.761 -10.605  1.00 30.84           C  
ATOM   1889  NZ  LYS B 242      16.025  13.041  -9.964  1.00 30.84           N  
ATOM   1890  N   PRO B 243      23.979  12.277  -8.450  1.00 27.33           N  
ATOM   1891  CA  PRO B 243      24.938  12.592  -7.388  1.00 27.33           C  
ATOM   1892  C   PRO B 243      24.310  12.558  -5.996  1.00 27.33           C  
ATOM   1893  CB  PRO B 243      25.404  14.007  -7.741  1.00 27.33           C  
ATOM   1894  O   PRO B 243      23.115  12.827  -5.848  1.00 27.33           O  
ATOM   1895  CG  PRO B 243      24.627  14.370  -8.965  1.00 27.33           C  
ATOM   1896  CD  PRO B 243      23.719  13.225  -9.311  1.00 27.33           C  
ATOM   1897  N   LEU B 244      24.791  11.703  -4.877  1.00 29.35           N  
ATOM   1898  CA  LEU B 244      24.643  11.614  -3.429  1.00 29.35           C  
ATOM   1899  C   LEU B 244      23.890  10.348  -3.036  1.00 29.35           C  
ATOM   1900  CB  LEU B 244      23.912  12.846  -2.888  1.00 29.35           C  
ATOM   1901  O   LEU B 244      23.460  10.207  -1.889  1.00 29.35           O  
ATOM   1902  CG  LEU B 244      24.703  14.154  -2.876  1.00 29.35           C  
ATOM   1903  CD1 LEU B 244      23.755  15.348  -2.855  1.00 29.35           C  
ATOM   1904  CD2 LEU B 244      25.650  14.196  -1.682  1.00 29.35           C  
ATOM   1905  N   ARG B 245      23.328   9.605  -3.964  1.00 30.16           N  
ATOM   1906  CA  ARG B 245      22.517   8.498  -3.468  1.00 30.16           C  
ATOM   1907  C   ARG B 245      23.355   7.235  -3.304  1.00 30.16           C  
ATOM   1908  CB  ARG B 245      21.342   8.228  -4.410  1.00 30.16           C  
ATOM   1909  O   ARG B 245      23.772   6.627  -4.292  1.00 30.16           O  
ATOM   1910  CG  ARG B 245      20.131   9.112  -4.155  1.00 30.16           C  
ATOM   1911  CD  ARG B 245      18.906   8.626  -4.916  1.00 30.16           C  
ATOM   1912  NE  ARG B 245      17.738   9.460  -4.648  1.00 30.16           N  
ATOM   1913  NH1 ARG B 245      16.301   8.237  -5.981  1.00 30.16           N  
ATOM   1914  NH2 ARG B 245      15.535  10.077  -4.850  1.00 30.16           N  
ATOM   1915  CZ  ARG B 245      16.528   9.256  -5.160  1.00 30.16           C  
ATOM   1916  N   LEU B 246      24.335   7.137  -2.447  1.00 25.27           N  
ATOM   1917  CA  LEU B 246      25.154   5.951  -2.223  1.00 25.27           C  
ATOM   1918  C   LEU B 246      24.301   4.788  -1.726  1.00 25.27           C  
ATOM   1919  CB  LEU B 246      26.267   6.250  -1.215  1.00 25.27           C  
ATOM   1920  O   LEU B 246      23.438   4.970  -0.865  1.00 25.27           O  
ATOM   1921  CG  LEU B 246      27.483   7.005  -1.753  1.00 25.27           C  
ATOM   1922  CD1 LEU B 246      28.168   7.776  -0.629  1.00 25.27           C  
ATOM   1923  CD2 LEU B 246      28.459   6.042  -2.421  1.00 25.27           C  
ATOM   1924  N   PRO B 247      24.313   3.723  -2.521  1.00 27.12           N  
ATOM   1925  CA  PRO B 247      23.611   2.534  -2.032  1.00 27.12           C  
ATOM   1926  C   PRO B 247      24.156   2.034  -0.696  1.00 27.12           C  
ATOM   1927  CB  PRO B 247      23.848   1.504  -3.139  1.00 27.12           C  
ATOM   1928  O   PRO B 247      25.368   2.072  -0.467  1.00 27.12           O  
ATOM   1929  CG  PRO B 247      24.747   2.192  -4.115  1.00 27.12           C  
ATOM   1930  CD  PRO B 247      25.041   3.572  -3.601  1.00 27.12           C  
ATOM   1931  N   LEU B 248      23.423   2.164   0.389  1.00 24.36           N  
ATOM   1932  CA  LEU B 248      23.944   1.725   1.678  1.00 24.36           C  
ATOM   1933  C   LEU B 248      24.441   0.285   1.602  1.00 24.36           C  
ATOM   1934  CB  LEU B 248      22.869   1.849   2.761  1.00 24.36           C  
ATOM   1935  O   LEU B 248      25.242  -0.144   2.435  1.00 24.36           O  
ATOM   1936  CG  LEU B 248      22.685   3.237   3.379  1.00 24.36           C  
ATOM   1937  CD1 LEU B 248      21.284   3.375   3.964  1.00 24.36           C  
ATOM   1938  CD2 LEU B 248      23.744   3.492   4.446  1.00 24.36           C  
ATOM   1939  N   GLN B 249      23.774  -0.557   0.917  1.00 24.16           N  
ATOM   1940  CA  GLN B 249      24.029  -1.969   1.183  1.00 24.16           C  
ATOM   1941  C   GLN B 249      25.312  -2.434   0.499  1.00 24.16           C  
ATOM   1942  CB  GLN B 249      22.849  -2.824   0.722  1.00 24.16           C  
ATOM   1943  O   GLN B 249      25.687  -3.604   0.602  1.00 24.16           O  
ATOM   1944  CG  GLN B 249      21.809  -3.074   1.806  1.00 24.16           C  
ATOM   1945  CD  GLN B 249      20.652  -3.929   1.325  1.00 24.16           C  
ATOM   1946  NE2 GLN B 249      19.741  -4.259   2.233  1.00 24.16           N  
ATOM   1947  OE1 GLN B 249      20.577  -4.289   0.145  1.00 24.16           O  
ATOM   1948  N   ASP B 250      26.143  -1.599  -0.101  1.00 23.12           N  
ATOM   1949  CA  ASP B 250      27.299  -2.390  -0.511  1.00 23.12           C  
ATOM   1950  C   ASP B 250      28.169  -2.754   0.690  1.00 23.12           C  
ATOM   1951  CB  ASP B 250      28.128  -1.630  -1.550  1.00 23.12           C  
ATOM   1952  O   ASP B 250      28.384  -1.929   1.580  1.00 23.12           O  
ATOM   1953  CG  ASP B 250      27.577  -1.762  -2.959  1.00 23.12           C  
ATOM   1954  OD1 ASP B 250      26.752  -2.667  -3.209  1.00 23.12           O  
ATOM   1955  OD2 ASP B 250      27.975  -0.956  -3.827  1.00 23.12           O  
TER    1956      ASP B 250                                                      
ATOM   1957  N   MET C   1      -3.897 -32.478  10.369  1.00 24.10           N  
ATOM   1958  CA  MET C   1      -4.846 -31.456   9.936  1.00 24.10           C  
ATOM   1959  C   MET C   1      -4.412 -30.074  10.413  1.00 24.10           C  
ATOM   1960  CB  MET C   1      -6.250 -31.771  10.455  1.00 24.10           C  
ATOM   1961  O   MET C   1      -4.188 -29.867  11.607  1.00 24.10           O  
ATOM   1962  CG  MET C   1      -7.141 -32.458   9.433  1.00 24.10           C  
ATOM   1963  SD  MET C   1      -8.879 -32.609  10.004  1.00 24.10           S  
ATOM   1964  CE  MET C   1      -9.368 -34.129   9.141  1.00 24.10           C  
ATOM   1965  N   SER C   2      -3.664 -29.275   9.461  1.00 23.02           N  
ATOM   1966  CA  SER C   2      -2.987 -27.997   9.654  1.00 23.02           C  
ATOM   1967  C   SER C   2      -3.938 -26.946  10.215  1.00 23.02           C  
ATOM   1968  CB  SER C   2      -2.388 -27.503   8.336  1.00 23.02           C  
ATOM   1969  O   SER C   2      -5.099 -26.870   9.806  1.00 23.02           O  
ATOM   1970  OG  SER C   2      -3.191 -26.482   7.771  1.00 23.02           O  
ATOM   1971  N   THR C   3      -3.855 -26.688  11.505  1.00 30.16           N  
ATOM   1972  CA  THR C   3      -4.711 -25.831  12.316  1.00 30.16           C  
ATOM   1973  C   THR C   3      -4.671 -24.392  11.810  1.00 30.16           C  
ATOM   1974  CB  THR C   3      -4.296 -25.869  13.798  1.00 30.16           C  
ATOM   1975  O   THR C   3      -4.854 -23.450  12.585  1.00 30.16           O  
ATOM   1976  CG2 THR C   3      -5.176 -26.829  14.592  1.00 30.16           C  
ATOM   1977  OG1 THR C   3      -2.932 -26.297  13.896  1.00 30.16           O  
ATOM   1978  N   PHE C   4      -4.019 -24.191  10.641  1.00 25.09           N  
ATOM   1979  CA  PHE C   4      -3.914 -22.832  10.122  1.00 25.09           C  
ATOM   1980  C   PHE C   4      -5.278 -22.315   9.681  1.00 25.09           C  
ATOM   1981  CB  PHE C   4      -2.928 -22.777   8.951  1.00 25.09           C  
ATOM   1982  O   PHE C   4      -6.020 -23.017   8.990  1.00 25.09           O  
ATOM   1983  CG  PHE C   4      -2.631 -21.382   8.472  1.00 25.09           C  
ATOM   1984  CD1 PHE C   4      -3.317 -20.843   7.390  1.00 25.09           C  
ATOM   1985  CD2 PHE C   4      -1.667 -20.609   9.105  1.00 25.09           C  
ATOM   1986  CE1 PHE C   4      -3.044 -19.551   6.945  1.00 25.09           C  
ATOM   1987  CE2 PHE C   4      -1.389 -19.317   8.666  1.00 25.09           C  
ATOM   1988  CZ  PHE C   4      -2.078 -18.791   7.585  1.00 25.09           C  
ATOM   1989  N   ASN C   5      -5.979 -21.612  10.536  1.00 28.50           N  
ATOM   1990  CA  ASN C   5      -7.247 -20.942  10.265  1.00 28.50           C  
ATOM   1991  C   ASN C   5      -7.041 -19.647   9.485  1.00 28.50           C  
ATOM   1992  CB  ASN C   5      -7.996 -20.663  11.570  1.00 28.50           C  
ATOM   1993  O   ASN C   5      -6.368 -18.731   9.961  1.00 28.50           O  
ATOM   1994  CG  ASN C   5      -9.435 -20.247  11.339  1.00 28.50           C  
ATOM   1995  ND2 ASN C   5     -10.238 -20.278  12.396  1.00 28.50           N  
ATOM   1996  OD1 ASN C   5      -9.823 -19.901  10.220  1.00 28.50           O  
ATOM   1997  N   ALA C   6      -7.222 -19.697   8.265  1.00 25.81           N  
ATOM   1998  CA  ALA C   6      -7.138 -18.576   7.333  1.00 25.81           C  
ATOM   1999  C   ALA C   6      -7.754 -17.316   7.933  1.00 25.81           C  
ATOM   2000  CB  ALA C   6      -7.827 -18.926   6.016  1.00 25.81           C  
ATOM   2001  O   ALA C   6      -7.347 -16.200   7.601  1.00 25.81           O  
ATOM   2002  N   GLU C   7      -8.769 -17.593   8.684  1.00 28.81           N  
ATOM   2003  CA  GLU C   7      -9.493 -16.460   9.253  1.00 28.81           C  
ATOM   2004  C   GLU C   7      -8.604 -15.652  10.193  1.00 28.81           C  
ATOM   2005  CB  GLU C   7     -10.744 -16.939   9.994  1.00 28.81           C  
ATOM   2006  O   GLU C   7      -8.932 -14.517  10.544  1.00 28.81           O  
ATOM   2007  CG  GLU C   7     -11.948 -17.158   9.089  1.00 28.81           C  
ATOM   2008  CD  GLU C   7     -13.276 -17.054   9.822  1.00 28.81           C  
ATOM   2009  OE1 GLU C   7     -14.337 -17.030   9.157  1.00 28.81           O  
ATOM   2010  OE2 GLU C   7     -13.256 -16.994  11.072  1.00 28.81           O  
ATOM   2011  N   THR C   8      -7.727 -16.460  10.772  1.00 29.83           N  
ATOM   2012  CA  THR C   8      -6.920 -15.814  11.802  1.00 29.83           C  
ATOM   2013  C   THR C   8      -5.577 -15.363  11.233  1.00 29.83           C  
ATOM   2014  CB  THR C   8      -6.683 -16.754  12.998  1.00 29.83           C  
ATOM   2015  O   THR C   8      -4.650 -15.056  11.984  1.00 29.83           O  
ATOM   2016  CG2 THR C   8      -7.982 -17.025  13.750  1.00 29.83           C  
ATOM   2017  OG1 THR C   8      -6.151 -17.997  12.524  1.00 29.83           O  
ATOM   2018  N   ALA C   9      -5.586 -15.613   9.996  1.00 26.90           N  
ATOM   2019  CA  ALA C   9      -4.266 -15.331   9.438  1.00 26.90           C  
ATOM   2020  C   ALA C   9      -3.985 -13.831   9.424  1.00 26.90           C  
ATOM   2021  CB  ALA C   9      -4.151 -15.903   8.027  1.00 26.90           C  
ATOM   2022  O   ALA C   9      -4.855 -13.034   9.064  1.00 26.90           O  
ATOM   2023  N   ASP C  10      -3.182 -13.463  10.274  1.00 28.07           N  
ATOM   2024  CA  ASP C  10      -2.809 -12.072  10.513  1.00 28.07           C  
ATOM   2025  C   ASP C  10      -2.115 -11.472   9.292  1.00 28.07           C  
ATOM   2026  CB  ASP C  10      -1.902 -11.963  11.741  1.00 28.07           C  
ATOM   2027  O   ASP C  10      -1.475 -12.189   8.521  1.00 28.07           O  
ATOM   2028  CG  ASP C  10      -2.675 -11.909  13.046  1.00 28.07           C  
ATOM   2029  OD1 ASP C  10      -3.868 -11.534  13.034  1.00 28.07           O  
ATOM   2030  OD2 ASP C  10      -2.086 -12.241  14.098  1.00 28.07           O  
ATOM   2031  N   ASN C  11      -2.811 -10.634   8.634  1.00 30.13           N  
ATOM   2032  CA  ASN C  11      -2.230  -9.778   7.605  1.00 30.13           C  
ATOM   2033  C   ASN C  11      -0.768  -9.457   7.902  1.00 30.13           C  
ATOM   2034  CB  ASN C  11      -3.038  -8.487   7.460  1.00 30.13           C  
ATOM   2035  O   ASN C  11      -0.440  -8.995   8.996  1.00 30.13           O  
ATOM   2036  CG  ASN C  11      -4.033  -8.546   6.318  1.00 30.13           C  
ATOM   2037  ND2 ASN C  11      -5.002  -7.639   6.328  1.00 30.13           N  
ATOM   2038  OD1 ASN C  11      -3.932  -9.402   5.434  1.00 30.13           O  
ATOM   2039  N   LEU C  12       0.000 -10.294   7.258  1.00 30.02           N  
ATOM   2040  CA  LEU C  12       1.389 -10.049   7.632  1.00 30.02           C  
ATOM   2041  C   LEU C  12       1.761  -8.586   7.411  1.00 30.02           C  
ATOM   2042  CB  LEU C  12       2.328 -10.953   6.830  1.00 30.02           C  
ATOM   2043  O   LEU C  12       1.432  -8.007   6.374  1.00 30.02           O  
ATOM   2044  CG  LEU C  12       2.489 -12.386   7.341  1.00 30.02           C  
ATOM   2045  CD1 LEU C  12       2.979 -13.296   6.220  1.00 30.02           C  
ATOM   2046  CD2 LEU C  12       3.445 -12.427   8.527  1.00 30.02           C  
ATOM   2047  N   GLU C  13       2.052  -7.821   8.373  1.00 29.87           N  
ATOM   2048  CA  GLU C  13       2.453  -6.464   8.732  1.00 29.87           C  
ATOM   2049  C   GLU C  13       3.582  -5.967   7.834  1.00 29.87           C  
ATOM   2050  CB  GLU C  13       2.881  -6.400  10.200  1.00 29.87           C  
ATOM   2051  O   GLU C  13       3.724  -4.762   7.615  1.00 29.87           O  
ATOM   2052  CG  GLU C  13       1.763  -5.994  11.150  1.00 29.87           C  
ATOM   2053  CD  GLU C  13       2.195  -5.966  12.607  1.00 29.87           C  
ATOM   2054  OE1 GLU C  13       1.351  -5.674  13.485  1.00 29.87           O  
ATOM   2055  OE2 GLU C  13       3.387  -6.236  12.874  1.00 29.87           O  
ATOM   2056  N   ASP C  14       4.165  -6.928   7.044  1.00 29.67           N  
ATOM   2057  CA  ASP C  14       5.491  -6.603   6.527  1.00 29.67           C  
ATOM   2058  C   ASP C  14       5.394  -5.817   5.221  1.00 29.67           C  
ATOM   2059  CB  ASP C  14       6.310  -7.878   6.313  1.00 29.67           C  
ATOM   2060  O   ASP C  14       6.187  -4.905   4.980  1.00 29.67           O  
ATOM   2061  CG  ASP C  14       6.857  -8.455   7.607  1.00 29.67           C  
ATOM   2062  OD1 ASP C  14       6.976  -7.711   8.604  1.00 29.67           O  
ATOM   2063  OD2 ASP C  14       7.175  -9.664   7.628  1.00 29.67           O  
ATOM   2064  N   ILE C  15       4.683  -6.140   4.225  1.00 29.93           N  
ATOM   2065  CA  ILE C  15       4.593  -5.440   2.948  1.00 29.93           C  
ATOM   2066  C   ILE C  15       4.148  -3.998   3.181  1.00 29.93           C  
ATOM   2067  CB  ILE C  15       3.622  -6.151   1.980  1.00 29.93           C  
ATOM   2068  O   ILE C  15       4.620  -3.079   2.507  1.00 29.93           O  
ATOM   2069  CG1 ILE C  15       4.193  -7.508   1.552  1.00 29.93           C  
ATOM   2070  CG2 ILE C  15       3.332  -5.270   0.761  1.00 29.93           C  
ATOM   2071  CD1 ILE C  15       3.321  -8.261   0.557  1.00 29.93           C  
ATOM   2072  N   GLU C  16       3.397  -3.733   4.239  1.00 31.07           N  
ATOM   2073  CA  GLU C  16       2.989  -2.410   4.702  1.00 31.07           C  
ATOM   2074  C   GLU C  16       4.199  -1.553   5.062  1.00 31.07           C  
ATOM   2075  CB  GLU C  16       2.051  -2.527   5.906  1.00 31.07           C  
ATOM   2076  O   GLU C  16       4.150  -0.326   4.959  1.00 31.07           O  
ATOM   2077  CG  GLU C  16       0.616  -2.876   5.537  1.00 31.07           C  
ATOM   2078  CD  GLU C  16      -0.302  -2.995   6.743  1.00 31.07           C  
ATOM   2079  OE1 GLU C  16      -1.512  -3.258   6.560  1.00 31.07           O  
ATOM   2080  OE2 GLU C  16       0.193  -2.822   7.879  1.00 31.07           O  
ATOM   2081  N   LYS C  17       5.419  -2.302   4.976  1.00 32.50           N  
ATOM   2082  CA  LYS C  17       6.632  -1.739   5.562  1.00 32.50           C  
ATOM   2083  C   LYS C  17       7.332  -0.802   4.582  1.00 32.50           C  
ATOM   2084  CB  LYS C  17       7.587  -2.852   5.995  1.00 32.50           C  
ATOM   2085  O   LYS C  17       7.829   0.256   4.974  1.00 32.50           O  
ATOM   2086  CG  LYS C  17       7.236  -3.482   7.335  1.00 32.50           C  
ATOM   2087  CD  LYS C  17       8.251  -4.546   7.735  1.00 32.50           C  
ATOM   2088  CE  LYS C  17       7.848  -5.246   9.026  1.00 32.50           C  
ATOM   2089  NZ  LYS C  17       8.815  -6.322   9.397  1.00 32.50           N  
ATOM   2090  N   GLN C  18       7.382  -1.058   3.269  1.00 32.92           N  
ATOM   2091  CA  GLN C  18       8.191  -0.274   2.342  1.00 32.92           C  
ATOM   2092  C   GLN C  18       7.582   1.106   2.111  1.00 32.92           C  
ATOM   2093  CB  GLN C  18       8.345  -1.009   1.009  1.00 32.92           C  
ATOM   2094  O   GLN C  18       8.299   2.109   2.077  1.00 32.92           O  
ATOM   2095  CG  GLN C  18       9.553  -1.935   0.953  1.00 32.92           C  
ATOM   2096  CD  GLN C  18       9.642  -2.705  -0.351  1.00 32.92           C  
ATOM   2097  NE2 GLN C  18      10.697  -3.499  -0.500  1.00 32.92           N  
ATOM   2098  OE1 GLN C  18       8.769  -2.589  -1.216  1.00 32.92           O  
ATOM   2099  N   PHE C  19       6.392   1.215   1.920  1.00 36.01           N  
ATOM   2100  CA  PHE C  19       5.646   2.458   1.759  1.00 36.01           C  
ATOM   2101  C   PHE C  19       5.766   3.327   3.005  1.00 36.01           C  
ATOM   2102  CB  PHE C  19       4.171   2.166   1.462  1.00 36.01           C  
ATOM   2103  O   PHE C  19       5.852   4.553   2.907  1.00 36.01           O  
ATOM   2104  CG  PHE C  19       3.904   1.783   0.032  1.00 36.01           C  
ATOM   2105  CD1 PHE C  19       3.833   2.752  -0.961  1.00 36.01           C  
ATOM   2106  CD2 PHE C  19       3.725   0.451  -0.320  1.00 36.01           C  
ATOM   2107  CE1 PHE C  19       3.586   2.400  -2.286  1.00 36.01           C  
ATOM   2108  CE2 PHE C  19       3.477   0.091  -1.642  1.00 36.01           C  
ATOM   2109  CZ  PHE C  19       3.407   1.067  -2.623  1.00 36.01           C  
ATOM   2110  N   ALA C  20       6.209   2.711   3.919  1.00 43.41           N  
ATOM   2111  CA  ALA C  20       6.349   3.298   5.249  1.00 43.41           C  
ATOM   2112  C   ALA C  20       7.624   4.132   5.348  1.00 43.41           C  
ATOM   2113  CB  ALA C  20       6.347   2.206   6.316  1.00 43.41           C  
ATOM   2114  O   ALA C  20       7.642   5.173   6.010  1.00 43.41           O  
ATOM   2115  N   VAL C  21       8.488   3.910   4.289  1.00 43.54           N  
ATOM   2116  CA  VAL C  21       9.761   4.607   4.441  1.00 43.54           C  
ATOM   2117  C   VAL C  21       9.609   6.062   4.003  1.00 43.54           C  
ATOM   2118  CB  VAL C  21      10.884   3.921   3.633  1.00 43.54           C  
ATOM   2119  O   VAL C  21      10.040   6.978   4.708  1.00 43.54           O  
ATOM   2120  CG1 VAL C  21      12.154   4.770   3.644  1.00 43.54           C  
ATOM   2121  CG2 VAL C  21      11.166   2.526   4.188  1.00 43.54           C  
ATOM   2122  N   VAL C  22       9.054   6.279   2.821  1.00 47.99           N  
ATOM   2123  CA  VAL C  22       8.887   7.635   2.307  1.00 47.99           C  
ATOM   2124  C   VAL C  22       7.989   8.437   3.246  1.00 47.99           C  
ATOM   2125  CB  VAL C  22       8.298   7.631   0.879  1.00 47.99           C  
ATOM   2126  O   VAL C  22       8.240   9.618   3.497  1.00 47.99           O  
ATOM   2127  CG1 VAL C  22       8.036   9.058   0.399  1.00 47.99           C  
ATOM   2128  CG2 VAL C  22       9.236   6.904  -0.083  1.00 47.99           C  
ATOM   2129  N   ALA C  23       7.006   7.803   3.781  1.00 53.78           N  
ATOM   2130  CA  ALA C  23       6.103   8.477   4.711  1.00 53.78           C  
ATOM   2131  C   ALA C  23       6.824   8.848   6.004  1.00 53.78           C  
ATOM   2132  CB  ALA C  23       4.895   7.594   5.014  1.00 53.78           C  
ATOM   2133  O   ALA C  23       6.639   9.947   6.531  1.00 53.78           O  
ATOM   2134  N   VAL C  24       7.681   7.992   6.386  1.00 55.39           N  
ATOM   2135  CA  VAL C  24       8.431   8.242   7.613  1.00 55.39           C  
ATOM   2136  C   VAL C  24       9.439   9.365   7.382  1.00 55.39           C  
ATOM   2137  CB  VAL C  24       9.155   6.969   8.105  1.00 55.39           C  
ATOM   2138  O   VAL C  24       9.641  10.215   8.253  1.00 55.39           O  
ATOM   2139  CG1 VAL C  24      10.123   7.302   9.238  1.00 55.39           C  
ATOM   2140  CG2 VAL C  24       8.140   5.920   8.556  1.00 55.39           C  
ATOM   2141  N   GLU C  25      10.072   9.373   6.230  1.00 60.54           N  
ATOM   2142  CA  GLU C  25      11.002  10.449   5.899  1.00 60.54           C  
ATOM   2143  C   GLU C  25      10.301  11.804   5.902  1.00 60.54           C  
ATOM   2144  CB  GLU C  25      11.654  10.197   4.537  1.00 60.54           C  
ATOM   2145  O   GLU C  25      10.842  12.788   6.411  1.00 60.54           O  
ATOM   2146  CG  GLU C  25      12.830   9.233   4.587  1.00 60.54           C  
ATOM   2147  CD  GLU C  25      13.462   8.986   3.226  1.00 60.54           C  
ATOM   2148  OE1 GLU C  25      14.519   8.319   3.160  1.00 60.54           O  
ATOM   2149  OE2 GLU C  25      12.896   9.465   2.218  1.00 60.54           O  
ATOM   2150  N   GLN C  26       9.166  11.844   5.311  1.00 66.92           N  
ATOM   2151  CA  GLN C  26       8.387  13.078   5.322  1.00 66.92           C  
ATOM   2152  C   GLN C  26       8.040  13.497   6.748  1.00 66.92           C  
ATOM   2153  CB  GLN C  26       7.110  12.915   4.497  1.00 66.92           C  
ATOM   2154  O   GLN C  26       8.133  14.677   7.094  1.00 66.92           O  
ATOM   2155  CG  GLN C  26       6.306  14.199   4.346  1.00 66.92           C  
ATOM   2156  CD  GLN C  26       4.980  14.151   5.081  1.00 66.92           C  
ATOM   2157  NE2 GLN C  26       4.286  15.283   5.128  1.00 66.92           N  
ATOM   2158  OE1 GLN C  26       4.581  13.104   5.602  1.00 66.92           O  
ATOM   2159  N   ALA C  27       7.642  12.514   7.550  1.00 70.18           N  
ATOM   2160  CA  ALA C  27       7.284  12.804   8.936  1.00 70.18           C  
ATOM   2161  C   ALA C  27       8.487  13.329   9.714  1.00 70.18           C  
ATOM   2162  CB  ALA C  27       6.721  11.556   9.612  1.00 70.18           C  
ATOM   2163  O   ALA C  27       8.369  14.294  10.474  1.00 70.18           O  
ATOM   2164  N   GLU C  28       9.600  12.735   9.498  1.00 70.50           N  
ATOM   2165  CA  GLU C  28      10.817  13.173  10.175  1.00 70.50           C  
ATOM   2166  C   GLU C  28      11.223  14.575   9.727  1.00 70.50           C  
ATOM   2167  CB  GLU C  28      11.960  12.188   9.918  1.00 70.50           C  
ATOM   2168  O   GLU C  28      11.615  15.405  10.550  1.00 70.50           O  
ATOM   2169  CG  GLU C  28      11.878  10.920  10.756  1.00 70.50           C  
ATOM   2170  CD  GLU C  28      13.046   9.974  10.529  1.00 70.50           C  
ATOM   2171  OE1 GLU C  28      13.286   9.089  11.382  1.00 70.50           O  
ATOM   2172  OE2 GLU C  28      13.729  10.120   9.490  1.00 70.50           O  
ATOM   2173  N   THR C  29      11.182  14.782   8.407  1.00 76.34           N  
ATOM   2174  CA  THR C  29      11.513  16.094   7.861  1.00 76.34           C  
ATOM   2175  C   THR C  29      10.593  17.167   8.436  1.00 76.34           C  
ATOM   2176  CB  THR C  29      11.416  16.100   6.324  1.00 76.34           C  
ATOM   2177  O   THR C  29      11.059  18.212   8.895  1.00 76.34           O  
ATOM   2178  CG2 THR C  29      11.757  17.474   5.757  1.00 76.34           C  
ATOM   2179  OG1 THR C  29      12.329  15.134   5.790  1.00 76.34           O  
ATOM   2180  N   TYR C  30       9.360  16.945   8.489  1.00 86.23           N  
ATOM   2181  CA  TYR C  30       8.395  17.900   9.025  1.00 86.23           C  
ATOM   2182  C   TYR C  30       8.624  18.128  10.514  1.00 86.23           C  
ATOM   2183  CB  TYR C  30       6.964  17.409   8.786  1.00 86.23           C  
ATOM   2184  O   TYR C  30       8.599  19.268  10.985  1.00 86.23           O  
ATOM   2185  CG  TYR C  30       5.905  18.373   9.263  1.00 86.23           C  
ATOM   2186  CD1 TYR C  30       4.906  17.961  10.143  1.00 86.23           C  
ATOM   2187  CD2 TYR C  30       5.899  19.696   8.834  1.00 86.23           C  
ATOM   2188  CE1 TYR C  30       3.927  18.845  10.583  1.00 86.23           C  
ATOM   2189  CE2 TYR C  30       4.925  20.588   9.268  1.00 86.23           C  
ATOM   2190  OH  TYR C  30       2.977  21.034  10.574  1.00 86.23           O  
ATOM   2191  CZ  TYR C  30       3.944  20.155  10.142  1.00 86.23           C  
ATOM   2192  N   TRP C  31       8.840  17.017  11.213  1.00 83.52           N  
ATOM   2193  CA  TRP C  31       9.098  17.141  12.644  1.00 83.52           C  
ATOM   2194  C   TRP C  31      10.338  17.990  12.903  1.00 83.52           C  
ATOM   2195  CB  TRP C  31       9.268  15.759  13.282  1.00 83.52           C  
ATOM   2196  O   TRP C  31      10.345  18.832  13.804  1.00 83.52           O  
ATOM   2197  CG  TRP C  31       9.245  15.774  14.781  1.00 83.52           C  
ATOM   2198  CD1 TRP C  31      10.319  15.691  15.622  1.00 83.52           C  
ATOM   2199  CD2 TRP C  31       8.087  15.872  15.617  1.00 83.52           C  
ATOM   2200  CE2 TRP C  31       8.535  15.843  16.956  1.00 83.52           C  
ATOM   2201  CE3 TRP C  31       6.714  15.982  15.362  1.00 83.52           C  
ATOM   2202  NE1 TRP C  31       9.899  15.733  16.932  1.00 83.52           N  
ATOM   2203  CH2 TRP C  31       6.318  16.028  17.762  1.00 83.52           C  
ATOM   2204  CZ2 TRP C  31       7.656  15.921  18.039  1.00 83.52           C  
ATOM   2205  CZ3 TRP C  31       5.841  16.059  16.442  1.00 83.52           C  
ATOM   2206  N   LYS C  32      11.364  17.785  12.150  1.00 84.12           N  
ATOM   2207  CA  LYS C  32      12.580  18.582  12.284  1.00 84.12           C  
ATOM   2208  C   LYS C  32      12.298  20.062  12.042  1.00 84.12           C  
ATOM   2209  CB  LYS C  32      13.655  18.088  11.315  1.00 84.12           C  
ATOM   2210  O   LYS C  32      12.846  20.924  12.731  1.00 84.12           O  
ATOM   2211  CG  LYS C  32      14.484  16.928  11.848  1.00 84.12           C  
ATOM   2212  CD  LYS C  32      15.559  16.506  10.854  1.00 84.12           C  
ATOM   2213  CE  LYS C  32      16.324  15.283  11.343  1.00 84.12           C  
ATOM   2214  NZ  LYS C  32      17.328  14.821  10.339  1.00 84.12           N  
ATOM   2215  N   LEU C  33      11.493  20.342  11.052  1.00 91.47           N  
ATOM   2216  CA  LEU C  33      11.103  21.722  10.788  1.00 91.47           C  
ATOM   2217  C   LEU C  33      10.381  22.323  11.989  1.00 91.47           C  
ATOM   2218  CB  LEU C  33      10.206  21.798   9.549  1.00 91.47           C  
ATOM   2219  O   LEU C  33      10.670  23.451  12.392  1.00 91.47           O  
ATOM   2220  CG  LEU C  33      10.904  21.645   8.196  1.00 91.47           C  
ATOM   2221  CD1 LEU C  33       9.875  21.574   7.074  1.00 91.47           C  
ATOM   2222  CD2 LEU C  33      11.878  22.795   7.964  1.00 91.47           C  
ATOM   2223  N   LEU C  34       9.513  21.542  12.610  1.00 92.19           N  
ATOM   2224  CA  LEU C  34       8.715  22.026  13.730  1.00 92.19           C  
ATOM   2225  C   LEU C  34       9.584  22.242  14.965  1.00 92.19           C  
ATOM   2226  CB  LEU C  34       7.588  21.041  14.052  1.00 92.19           C  
ATOM   2227  O   LEU C  34       9.236  23.032  15.845  1.00 92.19           O  
ATOM   2228  CG  LEU C  34       6.405  21.025  13.083  1.00 92.19           C  
ATOM   2229  CD1 LEU C  34       5.440  19.901  13.443  1.00 92.19           C  
ATOM   2230  CD2 LEU C  34       5.690  22.372  13.089  1.00 92.19           C  
ATOM   2231  N   THR C  35      10.702  21.533  15.042  1.00 90.56           N  
ATOM   2232  CA  THR C  35      11.621  21.697  16.163  1.00 90.56           C  
ATOM   2233  C   THR C  35      12.467  22.956  15.989  1.00 90.56           C  
ATOM   2234  CB  THR C  35      12.542  20.473  16.314  1.00 90.56           C  
ATOM   2235  O   THR C  35      13.010  23.484  16.961  1.00 90.56           O  
ATOM   2236  CG2 THR C  35      11.751  19.236  16.726  1.00 90.56           C  
ATOM   2237  OG1 THR C  35      13.194  20.215  15.064  1.00 90.56           O  
ATOM   2238  N   SER C  36      12.565  23.510  14.825  1.00 91.74           N  
ATOM   2239  CA  SER C  36      13.429  24.645  14.521  1.00 91.74           C  
ATOM   2240  C   SER C  36      12.631  25.942  14.441  1.00 91.74           C  
ATOM   2241  CB  SER C  36      14.175  24.414  13.206  1.00 91.74           C  
ATOM   2242  O   SER C  36      13.114  27.001  14.848  1.00 91.74           O  
ATOM   2243  OG  SER C  36      14.941  23.223  13.265  1.00 91.74           O  
ATOM   2244  N   VAL C  37      11.438  25.919  13.904  1.00 93.55           N  
ATOM   2245  CA  VAL C  37      10.605  27.099  13.692  1.00 93.55           C  
ATOM   2246  C   VAL C  37       9.187  26.825  14.187  1.00 93.55           C  
ATOM   2247  CB  VAL C  37      10.580  27.517  12.205  1.00 93.55           C  
ATOM   2248  O   VAL C  37       8.658  25.727  13.998  1.00 93.55           O  
ATOM   2249  CG1 VAL C  37       9.755  28.788  12.015  1.00 93.55           C  
ATOM   2250  CG2 VAL C  37      12.002  27.716  11.683  1.00 93.55           C  
ATOM   2251  N   PRO C  38       8.624  27.909  14.932  1.00 95.06           N  
ATOM   2252  CA  PRO C  38       7.224  27.719  15.321  1.00 95.06           C  
ATOM   2253  C   PRO C  38       6.319  27.407  14.131  1.00 95.06           C  
ATOM   2254  CB  PRO C  38       6.849  29.060  15.955  1.00 95.06           C  
ATOM   2255  O   PRO C  38       6.459  28.016  13.067  1.00 95.06           O  
ATOM   2256  CG  PRO C  38       8.156  29.696  16.306  1.00 95.06           C  
ATOM   2257  CD  PRO C  38       9.206  29.176  15.367  1.00 95.06           C  
ATOM   2258  N   GLY C  39       5.473  26.373  14.296  1.00 94.00           N  
ATOM   2259  CA  GLY C  39       4.554  25.998  13.233  1.00 94.00           C  
ATOM   2260  C   GLY C  39       3.775  27.175  12.675  1.00 94.00           C  
ATOM   2261  O   GLY C  39       3.502  27.231  11.474  1.00 94.00           O  
ATOM   2262  N   SER C  40       3.404  28.093  13.528  1.00 95.83           N  
ATOM   2263  CA  SER C  40       2.604  29.253  13.147  1.00 95.83           C  
ATOM   2264  C   SER C  40       3.335  30.117  12.126  1.00 95.83           C  
ATOM   2265  CB  SER C  40       2.253  30.090  14.378  1.00 95.83           C  
ATOM   2266  O   SER C  40       2.718  30.939  11.445  1.00 95.83           O  
ATOM   2267  OG  SER C  40       3.425  30.466  15.081  1.00 95.83           O  
ATOM   2268  N   LYS C  41       4.559  29.911  11.982  1.00 94.30           N  
ATOM   2269  CA  LYS C  41       5.357  30.694  11.044  1.00 94.30           C  
ATOM   2270  C   LYS C  41       5.683  29.886   9.791  1.00 94.30           C  
ATOM   2271  CB  LYS C  41       6.649  31.174  11.708  1.00 94.30           C  
ATOM   2272  O   LYS C  41       6.346  30.384   8.879  1.00 94.30           O  
ATOM   2273  CG  LYS C  41       6.431  32.172  12.836  1.00 94.30           C  
ATOM   2274  CD  LYS C  41       7.748  32.766  13.319  1.00 94.30           C  
ATOM   2275  CE  LYS C  41       7.527  33.806  14.409  1.00 94.30           C  
ATOM   2276  NZ  LYS C  41       8.817  34.384  14.892  1.00 94.30           N  
ATOM   2277  N   LEU C  42       5.242  28.689   9.722  1.00 92.59           N  
ATOM   2278  CA  LEU C  42       5.591  27.791   8.626  1.00 92.59           C  
ATOM   2279  C   LEU C  42       4.540  27.845   7.523  1.00 92.59           C  
ATOM   2280  CB  LEU C  42       5.738  26.355   9.137  1.00 92.59           C  
ATOM   2281  O   LEU C  42       3.343  27.940   7.804  1.00 92.59           O  
ATOM   2282  CG  LEU C  42       7.015  26.039   9.917  1.00 92.59           C  
ATOM   2283  CD1 LEU C  42       6.908  24.669  10.577  1.00 92.59           C  
ATOM   2284  CD2 LEU C  42       8.231  26.104   9.000  1.00 92.59           C  
ATOM   2285  N   ARG C  43       5.037  27.872   6.302  1.00 92.27           N  
ATOM   2286  CA  ARG C  43       4.212  27.633   5.122  1.00 92.27           C  
ATOM   2287  C   ARG C  43       4.578  26.312   4.455  1.00 92.27           C  
ATOM   2288  CB  ARG C  43       4.356  28.783   4.123  1.00 92.27           C  
ATOM   2289  O   ARG C  43       5.711  26.133   4.002  1.00 92.27           O  
ATOM   2290  CG  ARG C  43       3.550  30.020   4.486  1.00 92.27           C  
ATOM   2291  CD  ARG C  43       3.195  30.843   3.256  1.00 92.27           C  
ATOM   2292  NE  ARG C  43       2.607  32.129   3.619  1.00 92.27           N  
ATOM   2293  NH1 ARG C  43       1.392  32.359   1.668  1.00 92.27           N  
ATOM   2294  NH2 ARG C  43       1.288  33.980   3.285  1.00 92.27           N  
ATOM   2295  CZ  ARG C  43       1.764  32.820   2.857  1.00 92.27           C  
ATOM   2296  N   LEU C  44       3.544  25.452   4.326  1.00 92.63           N  
ATOM   2297  CA  LEU C  44       3.834  24.112   3.828  1.00 92.63           C  
ATOM   2298  C   LEU C  44       3.731  24.063   2.307  1.00 92.63           C  
ATOM   2299  CB  LEU C  44       2.878  23.090   4.449  1.00 92.63           C  
ATOM   2300  O   LEU C  44       4.448  23.299   1.657  1.00 92.63           O  
ATOM   2301  CG  LEU C  44       2.961  22.918   5.967  1.00 92.63           C  
ATOM   2302  CD1 LEU C  44       1.957  21.872   6.437  1.00 92.63           C  
ATOM   2303  CD2 LEU C  44       4.377  22.534   6.384  1.00 92.63           C  
ATOM   2304  N   THR C  45       2.769  24.782   1.753  1.00 91.32           N  
ATOM   2305  CA  THR C  45       2.597  24.870   0.307  1.00 91.32           C  
ATOM   2306  C   THR C  45       2.298  26.306  -0.115  1.00 91.32           C  
ATOM   2307  CB  THR C  45       1.468  23.943  -0.179  1.00 91.32           C  
ATOM   2308  O   THR C  45       1.991  27.154   0.725  1.00 91.32           O  
ATOM   2309  CG2 THR C  45       1.507  22.602   0.547  1.00 91.32           C  
ATOM   2310  OG1 THR C  45       0.204  24.571   0.067  1.00 91.32           O  
ATOM   2311  N   LYS C  46       2.394  26.560  -1.413  1.00 91.91           N  
ATOM   2312  CA  LYS C  46       2.039  27.871  -1.948  1.00 91.91           C  
ATOM   2313  C   LYS C  46       0.536  28.116  -1.849  1.00 91.91           C  
ATOM   2314  CB  LYS C  46       2.496  27.999  -3.402  1.00 91.91           C  
ATOM   2315  O   LYS C  46       0.077  29.252  -1.984  1.00 91.91           O  
ATOM   2316  CG  LYS C  46       4.006  27.965  -3.581  1.00 91.91           C  
ATOM   2317  CD  LYS C  46       4.399  28.098  -5.047  1.00 91.91           C  
ATOM   2318  CE  LYS C  46       5.908  28.013  -5.233  1.00 91.91           C  
ATOM   2319  NZ  LYS C  46       6.295  28.107  -6.673  1.00 91.91           N  
ATOM   2320  N   PHE C  47      -0.148  27.078  -1.516  1.00 95.23           N  
ATOM   2321  CA  PHE C  47      -1.604  27.164  -1.534  1.00 95.23           C  
ATOM   2322  C   PHE C  47      -2.174  26.996  -0.131  1.00 95.23           C  
ATOM   2323  CB  PHE C  47      -2.194  26.105  -2.471  1.00 95.23           C  
ATOM   2324  O   PHE C  47      -3.316  26.562   0.033  1.00 95.23           O  
ATOM   2325  CG  PHE C  47      -1.646  26.160  -3.872  1.00 95.23           C  
ATOM   2326  CD1 PHE C  47      -2.062  27.147  -4.757  1.00 95.23           C  
ATOM   2327  CD2 PHE C  47      -0.715  25.225  -4.303  1.00 95.23           C  
ATOM   2328  CE1 PHE C  47      -1.556  27.201  -6.054  1.00 95.23           C  
ATOM   2329  CE2 PHE C  47      -0.205  25.272  -5.597  1.00 95.23           C  
ATOM   2330  CZ  PHE C  47      -0.628  26.260  -6.472  1.00 95.23           C  
ATOM   2331  N   ASP C  48      -1.346  27.316   0.857  1.00 95.97           N  
ATOM   2332  CA  ASP C  48      -1.773  27.096   2.236  1.00 95.97           C  
ATOM   2333  C   ASP C  48      -3.110  27.781   2.513  1.00 95.97           C  
ATOM   2334  CB  ASP C  48      -0.711  27.600   3.214  1.00 95.97           C  
ATOM   2335  O   ASP C  48      -4.022  27.170   3.072  1.00 95.97           O  
ATOM   2336  CG  ASP C  48       0.410  26.601   3.439  1.00 95.97           C  
ATOM   2337  OD1 ASP C  48       0.556  25.657   2.633  1.00 95.97           O  
ATOM   2338  OD2 ASP C  48       1.153  26.758   4.432  1.00 95.97           O  
ATOM   2339  N   ASP C  49      -3.261  29.027   2.154  1.00 96.89           N  
ATOM   2340  CA  ASP C  49      -4.478  29.782   2.433  1.00 96.89           C  
ATOM   2341  C   ASP C  49      -5.680  29.171   1.717  1.00 96.89           C  
ATOM   2342  CB  ASP C  49      -4.309  31.246   2.021  1.00 96.89           C  
ATOM   2343  O   ASP C  49      -6.753  29.024   2.307  1.00 96.89           O  
ATOM   2344  CG  ASP C  49      -3.334  32.002   2.907  1.00 96.89           C  
ATOM   2345  OD1 ASP C  49      -3.111  31.585   4.063  1.00 96.89           O  
ATOM   2346  OD2 ASP C  49      -2.787  33.027   2.445  1.00 96.89           O  
ATOM   2347  N   GLU C  50      -5.463  28.845   0.506  1.00 96.38           N  
ATOM   2348  CA  GLU C  50      -6.532  28.231  -0.274  1.00 96.38           C  
ATOM   2349  C   GLU C  50      -6.932  26.878   0.307  1.00 96.38           C  
ATOM   2350  CB  GLU C  50      -6.107  28.070  -1.736  1.00 96.38           C  
ATOM   2351  O   GLU C  50      -8.121  26.568   0.411  1.00 96.38           O  
ATOM   2352  CG  GLU C  50      -7.229  27.609  -2.656  1.00 96.38           C  
ATOM   2353  CD  GLU C  50      -6.802  27.490  -4.110  1.00 96.38           C  
ATOM   2354  OE1 GLU C  50      -7.561  26.910  -4.920  1.00 96.38           O  
ATOM   2355  OE2 GLU C  50      -5.700  27.979  -4.442  1.00 96.38           O  
ATOM   2356  N   ILE C  51      -5.937  26.109   0.665  1.00 96.04           N  
ATOM   2357  CA  ILE C  51      -6.212  24.804   1.257  1.00 96.04           C  
ATOM   2358  C   ILE C  51      -6.993  24.981   2.557  1.00 96.04           C  
ATOM   2359  CB  ILE C  51      -4.909  24.016   1.518  1.00 96.04           C  
ATOM   2360  O   ILE C  51      -8.002  24.307   2.779  1.00 96.04           O  
ATOM   2361  CG1 ILE C  51      -4.252  23.616   0.192  1.00 96.04           C  
ATOM   2362  CG2 ILE C  51      -5.187  22.785   2.386  1.00 96.04           C  
ATOM   2363  CD1 ILE C  51      -2.850  23.041   0.344  1.00 96.04           C  
ATOM   2364  N   TYR C  52      -6.527  25.881   3.369  1.00 97.34           N  
ATOM   2365  CA  TYR C  52      -7.178  26.138   4.649  1.00 97.34           C  
ATOM   2366  C   TYR C  52      -8.624  26.576   4.448  1.00 97.34           C  
ATOM   2367  CB  TYR C  52      -6.414  27.206   5.437  1.00 97.34           C  
ATOM   2368  O   TYR C  52      -9.537  26.035   5.076  1.00 97.34           O  
ATOM   2369  CG  TYR C  52      -7.045  27.548   6.765  1.00 97.34           C  
ATOM   2370  CD1 TYR C  52      -7.846  28.678   6.907  1.00 97.34           C  
ATOM   2371  CD2 TYR C  52      -6.840  26.742   7.880  1.00 97.34           C  
ATOM   2372  CE1 TYR C  52      -8.428  28.999   8.129  1.00 97.34           C  
ATOM   2373  CE2 TYR C  52      -7.416  27.053   9.107  1.00 97.34           C  
ATOM   2374  OH  TYR C  52      -8.781  28.494  10.434  1.00 97.34           O  
ATOM   2375  CZ  TYR C  52      -8.208  28.181   9.222  1.00 97.34           C  
ATOM   2376  N   GLU C  53      -8.894  27.518   3.641  1.00 97.59           N  
ATOM   2377  CA  GLU C  53     -10.235  28.047   3.409  1.00 97.59           C  
ATOM   2378  C   GLU C  53     -11.175  26.960   2.896  1.00 97.59           C  
ATOM   2379  CB  GLU C  53     -10.189  29.213   2.418  1.00 97.59           C  
ATOM   2380  O   GLU C  53     -12.300  26.824   3.384  1.00 97.59           O  
ATOM   2381  CG  GLU C  53      -9.586  30.486   2.994  1.00 97.59           C  
ATOM   2382  CD  GLU C  53      -9.381  31.576   1.954  1.00 97.59           C  
ATOM   2383  OE1 GLU C  53      -8.755  32.612   2.276  1.00 97.59           O  
ATOM   2384  OE2 GLU C  53      -9.850  31.394   0.809  1.00 97.59           O  
ATOM   2385  N   ASN C  54     -10.703  26.165   1.935  1.00 96.60           N  
ATOM   2386  CA  ASN C  54     -11.517  25.080   1.398  1.00 96.60           C  
ATOM   2387  C   ASN C  54     -11.767  23.996   2.444  1.00 96.60           C  
ATOM   2388  CB  ASN C  54     -10.857  24.477   0.157  1.00 96.60           C  
ATOM   2389  O   ASN C  54     -12.860  23.430   2.507  1.00 96.60           O  
ATOM   2390  CG  ASN C  54     -11.275  25.173  -1.123  1.00 96.60           C  
ATOM   2391  ND2 ASN C  54     -10.426  26.068  -1.616  1.00 96.60           N  
ATOM   2392  OD1 ASN C  54     -12.352  24.910  -1.664  1.00 96.60           O  
ATOM   2393  N   PHE C  55     -10.769  23.726   3.242  1.00 96.28           N  
ATOM   2394  CA  PHE C  55     -10.894  22.762   4.329  1.00 96.28           C  
ATOM   2395  C   PHE C  55     -11.980  23.189   5.310  1.00 96.28           C  
ATOM   2396  CB  PHE C  55      -9.558  22.602   5.063  1.00 96.28           C  
ATOM   2397  O   PHE C  55     -12.864  22.399   5.646  1.00 96.28           O  
ATOM   2398  CG  PHE C  55      -9.591  21.581   6.168  1.00 96.28           C  
ATOM   2399  CD1 PHE C  55      -8.978  21.836   7.388  1.00 96.28           C  
ATOM   2400  CD2 PHE C  55     -10.237  20.364   5.986  1.00 96.28           C  
ATOM   2401  CE1 PHE C  55      -9.007  20.893   8.412  1.00 96.28           C  
ATOM   2402  CE2 PHE C  55     -10.270  19.417   7.005  1.00 96.28           C  
ATOM   2403  CZ  PHE C  55      -9.654  19.683   8.217  1.00 96.28           C  
ATOM   2404  N   MET C  56     -11.971  24.424   5.708  1.00 96.38           N  
ATOM   2405  CA  MET C  56     -12.943  24.950   6.662  1.00 96.38           C  
ATOM   2406  C   MET C  56     -14.344  24.962   6.059  1.00 96.38           C  
ATOM   2407  CB  MET C  56     -12.553  26.361   7.106  1.00 96.38           C  
ATOM   2408  O   MET C  56     -15.330  24.744   6.766  1.00 96.38           O  
ATOM   2409  CG  MET C  56     -11.240  26.422   7.869  1.00 96.38           C  
ATOM   2410  SD  MET C  56     -11.239  25.341   9.352  1.00 96.38           S  
ATOM   2411  CE  MET C  56      -9.469  24.955   9.465  1.00 96.38           C  
ATOM   2412  N   GLU C  57     -14.482  25.231   4.813  1.00 95.98           N  
ATOM   2413  CA  GLU C  57     -15.767  25.288   4.122  1.00 95.98           C  
ATOM   2414  C   GLU C  57     -16.368  23.895   3.958  1.00 95.98           C  
ATOM   2415  CB  GLU C  57     -15.613  25.959   2.755  1.00 95.98           C  
ATOM   2416  O   GLU C  57     -17.554  23.689   4.228  1.00 95.98           O  
ATOM   2417  CG  GLU C  57     -16.929  26.160   2.017  1.00 95.98           C  
ATOM   2418  CD  GLU C  57     -16.757  26.792   0.645  1.00 95.98           C  
ATOM   2419  OE1 GLU C  57     -17.747  26.865  -0.118  1.00 95.98           O  
ATOM   2420  OE2 GLU C  57     -15.623  27.218   0.331  1.00 95.98           O  
ATOM   2421  N   ARG C  58     -15.610  22.957   3.629  1.00 94.50           N  
ATOM   2422  CA  ARG C  58     -16.112  21.635   3.269  1.00 94.50           C  
ATOM   2423  C   ARG C  58     -16.170  20.720   4.489  1.00 94.50           C  
ATOM   2424  CB  ARG C  58     -15.238  21.004   2.183  1.00 94.50           C  
ATOM   2425  O   ARG C  58     -16.897  19.725   4.491  1.00 94.50           O  
ATOM   2426  CG  ARG C  58     -15.380  21.662   0.820  1.00 94.50           C  
ATOM   2427  CD  ARG C  58     -14.460  21.025  -0.212  1.00 94.50           C  
ATOM   2428  NE  ARG C  58     -14.748  21.506  -1.561  1.00 94.50           N  
ATOM   2429  NH1 ARG C  58     -14.358  19.475  -2.591  1.00 94.50           N  
ATOM   2430  NH2 ARG C  58     -14.975  21.297  -3.837  1.00 94.50           N  
ATOM   2431  CZ  ARG C  58     -14.693  20.758  -2.660  1.00 94.50           C  
ATOM   2432  N   PHE C  59     -15.391  21.017   5.483  1.00 95.60           N  
ATOM   2433  CA  PHE C  59     -15.389  20.287   6.744  1.00 95.60           C  
ATOM   2434  C   PHE C  59     -15.584  21.236   7.920  1.00 95.60           C  
ATOM   2435  CB  PHE C  59     -14.083  19.504   6.912  1.00 95.60           C  
ATOM   2436  O   PHE C  59     -14.680  21.411   8.740  1.00 95.60           O  
ATOM   2437  CG  PHE C  59     -13.809  18.534   5.795  1.00 95.60           C  
ATOM   2438  CD1 PHE C  59     -14.273  17.226   5.862  1.00 95.60           C  
ATOM   2439  CD2 PHE C  59     -13.087  18.930   4.677  1.00 95.60           C  
ATOM   2440  CE1 PHE C  59     -14.021  16.325   4.830  1.00 95.60           C  
ATOM   2441  CE2 PHE C  59     -12.831  18.036   3.641  1.00 95.60           C  
ATOM   2442  CZ  PHE C  59     -13.298  16.734   3.720  1.00 95.60           C  
ATOM   2443  N   PRO C  60     -16.831  21.703   8.138  1.00 95.84           N  
ATOM   2444  CA  PRO C  60     -17.093  22.753   9.125  1.00 95.84           C  
ATOM   2445  C   PRO C  60     -16.854  22.287  10.560  1.00 95.84           C  
ATOM   2446  CB  PRO C  60     -18.568  23.091   8.899  1.00 95.84           C  
ATOM   2447  O   PRO C  60     -16.596  23.107  11.444  1.00 95.84           O  
ATOM   2448  CG  PRO C  60     -19.063  22.035   7.964  1.00 95.84           C  
ATOM   2449  CD  PRO C  60     -17.878  21.383   7.311  1.00 95.84           C  
ATOM   2450  N   GLU C  61     -16.922  21.014  10.774  1.00 94.89           N  
ATOM   2451  CA  GLU C  61     -16.663  20.498  12.115  1.00 94.89           C  
ATOM   2452  C   GLU C  61     -15.246  20.833  12.571  1.00 94.89           C  
ATOM   2453  CB  GLU C  61     -16.887  18.984  12.161  1.00 94.89           C  
ATOM   2454  O   GLU C  61     -14.971  20.886  13.771  1.00 94.89           O  
ATOM   2455  CG  GLU C  61     -15.994  18.201  11.209  1.00 94.89           C  
ATOM   2456  CD  GLU C  61     -16.632  17.958   9.851  1.00 94.89           C  
ATOM   2457  OE1 GLU C  61     -16.396  16.884   9.253  1.00 94.89           O  
ATOM   2458  OE2 GLU C  61     -17.375  18.848   9.381  1.00 94.89           O  
ATOM   2459  N   TYR C  62     -14.348  21.071  11.660  1.00 95.74           N  
ATOM   2460  CA  TYR C  62     -12.955  21.339  12.002  1.00 95.74           C  
ATOM   2461  C   TYR C  62     -12.719  22.831  12.201  1.00 95.74           C  
ATOM   2462  CB  TYR C  62     -12.022  20.804  10.912  1.00 95.74           C  
ATOM   2463  O   TYR C  62     -11.585  23.263  12.420  1.00 95.74           O  
ATOM   2464  CG  TYR C  62     -11.951  19.297  10.858  1.00 95.74           C  
ATOM   2465  CD1 TYR C  62     -11.401  18.568  11.910  1.00 95.74           C  
ATOM   2466  CD2 TYR C  62     -12.434  18.600   9.756  1.00 95.74           C  
ATOM   2467  CE1 TYR C  62     -11.333  17.180  11.864  1.00 95.74           C  
ATOM   2468  CE2 TYR C  62     -12.371  17.212   9.699  1.00 95.74           C  
ATOM   2469  OH  TYR C  62     -11.755  15.137  10.706  1.00 95.74           O  
ATOM   2470  CZ  TYR C  62     -11.820  16.511  10.756  1.00 95.74           C  
ATOM   2471  N   LYS C  63     -13.795  23.639  12.126  1.00 96.20           N  
ATOM   2472  CA  LYS C  63     -13.694  25.027  12.569  1.00 96.20           C  
ATOM   2473  C   LYS C  63     -13.453  25.108  14.074  1.00 96.20           C  
ATOM   2474  CB  LYS C  63     -14.959  25.802  12.198  1.00 96.20           C  
ATOM   2475  O   LYS C  63     -12.933  26.108  14.572  1.00 96.20           O  
ATOM   2476  CG  LYS C  63     -15.090  26.099  10.712  1.00 96.20           C  
ATOM   2477  CD  LYS C  63     -16.331  26.930  10.414  1.00 96.20           C  
ATOM   2478  CE  LYS C  63     -16.480  27.200   8.923  1.00 96.20           C  
ATOM   2479  NZ  LYS C  63     -17.717  27.982   8.623  1.00 96.20           N  
ATOM   2480  N   ASP C  64     -13.931  24.083  14.686  1.00 96.10           N  
ATOM   2481  CA  ASP C  64     -13.593  23.922  16.096  1.00 96.10           C  
ATOM   2482  C   ASP C  64     -12.134  23.506  16.267  1.00 96.10           C  
ATOM   2483  CB  ASP C  64     -14.514  22.893  16.755  1.00 96.10           C  
ATOM   2484  O   ASP C  64     -11.764  22.375  15.944  1.00 96.10           O  
ATOM   2485  CG  ASP C  64     -14.272  22.749  18.247  1.00 96.10           C  
ATOM   2486  OD1 ASP C  64     -13.323  23.369  18.774  1.00 96.10           O  
ATOM   2487  OD2 ASP C  64     -15.035  22.007  18.902  1.00 96.10           O  
ATOM   2488  N   VAL C  65     -11.382  24.402  16.861  1.00 96.37           N  
ATOM   2489  CA  VAL C  65      -9.937  24.231  16.978  1.00 96.37           C  
ATOM   2490  C   VAL C  65      -9.629  22.952  17.753  1.00 96.37           C  
ATOM   2491  CB  VAL C  65      -9.276  25.445  17.668  1.00 96.37           C  
ATOM   2492  O   VAL C  65      -8.621  22.290  17.494  1.00 96.37           O  
ATOM   2493  CG1 VAL C  65      -7.788  25.189  17.901  1.00 96.37           C  
ATOM   2494  CG2 VAL C  65      -9.479  26.709  16.834  1.00 96.37           C  
ATOM   2495  N   GLU C  66     -10.528  22.552  18.635  1.00 96.45           N  
ATOM   2496  CA  GLU C  66     -10.325  21.348  19.435  1.00 96.45           C  
ATOM   2497  C   GLU C  66     -10.395  20.093  18.569  1.00 96.45           C  
ATOM   2498  CB  GLU C  66     -11.360  21.268  20.560  1.00 96.45           C  
ATOM   2499  O   GLU C  66      -9.712  19.104  18.845  1.00 96.45           O  
ATOM   2500  CG  GLU C  66     -10.970  22.045  21.810  1.00 96.45           C  
ATOM   2501  CD  GLU C  66      -9.603  21.662  22.352  1.00 96.45           C  
ATOM   2502  OE1 GLU C  66      -8.766  22.564  22.581  1.00 96.45           O  
ATOM   2503  OE2 GLU C  66      -9.365  20.449  22.548  1.00 96.45           O  
ATOM   2504  N   ARG C  67     -11.103  20.185  17.499  1.00 95.74           N  
ATOM   2505  CA  ARG C  67     -11.250  19.040  16.607  1.00 95.74           C  
ATOM   2506  C   ARG C  67     -10.067  18.935  15.650  1.00 95.74           C  
ATOM   2507  CB  ARG C  67     -12.556  19.138  15.815  1.00 95.74           C  
ATOM   2508  O   ARG C  67      -9.765  17.852  15.144  1.00 95.74           O  
ATOM   2509  CG  ARG C  67     -13.798  18.827  16.635  1.00 95.74           C  
ATOM   2510  CD  ARG C  67     -14.910  18.241  15.776  1.00 95.74           C  
ATOM   2511  NE  ARG C  67     -14.654  16.842  15.445  1.00 95.74           N  
ATOM   2512  NH1 ARG C  67     -16.854  16.342  14.950  1.00 95.74           N  
ATOM   2513  NH2 ARG C  67     -15.241  14.723  14.783  1.00 95.74           N  
ATOM   2514  CZ  ARG C  67     -15.584  15.972  15.060  1.00 95.74           C  
ATOM   2515  N   VAL C  68      -9.424  20.024  15.379  1.00 96.67           N  
ATOM   2516  CA  VAL C  68      -8.208  20.018  14.574  1.00 96.67           C  
ATOM   2517  C   VAL C  68      -7.035  19.513  15.411  1.00 96.67           C  
ATOM   2518  CB  VAL C  68      -7.894  21.422  14.010  1.00 96.67           C  
ATOM   2519  O   VAL C  68      -6.131  18.854  14.892  1.00 96.67           O  
ATOM   2520  CG1 VAL C  68      -6.582  21.409  13.227  1.00 96.67           C  
ATOM   2521  CG2 VAL C  68      -9.041  21.912  13.128  1.00 96.67           C  
ATOM   2522  N   LYS C  69      -7.086  19.841  16.714  1.00 97.02           N  
ATOM   2523  CA  LYS C  69      -6.035  19.438  17.644  1.00 97.02           C  
ATOM   2524  C   LYS C  69      -6.015  17.924  17.828  1.00 97.02           C  
ATOM   2525  CB  LYS C  69      -6.222  20.128  18.997  1.00 97.02           C  
ATOM   2526  O   LYS C  69      -4.946  17.313  17.873  1.00 97.02           O  
ATOM   2527  CG  LYS C  69      -5.096  19.867  19.986  1.00 97.02           C  
ATOM   2528  CD  LYS C  69      -5.315  20.616  21.294  1.00 97.02           C  
ATOM   2529  CE  LYS C  69      -4.214  20.317  22.302  1.00 97.02           C  
ATOM   2530  NZ  LYS C  69      -4.403  21.081  23.572  1.00 97.02           N  
ATOM   2531  N   LYS C  70      -7.141  17.387  17.960  1.00 96.33           N  
ATOM   2532  CA  LYS C  70      -7.263  15.954  18.213  1.00 96.33           C  
ATOM   2533  C   LYS C  70      -8.473  15.369  17.489  1.00 96.33           C  
ATOM   2534  CB  LYS C  70      -7.369  15.681  19.715  1.00 96.33           C  
ATOM   2535  O   LYS C  70      -9.564  15.941  17.531  1.00 96.33           O  
ATOM   2536  CG  LYS C  70      -7.167  14.222  20.094  1.00 96.33           C  
ATOM   2537  CD  LYS C  70      -7.187  14.029  21.605  1.00 96.33           C  
ATOM   2538  CE  LYS C  70      -6.967  12.572  21.987  1.00 96.33           C  
ATOM   2539  NZ  LYS C  70      -6.939  12.386  23.469  1.00 96.33           N  
ATOM   2540  N   PHE C  71      -8.257  14.217  16.712  1.00 92.14           N  
ATOM   2541  CA  PHE C  71      -9.314  13.510  15.999  1.00 92.14           C  
ATOM   2542  C   PHE C  71      -9.050  12.009  15.989  1.00 92.14           C  
ATOM   2543  CB  PHE C  71      -9.437  14.030  14.563  1.00 92.14           C  
ATOM   2544  O   PHE C  71      -7.985  11.558  16.416  1.00 92.14           O  
ATOM   2545  CG  PHE C  71      -8.241  13.725  13.702  1.00 92.14           C  
ATOM   2546  CD1 PHE C  71      -7.148  14.582  13.677  1.00 92.14           C  
ATOM   2547  CD2 PHE C  71      -8.210  12.579  12.918  1.00 92.14           C  
ATOM   2548  CE1 PHE C  71      -6.040  14.302  12.881  1.00 92.14           C  
ATOM   2549  CE2 PHE C  71      -7.106  12.292  12.120  1.00 92.14           C  
ATOM   2550  CZ  PHE C  71      -6.023  13.155  12.102  1.00 92.14           C  
ATOM   2551  N   THR C  72     -10.042  11.270  15.594  1.00 81.24           N  
ATOM   2552  CA  THR C  72      -9.866   9.828  15.463  1.00 81.24           C  
ATOM   2553  C   THR C  72      -9.802   9.422  13.994  1.00 81.24           C  
ATOM   2554  CB  THR C  72     -11.003   9.060  16.161  1.00 81.24           C  
ATOM   2555  O   THR C  72     -10.441  10.046  13.144  1.00 81.24           O  
ATOM   2556  CG2 THR C  72     -11.007   9.328  17.663  1.00 81.24           C  
ATOM   2557  OG1 THR C  72     -12.260   9.475  15.611  1.00 81.24           O  
ATOM   2558  N   GLU C  73      -8.921   8.421  13.684  1.00 64.79           N  
ATOM   2559  CA  GLU C  73      -8.774   7.907  12.326  1.00 64.79           C  
ATOM   2560  C   GLU C  73     -10.120   7.478  11.749  1.00 64.79           C  
ATOM   2561  CB  GLU C  73      -7.792   6.733  12.299  1.00 64.79           C  
ATOM   2562  O   GLU C  73     -10.380   7.667  10.559  1.00 64.79           O  
ATOM   2563  CG  GLU C  73      -7.447   6.253  10.897  1.00 64.79           C  
ATOM   2564  CD  GLU C  73      -6.383   5.166  10.880  1.00 64.79           C  
ATOM   2565  OE1 GLU C  73      -6.140   4.572   9.805  1.00 64.79           O  
ATOM   2566  OE2 GLU C  73      -5.789   4.907  11.950  1.00 64.79           O  
ATOM   2567  N   GLU C  74     -11.008   6.923  12.579  1.00 66.94           N  
ATOM   2568  CA  GLU C  74     -12.315   6.424  12.160  1.00 66.94           C  
ATOM   2569  C   GLU C  74     -13.172   7.543  11.576  1.00 66.94           C  
ATOM   2570  CB  GLU C  74     -13.040   5.763  13.335  1.00 66.94           C  
ATOM   2571  O   GLU C  74     -13.959   7.313  10.655  1.00 66.94           O  
ATOM   2572  CG  GLU C  74     -12.906   4.248  13.368  1.00 66.94           C  
ATOM   2573  CD  GLU C  74     -13.463   3.623  14.637  1.00 66.94           C  
ATOM   2574  OE1 GLU C  74     -13.463   2.376  14.750  1.00 66.94           O  
ATOM   2575  OE2 GLU C  74     -13.905   4.387  15.524  1.00 66.94           O  
ATOM   2576  N   GLU C  75     -12.938   8.730  12.096  1.00 79.86           N  
ATOM   2577  CA  GLU C  75     -13.701   9.880  11.619  1.00 79.86           C  
ATOM   2578  C   GLU C  75     -13.377  10.192  10.161  1.00 79.86           C  
ATOM   2579  CB  GLU C  75     -13.426  11.107  12.493  1.00 79.86           C  
ATOM   2580  O   GLU C  75     -14.214  10.734   9.436  1.00 79.86           O  
ATOM   2581  CG  GLU C  75     -13.938  10.974  13.920  1.00 79.86           C  
ATOM   2582  CD  GLU C  75     -13.561  12.150  14.805  1.00 79.86           C  
ATOM   2583  OE1 GLU C  75     -13.058  11.927  15.930  1.00 79.86           O  
ATOM   2584  OE2 GLU C  75     -13.771  13.305  14.371  1.00 79.86           O  
ATOM   2585  N   LEU C  76     -12.222   9.818   9.743  1.00 69.33           N  
ATOM   2586  CA  LEU C  76     -11.771  10.120   8.389  1.00 69.33           C  
ATOM   2587  C   LEU C  76     -12.155   9.002   7.426  1.00 69.33           C  
ATOM   2588  CB  LEU C  76     -10.256  10.334   8.364  1.00 69.33           C  
ATOM   2589  O   LEU C  76     -12.133   9.192   6.207  1.00 69.33           O  
ATOM   2590  CG  LEU C  76      -9.728  11.542   9.140  1.00 69.33           C  
ATOM   2591  CD1 LEU C  76      -8.216  11.444   9.308  1.00 69.33           C  
ATOM   2592  CD2 LEU C  76     -10.111  12.839   8.437  1.00 69.33           C  
ATOM   2593  N   LYS C  77     -12.621   7.917   7.898  1.00 55.05           N  
ATOM   2594  CA  LYS C  77     -12.743   6.723   7.067  1.00 55.05           C  
ATOM   2595  C   LYS C  77     -14.205   6.325   6.888  1.00 55.05           C  
ATOM   2596  CB  LYS C  77     -11.955   5.562   7.675  1.00 55.05           C  
ATOM   2597  O   LYS C  77     -14.502   5.246   6.372  1.00 55.05           O  
ATOM   2598  CG  LYS C  77     -10.449   5.780   7.696  1.00 55.05           C  
ATOM   2599  CD  LYS C  77      -9.708   4.523   8.132  1.00 55.05           C  
ATOM   2600  CE  LYS C  77      -8.199   4.717   8.084  1.00 55.05           C  
ATOM   2601  NZ  LYS C  77      -7.468   3.492   8.528  1.00 55.05           N  
ATOM   2602  N   THR C  78     -15.110   7.193   7.361  1.00 64.48           N  
ATOM   2603  CA  THR C  78     -16.519   6.900   7.120  1.00 64.48           C  
ATOM   2604  C   THR C  78     -16.866   7.087   5.646  1.00 64.48           C  
ATOM   2605  CB  THR C  78     -17.431   7.792   7.983  1.00 64.48           C  
ATOM   2606  O   THR C  78     -16.155   7.784   4.919  1.00 64.48           O  
ATOM   2607  CG2 THR C  78     -17.098   7.649   9.464  1.00 64.48           C  
ATOM   2608  OG1 THR C  78     -17.256   9.160   7.595  1.00 64.48           O  
ATOM   2609  N   LYS C  79     -17.886   6.362   5.203  1.00 56.67           N  
ATOM   2610  CA  LYS C  79     -18.339   6.499   3.822  1.00 56.67           C  
ATOM   2611  C   LYS C  79     -18.579   7.963   3.464  1.00 56.67           C  
ATOM   2612  CB  LYS C  79     -19.615   5.688   3.593  1.00 56.67           C  
ATOM   2613  O   LYS C  79     -18.147   8.427   2.407  1.00 56.67           O  
ATOM   2614  CG  LYS C  79     -19.830   5.267   2.147  1.00 56.67           C  
ATOM   2615  CD  LYS C  79     -21.100   4.441   1.987  1.00 56.67           C  
ATOM   2616  CE  LYS C  79     -21.354   4.079   0.530  1.00 56.67           C  
ATOM   2617  NZ  LYS C  79     -22.601   3.273   0.369  1.00 56.67           N  
ATOM   2618  N   GLU C  80     -19.318   8.605   4.371  1.00 77.94           N  
ATOM   2619  CA  GLU C  80     -19.620  10.017   4.156  1.00 77.94           C  
ATOM   2620  C   GLU C  80     -18.344  10.853   4.109  1.00 77.94           C  
ATOM   2621  CB  GLU C  80     -20.552  10.541   5.252  1.00 77.94           C  
ATOM   2622  O   GLU C  80     -18.191  11.714   3.240  1.00 77.94           O  
ATOM   2623  CG  GLU C  80     -21.945  10.899   4.755  1.00 77.94           C  
ATOM   2624  CD  GLU C  80     -23.040  10.579   5.760  1.00 77.94           C  
ATOM   2625  OE1 GLU C  80     -24.226  10.866   5.477  1.00 77.94           O  
ATOM   2626  OE2 GLU C  80     -22.711  10.038   6.839  1.00 77.94           O  
ATOM   2627  N   ALA C  81     -17.401  10.634   5.000  1.00 74.88           N  
ATOM   2628  CA  ALA C  81     -16.144  11.375   5.062  1.00 74.88           C  
ATOM   2629  C   ALA C  81     -15.293  11.115   3.822  1.00 74.88           C  
ATOM   2630  CB  ALA C  81     -15.369  11.003   6.323  1.00 74.88           C  
ATOM   2631  O   ALA C  81     -14.720  12.044   3.249  1.00 74.88           O  
ATOM   2632  N   LYS C  82     -15.238   9.910   3.338  1.00 59.18           N  
ATOM   2633  CA  LYS C  82     -14.453   9.558   2.158  1.00 59.18           C  
ATOM   2634  C   LYS C  82     -14.946  10.310   0.925  1.00 59.18           C  
ATOM   2635  CB  LYS C  82     -14.507   8.050   1.908  1.00 59.18           C  
ATOM   2636  O   LYS C  82     -14.143  10.791   0.123  1.00 59.18           O  
ATOM   2637  CG  LYS C  82     -13.665   7.232   2.876  1.00 59.18           C  
ATOM   2638  CD  LYS C  82     -13.703   5.748   2.534  1.00 59.18           C  
ATOM   2639  CE  LYS C  82     -12.865   4.927   3.505  1.00 59.18           C  
ATOM   2640  NZ  LYS C  82     -12.914   3.469   3.184  1.00 59.18           N  
ATOM   2641  N   GLU C  83     -16.253  10.395   0.792  1.00 68.45           N  
ATOM   2642  CA  GLU C  83     -16.836  11.126  -0.330  1.00 68.45           C  
ATOM   2643  C   GLU C  83     -16.488  12.610  -0.262  1.00 68.45           C  
ATOM   2644  CB  GLU C  83     -18.355  10.942  -0.360  1.00 68.45           C  
ATOM   2645  O   GLU C  83     -16.137  13.218  -1.275  1.00 68.45           O  
ATOM   2646  CG  GLU C  83     -18.900  10.548  -1.725  1.00 68.45           C  
ATOM   2647  CD  GLU C  83     -20.301   9.960  -1.665  1.00 68.45           C  
ATOM   2648  OE1 GLU C  83     -20.832   9.548  -2.721  1.00 68.45           O  
ATOM   2649  OE2 GLU C  83     -20.872   9.912  -0.553  1.00 68.45           O  
ATOM   2650  N   ARG C  84     -16.587  13.182   0.933  1.00 85.05           N  
ATOM   2651  CA  ARG C  84     -16.250  14.590   1.118  1.00 85.05           C  
ATOM   2652  C   ARG C  84     -14.776  14.843   0.821  1.00 85.05           C  
ATOM   2653  CB  ARG C  84     -16.583  15.040   2.542  1.00 85.05           C  
ATOM   2654  O   ARG C  84     -14.430  15.826   0.161  1.00 85.05           O  
ATOM   2655  CG  ARG C  84     -18.073  15.150   2.821  1.00 85.05           C  
ATOM   2656  CD  ARG C  84     -18.350  15.523   4.271  1.00 85.05           C  
ATOM   2657  NE  ARG C  84     -17.721  16.790   4.631  1.00 85.05           N  
ATOM   2658  NH1 ARG C  84     -18.100  16.571   6.899  1.00 85.05           N  
ATOM   2659  NH2 ARG C  84     -17.024  18.425   6.086  1.00 85.05           N  
ATOM   2660  CZ  ARG C  84     -17.616  17.259   5.871  1.00 85.05           C  
ATOM   2661  N   TRP C  85     -13.949  13.965   1.254  1.00 77.22           N  
ATOM   2662  CA  TRP C  85     -12.517  14.100   1.007  1.00 77.22           C  
ATOM   2663  C   TRP C  85     -12.205  13.955  -0.479  1.00 77.22           C  
ATOM   2664  CB  TRP C  85     -11.733  13.059   1.810  1.00 77.22           C  
ATOM   2665  O   TRP C  85     -11.366  14.681  -1.017  1.00 77.22           O  
ATOM   2666  CG  TRP C  85     -11.539  13.421   3.252  1.00 77.22           C  
ATOM   2667  CD1 TRP C  85     -12.061  12.778   4.340  1.00 77.22           C  
ATOM   2668  CD2 TRP C  85     -10.773  14.516   3.762  1.00 77.22           C  
ATOM   2669  CE2 TRP C  85     -10.873  14.477   5.170  1.00 77.22           C  
ATOM   2670  CE3 TRP C  85     -10.009  15.528   3.164  1.00 77.22           C  
ATOM   2671  NE1 TRP C  85     -11.663  13.408   5.497  1.00 77.22           N  
ATOM   2672  CH2 TRP C  85      -9.496  16.391   5.380  1.00 77.22           C  
ATOM   2673  CZ2 TRP C  85     -10.237  15.412   5.990  1.00 77.22           C  
ATOM   2674  CZ3 TRP C  85      -9.377  16.457   3.982  1.00 77.22           C  
ATOM   2675  N   ARG C  86     -12.836  13.055  -1.170  1.00 66.10           N  
ATOM   2676  CA  ARG C  86     -12.633  12.879  -2.605  1.00 66.10           C  
ATOM   2677  C   ARG C  86     -12.924  14.171  -3.361  1.00 66.10           C  
ATOM   2678  CB  ARG C  86     -13.515  11.749  -3.139  1.00 66.10           C  
ATOM   2679  O   ARG C  86     -12.200  14.527  -4.293  1.00 66.10           O  
ATOM   2680  CG  ARG C  86     -12.848  10.383  -3.114  1.00 66.10           C  
ATOM   2681  CD  ARG C  86     -13.734   9.312  -3.736  1.00 66.10           C  
ATOM   2682  NE  ARG C  86     -13.202   7.972  -3.505  1.00 66.10           N  
ATOM   2683  NH1 ARG C  86     -15.077   7.193  -2.402  1.00 66.10           N  
ATOM   2684  NH2 ARG C  86     -13.274   5.814  -2.721  1.00 66.10           N  
ATOM   2685  CZ  ARG C  86     -13.852   6.996  -2.877  1.00 66.10           C  
ATOM   2686  N   LYS C  87     -13.984  14.821  -2.994  1.00 80.51           N  
ATOM   2687  CA  LYS C  87     -14.326  16.097  -3.614  1.00 80.51           C  
ATOM   2688  C   LYS C  87     -13.275  17.159  -3.303  1.00 80.51           C  
ATOM   2689  CB  LYS C  87     -15.703  16.570  -3.145  1.00 80.51           C  
ATOM   2690  O   LYS C  87     -12.920  17.961  -4.169  1.00 80.51           O  
ATOM   2691  CG  LYS C  87     -16.860  15.743  -3.688  1.00 80.51           C  
ATOM   2692  CD  LYS C  87     -18.201  16.265  -3.189  1.00 80.51           C  
ATOM   2693  CE  LYS C  87     -19.351  15.377  -3.646  1.00 80.51           C  
ATOM   2694  NZ  LYS C  87     -20.658  15.827  -3.080  1.00 80.51           N  
ATOM   2695  N   PHE C  88     -12.818  17.097  -2.053  1.00 86.63           N  
ATOM   2696  CA  PHE C  88     -11.762  18.009  -1.627  1.00 86.63           C  
ATOM   2697  C   PHE C  88     -10.498  17.794  -2.449  1.00 86.63           C  
ATOM   2698  CB  PHE C  88     -11.458  17.822  -0.137  1.00 86.63           C  
ATOM   2699  O   PHE C  88      -9.875  18.757  -2.903  1.00 86.63           O  
ATOM   2700  CG  PHE C  88     -10.374  18.729   0.379  1.00 86.63           C  
ATOM   2701  CD1 PHE C  88      -9.095  18.241   0.619  1.00 86.63           C  
ATOM   2702  CD2 PHE C  88     -10.634  20.071   0.624  1.00 86.63           C  
ATOM   2703  CE1 PHE C  88      -8.090  19.079   1.097  1.00 86.63           C  
ATOM   2704  CE2 PHE C  88      -9.635  20.914   1.102  1.00 86.63           C  
ATOM   2705  CZ  PHE C  88      -8.364  20.416   1.339  1.00 86.63           C  
ATOM   2706  N   PHE C  89     -10.150  16.622  -2.722  1.00 74.40           N  
ATOM   2707  CA  PHE C  89      -8.949  16.282  -3.476  1.00 74.40           C  
ATOM   2708  C   PHE C  89      -9.040  16.806  -4.905  1.00 74.40           C  
ATOM   2709  CB  PHE C  89      -8.730  14.766  -3.486  1.00 74.40           C  
ATOM   2710  O   PHE C  89      -8.040  17.250  -5.474  1.00 74.40           O  
ATOM   2711  CG  PHE C  89      -8.484  14.179  -2.122  1.00 74.40           C  
ATOM   2712  CD1 PHE C  89      -7.936  14.952  -1.106  1.00 74.40           C  
ATOM   2713  CD2 PHE C  89      -8.802  12.853  -1.856  1.00 74.40           C  
ATOM   2714  CE1 PHE C  89      -7.707  14.412   0.157  1.00 74.40           C  
ATOM   2715  CE2 PHE C  89      -8.577  12.306  -0.596  1.00 74.40           C  
ATOM   2716  CZ  PHE C  89      -8.028  13.087   0.409  1.00 74.40           C  
ATOM   2717  N   THR C  90     -10.174  16.798  -5.520  1.00 77.02           N  
ATOM   2718  CA  THR C  90     -10.387  17.204  -6.905  1.00 77.02           C  
ATOM   2719  C   THR C  90     -10.043  18.679  -7.095  1.00 77.02           C  
ATOM   2720  CB  THR C  90     -11.841  16.952  -7.344  1.00 77.02           C  
ATOM   2721  O   THR C  90      -9.597  19.084  -8.170  1.00 77.02           O  
ATOM   2722  CG2 THR C  90     -11.894  16.288  -8.716  1.00 77.02           C  
ATOM   2723  OG1 THR C  90     -12.482  16.099  -6.388  1.00 77.02           O  
ATOM   2724  N   ILE C  91     -10.151  19.433  -6.002  1.00 89.72           N  
ATOM   2725  CA  ILE C  91      -9.883  20.865  -6.063  1.00 89.72           C  
ATOM   2726  C   ILE C  91      -8.387  21.102  -6.257  1.00 89.72           C  
ATOM   2727  CB  ILE C  91     -10.380  21.588  -4.790  1.00 89.72           C  
ATOM   2728  O   ILE C  91      -7.985  22.070  -6.907  1.00 89.72           O  
ATOM   2729  CG1 ILE C  91     -11.887  21.375  -4.609  1.00 89.72           C  
ATOM   2730  CG2 ILE C  91     -10.040  23.080  -4.849  1.00 89.72           C  
ATOM   2731  CD1 ILE C  91     -12.414  21.806  -3.247  1.00 89.72           C  
ATOM   2732  N   PHE C  92      -7.600  20.231  -5.752  1.00 88.92           N  
ATOM   2733  CA  PHE C  92      -6.175  20.524  -5.661  1.00 88.92           C  
ATOM   2734  C   PHE C  92      -5.367  19.549  -6.510  1.00 88.92           C  
ATOM   2735  CB  PHE C  92      -5.704  20.467  -4.205  1.00 88.92           C  
ATOM   2736  O   PHE C  92      -4.144  19.670  -6.609  1.00 88.92           O  
ATOM   2737  CG  PHE C  92      -6.297  21.541  -3.333  1.00 88.92           C  
ATOM   2738  CD1 PHE C  92      -5.756  22.821  -3.318  1.00 88.92           C  
ATOM   2739  CD2 PHE C  92      -7.396  21.270  -2.528  1.00 88.92           C  
ATOM   2740  CE1 PHE C  92      -6.303  23.817  -2.512  1.00 88.92           C  
ATOM   2741  CE2 PHE C  92      -7.948  22.261  -1.720  1.00 88.92           C  
ATOM   2742  CZ  PHE C  92      -7.399  23.533  -1.713  1.00 88.92           C  
ATOM   2743  N   GLU C  93      -6.069  18.580  -7.119  1.00 73.55           N  
ATOM   2744  CA  GLU C  93      -5.373  17.513  -7.832  1.00 73.55           C  
ATOM   2745  C   GLU C  93      -4.485  18.075  -8.938  1.00 73.55           C  
ATOM   2746  CB  GLU C  93      -6.375  16.515  -8.417  1.00 73.55           C  
ATOM   2747  O   GLU C  93      -3.422  17.523  -9.229  1.00 73.55           O  
ATOM   2748  CG  GLU C  93      -7.177  17.064  -9.589  1.00 73.55           C  
ATOM   2749  CD  GLU C  93      -8.146  16.052 -10.179  1.00 73.55           C  
ATOM   2750  OE1 GLU C  93      -8.743  16.333 -11.243  1.00 73.55           O  
ATOM   2751  OE2 GLU C  93      -8.310  14.970  -9.573  1.00 73.55           O  
ATOM   2752  N   LYS C  94      -4.819  19.266  -9.474  1.00 81.63           N  
ATOM   2753  CA  LYS C  94      -4.030  19.874 -10.541  1.00 81.63           C  
ATOM   2754  C   LYS C  94      -3.037  20.889  -9.981  1.00 81.63           C  
ATOM   2755  CB  LYS C  94      -4.942  20.546 -11.569  1.00 81.63           C  
ATOM   2756  O   LYS C  94      -2.133  21.337 -10.689  1.00 81.63           O  
ATOM   2757  CG  LYS C  94      -5.830  19.577 -12.335  1.00 81.63           C  
ATOM   2758  CD  LYS C  94      -6.537  20.265 -13.496  1.00 81.63           C  
ATOM   2759  CE  LYS C  94      -7.431  19.298 -14.260  1.00 81.63           C  
ATOM   2760  NZ  LYS C  94      -8.141  19.972 -15.387  1.00 81.63           N  
ATOM   2761  N   LYS C  95      -3.142  21.262  -8.756  1.00 87.41           N  
ATOM   2762  CA  LYS C  95      -2.320  22.302  -8.143  1.00 87.41           C  
ATOM   2763  C   LYS C  95      -1.200  21.694  -7.303  1.00 87.41           C  
ATOM   2764  CB  LYS C  95      -3.179  23.227  -7.281  1.00 87.41           C  
ATOM   2765  O   LYS C  95      -0.092  22.232  -7.254  1.00 87.41           O  
ATOM   2766  CG  LYS C  95      -4.183  24.054  -8.070  1.00 87.41           C  
ATOM   2767  CD  LYS C  95      -4.952  25.010  -7.168  1.00 87.41           C  
ATOM   2768  CE  LYS C  95      -5.971  25.824  -7.954  1.00 87.41           C  
ATOM   2769  NZ  LYS C  95      -6.708  26.783  -7.078  1.00 87.41           N  
ATOM   2770  N   ILE C  96      -1.451  20.631  -6.629  1.00 78.87           N  
ATOM   2771  CA  ILE C  96      -0.501  20.014  -5.710  1.00 78.87           C  
ATOM   2772  C   ILE C  96      -0.056  18.661  -6.260  1.00 78.87           C  
ATOM   2773  CB  ILE C  96      -1.107  19.846  -4.299  1.00 78.87           C  
ATOM   2774  O   ILE C  96      -0.861  17.733  -6.370  1.00 78.87           O  
ATOM   2775  CG1 ILE C  96      -1.517  21.208  -3.728  1.00 78.87           C  
ATOM   2776  CG2 ILE C  96      -0.119  19.136  -3.368  1.00 78.87           C  
ATOM   2777  CD1 ILE C  96      -2.114  21.139  -2.329  1.00 78.87           C  
ATOM   2778  N   GLU C  97       1.281  18.699  -6.430  1.00 67.22           N  
ATOM   2779  CA  GLU C  97       1.842  17.434  -6.896  1.00 67.22           C  
ATOM   2780  C   GLU C  97       1.847  16.390  -5.784  1.00 67.22           C  
ATOM   2781  CB  GLU C  97       3.261  17.639  -7.432  1.00 67.22           C  
ATOM   2782  O   GLU C  97       2.014  16.726  -4.610  1.00 67.22           O  
ATOM   2783  CG  GLU C  97       3.689  16.597  -8.455  1.00 67.22           C  
ATOM   2784  CD  GLU C  97       5.086  16.835  -9.005  1.00 67.22           C  
ATOM   2785  OE1 GLU C  97       5.577  15.998  -9.797  1.00 67.22           O  
ATOM   2786  OE2 GLU C  97       5.695  17.865  -8.641  1.00 67.22           O  
ATOM   2787  N   ASP C  98       1.491  15.167  -6.027  1.00 55.05           N  
ATOM   2788  CA  ASP C  98       1.543  14.058  -5.079  1.00 55.05           C  
ATOM   2789  C   ASP C  98       0.485  14.216  -3.990  1.00 55.05           C  
ATOM   2790  CB  ASP C  98       2.934  13.955  -4.449  1.00 55.05           C  
ATOM   2791  O   ASP C  98       0.712  13.845  -2.837  1.00 55.05           O  
ATOM   2792  CG  ASP C  98       4.021  13.639  -5.462  1.00 55.05           C  
ATOM   2793  OD1 ASP C  98       3.741  12.944  -6.462  1.00 55.05           O  
ATOM   2794  OD2 ASP C  98       5.170  14.087  -5.256  1.00 55.05           O  
ATOM   2795  N   TYR C  99      -0.595  14.992  -4.286  1.00 66.57           N  
ATOM   2796  CA  TYR C  99      -1.671  15.255  -3.337  1.00 66.57           C  
ATOM   2797  C   TYR C  99      -2.217  13.956  -2.758  1.00 66.57           C  
ATOM   2798  CB  TYR C  99      -2.800  16.043  -4.008  1.00 66.57           C  
ATOM   2799  O   TYR C  99      -2.741  13.938  -1.642  1.00 66.57           O  
ATOM   2800  CG  TYR C  99      -3.657  15.209  -4.929  1.00 66.57           C  
ATOM   2801  CD1 TYR C  99      -3.284  14.992  -6.253  1.00 66.57           C  
ATOM   2802  CD2 TYR C  99      -4.843  14.639  -4.477  1.00 66.57           C  
ATOM   2803  CE1 TYR C  99      -4.072  14.226  -7.106  1.00 66.57           C  
ATOM   2804  CE2 TYR C  99      -5.639  13.871  -5.321  1.00 66.57           C  
ATOM   2805  OH  TYR C  99      -6.030  12.911  -7.471  1.00 66.57           O  
ATOM   2806  CZ  TYR C  99      -5.246  13.670  -6.631  1.00 66.57           C  
ATOM   2807  N   ASN C 100      -1.977  12.839  -3.450  1.00 56.03           N  
ATOM   2808  CA  ASN C 100      -2.557  11.560  -3.055  1.00 56.03           C  
ATOM   2809  C   ASN C 100      -1.498  10.609  -2.505  1.00 56.03           C  
ATOM   2810  CB  ASN C 100      -3.288  10.915  -4.235  1.00 56.03           C  
ATOM   2811  O   ASN C 100      -1.756   9.417  -2.334  1.00 56.03           O  
ATOM   2812  CG  ASN C 100      -2.342  10.460  -5.329  1.00 56.03           C  
ATOM   2813  ND2 ASN C 100      -2.882   9.782  -6.336  1.00 56.03           N  
ATOM   2814  OD1 ASN C 100      -1.137  10.714  -5.270  1.00 56.03           O  
ATOM   2815  N   PHE C 101      -0.349  11.106  -2.169  1.00 55.38           N  
ATOM   2816  CA  PHE C 101       0.736  10.286  -1.642  1.00 55.38           C  
ATOM   2817  C   PHE C 101       0.484   9.929  -0.182  1.00 55.38           C  
ATOM   2818  CB  PHE C 101       2.077  11.012  -1.781  1.00 55.38           C  
ATOM   2819  O   PHE C 101      -0.019  10.752   0.586  1.00 55.38           O  
ATOM   2820  CG  PHE C 101       3.238  10.095  -2.055  1.00 55.38           C  
ATOM   2821  CD1 PHE C 101       4.107   9.728  -1.034  1.00 55.38           C  
ATOM   2822  CD2 PHE C 101       3.461   9.600  -3.333  1.00 55.38           C  
ATOM   2823  CE1 PHE C 101       5.183   8.879  -1.284  1.00 55.38           C  
ATOM   2824  CE2 PHE C 101       4.534   8.751  -3.590  1.00 55.38           C  
ATOM   2825  CZ  PHE C 101       5.394   8.392  -2.565  1.00 55.38           C  
ATOM   2826  N   GLY C 102       0.834   8.689   0.201  1.00 51.90           N  
ATOM   2827  CA  GLY C 102       0.727   8.288   1.594  1.00 51.90           C  
ATOM   2828  C   GLY C 102       1.619   9.095   2.518  1.00 51.90           C  
ATOM   2829  O   GLY C 102       2.820   9.225   2.273  1.00 51.90           O  
ATOM   2830  N   THR C 103       0.950   9.648   3.645  1.00 64.66           N  
ATOM   2831  CA  THR C 103       1.630  10.530   4.587  1.00 64.66           C  
ATOM   2832  C   THR C 103       1.205  10.221   6.020  1.00 64.66           C  
ATOM   2833  CB  THR C 103       1.345  12.010   4.272  1.00 64.66           C  
ATOM   2834  O   THR C 103       0.037   9.921   6.276  1.00 64.66           O  
ATOM   2835  CG2 THR C 103       2.148  12.931   5.185  1.00 64.66           C  
ATOM   2836  OG1 THR C 103       1.698  12.279   2.910  1.00 64.66           O  
ATOM   2837  N   LEU C 104       2.246  10.233   6.854  1.00 66.28           N  
ATOM   2838  CA  LEU C 104       1.930  10.059   8.268  1.00 66.28           C  
ATOM   2839  C   LEU C 104       1.381  11.350   8.865  1.00 66.28           C  
ATOM   2840  CB  LEU C 104       3.171   9.612   9.044  1.00 66.28           C  
ATOM   2841  O   LEU C 104       1.914  12.433   8.611  1.00 66.28           O  
ATOM   2842  CG  LEU C 104       3.692   8.206   8.739  1.00 66.28           C  
ATOM   2843  CD1 LEU C 104       5.005   7.957   9.474  1.00 66.28           C  
ATOM   2844  CD2 LEU C 104       2.653   7.157   9.119  1.00 66.28           C  
ATOM   2845  N   LEU C 105       0.281  11.193   9.640  1.00 79.02           N  
ATOM   2846  CA  LEU C 105      -0.345  12.321  10.320  1.00 79.02           C  
ATOM   2847  C   LEU C 105      -0.587  12.003  11.792  1.00 79.02           C  
ATOM   2848  CB  LEU C 105      -1.666  12.691   9.642  1.00 79.02           C  
ATOM   2849  O   LEU C 105      -1.085  10.924  12.124  1.00 79.02           O  
ATOM   2850  CG  LEU C 105      -2.499  13.776  10.325  1.00 79.02           C  
ATOM   2851  CD1 LEU C 105      -1.771  15.115  10.272  1.00 79.02           C  
ATOM   2852  CD2 LEU C 105      -3.875  13.883   9.676  1.00 79.02           C  
ATOM   2853  N   ARG C 106      -0.163  12.895  12.612  1.00 82.35           N  
ATOM   2854  CA  ARG C 106      -0.474  12.740  14.030  1.00 82.35           C  
ATOM   2855  C   ARG C 106      -1.964  12.941  14.288  1.00 82.35           C  
ATOM   2856  CB  ARG C 106       0.341  13.725  14.870  1.00 82.35           C  
ATOM   2857  O   ARG C 106      -2.561  13.899  13.794  1.00 82.35           O  
ATOM   2858  CG  ARG C 106       1.839  13.469  14.839  1.00 82.35           C  
ATOM   2859  CD  ARG C 106       2.600  14.466  15.703  1.00 82.35           C  
ATOM   2860  NE  ARG C 106       2.448  15.832  15.209  1.00 82.35           N  
ATOM   2861  NH1 ARG C 106       2.536  16.816  17.298  1.00 82.35           N  
ATOM   2862  NH2 ARG C 106       2.279  18.112  15.425  1.00 82.35           N  
ATOM   2863  CZ  ARG C 106       2.421  16.917  15.979  1.00 82.35           C  
ATOM   2864  N   THR C 107      -2.638  12.042  15.075  1.00 83.73           N  
ATOM   2865  CA  THR C 107      -4.048  12.181  15.422  1.00 83.73           C  
ATOM   2866  C   THR C 107      -4.228  13.173  16.568  1.00 83.73           C  
ATOM   2867  CB  THR C 107      -4.664  10.825  15.812  1.00 83.73           C  
ATOM   2868  O   THR C 107      -5.338  13.650  16.815  1.00 83.73           O  
ATOM   2869  CG2 THR C 107      -4.699   9.873  14.621  1.00 83.73           C  
ATOM   2870  OG1 THR C 107      -3.883  10.235  16.858  1.00 83.73           O  
ATOM   2871  N   ASP C 108      -3.121  13.512  17.209  1.00 91.10           N  
ATOM   2872  CA  ASP C 108      -3.079  14.454  18.324  1.00 91.10           C  
ATOM   2873  C   ASP C 108      -1.888  15.401  18.197  1.00 91.10           C  
ATOM   2874  CB  ASP C 108      -3.017  13.705  19.657  1.00 91.10           C  
ATOM   2875  O   ASP C 108      -0.737  14.981  18.333  1.00 91.10           O  
ATOM   2876  CG  ASP C 108      -3.130  14.625  20.859  1.00 91.10           C  
ATOM   2877  OD1 ASP C 108      -3.018  15.859  20.696  1.00 91.10           O  
ATOM   2878  OD2 ASP C 108      -3.330  14.111  21.981  1.00 91.10           O  
ATOM   2879  N   ALA C 109      -2.248  16.707  17.999  1.00 95.14           N  
ATOM   2880  CA  ALA C 109      -1.210  17.704  17.748  1.00 95.14           C  
ATOM   2881  C   ALA C 109      -0.419  18.003  19.018  1.00 95.14           C  
ATOM   2882  CB  ALA C 109      -1.827  18.986  17.195  1.00 95.14           C  
ATOM   2883  O   ALA C 109       0.648  18.618  18.962  1.00 95.14           O  
ATOM   2884  N   SER C 110      -0.943  17.560  20.174  1.00 94.56           N  
ATOM   2885  CA  SER C 110      -0.256  17.793  21.440  1.00 94.56           C  
ATOM   2886  C   SER C 110       0.736  16.675  21.744  1.00 94.56           C  
ATOM   2887  CB  SER C 110      -1.264  17.915  22.583  1.00 94.56           C  
ATOM   2888  O   SER C 110       1.420  16.707  22.769  1.00 94.56           O  
ATOM   2889  OG  SER C 110      -2.055  16.743  22.684  1.00 94.56           O  
ATOM   2890  N   ALA C 111       0.829  15.745  20.861  1.00 85.92           N  
ATOM   2891  CA  ALA C 111       1.718  14.603  21.057  1.00 85.92           C  
ATOM   2892  C   ALA C 111       2.605  14.382  19.835  1.00 85.92           C  
ATOM   2893  CB  ALA C 111       0.909  13.343  21.357  1.00 85.92           C  
ATOM   2894  O   ALA C 111       2.288  14.848  18.738  1.00 85.92           O  
ATOM   2895  N   GLU C 112       3.752  13.715  20.056  1.00 79.08           N  
ATOM   2896  CA  GLU C 112       4.639  13.335  18.961  1.00 79.08           C  
ATOM   2897  C   GLU C 112       4.083  12.142  18.188  1.00 79.08           C  
ATOM   2898  CB  GLU C 112       6.039  13.012  19.490  1.00 79.08           C  
ATOM   2899  O   GLU C 112       3.075  11.553  18.586  1.00 79.08           O  
ATOM   2900  CG  GLU C 112       6.729  14.189  20.163  1.00 79.08           C  
ATOM   2901  CD  GLU C 112       8.124  13.859  20.668  1.00 79.08           C  
ATOM   2902  OE1 GLU C 112       8.706  14.672  21.421  1.00 79.08           O  
ATOM   2903  OE2 GLU C 112       8.640  12.778  20.307  1.00 79.08           O  
ATOM   2904  N   TYR C 113       4.821  11.939  16.958  1.00 70.92           N  
ATOM   2905  CA  TYR C 113       4.471  10.729  16.222  1.00 70.92           C  
ATOM   2906  C   TYR C 113       4.633   9.492  17.097  1.00 70.92           C  
ATOM   2907  CB  TYR C 113       5.334  10.595  14.964  1.00 70.92           C  
ATOM   2908  O   TYR C 113       5.667   9.313  17.744  1.00 70.92           O  
ATOM   2909  CG  TYR C 113       5.014  11.613  13.897  1.00 70.92           C  
ATOM   2910  CD1 TYR C 113       3.971  11.404  12.998  1.00 70.92           C  
ATOM   2911  CD2 TYR C 113       5.754  12.786  13.785  1.00 70.92           C  
ATOM   2912  CE1 TYR C 113       3.673  12.339  12.011  1.00 70.92           C  
ATOM   2913  CE2 TYR C 113       5.465  13.727  12.802  1.00 70.92           C  
ATOM   2914  OH  TYR C 113       4.134  14.424  10.947  1.00 70.92           O  
ATOM   2915  CZ  TYR C 113       4.424  13.495  11.922  1.00 70.92           C  
ATOM   2916  N   GLY C 114       3.513   8.722  17.277  1.00 57.22           N  
ATOM   2917  CA  GLY C 114       3.522   7.499  18.064  1.00 57.22           C  
ATOM   2918  C   GLY C 114       2.598   6.429  17.514  1.00 57.22           C  
ATOM   2919  O   GLY C 114       1.865   6.668  16.553  1.00 57.22           O  
ATOM   2920  N   GLN C 115       2.688   5.311  18.103  1.00 51.06           N  
ATOM   2921  CA  GLN C 115       1.899   4.159  17.681  1.00 51.06           C  
ATOM   2922  C   GLN C 115       0.405   4.462  17.744  1.00 51.06           C  
ATOM   2923  CB  GLN C 115       2.224   2.940  18.547  1.00 51.06           C  
ATOM   2924  O   GLN C 115      -0.357   4.038  16.872  1.00 51.06           O  
ATOM   2925  CG  GLN C 115       1.478   1.678  18.135  1.00 51.06           C  
ATOM   2926  CD  GLN C 115       1.879   0.465  18.955  1.00 51.06           C  
ATOM   2927  NE2 GLN C 115       1.241  -0.669  18.687  1.00 51.06           N  
ATOM   2928  OE1 GLN C 115       2.756   0.547  19.820  1.00 51.06           O  
ATOM   2929  N   PHE C 116       0.027   5.215  18.792  1.00 58.69           N  
ATOM   2930  CA  PHE C 116      -1.396   5.447  19.013  1.00 58.69           C  
ATOM   2931  C   PHE C 116      -1.768   6.887  18.679  1.00 58.69           C  
ATOM   2932  CB  PHE C 116      -1.775   5.130  20.463  1.00 58.69           C  
ATOM   2933  O   PHE C 116      -2.920   7.291  18.848  1.00 58.69           O  
ATOM   2934  CG  PHE C 116      -1.479   3.712  20.871  1.00 58.69           C  
ATOM   2935  CD1 PHE C 116      -2.229   2.657  20.365  1.00 58.69           C  
ATOM   2936  CD2 PHE C 116      -0.450   3.433  21.762  1.00 58.69           C  
ATOM   2937  CE1 PHE C 116      -1.957   1.344  20.741  1.00 58.69           C  
ATOM   2938  CE2 PHE C 116      -0.173   2.124  22.142  1.00 58.69           C  
ATOM   2939  CZ  PHE C 116      -0.928   1.080  21.632  1.00 58.69           C  
ATOM   2940  N   THR C 117      -0.799   7.609  18.140  1.00 70.91           N  
ATOM   2941  CA  THR C 117      -1.078   9.018  17.882  1.00 70.91           C  
ATOM   2942  C   THR C 117      -0.794   9.367  16.424  1.00 70.91           C  
ATOM   2943  CB  THR C 117      -0.246   9.930  18.802  1.00 70.91           C  
ATOM   2944  O   THR C 117      -0.592  10.536  16.088  1.00 70.91           O  
ATOM   2945  CG2 THR C 117      -0.660   9.764  20.261  1.00 70.91           C  
ATOM   2946  OG1 THR C 117       1.141   9.595  18.670  1.00 70.91           O  
ATOM   2947  N   THR C 118      -0.680   8.307  15.684  1.00 65.08           N  
ATOM   2948  CA  THR C 118      -0.353   8.525  14.279  1.00 65.08           C  
ATOM   2949  C   THR C 118      -1.245   7.675  13.379  1.00 65.08           C  
ATOM   2950  CB  THR C 118       1.125   8.202  13.993  1.00 65.08           C  
ATOM   2951  O   THR C 118      -1.594   6.546  13.729  1.00 65.08           O  
ATOM   2952  CG2 THR C 118       1.482   8.500  12.540  1.00 65.08           C  
ATOM   2953  OG1 THR C 118       1.956   8.996  14.849  1.00 65.08           O  
ATOM   2954  N   CYS C 119      -1.636   8.250  12.287  1.00 64.69           N  
ATOM   2955  CA  CYS C 119      -2.405   7.515  11.289  1.00 64.69           C  
ATOM   2956  C   CYS C 119      -1.873   7.780   9.886  1.00 64.69           C  
ATOM   2957  CB  CYS C 119      -3.883   7.896  11.364  1.00 64.69           C  
ATOM   2958  O   CYS C 119      -1.079   8.701   9.683  1.00 64.69           O  
ATOM   2959  SG  CYS C 119      -4.225   9.592  10.846  1.00 64.69           S  
ATOM   2960  N   PHE C 120      -2.246   6.922   9.005  1.00 58.79           N  
ATOM   2961  CA  PHE C 120      -1.869   7.059   7.603  1.00 58.79           C  
ATOM   2962  C   PHE C 120      -2.960   7.775   6.816  1.00 58.79           C  
ATOM   2963  CB  PHE C 120      -1.590   5.686   6.983  1.00 58.79           C  
ATOM   2964  O   PHE C 120      -4.118   7.352   6.824  1.00 58.79           O  
ATOM   2965  CG  PHE C 120      -0.538   5.709   5.907  1.00 58.79           C  
ATOM   2966  CD1 PHE C 120      -0.897   5.719   4.565  1.00 58.79           C  
ATOM   2967  CD2 PHE C 120       0.811   5.720   6.238  1.00 58.79           C  
ATOM   2968  CE1 PHE C 120       0.074   5.740   3.566  1.00 58.79           C  
ATOM   2969  CE2 PHE C 120       1.787   5.741   5.246  1.00 58.79           C  
ATOM   2970  CZ  PHE C 120       1.417   5.750   3.911  1.00 58.79           C  
ATOM   2971  N   VAL C 121      -2.527   8.919   6.156  1.00 65.90           N  
ATOM   2972  CA  VAL C 121      -3.454   9.697   5.342  1.00 65.90           C  
ATOM   2973  C   VAL C 121      -2.806  10.033   4.000  1.00 65.90           C  
ATOM   2974  CB  VAL C 121      -3.893  10.992   6.061  1.00 65.90           C  
ATOM   2975  O   VAL C 121      -1.627   9.745   3.784  1.00 65.90           O  
ATOM   2976  CG1 VAL C 121      -4.625  10.665   7.362  1.00 65.90           C  
ATOM   2977  CG2 VAL C 121      -2.685  11.886   6.334  1.00 65.90           C  
ATOM   2978  N   VAL C 122      -3.659  10.558   3.062  1.00 62.94           N  
ATOM   2979  CA  VAL C 122      -3.075  11.099   1.839  1.00 62.94           C  
ATOM   2980  C   VAL C 122      -2.488  12.482   2.114  1.00 62.94           C  
ATOM   2981  CB  VAL C 122      -4.116  11.179   0.700  1.00 62.94           C  
ATOM   2982  O   VAL C 122      -2.899  13.160   3.059  1.00 62.94           O  
ATOM   2983  CG1 VAL C 122      -4.567   9.781   0.282  1.00 62.94           C  
ATOM   2984  CG2 VAL C 122      -5.313  12.024   1.130  1.00 62.94           C  
ATOM   2985  N   ARG C 123      -1.574  12.959   1.313  1.00 71.63           N  
ATOM   2986  CA  ARG C 123      -0.801  14.180   1.517  1.00 71.63           C  
ATOM   2987  C   ARG C 123      -1.717  15.386   1.688  1.00 71.63           C  
ATOM   2988  CB  ARG C 123       0.157  14.411   0.346  1.00 71.63           C  
ATOM   2989  O   ARG C 123      -1.466  16.249   2.532  1.00 71.63           O  
ATOM   2990  CG  ARG C 123       1.056  15.626   0.516  1.00 71.63           C  
ATOM   2991  CD  ARG C 123       2.130  15.390   1.569  1.00 71.63           C  
ATOM   2992  NE  ARG C 123       3.076  14.359   1.152  1.00 71.63           N  
ATOM   2993  NH1 ARG C 123       4.675  14.897   2.730  1.00 71.63           N  
ATOM   2994  NH2 ARG C 123       5.046  13.182   1.254  1.00 71.63           N  
ATOM   2995  CZ  ARG C 123       4.264  14.148   1.713  1.00 71.63           C  
ATOM   2996  N   LEU C 124      -2.725  15.469   0.914  1.00 82.56           N  
ATOM   2997  CA  LEU C 124      -3.616  16.621   0.988  1.00 82.56           C  
ATOM   2998  C   LEU C 124      -4.366  16.644   2.316  1.00 82.56           C  
ATOM   2999  CB  LEU C 124      -4.612  16.605  -0.174  1.00 82.56           C  
ATOM   3000  O   LEU C 124      -4.642  17.716   2.859  1.00 82.56           O  
ATOM   3001  CG  LEU C 124      -5.211  17.954  -0.573  1.00 82.56           C  
ATOM   3002  CD1 LEU C 124      -4.106  18.929  -0.967  1.00 82.56           C  
ATOM   3003  CD2 LEU C 124      -6.209  17.781  -1.713  1.00 82.56           C  
ATOM   3004  N   GLN C 125      -4.765  15.502   2.861  1.00 83.32           N  
ATOM   3005  CA  GLN C 125      -5.328  15.468   4.207  1.00 83.32           C  
ATOM   3006  C   GLN C 125      -4.323  15.975   5.237  1.00 83.32           C  
ATOM   3007  CB  GLN C 125      -5.778  14.051   4.565  1.00 83.32           C  
ATOM   3008  O   GLN C 125      -4.684  16.719   6.150  1.00 83.32           O  
ATOM   3009  CG  GLN C 125      -7.076  13.628   3.891  1.00 83.32           C  
ATOM   3010  CD  GLN C 125      -7.446  12.186   4.180  1.00 83.32           C  
ATOM   3011  NE2 GLN C 125      -8.723  11.945   4.454  1.00 83.32           N  
ATOM   3012  OE1 GLN C 125      -6.590  11.295   4.157  1.00 83.32           O  
ATOM   3013  N   PHE C 126      -3.074  15.488   5.022  1.00 86.77           N  
ATOM   3014  CA  PHE C 126      -1.997  15.978   5.873  1.00 86.77           C  
ATOM   3015  C   PHE C 126      -1.907  17.498   5.812  1.00 86.77           C  
ATOM   3016  CB  PHE C 126      -0.659  15.356   5.461  1.00 86.77           C  
ATOM   3017  O   PHE C 126      -1.900  18.167   6.848  1.00 86.77           O  
ATOM   3018  CG  PHE C 126       0.531  15.956   6.161  1.00 86.77           C  
ATOM   3019  CD1 PHE C 126       1.248  16.993   5.578  1.00 86.77           C  
ATOM   3020  CD2 PHE C 126       0.932  15.482   7.404  1.00 86.77           C  
ATOM   3021  CE1 PHE C 126       2.349  17.550   6.224  1.00 86.77           C  
ATOM   3022  CE2 PHE C 126       2.031  16.033   8.055  1.00 86.77           C  
ATOM   3023  CZ  PHE C 126       2.739  17.067   7.463  1.00 86.77           C  
ATOM   3024  N   TYR C 127      -1.879  18.094   4.687  1.00 94.48           N  
ATOM   3025  CA  TYR C 127      -1.802  19.541   4.516  1.00 94.48           C  
ATOM   3026  C   TYR C 127      -2.994  20.232   5.168  1.00 94.48           C  
ATOM   3027  CB  TYR C 127      -1.738  19.903   3.029  1.00 94.48           C  
ATOM   3028  O   TYR C 127      -2.836  21.255   5.838  1.00 94.48           O  
ATOM   3029  CG  TYR C 127      -0.386  19.660   2.403  1.00 94.48           C  
ATOM   3030  CD1 TYR C 127       0.784  19.818   3.141  1.00 94.48           C  
ATOM   3031  CD2 TYR C 127      -0.277  19.272   1.071  1.00 94.48           C  
ATOM   3032  CE1 TYR C 127       2.032  19.597   2.568  1.00 94.48           C  
ATOM   3033  CE2 TYR C 127       0.966  19.048   0.488  1.00 94.48           C  
ATOM   3034  OH  TYR C 127       3.345  18.992   0.670  1.00 94.48           O  
ATOM   3035  CZ  TYR C 127       2.113  19.212   1.243  1.00 94.48           C  
ATOM   3036  N   ALA C 128      -4.134  19.677   4.964  1.00 95.53           N  
ATOM   3037  CA  ALA C 128      -5.334  20.276   5.542  1.00 95.53           C  
ATOM   3038  C   ALA C 128      -5.211  20.397   7.058  1.00 95.53           C  
ATOM   3039  CB  ALA C 128      -6.568  19.455   5.175  1.00 95.53           C  
ATOM   3040  O   ALA C 128      -5.398  21.480   7.617  1.00 95.53           O  
ATOM   3041  N   PHE C 129      -4.815  19.377   7.686  1.00 96.38           N  
ATOM   3042  CA  PHE C 129      -4.740  19.362   9.143  1.00 96.38           C  
ATOM   3043  C   PHE C 129      -3.542  20.168   9.631  1.00 96.38           C  
ATOM   3044  CB  PHE C 129      -4.653  17.924   9.663  1.00 96.38           C  
ATOM   3045  O   PHE C 129      -3.674  21.004  10.527  1.00 96.38           O  
ATOM   3046  CG  PHE C 129      -5.990  17.252   9.818  1.00 96.38           C  
ATOM   3047  CD1 PHE C 129      -6.737  17.419  10.978  1.00 96.38           C  
ATOM   3048  CD2 PHE C 129      -6.501  16.454   8.803  1.00 96.38           C  
ATOM   3049  CE1 PHE C 129      -7.976  16.798  11.125  1.00 96.38           C  
ATOM   3050  CE2 PHE C 129      -7.738  15.830   8.942  1.00 96.38           C  
ATOM   3051  CZ  PHE C 129      -8.473  16.003  10.104  1.00 96.38           C  
ATOM   3052  N   GLU C 130      -2.387  19.929   9.052  1.00 96.54           N  
ATOM   3053  CA  GLU C 130      -1.170  20.547   9.571  1.00 96.54           C  
ATOM   3054  C   GLU C 130      -1.141  22.044   9.276  1.00 96.54           C  
ATOM   3055  CB  GLU C 130       0.070  19.871   8.980  1.00 96.54           C  
ATOM   3056  O   GLU C 130      -0.631  22.830  10.076  1.00 96.54           O  
ATOM   3057  CG  GLU C 130       0.402  18.529   9.617  1.00 96.54           C  
ATOM   3058  CD  GLU C 130       0.786  18.641  11.084  1.00 96.54           C  
ATOM   3059  OE1 GLU C 130       0.358  17.785  11.891  1.00 96.54           O  
ATOM   3060  OE2 GLU C 130       1.521  19.593  11.430  1.00 96.54           O  
ATOM   3061  N   ILE C 131      -1.695  22.442   8.181  1.00 97.36           N  
ATOM   3062  CA  ILE C 131      -1.823  23.867   7.898  1.00 97.36           C  
ATOM   3063  C   ILE C 131      -2.747  24.516   8.926  1.00 97.36           C  
ATOM   3064  CB  ILE C 131      -2.355  24.114   6.468  1.00 97.36           C  
ATOM   3065  O   ILE C 131      -2.434  25.579   9.467  1.00 97.36           O  
ATOM   3066  CG1 ILE C 131      -1.273  23.790   5.432  1.00 97.36           C  
ATOM   3067  CG2 ILE C 131      -2.845  25.557   6.316  1.00 97.36           C  
ATOM   3068  CD1 ILE C 131      -1.785  23.729   4.000  1.00 97.36           C  
ATOM   3069  N   ALA C 132      -3.899  23.899   9.188  1.00 97.52           N  
ATOM   3070  CA  ALA C 132      -4.815  24.407  10.205  1.00 97.52           C  
ATOM   3071  C   ALA C 132      -4.141  24.460  11.573  1.00 97.52           C  
ATOM   3072  CB  ALA C 132      -6.072  23.542  10.268  1.00 97.52           C  
ATOM   3073  O   ALA C 132      -4.268  25.451  12.297  1.00 97.52           O  
ATOM   3074  N   ARG C 133      -3.425  23.458  11.912  1.00 97.82           N  
ATOM   3075  CA  ARG C 133      -2.726  23.414  13.192  1.00 97.82           C  
ATOM   3076  C   ARG C 133      -1.677  24.517  13.281  1.00 97.82           C  
ATOM   3077  CB  ARG C 133      -2.069  22.048  13.400  1.00 97.82           C  
ATOM   3078  O   ARG C 133      -1.543  25.171  14.317  1.00 97.82           O  
ATOM   3079  CG  ARG C 133      -3.053  20.934  13.723  1.00 97.82           C  
ATOM   3080  CD  ARG C 133      -2.363  19.579  13.804  1.00 97.82           C  
ATOM   3081  NE  ARG C 133      -3.286  18.530  14.229  1.00 97.82           N  
ATOM   3082  NH1 ARG C 133      -1.814  16.792  13.841  1.00 97.82           N  
ATOM   3083  NH2 ARG C 133      -3.917  16.361  14.642  1.00 97.82           N  
ATOM   3084  CZ  ARG C 133      -3.003  17.230  14.236  1.00 97.82           C  
ATOM   3085  N   ASN C 134      -0.969  24.691  12.255  1.00 97.22           N  
ATOM   3086  CA  ASN C 134       0.035  25.749  12.231  1.00 97.22           C  
ATOM   3087  C   ASN C 134      -0.600  27.129  12.369  1.00 97.22           C  
ATOM   3088  CB  ASN C 134       0.865  25.673  10.947  1.00 97.22           C  
ATOM   3089  O   ASN C 134      -0.108  27.972  13.122  1.00 97.22           O  
ATOM   3090  CG  ASN C 134       1.827  24.501  10.942  1.00 97.22           C  
ATOM   3091  ND2 ASN C 134       2.375  24.189   9.774  1.00 97.22           N  
ATOM   3092  OD1 ASN C 134       2.075  23.882  11.980  1.00 97.22           O  
ATOM   3093  N   LYS C 135      -1.673  27.360  11.654  1.00 96.91           N  
ATOM   3094  CA  LYS C 135      -2.363  28.646  11.695  1.00 96.91           C  
ATOM   3095  C   LYS C 135      -2.903  28.935  13.093  1.00 96.91           C  
ATOM   3096  CB  LYS C 135      -3.503  28.677  10.676  1.00 96.91           C  
ATOM   3097  O   LYS C 135      -2.963  30.092  13.514  1.00 96.91           O  
ATOM   3098  CG  LYS C 135      -3.062  29.037   9.265  1.00 96.91           C  
ATOM   3099  CD  LYS C 135      -4.254  29.212   8.334  1.00 96.91           C  
ATOM   3100  CE  LYS C 135      -3.826  29.719   6.964  1.00 96.91           C  
ATOM   3101  NZ  LYS C 135      -3.764  31.210   6.919  1.00 96.91           N  
ATOM   3102  N   HIS C 136      -3.243  27.909  13.808  1.00 97.42           N  
ATOM   3103  CA  HIS C 136      -3.813  28.084  15.139  1.00 97.42           C  
ATOM   3104  C   HIS C 136      -2.745  27.944  16.219  1.00 97.42           C  
ATOM   3105  CB  HIS C 136      -4.936  27.072  15.378  1.00 97.42           C  
ATOM   3106  O   HIS C 136      -3.061  27.922  17.411  1.00 97.42           O  
ATOM   3107  CG  HIS C 136      -6.156  27.325  14.550  1.00 97.42           C  
ATOM   3108  CD2 HIS C 136      -6.724  26.598  13.559  1.00 97.42           C  
ATOM   3109  ND1 HIS C 136      -6.940  28.448  14.704  1.00 97.42           N  
ATOM   3110  CE1 HIS C 136      -7.941  28.400  13.840  1.00 97.42           C  
ATOM   3111  NE2 HIS C 136      -7.833  27.288  13.134  1.00 97.42           N  
ATOM   3112  N   GLY C 137      -1.551  27.741  15.816  1.00 97.03           N  
ATOM   3113  CA  GLY C 137      -0.428  27.675  16.737  1.00 97.03           C  
ATOM   3114  C   GLY C 137      -0.388  26.388  17.540  1.00 97.03           C  
ATOM   3115  O   GLY C 137       0.212  26.339  18.615  1.00 97.03           O  
ATOM   3116  N   LEU C 138      -0.970  25.376  17.088  1.00 97.13           N  
ATOM   3117  CA  LEU C 138      -1.089  24.124  17.826  1.00 97.13           C  
ATOM   3118  C   LEU C 138       0.216  23.336  17.775  1.00 97.13           C  
ATOM   3119  CB  LEU C 138      -2.233  23.276  17.263  1.00 97.13           C  
ATOM   3120  O   LEU C 138       0.430  22.429  18.581  1.00 97.13           O  
ATOM   3121  CG  LEU C 138      -3.644  23.841  17.434  1.00 97.13           C  
ATOM   3122  CD1 LEU C 138      -4.661  22.949  16.731  1.00 97.13           C  
ATOM   3123  CD2 LEU C 138      -3.986  23.987  18.913  1.00 97.13           C  
ATOM   3124  N   ASN C 139       1.053  23.673  16.805  1.00 96.17           N  
ATOM   3125  CA  ASN C 139       2.324  22.969  16.668  1.00 96.17           C  
ATOM   3126  C   ASN C 139       3.471  23.755  17.299  1.00 96.17           C  
ATOM   3127  CB  ASN C 139       2.624  22.682  15.196  1.00 96.17           C  
ATOM   3128  O   ASN C 139       4.609  23.284  17.328  1.00 96.17           O  
ATOM   3129  CG  ASN C 139       1.773  21.560  14.634  1.00 96.17           C  
ATOM   3130  ND2 ASN C 139       1.428  21.660  13.356  1.00 96.17           N  
ATOM   3131  OD1 ASN C 139       1.428  20.612  15.344  1.00 96.17           O  
ATOM   3132  N   ASP C 140       3.248  24.893  17.899  1.00 96.40           N  
ATOM   3133  CA  ASP C 140       4.283  25.805  18.376  1.00 96.40           C  
ATOM   3134  C   ASP C 140       5.005  25.227  19.592  1.00 96.40           C  
ATOM   3135  CB  ASP C 140       3.680  27.168  18.721  1.00 96.40           C  
ATOM   3136  O   ASP C 140       6.166  25.556  19.845  1.00 96.40           O  
ATOM   3137  CG  ASP C 140       3.317  27.984  17.493  1.00 96.40           C  
ATOM   3138  OD1 ASP C 140       3.582  27.529  16.359  1.00 96.40           O  
ATOM   3139  OD2 ASP C 140       2.765  29.093  17.661  1.00 96.40           O  
ATOM   3140  N   TRP C 141       4.346  24.338  20.321  1.00 95.07           N  
ATOM   3141  CA  TRP C 141       4.945  23.750  21.516  1.00 95.07           C  
ATOM   3142  C   TRP C 141       6.160  22.903  21.155  1.00 95.07           C  
ATOM   3143  CB  TRP C 141       3.919  22.899  22.269  1.00 95.07           C  
ATOM   3144  O   TRP C 141       7.003  22.619  22.009  1.00 95.07           O  
ATOM   3145  CG  TRP C 141       3.441  21.702  21.503  1.00 95.07           C  
ATOM   3146  CD1 TRP C 141       2.372  21.641  20.652  1.00 95.07           C  
ATOM   3147  CD2 TRP C 141       4.013  20.391  21.524  1.00 95.07           C  
ATOM   3148  CE2 TRP C 141       3.240  19.584  20.660  1.00 95.07           C  
ATOM   3149  CE3 TRP C 141       5.106  19.820  22.189  1.00 95.07           C  
ATOM   3150  NE1 TRP C 141       2.246  20.370  20.141  1.00 95.07           N  
ATOM   3151  CH2 TRP C 141       4.601  17.700  21.107  1.00 95.07           C  
ATOM   3152  CZ2 TRP C 141       3.526  18.234  20.444  1.00 95.07           C  
ATOM   3153  CZ3 TRP C 141       5.389  18.476  21.973  1.00 95.07           C  
ATOM   3154  N   ILE C 142       6.327  22.511  19.871  1.00 91.93           N  
ATOM   3155  CA  ILE C 142       7.350  21.569  19.431  1.00 91.93           C  
ATOM   3156  C   ILE C 142       8.693  22.285  19.308  1.00 91.93           C  
ATOM   3157  CB  ILE C 142       6.970  20.909  18.086  1.00 91.93           C  
ATOM   3158  O   ILE C 142       9.749  21.674  19.487  1.00 91.93           O  
ATOM   3159  CG1 ILE C 142       5.675  20.103  18.234  1.00 91.93           C  
ATOM   3160  CG2 ILE C 142       8.112  20.024  17.577  1.00 91.93           C  
ATOM   3161  CD1 ILE C 142       5.078  19.642  16.911  1.00 91.93           C  
ATOM   3162  N   VAL C 143       8.568  23.563  19.068  1.00 93.01           N  
ATOM   3163  CA  VAL C 143       9.793  24.331  18.869  1.00 93.01           C  
ATOM   3164  C   VAL C 143      10.703  24.178  20.086  1.00 93.01           C  
ATOM   3165  CB  VAL C 143       9.492  25.824  18.613  1.00 93.01           C  
ATOM   3166  O   VAL C 143      10.250  24.300  21.227  1.00 93.01           O  
ATOM   3167  CG1 VAL C 143      10.781  26.645  18.626  1.00 93.01           C  
ATOM   3168  CG2 VAL C 143       8.756  26.000  17.286  1.00 93.01           C  
ATOM   3169  N   GLY C 144      11.959  23.811  19.885  1.00 86.30           N  
ATOM   3170  CA  GLY C 144      12.943  23.660  20.945  1.00 86.30           C  
ATOM   3171  C   GLY C 144      13.009  22.251  21.501  1.00 86.30           C  
ATOM   3172  O   GLY C 144      13.881  21.939  22.315  1.00 86.30           O  
ATOM   3173  N   GLN C 145      11.971  21.424  21.208  1.00 69.57           N  
ATOM   3174  CA  GLN C 145      11.967  20.040  21.672  1.00 69.57           C  
ATOM   3175  C   GLN C 145      13.054  19.224  20.978  1.00 69.57           C  
ATOM   3176  CB  GLN C 145      10.599  19.399  21.436  1.00 69.57           C  
ATOM   3177  O   GLN C 145      13.249  19.343  19.767  1.00 69.57           O  
ATOM   3178  CG  GLN C 145       9.543  19.812  22.453  1.00 69.57           C  
ATOM   3179  CD  GLN C 145       9.273  18.736  23.489  1.00 69.57           C  
ATOM   3180  NE2 GLN C 145       8.404  19.040  24.447  1.00 69.57           N  
ATOM   3181  OE1 GLN C 145       9.840  17.640  23.427  1.00 69.57           O  
ATOM   3182  N   LYS C 146      14.337  19.067  21.442  1.00 56.53           N  
ATOM   3183  CA  LYS C 146      15.422  18.274  20.872  1.00 56.53           C  
ATOM   3184  C   LYS C 146      15.161  16.781  21.046  1.00 56.53           C  
ATOM   3185  CB  LYS C 146      16.757  18.651  21.516  1.00 56.53           C  
ATOM   3186  O   LYS C 146      14.657  16.350  22.085  1.00 56.53           O  
ATOM   3187  CG  LYS C 146      17.347  19.955  21.000  1.00 56.53           C  
ATOM   3188  CD  LYS C 146      18.735  20.208  21.575  1.00 56.53           C  
ATOM   3189  CE  LYS C 146      19.315  21.526  21.080  1.00 56.53           C  
ATOM   3190  NZ  LYS C 146      20.664  21.791  21.664  1.00 56.53           N  
TER    3191      LYS C 146                                                      
ENDMDL                                                                          
END                                                                             
