# Supplementary material for: Chp1 is a dedicated chaperone at the ribosome that safeguards eEF1A biogenesis
Source: Nat Commun. 2024 Feb 15;15:1382. doi: 10.1038/s41467-024-45645-w (PMC10869706; doi:10.1038/s41467-024-45645-w)
Supplement: Supplementary file 8 — Source Data [file 41467_2024_45645_MOESM8_ESM.xlsx]

## Sheet: Fig. 1a
Genome-wide Fluorescent Screening Data
RAP
ORF	HSE@25	1
YOL081W	0.500953	1	IRA2 - GTPase-activating protein that negatively regulates RAS by converting it from the GTP- to the GDP-bound inactive form, required for reducing cAMP levels under nutrient limiting conditions, has similarity to Ira1p and human neurofibromin
YGR187C	0.506489	1	HGH1 - Nonessential protein of unknown function; predicted to be involved in ribosome biogenesis; green fluorescent protein (GFP)-fusion protein localizes to the cytoplasm; similar to mammalian BRP16 (Brain protein 16)
YOR076C	0.509551	1	SKI7 - Coupling protein that mediates interactions between the Ski complex and the cytoplasmic exosome during 3'-5' RNA degradation; eRF3-like domain targets nonstop mRNA for degradation; null mutants have superkiller phenotype
YLR167W	0.51567	1	RPS31 - Fusion protein that is cleaved to yield a ribosomal protein of the small (40S) subunit and ubiquitin; ubiquitin may facilitate assembly of the ribosomal protein into ribosomes; interacts genetically with translation factor eIF2B
YMR314W	0.518323	1	PRE5 - Alpha 6 subunit of the 20S proteasome
YHR013C	0.523272	1	ARD1 - Subunit of N-terminal acetyltransferase NatA (Nat1p, Ard1p, Nat5p); acetylates many proteins and thus affects telomeric silencing, cell cycle, heat-shock resistance, mating, and sporulation; human Ard1p levels are elevated in cancer cells
YDR161W	0.535739	1	YDR161W - Putative protein of unknown function; non-essential gene; proposed function in rRNA and ribosome biosynthesis based on transcriptional co-regulation; genetic interactions suggest a role in ER-associated protein degradation (ERAD)
YPL238C	0.5365	1	YPL238C - Dubious open reading frame unlikely to encode a functional protein, based on available experimental and comparative sequence data; partially overlaps 5' end of the verified essential gene SUI3/YPL237W
YDR266C	0.540839	1	YDR266C - Protein of unknown function that may interact with ribosomes, based on co-purification experiments;green fluorescent protein (GFP)-fusion protein localizes to the cytoplasm; contains a RING finger domain
YLR292C	0.550785	1	SEC72 - Non-essential subunit of Sec63 complex (Sec63p, Sec62p, Sec66p and Sec72p); with Sec61 complex, Kar2p/BiP and Lhs1p forms a channel competent for SRP-dependent and post-translational SRP-independent protein targeting and import into the ER
YLR398C	0.555943	1	SKI2 - Ski complex component and putative RNA helicase, mediates 3'-5' RNA degradation by the cytoplasmic exosome; null mutants have superkiller phenotype of increased viral dsRNAs and are synthetic lethal with mutations in 5'-3' mRNA decay
YML073C	0.577284	1	RPL6A - N-terminally acetylated protein component of the large (60S) ribosomal subunit, has similarity to Rpl6Bp and to rat L6 ribosomal protein; binds to 5.8S rRNA
YOR038C	0.601837	1	HIR2 - Subunit of the HIR complex, a nucleosome assembly complex involved in regulation of histone gene transcription; recruits Swi-Snf complexes to histone gene promoters; promotes heterochromatic gene silencing with Asf1p
YMR039C	0.619206	1	SUB1 - Transcriptional coactivator, facilitates elongation through factors that modify RNAP II; role in peroxide resistance involving Rad2p; role in the hyperosmotic stress response through polymerase recruitment at RNAP II and RNAP III genes
YDR074W	0.636962	1	TPS2 - Phosphatase subunit of the trehalose-6-phosphate synthase/phosphatase complex, which synthesizes the storage carbohydrate trehalose; expression is induced by stress conditions and repressed by the Ras-cAMP pathway
YNL091W	0.641786	1	NST1 - Protein of unknown function, mediates sensitivity to salt stress; interacts physically with the splicing factor Msl1p and also displays genetic interaction with MSL1
YER008C	0.643977	1	SEC3 - Subunit of the exocyst complex (Sec3p, Sec5p, Sec6p, Sec8p, Sec10p, Sec15p, Exo70p, Exo84p) which mediates targeting of post-Golgi vesicles to sites of active exocytosis; Sec3p specifically is a spatial landmark for secretion
YDR418W	0.66685	1	RPL12B - Protein component of the large (60S) ribosomal subunit, nearly identical to Rpl12Ap; rpl12a rpl12b double mutant exhibits slow growth and slow translation; has similarity to E. coli L11 and rat L12 ribosomal proteins
YIL090W	0.684999	1	ICE2 - Integral ER membrane protein with type-III transmembrane domains; mutations cause defects in cortical ER morphology in both the mother and daughter cells
YOR359W	0.685437	1	VTS1 - Post-transcriptional gene regulator, RNA-binding protein containing a SAM domain; shows genetic interactions with Vti1p, which is a v-SNARE involved in cis-Golgi membrane traffic
YBR106W	0.687955	1	PHO88 - Probable membrane protein, involved in phosphate transport; pho88 pho86 double null mutant exhibits enhanced synthesis of repressible acid phosphatase at high inorganic phosphate concentrations
YPR103W	0.717215	1	PRE2 - Beta 5 subunit of the 20S proteasome, responsible for the chymotryptic activity of the proteasome
YBR011C	0.724339	1	IPP1 - Cytoplasmic inorganic pyrophosphatase (PPase), homodimer that catalyzes the rapid exchange of oxygens from Pi with water, highly expressed and essential for viability, active-site residues show identity to those from E. coli PPase
YGR104C	0.727733	1	SRB5 - Subunit of the RNA polymerase II mediator complex; associates with core polymerase subunits to form the RNA polymerase II holoenzyme; essential for transcriptional regulation; involved in telomere maintenance
YPR103W	0.765206	1	PRE2 - Beta 5 subunit of the 20S proteasome, responsible for the chymotryptic activity of the proteasome
YLR378C	0.786714	1	SEC61 - Essential subunit of Sec61 complex (Sec61p, Sbh1p, and Sss1p); forms a channel for SRP-dependent protein import and retrograde transport of misfolded proteins out of the ER; with Sec63 complex allows SRP-independent protein import into ER
YGR135W	0.801574	1	PRE9 - Alpha 3 subunit of the 20S proteasome, the only nonessential 20S subunit; may be replaced by the alpha 4 subunit (Pre6p) under stress conditions to create a more active proteasomal isoform
YOR043W	0.802714	1	WHI2 - Protein required, with binding partner Psr1p, for full activation of the general stress response, possibly through Msn2p dephosphorylation; regulates growth during the diauxic shift; negative regulator of G1 cyclin expression
YEL031W	0.803328	1	SPF1 - P-type ATPase, ion transporter of the ER membrane involved in ER function and Ca2+ homeostasis; required for regulating Hmg2p degradation; confers sensitivity to a killer toxin (SMKT) produced by Pichia farinosa KK1
YHR200W	0.830743	1	RPN10 - Non-ATPase base subunit of the 19S regulatory particle (RP) of the 26S proteasome; N-terminus plays a role in maintaining the structural integrity of the RP; binds selectively to polyubiquitin chains; homolog of the mammalian S5a protein
YPR189W	0.836908	1	SKI3 - Ski complex component and TPR protein, mediates 3'-5' RNA degradation by the cytoplasmic exosome; null mutants have superkiller phenotype of increased viral dsRNAs and are synthetic lethal with mutations in 5'-3' mRNA decay
YOR164C	0.837803	1	YOR164C - Protein of unknown function, highly conserved across species and homologous to human gene C7orf20; interacts with Mdy2p; genetic interactions predict a role in insertion of tail-anchored proteins into the ER membrane
YJR140C	0.857559	1	HIR3 - Subunit of the HIR complex, a nucleosome assembly complex involved in regulation of histone gene transcription; involved in position-dependent gene silencing and nucleosome reassembly
YBR010W	0.873644	1	HHT1 - Histone H3, core histone protein required for chromatin assembly, part of heterochromatin-mediated telomeric and HM silencing; one of two identical histone H3 proteins (see HHT2); regulated by acetylation, methylation, and phosphorylation
YMR276W	0.874587	1	DSK2 - Nuclear-enriched ubiquitin-like polyubiquitin-binding protein, required for spindle pole body (SPB) duplication and for transit through the G2/M phase of the cell cycle, involved in proteolysis, interacts with the proteasome
YER012W	0.8769	1	PRE1 - Beta 4 subunit of the 20S proteasome; localizes to the nucleus throughout the cell cycle
YBR168W	0.898845	1	PEX32 - Peroxisomal integral membrane protein, involved in negative regulation of peroxisome size; partially functionally redundant with Pex31p; genetic interactions suggest action at a step downstream of steps mediated by Pex28p and Pex29p
YDL190C	0.900318	1	UFD2 - Ubiquitin chain assembly factor (E4) that cooperates with a ubiquitin-activating enzyme (E1), a ubiquitin-conjugating enzyme (E2), and a ubiquitin protein ligase (E3) to conjugate ubiquitin to substrates; also functions as an E3
YDR225W	0.927335	1	HTA1 - Histone H2A, core histone protein required for chromatin assembly and chromosome function; one of two nearly identical subtypes (see also HTA2); DNA damage-dependent phosphorylation by Mec1p facilitates DNA repair; acetylated by Nat4p
YOL111C	0.938707	1	MDY2 - Protein required for efficient mating; involved in shmoo formation and nuclear migration in the pre-zygote; associates with ribosomes and interacts with Get4p; has a possible role in insertion of tail-anchored proteins into the ER membrane
YPL254W	1.04563	1	HFI1 - Adaptor protein required for structural integrity of the SAGA complex, a histone acetyltransferase-coactivator complex that is involved in global regulation of gene expression through acetylation and transcription functions
YOL001W	1.13456	1	PHO80 - Cyclin, interacts with cyclin-dependent kinase Pho85p; regulates the response to nutrient levels and environmental conditions, including the response to phosphate limitation and stress-dependent calcium signaling
YLL026W	1.18685	1	HSP104 - Heat shock protein that cooperates with Ydj1p (Hsp40) and Ssa1p (Hsp70) to refold and reactivate previously denatured, aggregated proteins; responsive to stresses including: heat, ethanol, and sodium arsenite; involved in [PSI+] propagation
YJL115W	1.18955	1	ASF1 - Nucleosome assembly factor, involved in chromatin assembly and disassembly, anti-silencing protein that causes derepression of silent loci when overexpressed; plays a role in regulating Ty1 transposition
YJR032W	1.19654	1	CPR7 - Peptidyl-prolyl cis-trans isomerase (cyclophilin), catalyzes the cis-trans isomerization of peptide bonds N-terminal to proline residues; binds to Hsp82p and contributes to chaperone activity
YMR179W	1.40293	1	SPT21 - Protein required for normal transcription at several loci including HTA2-HTB2 and HHF2-HHT2, but not required at the other histone loci; functionally related to Spt10p; involved in telomere maintenance
YNL206C	1.47219	1	RTT106 - Histone chaperone, involved in regulation of chromatin structure in both transcribed and silenced chromosomal regions; affects transcriptional elongation; has a role in regulation of Ty1 transposition
YML107C	1.63216	1	PML39 - Protein required for nuclear retention of unspliced pre-mRNAs along with Mlp1p and Pml1p; anchored to nuclear pore complex via Mlp1p and Mlp2p; found with the subset of nuclear pores farthest from the nucleolus; may interact with ribosomes
YOR027W	1.63514	1	STI1 - Hsp90 cochaperone, interacts with the Ssa group of the cytosolic Hsp70 chaperones; activates the ATPase activity of Ssa1p; homolog of mammalian Hop protein
YPL225W	1.74518	1	YPL225W - Protein of unknown function that may interact with ribosomes, based on co-purification experiments; green fluorescent protein (GFP)-fusion protein localizes to the cytoplasm
YMR186W	1.77203	1	HSC82 - Cytoplasmic chaperone of the Hsp90 family, redundant in function and nearly identical with Hsp82p, and together they are essential; expressed constitutively at 10-fold higher basal levels than HSP82 and induced 2-3 fold by heat shock
YOL108C	1.78194	1	INO4 - Transcription factor required for derepression of inositol-choline-regulated genes involved in phospholipid synthesis; forms a complex, with Ino2p, that binds the inositol-choline-responsive element through a basic helix-loop-helix domain
YNL064C	1.87921	1	YDJ1 - Protein chaperone involved in regulation of the HSP90 and HSP70 functions; involved in protein translocation across membranes; member of the DnaJ family
YDL100C	2.20242	1	GET3 - Guanine nucleotide exchange factor for Gpa1p; amplifies G protein signaling; subunit of the GET complex, which is involved in Golgi to ER trafficking and insertion of proteins into the ER membrane; has low-level ATPase activity
YGR157W	2.34927	1	CHO2 - Phosphatidylethanolamine methyltransferase (PEMT), catalyzes the first step in the conversion of phosphatidylethanolamine to phosphatidylcholine during the methylation pathway of phosphatidylcholine biosynthesis
YLL024C	2.78646	1	SSA2 - ATP binding protein involved in protein folding and vacuolar import of proteins; member of heat shock protein 70 (HSP70) family; associated with the chaperonin-containing T-complex; present in the cytoplasm, vacuolar membrane and cell wall
YPL106C	3.12573	1	SSE1 - ATPase that is a component of the heat shock protein Hsp90 chaperone complex; binds unfolded proteins; member of the heat shock protein 70 (HSP70) family; localized to the cytoplasm
NRAP
Genome-wide Fluorescent Screening Data
HSE@25°C units are log2 fold basal of median GFP/RFP
ORF	HSE@25	2
YLR140W	0.50283	2	YLR140W - Dubious open reading frame unlikely to encode a functional protein; overlaps essential RRN5 gene which encodes a member of the UAF transcription factor involved in transcription of rDNA by RNA polymerase I
YDL206W	0.508788	2	YDL206W - Putative protein of unknown function; YDL206W is not an essential protein
YKL126W	0.510661	2	YPK1 - Serine/threonine protein kinase required for receptor-mediated endocytosis; involved in sphingolipid-mediated and cell integrity signaling pathways; localized to the bud neck, cytosol and plasma membrane; homolog of mammalian kinase SGK
YLR065C	0.533657	2	YLR065C - Putative protein of unknown function; YLR065C is not an essential gene
YLR317W	0.539994	2	YLR317W - Dubious open reading frame; may be part of a bicistronic transcript with NKP2/YLR315W; overlaps the verified ORF TAD3/YLR316C
YGL214W	0.543447	2	YGL214W - Dubious open reading frame unlikely to encode a protein, based on available experimental and comparative sequence data; deletion mutation phenotype is likely due to the overlapping verified ORF SKI8/YGL213C
YPL063W	0.545056	2	TIM50 - Essential component of the Translocase of the Inner Mitochondrial membrane (TIM23 complex); acts as receptor for the TIM23 complex guiding incoming precursors from the TOM complex; may control the gating of the Tim23p-Tim17p channel
YPL059W	0.549755	2	GRX5 - Hydroperoxide and superoxide-radical responsive glutathione-dependent oxidoreductase; mitochondrial matrix protein involved in the synthesis/assembly of iron-sulfur centers; monothiol glutaredoxin subfamily member along with Grx3p and Grx4p
YBR246W	0.561668	2	YBR246W - Putative protein of unknown function; non-essential gene identified in a screen for mutants with increased levels of rDNA transcription; null mutants display a weak carboxypeptidase Y missorting/secretion phenotype
YBR283C	0.566015	2	SSH1 - Subunit of the Ssh1 translocon complex; Sec61p homolog involved in co-translational pathway of protein translocation; not essential
YLR295C	0.568343	2	ATP14 - Subunit h of the F0 sector of mitochondrial F1F0 ATP synthase, which is a large, evolutionarily conserved enzyme complex required for ATP synthesis
YNR029C	0.569009	2	YNR029C - Putative protein of unknown function, deletion confers reduced fitness in saline
YGR134W	0.57247	2	CAF130 - Part of the evolutionarily-conserved CCR4-NOT transcriptional regulatory complex involved in controlling mRNA initiation, elongation, and degradation
YBL008W	0.580101	2	HIR1 - Subunit of the HIR complex, a nucleosome assembly complex involved in regulation of histone gene transcription; contributes to nucleosome formation, heterochromatic gene silencing, and formation of functional kinetochores
YDR308C	0.581242	2	SRB7 - Subunit of the RNA polymerase II mediator complex; associates with core polymerase subunits to form the RNA polymerase II holoenzyme; essential for transcriptional regulation; target of the global repressor Tup1p
YLL013C	0.582253	2	PUF3 - Protein of the mitochondrial outer surface, links the Arp2/3 complex with the mitochore during anterograde mitochondrial movement; also binds to and promotes degradation of mRNAs for select nuclear-encoded mitochondrial proteins
YNL148C	0.59263	2	ALF1 - Alpha-tubulin folding protein, similar to mammalian cofactor B; Alf1p-GFP localizes to cytoplasmic microtubules; required for the folding of alpha-tubulin and may play an additional role in microtubule maintenance
YOR025W	0.608403	2	HST3 - Member of the Sir2 family of NAD(+)-dependent protein deacetylases; involved along with Hst4p in telomeric silencing, cell cycle progression, radiation resistance, genomic stability and short-chain fatty acid metabolism
YER084W	0.616933	2	YER084W - Dubious open reading frame unlikely to encode a protein, based on available experimental and comparative sequence data
YKL118W	0.620322	2	YKL118W - Dubious open reading frame, unlikely to encode a protein; partially overlaps the verified gene VPH2
YPR197C	0.631111	2	YPR197C - Dubious open reading frame unlikely to encode a functional protein, based on available experimental and comparative sequence data
YPR158W	0.647043	2	CUR1 - Protein of unknown function involved in destabilization of [URE3] prions; similar in sequence to Btn2p
YBR171W	0.64972	2	SEC66 - Non-essential subunit of Sec63 complex (Sec63p, Sec62p, Sec66p and Sec72p); with Sec61 complex, Kar2p/BiP and Lhs1p forms a channel competent for SRP-dependent and post-translational SRP-independent protein targeting and import into the ER
YOR034C-A	0.655282	2	YOR034C-A - Putative protein of unknown function; identified by expression profiling and mass spectrometry
YPL055C	0.662777	2	LGE1 - Protein of unknown function; null mutant forms abnormally large cells, and homozygous diploid null mutant displays delayed premeiotic DNA synthesis and reduced efficiency of meiotic nuclear division
YNL114C	0.667958	2	YNL114C - Dubious open reading frame unlikely to encode a protein, based on available experimental and comparative sequence data; completely overlaps the verified ORF RPC19/YNL113W, an RNA polymerase subunit
YGL214W	0.703858	2	YGL214W - Dubious open reading frame unlikely to encode a protein, based on available experimental and comparative sequence data; deletion mutation phenotype is likely due to the overlapping verified ORF SKI8/YGL213C
YBR245C	0.719761	2	ISW1 - Member of the imitation-switch (ISWI) class of ATP-dependent chromatin remodeling complexes; ATPase that forms a complex with Ioc2p and Ioc4p to regulate transcription elongation, and a complex with Ioc3p to repress transcription initiation
YDR333C	0.736203	2	YDR333C - Putative protein of unknown function
YLR021W	0.740844	2	IRC25 - Component of a heterodimeric Poc4p-Irc25p chaperone involved in assembly of alpha subunits into the 20S proteasome; may regulate formation of proteasome isoforms with alternative subunits under different conditions
YBR009C	0.753819	2	HHF1 - Histone H4, core histone protein required for chromatin assembly and chromosome function; one of two identical histone proteins (see also HHF2); contributes to telomeric silencing; N-terminal domain involved in maintaining genomic integrity
YLR088W	0.758583	2	GAA1 - Subunit of the GPI (glycosylphosphatidylinositol):protein transamidase complex, removes the GPI-anchoring signal and attaches GPI to proteins in the ER
YNL229C	0.775998	2	URE2 - Nitrogen catabolite repression transcriptional regulator that acts by inhibition of GLN3 transcription in good nitrogen source; has glutathione peroxidase activity and can mutate to acquire GST activity; altered form creates [URE3] prion
YGL072C	0.788488	2	YGL072C - Dubious open reading frame unlikely to encode a protein; partially overlaps the verified gene HSF1; null mutant displays increased resistance to antifungal agents gliotoxin, cycloheximide and H2O2
YDR017C	0.854548	2	KCS1 - Inositol hexakisphosphate (IP6) and inositol heptakisphosphate (IP7) kinase; generation of high energy inositol pyrophosphates by Kcs1p is required for many processes such as vacuolar biogenesis, stress response and telomere maintenance
YBR215W	0.858109	2	HPC2 - Subunit of the HIR complex, a nucleosome assembly complex involved in regulation of histone gene transcription; mutants display synthetic defects with subunits of FACT, a complex that allows passage of RNA Pol II through nucleosomes
YKL160W	1.01072	2	ELF1 - Transcription elongation factor that contains a conserved zinc finger domain; implicated in the maintenance of proper chromatin structure in actively transcribed regions; deletion inhibits Brome mosaic virus (BMV) gene expression
YJL127C	1.05288	2	SPT10 - Putative histone acetylase, sequence-specific activator of histone genes, binds specifically and highly cooperatively to pairs of UAS elements in core histone promoters, functions at or near the TATA box
YPL031C	1.19153	2	PHO85 - Cyclin-dependent kinase, with ten cyclin partners; involved in regulating the cellular response to nutrient levels and environmental conditions and progression through the cell cycle
YPL161C	1.24175	2	BEM4 - Protein involved in establishment of cell polarity and bud emergence; interacts with the Rho1p small GTP-binding protein and with the Rho-type GTPase Cdc42p; involved in maintenance of proper telomere length
YBR173C	1.41563	2	UMP1 - Short-lived chaperone required for correct maturation of the 20S proteasome; may inhibit premature dimerization of proteasome half-mers; degraded by proteasome upon completion of its assembly
YNL080C	1.45446	2	EOS1 - Protein involved in N-glycosylation; deletion mutation confers sensitivity to exidative stress and shows synthetic lethality with mutations in the spindle checkpoint genes BUB3 and MAD1; YNL080C is not an essential gene
YFR050C	1.46607	2	PRE4 - Beta 7 subunit of the 20S proteasome
YHR039C-B	1.50947	2	YHR039C-B - nolabel
YBR195C	1.52161	2	MSI1 - Subunit of chromatin assembly factor I (CAF-1), negative regulator of the RAS/cAMP pathway via sequestration of Npr1p kinase; localizes to the nucleus and cytoplasm; homologous to human retinoblastoma binding proteins RbAp48 and RbAp46
YML102C-A	1.58317	2	YML102C-A - nolabel
YML106W	1.58791	2	URA5 - Major orotate phosphoribosyltransferase (OPRTase) isozyme that catalyzes the fifth enzymatic step in de novo biosynthesis of pyrimidines, converting orotate into orotidine-5'-phosphate; minor OPRTase encoded by URA10
YDL020C	1.59367	2	RPN4 - Transcription factor that stimulates expression of proteasome genes; Rpn4p levels are in turn regulated by the 26S proteasome in a negative feedback control mechanism; RPN4 is transcriptionally regulated by various stress responses
YML102W	1.60359	2	CAC2 - Component of the chromatin assembly complex (with Rlf2p and Msi1p) that assembles newly synthesized histones onto recently replicated DNA, required for building functional kinetochores, conserved from yeast to humans
YGR063C	1.61319	2	SPT4 - Protein involved in the regulating Pol I and Pol II transcription, pre-mRNA processing, kinetochore function, and gene silencing; forms a complex with Spt5p
YPR018W	1.62797	2	RLF2 - Largest subunit (p90) of the Chromatin Assembly Complex (CAF-1) with Cac2p and Msi1p that assembles newly synthesized histones onto recently replicated DNA; involved in the maintenance of transcriptionally silent chromatin
YDR123C	1.76038	2	INO2 - Component of the heteromeric Ino2p/Ino4p basic helix-loop-helix transcription activator that binds inositol/choline-responsive elements (ICREs), required for derepression of phospholipid biosynthetic genes in response to inositol depletion
YKR074W	1.98168	2	YKR074W - Putative protein of unknown function; epitope-tagged protein localizes to the cytoplasm; YKR074W is not an essential gene; null mutant displays elevated frequency of mitochondrial genome loss
YJR073C	2.10398	2	OPI3 - Phospholipid methyltransferase (methylene-fatty-acyl-phospholipid synthase), catalyzes the last two steps in phosphatidylcholine biosynthesis
YGL020C	2.26355	2	GET1 - Subunit of the GET complex; involved in insertion of proteins into the ER membrane; required for the retrieval of HDEL proteins from the Golgi to the ER in an ERD2 dependent fashion and for normal mitochondrial morphology and inheritance

## Sheet: Fig. 1b
Translation	25
Protein Quality Control	20
Carbon Metabolism	12
Amino acid biosynthesis	11
vesicle trafficking	9
Transcription	8
Cell growth/ profileration	4
Mitochondrial proteins	3
Other	10
total	102
Translation
P02994	TEF1 Elongation factor 1-alpha PE=1 SV=1 - [EF1A_YEAST]
Q05022	RRP5, RNA binding protein involved in synthesis of 18S and 5.8S rRNAs
C7GS45	PAB1, Poly(A) binding protein; part of the 3'-end RNA-processing complex
E7KCP4	PBP1, Component of glucose deprivation induced stress granules; involved in P-body-dependent granule assembly;
E7KUH9	TUF1, G-protein that binds to and delivers aminoacyl-tRNA to the A-site of ribosomes during protein biosynthesis.
A6ZRX0	DBP2, ATP-dependent RNA helicase of the DEAD-box protein family
E7Q2F2	EFT1, Elongation factor 2 (EF-2)
P41819	DIM1, Essential 18S rRNA dimethylase
P49626	RPL4B, Ribosomal 60S subunit protein L4B;
E7KFR6	YEF3, Translation elongation factor 3;
E7NGU5	TIF1, Translation initiation factor eIF4A; DEA(D/H)-box RNA helicase
P12385	SUP45, Polypeptide release factor (eRF1) in translation termination;
C8ZC92	TEF4, Gamma subunit of translational elongation factor eEF1B;
N1P0H0	TIF1, Translation initiation factor eIF4A; DEA(D/H)-box RNA helicase
P23301	HYP2;Translation elongation factor eIF-5A; required for translation of proteins containing polyproline stretches,
P07260	CDC33;mRNA cap binding protein and translation initiation factor eIF4E
A6ZUM5	RPS0a; Ribosomal 40S subunit protein S0A; required for maturation of 18S rRNA along with Rps0Bp
B3RHV0	RPS1A; Ribosomal protein 10 (rp10) of the small (40S) subunit;
A0A1X7R1M0	RPS14A Ribosomal protein 59 of the small subunit, required for ribosome assembly and 20S pre-rRNA processing
P38828	LSM12; Protein of unknown function that may function in RNA processing; interacts with Pbp1p and Pbp4p and associates with ribosomes;
C8Z4Y3	RPS13; Protein component of the small (40S) ribosomal subunit;
P48164	RPS7B; Protein component of the small (40S) ribosomal subunit; interacts with Kti11p
P05750	RPS3; Protein component of the small (40S) ribosomal subunit; has apurinic/apyrimidinic (AP) endonuclease activity
P26783	RPS5;Protein component of the small (40S) ribosomal subunit;
E7QKU9	BFR1, Component of mRNP complexes associated with polyribosomes;
Protein quality control
C8Z7C1	SSA4
G2WF98	RPN1, Non-ATPase base subunit of the 19S RP of the 26S proteasome
B3LRP1	RSP5, E3 ubiquitin-protein ligase
Q01477	UBP3, Ubiquitin-specific protease involved in transport and osmotic response
C8ZBK3	CCT8, Subunit of the cytosolic chaperonin Cct ring complex;
A6ZVJ8	RPN2, Subunit of the 26S proteasome;
E7LWC1	SSC1, Hsp70 family ATPase;
Q12118	SGT2, Glutamine-rich cytoplasmic cochaperone; serves as a scaffold bringing together Get4, Get5p, and other TRC complex members
P10591	SSA1
P12612	TCP1 (CCT1) Alpha subunit of chaperonin-containing T-complex;
C7GLT9	YDJ1
E7Q5Z8	RPT1, ATPase of the 19S regulatory particle of the 26S proteasome;
E7KEC5	CCT3 T-complex protein 1 subunit gamma
C7GS25	RPT6, ATPase of the 19S regulatory particle of the 26S proteasome;
B3LPP5	SIS1
E7NFK4	CCT4
P33297	RPT5, ATPase of the 19S regulatory particle of the 26S proteasome
E7LVL0	CCT2
A6ZT99	EGD2; Alpha subunit of the nascent polypeptide-associated complex (NAC); involved in protein sorting and translocation
B3LSI3	ssz1
Carb metabol
P00359	TDH3; GAPDH involved in glycolysis and gluconeogenesis
B5LYQ9	GPP1, glycerol-1-phosphatase; involved in glycerol biosynthesis,
E7KQD6	TDH; GAPDH involved in glycolysis and gluconeogenesis
P00359	TDH3; GAPDH involved in glycolysis and gluconeogenesis
P00358	TDH2 (GAPDH) involved in glycolysis and gluconeogenesis
E7KQD6F200N2	TDH (GAPDH)
B5LYQ9	GPP1, glycerol-1-phosphatase; involved in glycerol biosynthesis,
C7GNI9	PFK1, Alpha subunit of heterooctameric phosphofructokinase; involved in glycolysis,
E7KH72	LAT1, Dihydrolipoyllysine-residue acetyltransferase component of pyruvate dehydrogenase complex, mitochondrial
P00560	PGK1, 3-phosphoglycerate kinase
P32861	UGP1, UDP-glucose pyrophosphorylase (UGPase)
E7LV64	ENO2, Enolase II, a phosphopyruvate hydratase;
C8ZHN0	ADH1, Alcohol dehydrogenase;
Q00955	ACC1,Acetyl-CoA carboxylase, biotin containing enzyme
P52910K43A458:Q458	ACS2, Acetyl-coA synthetase
P00359	TDH3 (GAPDH)
C7GRA5	FAA4, Long chain fatty acyl-CoA synthetase;
mito protein
A6ZR27	ALD5, Mitochondrial aldehyde dehydrogenase
E7K9X1	GRS1, glycyl-tRNA synthase
N1NWQ9	MSB1, Protein of unknown function; may be positive regulator of 1,3-beta-glucan synthesis and the Pkc1p-MAPK pathway;
aa biosynthesis
E7Q1A1	ARO4, 3-deoxy-D-arabino-heptulosonate-7-phosphate (DAHP) synthase; catalyzes the first step in aromatic amino acid biosynthesis
B3RHU6	CAR2, L-ornithine transaminase (OTAse);
P32264	PRO1, Glutamate 5-kinase
G2WJ13	SAM2, S-adenosylmethionine synthase
E7Q1A1	ARO4, 3-deoxy-D-arabino-heptulosonate-7-phosphate (DAHP) synthase; catalyzes the first step in aromatic amino acid biosynthesis
P33330	SER1, 3-phosphoserine aminotransferase;
E7Q465	CYS4, Cystathionine beta-synthase
B5VIT5	TRP5, Tryptophan synthase
E7Q7T0	ILV2, Acetolactate synthase catalytic subunit, mitochondrial
P25605	ILV6, Acetolactate synthase small subunit, mitochondrial
H0GS76	GLT1, NAD(+)-dependent glutamate synthase
transcription
A6ZX64	RPC82, RNA polymerase III subunit C82
P22579	SIN3, Component of both the Rpd3S and Rpd3L histone deacetylase complexes
P19263	RGR1, Subunit of the RNA polymerase II mediator complex;
A6ZTR4	CCR4, Component of the CCR4-NOT transcriptional complex;
Q07478	SUB2, Component of the TREX complex required for nuclear mRNA export;
E7QAJ8	RPC40, RNA polymerase subunit AC40;
C8ZBH2	ESS1; Peptidylprolyl-cis/trans-isomerase (PPIase); regulates phosphorylation of RNAPII large subunit (Rpo21p)
B3LH31	RPO21, DNA-directed RNA polymerase II subunit RPB1,
Q12464	RVB2, ATP-dependent DNA helicase, also known as reptin;
Q03940	RVB1, ATP-dependent DNA helicase, also known as pontin;
cell growth/proliferation
P54786	ZDS2, Protein with a role in regulating Swe1p-dependent polarized growth
P47035	NET1, Core subunit of the RENT complex
E7NIV0	BCY1, Regulatory subunit of the cyclic AMP-dependent protein kinase (PKA)
H0GM40	CLA4, Serine/threonine-protein kinase CLA4
vesicle traffiking
A0A1X7QXW8	ARF1;ADP-ribosylation factor 1, GTP-binding protein involved in protein trafficking
P20606	SAR1; ARF family GTPase; component of the COPII vesicle coat;
N1P605	COP1, Alpha subunit of COPI vesicle coatomer complex
E7LTX4	EMP47, Integral membrane component of ER-derived COPII-coated vesicles;
C7GLZ4	GGA2, Protein that regulates Arf1p, Arf2p to facilitate Golgi trafficking;
E7KNQ6	PIL1, Eisosome core component; eisosomes are large immobile cell cortex structures associated with endocytosis;
P21576	VPS1, Dynamin-like GTPase required for vacuolar sorting
P19524	MYO-2; Type V myosin motor involved in actin-based transport of cargos;
P36015	YKT6; Vesicle membrane protein (v-SNARE) with acyltransferase activity; involved in trafficking to and within the Golgi
others
P51601	FOL2; GTP-cyclohydrolase I, catalyzes first step in folic acid biosynthesis;
P38013	AHP1 Thiol-specific peroxiredoxin; reduces hydroperoxides to protect against oxidative damage;
P38625	GUA1, GMP synthase
H0GFK5	ACT1 actin
E7NJ71	CPS1, Vacuolar carboxypeptidase S;
Q07163	TY1B-BR ?? Retrotransposon TYA Gag and TYB Pol genes
P23172
E7Q1J0	VMA1, Subunit A of the V1 peripheral membrane domain of V-ATPase;
B3LKW7
P16140	VMA2, Subunit B of V1 peripheral membrane domain of vacuolar H+-ATPase;

## Sheet: Fig. 2b
exp	rep	sample	gene	counts	RPM	RPKM
Chp1_SeRP	1	IP	gene:YBR230W-A	4	0.892905774332352	4.44231728523558
Chp1_SeRP	1	IP	HRT3	30	6.69679330749264	6.47033169806052
Chp1_SeRP	1	IP	PRM4	10	2.23226443583088	2.61083559746302
Chp1_SeRP	1	IP	TIM21	55	12.2774543970698	17.0520199959303
Chp1_SeRP	1	IP	RMD5	32	7.14324619465882	5.64237456134188
Chp1_SeRP	1	IP	CCC1	43	9.59873707407278	9.9058174139038
Chp1_SeRP	1	IP	NHP10	16	3.57162309732941	5.83598545315263
Chp1_SeRP	1	IP	ILV1	493	110.050636686462	63.5763354630054
Chp1_SeRP	1	IP	PTK1	152	33.9304194246294	17.0590344015231
Chp1_SeRP	1	IP	OSH6	163	36.3859103040433	27.01255404903
Chp1_SeRP	1	IP	gene:YML053C	21	4.68775531524485	7.33608030554749
Chp1_SeRP	1	IP	SLM2	64	14.2864923893176	7.24834722948637
Chp1_SeRP	1	IP	gene:YJR096W	23	5.13420820241102	6.04735948458307
Chp1_SeRP	1	IP	TOA2	32	7.14324619465882	19.3583907714331
Chp1_SeRP	1	IP	ODC1	19	4.24130242807867	4.54587612870169
Chp1_SeRP	1	IP	COA6	14	3.12517021016323	9.92117527035947
Chp1_SeRP	1	IP	MDV1	70	15.6258510508162	7.28477904466954
Chp1_SeRP	1	IP	LRO1	57	12.723907284236	6.40680125087413
Chp1_SeRP	1	IP	BUD32	46	10.268416404822	13.0641430086794
Chp1_SeRP	1	IP	PHO5	212	47.3240060396147	33.7065570082725
Chp1_SeRP	1	IP	MTD1	127	28.3497583350522	29.439001386347
Chp1_SeRP	1	IP	MET32	3	0.669679330749264	1.16263772699525
Chp1_SeRP	1	IP	NOP8	94	20.9832856968103	14.4215021971205
Chp1_SeRP	1	IP	CDC31	25	5.5806610895772	11.4828417481012
Chp1_SeRP	1	IP	gene:YKR051W	13	2.90194376658014	2.30862670372326
Chp1_SeRP	1	IP	SCW11	180	40.1807598449558	24.665905368297
Chp1_SeRP	1	IP	gene:YGL258W-A	2	0.446452887166176	1.90791832122297
Chp1_SeRP	1	IP	MPM1	25	5.5806610895772	7.35264965688696
Chp1_SeRP	1	IP	MTC1	120	26.7871732299706	18.6410391301117
Chp1_SeRP	1	IP	PEX13	24	5.35743464599411	4.61450012574859
Chp1_SeRP	1	IP	MSB2	372	83.0402370129087	21.1783312963297
Chp1_SeRP	1	IP	NUS1	45	10.045189961239	8.90531024932532
Chp1_SeRP	1	IP	SSU1	34	7.58969908182499	5.51176403908859
Chp1_SeRP	1	IP	RSC2	81	18.0813419302301	6.77203817611615
Chp1_SeRP	1	IP	FMP30	54	12.0542279534868	8.56732619295434
Chp1_SeRP	1	IP	gene:YOR072W-B	1240	276.800790043029	1708.64685211746
Chp1_SeRP	1	IP	NAR1	144	32.1446078759647	21.7781896178622
Chp1_SeRP	1	IP	SDC1	21	4.68775531524485	8.878324460691
Chp1_SeRP	1	IP	BEM1	137	30.5820227708831	18.4674050548811
Chp1_SeRP	1	IP	gene:YKR018C	322	71.8789148337543	33.0022565811544
Chp1_SeRP	1	IP	ECM27	56	12.5006808406529	5.73952288367903
Chp1_SeRP	1	IP	PDR15	139	31.0284756580492	6.76001648323513
Chp1_SeRP	1	IP	PGM1	292	65.1821215262617	38.051442805757
Chp1_SeRP	1	IP	OXA1	201	44.8685151602007	37.1120886354017
Chp1_SeRP	1	IP	PET100	11	2.45549087941397	7.30800856968443
Chp1_SeRP	1	IP	VPS41	178	39.7343069577897	13.3381359374923
Chp1_SeRP	1	IP	SLX9	40	8.92905774332352	14.1059364033547
Chp1_SeRP	1	IP	SCO1	29	6.47356686390955	7.29005277467292
Chp1_SeRP	1	IP	PGM2	30	6.69679330749264	3.91625339619453
Chp1_SeRP	1	IP	FEN2	47	10.4916428484051	6.8171818378201
Chp1_SeRP	1	IP	ZPS1	4	0.892905774332352	1.19054103244314
Chp1_SeRP	1	IP	TRL1	155	34.6000987553786	13.9291862944358
Chp1_SeRP	1	IP	LNP1	13	2.90194376658014	3.4670773794267
Chp1_SeRP	1	IP	gene:YNL109W	1	0.223226443583088	0.408839640262066
Chp1_SeRP	1	IP	YLF2	24	5.35743464599411	4.39855061247464
Chp1_SeRP	1	IP	DCS2	22	4.91098175882794	4.62427660906585
Chp1_SeRP	1	IP	CUE5	100	22.3226443583088	18.0603918756544
Chp1_SeRP	1	IP	STE6	517	115.408071332457	29.7981077543136
Chp1_SeRP	1	IP	CDC27	62	13.8400395021515	6.07819038302655
Chp1_SeRP	1	IP	EFB1	2917	651.151535931868	1048.55319795792
Chp1_SeRP	1	IP	gene:YLR140W	1	0.223226443583088	0.682649674566018
Chp1_SeRP	1	IP	TDH2	15640	3491.2615776395	3494.75633397347
Chp1_SeRP	1	IP	SBE22	153	34.1536458682125	13.3464813865621
Chp1_SeRP	1	IP	gene:YKL075C	27	6.02711397674338	4.45462969456273
Chp1_SeRP	1	IP	RBH1	59	13.1703601714022	7.17339878616677
Chp1_SeRP	1	IP	JJJ1	37	8.25937841257426	4.65841986044797
Chp1_SeRP	1	IP	VPS70	67	14.9561717200669	6.13964356324585
Chp1_SeRP	1	IP	GTO3	10	2.23226443583088	2.02748813426965
Chp1_SeRP	1	IP	ATP18	27	6.02711397674338	33.4839665374632
Chp1_SeRP	1	IP	YOR1	163	36.3859103040433	8.20611418674861
Chp1_SeRP	1	IP	ECM10	23	5.13420820241102	2.65333757230544
Chp1_SeRP	1	IP	gene:YML083C	1	0.223226443583088	0.177586669517174
Chp1_SeRP	1	IP	PHO92	1	0.223226443583088	0.242373988689564
Chp1_SeRP	1	IP	SKI6	55	12.2774543970698	16.5687643685153
Chp1_SeRP	1	IP	INN1	59	13.1703601714022	10.7076098954489
Chp1_SeRP	1	IP	SPC2	26	5.80388753316029	10.8079842330732
Chp1_SeRP	1	IP	FHL1	62	13.8400395021515	4.92352881613357
Chp1_SeRP	1	IP	IPI1	41	9.15228418690661	9.10675043473294
Chp1_SeRP	1	IP	EMW1	365	81.4776519078271	30.0101848647614
Chp1_SeRP	1	IP	PTM1	173	38.6181747398742	24.5662689184951
Chp1_SeRP	1	IP	gene:YAR075W	48	10.7148692919882	22.6052094767684
Chp1_SeRP	1	IP	MHF1	2	0.446452887166176	1.63535856104826
Chp1_SeRP	1	IP	RPS9A	333	74.3344057131683	125.142097160216
Chp1_SeRP	1	IP	ISR1	80	17.858115486647	13.4069936085939
Chp1_SeRP	1	IP	MNN11	82	18.3045683738132	14.4244037618701
Chp1_SeRP	1	IP	SMI1	376	83.9331427872411	55.2919254197899
Chp1_SeRP	1	IP	RIC1	302	67.4143859620926	21.2596612936274
Chp1_SeRP	1	IP	NOC2	212	47.3240060396147	22.1865944864579
Chp1_SeRP	1	IP	GAL83	56	12.5006808406529	9.96864500849516
Chp1_SeRP	1	IP	MRPL39	23	5.13420820241102	24.1042638610846
Chp1_SeRP	1	IP	DEP1	52	11.6077750663206	9.53019299369505
Chp1_SeRP	1	IP	RPL8A	1063	237.289709528823	307.768754252688
Chp1_SeRP	1	IP	FYV1	5	1.11613221791544	2.29656834962025
Chp1_SeRP	1	IP	PRS3	274	61.1640455417661	63.5140659831424
Chp1_SeRP	1	IP	ESF2	41	9.15228418690661	9.6238529830774
Chp1_SeRP	1	IP	RPS25B	529	118.086788655454	361.121677845424
Chp1_SeRP	1	IP	gene:YAR028W	23	5.13420820241102	7.28256482611493
Chp1_SeRP	1	IP	AVT1	111	24.7781352377228	13.6971449628097
Chp1_SeRP	1	IP	YSH1	180	40.1807598449558	17.1712648910068
Chp1_SeRP	1	IP	RIB2	44	9.82196351765587	5.53038486354497
Chp1_SeRP	1	IP	TMA16	32	7.14324619465882	13.3021344407054
Chp1_SeRP	1	IP	COS2	4	0.892905774332352	0.783250679238905
Chp1_SeRP	1	IP	SAC6	526	117.417109324704	60.8694190382086
Chp1_SeRP	1	IP	HBN1	4	0.892905774332352	1.53420236139579
Chp1_SeRP	1	IP	TPM2	80	17.858115486647	36.745093593924
Chp1_SeRP	1	IP	HFM1	13	2.90194376658014	0.814237869410815
Chp1_SeRP	1	IP	RAI1	87	19.4207005917287	16.6844506801793
Chp1_SeRP	1	IP	AIM23	26	5.80388753316029	5.41912934935601
Chp1_SeRP	1	IP	gene:YER186C	27	6.02711397674338	6.54409769461822
Chp1_SeRP	1	IP	UTR4	63	14.0632659457345	20.5603303300213
Chp1_SeRP	1	IP	MDS3	382	85.2725014487396	19.1022628693413
Chp1_SeRP	1	IP	ARG81	80	17.858115486647	6.75675954848545
Chp1_SeRP	1	IP	NBL1	5	1.11613221791544	5.0276226032227
Chp1_SeRP	1	IP	SNU114	97	21.6529650275595	7.15327552942172
Chp1_SeRP	1	IP	WHI2	204	45.53819449095	31.1691954079055
Chp1_SeRP	1	IP	NFT1	20	4.46452887166176	1.22081730152085
Chp1_SeRP	1	IP	RPL6B	985	219.878046929342	414.082950902715
Chp1_SeRP	1	IP	IKI3	1517	338.634514915544	83.6134604729739
Chp1_SeRP	1	IP	GAT2	34	7.58969908182499	4.50962512289067
Chp1_SeRP	1	IP	VHT1	49	10.9380957355713	6.1381008617123
Chp1_SeRP	1	IP	SMD1	27	6.02711397674338	13.6669251173319
Chp1_SeRP	1	IP	MNN2	148	33.037513650297	18.4155594483261
Chp1_SeRP	1	IP	EGD2	716	159.830133605491	304.438349724745
Chp1_SeRP	1	IP	CPR1	2214	494.223346092957	1010.68168935165
Chp1_SeRP	1	IP	ADH6	834	186.170853948295	171.90291223296
Chp1_SeRP	1	IP	LYP1	225	50.2259498061948	27.3561818116529
Chp1_SeRP	1	IP	DNF2	198	44.1988358294514	9.13387803873764
Chp1_SeRP	1	IP	CIN10	17	3.7948495409125	2.27508965282524
Chp1_SeRP	1	IP	TAF2	738	164.741115364319	39.0012110237498
Chp1_SeRP	1	IP	FIR1	131	29.2426641093845	11.1146575862351
Chp1_SeRP	1	IP	RPL24A	1009	225.235481575336	481.272396528495
Chp1_SeRP	1	IP	CTF13	38	8.48260485615734	5.90299572453538
Chp1_SeRP	1	IP	gene:YDL144C	87	19.4207005917287	18.1332405151528
Chp1_SeRP	1	IP	SAP4	56	12.5006808406529	5.08778218992793
Chp1_SeRP	1	IP	PSF1	13	2.90194376658014	4.6282994682299
Chp1_SeRP	1	IP	CTP1	28	6.25034042032646	6.94482268925163
Chp1_SeRP	1	IP	JJJ3	11	2.45549087941397	4.73119629944888
Chp1_SeRP	1	IP	LSM6	30	6.69679330749264	25.6582119061021
Chp1_SeRP	1	IP	gene:YMR244W	4	0.892905774332352	0.836054095816809
Chp1_SeRP	1	IP	ADE17	654	145.99009410334	82.0630096140189
Chp1_SeRP	1	IP	RPL42A	785	175.232758212724	545.896443030293
Chp1_SeRP	1	IP	VAM3	27	6.02711397674338	7.07407743749223
Chp1_SeRP	1	IP	IES2	28	6.25034042032646	6.49048849462769
Chp1_SeRP	1	IP	NRD1	211	47.1007795960316	27.2573955995553
Chp1_SeRP	1	IP	MBP1	66	14.7329452764838	5.88846733672414
Chp1_SeRP	1	IP	MTQ1	27	6.02711397674338	6.37789838808823
Chp1_SeRP	1	IP	gene:YOL163W	1	0.223226443583088	0.437698908986447
Chp1_SeRP	1	IP	FUS2	5	1.11613221791544	0.548737570263245
Chp1_SeRP	1	IP	OSH7	120	26.7871732299706	20.3859765829304
Chp1_SeRP	1	IP	UBP13	242	54.0207993471073	24.0734399942546
Chp1_SeRP	1	IP	gene:YIL046W-A	1	0.223226443583088	1.3528875368672
Chp1_SeRP	1	IP	PET112	46	10.268416404822	6.31513924035796
Chp1_SeRP	1	IP	UTR2	3063	683.742596694998	486.996151492164
Chp1_SeRP	1	IP	gene:YPR096C	4	0.892905774332352	2.94688374367113
Chp1_SeRP	1	IP	VTS1	73	16.2955303815654	10.3661134742783
Chp1_SeRP	1	IP	FAA4	1704	380.377859865582	182.435424395963
Chp1_SeRP	1	IP	FMP46	11	2.45549087941397	6.10818626719893
Chp1_SeRP	1	IP	GLO3	175	39.0646276270404	26.3593978590016
Chp1_SeRP	1	IP	gene:YCR018C-A	1	0.223226443583088	0.875397817972894
Chp1_SeRP	1	IP	CSM1	14	3.12517021016323	5.45404923239657
Chp1_SeRP	1	IP	TRI1	12	2.67871732299706	3.93350561379891
Chp1_SeRP	1	IP	MEO1	65	14.5097188329007	70.0952600623223
Chp1_SeRP	1	IP	CAN1	115	25.6710410120551	14.4788725392302
Chp1_SeRP	1	IP	gene:YNR021W	275	61.3872719853492	50.5245036916454
Chp1_SeRP	1	IP	gene:YHL018W	6	1.33935866149853	3.68969328236509
Chp1_SeRP	1	IP	HO	265	59.1550075495183	33.5917135431677
Chp1_SeRP	1	IP	OCA2	31	6.92001975107573	11.6498649008009
Chp1_SeRP	1	IP	CHA4	32	7.14324619465882	3.66884755760597
Chp1_SeRP	1	IP	IDP1	667	148.89203786992	115.689229114157
Chp1_SeRP	1	IP	SYP1	143	31.9213814323816	12.2163725343979
Chp1_SeRP	1	IP	gene:YKR040C	1	0.223226443583088	0.442909610283905
Chp1_SeRP	1	IP	MTC4	81	18.0813419302301	8.67210644135737
Chp1_SeRP	1	IP	REC8	2	0.446452887166176	0.218528089655495
Chp1_SeRP	1	IP	gene:YDR327W	1	0.223226443583088	0.682649674566018
Chp1_SeRP	1	IP	GPI14	25	5.5806610895772	4.60450584948614
Chp1_SeRP	1	IP	HOT1	41	9.15228418690661	4.23716860504936
Chp1_SeRP	1	IP	gene:YNL034W	4	0.892905774332352	0.48553875711384
Chp1_SeRP	1	IP	NTE1	167	37.2788160783757	7.39659049174121
Chp1_SeRP	1	IP	EXO1	118	26.3407203428044	12.489672993269
Chp1_SeRP	1	IP	RKM1	87	19.4207005917287	11.0848747669684
Chp1_SeRP	1	IP	MSI1	76	16.9652097123147	13.3689595841723
Chp1_SeRP	1	IP	PDR10	110	24.5549087941397	5.23001252271346
Chp1_SeRP	1	IP	POM33	44	9.82196351765587	11.6928137114951
Chp1_SeRP	1	IP	FAP1	797	177.911475535721	61.3911233732647
Chp1_SeRP	1	IP	gene:YLR342W-A	5	1.11613221791544	6.41455297652552
Chp1_SeRP	1	IP	MSO1	18	4.01807598449558	6.34767138150961
Chp1_SeRP	1	IP	IPT1	113	25.2245881248889	15.9246137152077
Chp1_SeRP	1	IP	EFT1	20443	4563.41818616907	1804.4358189676
Chp1_SeRP	1	IP	gene:YIL029C	1	0.223226443583088	0.520341360333539
Chp1_SeRP	1	IP	NDD1	69	15.4026246072331	9.25082558992977
Chp1_SeRP	1	IP	IPL1	6	1.33935866149853	1.21318719338635
Chp1_SeRP	1	IP	gene:YJR124C	58	12.9471337278191	9.61182904812109
Chp1_SeRP	1	IP	KEI1	39	8.70583129974043	13.071818768379
Chp1_SeRP	1	IP	PSK1	165	36.8323631912095	9.04749771338971
Chp1_SeRP	1	IP	PMA2	176	39.2878540706235	13.8142946802474
Chp1_SeRP	1	IP	SUP35	1061	236.843256641656	115.084186900708
Chp1_SeRP	1	IP	OSH2	149	33.2607400938801	8.63466772946005
Chp1_SeRP	1	IP	OCA6	14	3.12517021016323	4.62988179283442
Chp1_SeRP	1	IP	MSB3	29	6.47356686390955	3.40355776230786
Chp1_SeRP	1	IP	GON7	20	4.46452887166176	12.0014216980155
Chp1_SeRP	1	IP	UMP1	63	14.0632659457345	31.4614450687574
Chp1_SeRP	1	IP	CHL1	203	45.3149680473669	17.5231895001419
Chp1_SeRP	1	IP	RMR1	8	1.7858115486647	2.45979552157673
Chp1_SeRP	1	IP	CST26	47	10.4916428484051	8.7869705598033
Chp1_SeRP	1	IP	gene:YBR085C-A	36	8.03615196899117	31.147875848803
Chp1_SeRP	1	IP	gene:YHR218W-A	2	0.446452887166176	1.40393989674898
Chp1_SeRP	1	IP	TGL5	122	27.2336261171367	12.1038338298385
Chp1_SeRP	1	IP	YMC2	65	14.5097188329007	14.6562816493947
Chp1_SeRP	1	IP	NEL1	20	4.46452887166176	2.35844103098878
Chp1_SeRP	1	IP	FDC1	102	22.769097245475	15.0589267496528
Chp1_SeRP	1	IP	YPT52	150	33.4839665374632	47.4949879964017
Chp1_SeRP	1	IP	MGR1	96	21.4297385839765	17.0891057288488
Chp1_SeRP	1	IP	GPI10	28	6.25034042032646	3.37673712605428
Chp1_SeRP	1	IP	DOT5	53	11.8310015099037	18.257718379481
Chp1_SeRP	1	IP	APL4	209	46.6543267088654	18.6691983628913
Chp1_SeRP	1	IP	gene:YBR121C-A	152	33.9304194246294	213.398864305845
Chp1_SeRP	1	IP	gene:YPR071W	16	3.57162309732941	5.61575958699592
Chp1_SeRP	1	IP	gene:YFR006W	194	43.3059300551191	26.9315485417407
Chp1_SeRP	1	IP	gene:YPL222C-A	4	0.892905774332352	3.62969826964371
Chp1_SeRP	1	IP	APE4	99	22.0994179147257	15.0029992632218
Chp1_SeRP	1	IP	BSC1	6	1.33935866149853	1.35699965704005
Chp1_SeRP	1	IP	gene:YLR446W	33	7.3664726382419	5.6578130862073
Chp1_SeRP	1	IP	gene:YMR119W-A	4	0.892905774332352	2.38108206488627
Chp1_SeRP	1	IP	YPT31	219	48.8865911446963	72.7479034891314
Chp1_SeRP	1	IP	EPO1	63	14.0632659457345	4.96584249496276
Chp1_SeRP	1	IP	DXO1	34	7.58969908182499	5.71083452357035
Chp1_SeRP	1	IP	HBT1	70	15.6258510508162	4.97480135333211
Chp1_SeRP	1	IP	THI7	50	11.1613221791544	6.21108635456561
Chp1_SeRP	1	IP	DBF20	39	8.70583129974043	5.13618365766397
Chp1_SeRP	1	IP	DMA1	83	18.5277948173963	14.8103875438819
Chp1_SeRP	1	IP	APM4	88	19.6439270353117	13.3088936553603
Chp1_SeRP	1	IP	ISU1	70	15.6258510508162	31.377210945414
Chp1_SeRP	1	IP	SSN2	245	54.6904786778566	12.829105953051
Chp1_SeRP	1	IP	RSM24	35	7.81292552540808	8.13846408896675
Chp1_SeRP	1	IP	ADE3	1652	368.770084799261	129.802916156023
Chp1_SeRP	1	IP	PET117	10	2.23226443583088	6.88970504886074
Chp1_SeRP	1	IP	gene:YOR342C	267	59.6014604366845	62.0848546215463
Chp1_SeRP	1	IP	FIT3	1197	267.202052968956	434.474882876352
Chp1_SeRP	1	IP	NOC3	117	26.1174938992213	13.1111917164766
Chp1_SeRP	1	IP	MID1	53	11.8310015099037	7.18336460832038
Chp1_SeRP	1	IP	SWC4	40	8.92905774332352	6.23973287443992
Chp1_SeRP	1	IP	gene:YIL156W-A	3	0.669679330749264	1.66586898196334
Chp1_SeRP	1	IP	RMI1	7	1.56258510508162	2.15232108137964
Chp1_SeRP	1	IP	PSY4	60	13.3935866149853	10.1007440535334
Chp1_SeRP	1	IP	gene:YHR073W-A	6	1.33935866149853	7.56699808756231
Chp1_SeRP	1	IP	YET1	87	19.4207005917287	31.2732698739592
Chp1_SeRP	1	IP	MRPL50	15	3.34839665374632	7.97237298511028
Chp1_SeRP	1	IP	ATX2	17	3.7948495409125	4.02850269735934
Chp1_SeRP	1	IP	YBP1	121	27.0103996735536	13.3384689745944
Chp1_SeRP	1	IP	PPR1	42	9.3755106304897	3.45322675156158
Chp1_SeRP	1	IP	MSG5	34	7.58969908182499	5.16306059988095
Chp1_SeRP	1	IP	PET54	27	6.02711397674338	6.83346255866596
Chp1_SeRP	1	IP	NOP10	98	21.8761914711426	123.594302096851
Chp1_SeRP	1	IP	gene:YNL198C	5	1.11613221791544	3.68360467958891
Chp1_SeRP	1	IP	gene:YPR015C	4	0.892905774332352	1.20014216980155
Chp1_SeRP	1	IP	PHO91	199	44.4220622730345	16.5445297106274
Chp1_SeRP	1	IP	gene:YGR125W	97	21.6529650275595	6.96013019207957
Chp1_SeRP	1	IP	SPE3	926	206.707686757939	234.362456641655
Chp1_SeRP	1	IP	ECO1	12	2.67871732299706	3.16633253309345
Chp1_SeRP	1	IP	YPS5	3	0.669679330749264	1.34473761194631
Chp1_SeRP	1	IP	TFC6	56	12.5006808406529	6.191520971101
Chp1_SeRP	1	IP	gene:YDR003W-A	1	0.223226443583088	1.81484913482185
Chp1_SeRP	1	IP	AQY3	20	4.46452887166176	2.30011791430281
Chp1_SeRP	1	IP	gene:YBR201C-A	1	0.223226443583088	1.09424727246612
Chp1_SeRP	1	IP	BUD6	60	13.3935866149853	5.65846498309475
Chp1_SeRP	1	IP	CWH43	231	51.5653084676933	18.0172286749453
Chp1_SeRP	1	IP	MUS81	35	7.81292552540808	4.11423145097845
Chp1_SeRP	1	IP	EHT1	98	21.8761914711426	16.1328845657394
Chp1_SeRP	1	IP	VAC8	624	139.293300795847	80.1918830143045
Chp1_SeRP	1	IP	MIA40	190	42.4130242807867	34.9942444560947
Chp1_SeRP	1	IP	ELM1	56	12.5006808406529	6.50061406170199
Chp1_SeRP	1	IP	gene:YGL041C	1	0.223226443583088	1.09424727246612
Chp1_SeRP	1	IP	ASI1	31	6.92001975107573	3.69067720057372
Chp1_SeRP	1	IP	MSB4	27	6.02711397674338	4.07512777332209
Chp1_SeRP	1	IP	RPL2A	2051	457.837435788914	598.480308220802
Chp1_SeRP	1	IP	SPT5	381	85.0492750051565	26.6445097133949
Chp1_SeRP	1	IP	TOM71	102	22.769097245475	11.8589048153516
Chp1_SeRP	1	IP	SFT1	33	7.3664726382419	25.0560293817752
Chp1_SeRP	1	IP	CLB1	66	14.7329452764838	10.4046223703982
Chp1_SeRP	1	IP	VPS27	47	10.4916428484051	5.61350607191286
Chp1_SeRP	1	IP	RTT107	289	64.5124421955124	20.078568999537
Chp1_SeRP	1	IP	MHR1	47	10.4916428484051	15.4062303207124
Chp1_SeRP	1	IP	ECM31	51	11.3845486227375	12.1241199390176
Chp1_SeRP	1	IP	SPH1	6	1.33935866149853	0.840777565284701
Chp1_SeRP	1	IP	MTF2	27	6.02711397674338	4.55564170577731
Chp1_SeRP	1	IP	PKR1	55	12.2774543970698	33.2722341384006
Chp1_SeRP	1	IP	PRO3	455	101.568031830305	117.96519376342
Chp1_SeRP	1	IP	RPS4A	2435	543.556390124819	691.547570133358
Chp1_SeRP	1	IP	YMR1	83	18.5277948173963	8.96361626385888
Chp1_SeRP	1	IP	YDR433W	165	36.8323631912095	83.5200979392506
Chp1_SeRP	1	IP	WIP1	4	0.892905774332352	3.30705842345316
Chp1_SeRP	1	IP	CIR1	59	13.1703601714022	16.7561834241758
Chp1_SeRP	1	IP	ASE1	58	12.9471337278191	4.87100591716294
Chp1_SeRP	1	IP	LEM3	79	17.634889043064	14.1645695125012
Chp1_SeRP	1	IP	SNF8	26	5.80388753316029	8.26764605863289
Chp1_SeRP	1	IP	DAN1	2	0.446452887166176	0.497717822927733
Chp1_SeRP	1	IP	PHO85	97	21.6529650275595	23.5871078731585
Chp1_SeRP	1	IP	NTA1	81	18.0813419302301	13.1596375038065
Chp1_SeRP	1	IP	CAT8	10	2.23226443583088	0.51888991999788
Chp1_SeRP	1	IP	FYV6	9	2.00903799224779	3.84873178591531
Chp1_SeRP	1	IP	CAF20	222	49.5562704754455	101.967634723139
Chp1_SeRP	1	IP	gene:YOR015W	10	2.23226443583088	6.20073454397467
Chp1_SeRP	1	IP	SUL2	15	3.34839665374632	1.24847004241101
Chp1_SeRP	1	IP	QCR9	18	4.01807598449558	19.9904277835601
Chp1_SeRP	1	IP	YIM2	2	0.446452887166176	1.01929882914652
Chp1_SeRP	1	IP	MDJ2	12	2.67871732299706	6.07418894103641
Chp1_SeRP	1	IP	THI13	2	0.446452887166176	0.43641533447329
Chp1_SeRP	1	IP	MAL11	12	2.67871732299706	1.44717305402326
Chp1_SeRP	1	IP	RPB10	65	14.5097188329007	68.1207456943696
Chp1_SeRP	1	IP	RSM28	48	10.7148692919882	9.86636214731881
Chp1_SeRP	1	IP	COX17	12	2.67871732299706	12.7557967761765
Chp1_SeRP	1	IP	BLI1	8	1.7858115486647	5.22167119492604
Chp1_SeRP	1	IP	gene:YKL066W	1	0.223226443583088	0.50276226032227
Chp1_SeRP	1	IP	gene:YHL049C	14	3.12517021016323	3.82986545363141
Chp1_SeRP	1	IP	GCN5	36	8.03615196899117	6.0879939159024
Chp1_SeRP	1	IP	GCN3	106	23.6620030198073	25.7756024180908
Chp1_SeRP	1	IP	gene:YHR140W	5	1.11613221791544	1.55018363599367
Chp1_SeRP	1	IP	gene:YHL026C	15	3.34839665374632	3.53206398074506
Chp1_SeRP	1	IP	ATP11	86	19.1974741481456	20.0600565811343
Chp1_SeRP	1	IP	FEX2	6	1.33935866149853	1.18737469991004
Chp1_SeRP	1	IP	TIS11	80	17.858115486647	20.8136544133415
Chp1_SeRP	1	IP	PTP2	101	22.5458708018919	10.0070442973333
Chp1_SeRP	1	IP	FRT1	60	13.3935866149853	7.4038621420593
Chp1_SeRP	1	IP	PET191	22	4.91098175882794	15.0182928404524
Chp1_SeRP	1	IP	TAD2	15	3.34839665374632	4.44674190404558
Chp1_SeRP	1	IP	RAD33	14	3.12517021016323	5.85237867071766
Chp1_SeRP	1	IP	VOA1	266	59.3782339931014	74.408814527696
Chp1_SeRP	1	IP	TGL4	105	23.4387765762242	8.57620804106266
Chp1_SeRP	1	IP	TSL1	147	32.8142872067139	9.9527713699466
Chp1_SeRP	1	IP	MKS1	83	18.5277948173963	10.5571480441005
Chp1_SeRP	1	IP	HSP78	182	40.627212732122	16.6778377389663
Chp1_SeRP	1	IP	YKR011C	57	12.723907284236	11.981080305307
Chp1_SeRP	1	IP	UTP21	350	78.1292552540808	27.7054096645677
Chp1_SeRP	1	IP	gene:YMR173W-A	182	40.627212732122	34.2845677064321
Chp1_SeRP	1	IP	VBA1	40	8.92905774332352	5.28659428260718
Chp1_SeRP	1	IP	gene:YBR056W-A	5	1.11613221791544	5.55289660654448
Chp1_SeRP	1	IP	SPB1	294	65.6285744134279	25.98122502511
Chp1_SeRP	1	IP	SRX1	2	0.446452887166176	1.16263772699525
Chp1_SeRP	1	IP	IZH1	61	13.6168130585684	14.3184154138469
Chp1_SeRP	1	IP	SNC1	30	6.69679330749264	18.9174952189058
Chp1_SeRP	1	IP	CSM3	24	5.35743464599411	5.61575958699593
Chp1_SeRP	1	IP	STP4	10	2.23226443583088	1.51545447103251
Chp1_SeRP	1	IP	RPL8B	1938	432.612847664025	561.106157800291
Chp1_SeRP	1	IP	DPB4	28	6.25034042032646	10.5758721156116
Chp1_SeRP	1	IP	DPL1	117	26.1174938992213	14.7556462707465
Chp1_SeRP	1	IP	ATH1	41	9.15228418690661	2.51712986438576
Chp1_SeRP	1	IP	SIS2	289	64.5124421955124	38.1956436918368
Chp1_SeRP	1	IP	TRK1	116	25.8942674556382	6.98335152525302
Chp1_SeRP	1	IP	QCR10	15	3.34839665374632	14.3093874091723
Chp1_SeRP	1	IP	gene:YER067C-A	1	0.223226443583088	0.688970504886074
Chp1_SeRP	1	IP	RPN7	285	63.6195364211801	49.3174700939381
Chp1_SeRP	1	IP	THI3	77	17.1884361558978	9.39258806333212
Chp1_SeRP	1	IP	SHH4	2	0.446452887166176	0.880577686718296
Chp1_SeRP	1	IP	NQM1	3	0.669679330749264	0.668342645458347
Chp1_SeRP	1	IP	ERB1	313	69.8698768415066	28.8242066177832
Chp1_SeRP	1	IP	SKO1	66	14.7329452764838	7.57867555374682
Chp1_SeRP	1	IP	HST1	76	16.9652097123147	11.2203767938589
Chp1_SeRP	1	IP	SYT1	95	21.2065121403934	5.76107365943857
Chp1_SeRP	1	IP	QRI1	151	33.7071929810463	23.505713375904
Chp1_SeRP	1	IP	GRH1	193	43.082703611536	38.5010756135264
Chp1_SeRP	1	IP	SUI2	542	120.988732422034	132.228122865611
Chp1_SeRP	1	IP	PDR18	3	0.669679330749264	0.167336164605014
Chp1_SeRP	1	IP	MSY1	26	5.80388753316029	3.9241971150509
Chp1_SeRP	1	IP	VMA9	120	26.7871732299706	120.662942477345
Chp1_SeRP	1	IP	ENA5	111	24.7781352377228	7.56353334484822
Chp1_SeRP	1	IP	CDC28	63	14.0632659457345	15.6781114222236
Chp1_SeRP	1	IP	ZAP1	192	42.8594771679529	16.2162229163651
Chp1_SeRP	1	IP	gene:YKL050C	16	3.57162309732941	1.28986027350286
Chp1_SeRP	1	IP	HHY1	1	0.223226443583088	0.722415675026175
Chp1_SeRP	1	IP	RRN7	59	13.1703601714022	8.52450496530886
Chp1_SeRP	1	IP	RPN10	175	39.0646276270404	48.4072213470141
Chp1_SeRP	1	IP	SCY1	85	18.9742477045625	7.85683134764492
Chp1_SeRP	1	IP	UGO1	28	6.25034042032646	4.14204136535882
Chp1_SeRP	1	IP	COX19	38	8.48260485615734	28.5609591116409
Chp1_SeRP	1	IP	RRP4	91	20.313606366061	18.8088947833898
Chp1_SeRP	1	IP	CRN1	226	50.4491762497779	25.792012397637
Chp1_SeRP	1	IP	UGA3	30	6.69679330749264	4.21978154221338
Chp1_SeRP	1	IP	SFM1	141	31.4749285452154	49.0263684504913
Chp1_SeRP	1	IP	gene:YLR365W	1	0.223226443583088	0.670349680429694
Chp1_SeRP	1	IP	PEX6	254	56.6995166701044	18.3315605140978
Chp1_SeRP	1	IP	COX16	11	2.45549087941397	6.87812571264417
Chp1_SeRP	1	IP	TAM41	28	6.25034042032646	5.39753058750126
Chp1_SeRP	1	IP	IST1	31	6.92001975107573	7.71462625537985
Chp1_SeRP	1	IP	EGT2	410	91.5228418690661	29.2779404571549
Chp1_SeRP	1	IP	RTT106	73	16.2955303815654	11.911937413425
Chp1_SeRP	1	IP	KSH1	22	4.91098175882794	22.4245742412235
Chp1_SeRP	1	IP	GSF2	572	127.685525729526	105.351093836243
Chp1_SeRP	1	IP	ARO10	120	26.7871732299706	14.0393989674898
Chp1_SeRP	1	IP	PFA3	17	3.7948495409125	3.75356037676805
Chp1_SeRP	1	IP	gene:YMR001C-A	4	0.892905774332352	3.86539296247771
Chp1_SeRP	1	IP	EUG1	91	20.313606366061	13.071818768379
Chp1_SeRP	1	IP	POM152	198	44.1988358294514	11.0111698628429
Chp1_SeRP	1	IP	SRN2	10	2.23226443583088	3.47704740783626
Chp1_SeRP	1	IP	ATP22	42	9.3755106304897	4.56229227761056
Chp1_SeRP	1	IP	RPN3	425	94.8712385228124	60.3506606379214
Chp1_SeRP	1	IP	SPT15	124	27.6800790043029	38.2850332009722
Chp1_SeRP	1	IP	RPC37	73	16.2955303815654	19.1937931467202
Chp1_SeRP	1	IP	POP5	30	6.69679330749264	12.829105953051
Chp1_SeRP	1	IP	ARO80	51	11.3845486227375	3.99037806615404
Chp1_SeRP	1	IP	ARG5,6	106	23.6620030198073	9.12885918974048
Chp1_SeRP	1	IP	OST4	15	3.34839665374632	30.1657356193362
Chp1_SeRP	1	IP	gene:YMR321C	143	31.9213814323816	100.381702617552
Chp1_SeRP	1	IP	gene:YGR283C	69	15.4026246072331	15.0123046854123
Chp1_SeRP	1	IP	EFG1	26	5.80388753316029	8.26764605863289
Chp1_SeRP	1	IP	URM1	46	10.268416404822	34.2280546827402
Chp1_SeRP	1	IP	PRR1	53	11.8310015099037	7.59858799608456
Chp1_SeRP	1	IP	UTP23	61	13.6168130585684	17.7997556321155
Chp1_SeRP	1	IP	UTP10	1032	230.369689777747	43.3841223686906
Chp1_SeRP	1	IP	gene:YDL085C-A	13	2.90194376658014	14.0190520124645
Chp1_SeRP	1	IP	PEA2	44	9.82196351765587	7.77669320479483
Chp1_SeRP	1	IP	OAR1	17	3.7948495409125	4.53387041925029
Chp1_SeRP	1	IP	SWT21	17	3.7948495409125	3.53337946081238
Chp1_SeRP	1	IP	RDS1	41	9.15228418690661	3.66237862621313
Chp1_SeRP	1	IP	FIT2	439	97.9964087329756	212.113438815965
Chp1_SeRP	1	IP	gene:YDR467C	1	0.223226443583088	0.682649674566018
Chp1_SeRP	1	IP	PAP1	114	25.447814568472	14.9079171461465
Chp1_SeRP	1	IP	IGO2	17	3.7948495409125	9.58295338614267
Chp1_SeRP	1	IP	gene:YJL215C	6	1.33935866149853	3.7204407263848
Chp1_SeRP	1	IP	gene:YER066C-A	1	0.223226443583088	0.445561763638898
Chp1_SeRP	1	IP	HEM25	13	2.90194376658014	3.14063178201314
Chp1_SeRP	1	IP	RPS17B	873	194.876685248036	474.152518851669
Chp1_SeRP	1	IP	ATG27	147	32.8142872067139	40.2135872631298
Chp1_SeRP	1	IP	SAY1	27	6.02711397674338	4.72714821705363
Chp1_SeRP	1	IP	BRE5	254	56.6995166701044	36.6275947481294
Chp1_SeRP	1	IP	AKR2	91	20.313606366061	9.02826949602712
Chp1_SeRP	1	IP	THR4	1083	241.754238400484	156.475235210669
Chp1_SeRP	1	IP	NSG2	52	11.6077750663206	12.8975278514673
Chp1_SeRP	1	IP	gene:YPL108W	9	2.00903799224779	3.96259959023233
Chp1_SeRP	1	IP	FKH1	108	24.1084559069735	16.5693855030746
Chp1_SeRP	1	IP	ERI1	2	0.446452887166176	2.15677723268684
Chp1_SeRP	1	IP	MAD3	14	3.12517021016323	2.01884380501501
Chp1_SeRP	1	IP	TAN1	74	16.5187568251485	18.9870768105155
Chp1_SeRP	1	IP	AFT2	43	9.59873707407278	7.6728513781557
Chp1_SeRP	1	IP	gene:YLR464W	2	0.446452887166176	0.685795525600885
Chp1_SeRP	1	IP	HCR1	229	51.1188555805272	64.0587162663248
Chp1_SeRP	1	IP	gene:YPR127W	63	14.0632659457345	13.5484257666036
Chp1_SeRP	1	IP	URH1	87	19.4207005917287	18.9840670495881
Chp1_SeRP	1	IP	gene:YIL060W	82	18.3045683738132	42.0794675260074
Chp1_SeRP	1	IP	UBA3	34	7.58969908182499	8.43299897980555
Chp1_SeRP	1	IP	NRT1	46	10.268416404822	5.71419944620036
Chp1_SeRP	1	IP	HPA2	2	0.446452887166176	0.947882987613962
Chp1_SeRP	1	IP	SEC15	136	30.3587963273	11.1082313674716
Chp1_SeRP	1	IP	APD1	88	19.6439270353117	20.6560746953856
Chp1_SeRP	1	IP	SLM3	32	7.14324619465882	5.69636857628295
Chp1_SeRP	1	IP	EFM6	5	1.11613221791544	1.50625130622866
Chp1_SeRP	1	IP	MAK31	16	3.57162309732941	13.3768655330689
Chp1_SeRP	1	IP	NSE3	17	3.7948495409125	4.16101923345668
Chp1_SeRP	1	IP	gene:YPL113C	8	1.7858115486647	1.49942195521806
Chp1_SeRP	1	IP	THI72	12	2.67871732299706	1.48817629055392
Chp1_SeRP	1	IP	VAC7	99	22.0994179147257	6.31772953537042
Chp1_SeRP	1	IP	VMA8	243	54.2440257906904	70.3554160709344
Chp1_SeRP	1	IP	NOP6	63	14.0632659457345	20.7422801559507
Chp1_SeRP	1	IP	SEY1	659	147.106226321255	63.1086342004526
Chp1_SeRP	1	IP	VPS20	16	3.57162309732941	5.36279744343755
Chp1_SeRP	1	IP	ARC40	286	63.8427628647632	55.2751193634313
Chp1_SeRP	1	IP	ELP2	573	127.908752173109	54.0383405885549
Chp1_SeRP	1	IP	MEP3	39	8.70583129974043	5.9223342175105
Chp1_SeRP	1	IP	SHU1	4	0.892905774332352	1.97109442457473
Chp1_SeRP	1	IP	MGS1	19	4.24130242807867	2.40436645582691
Chp1_SeRP	1	IP	RCK1	9	2.00903799224779	1.30541779873151
Chp1_SeRP	1	IP	MRE11	91	20.313606366061	9.77085443292978
Chp1_SeRP	1	IP	ATP23	13	2.90194376658014	3.56942652715885
Chp1_SeRP	1	IP	RLM1	93	20.7600592532272	10.2215949055771
Chp1_SeRP	1	IP	gene:YEL068C	13	2.90194376658014	8.71454584558602
Chp1_SeRP	1	IP	TRE2	41	9.15228418690661	3.76637209337721
Chp1_SeRP	1	IP	gene:YBR139W	68	15.17939816365	9.94066677383758
Chp1_SeRP	1	IP	ARP8	165	36.8323631912095	13.9200163232084
Chp1_SeRP	1	IP	YUR1	16	3.57162309732941	2.77515392177887
Chp1_SeRP	1	IP	RAD9	161	35.9394574168772	9.14490010607561
Chp1_SeRP	1	IP	gene:YLR287C	84	18.7510212609794	17.557136012153
Chp1_SeRP	1	IP	gene:YDL086W	176	39.2878540706235	47.7954429083011
Chp1_SeRP	1	IP	AI4	115	25.6710410120551	15.3626816349821
Chp1_SeRP	1	IP	COX5A	31	6.92001975107573	14.9783977296011
Chp1_SeRP	1	IP	SNP1	16	3.57162309732941	3.95528582207022
Chp1_SeRP	1	IP	gene:YKL068W-A	21	4.68775531524485	19.7795582921724
Chp1_SeRP	1	IP	ADH4	43	9.59873707407278	8.353992231569
Chp1_SeRP	1	IP	RRP14	104	23.2155501326412	17.7896935882308
Chp1_SeRP	1	IP	CDC123	46	10.268416404822	9.48145559078675
Chp1_SeRP	1	IP	VPS24	29	6.47356686390955	9.59046942801415
Chp1_SeRP	1	IP	ALD3	36	8.03615196899117	5.28346612030978
Chp1_SeRP	1	IP	GUF1	19	4.24130242807867	2.18849454493224
Chp1_SeRP	1	IP	VMA5	505	112.729354009459	95.6143799910597
Chp1_SeRP	1	IP	TIM8	32	7.14324619465882	27.057750737344
Chp1_SeRP	1	IP	RAD6	58	12.9471337278191	24.9463077607305
Chp1_SeRP	1	IP	GAA1	87	19.4207005917287	10.5261249819668
Chp1_SeRP	1	IP	RRN3	73	16.2955303815654	8.6494322619774
Chp1_SeRP	1	IP	HXT7	77	17.1884361558978	10.034113342614
Chp1_SeRP	1	IP	PHO89	109	24.3316823505566	14.1053231017719
Chp1_SeRP	1	IP	RPS21A	618	137.953942134348	522.552811114956
Chp1_SeRP	1	IP	gene:YGL138C	1	0.223226443583088	0.215054377247676
Chp1_SeRP	1	IP	FAU1	24	5.35743464599411	8.42363938049389
Chp1_SeRP	1	IP	gene:YER010C	40	8.92905774332352	12.6653301323738
Chp1_SeRP	1	IP	SVS1	212	47.3240060396147	60.4393436010404
Chp1_SeRP	1	IP	MRC1	65	14.5097188329007	4.40890879152255
Chp1_SeRP	1	IP	NSA2	101	22.5458708018919	28.6843139973179
Chp1_SeRP	1	IP	YCP4	195	43.5291564987022	58.5069307778255
Chp1_SeRP	1	IP	CKB2	94	20.9832856968103	27.0055156973105
Chp1_SeRP	1	IP	YSP3	10	2.23226443583088	1.55341992750931
Chp1_SeRP	1	IP	gene:YLR156W	2	0.446452887166176	1.2940663396121
Chp1_SeRP	1	IP	CDC3	271	60.4943662110168	38.7040090921413
Chp1_SeRP	1	IP	gene:YOL071W	10	2.23226443583088	4.56495794648442
Chp1_SeRP	1	IP	ATO2	1	0.223226443583088	0.262928673242742
Chp1_SeRP	1	IP	INP53	380	84.8260485615734	25.519268520329
Chp1_SeRP	1	IP	FSH1	138	30.8052492144661	42.0836737902543
Chp1_SeRP	1	IP	gene:YIL152W	21	4.68775531524485	6.62112332661702
Chp1_SeRP	1	IP	UPF3	22	4.91098175882794	4.21905649383843
Chp1_SeRP	1	IP	COP1	2086	465.650361314322	129.132102416617
Chp1_SeRP	1	IP	RTS2	7	1.56258510508162	2.235457947184
Chp1_SeRP	1	IP	PTC1	43	9.59873707407278	11.3460249102515
Chp1_SeRP	1	IP	DLT1	13	2.90194376658014	2.82015915119548
Chp1_SeRP	1	IP	gene:YDR344C	5	1.11613221791544	2.51381130161135
Chp1_SeRP	1	IP	YRB30	28	6.25034042032646	4.72436917636165
Chp1_SeRP	1	IP	MPC3	5	1.11613221791544	2.53091205876517
Chp1_SeRP	1	IP	MPC1	20	4.46452887166176	11.3601243553734
Chp1_SeRP	1	IP	SEN2	28	6.25034042032646	5.51176403908859
Chp1_SeRP	1	IP	gene:YMR262W	28	6.25034042032646	6.63518091329773
Chp1_SeRP	1	IP	HIF1	31	6.92001975107573	5.97583743616211
Chp1_SeRP	1	IP	gene:YOR020W-A	9	2.00903799224779	7.35911352471719
Chp1_SeRP	1	IP	STE12	134	29.9123434401338	14.4713804741818
Chp1_SeRP	1	IP	gene:YDL124W	307	68.530518180008	72.9824474760469
Chp1_SeRP	1	IP	GPM2	9	2.00903799224779	2.14640811137585
Chp1_SeRP	1	IP	GSH2	220	49.1098175882794	33.2722341384006
Chp1_SeRP	1	IP	HCS1	51	11.3845486227375	5.54802564460891
Chp1_SeRP	1	IP	JEN1	4	0.892905774332352	0.482391018007754
Chp1_SeRP	1	IP	PYC2	1716	383.056577188579	108.116448543206
Chp1_SeRP	1	IP	SSK22	67	14.9561717200669	3.74278571573246
Chp1_SeRP	1	IP	PXA2	9	2.00903799224779	0.784167834601012
Chp1_SeRP	1	IP	DJP1	93	20.7600592532272	15.9815698639162
Chp1_SeRP	1	IP	PGI1	4244	947.373026566626	568.992808748724
Chp1_SeRP	1	IP	LSO1	1	0.223226443583088	0.791583133273362
Chp1_SeRP	1	IP	FLO9	11	2.45549087941397	0.618667392142597
Chp1_SeRP	1	IP	RET3	222	49.5562704754455	86.9408253955185
Chp1_SeRP	1	IP	gene:YOR316C-A	1	0.223226443583088	1.06298306468137
Chp1_SeRP	1	IP	XDJ1	62	13.8400395021515	10.0290141319938
Chp1_SeRP	1	IP	CCA1	172	38.3949482962911	23.3972872006649
Chp1_SeRP	1	IP	AIM7	23	5.13420820241102	11.4093515609134
Chp1_SeRP	1	IP	MLH1	71	15.8490774943992	6.86107250839794
Chp1_SeRP	1	IP	PAD1	40	8.92905774332352	12.248364531308
Chp1_SeRP	1	IP	VAM7	24	5.35743464599411	5.63347491692336
Chp1_SeRP	1	IP	POP4	28	6.25034042032646	7.4408814527696
Chp1_SeRP	1	IP	YJU3	107	23.8852294633904	25.3558699186735
Chp1_SeRP	1	IP	IRC10	10	2.23226443583088	1.26761183181765
Chp1_SeRP	1	IP	SEC39	105	23.4387765762242	11.0041204583212
Chp1_SeRP	1	IP	gene:YGL117W	13	2.90194376658014	3.63652101075206
Chp1_SeRP	1	IP	gene:YMR160W	51	11.3845486227375	4.64485867920746
Chp1_SeRP	1	IP	CIA1	130	29.0194376658014	29.2240057057416
Chp1_SeRP	1	IP	SEG1	84	18.7510212609794	6.50399627505355
Chp1_SeRP	1	IP	DOT1	41	9.15228418690661	5.23286688788257
Chp1_SeRP	1	IP	ALR2	23	5.13420820241102	1.99231983019442
Chp1_SeRP	1	IP	AIM24	51	11.3845486227375	9.60721402762657
Chp1_SeRP	1	IP	PEP5	210	46.8775531524485	15.1707291755497
Chp1_SeRP	1	IP	PIR5	2	0.446452887166176	0.516727878664556
Chp1_SeRP	1	IP	ERV25	225	50.2259498061948	78.9716191921302
Chp1_SeRP	1	IP	EGD1	619	138.177168577931	291.513013877493
Chp1_SeRP	1	IP	gene:YBR206W	20	4.46452887166176	13.7794100977215
Chp1_SeRP	1	IP	MGT1	18	4.01807598449558	7.08655376454248
Chp1_SeRP	1	IP	TWF1	57	12.723907284236	12.7366439281642
Chp1_SeRP	1	IP	SMB1	20	4.46452887166176	7.55419436829401
Chp1_SeRP	1	IP	SYS1	21	4.68775531524485	7.65973090726282
Chp1_SeRP	1	IP	MRF1	18	4.01807598449558	3.23516584903026
Chp1_SeRP	1	IP	YPT35	12	2.67871732299706	4.15305011317373
Chp1_SeRP	1	IP	FMP23	9	2.00903799224779	3.804996197439
Chp1_SeRP	1	IP	FMP40	49	10.9380957355713	5.29177345697693
Chp1_SeRP	1	IP	PUN1	52	11.6077750663206	14.6562816493947
Chp1_SeRP	1	IP	PER1	95	21.2065121403934	19.7453558104221
Chp1_SeRP	1	IP	STO1	387	86.3886336666551	33.4062775199749
Chp1_SeRP	1	IP	LYS5	14	3.12517021016323	3.81583664244595
Chp1_SeRP	1	IP	gene:YBL010C	18	4.01807598449558	4.76640093059974
Chp1_SeRP	1	IP	ECM22	86	19.1974741481456	7.8517276679532
Chp1_SeRP	1	IP	LAA1	635	141.748791675261	23.4489316253533
Chp1_SeRP	1	IP	NVJ1	33	7.3664726382419	7.62574807271419
Chp1_SeRP	1	IP	DUG1	602	134.382319037019	92.9338305926826
Chp1_SeRP	1	IP	YVC1	104	23.2155501326412	11.4475099273378
Chp1_SeRP	1	IP	RTK1	46	10.268416404822	5.51176403908859
Chp1_SeRP	1	IP	PRP2	74	16.5187568251485	6.27850886550685
Chp1_SeRP	1	IP	YHC1	13	2.90194376658014	4.16945943474159
Chp1_SeRP	1	IP	SHU2	22	4.91098175882794	7.30800856968443
Chp1_SeRP	1	IP	TRR2	23	5.13420820241102	4.98951234442276
Chp1_SeRP	1	IP	gene:YDR022C	5	1.11613221791544	1.8885485920735
Chp1_SeRP	1	IP	PSD2	221	49.3330440318624	14.4375311770156
Chp1_SeRP	1	IP	gene:YGL159W	44	9.82196351765587	8.82476506527931
Chp1_SeRP	1	IP	MLP1	529	118.086788655454	20.9820164633002
Chp1_SeRP	1	IP	DLD1	101	22.5458708018919	12.7811058967641
Chp1_SeRP	1	IP	PIL1	556	124.113902632197	121.680296698232
Chp1_SeRP	1	IP	FKH2	108	24.1084559069735	9.3118794542192
Chp1_SeRP	1	IP	HSK3	11	2.45549087941397	11.6928137114951
Chp1_SeRP	1	IP	PRM3	1	0.223226443583088	0.555289660654448
Chp1_SeRP	1	IP	ARK1	84	18.7510212609794	9.78144040739666
Chp1_SeRP	1	IP	gene:YGR210C	123	27.4568525607198	22.2142820070549
Chp1_SeRP	1	IP	PEX25	65	14.5097188329007	12.2444884665829
Chp1_SeRP	1	IP	GAS2	2	0.446452887166176	0.267657606214734
Chp1_SeRP	1	IP	SCP1	29	6.47356686390955	10.735600105986
Chp1_SeRP	1	IP	gene:YIL102C-A	4	0.892905774332352	3.91625339619453
Chp1_SeRP	1	IP	FRS2	693	154.69592540308	102.312119975582
Chp1_SeRP	1	IP	gene:YER079W	12	2.67871732299706	4.23178092100641
Chp1_SeRP	1	IP	CNA1	143	31.9213814323816	19.2066073600371
Chp1_SeRP	1	IP	CYS4	1250	279.03305447886	183.092555432323
Chp1_SeRP	1	IP	BOP2	27	6.02711397674338	3.51845532792958
Chp1_SeRP	1	IP	SHE4	135	30.1355698837169	12.7154303306822
Chp1_SeRP	1	IP	DBF2	90	20.0903799224779	11.6872483551355
Chp1_SeRP	1	IP	gene:YOL159C-A	4	0.892905774332352	3.27071712209653
Chp1_SeRP	1	IP	CSR1	190	42.4130242807867	34.5664419566314
Chp1_SeRP	1	IP	ATG41	16	3.57162309732941	8.69008052878202
Chp1_SeRP	1	IP	gene:YHL002C-A	1	0.223226443583088	0.456495794648442
Chp1_SeRP	1	IP	MRM2	17	3.7948495409125	3.9406537288811
Chp1_SeRP	1	IP	gene:YOR192C-C	64	14.2864923893176	60.2805586047158
Chp1_SeRP	1	IP	PRY1	103	22.9923236890581	25.5470263211756
Chp1_SeRP	1	IP	RPS10A	1093	243.986502836315	767.253153573318
Chp1_SeRP	1	IP	BUL2	303	67.6376124056757	24.4797728576459
Chp1_SeRP	1	IP	PHR1	31	6.92001975107573	4.0753944352625
Chp1_SeRP	1	IP	gene:YDR249C	16	3.57162309732941	3.18326479262871
Chp1_SeRP	1	IP	GEX1	1	0.223226443583088	0.120793530077429
Chp1_SeRP	1	IP	TIM50	193	43.082703611536	30.1067111191726
Chp1_SeRP	1	IP	SHE3	88	19.6439270353117	15.370834925909
Chp1_SeRP	1	IP	TRM5	94	20.9832856968103	13.9888571312068
Chp1_SeRP	1	IP	SEC53	648	144.650735441841	189.085928682145
Chp1_SeRP	1	IP	RSF1	3	0.669679330749264	0.592112582448509
Chp1_SeRP	1	IP	SCS7	74	16.5187568251485	14.3019539611675
Chp1_SeRP	1	IP	GAD1	44	9.82196351765587	5.5870099645369
Chp1_SeRP	1	IP	GIC2	85	18.9742477045625	16.4707011324327
Chp1_SeRP	1	IP	ISD11	29	6.47356686390955	22.7142696979283
Chp1_SeRP	1	IP	AIM20	23	5.13420820241102	8.34830602018053
Chp1_SeRP	1	IP	gene:YER181C	2	0.446452887166176	1.37794100977215
Chp1_SeRP	1	IP	gene:YCR090C	84	18.7510212609794	34.1548656848441
Chp1_SeRP	1	IP	SPT4	34	7.58969908182499	24.5621329508899
Chp1_SeRP	1	IP	TAL1	770	171.884361558978	170.520199959303
Chp1_SeRP	1	IP	CTS2	39	8.70583129974043	5.66785891910184
Chp1_SeRP	1	IP	gene:YLL056C	15	3.34839665374632	3.73288367195799
Chp1_SeRP	1	IP	MUK1	57	12.723907284236	6.91892728887222
Chp1_SeRP	1	IP	ACT1	9902	2210.38824435974	1959.56404641821
Chp1_SeRP	1	IP	CCW12	7992	1784.02573711604	4437.87496795035
Chp1_SeRP	1	IP	GLC8	58	12.9471337278191	18.7639619243755
Chp1_SeRP	1	IP	ECM23	1	0.223226443583088	0.395791566636681
Chp1_SeRP	1	IP	gene:YMR306C-A	1	0.223226443583088	0.572375496366892
Chp1_SeRP	1	IP	SWT1	38	8.48260485615734	6.16020686721666
Chp1_SeRP	1	IP	COG6	82	18.3045683738132	7.26371760865604
Chp1_SeRP	1	IP	CWP1	69	15.4026246072331	21.3925341767126
Chp1_SeRP	1	IP	gene:YER152C	150	33.4839665374632	25.1381130161135
Chp1_SeRP	1	IP	ARN1	96	21.4297385839765	11.3745958513675
Chp1_SeRP	1	IP	DSE1	558	124.560355519363	72.3347012307567
Chp1_SeRP	1	IP	EFM5	169	37.7252689655419	50.5023680930949
Chp1_SeRP	1	IP	ATG8	4	0.892905774332352	2.5223326958541
Chp1_SeRP	1	IP	SEN1	482	107.595145807048	16.068570162343
Chp1_SeRP	1	IP	CWH41	201	44.8685151602007	17.9330596163872
Chp1_SeRP	1	IP	SPG3	3	0.669679330749264	1.74395659049288
Chp1_SeRP	1	IP	ECM1	38	8.48260485615734	13.2748119814669
Chp1_SeRP	1	IP	NOP7	363	81.0311990206609	44.5716166230258
Chp1_SeRP	1	IP	gene:YDR514C	35	7.81292552540808	5.38080270344909
Chp1_SeRP	1	IP	MET14	45	10.045189961239	16.4945647967799
Chp1_SeRP	1	IP	SAC7	153	34.1536458682125	17.3809902637214
Chp1_SeRP	1	IP	KSS1	76	16.9652097123147	15.3253926940512
Chp1_SeRP	1	IP	ROK1	160	35.7162309732941	21.0715226981086
Chp1_SeRP	1	IP	RRT2	128	28.5729847786353	24.5472377823327
Chp1_SeRP	1	IP	MDL2	100	22.3226443583088	9.61354192864289
Chp1_SeRP	1	IP	KAR9	46	10.268416404822	5.30667514461088
Chp1_SeRP	1	IP	TFG1	114	25.447814568472	11.5252783371703
Chp1_SeRP	1	IP	gene:YJL047C-A	87	19.4207005917287	143.857041420212
Chp1_SeRP	1	IP	PRB1	202	45.0917416037838	23.6329882619412
Chp1_SeRP	1	IP	RRP3	191	42.6362507243698	28.3109234557568
Chp1_SeRP	1	IP	gene:YIL077C	18	4.01807598449558	4.17245688940351
Chp1_SeRP	1	IP	MLF3	166	37.0555896347926	27.2668062066171
Chp1_SeRP	1	IP	gene:YNL010W	367	81.9241047949933	112.843119552332
Chp1_SeRP	1	IP	KES1	530	118.310015099037	90.6590154015607
Chp1_SeRP	1	IP	ATM1	76	16.9652097123147	8.1838927700505
Chp1_SeRP	1	IP	DON1	4	0.892905774332352	0.813211087734383
Chp1_SeRP	1	IP	gene:YKL063C	46	10.268416404822	20.3738420730596
Chp1_SeRP	1	IP	ENA1	188	41.9665713936205	12.8103087282114
Chp1_SeRP	1	IP	gene:YNL194C	3	0.669679330749264	0.739160409215523
Chp1_SeRP	1	IP	VRP1	128	28.5729847786353	11.6434330801285
Chp1_SeRP	1	IP	DDP1	50	11.1613221791544	19.6848715681735
Chp1_SeRP	1	IP	DCN1	11	2.45549087941397	3.03147022149873
Chp1_SeRP	1	IP	DBF4	96	21.4297385839765	10.132264105899
Chp1_SeRP	1	IP	YOR062C	18	4.01807598449558	4.97902848140717
Chp1_SeRP	1	IP	JEM1	78	17.4116625994809	8.98434602656391
Chp1_SeRP	1	IP	CSI2	54	12.0542279534868	11.7487601885836
Chp1_SeRP	1	IP	TRX3	13	2.90194376658014	7.55714522546912
Chp1_SeRP	1	IP	CYK3	184	41.0736656192882	15.4528463578962
Chp1_SeRP	1	IP	TPO2	39	8.70583129974043	4.71860775053682
Chp1_SeRP	1	IP	STE24	207	46.2078738216992	33.9264859190156
Chp1_SeRP	1	IP	SMM1	67	14.9561717200669	12.9490664243003
Chp1_SeRP	1	IP	JSN1	390	87.0583129974043	26.5745766170343
Chp1_SeRP	1	IP	POS5	69	15.4026246072331	12.3715860299061
Chp1_SeRP	1	IP	MCM10	21	4.68775531524485	2.73179214175108
Chp1_SeRP	1	IP	ALY1	149	33.2607400938801	12.1036172102912
Chp1_SeRP	1	IP	gene:YHR045W	31	6.92001975107573	4.11171702381208
Chp1_SeRP	1	IP	ELG1	62	13.8400395021515	5.82493245040044
Chp1_SeRP	1	IP	SRB4	47	10.4916428484051	5.08316029476993
Chp1_SeRP	1	IP	SPE1	415	92.6389740869815	66.1234647301795
Chp1_SeRP	1	IP	CMP2	209	46.6543267088654	25.7048632004768
Chp1_SeRP	1	IP	RPB9	33	7.3664726382419	19.9633404830404
Chp1_SeRP	1	IP	gene:YDL057W	17	3.7948495409125	3.84483236161347
Chp1_SeRP	1	IP	gene:YDL129W	11	2.45549087941397	2.80307178015293
Chp1_SeRP	1	IP	MUD1	13	2.90194376658014	3.23516584903026
Chp1_SeRP	1	IP	VPS68	61	13.6168130585684	24.5347983037268
Chp1_SeRP	1	IP	AIM6	72	16.0723039379823	13.7018788900105
Chp1_SeRP	1	IP	gene:YER137C	12	2.67871732299706	5.99265620357283
Chp1_SeRP	1	IP	STE5	130	29.0194376658014	10.5371959570811
Chp1_SeRP	1	IP	RRP36	32	7.14324619465882	7.91057164414044
Chp1_SeRP	1	IP	TMA23	18	4.01807598449558	6.31772953537042
Chp1_SeRP	1	IP	IPI3	354	79.0221610284132	47.3753963000079
Chp1_SeRP	1	IP	gene:YBR238C	182	40.627212732122	18.5005522459572
Chp1_SeRP	1	IP	ARI1	141	31.4749285452154	30.1483989896699
Chp1_SeRP	1	IP	SDD3	730	162.955303815654	52.3298984636012
Chp1_SeRP	1	IP	RAD2	66	14.7329452764838	4.75870325467823
Chp1_SeRP	1	IP	PNS1	25	5.5806610895772	3.44485252443037
Chp1_SeRP	1	IP	KEL1	286	63.8427628647632	18.2668849398464
Chp1_SeRP	1	IP	GRX5	48	10.7148692919882	23.6531330948967
Chp1_SeRP	1	IP	ARX1	856	191.081835707123	107.228864033178
Chp1_SeRP	1	IP	FPR2	69	15.4026246072331	37.7515309000811
Chp1_SeRP	1	IP	RCF2	201	44.8685151602007	66.4718743114084
Chp1_SeRP	1	IP	HXT1	368	82.1473312385764	47.9552429880773
Chp1_SeRP	1	IP	GOR1	10	2.23226443583088	2.11990924580331
Chp1_SeRP	1	IP	RPC53	50	11.1613221791544	8.7953681474818
Chp1_SeRP	1	IP	ALK2	98	21.8761914711426	10.7711430187802
Chp1_SeRP	1	IP	FAT3	16	3.57162309732941	1.58527434413201
Chp1_SeRP	1	IP	PPG1	65	14.5097188329007	13.1072437514912
Chp1_SeRP	1	IP	SKG1	40	8.92905774332352	8.36054095816809
Chp1_SeRP	1	IP	COG7	18	4.01807598449558	4.78342379106617
Chp1_SeRP	1	IP	YTA12	88	19.6439270353117	7.92733132982718
Chp1_SeRP	1	IP	MSH2	281	62.7266306468477	21.6672299298265
Chp1_SeRP	1	IP	GET2	71	15.8490774943992	18.4721182918406
Chp1_SeRP	1	IP	TOR2	224	50.0027233626117	6.73437351685006
Chp1_SeRP	1	IP	GPI17	94	20.9832856968103	13.0736982534643
Chp1_SeRP	1	IP	RCM1	81	18.0813419302301	12.2751812153633
Chp1_SeRP	1	IP	OST2	49	10.9380957355713	27.8323046706649
Chp1_SeRP	1	IP	MIS1	303	67.6376124056757	23.1002774609548
Chp1_SeRP	1	IP	MZM1	10	2.23226443583088	6.00071084900774
Chp1_SeRP	1	IP	KEX1	191	42.6362507243698	19.4686076366985
Chp1_SeRP	1	IP	SPO1	2	0.446452887166176	0.235470932049671
Chp1_SeRP	1	IP	RIM15	232	51.7885349112764	9.74751268798728
Chp1_SeRP	1	IP	gene:YGR022C	1	0.223226443583088	0.6764437684336
Chp1_SeRP	1	IP	ARA2	35	7.81292552540808	7.75091817996833
Chp1_SeRP	1	IP	KAP120	235	52.4582142420257	16.927465066804
Chp1_SeRP	1	IP	MEF1	75	16.7419832687316	7.32370221729291
Chp1_SeRP	1	IP	gene:YAR066W	12	2.67871732299706	4.37698908986447
Chp1_SeRP	1	IP	SEC5	141	31.4749285452154	10.7938712432152
Chp1_SeRP	1	IP	ESF1	203	45.3149680473669	24.0142914930402
Chp1_SeRP	1	IP	KDX1	21	4.68775531524485	3.60042650940465
Chp1_SeRP	1	IP	LTV1	95	21.2065121403934	15.2345633192481
Chp1_SeRP	1	IP	gene:YBR074W	154	34.3768723117956	11.7287179501179
Chp1_SeRP	1	IP	ADD37	46	10.268416404822	17.2000274787639
Chp1_SeRP	1	IP	PPZ1	63	14.0632659457345	6.764437684336
Chp1_SeRP	1	IP	BUD2	130	29.0194376658014	8.75397817972894
Chp1_SeRP	1	IP	RRN11	26	5.80388753316029	3.80832515299231
Chp1_SeRP	1	IP	PKP1	13	2.90194376658014	2.44889769331658
Chp1_SeRP	1	IP	RTG1	20	4.46452887166176	8.36054095816809
Chp1_SeRP	1	IP	GDS1	269	60.0479133238507	38.2714552733274
Chp1_SeRP	1	IP	DUG2	398	88.844124546069	33.6913631194801
Chp1_SeRP	1	IP	gene:YBR016W	66	14.7329452764838	38.0696260374259
Chp1_SeRP	1	IP	ZWF1	561	125.230034850112	82.4967291502717
Chp1_SeRP	1	IP	KRE2	217	48.4401382575301	36.4485615180813
Chp1_SeRP	1	IP	PET127	85	18.9742477045625	7.89606646049208
Chp1_SeRP	1	IP	MSB1	233	52.0117613548595	15.2348451537374
Chp1_SeRP	1	IP	GPD2	568	126.792619955194	95.8372032919078
Chp1_SeRP	1	IP	SOL2	55	12.2774543970698	12.9509012627319
Chp1_SeRP	1	IP	BET5	53	11.8310015099037	24.6479198122993
Chp1_SeRP	1	IP	GID8	39	8.70583129974043	6.3639117688161
Chp1_SeRP	1	IP	YML101C-A	2	0.446452887166176	1.40393989674898
Chp1_SeRP	1	IP	ZRT1	40	8.92905774332352	7.89483443264679
Chp1_SeRP	1	IP	CIN4	12	2.67871732299706	4.650550907981
Chp1_SeRP	1	IP	SAD1	101	22.5458708018919	16.7378402389695
Chp1_SeRP	1	IP	GDA1	152	33.9304194246294	21.7921768944312
Chp1_SeRP	1	IP	DCR2	34	7.58969908182499	4.36942952321531
Chp1_SeRP	1	IP	TSA1	4031	899.825794083428	1522.54787492966
Chp1_SeRP	1	IP	UBC11	3	0.669679330749264	1.42182448142094
Chp1_SeRP	1	IP	MSC1	29	6.47356686390955	4.19816268736028
Chp1_SeRP	1	IP	ICL2	12	2.67871732299706	1.55018363599367
Chp1_SeRP	1	IP	DAP1	25	5.5806610895772	12.1583030274013
Chp1_SeRP	1	IP	PGU1	1	0.223226443583088	0.205549211402475
Chp1_SeRP	1	IP	HDA2	59	13.1703601714022	6.50388156612454
Chp1_SeRP	1	IP	TAD3	15	3.34839665374632	3.45551770252458
Chp1_SeRP	1	IP	YME1	206	45.9846473781161	20.4922671025473
Chp1_SeRP	1	IP	FOL3	69	15.4026246072331	11.9958135570351
Chp1_SeRP	1	IP	SMD2	11	2.45549087941397	7.37384648472663
Chp1_SeRP	1	IP	gene:YIL141W	2	0.446452887166176	1.14475099273378
Chp1_SeRP	1	IP	FRE1	548	122.328091083532	59.3537559842466
Chp1_SeRP	1	IP	PEX2	29	6.47356686390955	7.93329272537935
Chp1_SeRP	1	IP	SPC29	6	1.33935866149853	1.7576885321503
Chp1_SeRP	1	IP	DCS1	96	21.4297385839765	20.3511287597117
Chp1_SeRP	1	IP	CDD1	13	2.90194376658014	6.764437684336
Chp1_SeRP	1	IP	ICY1	7	1.56258510508162	4.06923204448338
Chp1_SeRP	1	IP	MRPS35	25	5.5806610895772	5.37635943119191
Chp1_SeRP	1	IP	RPL40A	1604	358.055215507273	925.207275212592
Chp1_SeRP	1	IP	ATP16	63	14.0632659457345	29.1164926412723
Chp1_SeRP	1	IP	SEC17	78	17.4116625994809	19.8084898742672
Chp1_SeRP	1	IP	MSH6	193	43.082703611536	11.5534201157243
Chp1_SeRP	1	IP	WHI5	19	4.24130242807867	4.77624147306157
Chp1_SeRP	1	IP	LTP1	71	15.8490774943992	32.6112705646075
Chp1_SeRP	1	IP	SUR2	115	25.6710410120551	24.4486104876715
Chp1_SeRP	1	IP	DAD1	12	2.67871732299706	9.39900815086686
Chp1_SeRP	1	IP	COG3	541	120.765505978451	50.1934771315256
Chp1_SeRP	1	IP	MDG1	35	7.81292552540808	7.09620846994376
Chp1_SeRP	1	IP	SEC28	170	37.948495409125	42.5909039384118
Chp1_SeRP	1	IP	gene:YAL037W	1	0.223226443583088	0.277644830327224
Chp1_SeRP	1	IP	GMC1	44	9.82196351765587	5.37600630413567
Chp1_SeRP	1	IP	ISF1	2	0.446452887166176	0.438990056210596
Chp1_SeRP	1	IP	PDR8	37	8.25937841257426	3.92183210473611
Chp1_SeRP	1	IP	ATG34	6	1.33935866149853	1.08099972679462
Chp1_SeRP	1	IP	NTF2	337	75.2273114875007	199.014051554235
Chp1_SeRP	1	IP	LTE1	146	32.5910607631308	7.56524158847048
Chp1_SeRP	1	IP	NAM7	498	111.166768904378	38.1230346036961
Chp1_SeRP	1	IP	MSN4	10	2.23226443583088	1.17922051549439
Chp1_SeRP	1	IP	RAD16	30	6.69679330749264	2.8220789327824
Chp1_SeRP	1	IP	gene:YOL150C	3	0.669679330749264	2.14640811137585
Chp1_SeRP	1	IP	AIM2	123	27.4568525607198	37.0537821332251
Chp1_SeRP	1	IP	gene:YEL043W	104	23.2155501326412	8.08622435828671
Chp1_SeRP	1	IP	MRPS8	23	5.13420820241102	10.9705303470321
Chp1_SeRP	1	IP	NCE102	265	59.1550075495183	113.323769251951
Chp1_SeRP	1	IP	PTR3	79	17.634889043064	8.65728475359055
Chp1_SeRP	1	IP	YPF1	75	16.7419832687316	9.49092022036939
Chp1_SeRP	1	IP	gene:YOR389W	5	1.11613221791544	0.595270516221568
Chp1_SeRP	1	IP	LAC1	123	27.4568525607198	21.8431603506124
Chp1_SeRP	1	IP	SNA2	17	3.7948495409125	15.8118730871354
Chp1_SeRP	1	IP	PEX27	12	2.67871732299706	2.36845032979404
Chp1_SeRP	1	IP	ALG11	75	16.7419832687316	10.1651385966798
Chp1_SeRP	1	IP	EST2	22	4.91098175882794	1.84971064362634
Chp1_SeRP	1	IP	DCP2	313	69.8698768415066	23.9855395954365
Chp1_SeRP	1	IP	YLH47	44	9.82196351765587	7.19557766861236
Chp1_SeRP	1	IP	gene:YMR315W	160	35.7162309732941	34.0154580698039
Chp1_SeRP	1	IP	EAF7	44	9.82196351765587	7.68541746295452
Chp1_SeRP	1	IP	EFM4	76	16.9652097123147	21.9188755973058
Chp1_SeRP	1	IP	SNG1	20	4.46452887166176	2.71565016524438
Chp1_SeRP	1	IP	gene:YGR017W	143	31.9213814323816	35.7062432129548
Chp1_SeRP	1	IP	CMD1	196	43.7523829422852	98.541403023165
Chp1_SeRP	1	IP	MRP51	29	6.47356686390955	6.25465397479184
Chp1_SeRP	1	IP	NEM1	18	4.01807598449558	2.99632810178642
Chp1_SeRP	1	IP	UBS1	37	8.25937841257426	9.90333142994515
Chp1_SeRP	1	IP	gene:YMR294W-A	1	0.223226443583088	0.620073454397467
Chp1_SeRP	1	IP	IRC23	5	1.11613221791544	2.35470932049671
Chp1_SeRP	1	IP	KIN3	52	11.6077750663206	8.87444576935824
Chp1_SeRP	1	IP	COQ9	32	7.14324619465882	9.12291978883629
Chp1_SeRP	1	IP	TRM2	131	29.2426641093845	15.2305542236378
Chp1_SeRP	1	IP	ICE2	51	11.3845486227375	7.71310882299288
Chp1_SeRP	1	IP	KAR2	800	178.58115486647	87.1552732388826
Chp1_SeRP	1	IP	gene:YPR160C-A	1	0.223226443583088	0.783250679238905
Chp1_SeRP	1	IP	SSA2	14914	3329.19917959817	1733.95790604072
Chp1_SeRP	1	IP	ASK10	251	56.0298373393551	16.2830099794697
Chp1_SeRP	1	IP	PAU11	1	0.223226443583088	0.614948880394182
Chp1_SeRP	1	IP	MPD1	27	6.02711397674338	6.29792474058869
Chp1_SeRP	1	IP	NHX1	66	14.7329452764838	7.74602801076961
Chp1_SeRP	1	IP	DFR1	28	6.25034042032646	9.82757927724287
Chp1_SeRP	1	IP	gene:YPR077C	1	0.223226443583088	0.600071084900774
Chp1_SeRP	1	IP	AQR1	38	8.48260485615734	4.81692496090707
Chp1_SeRP	1	IP	SHB17	320	71.4324619465882	87.5397817972894
Chp1_SeRP	1	IP	gene:YKL123W	4	0.892905774332352	2.34358470953373
Chp1_SeRP	1	IP	PML39	27	6.02711397674338	5.99712833506804
Chp1_SeRP	1	IP	SHP1	231	51.5653084676933	40.5387645186268
Chp1_SeRP	1	IP	CNE1	38	8.48260485615734	5.62134185298697
Chp1_SeRP	1	IP	RSE1	370	82.5937841257426	20.2138482931333
Chp1_SeRP	1	IP	RPS9B	1870	417.433449500375	709.92083248363
Chp1_SeRP	1	IP	MEU1	197	43.9756093858683	43.3684510708761
Chp1_SeRP	1	IP	UTP18	154	34.3768723117956	19.2587519954037
Chp1_SeRP	1	IP	RNH203	23	5.13420820241102	15.418042649883
Chp1_SeRP	1	IP	NUP120	1292	288.40856510935	92.6167518013326
Chp1_SeRP	1	IP	BCH2	215	47.9936853703639	20.8849805789225
Chp1_SeRP	1	IP	SEC24	769	171.661135115395	61.7264060105698
Chp1_SeRP	1	IP	RPL6A	1108	247.334899490062	465.790771167724
Chp1_SeRP	1	IP	LUC7	19	4.24130242807867	5.39605906880238
Chp1_SeRP	1	IP	SCC4	35	7.81292552540808	4.16689361355098
Chp1_SeRP	1	IP	VPS69	3	0.669679330749264	2.08622844470176
Chp1_SeRP	1	IP	gene:YFR016C	98	21.8761914711426	5.90928997059498
Chp1_SeRP	1	IP	AIM44	114	25.447814568472	11.1760274784682
Chp1_SeRP	1	IP	STE23	276	61.6104984289323	19.977463822611
Chp1_SeRP	1	IP	SDD4	105	23.4387765762242	6.88970504886074
Chp1_SeRP	1	IP	PEX11	30	6.69679330749264	9.41883728198684
Chp1_SeRP	1	IP	NAT5	86	19.1974741481456	36.1534353072421
Chp1_SeRP	1	IP	UBP12	611	136.391357029267	36.226124044958
Chp1_SeRP	1	IP	YHR177W	12	2.67871732299706	1.96675280689945
Chp1_SeRP	1	IP	MUB1	127	28.3497583350522	15.2172615861794
Chp1_SeRP	1	IP	END3	96	21.4297385839765	20.4092748418823
Chp1_SeRP	1	IP	gene:YIR024C	10	2.23226443583088	3.42897762800442
Chp1_SeRP	1	IP	SWH1	369	82.3705576821595	23.0923907154919
Chp1_SeRP	1	IP	AIM46	73	16.2955303815654	17.4657345997486
Chp1_SeRP	1	IP	ICT1	70	15.6258510508162	13.1863721947816
Chp1_SeRP	1	IP	RHO1	870	194.207005917287	308.265088757598
Chp1_SeRP	1	IP	SBP1	314	70.0931032850896	79.2012466498188
Chp1_SeRP	1	IP	VID22	132	29.4658905529676	10.8890948089311
Chp1_SeRP	1	IP	PEP12	13	2.90194376658014	3.34710930401401
Chp1_SeRP	1	IP	YRF1-5	2	0.446452887166176	0.0828144847275415
Chp1_SeRP	1	IP	RGR1	173	38.6181747398742	11.8861725884501
Chp1_SeRP	1	IP	RDH54	229	51.1188555805272	17.7681110811704
Chp1_SeRP	1	IP	CKA2	218	48.6633647011132	47.7091810795227
Chp1_SeRP	1	IP	SAK1	162	36.1626838604603	10.5461311929018
Chp1_SeRP	1	IP	gene:YGR111W	66	14.7329452764838	12.2468373038103
Chp1_SeRP	1	IP	SDH8	19	4.24130242807867	10.1709890361599
Chp1_SeRP	1	IP	OMS1	20	4.46452887166176	3.15291586981763
Chp1_SeRP	1	IP	SDO1	33	7.3664726382419	9.78283218890027
Chp1_SeRP	1	IP	PRP28	32	7.14324619465882	4.04258415091048
Chp1_SeRP	1	IP	gene:YKL145W-A	36	8.03615196899117	86.4102362257115
Chp1_SeRP	1	IP	VPS21	112	25.0013616813059	39.4966219293931
Chp1_SeRP	1	IP	PSO2	30	6.69679330749264	3.3720006583548
Chp1_SeRP	1	IP	SPT20	76	16.9652097123147	9.34722298199156
Chp1_SeRP	1	IP	ALG13	24	5.35743464599411	8.79710122494928
Chp1_SeRP	1	IP	gene:YBR241C	23	5.13420820241102	3.49980109230472
Chp1_SeRP	1	IP	ADH7	38	8.48260485615734	7.81087003329406
Chp1_SeRP	1	IP	PUG1	1	0.223226443583088	0.244765837262158
Chp1_SeRP	1	IP	ATG38	26	5.80388753316029	8.5225954965643
Chp1_SeRP	1	IP	MAK16	113	25.2245881248889	27.3882607219207
Chp1_SeRP	1	IP	HOL1	60	13.3935866149853	7.60567099090589
Chp1_SeRP	1	IP	PRE1	170	37.948495409125	63.5653189432579
Chp1_SeRP	1	IP	SPF1	656	146.436546990506	40.1415973109939
Chp1_SeRP	1	IP	EMC1	197	43.9756093858683	19.2622029723471
Chp1_SeRP	1	IP	BMT5	29	6.47356686390955	6.40313240742785
Chp1_SeRP	1	IP	GCN2	191	42.6362507243698	8.56149612939153
Chp1_SeRP	1	IP	CET1	74	16.5187568251485	10.0113677728173
Chp1_SeRP	1	IP	MON1	59	13.1703601714022	6.80638768547917
Chp1_SeRP	1	IP	CSC1	80	17.858115486647	7.60243315736358
Chp1_SeRP	1	IP	STL1	1	0.223226443583088	0.130541779873151
Chp1_SeRP	1	IP	VHS2	54	12.0542279534868	9.19468188671758
Chp1_SeRP	1	IP	RAS1	174	38.8414011834573	41.7649475090939
Chp1_SeRP	1	IP	PAP2	94	20.9832856968103	11.9562881463306
Chp1_SeRP	1	IP	gene:YPR010C-A	1	0.223226443583088	1.01929882914652
Chp1_SeRP	1	IP	ARO2	802	179.027607753637	158.291430374568
Chp1_SeRP	1	IP	MRPL35	44	9.82196351765587	8.89670608483322
Chp1_SeRP	1	IP	YNR048W	36	8.03615196899117	6.79877493146461
Chp1_SeRP	1	IP	VPS38	51	11.3845486227375	8.6246580475284
Chp1_SeRP	1	IP	YJL127C-B	7	1.56258510508162	9.82757927724287
Chp1_SeRP	1	IP	LAM1	177	39.5110805142066	10.7163223526462
Chp1_SeRP	1	IP	gene:YPR063C	119	26.5639467863875	62.79892857302
Chp1_SeRP	1	IP	SKI3	360	80.3615196899117	18.6930727354993
Chp1_SeRP	1	IP	gene:YLR126C	91	20.313606366061	26.8698496905569
Chp1_SeRP	1	IP	MRPL17	26	5.80388753316029	6.8603871550358
Chp1_SeRP	1	IP	OTU2	38	8.48260485615734	9.18030828588457
Chp1_SeRP	1	IP	MMR1	155	34.6000987553786	23.4418013247823
Chp1_SeRP	1	IP	SNN1	5	1.11613221791544	3.61207837513087
Chp1_SeRP	1	IP	TCA17	20	4.46452887166176	9.72664242192105
Chp1_SeRP	1	IP	ATG11	59	13.1703601714022	3.72359631648352
Chp1_SeRP	1	IP	RGD2	291	64.9588950826786	30.2838671714119
Chp1_SeRP	1	IP	NIT3	92	20.5368328096441	23.44387307037
Chp1_SeRP	1	IP	gene:YDR319C	21	4.68775531524485	5.68212765484224
Chp1_SeRP	1	IP	NCS2	118	26.3407203428044	17.7737654134982
Chp1_SeRP	1	IP	ARV1	18	4.01807598449558	4.15949894875319
Chp1_SeRP	1	IP	GRE1	3	0.669679330749264	1.32086653007744
Chp1_SeRP	1	IP	gene:YLR326W	14	3.12517021016323	4.32250374849686
Chp1_SeRP	1	IP	POL30	625	139.51652723943	179.557950115097
Chp1_SeRP	1	IP	LSB5	92	20.5368328096441	19.2834110888677
Chp1_SeRP	1	IP	BUB2	14	3.12517021016323	3.39323584165389
Chp1_SeRP	1	IP	TIM11	31	6.92001975107573	23.7801366016348
Chp1_SeRP	1	IP	SGF73	52	11.6077750663206	5.88033184717354
Chp1_SeRP	1	IP	gene:YPL038W-A	1	0.223226443583088	1.16263772699525
Chp1_SeRP	1	IP	REE1	176	39.2878540706235	65.8088007883141
Chp1_SeRP	1	IP	gene:YNL011C	45	10.045189961239	7.52448686235128
Chp1_SeRP	1	IP	FMO1	14	3.12517021016323	2.40582772144975
Chp1_SeRP	1	IP	gene:YNL035C	152	33.9304194246294	29.0003584825892
Chp1_SeRP	1	IP	HRD3	54	12.0542279534868	4.81783691186521
Chp1_SeRP	1	IP	YET2	2	0.446452887166176	0.924333099722932
Chp1_SeRP	1	IP	RPL34A	629	140.409433013762	383.632330638695
Chp1_SeRP	1	IP	RIM101	167	37.2788160783757	19.850274802117
Chp1_SeRP	1	IP	MSR1	44	9.82196351765587	5.08383204847612
Chp1_SeRP	1	IP	RIB7	27	6.02711397674338	8.20015507039915
Chp1_SeRP	1	IP	RPL11A	1525	340.420326464209	648.419669455637
Chp1_SeRP	1	IP	PFK27	48	10.7148692919882	8.97392738022464
Chp1_SeRP	1	IP	ORC3	76	16.9652097123147	9.16542934214732
Chp1_SeRP	1	IP	GPN2	197	43.9756093858683	42.1222312125176
Chp1_SeRP	1	IP	ALO1	354	79.0221610284132	49.9823915423233
Chp1_SeRP	1	IP	RPS20	1900	424.130242807867	1158.8258000215
Chp1_SeRP	1	IP	BAR1	443	98.889314507308	56.0597021016485
Chp1_SeRP	1	IP	MTE1	21	4.68775531524485	5.74479818044712
Chp1_SeRP	1	IP	MEC3	31	6.92001975107573	4.85615421128121
Chp1_SeRP	1	IP	GLO2	115	25.6710410120551	31.1164133479456
Chp1_SeRP	1	IP	gene:YJL163C	9	2.00903799224779	1.2044592279663
Chp1_SeRP	1	IP	SPC110	64	14.2864923893176	5.03932712145243
Chp1_SeRP	1	IP	SGO1	34	7.58969908182499	4.28071014203327
Chp1_SeRP	1	IP	SER3	73	16.2955303815654	11.5571137457911
Chp1_SeRP	1	IP	ASI2	19	4.24130242807867	4.87506026215939
Chp1_SeRP	1	IP	PBP2	38	8.48260485615734	6.829794570175
Chp1_SeRP	1	IP	FLO10	16	3.57162309732941	1.01755643798559
Chp1_SeRP	1	IP	LIP2	36	8.03615196899117	8.14199794224029
Chp1_SeRP	1	IP	gene:YLR278C	166	37.0555896347926	9.20407094753915
Chp1_SeRP	1	IP	SGA1	155	34.6000987553786	20.9697568214416
Chp1_SeRP	1	IP	UFO1	132	29.4658905529676	14.6815598171239
Chp1_SeRP	1	IP	ENT4	26	5.80388753316029	7.80092410371006
Chp1_SeRP	1	IP	SLD7	20	4.46452887166176	5.76812515718574
Chp1_SeRP	1	IP	COQ6	71	15.8490774943992	11.006303815555
Chp1_SeRP	1	IP	ERO1	534	119.202920873369	70.4508988613292
Chp1_SeRP	1	IP	TUB2	1882	420.112166823372	305.758491137825
Chp1_SeRP	1	IP	EPT1	73	16.2955303815654	13.8567435217393
Chp1_SeRP	1	IP	ISM1	96	21.4297385839765	7.12188055299982
Chp1_SeRP	1	IP	GID7	177	39.5110805142066	17.6546382994667
Chp1_SeRP	1	IP	MNT3	64	14.2864923893176	7.5470112991641
Chp1_SeRP	1	IP	IRC13	35	7.81292552540808	24.8029381758987
Chp1_SeRP	1	IP	LAS21	60	13.3935866149853	5.37247758322715
Chp1_SeRP	1	IP	URA5	466	104.023522709719	152.751134669191
Chp1_SeRP	1	IP	APL6	259	57.8156488880198	23.7924481020658
Chp1_SeRP	1	IP	YRO2	23	5.13420820241102	4.96058763517973
Chp1_SeRP	1	IP	POL31	167	37.2788160783757	25.4636721846829
Chp1_SeRP	1	IP	CAP1	96	21.4297385839765	26.5548185675049
Chp1_SeRP	1	IP	SNQ2	452	100.898352499556	22.3920001108646
Chp1_SeRP	1	IP	RPS11B	1441	321.66930520323	682.94969257586
Chp1_SeRP	1	IP	ARC18	110	24.5549087941397	45.7260871399249
Chp1_SeRP	1	IP	gene:YKL053W	3	0.669679330749264	1.7858115486647
Chp1_SeRP	1	IP	RHO2	55	12.2774543970698	21.2045844508978
Chp1_SeRP	1	IP	YAP1802	122	27.2336261171367	15.9540867704375
Chp1_SeRP	1	IP	gene:YKR073C	2	0.446452887166176	1.3908189631345
Chp1_SeRP	1	IP	MRX6	21	4.68775531524485	2.97635258110784
Chp1_SeRP	1	IP	NUP159	481	107.371919363465	24.4973578287623
Chp1_SeRP	1	IP	BRO1	241	53.7975729035242	21.2219222499109
Chp1_SeRP	1	IP	gene:YJR149W	20	4.46452887166176	3.67450935939239
Chp1_SeRP	1	IP	ERG27	279	62.2801777596816	59.6553426816873
Chp1_SeRP	1	IP	PCL5	41	9.15228418690661	13.2641799810241
Chp1_SeRP	1	IP	ERG2	199	44.4220622730345	66.400690991083
Chp1_SeRP	1	IP	ENP2	460	102.68416404822	48.3447100038703
Chp1_SeRP	1	IP	gene:YPL039W	25	5.5806610895772	5.86820303846183
Chp1_SeRP	1	IP	DUR1,2	579	129.248110834608	23.4655248428845
Chp1_SeRP	1	IP	AVL9	266	59.3782339931014	25.87286884231
Chp1_SeRP	1	IP	AVT6	43	9.59873707407278	7.12601119084839
Chp1_SeRP	1	IP	YEL025C	299	66.7447066313433	18.7117203900598
Chp1_SeRP	1	IP	gene:YDL186W	3	0.669679330749264	0.802972818644202
Chp1_SeRP	1	IP	MKT1	2161	482.392344583053	193.498734289231
Chp1_SeRP	1	IP	ARP9	196	43.7523829422852	31.1626659133086
Chp1_SeRP	1	IP	YEN1	40	8.92905774332352	3.91625339619453
Chp1_SeRP	1	IP	MYO5	784	175.009531769141	47.8168119587817
Chp1_SeRP	1	IP	RPS26B	640	142.864923893176	396.847010814379
Chp1_SeRP	1	IP	IES3	32	7.14324619465882	9.48638272863057
Chp1_SeRP	1	IP	SPN1	82	18.3045683738132	14.8455542366693
Chp1_SeRP	1	IP	CYT1	35	7.81292552540808	8.40099518861084
Chp1_SeRP	1	IP	HRT1	35	7.81292552540808	21.3467910530275
Chp1_SeRP	1	IP	TFS1	14	3.12517021016323	4.7351063790352
Chp1_SeRP	1	IP	PRP4	25	5.5806610895772	3.9918891914
Chp1_SeRP	1	IP	ADH2	818	182.599230850966	174.402321729671
Chp1_SeRP	1	IP	RNA14	81	18.0813419302301	8.88954863826457
Chp1_SeRP	1	IP	IMA3	4	0.892905774332352	0.50446653917082
Chp1_SeRP	1	IP	REG1	201	44.8685151602007	14.73514455179
Chp1_SeRP	1	IP	gene:YNL234W	10	2.23226443583088	1.74259518800225
Chp1_SeRP	1	IP	GNA1	46	10.268416404822	21.3925341767126
Chp1_SeRP	1	IP	BRR6	16	3.57162309732941	6.01283349718756
Chp1_SeRP	1	IP	DID2	28	6.25034042032646	10.1631551550024
Chp1_SeRP	1	IP	ATG17	8	1.7858115486647	1.42409214407074
Chp1_SeRP	1	IP	SMC6	135	30.1355698837169	9.00913897868965
Chp1_SeRP	1	IP	PYK2	45	10.045189961239	6.60433265038722
Chp1_SeRP	1	IP	gene:YLR297W	1	0.223226443583088	0.572375496366892
Chp1_SeRP	1	IP	GEP5	14	3.12517021016323	3.54327688227124
Chp1_SeRP	1	IP	INO80	422	94.2015591920631	21.0741743158978
Chp1_SeRP	1	IP	ALA1	1968	439.309640971517	152.697129291455
Chp1_SeRP	1	IP	gene:YHR131C	103	22.9923236890581	9.00600222838154
Chp1_SeRP	1	IP	gene:YHR007C-A	3	0.669679330749264	3.10036727198733
Chp1_SeRP	1	IP	COA2	9	2.00903799224779	9.70549754709078
Chp1_SeRP	1	IP	CRM1	839	187.286986166211	57.5382445979142
Chp1_SeRP	1	IP	DIE2	40	8.92905774332352	5.65846498309475
Chp1_SeRP	1	IP	GCD11	1163	259.612353887131	163.896688060058
Chp1_SeRP	1	IP	ABD1	105	23.4387765762242	17.878548113062
Chp1_SeRP	1	IP	ARP2	480	107.148692919882	91.1128341155461
Chp1_SeRP	1	IP	RBG1	263	58.7085546623521	52.8905897859028
Chp1_SeRP	1	IP	MDL1	79	17.634889043064	8.4458280857586
Chp1_SeRP	1	IP	HOS1	39	8.70583129974043	6.16123941949075
Chp1_SeRP	1	IP	RNR1	4055	905.183228729422	339.401285612832
Chp1_SeRP	1	IP	MED11	22	4.91098175882794	12.4014690879493
Chp1_SeRP	1	IP	MET30	131	29.2426641093845	15.2067936086243
Chp1_SeRP	1	IP	MRPL4	22	4.91098175882794	5.1156059987791
Chp1_SeRP	1	IP	RPL4A	2576	575.031318670035	528.036105298471
Chp1_SeRP	1	IP	MHP1	280	62.5034042032646	14.8924003343495
Chp1_SeRP	1	IP	ATG16	4	0.892905774332352	1.97109442457473
Chp1_SeRP	1	IP	BPT1	94	20.9832856968103	4.48360805487399
Chp1_SeRP	1	IP	ESL1	79	17.634889043064	5.25316921151741
Chp1_SeRP	1	IP	EKI1	77	17.1884361558978	10.7093060161357
Chp1_SeRP	1	IP	gene:YJR115W	16	3.57162309732941	7.00318254378315
Chp1_SeRP	1	IP	REC107	16	3.57162309732941	3.77949534108932
Chp1_SeRP	1	IP	gene:YNL320W	39	8.70583129974043	10.1822588301058
Chp1_SeRP	1	IP	gene:YDR094W	12	2.67871732299706	7.97237298511029
Chp1_SeRP	1	IP	LEU3	90	20.0903799224779	7.54993608511008
Chp1_SeRP	1	IP	MDH1	114	25.447814568472	25.3212085258428
Chp1_SeRP	1	IP	EAF3	128	28.5729847786353	23.6923588545898
Chp1_SeRP	1	IP	SPC25	15	3.34839665374632	5.0276226032227
Chp1_SeRP	1	IP	MRPL3	46	10.268416404822	8.75397817972894
Chp1_SeRP	1	IP	gene:YBR225W	93	20.7600592532272	7.68037708221501
Chp1_SeRP	1	IP	WSC4	21	4.68775531524485	2.57852327571224
Chp1_SeRP	1	IP	RPL19A	927	206.930913201523	363.036689827233
Chp1_SeRP	1	IP	MSK1	54	12.0542279534868	6.9637365415868
Chp1_SeRP	1	IP	HOR7	49	10.9380957355713	60.7671985309517
Chp1_SeRP	1	IP	LPD1	447	99.7822202816403	66.5214801877602
Chp1_SeRP	1	IP	YRA1	297	66.2982537441771	97.354263941523
Chp1_SeRP	1	IP	ARE1	87	19.4207005917287	10.5950357838127
Chp1_SeRP	1	IP	CCT4	492	109.827410242879	69.2044172922995
Chp1_SeRP	1	IP	RPL37A	896	200.010893450447	749.104469851861
Chp1_SeRP	1	IP	gene:YNL140C	58	12.9471337278191	22.7142696979283
Chp1_SeRP	1	IP	MFA2	176	39.2878540706235	335.793624535243
Chp1_SeRP	1	IP	PRE5	247	55.1369315650227	78.2084135674081
Chp1_SeRP	1	IP	CTF18	72	16.0723039379823	7.22026232613762
Chp1_SeRP	1	IP	MDN1	2772	618.78370161232	41.9998439973067
Chp1_SeRP	1	IP	MCP2	55	12.2774543970698	7.1797978930233
Chp1_SeRP	1	IP	AAT2	628	140.186206570179	111.524428456785
Chp1_SeRP	1	IP	SMP3	26	5.80388753316029	3.74202935729226
Chp1_SeRP	1	IP	GAL10	1	0.223226443583088	0.106298306468137
Chp1_SeRP	1	IP	SEC21	751	167.643059130899	59.7019441349356
Chp1_SeRP	1	IP	APL2	151	33.7071929810463	15.4549257134554
Chp1_SeRP	1	IP	gene:YGR073C	1	0.223226443583088	0.600071084900774
Chp1_SeRP	1	IP	UBC8	16	3.57162309732941	5.43626042211478
Chp1_SeRP	1	IP	gene:YMR187C	35	7.81292552540808	6.02849191775315
Chp1_SeRP	1	IP	FTH1	83	18.5277948173963	13.253072115448
Chp1_SeRP	1	IP	DOG2	39	8.70583129974043	11.7487601885836
Chp1_SeRP	1	IP	NRG1	12	2.67871732299706	3.84873178591531
Chp1_SeRP	1	IP	RHB1	17	3.7948495409125	6.02357069986111
Chp1_SeRP	1	IP	MRPL33	13	2.90194376658014	11.1185584926442
Chp1_SeRP	1	IP	gene:YPR202W	5	1.11613221791544	1.55666975999364
Chp1_SeRP	1	IP	RPN6	180	40.1807598449558	30.7898542873225
Chp1_SeRP	1	IP	HIR3	143	31.9213814323816	6.45267463763525
Chp1_SeRP	1	IP	PRS2	132	29.4658905529676	30.7898542873225
Chp1_SeRP	1	IP	PCI8	27	6.02711397674338	4.51469211741077
Chp1_SeRP	1	IP	POP6	10	2.23226443583088	4.67979965582994
Chp1_SeRP	1	IP	ARC19	78	17.4116625994809	33.7435321695366
Chp1_SeRP	1	IP	RCO1	76	16.9652097123147	8.25557650234291
Chp1_SeRP	1	IP	TOM5	31	6.92001975107573	45.2288872619329
Chp1_SeRP	1	IP	HNT1	199	44.4220622730345	93.1280131510158
Chp1_SeRP	1	IP	SVL3	493	110.050636686462	44.4110721091454
Chp1_SeRP	1	IP	SKS1	152	33.9304194246294	22.4853674119479
Chp1_SeRP	1	IP	gene:YML007C-A	1	0.223226443583088	2.01104904128908
Chp1_SeRP	1	IP	ADE5,7	1512	337.518382697629	140.107257242685
Chp1_SeRP	1	IP	PRE2	307	68.530518180008	79.3177293750093
Chp1_SeRP	1	IP	SAN1	107	23.8852294633904	13.0306761938846
Chp1_SeRP	1	IP	UTP11	60	13.3935866149853	17.7869676161823
Chp1_SeRP	1	IP	RPF2	221	49.3330440318624	47.6647768423792
Chp1_SeRP	1	IP	ORM2	37	8.25937841257426	12.6872172236164
Chp1_SeRP	1	IP	PCL10	29	6.47356686390955	4.97201756060641
Chp1_SeRP	1	IP	GFD1	33	7.3664726382419	12.9920152349945
Chp1_SeRP	1	IP	CAD1	219	48.8865911446963	39.7451960525986
Chp1_SeRP	1	IP	LOS1	471	105.139654927634	31.8315637080334
Chp1_SeRP	1	IP	KAP104	676	150.901075862167	54.7337961052475
Chp1_SeRP	1	IP	SPO73	8	1.7858115486647	4.13382302931644
Chp1_SeRP	1	IP	DCC1	30	6.69679330749264	5.85896177383433
Chp1_SeRP	1	IP	ARR1	25	5.5806610895772	6.30583173963525
Chp1_SeRP	1	IP	PEX5	70	15.6258510508162	8.4969282494922
Chp1_SeRP	1	IP	RRT8	10	2.23226443583088	2.16935319322729
Chp1_SeRP	1	IP	GIS2	265	59.1550075495183	128.041141882074
Chp1_SeRP	1	IP	RPS17A	1095	244.432955723481	594.727386188519
Chp1_SeRP	1	IP	CAJ1	74	16.5187568251485	14.0465619261467
Chp1_SeRP	1	IP	FCY22	44	9.82196351765587	6.16570214542114
Chp1_SeRP	1	IP	SML1	342	76.3434437054161	242.360138747353
Chp1_SeRP	1	IP	ACP1	126	28.1265318914691	74.408814527696
Chp1_SeRP	1	IP	MGR3	55	12.2774543970698	8.15236015741689
Chp1_SeRP	1	IP	gene:YOL014W	2	0.446452887166176	1.19054103244314
Chp1_SeRP	1	IP	AMD1	311	69.4234239543404	28.5340830063051
Chp1_SeRP	1	IP	NCE101	11	2.45549087941397	15.1573511074936
Chp1_SeRP	1	IP	HSH155	60	13.3935866149853	4.59313669924049
Chp1_SeRP	1	IP	SEC1	169	37.7252689655419	17.344951248525
Chp1_SeRP	1	IP	gene:YDR061W	69	15.4026246072331	9.50779296742782
Chp1_SeRP	1	IP	SRF1	43	9.59873707407278	7.30497494221673
Chp1_SeRP	1	IP	gene:YLR345W	47	10.4916428484051	6.85728290745434
Chp1_SeRP	1	IP	DSC2	22	4.91098175882794	5.06809263036939
Chp1_SeRP	1	IP	LSM3	23	5.13420820241102	19.0155859348556
Chp1_SeRP	1	IP	AI3	75	16.7419832687316	13.415050696099
Chp1_SeRP	1	IP	GCN4	302	67.4143859620926	79.6860354161851
Chp1_SeRP	1	IP	LCD1	38	8.48260485615734	3.78012694124659
Chp1_SeRP	1	IP	SWM2	5	1.11613221791544	2.53091205876517
Chp1_SeRP	1	IP	TED1	124	27.6800790043029	19.4655970494395
Chp1_SeRP	1	IP	SUT1	12	2.67871732299706	2.97635258110784
Chp1_SeRP	1	IP	GDE1	202	45.0917416037838	12.2798860576753
Chp1_SeRP	1	IP	OST6	60	13.3935866149853	13.4069936085939
Chp1_SeRP	1	IP	PDB1	1184	264.300109202376	240.054595097526
Chp1_SeRP	1	IP	gene:YPR099C	1	0.223226443583088	0.625284155694924
Chp1_SeRP	1	IP	PHO8	193	43.082703611536	25.3278680843833
Chp1_SeRP	1	IP	TIR2	1	0.223226443583088	0.295273073522603
Chp1_SeRP	1	IP	DIC1	164	36.6091367476264	40.8128614800741
Chp1_SeRP	1	IP	GAL4	11	2.45549087941397	0.928001088213896
Chp1_SeRP	1	IP	FYV8	44	9.82196351765587	4.00243012129416
Chp1_SeRP	1	IP	ARG80	10	2.23226443583088	4.18027047908404
Chp1_SeRP	1	IP	FAA1	602	134.382319037019	63.90029435902
Chp1_SeRP	1	IP	PEP8	58	12.9471337278191	11.3571348489641
Chp1_SeRP	1	IP	ASH1	139	31.0284756580492	17.5599749055174
Chp1_SeRP	1	IP	gene:YPL278C	2	0.446452887166176	1.47344187183556
Chp1_SeRP	1	IP	OSM1	54	12.0542279534868	8.00413542728204
Chp1_SeRP	1	IP	MIX23	20	4.46452887166176	7.55419436829401
Chp1_SeRP	1	IP	gene:YOL057W	373	83.2634634564918	38.9810222174587
Chp1_SeRP	1	IP	RRG9	26	5.80388753316029	8.99827524520975
Chp1_SeRP	1	IP	GCV1	183	40.8504391757051	33.9571397969286
Chp1_SeRP	1	IP	GUT1	56	12.5006808406529	5.86886424443799
Chp1_SeRP	1	IP	PTH4	3	0.669679330749264	1.09963765311866
Chp1_SeRP	1	IP	HEK2	140	31.2517021016323	27.2702461619828
Chp1_SeRP	1	IP	YEA4	20	4.46452887166176	4.33870638645458
Chp1_SeRP	1	IP	DAD4	19	4.24130242807867	19.3666777537839
Chp1_SeRP	1	IP	CYC7	2	0.446452887166176	1.30541779873151
Chp1_SeRP	1	IP	TPK1	33	7.3664726382419	6.16957507390444
Chp1_SeRP	1	IP	PTC2	525	117.193882881121	84.0099518861084
Chp1_SeRP	1	IP	RVS167	229	51.1188555805272	35.2787133060919
Chp1_SeRP	1	IP	TOM1	1333	297.560849296256	30.3416793409051
Chp1_SeRP	1	IP	SIP2	31	6.92001975107573	5.54488762105427
Chp1_SeRP	1	IP	SUR1	39	8.70583129974043	7.57687667514398
Chp1_SeRP	1	IP	EXO5	70	15.6258510508162	8.88842494358143
Chp1_SeRP	1	IP	MST27	3	0.669679330749264	0.949899759928034
Chp1_SeRP	1	IP	SCO2	27	6.02711397674338	6.65244368293971
Chp1_SeRP	1	IP	KTI11	16	3.57162309732941	14.3438678607607
Chp1_SeRP	1	IP	BMT2	22	4.91098175882794	4.84317727695063
Chp1_SeRP	1	IP	gene:YIL001W	47	10.4916428484051	6.80391883813563
Chp1_SeRP	1	IP	APM2	58	12.9471337278191	7.1216357138719
Chp1_SeRP	1	IP	RSC58	75	16.7419832687316	11.0947536572111
Chp1_SeRP	1	IP	PRM9	8	1.7858115486647	1.99087129171093
Chp1_SeRP	1	IP	SLF1	25	5.5806610895772	4.15227759641161
Chp1_SeRP	1	IP	MRP17	20	4.46452887166176	11.2740628072267
Chp1_SeRP	1	IP	RNH202	40	8.92905774332352	8.47963698321322
Chp1_SeRP	1	IP	MNN4	34	7.58969908182499	2.14580126712609
Chp1_SeRP	1	IP	USA1	113	25.2245881248889	10.0216877730985
Chp1_SeRP	1	IP	gene:YLR466C-B	3	0.669679330749264	5.72375496366892
Chp1_SeRP	1	IP	RPP2B	1183	264.076882758793	793.023671948328
Chp1_SeRP	1	IP	UGX2	4	0.892905774332352	1.32872883085171
Chp1_SeRP	1	IP	MRP49	23	5.13420820241102	12.4014690879493
Chp1_SeRP	1	IP	MVP1	52	11.6077750663206	7.55714522546912
Chp1_SeRP	1	IP	SNA4	25	5.5806610895772	13.1930522212227
Chp1_SeRP	1	IP	gene:YGL176C	57	12.723907284236	7.64198635689851
Chp1_SeRP	1	IP	UBC1	98	21.8761914711426	33.7595547394176
Chp1_SeRP	1	IP	UBR2	406	90.6299360947337	16.1291931117163
Chp1_SeRP	1	IP	RSC8	143	31.9213814323816	19.0689255868468
Chp1_SeRP	1	IP	UBP5	98	21.8761914711426	9.04722558773475
Chp1_SeRP	1	IP	GYP5	79	17.634889043064	6.56792888009831
Chp1_SeRP	1	IP	LST4	217	48.4401382575301	19.4773374577926
Chp1_SeRP	1	IP	RPS13	1968	439.309640971517	963.398335463854
Chp1_SeRP	1	IP	SCW4	810	180.813419302301	155.739379244015
Chp1_SeRP	1	IP	gene:YHR078W	83	18.5277948173963	11.1680499200701
Chp1_SeRP	1	IP	gene:YHR218W	7	1.56258510508162	0.862353810751444
Chp1_SeRP	1	IP	PRP6	86	19.1974741481456	7.11017561042428
Chp1_SeRP	1	IP	HAL9	53	11.8310015099037	3.82508939861095
Chp1_SeRP	1	IP	SSA3	44	9.82196351765587	5.03690436802865
Chp1_SeRP	1	IP	DUT1	48	10.7148692919882	24.132588495469
Chp1_SeRP	1	IP	gene:YDL162C	1	0.223226443583088	0.625284155694924
Chp1_SeRP	1	IP	AI5_ALPHA	112	25.0013616813059	13.2072697735372
Chp1_SeRP	1	IP	GPM3	68	15.17939816365	16.6440769338267
Chp1_SeRP	1	IP	OKP1	13	2.90194376658014	2.37669432152346
Chp1_SeRP	1	IP	gene:YLR361C-A	16	3.57162309732941	12.0256669943751
Chp1_SeRP	1	IP	SQT1	337	75.2273114875007	58.0457650366517
Chp1_SeRP	1	IP	MSM1	29	6.47356686390955	3.74627712031803
Chp1_SeRP	1	IP	SSU72	24	5.35743464599411	8.62710893074736
Chp1_SeRP	1	IP	CTF3	40	8.92905774332352	4.05497626853929
Chp1_SeRP	1	IP	gene:YNR040W	17	3.7948495409125	4.92198384035343
Chp1_SeRP	1	IP	MIM1	38	8.48260485615734	24.8029381758987
Chp1_SeRP	1	IP	AGE2	42	9.3755106304897	10.4520742814824
Chp1_SeRP	1	IP	PLB2	154	34.3768723117956	16.2078605901912
Chp1_SeRP	1	IP	APT2	25	5.5806610895772	10.2209910065516
Chp1_SeRP	1	IP	TRM44	73	16.2955303815654	9.56310468401727
Chp1_SeRP	1	IP	QRI5	22	4.91098175882794	14.6160171393689
Chp1_SeRP	1	IP	NOP15	97	21.6529650275595	32.659072439758
Chp1_SeRP	1	IP	CTR9	435	97.1035029586433	30.0258203335322
Chp1_SeRP	1	IP	ARF2	343	76.5666701489992	140.231996609889
Chp1_SeRP	1	IP	BUD4	491	109.604183799296	25.2311656996538
Chp1_SeRP	1	IP	gene:YAL068W-A	1	0.223226443583088	0.875397817972894
Chp1_SeRP	1	IP	NOP13	133	29.6891169965507	24.4959711192663
Chp1_SeRP	1	IP	POL4	7	1.56258510508162	0.89341629793117
Chp1_SeRP	1	IP	IZH2	65	14.5097188329007	15.2093488814473
Chp1_SeRP	1	IP	ERP6	47	10.4916428484051	16.1161948516208
Chp1_SeRP	1	IP	NUT2	16	3.57162309732941	7.53506982558947
Chp1_SeRP	1	IP	VPS29	88	19.6439270353117	23.1377232453613
Chp1_SeRP	1	IP	RPL15A	2523	563.200317160131	915.772873431108
Chp1_SeRP	1	IP	AFB1	8	1.7858115486647	2.64564673876253
Chp1_SeRP	1	IP	ENT3	93	20.7600592532272	16.9193636945617
Chp1_SeRP	1	IP	gene:YKL018C-A	25	5.5806610895772	18.602203631924
Chp1_SeRP	1	IP	gene:YIL163C	1	0.223226443583088	0.630583173963525
Chp1_SeRP	1	IP	HLR1	57	12.723907284236	10.0030717643365
Chp1_SeRP	1	IP	OCH1	56	12.5006808406529	8.66298048555296
Chp1_SeRP	1	IP	HIT1	9	2.00903799224779	4.0586626106016
Chp1_SeRP	1	IP	gene:YGL109W	2	0.446452887166176	1.37794100977215
Chp1_SeRP	1	IP	FRM2	1	0.223226443583088	0.383550590348948
Chp1_SeRP	1	IP	SNF1	404	90.1834832075676	47.4150805507716
Chp1_SeRP	1	IP	REB1	119	26.5639467863875	10.918186102091
Chp1_SeRP	1	IP	LYS12	590	131.703601714022	118.013980030486
Chp1_SeRP	1	IP	RGA1	548	122.328091083532	40.4524110725966
Chp1_SeRP	1	IP	gene:YHR180W-A	2584	576.817130218699	3152.00617605847
Chp1_SeRP	1	IP	TRM112	133	29.6891169965507	72.7674436189968
Chp1_SeRP	1	IP	ISN1	92	20.5368328096441	15.1787382185101
Chp1_SeRP	1	IP	ELO1	155	34.6000987553786	37.0847789446716
Chp1_SeRP	1	IP	COR1	105	23.4387765762242	17.0587893567862
Chp1_SeRP	1	IP	HAP3	8	1.7858115486647	4.10531390497633
Chp1_SeRP	1	IP	gene:YDR366C	1	0.223226443583088	0.559464770884932
Chp1_SeRP	1	IP	PCA1	81	18.0813419302301	4.95243547801428
Chp1_SeRP	1	IP	HPC2	51	11.3845486227375	6.06205996950878
Chp1_SeRP	1	IP	TCD1	137	30.5820227708831	23.7069943960334
Chp1_SeRP	1	IP	TMA20	117	26.1174938992213	47.8342379106617
Chp1_SeRP	1	IP	FSF1	208	46.4311002652823	47.1860775053682
Chp1_SeRP	1	IP	NNK1	45	10.045189961239	3.60430210306385
Chp1_SeRP	1	IP	DBP8	132	29.4658905529676	22.7360266612404
Chp1_SeRP	1	IP	RIM13	47	10.4916428484051	4.80386577307928
Chp1_SeRP	1	IP	PUF2	192	42.8594771679529	13.2774092837524
Chp1_SeRP	1	IP	VMA2	3009	671.688368741512	432.23189751706
Chp1_SeRP	1	IP	STP3	84	18.7510212609794	18.1695942451351
Chp1_SeRP	1	IP	CFD1	31	6.92001975107573	7.84582738217203
Chp1_SeRP	1	IP	SKI7	91	20.313606366061	9.05240925403788
Chp1_SeRP	1	IP	CRZ1	96	21.4297385839765	10.5202447638569
Chp1_SeRP	1	IP	YOS1	56	12.5006808406529	48.4522513203602
Chp1_SeRP	1	IP	TEX1	75	16.7419832687316	13.1930522212227
Chp1_SeRP	1	IP	CTF19	18	4.01807598449558	3.61988827432035
Chp1_SeRP	1	IP	ARL1	195	43.5291564987022	78.8571675701126
Chp1_SeRP	1	IP	YKE2	35	7.81292552540808	22.6461609432118
Chp1_SeRP	1	IP	TRX2	247	55.1369315650227	175.037877984199
Chp1_SeRP	1	IP	MET3	42	9.3755106304897	6.10384806672506
Chp1_SeRP	1	IP	FLR1	24	5.35743464599411	3.25284435093753
Chp1_SeRP	1	IP	MCM1	79	17.634889043064	20.4818688072752
Chp1_SeRP	1	IP	RFA3	37	8.25937841257426	22.3831393294695
Chp1_SeRP	1	IP	PEX18	1	0.223226443583088	0.262002868055268
Chp1_SeRP	1	IP	NRG2	31	6.92001975107573	10.4374355219845
Chp1_SeRP	1	IP	RRD2	21	4.68775531524485	4.35260474953096
Chp1_SeRP	1	IP	gene:YAR029W	1	0.223226443583088	0.992117527035947
Chp1_SeRP	1	IP	VTC3	1189	265.416241420292	105.827847456257
Chp1_SeRP	1	IP	MRS2	19	4.24130242807867	3.00162946077755
Chp1_SeRP	1	IP	CTK2	106	23.6620030198073	24.3436245059746
Chp1_SeRP	1	IP	gene:YEL045C	11	2.45549087941397	5.76406309721589
Chp1_SeRP	1	IP	SFK1	11	2.45549087941397	2.31213830453293
Chp1_SeRP	1	IP	RCF3	15	3.34839665374632	9.22423320591273
Chp1_SeRP	1	IP	DUS1	93	20.7600592532272	16.3208012997069
Chp1_SeRP	1	IP	gene:YNR066C	15	3.34839665374632	2.554078301866
Chp1_SeRP	1	IP	CYC2	30	6.69679330749264	6.08246440280894
Chp1_SeRP	1	IP	OMA1	38	8.48260485615734	8.1720663354117
Chp1_SeRP	1	IP	SCT1	107	23.8852294633904	10.4759778348204
Chp1_SeRP	1	IP	RIM8	14	3.12517021016323	1.9184593064231
Chp1_SeRP	1	IP	CSM2	9	2.00903799224779	3.12934266705264
Chp1_SeRP	1	IP	PHS1	61	13.6168130585684	20.8208150742636
Chp1_SeRP	1	IP	COA1	40	8.92905774332352	15.0320837429689
Chp1_SeRP	1	IP	RPC19	74	16.5187568251485	38.5052606646818
Chp1_SeRP	1	IP	gene:YMR178W	151	33.7071929810463	40.8572036133894
Chp1_SeRP	1	IP	GUS1	1418	316.535097000819	148.817629055392
Chp1_SeRP	1	IP	ENT5	87	19.4207005917287	15.7125409318193
Chp1_SeRP	1	IP	MAN2	1	0.223226443583088	0.147930048762815
Chp1_SeRP	1	IP	CAB4	141	31.4749285452154	34.2864145372717
Chp1_SeRP	1	IP	gene:YOL107W	17	3.7948495409125	3.68790042848639
Chp1_SeRP	1	IP	HIS6	99	22.0994179147257	28.1163077795493
Chp1_SeRP	1	IP	RPN4	241	53.7975729035242	33.7077524458172
Chp1_SeRP	1	IP	ECM4	22	4.91098175882794	4.41238253263966
Chp1_SeRP	1	IP	ERG13	1782	397.789522465063	269.505096521045
Chp1_SeRP	1	IP	FMP41	80	17.858115486647	22.8950198546757
Chp1_SeRP	1	IP	PEX28	24	5.35743464599411	3.07898542873225
Chp1_SeRP	1	IP	KAR1	19	4.24130242807867	3.2575287466042
Chp1_SeRP	1	IP	FMP10	36	8.03615196899117	10.9335400938655
Chp1_SeRP	1	IP	gene:YLR125W	3	0.669679330749264	1.62939009914663
Chp1_SeRP	1	IP	gene:YKL223W	1	0.223226443583088	0.670349680429694
Chp1_SeRP	1	IP	YAT2	27	6.02711397674338	2.17428354139371
Chp1_SeRP	1	IP	PDP3	37	8.25937841257426	9.02664307385165
Chp1_SeRP	1	IP	PIC2	18	4.01807598449558	4.449696549829
Chp1_SeRP	1	IP	AZR1	2	0.446452887166176	0.242373988689564
Chp1_SeRP	1	IP	PSY2	140	31.2517021016323	12.1271641837921
Chp1_SeRP	1	IP	FUB1	14	3.12517021016323	4.15029244377587
Chp1_SeRP	1	IP	TMA22	112	25.0013616813059	41.8783277743817
Chp1_SeRP	1	IP	gene:YDR396W	1	0.223226443583088	0.445561763638898
Chp1_SeRP	1	IP	SSF1	91	20.313606366061	14.9145421189875
Chp1_SeRP	1	IP	MET7	113	25.2245881248889	15.3154754856642
Chp1_SeRP	1	IP	XBP1	11	2.45549087941397	1.26311259229114
Chp1_SeRP	1	IP	LYS9	331	73.8879528260021	55.0991445384058
Chp1_SeRP	1	IP	SAS3	131	29.2426641093845	11.7158109412598
Chp1_SeRP	1	IP	gene:YDR090C	21	4.68775531524485	5.02438940540712
Chp1_SeRP	1	IP	GEP7	12	2.67871732299706	3.10036727198733
Chp1_SeRP	1	IP	ATR1	26	5.80388753316029	3.5628529976429
Chp1_SeRP	1	IP	TAF11	25	5.5806610895772	5.3608655999781
Chp1_SeRP	1	IP	RDR1	20	4.46452887166176	2.72061479077499
Chp1_SeRP	1	IP	PCP1	21	4.68775531524485	4.5031271039816
Chp1_SeRP	1	IP	ECT1	155	34.6000987553786	35.5968094191138
Chp1_SeRP	1	IP	SYF1	66	14.7329452764838	5.71044390561388
Chp1_SeRP	1	IP	RPS12	1780	397.343069577897	919.775624022909
Chp1_SeRP	1	IP	HXT6	2	0.446452887166176	0.260626320587377
Chp1_SeRP	1	IP	THI74	4	0.892905774332352	0.802251369570846
Chp1_SeRP	1	IP	CPT1	120	26.7871732299706	22.662583104882
Chp1_SeRP	1	IP	HST3	135	30.1355698837169	22.4222990206227
Chp1_SeRP	1	IP	TCM62	35	7.81292552540808	4.54504102699714
Chp1_SeRP	1	IP	AGC1	55	12.2774543970698	4.53209833778879
Chp1_SeRP	1	IP	SDS23	196	43.7523829422852	27.6214538777053
Chp1_SeRP	1	IP	gene:YPR117W	150	33.4839665374632	4.48245870648771
Chp1_SeRP	1	IP	POL5	358	79.9150668027455	26.0394482902397
Chp1_SeRP	1	IP	Q0182	33	7.3664726382419	18.1888213289924
Chp1_SeRP	1	IP	PPQ1	90	20.0903799224779	12.1759878318048
Chp1_SeRP	1	IP	gene:YDL211C	23	5.13420820241102	4.58821108347723
Chp1_SeRP	1	IP	NAB6	218	48.6633647011132	14.2917370634694
Chp1_SeRP	1	IP	YJL045W	4	0.892905774332352	0.468716941906747
Chp1_SeRP	1	IP	NIP7	81	18.0813419302301	33.1160108612273
Chp1_SeRP	1	IP	RIM2	32	7.14324619465882	6.29915890181553
Chp1_SeRP	1	IP	gene:YIL108W	323	72.1021412773374	34.4821335616152
Chp1_SeRP	1	IP	PEX21	21	4.68775531524485	5.40686887571493
Chp1_SeRP	1	IP	ARE2	85	18.9742477045625	9.83631296244815
Chp1_SeRP	1	IP	PDC6	18	4.01807598449558	2.37474939982009
Chp1_SeRP	1	IP	PCK1	8	1.7858115486647	1.08231002949376
Chp1_SeRP	1	IP	GLN1	1574	351.358422199781	315.685913926128
Chp1_SeRP	1	IP	YND1	132	29.4658905529676	15.5657108045259
Chp1_SeRP	1	IP	SPO20	3	0.669679330749264	0.56087046126404
Chp1_SeRP	1	IP	FUR1	374	83.4866899000749	128.243763287365
Chp1_SeRP	1	IP	VPS75	76	16.9652097123147	21.3398864305845
Chp1_SeRP	1	IP	gene:YPR050C	1	0.223226443583088	0.53919430817171
Chp1_SeRP	1	IP	MRX12	63	14.0632659457345	9.01491406777855
Chp1_SeRP	1	IP	MRS4	51	11.3845486227375	12.4421296423361
Chp1_SeRP	1	IP	YPK9	110	24.5549087941397	5.55666639378585
Chp1_SeRP	1	IP	VHR2	147	32.8142872067139	21.6167899912476
Chp1_SeRP	1	IP	RFC4	53	11.8310015099037	12.1718122529873
Chp1_SeRP	1	IP	SPC42	42	9.3755106304897	8.58563244550339
Chp1_SeRP	1	IP	FUS3	135	30.1355698837169	28.3762428283586
Chp1_SeRP	1	IP	HEM15	259	57.8156488880198	48.9134085347037
Chp1_SeRP	1	IP	TOP3	34	7.58969908182499	3.85068446566463
Chp1_SeRP	1	IP	YCK1	303	67.6376124056757	41.8290738439553
Chp1_SeRP	1	IP	RPS27A	338	75.4505379310837	303.014208558569
Chp1_SeRP	1	IP	MCM6	206	45.9846473781161	15.0571864368422
Chp1_SeRP	1	IP	RNA1	331	73.8879528260021	60.3659745310475
Chp1_SeRP	1	IP	EMP70	305	68.0840652928418	33.974084477466
Chp1_SeRP	1	IP	MAM33	66	14.7329452764838	18.3931901079698
Chp1_SeRP	1	IP	ESP1	243	54.2440257906904	11.0860465544023
Chp1_SeRP	1	IP	PMD1	355	79.2453874719962	15.0599368057766
Chp1_SeRP	1	IP	NNF1	7	1.56258510508162	2.57852327571224
Chp1_SeRP	1	IP	TIF34	660	147.329452764838	141.120165483561
Chp1_SeRP	1	IP	TFB4	34	7.58969908182499	7.46283095558013
Chp1_SeRP	1	IP	OSW7	34	7.58969908182499	4.9508800272831
Chp1_SeRP	1	IP	GNT1	50	11.1613221791544	7.56187139509106
Chp1_SeRP	1	IP	RPN8	276	61.6104984289323	60.5806277570622
Chp1_SeRP	1	IP	DDR48	224	50.0027233626117	38.6718664830717
Chp1_SeRP	1	IP	SNC2	55	12.2774543970698	35.2800413708903
Chp1_SeRP	1	IP	IMD1	60	13.3935866149853	11.0508140387667
Chp1_SeRP	1	IP	MET2	33	7.3664726382419	5.04207572774942
Chp1_SeRP	1	IP	APP1	106	23.6620030198073	13.4138339114554
Chp1_SeRP	1	IP	MTR3	53	11.8310015099037	15.7118213942944
Chp1_SeRP	1	IP	MAM3	106	23.6620030198073	11.156059886755
Chp1_SeRP	1	IP	YIL014C-A	8	1.7858115486647	5.66924301163398
Chp1_SeRP	1	IP	PRP39	36	8.03615196899117	4.25193225872549
Chp1_SeRP	1	IP	ELP4	58	12.9471337278191	9.44356945865726
Chp1_SeRP	1	IP	SFB2	206	45.9846473781161	17.4780111661407
Chp1_SeRP	1	IP	PGA3	174	38.8414011834573	41.3646444978246
Chp1_SeRP	1	IP	GPI13	102	22.769097245475	7.45550008037819
Chp1_SeRP	1	IP	FYV5	1	0.223226443583088	0.486332121096052
Chp1_SeRP	1	IP	MAC1	30	6.69679330749264	5.34034554026526
Chp1_SeRP	1	IP	RPL16A	975	217.645782493511	362.742970822518
Chp1_SeRP	1	IP	SEH1	210	46.8775531524485	44.6452887166176
Chp1_SeRP	1	IP	PRI2	68	15.17939816365	9.56483816235034
Chp1_SeRP	1	IP	PIN2	18	4.01807598449558	4.73271611836936
Chp1_SeRP	1	IP	SNX3	29	6.47356686390955	13.2383780448048
Chp1_SeRP	1	IP	SHM2	2010	448.685151602007	318.216419575891
Chp1_SeRP	1	IP	LRE1	57	12.723907284236	7.26250415766896
Chp1_SeRP	1	IP	gene:YPL277C	13	2.90194376658014	1.98220202635256
Chp1_SeRP	1	IP	RGT1	212	47.3240060396147	13.4711090349031
Chp1_SeRP	1	IP	BRR1	17	3.7948495409125	3.69868376307261
Chp1_SeRP	1	IP	QCR7	43	9.59873707407278	24.9967111303979
Chp1_SeRP	1	IP	TEL1	161	35.9394574168772	4.29692221626939
Chp1_SeRP	1	IP	MAS2	195	43.5291564987022	30.0408257409953
Chp1_SeRP	1	IP	MED1	89	19.8671534788948	11.679690463783
Chp1_SeRP	1	IP	PLP1	39	8.70583129974043	12.5625271280526
Chp1_SeRP	1	IP	YPR089W	151	33.7071929810463	12.6386175406998
Chp1_SeRP	1	IP	RPA14	66	14.7329452764838	35.5868243393329
Chp1_SeRP	1	IP	ERG5	168	37.5020425219588	23.1923577748663
Chp1_SeRP	1	IP	gene:YGL140C	130	29.0194376658014	7.92880810541023
Chp1_SeRP	1	IP	YPQ2	41	9.15228418690661	9.59358929445137
Chp1_SeRP	1	IP	RPN14	33	7.3664726382419	5.87438009429179
Chp1_SeRP	1	IP	PSR1	94	20.9832856968103	16.3421228168304
Chp1_SeRP	1	IP	RAT1	411	91.7460683126492	30.3694367138859
Chp1_SeRP	1	IP	UGA2	38	8.48260485615734	5.67778102821777
Chp1_SeRP	1	IP	gene:YPR148C	172	38.3949482962911	29.3539360063388
Chp1_SeRP	1	IP	HNM1	146	32.5910607631308	19.2618562429851
Chp1_SeRP	1	IP	CCZ1	91	20.313606366061	9.60454201705012
Chp1_SeRP	1	IP	EGO2	12	2.67871732299706	11.7487601885836
Chp1_SeRP	1	IP	SMP1	39	8.70583129974043	6.40605687986787
Chp1_SeRP	1	IP	MRI1	216	48.216911813947	39.0104464514134
Chp1_SeRP	1	IP	ERV29	124	27.6800790043029	29.6678231557373
Chp1_SeRP	1	IP	ASP3-4	177	39.5110805142066	36.2819839432567
Chp1_SeRP	1	IP	IRA2	692	154.472698959497	16.7178245627161
Chp1_SeRP	1	IP	gene:YER087C-A	1	0.223226443583088	0.404395731128783
Chp1_SeRP	1	IP	gene:YIL161W	17	3.7948495409125	5.35995697868997
Chp1_SeRP	1	IP	YNG1	13	2.90194376658014	4.3968844948184
Chp1_SeRP	1	IP	PRM10	4	0.892905774332352	0.775091817996833
Chp1_SeRP	1	IP	SEA4	201	44.8685151602007	14.394775476484
Chp1_SeRP	1	IP	IES1	85	18.9742477045625	9.12662227251683
Chp1_SeRP	1	IP	gene:YPR170C	1	0.223226443583088	0.664364415425857
Chp1_SeRP	1	IP	YIP3	89	19.8671534788948	37.4146016551692
Chp1_SeRP	1	IP	MKK1	102	22.769097245475	14.9110001607564
Chp1_SeRP	1	IP	gene:YMR087W	23	5.13420820241102	6.00492187416494
Chp1_SeRP	1	IP	COG4	120	26.7871732299706	10.3585356651085
Chp1_SeRP	1	IP	RPD3	231	51.5653084676933	39.6046916034511
Chp1_SeRP	1	IP	GAC1	3	0.669679330749264	0.281141616603385
Chp1_SeRP	1	IP	RKM4	121	27.0103996735536	18.1888213289924
Chp1_SeRP	1	IP	SIT4	144	32.1446078759647	34.3425297820135
Chp1_SeRP	1	IP	OAC1	376	83.9331427872411	86.0852746535806
Chp1_SeRP	1	IP	MET22	84	18.7510212609794	17.4590514534259
Chp1_SeRP	1	IP	gene:YBR285W	1	0.223226443583088	0.513164238122041
Chp1_SeRP	1	IP	AIF1	55	12.2774543970698	10.7981129261828
Chp1_SeRP	1	IP	gene:YER039C-A	3	0.669679330749264	3.05789648743956
Chp1_SeRP	1	IP	NOP2	373	83.2634634564918	44.8376216782401
Chp1_SeRP	1	IP	LIN1	9	2.00903799224779	1.96386900512981
Chp1_SeRP	1	IP	RPS22B	279	62.2801777596816	158.473734757459
Chp1_SeRP	1	IP	VHS1	34	7.58969908182499	5.4759733635101
Chp1_SeRP	1	IP	RPL2B	1728	385.735294511576	504.229143152387
Chp1_SeRP	1	IP	gene:YAL069W	1	0.223226443583088	0.708655376454248
Chp1_SeRP	1	IP	AIM25	21	4.68775531524485	4.76397897890737
Chp1_SeRP	1	IP	GTT3	55	12.2774543970698	12.1079431923766
Chp1_SeRP	1	IP	IST3	4	0.892905774332352	1.99755206785761
Chp1_SeRP	1	IP	KRE1	111	24.7781352377228	26.3037529062874
Chp1_SeRP	1	IP	LYS21	812	181.259872189467	137.006706114488
Chp1_SeRP	1	IP	DSK2	242	54.0207993471073	48.1468799885092
Chp1_SeRP	1	IP	ACC1	5475	1222.16477861741	182.35821823596
Chp1_SeRP	1	IP	gene:YOR131C	32	7.14324619465882	10.8725208442296
Chp1_SeRP	1	IP	gene:YGL088W	959	214.074159396181	584.902074852955
Chp1_SeRP	1	IP	IAH1	25	5.5806610895772	7.7833487999682
Chp1_SeRP	1	IP	COX4	56	12.5006808406529	26.7108564971216
Chp1_SeRP	1	IP	gene:YML037C	12	2.67871732299706	2.61849200683974
Chp1_SeRP	1	IP	gene:YDL183C	13	2.90194376658014	3.01344108679143
Chp1_SeRP	1	IP	RTR1	16	3.57162309732941	5.24467415173188
Chp1_SeRP	1	IP	CIT2	157	35.0465516425448	25.3409628651806
Chp1_SeRP	1	IP	BUB1	46	10.268416404822	3.34912472433857
Chp1_SeRP	1	IP	BAG7	2	0.446452887166176	0.362969826964371
Chp1_SeRP	1	IP	ALG12	79	17.634889043064	10.6490875863913
Chp1_SeRP	1	IP	GAS3	286	63.8427628647632	40.535087533183
Chp1_SeRP	1	IP	SME1	23	5.13420820241102	18.0147656224948
Chp1_SeRP	1	IP	SKN7	110	24.5549087941397	13.1379929342641
Chp1_SeRP	1	IP	ARP3	454	101.344805386722	75.0702262123866
Chp1_SeRP	1	IP	GRX7	41	9.15228418690661	14.9547127237036
Chp1_SeRP	1	IP	LIF1	18	4.01807598449558	3.17383569075481
Chp1_SeRP	1	IP	SLX5	31	6.92001975107573	3.7204407263848
Chp1_SeRP	1	IP	CIN1	53	11.8310015099037	3.8853863743526
Chp1_SeRP	1	IP	MRPL31	33	7.3664726382419	18.602203631924
Chp1_SeRP	1	IP	TBS1	81	18.0813419302301	5.50421367739121
Chp1_SeRP	1	IP	ASR1	29	6.47356686390955	7.46662844741586
Chp1_SeRP	1	IP	BI3	47	10.4916428484051	6.75137892432763
Chp1_SeRP	1	IP	MPH2	3	0.669679330749264	0.365944989480472
Chp1_SeRP	1	IP	YHK8	6	1.33935866149853	0.86689881003141
Chp1_SeRP	1	IP	CEF1	10	2.23226443583088	1.25903239471567
Chp1_SeRP	1	IP	AAT1	122	27.2336261171367	20.0837950716348
Chp1_SeRP	1	IP	IML2	142	31.6981549887985	14.4344968072853
Chp1_SeRP	1	IP	gene:YBR096W	83	18.5277948173963	26.7356346571375
Chp1_SeRP	1	IP	TIF6	437	97.5499558458094	132.181511986192
Chp1_SeRP	1	IP	TVP18	49	10.9380957355713	21.7025709039113
Chp1_SeRP	1	IP	DFG5	75	16.7419832687316	12.1583030274013
Chp1_SeRP	1	IP	gene:YNR068C	16	3.57162309732941	4.36095616279537
Chp1_SeRP	1	IP	OXR1	14	3.12517021016323	3.80191023134213
Chp1_SeRP	1	IP	ARC15	76	16.9652097123147	36.4843219619671
Chp1_SeRP	1	IP	SEC63	221	49.3330440318624	24.7655843533446
Chp1_SeRP	1	IP	PUP3	200	44.6452887166176	72.2415675026175
Chp1_SeRP	1	IP	ABZ2	73	16.2955303815654	14.4849158947248
Chp1_SeRP	1	IP	FAR10	21	4.68775531524485	3.26218184776955
Chp1_SeRP	1	IP	THO1	60	13.3935866149853	20.3859765829304
Chp1_SeRP	1	IP	IXR1	92	20.5368328096441	11.4475099273378
Chp1_SeRP	1	IP	EXG1	454	101.344805386722	75.2374204801202
Chp1_SeRP	1	IP	gene:YGR016W	3	0.669679330749264	1.16872483551355
Chp1_SeRP	1	IP	IZH3	93	20.7600592532272	12.7206245424186
Chp1_SeRP	1	IP	MSS18	14	3.12517021016323	3.87257770776113
Chp1_SeRP	1	IP	SST2	355	79.2453874719962	37.7898843452533
Chp1_SeRP	1	IP	gene:YJL218W	13	2.90194376658014	4.91022633939111
Chp1_SeRP	1	IP	GAL2	2	0.446452887166176	0.258813267922421
Chp1_SeRP	1	IP	PRI1	65	14.5097188329007	11.796519376342
Chp1_SeRP	1	IP	HPM1	106	23.6620030198073	20.865963862264
Chp1_SeRP	1	IP	MSS2	14	3.12517021016323	2.959441486897
Chp1_SeRP	1	IP	HEM14	62	13.8400395021515	8.54323426058732
Chp1_SeRP	1	IP	VAB2	13	2.90194376658014	3.41807275215565
Chp1_SeRP	1	IP	TRS23	49	10.9380957355713	16.5728723266232
Chp1_SeRP	1	IP	AGE1	76	16.9652097123147	11.7082192631571
Chp1_SeRP	1	IP	STU2	79	17.634889043064	6.6122568590416
Chp1_SeRP	1	IP	GPD1	306	68.3072917364249	58.0844317486607
Chp1_SeRP	1	IP	RSM23	45	10.045189961239	7.42438282427122
Chp1_SeRP	1	IP	gene:YDR210W	38	8.48260485615734	37.204407263848
Chp1_SeRP	1	IP	MGL2	40	8.92905774332352	6.61411684690631
Chp1_SeRP	1	IP	gene:YNR063W	31	6.92001975107573	3.79387047756345
Chp1_SeRP	1	IP	SQS1	69	15.4026246072331	6.68516693022269
Chp1_SeRP	1	IP	TOP2	600	133.935866149853	31.2423294028115
Chp1_SeRP	1	IP	ATP12	32	7.14324619465882	7.30393271437507
Chp1_SeRP	1	IP	MDM36	34	7.58969908182499	4.36189602403735
Chp1_SeRP	1	IP	gene:YDL177C	13	2.90194376658014	5.65681046116987
Chp1_SeRP	1	IP	CHM7	24	5.35743464599411	3.95967083961132
Chp1_SeRP	1	IP	PFA4	18	4.01807598449558	3.53392786675073
Chp1_SeRP	1	IP	PER33	45	10.045189961239	12.2204257435997
Chp1_SeRP	1	IP	MBF1	387	86.3886336666551	189.44875804091
Chp1_SeRP	1	IP	gene:YDR278C	5560	1241.13902632197	3902.95291296217
Chp1_SeRP	1	IP	SHM1	985	219.878046929342	149.272265396702
Chp1_SeRP	1	IP	RBL2	40	8.92905774332352	27.8163792626901
Chp1_SeRP	1	IP	HMF1	140	31.2517021016323	80.1325694913649
Chp1_SeRP	1	IP	SKG6	189	42.1897978372036	19.1336951642647
Chp1_SeRP	1	IP	MBA1	28	6.25034042032646	7.46755127876519
Chp1_SeRP	1	IP	gene:YJR142W	94	20.9832856968103	20.3919200163365
Chp1_SeRP	1	IP	YAR1	97	21.6529650275595	35.9087313889876
Chp1_SeRP	1	IP	ATX1	31	6.92001975107573	31.1712601399808
Chp1_SeRP	1	IP	GPI15	24	5.35743464599411	7.76439803767263
Chp1_SeRP	1	IP	THO2	304	67.8608388492588	14.1553689714766
Chp1_SeRP	1	IP	TMT1	41	9.15228418690661	10.1692046521185
Chp1_SeRP	1	IP	ILV5	3171	707.851052601972	595.834219361929
Chp1_SeRP	1	IP	gene:YIR014W	6	1.33935866149853	1.8372546796962
Chp1_SeRP	1	IP	CPA2	1779	397.119843134314	118.296050978348
Chp1_SeRP	1	IP	TLG1	24	5.35743464599411	7.93694021628757
Chp1_SeRP	1	IP	RPL27A	1295	289.078244440099	703.353392798294
Chp1_SeRP	1	IP	NPR1	109	24.3316823505566	10.2535534557761
Chp1_SeRP	1	IP	AEP3	6	1.33935866149853	0.735507227621377
Chp1_SeRP	1	IP	VPS52	58	12.9471337278191	6.72229165515011
Chp1_SeRP	1	IP	TVP15	31	6.92001975107573	16.0185642386012
Chp1_SeRP	1	IP	HSM3	81	18.0813419302301	12.530382488032
Chp1_SeRP	1	IP	MSE1	10	2.23226443583088	1.38563900424015
Chp1_SeRP	1	IP	DPH2	425	94.8712385228124	59.1098059332164
Chp1_SeRP	1	IP	GIR2	119	26.5639467863875	33.2881538676535
Chp1_SeRP	1	IP	APL1	109	24.3316823505566	11.5699868523807
Chp1_SeRP	1	IP	SOH1	19	4.24130242807867	11.0450584064549
Chp1_SeRP	1	IP	SEG2	61	13.6168130585684	4.00612328878151
Chp1_SeRP	1	IP	ATG19	71	15.8490774943992	12.6995813256404
Chp1_SeRP	1	IP	TMA46	122	27.2336261171367	26.2366340242165
Chp1_SeRP	1	IP	YPP1	168	37.5020425219588	15.2820059176686
Chp1_SeRP	1	IP	TEA1	68	15.17939816365	6.6576307735307
Chp1_SeRP	1	IP	MRPL36	22	4.91098175882794	9.1965950539849
Chp1_SeRP	1	IP	SEC16	666	148.668811426337	22.5666076846291
Chp1_SeRP	1	IP	BOI1	279	62.2801777596816	21.1621399115466
Chp1_SeRP	1	IP	TIM44	87	19.4207005917287	14.9851084812721
Chp1_SeRP	1	IP	HSV2	55	12.2774543970698	9.11466547666655
Chp1_SeRP	1	IP	ATG4	41	9.15228418690661	6.16315433461725
Chp1_SeRP	1	IP	gene:YPR139C	62	13.8400395021515	15.3267325605221
Chp1_SeRP	1	IP	ERV46	277	61.8337248725154	49.5462539042591
Chp1_SeRP	1	IP	SRB7	30	6.69679330749264	15.8316626654672
Chp1_SeRP	1	IP	STI1	970	216.529650275595	122.333135748924
Chp1_SeRP	1	IP	RPS16B	812	181.259872189467	419.583037475619
Chp1_SeRP	1	IP	MUP3	13	2.90194376658014	1.76839961400374
Chp1_SeRP	1	IP	RBA50	76	16.9652097123147	12.8524316002384
Chp1_SeRP	1	IP	MMS22	55	12.2774543970698	2.81270432922562
Chp1_SeRP	1	IP	MED4	10	2.23226443583088	2.61083559746302
Chp1_SeRP	1	IP	HXT17	1	0.223226443583088	0.131697016863179
Chp1_SeRP	1	IP	SEC9	59	13.1703601714022	6.73331297106452
Chp1_SeRP	1	IP	RAD26	57	12.723907284236	3.90543501664703
Chp1_SeRP	1	IP	PRP9	24	5.35743464599411	3.3631102611388
Chp1_SeRP	1	IP	RKM2	72	16.0723039379823	11.1613221791544
Chp1_SeRP	1	IP	MME1	26	5.80388753316029	5.24289750059647
Chp1_SeRP	1	IP	BBP1	21	4.68775531524485	4.04814794062595
Chp1_SeRP	1	IP	SLA2	328	73.2182734952529	25.1868845872903
Chp1_SeRP	1	IP	TUB3	997	222.556764252339	166.335399291733
Chp1_SeRP	1	IP	SAL1	27	6.02711397674338	4.0586626106016
Chp1_SeRP	1	IP	MBB1	9	2.00903799224779	6.14384707109417
Chp1_SeRP	1	IP	DAL81	301	67.1911595185095	23.0659661924166
Chp1_SeRP	1	IP	gene:YMR013W-A	72	16.0723039379823	198.423505407189
Chp1_SeRP	1	IP	CWC25	17	3.7948495409125	7.02749914983796
Chp1_SeRP	1	IP	FOX2	27	6.02711397674338	2.22978689483662
Chp1_SeRP	1	IP	CPR2	48	10.7148692919882	17.3379762006282
Chp1_SeRP	1	IP	RTT103	48	10.7148692919882	8.7112758471449
Chp1_SeRP	1	IP	ORT1	49	10.9380957355713	12.443794921014
Chp1_SeRP	1	IP	NFU1	55	12.2774543970698	15.9240653658493
Chp1_SeRP	1	IP	EMP47	930	207.600592532272	155.157393521877
Chp1_SeRP	1	IP	BXI1	36	8.03615196899117	8.98898430535925
Chp1_SeRP	1	IP	ITR1	217	48.4401382575301	27.601218380359
Chp1_SeRP	1	IP	SCM4	39	8.70583129974043	15.4358710988306
Chp1_SeRP	1	IP	SNT1	167	37.2788160783757	10.1273610644867
Chp1_SeRP	1	IP	ESL2	115	25.6710410120551	7.15469370458615
Chp1_SeRP	1	IP	GAL3	8	1.7858115486647	1.14255377393775
Chp1_SeRP	1	IP	PBI2	25	5.5806610895772	24.4765837262158
Chp1_SeRP	1	IP	MAK21	351	78.3524816976639	25.4556470752644
Chp1_SeRP	1	IP	MCH4	52	11.6077750663206	7.70768596701233
Chp1_SeRP	1	IP	CBS2	18	4.01807598449558	3.43425297820135
Chp1_SeRP	1	IP	UTP22	827	184.608268843214	49.706049769309
Chp1_SeRP	1	IP	GGA2	185	41.2968920628713	23.4908373508938
Chp1_SeRP	1	IP	gene:YJL120W	7	1.56258510508162	4.82279353420252
Chp1_SeRP	1	IP	gene:YDR222W	82	18.3045683738132	14.6671220944016
Chp1_SeRP	1	IP	CLN3	131	29.2426641093845	16.7772025871397
Chp1_SeRP	1	IP	PBP4	44	9.82196351765587	17.6020851570894
Chp1_SeRP	1	IP	TAX4	61	13.6168130585684	7.50237634080902
Chp1_SeRP	1	IP	UBC6	52	11.6077750663206	15.4153719340247
Chp1_SeRP	1	IP	gene:YBR137W	40	8.92905774332352	16.5352921172658
Chp1_SeRP	1	IP	FAT1	99	22.0994179147257	10.9947352809581
Chp1_SeRP	1	IP	RRP43	123	27.4568525607198	23.1703397136876
Chp1_SeRP	1	IP	gene:YFR036W-A	1	0.223226443583088	0.342897762800442
Chp1_SeRP	1	IP	HOS4	51	11.3845486227375	3.50078370932887
Chp1_SeRP	1	IP	RPL35B	789	176.125663987056	485.194666631009
Chp1_SeRP	1	IP	PRP40	38	8.48260485615734	4.84166943844597
Chp1_SeRP	1	IP	MPP10	229	51.1188555805272	28.6862264761656
Chp1_SeRP	1	IP	RPP1B	1335	298.007302183422	928.371657892282
Chp1_SeRP	1	IP	PAM17	95	21.2065121403934	35.7011988895511
Chp1_SeRP	1	IP	HSP42	165	36.8323631912095	32.6528042475262
Chp1_SeRP	1	IP	RCH1	9	2.00903799224779	1.53949271436612
Chp1_SeRP	1	IP	TDA9	379	84.6028221179904	22.5247130239591
Chp1_SeRP	1	IP	CFT2	199	44.4220622730345	17.2178535941994
Chp1_SeRP	1	IP	MRPL8	30	6.69679330749264	9.34001855996184
Chp1_SeRP	1	IP	CSE4	14	3.12517021016323	4.52923218864237
Chp1_SeRP	1	IP	DYN2	23	5.13420820241102	18.4021799369571
Chp1_SeRP	1	IP	EMI1	21	4.68775531524485	8.3116228993703
Chp1_SeRP	1	IP	PPT1	220	49.1098175882794	31.8481307316987
Chp1_SeRP	1	IP	gene:YJR146W	22	4.91098175882794	13.8728298271976
Chp1_SeRP	1	IP	ELP3	928	207.154139645106	123.747992619537
Chp1_SeRP	1	IP	gene:YCL041C	46	10.268416404822	20.7442755652971
Chp1_SeRP	1	IP	SSA1	23585	5264.79567190713	2729.28754375694
Chp1_SeRP	1	IP	AAD4	9	2.00903799224779	2.0293313053008
Chp1_SeRP	1	IP	gene:YGR161W-C	4	0.892905774332352	3.2003791194708
Chp1_SeRP	1	IP	gene:YEL067C	8	1.7858115486647	3.0370944705182
Chp1_SeRP	1	IP	PRE6	336	75.0040850439176	98.0445556129641
Chp1_SeRP	1	IP	SPP2	40	8.92905774332352	16.001895597354
Chp1_SeRP	1	IP	NAN1	543	121.211958865617	45.0434629749598
Chp1_SeRP	1	IP	NBA1	58	12.9471337278191	8.59703434782145
Chp1_SeRP	1	IP	gene:YCL002C	49	10.9380957355713	13.8107269388527
Chp1_SeRP	1	IP	ATP17	42	9.3755106304897	30.6389236290513
Chp1_SeRP	1	IP	MCK1	281	62.7266306468477	55.6087151124537
Chp1_SeRP	1	IP	gene:YPR203W	1	0.223226443583088	0.722415675026175
Chp1_SeRP	1	IP	TOM6	35	7.81292552540808	42.0049759430542
Chp1_SeRP	1	IP	YAF9	35	7.81292552540808	11.4727247069135
Chp1_SeRP	1	IP	SEC2	92	20.5368328096441	9.00738281124741
Chp1_SeRP	1	IP	MRS6	198	44.1988358294514	24.3922935041123
Chp1_SeRP	1	IP	PPX1	205	45.761420934533	38.3261481863761
Chp1_SeRP	1	IP	gene:YJR128W	1	0.223226443583088	0.620073454397467
Chp1_SeRP	1	IP	OM45	24	5.35743464599411	4.53251662097641
Chp1_SeRP	1	IP	SOK2	222	49.5562704754455	21.0162300574409
Chp1_SeRP	1	IP	MCT1	93	20.7600592532272	19.1690297813732
Chp1_SeRP	1	IP	SMT3	173	38.6181747398742	126.203185424426
Chp1_SeRP	1	IP	RPL35A	693	154.69592540308	426.159574113168
Chp1_SeRP	1	IP	ZRG17	28	6.25034042032646	3.43803103428298
Chp1_SeRP	1	IP	HYP2	2213	494.000119649374	1042.19434525184
Chp1_SeRP	1	IP	CIT1	148	33.037513650297	22.9427178127063
Chp1_SeRP	1	IP	POA1	21	4.68775531524485	8.77856800607649
Chp1_SeRP	1	IP	ANR2	93	20.7600592532272	13.3849511626223
Chp1_SeRP	1	IP	MFT1	28	6.25034042032646	5.30139136584094
Chp1_SeRP	1	IP	gene:YPR097W	218	48.6633647011132	15.1034651462176
Chp1_SeRP	1	IP	DCG1	12	2.67871732299706	3.64451336462185
Chp1_SeRP	1	IP	DPB11	59	13.1703601714022	5.73871902893342
Chp1_SeRP	1	IP	VHS3	60	13.3935866149853	6.61411684690631
Chp1_SeRP	1	IP	YPT32	69	15.4026246072331	23.0233551677624
Chp1_SeRP	1	IP	HAM1	82	18.3045683738132	30.8157716730862
Chp1_SeRP	1	IP	DPS1	1321	294.882131973259	176.154200700872
Chp1_SeRP	1	IP	NAM9	39	8.70583129974043	5.95881676915841
Chp1_SeRP	1	IP	TMA10	2	0.446452887166176	1.7105474604068
Chp1_SeRP	1	IP	SED4	233	52.0117613548595	16.2638403235958
Chp1_SeRP	1	IP	COX10	29	6.47356686390955	4.66059529439133
Chp1_SeRP	1	IP	MIX14	11	2.45549087941397	6.70899147380866
Chp1_SeRP	1	IP	NUP85	164	36.6091367476264	16.3799269564324
Chp1_SeRP	1	IP	MRP13	32	7.14324619465882	7.00318254378315
Chp1_SeRP	1	IP	NDE1	118	26.3407203428044	15.6510518970911
Chp1_SeRP	1	IP	TAF8	81	18.0813419302301	11.7947435944097
Chp1_SeRP	1	IP	VMA1	6934	1547.85215980513	481.297313372243
Chp1_SeRP	1	IP	gene:YGL082W	113	25.2245881248889	22.0109844021719
Chp1_SeRP	1	IP	CUP2	15	3.34839665374632	4.9386381323692
Chp1_SeRP	1	IP	TUL1	38	8.48260485615734	3.72534249282272
Chp1_SeRP	1	IP	ASF1	102	22.769097245475	27.106068149375
Chp1_SeRP	1	IP	MGR2	43	9.59873707407278	28.0664826727274
Chp1_SeRP	1	IP	DSN1	27	6.02711397674338	3.4818682707934
Chp1_SeRP	1	IP	AIM39	18	4.01807598449558	3.382218842168
Chp1_SeRP	1	IP	NAM8	40	8.92905774332352	5.68006217768672
Chp1_SeRP	1	IP	ERG4	291	64.9588950826786	45.6813608176361
Chp1_SeRP	1	IP	SAM3	139	31.0284756580492	17.5898388084179
Chp1_SeRP	1	IP	UAF30	13	2.90194376658014	4.22408117406134
Chp1_SeRP	1	IP	RIM9	20	4.46452887166176	6.20073454397467
Chp1_SeRP	1	IP	gene:YOR019W	11	2.45549087941397	1.1196948834537
Chp1_SeRP	1	IP	HMG2	114	25.447814568472	8.10956487204335
Chp1_SeRP	1	IP	YBL100W-C	1	0.223226443583088	1.8602203631924
Chp1_SeRP	1	IP	gene:YJL150W	4	0.892905774332352	2.94688374367113
Chp1_SeRP	1	IP	gene:YML002W	38	8.48260485615734	3.8313481735128
Chp1_SeRP	1	IP	FTR1	338	75.4505379310837	62.0992081737315
Chp1_SeRP	1	IP	SAS10	198	44.1988358294514	24.1128400597116
Chp1_SeRP	1	IP	RGP1	76	16.9652097123147	8.51667154232665
Chp1_SeRP	1	IP	CDH1	36	8.03615196899117	4.72436917636165
Chp1_SeRP	1	IP	ECM32	188	41.9665713936205	12.4677871044624
Chp1_SeRP	1	IP	CDC26	13	2.90194376658014	7.73851671088038
Chp1_SeRP	1	IP	gene:YDR521W	1	0.223226443583088	0.664364415425857
Chp1_SeRP	1	IP	TBF1	127	28.3497583350522	16.7849368472778
Chp1_SeRP	1	IP	PET494	22	4.91098175882794	3.34080391757002
Chp1_SeRP	1	IP	CTR1	208	46.4311002652823	38.0271091443753
Chp1_SeRP	1	IP	CMR3	34	7.58969908182499	7.95565941491089
Chp1_SeRP	1	IP	MDM35	30	6.69679330749264	25.6582119061021
Chp1_SeRP	1	IP	STE2	419	93.5318798613139	72.1696603868163
Chp1_SeRP	1	IP	VMS1	66	14.7329452764838	7.75826502184508
Chp1_SeRP	1	IP	CPR7	102	22.769097245475	19.2631956391497
Chp1_SeRP	1	IP	GIS4	110	24.5549087941397	10.5612510942536
Chp1_SeRP	1	IP	ACS2	1751	390.869502713987	190.482213798239
Chp1_SeRP	1	IP	HEF3	123	27.4568525607198	8.75816668603503
Chp1_SeRP	1	IP	TFA1	103	22.9923236890581	15.8677182119103
Chp1_SeRP	1	IP	SEN34	32	7.14324619465882	8.62710893074736
Chp1_SeRP	1	IP	COA3	28	6.25034042032646	24.2261256601801
Chp1_SeRP	1	IP	SIP5	61	13.6168130585684	9.26313813508052
Chp1_SeRP	1	IP	GPR1	78	17.4116625994809	6.03314712386724
Chp1_SeRP	1	IP	RTC3	6	1.33935866149853	3.98618649255514
Chp1_SeRP	1	IP	HMS1	1	0.223226443583088	0.17105474604068
Chp1_SeRP	1	IP	CTS1	2120	473.240060396147	280.18949697818
Chp1_SeRP	1	IP	JIP5	199	44.4220622730345	30.0352009959665
Chp1_SeRP	1	IP	PAH1	102	22.769097245475	8.79455281787369
Chp1_SeRP	1	IP	GEF1	70	15.6258510508162	6.67771412428041
Chp1_SeRP	1	IP	SSB2	6017	1343.15351103944	729.182144972552
Chp1_SeRP	1	IP	MNE1	18	4.01807598449558	2.01710641791947
Chp1_SeRP	1	IP	XRS2	28	6.25034042032646	2.43677989096548
Chp1_SeRP	1	IP	ORC2	51	11.3845486227375	6.11086882594605
Chp1_SeRP	1	IP	FRE8	48	10.7148692919882	5.19886913730627
Chp1_SeRP	1	IP	gene:YBL029W	12	2.67871732299706	2.36845032979404
Chp1_SeRP	1	IP	CLF1	43	9.59873707407278	4.650550907981
Chp1_SeRP	1	IP	BUD21	28	6.25034042032646	9.69045026407204
Chp1_SeRP	1	IP	PEP4	631	140.855885900929	115.645226519646
Chp1_SeRP	1	IP	APQ12	25	5.5806610895772	13.3828803107367
Chp1_SeRP	1	IP	AYR1	83	18.5277948173963	20.7246027040227
Chp1_SeRP	1	IP	NMA2	63	14.0632659457345	11.837765947588
Chp1_SeRP	1	IP	URA2	11260	2513.52975474557	378.258804325895
Chp1_SeRP	1	IP	SOL1	31	6.92001975107573	7.16358152285272
Chp1_SeRP	1	IP	CAB2	92	20.5368328096441	18.7038550178908
Chp1_SeRP	1	IP	POT1	1	0.223226443583088	0.178011518008842
Chp1_SeRP	1	IP	CNS1	76	16.9652097123147	14.6504401660749
Chp1_SeRP	1	IP	MMS1	367	81.9241047949933	19.3949111730571
Chp1_SeRP	1	IP	ABP1	397	88.6208981024859	49.8150073650848
Chp1_SeRP	1	IP	VPS13	763	170.321776453896	18.0521225706302
Chp1_SeRP	1	IP	SGM1	89	19.8671534788948	9.35365041379229
Chp1_SeRP	1	IP	GLN4	802	179.027607753637	73.6739126558175
Chp1_SeRP	1	IP	MST28	17	3.7948495409125	5.38276530625886
Chp1_SeRP	1	IP	PET122	29	6.47356686390955	8.46217890707131
Chp1_SeRP	1	IP	RSA3	31	6.92001975107573	10.4374355219845
Chp1_SeRP	1	IP	PMU1	124	27.6800790043029	31.1712601399808
Chp1_SeRP	1	IP	gene:YOR059C	71	15.8490774943992	11.7140262338501
Chp1_SeRP	1	IP	NNR2	70	15.6258510508162	15.4101095175702
Chp1_SeRP	1	IP	COX5B	11	2.45549087941397	5.4205096675805
Chp1_SeRP	1	IP	CDC24	158	35.2697780861279	13.7504008133052
Chp1_SeRP	1	IP	gene:YER085C	2	0.446452887166176	0.855273730203402
Chp1_SeRP	1	IP	NIC96	191	42.6362507243698	16.9191471128452
Chp1_SeRP	1	IP	RPP2A	1064	237.512935972406	739.915688387557
Chp1_SeRP	1	IP	CTK3	42	9.3755106304897	10.5224586200782
Chp1_SeRP	1	IP	YAP3	137	30.5820227708831	30.7976060129739
Chp1_SeRP	1	IP	POP2	118	26.3407203428044	20.2309680052261
Chp1_SeRP	1	IP	RPS25A	1122	250.460069700225	765.932934863073
Chp1_SeRP	1	IP	GRR1	225	50.2259498061948	14.5329715874406
Chp1_SeRP	1	IP	HOG1	445	99.3357673944742	75.9447762954695
Chp1_SeRP	1	IP	CCT8	1114	248.67425815156	145.679120182519
Chp1_SeRP	1	IP	DNF3	102	22.769097245475	4.58038568607423
Chp1_SeRP	1	IP	gene:YDR109C	109	24.3316823505566	11.3275988596632
Chp1_SeRP	1	IP	STM1	1849	412.74569418513	502.123715553686
Chp1_SeRP	1	IP	MTW1	11	2.45549087941397	2.82240330967123
Chp1_SeRP	1	IP	gene:YMR122W-A	303	67.6376124056757	265.245538845787
Chp1_SeRP	1	IP	NMA1	213	47.5472324831977	39.4255659064658
Chp1_SeRP	1	IP	MSL5	57	12.723907284236	8.89161934607688
Chp1_SeRP	1	IP	MCM16	10	2.23226443583088	4.08839640262066
Chp1_SeRP	1	IP	MAD2	37	8.25937841257426	13.9752595813439
Chp1_SeRP	1	IP	ETT1	119	26.5639467863875	21.4398279147599
Chp1_SeRP	1	IP	IMA2	4	0.892905774332352	0.50446653917082
Chp1_SeRP	1	IP	MAK10	160	35.7162309732941	16.2199050741572
Chp1_SeRP	1	IP	HHF1	320	71.4324619465882	228.950198546757
Chp1_SeRP	1	IP	YPS3	25	5.5806610895772	3.65465690214617
Chp1_SeRP	1	IP	TDH1	2829	631.507608896556	632.139748645201
Chp1_SeRP	1	IP	DAK2	3	0.669679330749264	0.377071695241703
Chp1_SeRP	1	IP	SPC3	71	15.8490774943992	28.556896386305
Chp1_SeRP	1	IP	ZIM17	16	3.57162309732941	6.80309161396078
Chp1_SeRP	1	IP	NPL6	91	20.313606366061	15.5302800963769
Chp1_SeRP	1	IP	OLI1	42	9.3755106304897	40.586626106016
Chp1_SeRP	1	IP	COS8	13	2.90194376658014	2.53223714361269
Chp1_SeRP	1	IP	BAT1	1600	357.162309732941	302.16777473176
Chp1_SeRP	1	IP	gene:YJR098C	35	7.81292552540808	3.96393989112536
Chp1_SeRP	1	IP	AAP1	290	64.7356686390955	25.1791787783335
Chp1_SeRP	1	IP	gene:YJR112W-A	12	2.67871732299706	8.1173252212032
Chp1_SeRP	1	IP	gene:YPL216W	26	5.80388753316029	1.75397024271994
Chp1_SeRP	1	IP	ELC1	6	1.33935866149853	4.46452887166176
Chp1_SeRP	1	IP	VAM6	157	35.0465516425448	11.1258894103317
Chp1_SeRP	1	IP	gene:YKL115C	3	0.669679330749264	1.70401865330602
Chp1_SeRP	1	IP	SSY5	51	11.3845486227375	5.42121362987499
Chp1_SeRP	1	IP	ZRC1	329	73.4414999388359	55.2607223016072
Chp1_SeRP	1	IP	MRX1	35	7.81292552540808	3.77983818355495
Chp1_SeRP	1	IP	STT4	604	134.828771924185	23.641727498542
Chp1_SeRP	1	IP	NEO1	136	30.3587963273	8.78437393729744
Chp1_SeRP	1	IP	STE18	28	6.25034042032646	18.7697910520314
Chp1_SeRP	1	IP	YKU70	79	17.634889043064	9.74841848704475
Chp1_SeRP	1	IP	RPL12A	1155	257.826542338467	517.723980599331
Chp1_SeRP	1	IP	BIT61	25	5.5806610895772	3.41952272645662
Chp1_SeRP	1	IP	gene:YLR285C-A	1	0.223226443583088	1.30541779873151
Chp1_SeRP	1	IP	DML1	80	17.858115486647	12.5056831138985
Chp1_SeRP	1	IP	AAC1	4	0.892905774332352	0.960113735841239
Chp1_SeRP	1	IP	ASN2	2272	507.170479820776	295.038091809643
Chp1_SeRP	1	IP	gene:YPL071C	12	2.67871732299706	5.68729792568377
Chp1_SeRP	1	IP	KEL3	212	47.3240060396147	24.1942771163674
Chp1_SeRP	1	IP	MCM3	294	65.6285744134279	22.5063698262784
Chp1_SeRP	1	IP	gene:YKL165C-A	2	0.446452887166176	1.90791832122297
Chp1_SeRP	1	IP	CWC27	22	4.91098175882794	5.4205096675805
Chp1_SeRP	1	IP	CAF120	131	29.2426641093845	9.18713921124239
Chp1_SeRP	1	IP	ERG9	380	84.8260485615734	63.5401112820775
Chp1_SeRP	1	IP	RFX1	37	8.25937841257426	3.3905494304492
Chp1_SeRP	1	IP	TRM7	53	11.8310015099037	12.6806018326942
Chp1_SeRP	1	IP	YBT1	379	84.6028221179904	16.9680750336924
Chp1_SeRP	1	IP	ZRT3	159	35.493004529711	23.474209345047
Chp1_SeRP	1	IP	gene:YIR035C	26	5.80388753316029	7.58678108909842
Chp1_SeRP	1	IP	UBX5	42	9.3755106304897	6.23786469094458
Chp1_SeRP	1	IP	TFG2	56	12.5006808406529	10.3912558941421
Chp1_SeRP	1	IP	gene:YNL208W	163	36.3859103040433	60.6431838400722
Chp1_SeRP	1	IP	RPL38	1005	224.342575801003	946.593146839677
Chp1_SeRP	1	IP	TAF7	28	6.25034042032646	3.52529070520387
Chp1_SeRP	1	IP	UBX3	20	4.46452887166176	3.26354449682877
Chp1_SeRP	1	IP	CBR1	258	57.5924224444367	67.3595584145459
Chp1_SeRP	1	IP	PFK26	47	10.4916428484051	4.22368874734506
Chp1_SeRP	1	IP	RPS22A	1365	304.704095490915	775.328487254237
Chp1_SeRP	1	IP	RSA4	199	44.4220622730345	28.696422656999
Chp1_SeRP	1	IP	IMG1	24	5.35743464599411	10.5047738156747
Chp1_SeRP	1	IP	2023-10-01	28	6.25034042032646	2.69527400617786
Chp1_SeRP	1	IP	BIO2	69	15.4026246072331	13.6548090489655
Chp1_SeRP	1	IP	SIR4	76	16.9652097123147	4.16119934076887
Chp1_SeRP	1	IP	YSR3	12	2.67871732299706	2.20470561563544
Chp1_SeRP	1	IP	DSE3	118	26.3407203428044	20.3717868080467
Chp1_SeRP	1	IP	GAL11	141	31.4749285452154	9.69652758632637
Chp1_SeRP	1	IP	FUN30	176	39.2878540706235	11.5688616226807
Chp1_SeRP	1	IP	CKB1	109	24.3316823505566	29.0701103351931
Chp1_SeRP	1	IP	gene:YBR012C	50	11.1613221791544	26.5745766170343
Chp1_SeRP	1	IP	YUH1	48	10.7148692919882	15.0701396511789
Chp1_SeRP	1	IP	VNX1	85	18.9742477045625	6.95791995033461
Chp1_SeRP	1	IP	VMR1	361	80.5847461334948	16.862261170432
Chp1_SeRP	1	IP	RPS7B	632	141.079112344512	246.211365348188
Chp1_SeRP	1	IP	NOG2	211	47.1007795960316	32.2387266228827
Chp1_SeRP	1	IP	XKS1	77	17.1884361558978	9.53324246028717
Chp1_SeRP	1	IP	UBC4	574	128.131978616693	286.648721737567
Chp1_SeRP	1	IP	MPS1	37	8.25937841257426	3.59885769611079
Chp1_SeRP	1	IP	RPN13	115	25.6710410120551	54.5032717878028
Chp1_SeRP	1	IP	BRN1	128	28.5729847786353	12.6150043172783
Chp1_SeRP	1	IP	UBA1	1364	304.480869047332	99.0181687958803
Chp1_SeRP	1	IP	NVJ2	120	26.7871732299706	11.5811384478904
Chp1_SeRP	1	IP	gene:YDL109C	29	6.47356686390955	3.33002410694936
Chp1_SeRP	1	IP	APL5	401	89.5138038768183	31.9806373264803
Chp1_SeRP	1	IP	gene:YNR003W-A	2	0.446452887166176	4.50962512289067
Chp1_SeRP	1	IP	QCR2	145	32.3678343195478	29.2392360610188
Chp1_SeRP	1	IP	MET8	16	3.57162309732941	4.32924011797504
Chp1_SeRP	1	IP	ATP6	25	5.5806610895772	7.15469370458615
Chp1_SeRP	1	IP	FAP7	62	13.8400395021515	23.2997298016018
Chp1_SeRP	1	IP	SEC27	1398	312.070568129157	116.88036259519
Chp1_SeRP	1	IP	FRE4	62	13.8400395021515	6.40742569544049
Chp1_SeRP	1	IP	PDC1	46641	10411.5045551588	6153.37148650048
Chp1_SeRP	1	IP	UBC12	10	2.23226443583088	3.93697431363471
Chp1_SeRP	1	IP	SGF11	9	2.00903799224779	6.69679330749264
Chp1_SeRP	1	IP	DYN3	34	7.58969908182499	8.08274662601171
Chp1_SeRP	1	IP	FCY1	185	41.2968920628713	86.5762936328538
Chp1_SeRP	1	IP	DER1	13	2.90194376658014	4.56280466443419
Chp1_SeRP	1	IP	ATG2	167	37.2788160783757	7.8005474112525
Chp1_SeRP	1	IP	ATP5	71	15.8490774943992	24.8029381758987
Chp1_SeRP	1	IP	BCH1	445	99.3357673944742	45.6716171928617
Chp1_SeRP	1	IP	DPB2	57	12.723907284236	6.1468151131575
Chp1_SeRP	1	IP	ISU2	58	12.9471337278191	27.4886066408049
Chp1_SeRP	1	IP	CAM1	683	152.463660967249	122.166395005809
Chp1_SeRP	1	IP	gene:YMR253C	16	3.57162309732941	2.86877357215214
Chp1_SeRP	1	IP	IML1	120	26.7871732299706	5.63347491692336
Chp1_SeRP	1	IP	IKS1	25	5.5806610895772	2.78476102274311
Chp1_SeRP	1	IP	gene:YKL023W	19	4.24130242807867	5.08549451807994
Chp1_SeRP	1	IP	GAT4	1	0.223226443583088	0.609908315800787
Chp1_SeRP	1	IP	PKP2	18	4.01807598449558	2.72227370223278
Chp1_SeRP	1	IP	BNA6	119	26.5639467863875	29.9143544891751
Chp1_SeRP	1	IP	YAH1	51	11.3845486227375	21.935546479263
Chp1_SeRP	1	IP	EST1	23	5.13420820241102	2.44486104876715
Chp1_SeRP	1	IP	ATG12	9	2.00903799224779	3.58117289170729
Chp1_SeRP	1	IP	CSH1	21	4.68775531524485	4.14478807713957
Chp1_SeRP	1	IP	MPO1	8	1.7858115486647	3.40154580698039
Chp1_SeRP	1	IP	YKE4	49	10.9380957355713	10.5072965759571
Chp1_SeRP	1	IP	FZO1	102	22.769097245475	8.86647088998247
Chp1_SeRP	1	IP	BFR2	100	22.3226443583088	13.908189631345
Chp1_SeRP	1	IP	MAK32	33	7.3664726382419	6.74585406432409
Chp1_SeRP	1	IP	ATP1	467	104.246749153302	63.6427040007949
Chp1_SeRP	1	IP	RTP1	67	14.9561717200669	5.07677247795889
Chp1_SeRP	1	IP	gene:YHL030W-A	2	0.446452887166176	0.966348240619429
Chp1_SeRP	1	IP	TIF5	456	101.791258273888	83.5724616370182
Chp1_SeRP	1	IP	YOR041C	2	0.446452887166176	1.03345575732911
Chp1_SeRP	1	IP	PAC10	71	15.8490774943992	26.4151291573321
Chp1_SeRP	1	IP	RPL33A	1024	228.583878229082	705.50579700334
Chp1_SeRP	1	IP	CHO1	127	28.3497583350522	34.1152326534924
Chp1_SeRP	1	IP	OGG1	59	13.1703601714022	11.644880788154
Chp1_SeRP	1	IP	SNA3	120	26.7871732299706	66.6347592785337
Chp1_SeRP	1	IP	SPR28	1	0.223226443583088	0.175492487093623
Chp1_SeRP	1	IP	ERG12	331	73.8879528260021	55.4714360555572
Chp1_SeRP	1	IP	STE20	223	49.7794969190286	17.652303871996
Chp1_SeRP	1	IP	ABF2	162	36.1626838604603	65.5121084428628
Chp1_SeRP	1	IP	AIM33	3	0.669679330749264	0.713183525824562
Chp1_SeRP	1	IP	SDH1	115	25.6710410120551	13.3494753052809
Chp1_SeRP	1	IP	HXT3	541	120.765505978451	70.8717758089499
Chp1_SeRP	1	IP	gene:YDL121C	43	9.59873707407278	21.3305268312729
Chp1_SeRP	1	IP	TMA17	28	6.25034042032646	13.7976609720231
Chp1_SeRP	1	IP	AIR1	28	6.25034042032646	5.77132079439193
Chp1_SeRP	1	IP	ETP1	46	10.268416404822	5.84096496292494
Chp1_SeRP	1	IP	SCS3	39	8.70583129974043	7.61665030598463
Chp1_SeRP	1	IP	DCI1	7	1.56258510508162	1.91493272681571
Chp1_SeRP	1	IP	KTR4	59	13.1703601714022	9.44111840243885
Chp1_SeRP	1	IP	MID2	43	9.59873707407278	8.4869470150953
Chp1_SeRP	1	IP	RSM10	35	7.81292552540808	12.7662181787714
Chp1_SeRP	1	IP	ECM2	43	9.59873707407278	8.76596993066008
Chp1_SeRP	1	IP	SEC6	145	32.3678343195478	13.3862011247096
Chp1_SeRP	1	IP	CUE4	19	4.24130242807867	11.981080305307
Chp1_SeRP	1	IP	gene:YIL067C	54	12.0542279534868	5.91763767966949
Chp1_SeRP	1	IP	gene:YIR016W	16	3.57162309732941	4.47571816707946
Chp1_SeRP	1	IP	IMD4	859	191.751515037873	121.74699367484
Chp1_SeRP	1	IP	RKI1	157	35.0465516425448	45.1049570689122
Chp1_SeRP	1	IP	YKL069W	47	10.4916428484051	19.3216258718327
Chp1_SeRP	1	IP	MIP1	198	44.1988358294514	11.7393986266803
Chp1_SeRP	1	IP	PDR3	94	20.9832856968103	7.15908757994209
Chp1_SeRP	1	IP	ERP5	43	9.59873707407278	15.021497768502
Chp1_SeRP	1	IP	PMT5	75	16.7419832687316	7.50088856125968
Chp1_SeRP	1	IP	CLB2	92	20.5368328096441	13.9138433669675
Chp1_SeRP	1	IP	STR3	19	4.24130242807867	3.033835785464
Chp1_SeRP	1	IP	NTG1	18	4.01807598449558	3.34839665374632
Chp1_SeRP	1	IP	gene:YEL077C	39	8.70583129974043	2.27069152314565
Chp1_SeRP	1	IP	CTK1	65	14.5097188329007	9.142860008129
Chp1_SeRP	1	IP	RAD10	8	1.7858115486647	2.82118728067094
Chp1_SeRP	1	IP	ACL4	128	28.5729847786353	24.5472377823327
Chp1_SeRP	1	IP	ADA2	147	32.8142872067139	25.14504766798
Chp1_SeRP	1	IP	DCV1	4	0.892905774332352	1.46618353749155
Chp1_SeRP	1	IP	RPP0	3624	808.972631545111	861.525699196071
Chp1_SeRP	1	IP	gene:YDR306C	35	7.81292552540808	5.43696974628259
Chp1_SeRP	1	IP	TOM22	124	27.6800790043029	60.3051830159105
Chp1_SeRP	1	IP	SFP1	105	23.4387765762242	11.4224057389007
Chp1_SeRP	1	IP	RSC1	89	19.8671534788948	7.1285086038374
Chp1_SeRP	1	IP	gene:YBR126W-B	31	6.92001975107573	48.0556927158037
Chp1_SeRP	1	IP	RAS2	308	68.7537446235911	70.9532968251714
Chp1_SeRP	1	IP	SPP381	12	2.67871732299706	3.05789648743956
Chp1_SeRP	1	IP	gene:YLR120W-A	2	0.446452887166176	4.37698908986447
Chp1_SeRP	1	IP	ESBP6	39	8.70583129974043	4.30555454982217
Chp1_SeRP	1	IP	gene:YPL283W-A	1	0.223226443583088	0.387545908998417
Chp1_SeRP	1	IP	gene:YDR338C	29	6.47356686390955	3.10036727198733
Chp1_SeRP	1	IP	GLT1	4726	1054.96817237367	163.865823605728
Chp1_SeRP	1	IP	RPP1	53	11.8310015099037	13.4138339114554
Chp1_SeRP	1	IP	SET5	85	18.9742477045625	12.0014216980155
Chp1_SeRP	1	IP	gene:YNL228W	1	0.223226443583088	0.287292720184154
Chp1_SeRP	1	IP	APC1	188	41.9665713936205	7.99820304814571
Chp1_SeRP	1	IP	RPL1B	1142	254.924598571887	389.792964177196
Chp1_SeRP	1	IP	SGF29	44	9.82196351765587	12.5922609200716
Chp1_SeRP	1	IP	THI6	58	12.9471337278191	7.97728510648127
Chp1_SeRP	1	IP	APE2	425	94.8712385228124	33.1833642961918
Chp1_SeRP	1	IP	gene:YOR394C-A	1	0.223226443583088	1.32872883085171
Chp1_SeRP	1	IP	RPL17B	825	184.161815956048	331.823091812698
Chp1_SeRP	1	IP	KRR1	99	22.0994179147257	23.2380840323088
Chp1_SeRP	1	IP	gene:YLR279W	1	0.223226443583088	0.572375496366892
Chp1_SeRP	1	IP	FOL2	129	28.7962112222184	39.3390863691508
Chp1_SeRP	1	IP	KNH1	5	1.11613221791544	1.38306346705755
Chp1_SeRP	1	IP	IRC3	52	11.6077750663206	5.60762080498579
Chp1_SeRP	1	IP	KRE29	20	4.46452887166176	3.2003791194708
Chp1_SeRP	1	IP	GPG1	4	0.892905774332352	2.34358470953373
Chp1_SeRP	1	IP	ATG36	17	3.7948495409125	4.30255049990079
Chp1_SeRP	1	IP	HOF1	75	16.7419832687316	8.32934490981672
Chp1_SeRP	1	IP	MRP2	34	7.58969908182499	21.8094801201868
Chp1_SeRP	1	IP	ECM30	210	46.8775531524485	12.2555694516205
Chp1_SeRP	1	IP	TPK3	59	13.1703601714022	11.002807160737
Chp1_SeRP	1	IP	CBP1	40	8.92905774332352	4.54404974214937
Chp1_SeRP	1	IP	gene:YLR372W	362	80.8079725770779	77.8496845636588
Chp1_SeRP	1	IP	gene:YGL101W	36	8.03615196899117	12.4014690879493
Chp1_SeRP	1	IP	CAP2	227	50.672402693361	58.6486142284271
Chp1_SeRP	1	IP	KIN1	233	52.0117613548595	16.2791115351673
Chp1_SeRP	1	IP	TRM12	37	8.25937841257426	5.94627675491307
Chp1_SeRP	1	IP	CWC23	15	3.34839665374632	3.93004302082901
Chp1_SeRP	1	IP	VPS30	43	9.59873707407278	5.73401258905184
Chp1_SeRP	1	IP	gene:YCL065W	2	0.446452887166176	1.20989942321457
Chp1_SeRP	1	IP	AGP3	4	0.892905774332352	0.53244232220176
Chp1_SeRP	1	IP	EAF5	27	6.02711397674338	7.17513568659926
Chp1_SeRP	1	IP	gene:YER053C-A	2	0.446452887166176	3.91625339619453
Chp1_SeRP	1	IP	DAL3	3	0.669679330749264	1.13891042644433
[truncated: 20,808 more rows]

## Sheet: Fig. 2h
eEF1A DomainI in the total fraction of recombinant expression system
	strep tag signal	replicate 1	replicate 2	replicate 3
6xHis-Sumo-Chp1	Total fraction	35.4	81.5	76.5
6xHis-Sumo	Total fraction	4.96	34.8	34.5
	GAPDH signal	replicate 1	replicate 2	replicate 3
6xHis-Sumo-Chp1	Total	3.47	6.9	2.54
6xHis-Sumo	Total	1.04	5.08	2.65
eEF1A DomainI signal normalized to GAPDH in 6xHis-Sumo-Chp1		10.2017	11.8116	30.1181
eEF1A DomainI signal normalized to GAPDH in 6xHis-Sumo		4.76923	6.85039	13.0189
eEf1a domain I level fold change +Chp1 relative to -Chp1		2.13907	1.72422	2.31342
		1	1	1

## Sheet: Fig. 2i
eEF1A DomainI in the soluble fraction of recombinant expression system
	strep tag signal	replicate 1	replicate 2	replicate 3
6xHis-Sumo-Chp1	soluble fraction	34.4	45.8	61.9
6xHis-Sumo	soluble fraction	7.27	9.61	18.7
	GAPDH signal	replicate 1	replicate 2	replicate 3
6xHis-Sumo-Chp1	soluble fraction	2.15	2.81	1.29
6xHis-Sumo	soluble fraction	2.23	2.75	1.73
eEF1A DomainI signal normalized to GAPDH in 6xHis-Sumo-Chp1		16	16.2989	47.9845
eEF1A DomainI signal normalized to GAPDH in 6xHis-Sumo		3.26009	3.49455	10.8092
eEf1a domain I level fold change +Chp1 relative to -Chp1		4.90784	4.66411	4.43921
		1	1	1

## Sheet: Fig. 2k
exp	rep	sample	gene	counts	RPM	RPKM
dNAC_SeRP	1	IP	gene:YBR230W-A	4	1.20158043875109	5.97801213309
dNAC_SeRP	1	IP	HRT3	27	8.11066796156985	7.83639416576798
dNAC_SeRP	1	IP	PRM4	36	10.8142239487598	12.6482151447483
dNAC_SeRP	1	IP	TIM21	85	25.5335843234606	35.463311560362
dNAC_SeRP	1	IP	RMD5	27	8.11066796156985	6.40653077533164
dNAC_SeRP	1	IP	CCC1	95	28.5375354203384	29.4505009497816
dNAC_SeRP	1	IP	NHP10	45	13.5177799359498	22.0878757123362
dNAC_SeRP	1	IP	ILV1	906	272.157969377122	157.225863302786
dNAC_SeRP	1	IP	PTK1	147	44.1580811241025	22.2011468698354
dNAC_SeRP	1	IP	OSH6	175	52.5691441953602	39.0268331071716
dNAC_SeRP	1	IP	gene:YML053C	59	17.7233114715786	27.7360116926112
dNAC_SeRP	1	IP	SLM2	67	20.1264723490807	10.2113000249014
dNAC_SeRP	1	IP	gene:YJR096W	37	11.1146190584476	13.0914240971114
dNAC_SeRP	1	IP	TOA2	65	19.5256821297052	52.9151277227783
dNAC_SeRP	1	IP	ODC1	19	5.70750708406767	6.11737093683566
dNAC_SeRP	1	IP	COA6	25	7.50987774219431	23.8408817212518
dNAC_SeRP	1	IP	MDV1	95	28.5375354203384	13.3042123171741
dNAC_SeRP	1	IP	LRO1	150	45.0592664531658	22.6884523933363
dNAC_SeRP	1	IP	BUD32	66	19.826077239393	25.2240168440114
dNAC_SeRP	1	IP	PHO5	306	91.9209035644583	65.4707290345145
dNAC_SeRP	1	IP	MTD1	165	49.5651930984824	51.4695670804594
dNAC_SeRP	1	IP	MET32	9	2.70355598718995	4.69367358887144
dNAC_SeRP	1	IP	NOP8	147	44.1580811241025	30.3491966488677
dNAC_SeRP	1	IP	CDC31	44	13.217384826262	27.1962650746131
dNAC_SeRP	1	IP	gene:YDL016C	1	0.300395109687772	0.991403002269876
dNAC_SeRP	1	IP	gene:YKR051W	15	4.50592664531658	3.58466718004502
dNAC_SeRP	1	IP	SCW11	348	104.537498171345	64.1728042795241
dNAC_SeRP	1	IP	MPM1	54	16.2213359231397	21.3719840884581
dNAC_SeRP	1	IP	MTC1	269	80.8062845060108	56.2326266569316
dNAC_SeRP	1	IP	PEX13	31	9.31224840032094	8.02088578839013
dNAC_SeRP	1	IP	MSB2	407	122.260809642923	31.1810277079631
dNAC_SeRP	1	IP	NUS1	101	30.339906078465	26.8970798567952
dNAC_SeRP	1	IP	SSU1	70	21.0276576781441	15.270630122109
dNAC_SeRP	1	IP	RSC2	120	36.0474131625327	13.500903806192
dNAC_SeRP	1	IP	FMP30	76	22.8300283362707	16.2260329326728
dNAC_SeRP	1	IP	gene:YOR072W-B	280	84.1106307125763	519.201424151705
dNAC_SeRP	1	IP	NAR1	123	36.948598491596	25.0329258073144
dNAC_SeRP	1	IP	SDC1	22	6.60869241313099	12.5164629036572
dNAC_SeRP	1	IP	BEM1	132	39.652154478786	23.9445377287355
dNAC_SeRP	1	IP	gene:YKR018C	584	175.430744057659	80.5467144433696
dNAC_SeRP	1	IP	ECM27	63	18.9248919103297	8.68911474303474
dNAC_SeRP	1	IP	PDR15	166	49.8655882081702	10.8639625725861
dNAC_SeRP	1	IP	PGM1	416	124.964365630113	72.9505928955711
dNAC_SeRP	1	IP	OXA1	197	59.1778366084911	48.9477556728628
dNAC_SeRP	1	IP	PET100	28	8.41106307125762	25.0329258073144
dNAC_SeRP	1	IP	VPS41	151	45.3596615628536	15.2264724950835
dNAC_SeRP	1	IP	SLX9	67	20.1264723490807	31.7953749590533
dNAC_SeRP	1	IP	SCO1	68	20.4268674587685	23.0032291202348
dNAC_SeRP	1	IP	PGM2	34	10.2134337293843	5.97276826279781
dNAC_SeRP	1	IP	FEN2	80	24.0316087750218	15.6150804256152
dNAC_SeRP	1	IP	ZPS1	5	1.50197554843886	2.00263406458515
dNAC_SeRP	1	IP	TRL1	166	49.8655882081702	20.0747134493439
dNAC_SeRP	1	IP	LNP1	54	16.2213359231397	19.3803296572756
dNAC_SeRP	1	IP	YLF2	21	6.30829730344322	5.17922602909952
dNAC_SeRP	1	IP	DCS2	13	3.90513642594104	3.67715294344731
dNAC_SeRP	1	IP	CUE5	283	85.0118160416396	68.779786441456
dNAC_SeRP	1	IP	STE6	843	253.233077466792	65.3842182976483
dNAC_SeRP	1	IP	CDC27	82	24.6323989943973	10.8179178719356
dNAC_SeRP	1	IP	EFB1	6356	1909.31131717548	3074.57538997662
dNAC_SeRP	1	IP	gene:YLR140W	1	0.300395109687772	0.918639479167499
dNAC_SeRP	1	IP	TDH2	29067	8731.58465329448	8740.32497827275
dNAC_SeRP	1	IP	SBE22	149	44.7588713434781	17.4907664491903
dNAC_SeRP	1	IP	gene:YKL075C	46	13.8181750456375	10.2129896863544
dNAC_SeRP	1	IP	RBH1	35	10.513828839072	5.72648629579087
dNAC_SeRP	1	IP	JJJ1	65	19.5256821297052	11.01279307936
dNAC_SeRP	1	IP	VPS70	120	36.0474131625327	14.7977886545701
dNAC_SeRP	1	IP	GTO3	8	2.40316087750218	2.18270742734076
dNAC_SeRP	1	IP	ATP18	101	30.339906078465	168.55503376925
dNAC_SeRP	1	IP	YOR1	390	117.154092778231	26.4217620158392
dNAC_SeRP	1	IP	ECM10	8	2.40316087750218	1.24194360594428
dNAC_SeRP	1	IP	gene:YML083C	1	0.300395109687772	0.238977812003001
dNAC_SeRP	1	IP	PHO92	1	0.300395109687772	0.326161899769568
dNAC_SeRP	1	IP	SKI6	86	25.8339794331484	34.8636699502678
dNAC_SeRP	1	IP	INN1	65	19.5256821297052	15.8745383168335
dNAC_SeRP	1	IP	SPC2	72	21.6284478975196	40.276439287746
dNAC_SeRP	1	IP	FHL1	88	26.434769652524	9.40404470029312
dNAC_SeRP	1	IP	IPI1	75	22.5296332265829	22.4175454990875
dNAC_SeRP	1	IP	EMW1	513	154.102691269827	56.7597389575791
dNAC_SeRP	1	IP	PTM1	299	89.8181377966439	57.1362199724198
dNAC_SeRP	1	IP	gene:YAR075W	50	15.0197554843886	31.6872478573599
dNAC_SeRP	1	IP	MHF1	11	3.3043462065655	12.1038322584817
dNAC_SeRP	1	IP	RPS9A	749	224.995937156141	378.781038983403
dNAC_SeRP	1	IP	ISR1	92	27.6363500912751	20.7480105790353
dNAC_SeRP	1	IP	MNN11	198	59.4782317181789	46.8701589583758
dNAC_SeRP	1	IP	SMI1	450	135.177799359498	89.0499337019088
dNAC_SeRP	1	IP	RIC1	251	75.3991725316309	23.7777270676855
dNAC_SeRP	1	IP	NOC2	361	108.442634597286	50.8404287844753
dNAC_SeRP	1	IP	GAL83	157	47.1620322209803	37.6092760932857
dNAC_SeRP	1	IP	MRPL39	27	8.11066796156985	38.0782533407035
dNAC_SeRP	1	IP	DEP1	61	18.3241016909541	15.0444184654796
dNAC_SeRP	1	IP	RPL8A	2434	731.161696980038	948.329049260749
dNAC_SeRP	1	IP	FYV1	2	0.600790219375545	1.23619386702787
dNAC_SeRP	1	IP	PRS3	385	115.652117229792	120.095656521072
dNAC_SeRP	1	IP	ESF2	80	24.0316087750218	25.2698304679514
dNAC_SeRP	1	IP	RPS25B	1115	334.940547301866	1024.28301927176
dNAC_SeRP	1	IP	gene:YAR028W	38	11.4150141681353	16.191509458348
dNAC_SeRP	1	IP	AVT1	230	69.0908752281876	38.1928552947416
dNAC_SeRP	1	IP	YSH1	179	53.7707246341112	22.9789421513296
dNAC_SeRP	1	IP	RIB2	66	19.826077239393	11.1633317789375
dNAC_SeRP	1	IP	TMA16	66	19.826077239393	36.9200693471005
dNAC_SeRP	1	IP	COS2	8	2.40316087750218	2.10803585745805
dNAC_SeRP	1	IP	SAC6	856	257.138213892733	133.301303210333
dNAC_SeRP	1	IP	HBN1	34	10.2134337293843	17.5488552051276
dNAC_SeRP	1	IP	TPM2	146	43.8576860144148	90.2421522930345
dNAC_SeRP	1	IP	HFM1	9	2.70355598718995	0.758573509312556
dNAC_SeRP	1	IP	RAI1	118	35.4466229431571	30.4524252088979
dNAC_SeRP	1	IP	AIM23	25	7.50987774219431	7.01202403566229
dNAC_SeRP	1	IP	gene:YER186C	20	6.00790219375545	6.52323799539136
dNAC_SeRP	1	IP	UTR4	94	28.2371403106506	41.2823688752202
dNAC_SeRP	1	IP	MDS3	397	119.256858546046	26.715246090064
dNAC_SeRP	1	IP	ARG81	61	18.3241016909541	6.93306912257061
dNAC_SeRP	1	IP	NBL1	3	0.901185329063317	4.05939337415909
dNAC_SeRP	1	IP	SNU114	185	55.5730952922379	18.3591329013009
dNAC_SeRP	1	IP	WHI2	214	64.2845534731833	44.0003788317476
dNAC_SeRP	1	IP	NFT1	12	3.60474131625327	0.985709957958236
dNAC_SeRP	1	IP	RPL6B	2064	620.015506395562	1167.63748850388
dNAC_SeRP	1	IP	gene:YNL235C	1	0.300395109687772	0.695359050203177
dNAC_SeRP	1	IP	IKI3	1388	416.948412246628	102.950225246081
dNAC_SeRP	1	IP	GAT2	27	8.11066796156985	4.81917288269153
dNAC_SeRP	1	IP	VHT1	114	34.245042504406	19.2171955692514
dNAC_SeRP	1	IP	SMD1	53	15.9209408134519	36.101906606467
dNAC_SeRP	1	IP	MNN2	311	93.4228791128972	52.0751834520051
dNAC_SeRP	1	IP	EGD2	15	4.50592664531658	8.58271741965064
dNAC_SeRP	1	IP	CPR1	4772	1433.48546343005	2931.46311539887
dNAC_SeRP	1	IP	ADH6	1260	378.497838206593	349.490155315414
dNAC_SeRP	1	IP	LYP1	465	139.683726004814	76.0804607869358
dNAC_SeRP	1	IP	DNF2	326	97.9288057582138	20.2374056123608
dNAC_SeRP	1	IP	CIN10	22	6.60869241313099	3.96204581122961
dNAC_SeRP	1	IP	TAF2	559	167.920866315465	39.7539929724112
dNAC_SeRP	1	IP	FIR1	189	56.774675730989	21.5791241850965
dNAC_SeRP	1	IP	RPL24A	2027	608.900887337114	1301.07027208785
dNAC_SeRP	1	IP	CTF13	33	9.91303861969649	6.89842631850834
dNAC_SeRP	1	IP	gene:YDL144C	122	36.6482033819082	34.218677294032
dNAC_SeRP	1	IP	SAP4	72	21.6284478975196	8.80278709707758
dNAC_SeRP	1	IP	PSF1	18	5.4071119743799	8.62378305323748
dNAC_SeRP	1	IP	CTP1	40	12.0158043875109	13.350893763901
dNAC_SeRP	1	IP	JJJ3	27	8.11066796156985	15.6274912554332
dNAC_SeRP	1	IP	LSM6	86	25.8339794331484	98.9807641116798
dNAC_SeRP	1	IP	gene:YMR244W	1	0.300395109687772	0.281268829295667
dNAC_SeRP	1	IP	ADE17	976	293.185627055266	164.803612734832
dNAC_SeRP	1	IP	RPL42A	1500	450.592664531658	1403.71546583071
dNAC_SeRP	1	IP	VAM3	38	11.4150141681353	13.3979039532105
dNAC_SeRP	1	IP	IES2	64	19.2252870200174	19.9639532918146
dNAC_SeRP	1	IP	NRD1	287	86.2133964803907	49.8920118520779
dNAC_SeRP	1	IP	MBP1	70	21.0276576781441	8.40433959957796
dNAC_SeRP	1	IP	MTQ1	35	10.513828839072	11.1257448032508
dNAC_SeRP	1	IP	FUS2	1	0.300395109687772	0.147686877919259
dNAC_SeRP	1	IP	OSH7	172	51.6679588662968	39.3211254690235
dNAC_SeRP	1	IP	UBP13	199	59.7786268278667	26.6393167682115
dNAC_SeRP	1	IP	PET112	38	11.4150141681353	7.0203039164424
dNAC_SeRP	1	IP	UTR2	4940	1483.9518418576	1056.94575630883
dNAC_SeRP	1	IP	VTS1	115	34.5454376140938	21.9754692201615
dNAC_SeRP	1	IP	FAA4	1762	529.296183269855	253.859080704966
dNAC_SeRP	1	IP	FMP46	23	6.90908752281876	17.1867848826337
dNAC_SeRP	1	IP	GLO3	380	114.150141681353	77.0243870994288
dNAC_SeRP	1	IP	gene:YCR018C-A	2	0.600790219375545	2.35604007598253
dNAC_SeRP	1	IP	CSM1	38	11.4150141681353	19.9214906948261
dNAC_SeRP	1	IP	TRI1	18	5.4071119743799	7.93995884637284
dNAC_SeRP	1	IP	MEO1	143	42.9565006853514	207.519326982374
dNAC_SeRP	1	IP	CAN1	242	72.6956165444409	41.0014757723863
dNAC_SeRP	1	IP	gene:YNR021W	539	161.912964121709	133.261698865604
dNAC_SeRP	1	IP	gene:YHL018W	5	1.50197554843886	4.1376736871594
dNAC_SeRP	1	IP	HO	358	107.541449268222	61.0683982215914
dNAC_SeRP	1	IP	OCA2	42	12.6165946068864	21.2400582607516
dNAC_SeRP	1	IP	CHA4	31	9.31224840032094	4.78287026210629
dNAC_SeRP	1	IP	IDP1	1354	406.734978517244	316.033394341293
dNAC_SeRP	1	IP	SYP1	337	101.233151964779	38.7421170932948
dNAC_SeRP	1	IP	MTC4	105	31.5414865172161	15.1278112792403
dNAC_SeRP	1	IP	GPI14	69	20.7272625684563	17.1017017891554
dNAC_SeRP	1	IP	HOT1	75	22.5296332265829	10.4303857530477
dNAC_SeRP	1	IP	NTE1	257	77.2015431897575	15.3177665059043
dNAC_SeRP	1	IP	EXO1	91	27.3359549815873	12.9615718262623
dNAC_SeRP	1	IP	RKM1	102	30.6403011881528	17.4887563859319
dNAC_SeRP	1	IP	MSI1	93	27.9367452009628	22.0147716319644
dNAC_SeRP	1	IP	PDR10	75	22.5296332265829	4.7986439247248
dNAC_SeRP	1	IP	POM33	99	29.7391158590895	35.4037093560589
dNAC_SeRP	1	IP	FAP1	397	119.256858546046	41.1514349710302
dNAC_SeRP	1	IP	gene:YLR342W-A	3	0.901185329063317	5.17922602909952
dNAC_SeRP	1	IP	MSO1	38	11.4150141681353	18.0331977379705
dNAC_SeRP	1	IP	IPT1	262	78.7035187381964	49.6865648599724
dNAC_SeRP	1	IP	EFT1	26630	7999.52177098538	3163.1165563406
dNAC_SeRP	1	IP	gene:YIL029C	1	0.300395109687772	0.700221700903898
dNAC_SeRP	1	IP	NDD1	98	29.4387207494017	17.680913363004
dNAC_SeRP	1	IP	IPL1	28	8.41106307125762	7.6187165500522
dNAC_SeRP	1	IP	gene:YJR124C	94	28.2371403106506	20.9629846404236
dNAC_SeRP	1	IP	KEI1	74	22.2292381168952	33.3772344097525
dNAC_SeRP	1	IP	PSK1	253	75.9999627510064	18.6686226359633
dNAC_SeRP	1	IP	PMA2	304	91.3201133450828	32.1097444954581
dNAC_SeRP	1	IP	SUP35	1326	398.323915445986	193.54903568804
dNAC_SeRP	1	IP	OSH2	286	85.9130013707029	22.3034790681991
dNAC_SeRP	1	IP	OCA6	26	7.81027285188208	11.5707745953809
dNAC_SeRP	1	IP	MSB3	63	18.9248919103297	9.94999574675587
dNAC_SeRP	1	IP	GON7	53	15.9209408134519	42.7982279931504
dNAC_SeRP	1	IP	UMP1	174	52.2687490856724	116.932324576448
dNAC_SeRP	1	IP	CHL1	100	30.0395109687772	11.6162068711436
dNAC_SeRP	1	IP	RMR1	11	3.3043462065655	4.55144105587534
dNAC_SeRP	1	IP	CST26	67	20.1264723490807	16.8563420009051
dNAC_SeRP	1	IP	gene:YBR085C-A	95	28.5375354203384	110.610602404412
dNAC_SeRP	1	IP	TGL5	153	45.9604517822292	20.4268674587685
dNAC_SeRP	1	IP	YMC2	89	26.7351647622117	27.005216931527
dNAC_SeRP	1	IP	NEL1	21	6.30829730344322	3.33243386341427
dNAC_SeRP	1	IP	gene:YJL043W	2	0.600790219375545	0.776214753715174
dNAC_SeRP	1	IP	FDC1	110	33.043462065655	21.8541415778141
dNAC_SeRP	1	IP	YPT52	235	70.5928507766265	100.131703229257
dNAC_SeRP	1	IP	MGR1	150	45.0592664531658	35.9324293884895
dNAC_SeRP	1	IP	GPI10	65	19.5256821297052	10.5487207615911
dNAC_SeRP	1	IP	DOT5	101	30.339906078465	46.8208427136806
dNAC_SeRP	1	IP	APL4	292	87.7153720288295	35.1001888870866
dNAC_SeRP	1	IP	gene:YBR121C-A	221	66.3873192409977	417.530309691809
dNAC_SeRP	1	IP	gene:YPR071W	21	6.30829730344322	9.91870645195475
dNAC_SeRP	1	IP	gene:YFR006W	243	72.9960116541287	45.3955296356522
dNAC_SeRP	1	IP	gene:YPL222C-A	1	0.300395109687772	1.22111833206412
dNAC_SeRP	1	IP	APE4	168	50.4663784275457	34.2609493737582
dNAC_SeRP	1	IP	BSC1	9	2.70355598718995	2.73916513393105
dNAC_SeRP	1	IP	gene:YLR446W	24	7.20948263250654	5.5372370449359
dNAC_SeRP	1	IP	gene:YMR119W-A	8	2.40316087750218	6.40842900667248
dNAC_SeRP	1	IP	YPT31	284	85.3122111513273	126.952695165666
dNAC_SeRP	1	IP	EPO1	117	35.1462278334694	12.4103911841347
dNAC_SeRP	1	IP	DXO1	28	8.41106307125762	6.32886611832778
dNAC_SeRP	1	IP	HBT1	78	23.4308185556462	7.45966843541746
dNAC_SeRP	1	IP	THI7	72	21.6284478975196	12.0358641611127
dNAC_SeRP	1	IP	DBF20	58	17.4229163618908	10.2790067031804
dNAC_SeRP	1	IP	DMA1	116	34.8458327237816	27.854382672887
dNAC_SeRP	1	IP	APM4	110	33.043462065655	22.3871694211754
dNAC_SeRP	1	IP	ISU1	153	45.9604517822292	92.2900638197373
dNAC_SeRP	1	IP	SSN2	199	59.7786268278667	14.0226663917116
dNAC_SeRP	1	IP	RSM24	56	16.8221261425152	17.5230480651201
dNAC_SeRP	1	IP	ADE3	2572	772.61622211695	271.95220771452
dNAC_SeRP	1	IP	PET117	10	3.00395109687772	9.27145400270902
dNAC_SeRP	1	IP	gene:YOR342C	152	45.6600566725414	47.5625590338973
dNAC_SeRP	1	IP	FIT3	2261	679.193343004053	1104.37941951879
dNAC_SeRP	1	IP	NOC3	178	53.4703295244235	26.842534901819
dNAC_SeRP	1	IP	MID1	75	22.5296332265829	13.6791944302264
dNAC_SeRP	1	IP	SWC4	56	16.8221261425152	11.7555039430575
dNAC_SeRP	1	IP	gene:YIL156W-A	4	1.20158043875109	2.989006066545
dNAC_SeRP	1	IP	RMI1	16	4.80632175500436	6.62027789945504
dNAC_SeRP	1	IP	PSY4	77	23.1304234459585	17.4437582548706
dNAC_SeRP	1	IP	gene:YHR073W-A	13	3.90513642594104	22.0629176606838
dNAC_SeRP	1	IP	YET1	189	56.774675730989	91.4245986006264
dNAC_SeRP	1	IP	MRPL50	46	13.8181750456375	32.9004167753274
dNAC_SeRP	1	IP	ATX2	49	14.7193603747008	15.625647956158
dNAC_SeRP	1	IP	YBP1	125	37.5493887109715	18.542908005418
dNAC_SeRP	1	IP	PPR1	42	12.6165946068864	4.64699617196554
dNAC_SeRP	1	IP	MSG5	48	14.4189652650131	9.80881990817216
dNAC_SeRP	1	IP	PET54	20	6.00790219375545	6.81168049178622
dNAC_SeRP	1	IP	NOP10	200	60.0790219375545	339.429502472059
dNAC_SeRP	1	IP	gene:YNL198C	4	1.20158043875109	3.9656120090795
dNAC_SeRP	1	IP	gene:YPR015C	4	1.20158043875109	1.61502747143964
dNAC_SeRP	1	IP	PHO91	337	101.233151964779	37.7032223332511
dNAC_SeRP	1	IP	gene:YGR125W	121	36.3478082722205	11.6836413604052
dNAC_SeRP	1	IP	SPE3	1240	372.489936012838	422.324190490746
dNAC_SeRP	1	IP	ECO1	13	3.90513642594104	4.61600050347641
dNAC_SeRP	1	IP	YPS5	2	0.600790219375545	1.2064060630031
dNAC_SeRP	1	IP	TFC6	63	18.9248919103297	9.37339866782053
dNAC_SeRP	1	IP	AQY3	18	5.4071119743799	2.78573517484797
dNAC_SeRP	1	IP	gene:YBR201C-A	5	1.50197554843886	7.3626252374454
dNAC_SeRP	1	IP	BUD6	78	23.4308185556462	9.89895165004066
dNAC_SeRP	1	IP	CWH43	407	122.260809642923	42.7186616502178
dNAC_SeRP	1	IP	MUS81	43	12.9169897165742	6.80199563800643
dNAC_SeRP	1	IP	EHT1	167	50.165983317858	36.9955629187743
dNAC_SeRP	1	IP	VAC8	527	158.308222805456	91.1388732328474
dNAC_SeRP	1	IP	MIA40	478	143.588862430755	118.47265877125
dNAC_SeRP	1	IP	ELM1	43	12.9169897165742	6.71710333675206
dNAC_SeRP	1	IP	ASI1	62	18.6244968006419	9.93306496034234
dNAC_SeRP	1	IP	MSB4	24	7.20948263250654	4.87456567444661
dNAC_SeRP	1	IP	RPL2A	4558	1369.20090995687	1789.80511105473
dNAC_SeRP	1	IP	SPT5	726	218.086849633323	68.3229478801136
dNAC_SeRP	1	IP	TOM71	193	57.9762561697401	30.1959667550729
dNAC_SeRP	1	IP	SFT1	35	10.513828839072	35.7613225818777
dNAC_SeRP	1	IP	CLB1	90	27.0355598718995	19.0929095140533
dNAC_SeRP	1	IP	VPS27	73	21.9288430072074	11.7329283077621
dNAC_SeRP	1	IP	RTT107	273	82.0078649447618	25.5237674898107
dNAC_SeRP	1	IP	MHR1	76	22.8300283362707	33.5242706846853
dNAC_SeRP	1	IP	ECM31	85	25.5335843234606	27.1923155734405
dNAC_SeRP	1	IP	SPH1	13	3.90513642594104	2.45143529563154
dNAC_SeRP	1	IP	MTF2	32	9.61264351000871	7.26579252457197
dNAC_SeRP	1	IP	PKR1	132	39.652154478786	107.458413221642
dNAC_SeRP	1	IP	PRO3	719	215.984083865508	250.852594501171
dNAC_SeRP	1	IP	RPS4A	4780	1435.88862430755	1826.83031082386
dNAC_SeRP	1	IP	YMR1	67	20.1264723490807	9.73704516162591
dNAC_SeRP	1	IP	YDR433W	334	100.331966635716	227.51012842566
dNAC_SeRP	1	IP	WIP1	13	3.90513642594104	14.4634682442261
dNAC_SeRP	1	IP	CIR1	126	37.8497838206593	48.1549412476582
dNAC_SeRP	1	IP	ASE1	82	24.6323989943973	9.26726824469426
dNAC_SeRP	1	IP	LEM3	131	39.3517593690982	31.6078388506813
dNAC_SeRP	1	IP	SNF8	28	8.41106307125762	11.9815713265778
dNAC_SeRP	1	IP	DAN1	18	5.4071119743799	6.02799551212921
dNAC_SeRP	1	IP	PHO85	127	38.1501789303471	41.5579291180252
dNAC_SeRP	1	IP	NTA1	95	28.5375354203384	20.7696764340163
dNAC_SeRP	1	IP	CAT8	10	3.00395109687772	0.698268502296077
dNAC_SeRP	1	IP	FYV6	19	5.70750708406767	10.9339216169879
dNAC_SeRP	1	IP	CAF20	445	133.675823811059	275.053135413701
dNAC_SeRP	1	IP	gene:YOR015W	7	2.10276576781441	5.84101602170668
dNAC_SeRP	1	IP	SUL2	22	6.60869241313099	2.46409113092132
dNAC_SeRP	1	IP	QCR9	21	6.30829730344322	31.3845636987225
dNAC_SeRP	1	IP	YIM2	1	0.300395109687772	0.685833583762037
dNAC_SeRP	1	IP	MDJ2	6	1.80237065812663	4.08700829507173
dNAC_SeRP	1	IP	THI13	1	0.300395109687772	0.29364135844357
dNAC_SeRP	1	IP	MAL11	3	0.901185329063317	0.48686403515036
dNAC_SeRP	1	IP	RPB10	141	42.3557104659759	198.85310077923
dNAC_SeRP	1	IP	RSM28	65	19.5256821297052	17.9794494748667
dNAC_SeRP	1	IP	COX17	46	13.8181750456375	65.8008335506549
dNAC_SeRP	1	IP	BLI1	11	3.3043462065655	9.6618310133494
dNAC_SeRP	1	IP	gene:YHL049C	8	2.40316087750218	2.94505009497816
dNAC_SeRP	1	IP	GCN5	51	15.3201505940764	11.6061746924821
dNAC_SeRP	1	IP	GCN3	158	47.462427330668	51.7019905562832
dNAC_SeRP	1	IP	gene:YHR140W	15	4.50592664531658	6.25823145182859
dNAC_SeRP	1	IP	gene:YHL026C	23	6.90908752281876	7.28806700719279
dNAC_SeRP	1	IP	ATP11	73	21.9288430072074	22.9141515226827
dNAC_SeRP	1	IP	FEX2	21	6.30829730344322	5.59246214844257
dNAC_SeRP	1	IP	TIS11	201	60.3794170472422	70.3722809408418
dNAC_SeRP	1	IP	PTP2	69	20.7272625684563	9.19985023011819
dNAC_SeRP	1	IP	FRT1	40	12.0158043875109	6.64223570343333
dNAC_SeRP	1	IP	PET191	45	13.5177799359498	41.3387765625375
dNAC_SeRP	1	IP	TAD2	27	8.11066796156985	10.771139391195
dNAC_SeRP	1	IP	RAD33	19	5.70750708406767	10.6882155132353
dNAC_SeRP	1	IP	VOA1	619	185.944572896731	233.013249244024
dNAC_SeRP	1	IP	TGL4	175	52.5691441953602	19.2349594567728
dNAC_SeRP	1	IP	TSL1	157	47.1620322209803	14.3045290327511
dNAC_SeRP	1	IP	MKS1	120	36.0474131625327	20.5398365598477
dNAC_SeRP	1	IP	HSP78	400	120.158043875109	49.3259621819002
dNAC_SeRP	1	IP	YKR011C	117	35.1462278334694	33.0943764910258
dNAC_SeRP	1	IP	UTP21	463	139.082935785439	49.3201899948364
dNAC_SeRP	1	IP	gene:YMR173W-A	436	130.972267823869	110.525120526472
dNAC_SeRP	1	IP	VBA1	114	34.245042504406	20.2753360002404
dNAC_SeRP	1	IP	gene:YBR056W-A	7	2.10276576781441	10.4615212329075
dNAC_SeRP	1	IP	SPB1	481	144.490047759819	57.2011273791839
dNAC_SeRP	1	IP	SRX1	2	0.600790219375545	1.56455786295715
dNAC_SeRP	1	IP	IZH1	100	30.0395109687772	31.5872880849393
dNAC_SeRP	1	IP	SNC1	66	19.826077239393	56.0058679078898
dNAC_SeRP	1	IP	CSM3	24	7.20948263250654	7.55710967767981
dNAC_SeRP	1	IP	STP4	13	3.90513642594104	2.651144892017
dNAC_SeRP	1	IP	RPL8B	3990	1198.57648765421	1554.57391394839
dNAC_SeRP	1	IP	gene:YNL097W-A	1	0.300395109687772	1.92560967748572
dNAC_SeRP	1	IP	DPB4	51	15.3201505940764	25.922420632955
dNAC_SeRP	1	IP	DPL1	260	78.1027285188208	44.1258353213677
dNAC_SeRP	1	IP	ATH1	42	12.6165946068864	3.46991050794456
dNAC_SeRP	1	IP	SIS2	210	63.0829730344322	37.3493031583376
dNAC_SeRP	1	IP	TRK1	129	38.7509691497226	10.4506389292672
dNAC_SeRP	1	IP	QCR10	30	9.01185329063317	38.5121935497144
dNAC_SeRP	1	IP	RPN7	547	164.316124999211	127.37684108466
dNAC_SeRP	1	IP	THI3	46	13.8181750456375	7.55091532548499
dNAC_SeRP	1	IP	SHH4	1	0.300395109687772	0.592495285380222
dNAC_SeRP	1	IP	NQM1	9	2.70355598718995	2.69815966785424
dNAC_SeRP	1	IP	ERB1	577	173.327978289845	71.5049415387148
dNAC_SeRP	1	IP	SKO1	85	25.5335843234606	13.1345598371711
dNAC_SeRP	1	IP	HST1	54	16.2213359231397	10.7283967745633
dNAC_SeRP	1	IP	SYT1	73	21.9288430072074	5.95730589709519
dNAC_SeRP	1	IP	QRI1	228	68.4900850088121	47.7615655570517
dNAC_SeRP	1	IP	GRH1	249	74.7983823122553	66.8439520216759
dNAC_SeRP	1	IP	SUI2	716	215.082898536445	235.063277089011
dNAC_SeRP	1	IP	PDR18	1	0.300395109687772	0.0750612467985438
dNAC_SeRP	1	IP	MSY1	42	12.6165946068864	8.53048993028157
dNAC_SeRP	1	IP	VMA9	157	47.1620322209803	212.441586580992
dNAC_SeRP	1	IP	ENA5	133	39.9525495884737	12.1955279574096
dNAC_SeRP	1	IP	CDC28	80	24.0316087750218	26.7910911650187
dNAC_SeRP	1	IP	ZAP1	142	42.6561055756637	16.1392756623775
dNAC_SeRP	1	IP	gene:YKL050C	9	2.70355598718995	0.97636547027445
dNAC_SeRP	1	IP	RRN7	25	7.50987774219431	4.8607622926824
dNAC_SeRP	1	IP	RPN10	328	98.5295959775893	122.093675312998
dNAC_SeRP	1	IP	SCY1	117	35.1462278334694	14.553303450712
dNAC_SeRP	1	IP	UGO1	48	14.4189652650131	9.55531164016771
dNAC_SeRP	1	IP	COX19	44	13.217384826262	44.5029792130033
dNAC_SeRP	1	IP	gene:YOL162W	1	0.300395109687772	0.463572700135451
dNAC_SeRP	1	IP	RRP4	118	35.4466229431571	32.8209471695899
dNAC_SeRP	1	IP	CRN1	392	117.754882997607	60.2018829231118
dNAC_SeRP	1	IP	UGA3	26	7.81027285188208	4.92140696400887
dNAC_SeRP	1	IP	SFM1	230	69.0908752281876	107.618185713688
dNAC_SeRP	1	IP	gene:YLR365W	1	0.300395109687772	0.902087416479797
dNAC_SeRP	1	IP	PEX6	156	46.8616371112925	15.1508687718372
dNAC_SeRP	1	IP	COX16	29	8.7114581809454	24.4018436441048
dNAC_SeRP	1	IP	TAM41	42	12.6165946068864	10.8951594187275
dNAC_SeRP	1	IP	IST1	52	15.6205457037642	17.4142092572622
dNAC_SeRP	1	IP	HED1	2	0.600790219375545	1.22860985557371
dNAC_SeRP	1	IP	EGT2	1118	335.841732630929	107.434975249817
dNAC_SeRP	1	IP	RTT106	115	34.5454376140938	25.2525128757996
dNAC_SeRP	1	IP	KSH1	43	12.9169897165742	58.9816882035352
dNAC_SeRP	1	IP	GSF2	843	253.233077466792	208.938182728376
dNAC_SeRP	1	IP	ARO10	44	13.217384826262	6.92735053787316
dNAC_SeRP	1	IP	PFA3	23	6.90908752281876	6.83391446371787
dNAC_SeRP	1	IP	gene:YMR001C-A	6	1.80237065812663	7.80247038150058
dNAC_SeRP	1	IP	EUG1	166	49.8655882081702	32.0885381004956
dNAC_SeRP	1	IP	POM152	320	96.1264351000871	23.9477915047551
dNAC_SeRP	1	IP	SRN2	14	4.20553153562881	6.55067217387665
dNAC_SeRP	1	IP	ATP22	27	8.11066796156985	3.94679706159117
dNAC_SeRP	1	IP	RPN3	665	199.762747942369	127.075539403542
dNAC_SeRP	1	IP	SPT15	167	50.165983317858	69.3858690426805
dNAC_SeRP	1	IP	RPC37	99	29.7391158590895	35.0284050165954
dNAC_SeRP	1	IP	POP5	45	13.5177799359498	25.8961301454976
dNAC_SeRP	1	IP	ARO80	57	17.122521252203	6.00158473613846
dNAC_SeRP	1	IP	ARG5,6	167	50.165983317858	19.3541602306551
dNAC_SeRP	1	IP	OST4	58	17.4229163618908	156.963210467485
dNAC_SeRP	1	IP	gene:YMR321C	107	32.1422767365916	101.076341938967
dNAC_SeRP	1	IP	gene:YGR283C	74	22.2292381168952	21.6659240905411
dNAC_SeRP	1	IP	EFG1	51	15.3201505940764	21.8235763448382
dNAC_SeRP	1	IP	URM1	87	26.1343745428362	87.114581809454
dNAC_SeRP	1	IP	PRR1	52	15.6205457037642	10.0324635220065
dNAC_SeRP	1	IP	UTP23	91	27.3359549815873	35.733274485735
dNAC_SeRP	1	IP	UTP10	1286	386.308111058475	72.7510566965113
dNAC_SeRP	1	IP	gene:YDL085C-A	33	9.91303861969649	47.889075457471
dNAC_SeRP	1	IP	PEA2	108	32.4426718462794	25.6869927523986
dNAC_SeRP	1	IP	gene:YAR030C	1	0.300395109687772	0.878348273940855
dNAC_SeRP	1	IP	OAR1	16	4.80632175500436	5.74231989845204
dNAC_SeRP	1	IP	SWT21	13	3.90513642594104	3.63606743569929
dNAC_SeRP	1	IP	gene:YGR240C-A	2	0.600790219375545	2.989006066545
dNAC_SeRP	1	IP	RDS1	40	12.0158043875109	4.80824505302557
dNAC_SeRP	1	IP	FIT2	973	292.284441726202	632.650306766672
dNAC_SeRP	1	IP	gene:YDR467C	1	0.300395109687772	0.918639479167499
dNAC_SeRP	1	IP	PAP1	142	42.6561055756637	24.9889312101135
dNAC_SeRP	1	IP	IGO2	44	13.217384826262	33.3772344097525
dNAC_SeRP	1	IP	gene:YJL215C	1	0.300395109687772	0.834430860243812
dNAC_SeRP	1	IP	HEM25	28	8.41106307125762	9.10288211175068
dNAC_SeRP	1	IP	RPS17B	1732	520.284329979222	1265.89861308813
dNAC_SeRP	1	IP	ATG27	218	65.4861339119344	80.2526150881549
dNAC_SeRP	1	IP	SAY1	43	12.9169897165742	10.1309723267249
dNAC_SeRP	1	IP	BRE5	517	155.304271708578	100.325756917686
dNAC_SeRP	1	IP	AKR2	93	27.9367452009628	12.4163312004279
dNAC_SeRP	1	IP	THR4	2015	605.296146020861	391.777440790201
dNAC_SeRP	1	IP	NSG2	84	25.2331892137729	28.0368769041921
dNAC_SeRP	1	IP	gene:YPL108W	18	5.4071119743799	10.664915136844
dNAC_SeRP	1	IP	FKH1	129	38.7509691497226	26.6329684877819
dNAC_SeRP	1	IP	ERI1	8	2.40316087750218	11.6094728381748
dNAC_SeRP	1	IP	MAD3	33	9.91303861969649	6.40377171815019
dNAC_SeRP	1	IP	TAN1	121	36.3478082722205	41.7790899680695
dNAC_SeRP	1	IP	AFT2	58	17.4229163618908	13.9271913364435
dNAC_SeRP	1	IP	gene:YLR464W	1	0.300395109687772	0.461436420411325
dNAC_SeRP	1	IP	HCR1	483	145.090837979194	181.818092705757
dNAC_SeRP	1	IP	gene:YPR127W	63	18.9248919103297	18.2320731313388
dNAC_SeRP	1	IP	URH1	102	30.6403011881528	29.9514185612442
dNAC_SeRP	1	IP	gene:YIL060W	35	10.513828839072	24.1697214691311
dNAC_SeRP	1	IP	UBA3	20	6.00790219375545	6.6754468819505
dNAC_SeRP	1	IP	NRT1	52	15.6205457037642	8.69256856080365
dNAC_SeRP	1	IP	HPA2	2	0.600790219375545	1.27556309846188
dNAC_SeRP	1	IP	SEC15	173	51.9683539759846	19.0151313486954
dNAC_SeRP	1	IP	APD1	102	30.6403011881528	32.219033846638
dNAC_SeRP	1	IP	SLM3	37	11.1146190584476	8.86333258249408
dNAC_SeRP	1	IP	EFM6	6	1.80237065812663	2.43234906629775
dNAC_SeRP	1	IP	MAK31	45	13.5177799359498	50.6283892732201
dNAC_SeRP	1	IP	NSE3	25	7.50987774219431	8.23451506819551
dNAC_SeRP	1	IP	gene:YPL113C	16	4.80632175500436	4.03553463896252
dNAC_SeRP	1	IP	THI72	10	3.00395109687772	1.66886172048762
dNAC_SeRP	1	IP	VAC7	125	37.5493887109715	10.7345307921588
dNAC_SeRP	1	IP	VMA8	482	144.790442869506	187.795645745144
dNAC_SeRP	1	IP	NOP6	124	37.2489936012838	54.9395185859643
dNAC_SeRP	1	IP	SEY1	556	167.019680986401	71.651514794681
dNAC_SeRP	1	IP	VPS20	22	6.60869241313099	9.92296158127776
dNAC_SeRP	1	IP	ARC40	360	108.142239487598	93.629644578007
dNAC_SeRP	1	IP	ELP2	477	143.288467321067	60.5358966290948
dNAC_SeRP	1	IP	MEP3	89	26.7351647622117	18.1871869130692
dNAC_SeRP	1	IP	SHU1	7	2.10276576781441	4.64186703711789
dNAC_SeRP	1	IP	MGS1	35	10.513828839072	5.96022043031294
dNAC_SeRP	1	IP	RCK1	5	1.50197554843886	0.97594252660095
dNAC_SeRP	1	IP	MRE11	93	27.9367452009628	13.437587879251
dNAC_SeRP	1	IP	ATP23	28	8.41106307125762	10.3457110347572
dNAC_SeRP	1	IP	RLM1	130	39.0513642594104	19.2276535004483
dNAC_SeRP	1	IP	gene:YEL068C	22	6.60869241313099	19.8459231625555
dNAC_SeRP	1	IP	TRE2	87	26.1343745428362	10.7548866431425
dNAC_SeRP	1	IP	gene:YBR139W	188	56.4742806213012	36.983811801769
dNAC_SeRP	1	IP	ARP8	247	74.1975920928798	28.0414180245199
dNAC_SeRP	1	IP	YUR1	20	6.00790219375545	4.66814467269265
dNAC_SeRP	1	IP	RAD9	188	56.4742806213012	14.3700459596186
dNAC_SeRP	1	IP	gene:YLR287C	105	31.5414865172161	29.533227076045
dNAC_SeRP	1	IP	gene:YDL086W	173	51.9683539759846	63.2218418199326
dNAC_SeRP	1	IP	AI4	36	10.8142239487598	6.47170792864141
dNAC_SeRP	1	IP	COX5A	86	25.8339794331484	55.9177044007542
dNAC_SeRP	1	IP	gene:YKL177W	1	0.300395109687772	0.886121267515553
dNAC_SeRP	1	IP	SNP1	28	8.41106307125762	9.31457704458209
dNAC_SeRP	1	IP	gene:YKL068W-A	34	10.2134337293843	43.0946570860095
dNAC_SeRP	1	IP	ADH4	48	14.4189652650131	12.5491429634579
dNAC_SeRP	1	IP	RRP14	160	48.0632175500436	36.8300517624855
dNAC_SeRP	1	IP	CDC123	53	15.9209408134519	14.7007763743785
dNAC_SeRP	1	IP	VPS24	58	17.4229163618908	25.8117279435419
dNAC_SeRP	1	IP	ALD3	20	6.00790219375545	3.94996856920148
dNAC_SeRP	1	IP	GUF1	15	4.50592664531658	2.32503954866697
dNAC_SeRP	1	IP	VMA5	801	240.616482859906	204.085227192456
dNAC_SeRP	1	IP	TIM8	78	23.4308185556462	88.7531005895691
dNAC_SeRP	1	IP	RAD6	132	39.652154478786	76.4010683598959
dNAC_SeRP	1	IP	GAA1	177	53.1699344147357	28.8183926367131
dNAC_SeRP	1	IP	RRN3	104	31.2410914075283	16.5823202800044
dNAC_SeRP	1	IP	HXT7	167	50.165983317858	29.2854543595201
dNAC_SeRP	1	IP	PHO89	141	42.3557104659759	24.5540350527396
dNAC_SeRP	1	IP	RPS21A	1185	355.96820498001	1348.36441280307
dNAC_SeRP	1	IP	FAU1	35	10.513828839072	16.5311774199246
dNAC_SeRP	1	IP	gene:YER010C	63	18.9248919103297	26.8438183125243
dNAC_SeRP	1	IP	SVS1	429	128.869502056054	164.584293813607
dNAC_SeRP	1	IP	MRC1	87	26.1343745428362	7.94116516038778
dNAC_SeRP	1	IP	NSA2	211	63.38336814412	80.6404174861577
dNAC_SeRP	1	IP	YCP4	328	98.5295959775893	132.43225265805
dNAC_SeRP	1	IP	CKB2	149	44.7588713434781	57.6047250237813
dNAC_SeRP	1	IP	YSP3	5	1.50197554843886	1.0452161088649
dNAC_SeRP	1	IP	gene:YLR156W	2	0.600790219375545	1.74142092572622
dNAC_SeRP	1	IP	CDC3	471	141.486096662941	90.5221347811521
dNAC_SeRP	1	IP	gene:YOL071W	32	9.61264351000871	19.6577576891794
dNAC_SeRP	1	IP	ATO2	4	1.20158043875109	1.41528909157961
dNAC_SeRP	1	IP	INP53	525	157.70743258608	47.4450759885922
dNAC_SeRP	1	IP	FSH1	242	72.6956165444409	99.3109515634439
dNAC_SeRP	1	IP	gene:YIL152W	19	5.70750708406767	8.0614506837114
dNAC_SeRP	1	IP	UPF3	61	18.3241016909541	15.7423554045998
dNAC_SeRP	1	IP	COP1	2598	780.426494968832	216.424430107829
dNAC_SeRP	1	IP	RTS2	13	3.90513642594104	5.58674739047359
dNAC_SeRP	1	IP	PTC1	60	18.0237065812663	21.3046177083526
dNAC_SeRP	1	IP	DLT1	14	4.20553153562881	4.08700829507173
dNAC_SeRP	1	IP	gene:YDR344C	2	0.600790219375545	1.3531311247197
dNAC_SeRP	1	IP	YRB30	49	14.7193603747008	11.1257448032508
dNAC_SeRP	1	IP	MPC3	8	2.40316087750218	5.44934439342898
dNAC_SeRP	1	IP	MPC1	39	11.7154092778231	29.8102017247408
dNAC_SeRP	1	IP	SEN2	33	9.91303861969649	8.74165663112565
dNAC_SeRP	1	IP	gene:YMR262W	28	8.41106307125762	8.92894168923315
dNAC_SeRP	1	IP	HIF1	71	21.3280527878318	18.4180075888012
dNAC_SeRP	1	IP	gene:YOR020W-A	34	10.2134337293843	37.4118451625797
dNAC_SeRP	1	IP	STE12	138	41.4545251369126	20.0554064523041
dNAC_SeRP	1	IP	gene:YDL124W	562	168.822051644528	179.789192379689
dNAC_SeRP	1	IP	GPM2	19	5.70750708406767	6.09776397870478
dNAC_SeRP	1	IP	GSH2	301	90.4189280160195	61.2594363252164
dNAC_SeRP	1	IP	HCS1	67	20.1264723490807	9.80822239233954
dNAC_SeRP	1	IP	JEN1	1	0.300395109687772	0.162288011716787
dNAC_SeRP	1	IP	PYC2	1830	549.723050728623	155.157507967435
dNAC_SeRP	1	IP	SSK22	49	14.7193603747008	3.6835236172925
dNAC_SeRP	1	IP	PXA2	4	1.20158043875109	0.469000951893477
dNAC_SeRP	1	IP	DJP1	111	33.3438571753427	25.6688661857912
dNAC_SeRP	1	IP	PGI1	9334	2803.88795382567	1684.01678908448
dNAC_SeRP	1	IP	LSO1	12	3.60474131625327	12.7827706250116
dNAC_SeRP	1	IP	FLO9	5	1.50197554843886	0.378426693988123
dNAC_SeRP	1	IP	RET3	276	82.9090502738252	145.454474164606
dNAC_SeRP	1	IP	gene:YOR316C-A	2	0.600790219375545	2.86090580655021
dNAC_SeRP	1	IP	XDJ1	73	21.9288430072074	15.8904659472517
dNAC_SeRP	1	IP	CCA1	183	54.9723050728623	33.4992718298978
dNAC_SeRP	1	IP	gene:YMR316C-A	1	0.300395109687772	0.96280483874286
dNAC_SeRP	1	IP	AIM7	50	15.0197554843886	33.3772344097525
dNAC_SeRP	1	IP	MLH1	74	22.2292381168952	9.62304680385072
dNAC_SeRP	1	IP	PAD1	38	11.4150141681353	15.6584556490197
dNAC_SeRP	1	IP	VAM7	36	10.8142239487598	11.3714237105781
dNAC_SeRP	1	IP	POP4	42	12.6165946068864	15.0197554843886
dNAC_SeRP	1	IP	YJU3	143	42.9565006853514	45.6013807700121
dNAC_SeRP	1	IP	IRC10	6	1.80237065812663	1.02349270762444
dNAC_SeRP	1	IP	SEC39	110	33.043462065655	15.5133624721385
dNAC_SeRP	1	IP	gene:YGL117W	10	3.00395109687772	3.76434974546081
dNAC_SeRP	1	IP	gene:YMR160W	60	18.0237065812663	7.35361345624902
dNAC_SeRP	1	IP	CIA1	123	36.948598491596	37.2090619250715
dNAC_SeRP	1	IP	SEG1	131	39.3517593690982	13.6495870166834
dNAC_SeRP	1	IP	DOT1	53	15.9209408134519	9.10288211175068
dNAC_SeRP	1	IP	ALR2	22	6.60869241313099	2.56449065313581
dNAC_SeRP	1	IP	AIM24	101	30.339906078465	25.6032962687468
dNAC_SeRP	1	IP	PEP5	203	60.9802072666178	19.7346949082905
dNAC_SeRP	1	IP	PIR5	2	0.600790219375545	0.695359050203177
dNAC_SeRP	1	IP	ERV25	367	110.245005255412	173.341203231781
dNAC_SeRP	1	IP	EGD1	13	3.90513642594104	8.23868444291359
dNAC_SeRP	1	IP	gene:YBR206W	45	13.5177799359498	41.7215430121906
dNAC_SeRP	1	IP	MGT1	33	9.91303861969649	17.4833132622513
dNAC_SeRP	1	IP	TWF1	97	29.1383256397139	29.1674931328468
dNAC_SeRP	1	IP	SMB1	50	15.0197554843886	25.4141378754461
dNAC_SeRP	1	IP	SYS1	49	14.7193603747008	24.0512424423216
dNAC_SeRP	1	IP	MRF1	34	10.2134337293843	8.22337659370713
dNAC_SeRP	1	IP	YPT35	15	4.50592664531658	6.98593278343657
dNAC_SeRP	1	IP	FMP23	21	6.30829730344322	11.9475327716728
dNAC_SeRP	1	IP	FMP40	58	17.4229163618908	8.42908387125825
dNAC_SeRP	1	IP	PUN1	99	29.7391158590895	37.5493887109715
dNAC_SeRP	1	IP	PER1	146	43.8576860144148	40.8358342778536
dNAC_SeRP	1	IP	STO1	550	165.217310328275	63.8891377912895
dNAC_SeRP	1	IP	LYS5	16	4.80632175500436	5.86852473138505
dNAC_SeRP	1	IP	gene:YBL010C	23	6.90908752281876	8.19583336040185
dNAC_SeRP	1	IP	ECM22	84	25.2331892137729	10.3203227868192
dNAC_SeRP	1	IP	LAA1	529	158.909013024832	26.2876779197405
dNAC_SeRP	1	IP	NVJ1	56	16.8221261425152	17.4142092572622
dNAC_SeRP	1	IP	DUG1	1006	302.197480345899	208.988575619571
dNAC_SeRP	1	IP	YVC1	187	56.1738855116134	27.6991545915254
dNAC_SeRP	1	IP	RTK1	88	26.434769652524	14.1893556911025
dNAC_SeRP	1	IP	PRP2	90	27.0355598718995	10.2757734214745
dNAC_SeRP	1	IP	YHC1	22	6.60869241313099	9.49524772001579
dNAC_SeRP	1	IP	SHU2	14	4.20553153562881	6.25823145182859
dNAC_SeRP	1	IP	TRR2	28	8.41106307125762	8.17401659014346
dNAC_SeRP	1	IP	gene:YDR022C	15	4.50592664531658	7.62424136263382
dNAC_SeRP	1	IP	PSD2	188	56.4742806213012	16.5274453091312
dNAC_SeRP	1	IP	gene:YGL159W	52	15.6205457037642	14.0346322585482
dNAC_SeRP	1	IP	MLP1	926	278.165871570877	49.4253503146548
dNAC_SeRP	1	IP	DLD1	149	44.7588713434781	25.3735098319037
dNAC_SeRP	1	IP	PIL1	1125	337.944498398744	331.318135685043
dNAC_SeRP	1	IP	FKH2	116	34.8458327237816	13.4591860655781
dNAC_SeRP	1	IP	HSK3	39	11.7154092778231	55.7876632277291
dNAC_SeRP	1	IP	ARK1	74	22.2292381168952	11.5958466963459
dNAC_SeRP	1	IP	gene:YGR210C	199	59.7786268278667	48.3645848121899
dNAC_SeRP	1	IP	PEX25	114	34.245042504406	28.8987700459123
dNAC_SeRP	1	IP	GAS2	2	0.600790219375545	0.360185982839056
dNAC_SeRP	1	IP	SCP1	65	19.5256821297052	32.3808990542375
dNAC_SeRP	1	IP	gene:YIL102C-A	9	2.70355598718995	11.8577016982015
dNAC_SeRP	1	IP	FRS2	1057	317.517630939975	209.998433161359
dNAC_SeRP	1	IP	gene:YER079W	32	9.61264351000871	15.185850726712
dNAC_SeRP	1	IP	CNA1	154	46.2608468919169	27.8344445799741
dNAC_SeRP	1	IP	CYS4	2379	714.63996594721	468.923862170086
dNAC_SeRP	1	IP	BOP2	31	9.31224840032094	5.43622206673727
dNAC_SeRP	1	IP	SHE4	126	37.8497838206593	15.9703729201094
dNAC_SeRP	1	IP	DBF2	149	44.7588713434781	26.0377378379744
dNAC_SeRP	1	IP	gene:YOL159C-A	13	3.90513642594104	14.3045290327511
dNAC_SeRP	1	IP	CSR1	221	66.3873192409977	54.1053946544398
dNAC_SeRP	1	IP	ATG41	51	15.3201505940764	37.2753055816944
dNAC_SeRP	1	IP	MRM2	15	4.50592664531658	4.67905155276904
dNAC_SeRP	1	IP	gene:YOR192C-C	37	11.1146190584476	46.8971268288927
dNAC_SeRP	1	IP	PRY1	121	36.3478082722205	40.3864536358005
dNAC_SeRP	1	IP	RPS10A	2349	705.628112656577	2218.95632910873
dNAC_SeRP	1	IP	BUL2	268	80.505889396323	29.1371297127481
dNAC_SeRP	1	IP	PHR1	36	10.8142239487598	6.36880091210825
dNAC_SeRP	1	IP	gene:YDR249C	13	3.90513642594104	3.48051374861055
dNAC_SeRP	1	IP	GEX1	1	0.300395109687772	0.162551466281262
dNAC_SeRP	1	IP	TIM50	372	111.746980803851	78.0901333360247
dNAC_SeRP	1	IP	SHE3	152	45.6600566725414	35.727743875228
dNAC_SeRP	1	IP	gene:YMR279C	2	0.600790219375545	0.37017265519134
dNAC_SeRP	1	IP	TRM5	137	41.1541300272248	27.4360866848165
dNAC_SeRP	1	IP	SEC53	1114	334.640152192178	437.438107440756
dNAC_SeRP	1	IP	RSF1	12	3.60474131625327	3.1872160179074
dNAC_SeRP	1	IP	SCS7	177	53.1699344147357	46.0345752508534
dNAC_SeRP	1	IP	GAD1	48	14.4189652650131	8.20191425768662
dNAC_SeRP	1	IP	GIC2	156	46.8616371112925	40.6785044368858
dNAC_SeRP	1	IP	ISD11	81	24.3320038847096	85.3754522270511
dNAC_SeRP	1	IP	AIM20	33	9.91303861969649	16.1187619832463
dNAC_SeRP	1	IP	gene:YCR090C	121	36.3478082722205	66.2073010422959
dNAC_SeRP	1	IP	SPT4	66	19.826077239393	64.1620622634077
dNAC_SeRP	1	IP	TAL1	1504	451.79424497041	448.208576359533
dNAC_SeRP	1	IP	CTS2	51	15.3201505940764	9.97405637635182
dNAC_SeRP	1	IP	gene:YLL056C	1	0.300395109687772	0.334888639562734
dNAC_SeRP	1	IP	MUK1	77	23.1304234459585	12.5777180239035
dNAC_SeRP	1	IP	ACT1	11066	3324.17228380489	2946.96124450788
dNAC_SeRP	1	IP	CCW12	16130	4845.37311926377	12053.1669633427
dNAC_SeRP	1	IP	GLC8	98	29.4387207494017	42.6648126802923
dNAC_SeRP	1	IP	gene:YMR306C-A	1	0.300395109687772	0.770243870994288
dNAC_SeRP	1	IP	SWT1	51	15.3201505940764	11.1257448032508
dNAC_SeRP	1	IP	COG6	154	46.2608468919169	18.3574789253639
dNAC_SeRP	1	IP	CWP1	195	58.5770463891156	81.3570088737717
dNAC_SeRP	1	IP	gene:YER152C	146	43.8576860144148	32.9261907015126
dNAC_SeRP	1	IP	ARN1	206	61.8813925956811	32.8457497853934
dNAC_SeRP	1	IP	DSE1	690	207.272625684563	120.36737844632
dNAC_SeRP	1	IP	EFM5	231	69.3912703378754	92.8932668512388
dNAC_SeRP	1	IP	ATG8	25	7.50987774219431	21.2143439045037
dNAC_SeRP	1	IP	SEN1	420	126.165946068864	18.8419871667958
dNAC_SeRP	1	IP	CWH41	389	116.853697668543	46.7041157747975
dNAC_SeRP	1	IP	SPG3	2	0.600790219375545	1.56455786295715
dNAC_SeRP	1	IP	ECM1	69	20.7272625684563	32.4370306235623
dNAC_SeRP	1	IP	NOP7	655	196.758796845491	108.228161081128
dNAC_SeRP	1	IP	gene:YDR514C	56	16.8221261425152	11.5854863240463
dNAC_SeRP	1	IP	MET14	39	11.7154092778231	19.2371252509411
dNAC_SeRP	1	IP	SAC7	169	50.7667735372335	25.835508161442
dNAC_SeRP	1	IP	KSS1	63	18.9248919103297	17.0956566488976
dNAC_SeRP	1	IP	ROK1	177	53.1699344147357	31.3686928700506
dNAC_SeRP	1	IP	RRT2	101	30.339906078465	26.065211407616
dNAC_SeRP	1	IP	MDL2	104	31.2410914075283	13.4543890643964
dNAC_SeRP	1	IP	KAR9	25	7.50987774219431	3.88107376857587
dNAC_SeRP	1	IP	TFG1	224	67.288504570061	30.4748662002088
dNAC_SeRP	1	IP	gene:YJL047C-A	70	21.0276576781441	155.760427245512
dNAC_SeRP	1	IP	PRB1	650	195.256821297052	102.335860218581
dNAC_SeRP	1	IP	RRP3	214	64.2845534731833	42.6856264762173
dNAC_SeRP	1	IP	gene:YIL077C	18	5.4071119743799	5.61486186332285
dNAC_SeRP	1	IP	MLF3	221	66.3873192409977	48.8501245334788
dNAC_SeRP	1	IP	gene:YNL010W	600	180.237065812663	248.260421229564
dNAC_SeRP	1	IP	KES1	681	204.569069697373	156.757907814079
dNAC_SeRP	1	IP	ATM1	108	32.4426718462794	15.6501070170185
dNAC_SeRP	1	IP	DON1	1	0.300395109687772	0.273583888604529
dNAC_SeRP	1	IP	gene:YKL063C	77	23.1304234459585	45.8936973134097
dNAC_SeRP	1	IP	ENA1	345	103.636312842281	31.6350161301225
dNAC_SeRP	1	IP	gene:YPR195C	1	0.300395109687772	0.910288211175068
dNAC_SeRP	1	IP	VRP1	268	80.505889396323	32.8059858990721
dNAC_SeRP	1	IP	gene:YNR075C-A	1	0.300395109687772	3.23005494287927
dNAC_SeRP	1	IP	DDP1	100	30.0395109687772	52.9797371583373
dNAC_SeRP	1	IP	DCN1	21	6.30829730344322	7.78802136227558
dNAC_SeRP	1	IP	DBF4	132	39.652154478786	18.7480635833503
dNAC_SeRP	1	IP	YOR062C	14	4.20553153562881	5.21131540970113
dNAC_SeRP	1	IP	JEM1	46	13.8181750456375	7.1301212825787
dNAC_SeRP	1	IP	CSI2	127	38.1501789303471	37.1834102634962
dNAC_SeRP	1	IP	TRX3	41	12.3161994971987	32.0734361906215
dNAC_SeRP	1	IP	CYK3	179	53.7707246341112	20.2297684853692
dNAC_SeRP	1	IP	TPO2	42	12.6165946068864	6.83826265955904
dNAC_SeRP	1	IP	STE24	510	153.201505940764	112.482750323615
dNAC_SeRP	1	IP	SMM1	97	29.1383256397139	25.2279875668519
dNAC_SeRP	1	IP	JSN1	309	92.8220888935217	28.3339709687185
dNAC_SeRP	1	IP	POS5	96	28.8379305300261	23.1629964096596
dNAC_SeRP	1	IP	MCM10	29	8.7114581809454	5.07660733155326
dNAC_SeRP	1	IP	ALY1	113	33.9446473947183	12.3524917739149
dNAC_SeRP	1	IP	gene:YHR045W	71	21.3280527878318	12.6726398026333
dNAC_SeRP	1	IP	ELG1	59	17.7233114715786	7.4593061749068
dNAC_SeRP	1	IP	SRB4	87	26.1343745428362	12.6620031699788
dNAC_SeRP	1	IP	SPE1	560	168.221261425153	120.072277962279
dNAC_SeRP	1	IP	CMP2	209	62.7825779247444	34.5909520246526
dNAC_SeRP	1	IP	RPB9	71	21.3280527878318	57.7996010510348
dNAC_SeRP	1	IP	gene:YDL057W	14	4.20553153562881	4.26092354167053
dNAC_SeRP	1	IP	gene:YDL129W	17	5.10671686469213	5.82958546197732
dNAC_SeRP	1	IP	gene:YHL042W	1	0.300395109687772	0.663123862445414
dNAC_SeRP	1	IP	MUD1	35	10.513828839072	11.7211023846957
dNAC_SeRP	1	IP	VPS68	161	48.3636126597313	87.1416444319484
dNAC_SeRP	1	IP	AIM6	149	44.7588713434781	38.1576055784127
dNAC_SeRP	1	IP	gene:YER137C	12	3.60474131625327	8.06429824665161
dNAC_SeRP	1	IP	STE5	167	50.165983317858	18.2156802170871
dNAC_SeRP	1	IP	RRP36	53	15.9209408134519	17.6311636915304
dNAC_SeRP	1	IP	TMA23	46	13.8181750456375	21.7266903233294
dNAC_SeRP	1	IP	IPI3	301	90.4189280160195	54.2079904172779
dNAC_SeRP	1	IP	gene:YBR238C	281	84.411025822264	38.4385363489363
dNAC_SeRP	1	IP	ARI1	303	91.019718235395	87.1836381565086
dNAC_SeRP	1	IP	SDD3	866	260.142164989611	83.5395520197851
dNAC_SeRP	1	IP	RAD2	63	18.9248919103297	6.112691185507
dNAC_SeRP	1	IP	PNS1	38	11.4150141681353	7.04630504205886
dNAC_SeRP	1	IP	KEL1	436	130.972267823869	37.4741824960998
dNAC_SeRP	1	IP	gene:YAR035C-A	1	0.300395109687772	3.70858160108361
dNAC_SeRP	1	IP	GRX5	114	34.245042504406	75.5961203187771
dNAC_SeRP	1	IP	ARX1	760	228.300283362707	128.114637128343
dNAC_SeRP	1	IP	FPR2	145	43.557290904727	106.758065942958
dNAC_SeRP	1	IP	RCF2	296	88.9169524675806	131.72881847049
dNAC_SeRP	1	IP	HXT1	1001	300.69550479746	175.537364154968
dNAC_SeRP	1	IP	GOR1	31	9.31224840032094	8.84354074104553
dNAC_SeRP	1	IP	RPC53	76	22.8300283362707	17.9905660648311
dNAC_SeRP	1	IP	ALK2	140	42.0553153562881	20.7067037697135
dNAC_SeRP	1	IP	FAT3	8	2.40316087750218	1.06664930204269
dNAC_SeRP	1	IP	PPG1	64	19.2252870200174	17.3670162782452
dNAC_SeRP	1	IP	SKG1	58	17.4229163618908	16.3135920991487
dNAC_SeRP	1	IP	COG7	39	11.7154092778231	13.9469158069323
dNAC_SeRP	1	IP	YTA12	187	56.1738855116134	22.6690417722411
dNAC_SeRP	1	IP	MSH2	365	109.644215036037	37.8736494079575
dNAC_SeRP	1	IP	GET2	146	43.8576860144148	51.1161841659846
dNAC_SeRP	1	IP	TOR2	306	91.9209035644583	12.3799196719809
dNAC_SeRP	1	IP	GPI17	193	57.9762561697401	36.122277987377
dNAC_SeRP	1	IP	RCM1	100	30.0395109687772	20.3934222462846
dNAC_SeRP	1	IP	OST2	84	25.2331892137729	64.2065883302109
dNAC_SeRP	1	IP	MIS1	843	253.233077466792	86.4867067851066
dNAC_SeRP	1	IP	MZM1	23	6.90908752281876	18.5728159215558
dNAC_SeRP	1	IP	gene:YNR025C	2	0.600790219375545	1.66886172048762
dNAC_SeRP	1	IP	KEX1	279	83.8102356028885	38.2695139739217
dNAC_SeRP	1	IP	SPO1	6	1.80237065812663	0.950617435720798
dNAC_SeRP	1	IP	RIM15	181	54.3715148534868	10.2336749206638
dNAC_SeRP	1	IP	ARA2	33	9.91303861969649	9.83436371001636
dNAC_SeRP	1	IP	KAP120	228	68.4900850088121	22.1007050689939
dNAC_SeRP	1	IP	MEF1	170	51.0671686469213	22.339093896291
dNAC_SeRP	1	IP	gene:YAR066W	19	5.70750708406767	9.32599196743084
dNAC_SeRP	1	IP	SEC5	136	40.853734917537	14.0101971596492
dNAC_SeRP	1	IP	ESF1	270	81.1066796156985	42.9818121969786
dNAC_SeRP	1	IP	KDX1	20	6.00790219375545	4.61436420411325
dNAC_SeRP	1	IP	LTV1	163	48.9644028791069	35.1755767809676
dNAC_SeRP	1	IP	gene:YBR074W	210	63.0829730344322	21.5226793020922
dNAC_SeRP	1	IP	ADD37	70	21.0276576781441	35.2222071660705
dNAC_SeRP	1	IP	PPZ1	147	44.1580811241025	21.2400582607516
dNAC_SeRP	1	IP	BUD2	120	36.0474131625327	10.8740311199194
dNAC_SeRP	1	IP	RRN11	26	7.81027285188208	5.12485095267853
dNAC_SeRP	1	IP	PKP1	30	9.01185329063317	7.60493948576639
dNAC_SeRP	1	IP	RTG1	35	10.513828839072	19.6888180506967
dNAC_SeRP	1	IP	GDS1	248	74.4979872025675	47.4811900589978
dNAC_SeRP	1	IP	DUG2	281	84.411025822264	32.010248700138
dNAC_SeRP	1	IP	gene:YBR016W	138	41.4545251369126	107.117636012694
dNAC_SeRP	1	IP	ZWF1	870	261.343745428362	172.163205157024
dNAC_SeRP	1	IP	KRE2	360	108.142239487598	81.3711358070715
dNAC_SeRP	1	IP	PET127	86	25.8339794331484	10.7507196975233
dNAC_SeRP	1	IP	MSB1	230	69.0908752281876	20.2375147124158
dNAC_SeRP	1	IP	GPD2	861	258.640189441172	195.495230114265
dNAC_SeRP	1	IP	SOL2	88	26.434769652524	27.8847781144768
dNAC_SeRP	1	IP	BET5	53	15.9209408134519	33.1686266946915
dNAC_SeRP	1	IP	GID8	37	11.1146190584476	8.12472153395291
dNAC_SeRP	1	IP	YML101C-A	6	1.80237065812663	5.66783225825986
dNAC_SeRP	1	IP	ZRT1	41	12.3161994971987	10.8896547278503
dNAC_SeRP	1	IP	CIN4	18	5.4071119743799	9.38734717774289
dNAC_SeRP	1	IP	SAD1	74	22.2292381168952	16.5027751424611
dNAC_SeRP	1	IP	GDA1	342	102.735127513218	65.9827408562737
dNAC_SeRP	1	IP	DCR2	63	18.9248919103297	10.8951594187275
dNAC_SeRP	1	IP	TSA1	4790	1438.89257540443	2434.67440846773
dNAC_SeRP	1	IP	UBC11	1	0.300395109687772	0.637781549230939
dNAC_SeRP	1	IP	MSC1	14	4.20553153562881	2.72732265604981
dNAC_SeRP	1	IP	ICL2	22	6.60869241313099	3.82447477611747
dNAC_SeRP	1	IP	DAP1	53	15.9209408134519	34.6861455630761
dNAC_SeRP	1	IP	HDA2	79	23.731213665334	11.7191178594242
dNAC_SeRP	1	IP	TAD3	30	9.01185329063317	9.30015819466787
dNAC_SeRP	1	IP	YME1	500	150.197554843886	66.9329567040491
dNAC_SeRP	1	IP	FOL3	61	18.3241016909541	14.2711072359456
dNAC_SeRP	1	IP	SMD2	20	6.00790219375545	18.0417483295959
dNAC_SeRP	1	IP	gene:YIL141W	7	2.10276576781441	5.39170709696002
dNAC_SeRP	1	IP	FRE1	1010	303.39906078465	147.209636479694
dNAC_SeRP	1	IP	PEX2	26	7.81027285188208	9.57141280867902
dNAC_SeRP	1	IP	SPC29	18	5.4071119743799	7.0959474729395
dNAC_SeRP	1	IP	DCS1	170	51.0671686469213	48.4968363218626
dNAC_SeRP	1	IP	CDD1	38	11.4150141681353	26.6084246343481
dNAC_SeRP	1	IP	ICY1	20	6.00790219375545	15.6455786295715
dNAC_SeRP	1	IP	MRPS35	55	16.5217310328275	15.916889241645
dNAC_SeRP	1	IP	RPL40A	2688	807.462054840732	2086.46525798639
dNAC_SeRP	1	IP	ATP16	155	46.5612420016047	96.4000869598441
dNAC_SeRP	1	IP	SEC17	136	40.853734917537	46.4775141268908
dNAC_SeRP	1	IP	MSH6	285	85.6126062610151	22.9585964765393
dNAC_SeRP	1	IP	WHI5	16	4.80632175500436	5.41252449887878
dNAC_SeRP	1	IP	LTP1	132	39.652154478786	81.5887952238394
dNAC_SeRP	1	IP	SUR2	278	83.5098404932007	79.5331814220959
dNAC_SeRP	1	IP	DAD1	26	7.81027285188208	27.4044661469547
dNAC_SeRP	1	IP	COG3	299	89.8181377966439	37.3308968398354
dNAC_SeRP	1	IP	MDG1	55	16.5217310328275	15.0061135629677
dNAC_SeRP	1	IP	SEC28	311	93.4228791128972	104.851716176091
dNAC_SeRP	1	IP	gene:YAL037W	2	0.600790219375545	0.74725151663625
dNAC_SeRP	1	IP	gene:YMR103C	3	0.901185329063317	2.48260421229564
dNAC_SeRP	1	IP	GMC1	53	15.9209408134519	8.71425331880237
dNAC_SeRP	1	IP	ISF1	1	0.300395109687772	0.295373755838517
dNAC_SeRP	1	IP	PDR8	36	10.8142239487598	5.13495913996192
dNAC_SeRP	1	IP	ATG34	8	2.40316087750218	1.9395971569832
dNAC_SeRP	1	IP	gene:YLR124W	1	0.300395109687772	0.870710462863108
dNAC_SeRP	1	IP	NTF2	825	247.825965492412	655.624247334424
dNAC_SeRP	1	IP	LTE1	159	47.7628224403558	11.0870061375013
dNAC_SeRP	1	IP	NAM7	468	140.584911333877	48.2115608140869
dNAC_SeRP	1	IP	MSN4	27	8.11066796156985	4.28455782438978
dNAC_SeRP	1	IP	RAD16	43	12.9169897165742	5.44331635759554
dNAC_SeRP	1	IP	AIM2	179	53.7707246341112	72.5650804778829
dNAC_SeRP	1	IP	gene:YEL043W	102	30.6403011881528	10.6723445448111
dNAC_SeRP	1	IP	MRPS8	56	16.8221261425152	35.9447139797334
dNAC_SeRP	1	IP	NCE102	756	227.098702923956	435.05498644436
dNAC_SeRP	1	IP	PTR3	84	25.2331892137729	12.3874272036195
dNAC_SeRP	1	IP	YPF1	192	57.6758610600523	32.6960663605739
dNAC_SeRP	1	IP	gene:YOR389W	6	1.80237065812663	0.961264351000871
dNAC_SeRP	1	IP	IRC2	2	0.600790219375545	1.94430491707296
dNAC_SeRP	1	IP	LAC1	381	114.450536791041	91.0505463731434
dNAC_SeRP	1	IP	SNA2	48	14.4189652650131	60.0790219375545
dNAC_SeRP	1	IP	PEX27	12	3.60474131625327	3.1872160179074
dNAC_SeRP	1	IP	gene:YHR217C	1	0.300395109687772	0.650205865125048
dNAC_SeRP	1	IP	ALG11	120	36.0474131625327	21.8867110883623
dNAC_SeRP	1	IP	EST2	24	7.20948263250654	2.71543601977647
dNAC_SeRP	1	IP	DCP2	412	123.762785191362	42.4863663547416
dNAC_SeRP	1	IP	YLH47	137	41.1541300272248	30.1495458074907
dNAC_SeRP	1	IP	gene:YMR315W	349	104.837893281033	99.8456126486024
dNAC_SeRP	1	IP	EAF7	61	18.3241016909541	14.3381077394007
dNAC_SeRP	1	IP	EFM4	107	32.1422767365916	41.5274893237618
dNAC_SeRP	1	IP	SNG1	33	9.91303861969649	6.02982884409762
dNAC_SeRP	1	IP	gene:YGR017W	191	57.3754659503645	64.178373546269
dNAC_SeRP	1	IP	CMD1	460	138.181750456375	311.22015868553
dNAC_SeRP	1	IP	MRP51	127	38.1501789303471	36.8600762612049
dNAC_SeRP	1	IP	NEM1	19	5.70750708406767	4.25615740795501
dNAC_SeRP	1	IP	UBS1	60	18.0237065812663	21.6111589703433
dNAC_SeRP	1	IP	IRC23	10	3.00395109687772	6.33744957147199
dNAC_SeRP	1	IP	KIN3	62	18.6244968006419	14.2389119270962
dNAC_SeRP	1	IP	COQ9	53	15.9209408134519	20.3332577438722
dNAC_SeRP	1	IP	TRM2	233	69.992060557251	36.4541982069015
dNAC_SeRP	1	IP	ICE2	89	26.7351647622117	18.113255258951
dNAC_SeRP	1	IP	KAR2	2067	620.916691724625	303.034012554722
dNAC_SeRP	1	IP	SSA2	20680	6212.17086834313	3235.50566059538
dNAC_SeRP	1	IP	ASK10	305	91.6205084547706	26.626128583194
dNAC_SeRP	1	IP	MPD1	45	13.5177799359498	14.1251618975442
dNAC_SeRP	1	IP	NHX1	124	37.2489936012838	19.5841186126623
dNAC_SeRP	1	IP	DFR1	43	12.9169897165742	20.3097322587645
dNAC_SeRP	1	IP	VBA5	1	0.300395109687772	0.171752492674541
dNAC_SeRP	1	IP	AQR1	55	16.5217310328275	9.38201648655734
dNAC_SeRP	1	IP	SHB17	433	130.071082494805	159.400836390693
dNAC_SeRP	1	IP	gene:YKL123W	9	2.70355598718995	7.0959474729395
dNAC_SeRP	1	IP	PML39	22	6.60869241313099	6.575813346399
dNAC_SeRP	1	IP	SHP1	324	97.3280155388382	76.515735486508
dNAC_SeRP	1	IP	CNE1	62	18.6244968006419	12.3422775352166
dNAC_SeRP	1	IP	RSE1	378	113.549351461978	27.7898559623049
dNAC_SeRP	1	IP	RPS9B	3997	1200.67925342203	2041.97151942521
dNAC_SeRP	1	IP	MEU1	308	92.5216937838339	91.2442739485541
dNAC_SeRP	1	IP	UTP18	209	62.7825779247444	35.172312562882
dNAC_SeRP	1	IP	RNH203	26	7.81027285188208	23.4542728284747
dNAC_SeRP	1	IP	PAU15	1	0.300395109687772	0.801053625834059
dNAC_SeRP	1	IP	NUP120	892	267.952437841493	86.0476679002867
dNAC_SeRP	1	IP	BCH2	168	50.4663784275457	21.9610001860512
dNAC_SeRP	1	IP	SEC24	1041	312.711309184971	112.44563437072
dNAC_SeRP	1	IP	RPL6A	2444	734.165648076916	1382.60950673619
dNAC_SeRP	1	IP	LUC7	34	10.2134337293843	12.9941904953998
dNAC_SeRP	1	IP	SCC4	45	13.5177799359498	7.20948263250654
dNAC_SeRP	1	IP	gene:YFR016C	165	49.5651930984824	13.3887609666349
dNAC_SeRP	1	IP	AIM44	174	52.2687490856724	22.9550940209365
dNAC_SeRP	1	IP	STE23	386	115.95251233948	37.5980909012581
dNAC_SeRP	1	IP	SDD4	152	45.6600566725414	13.4215334134454
dNAC_SeRP	1	IP	PEX11	84	25.2331892137729	35.4897176002431
dNAC_SeRP	1	IP	NAT5	126	37.8497838206593	71.2801955191324
dNAC_SeRP	1	IP	UBP12	471	141.486096662941	37.5793085426138
dNAC_SeRP	1	IP	YHR177W	14	4.20553153562881	3.08776177358944
dNAC_SeRP	1	IP	MUB1	162	48.6640077694191	26.1213138858932
dNAC_SeRP	1	IP	END3	169	50.7667735372335	48.3493081306986
dNAC_SeRP	1	IP	gene:YIR024C	26	7.81027285188208	11.9973469306944
dNAC_SeRP	1	IP	SWH1	428	128.569106946367	36.0440445602373
dNAC_SeRP	1	IP	AIM46	80	24.0316087750218	25.7573513129923
dNAC_SeRP	1	IP	ICT1	105	31.5414865172161	26.6172882001824
dNAC_SeRP	1	IP	RHO1	767	230.403049130521	365.719125604002
dNAC_SeRP	1	IP	SBP1	753	226.197517594893	255.590415361461
dNAC_SeRP	1	IP	YDL159C-B	1	0.300395109687772	1.6971475123603
dNAC_SeRP	1	IP	VID22	164	49.2647979887947	18.2057642235014
dNAC_SeRP	1	IP	PEP12	33	9.91303861969649	11.4337238981505
dNAC_SeRP	1	IP	YRF1-5	1	0.300395109687772	0.0557215933384849
dNAC_SeRP	1	IP	RGR1	250	75.0987774219431	23.1144282616014
dNAC_SeRP	1	IP	RDH54	291	87.4149769191418	30.3840726170114
dNAC_SeRP	1	IP	CKA2	240	72.0948263250654	70.6812022794758
dNAC_SeRP	1	IP	SAK1	145	43.557290904727	12.7026220194596
dNAC_SeRP	1	IP	gene:YGR111W	76	22.8300283362707	18.9775796643979
dNAC_SeRP	1	IP	SDH8	63	18.9248919103297	45.383433837721
dNAC_SeRP	1	IP	OMS1	47	14.1185701553253	9.97074163511674
dNAC_SeRP	1	IP	SDO1	79	23.731213665334	31.5155559964595
dNAC_SeRP	1	IP	PRP28	59	17.7233114715786	10.0301706120988
dNAC_SeRP	1	IP	gene:YKL145W-A	41	12.3161994971987	132.43225265805
dNAC_SeRP	1	IP	VPS21	192	57.6758610600523	91.1151043602722
dNAC_SeRP	1	IP	PSO2	30	9.01185329063317	4.53769047866726
dNAC_SeRP	1	IP	SPT20	102	30.6403011881528	16.8817086436103
dNAC_SeRP	1	IP	ALG13	53	15.9209408134519	26.1427599564071
dNAC_SeRP	1	IP	gene:YBR241C	43	12.9169897165742	8.80503729827826
dNAC_SeRP	1	IP	ADH7	2	0.600790219375545	0.553213829995898
dNAC_SeRP	1	IP	gene:YML084W	1	0.300395109687772	0.97215245853648
dNAC_SeRP	1	IP	PUG1	2	0.600790219375545	0.658761205455641
dNAC_SeRP	1	IP	ATG38	20	6.00790219375545	8.82217649596982
dNAC_SeRP	1	IP	gene:YBR300C	1	0.300395109687772	0.603203031501551
dNAC_SeRP	1	IP	MAK16	240	72.0948263250654	78.2788559446964
dNAC_SeRP	1	IP	HOL1	84	25.2331892137729	14.3288979067421
dNAC_SeRP	1	IP	PRE1	372	111.746980803851	187.18087236826
dNAC_SeRP	1	IP	SPF1	1428	428.964216634139	117.588875173832
dNAC_SeRP	1	IP	EMC1	504	151.399135282637	66.3158717838972
dNAC_SeRP	1	IP	BMT5	44	13.217384826262	13.0735754958081
dNAC_SeRP	1	IP	GCN2	253	75.9999627510064	15.2610366969892
dNAC_SeRP	1	IP	CET1	149	44.7588713434781	27.126588693017
dNAC_SeRP	1	IP	MON1	57	17.122521252203	8.84884819235298
dNAC_SeRP	1	IP	CSC1	166	49.8655882081702	21.2284326130993
dNAC_SeRP	1	IP	VHS2	112	33.6442522850305	25.6630452212284
dNAC_SeRP	1	IP	RAS1	143	42.9565006853514	46.1897856831736
dNAC_SeRP	1	IP	PAP2	101	30.339906078465	17.2876957712051
dNAC_SeRP	1	IP	gene:YPR010C-A	27	8.11066796156985	37.03501352315
dNAC_SeRP	1	IP	ARO2	1163	349.359512566879	308.894352402192
dNAC_SeRP	1	IP	MRPL35	107	32.1422767365916	29.1143811019852
dNAC_SeRP	1	IP	YNR048W	39	11.7154092778231	9.91151377142396
dNAC_SeRP	1	IP	VPS38	36	10.8142239487598	8.19259390057561
dNAC_SeRP	1	IP	FYV12	1	0.300395109687772	0.770243870994288
dNAC_SeRP	1	IP	YJL127C-B	14	4.20553153562881	26.4498838718793
dNAC_SeRP	1	IP	LAM1	188	56.4742806213012	15.3171360513429
dNAC_SeRP	1	IP	gene:YPR063C	176	52.8695393050479	124.987090555669
dNAC_SeRP	1	IP	SKI3	419	125.865550959177	29.2778671689176
dNAC_SeRP	1	IP	gene:YLR126C	99	29.7391158590895	39.3374548400654
dNAC_SeRP	1	IP	MRPL17	56	16.8221261425152	19.8843098611291
dNAC_SeRP	1	IP	OTU2	50	15.0197554843886	16.2551466281262
dNAC_SeRP	1	IP	MMR1	151	45.3596615628536	30.7314780236136
dNAC_SeRP	1	IP	SNN1	6	1.80237065812663	5.83291475121888
dNAC_SeRP	1	IP	TCA17	29	8.7114581809454	18.9792117231926
dNAC_SeRP	1	IP	ATG11	100	30.0395109687772	8.49293496431361
dNAC_SeRP	1	IP	RGD2	230	69.0908752281876	32.2101982415793
dNAC_SeRP	1	IP	NIT3	129	38.7509691497226	44.2362661526514
dNAC_SeRP	1	IP	gene:YDR319C	33	9.91303861969649	12.0158043875109
dNAC_SeRP	1	IP	NCS2	107	32.1422767365916	21.688445841155
dNAC_SeRP	1	IP	ARV1	26	7.81027285188208	8.08516858372886
dNAC_SeRP	1	IP	GRE1	2	0.600790219375545	1.18499057076044
dNAC_SeRP	1	IP	gene:YLR326W	29	8.7114581809454	12.0490431271721
dNAC_SeRP	1	IP	POL30	449	134.87740424981	173.587392856898
dNAC_SeRP	1	IP	gene:YBR141W-A	1	0.300395109687772	3.1291157259143
dNAC_SeRP	1	IP	LSB5	111	33.3438571753427	31.308786080134
dNAC_SeRP	1	IP	BUB2	28	8.41106307125762	9.13253319354791
dNAC_SeRP	1	IP	TIM11	64	19.2252870200174	66.0662784193039
dNAC_SeRP	1	IP	SGF73	90	27.0355598718995	13.6958256696553
dNAC_SeRP	1	IP	REE1	350	105.13828839072	176.111035830352
dNAC_SeRP	1	IP	gene:YIL105W-A	1	0.300395109687772	2.13046177083526
dNAC_SeRP	1	IP	gene:YNL011C	41	12.3161994971987	9.22561760089788
dNAC_SeRP	1	IP	FMO1	13	3.90513642594104	3.00626360734491
dNAC_SeRP	1	IP	gene:YNL035C	175	52.5691441953602	44.9308924746668
dNAC_SeRP	1	IP	HRD3	95	28.5375354203384	11.4058894565701
dNAC_SeRP	1	IP	YET2	1	0.300395109687772	0.62193604490222
dNAC_SeRP	1	IP	RPL34A	1312	394.118383910357	1076.82618554742
dNAC_SeRP	1	IP	RIM101	215	64.584948582871	34.3902814605277
dNAC_SeRP	1	IP	gene:YLR255C	2	0.600790219375545	1.6971475123603
dNAC_SeRP	1	IP	MSR1	69	20.7272625684563	10.7283967745633
dNAC_SeRP	1	IP	RIB7	22	6.60869241313099	8.99141824915781
dNAC_SeRP	1	IP	RPL11A	3002	901.786119282693	1717.68784625275
dNAC_SeRP	1	IP	PFK27	65	19.5256821297052	16.3531676128184
dNAC_SeRP	1	IP	ORC3	69	20.7272625684563	11.1978728084583
dNAC_SeRP	1	IP	GPN2	133	39.9525495884737	38.2687256594576
dNAC_SeRP	1	IP	ALO1	415	124.663970520426	78.851341252641
dNAC_SeRP	1	IP	RPS20	3754	1127.6832417679	3081.1017534642
dNAC_SeRP	1	IP	BAR1	631	189.549314212984	107.454259757928
dNAC_SeRP	1	IP	MTE1	33	9.91303861969649	12.1483316417849
dNAC_SeRP	1	IP	MEC3	22	6.60869241313099	4.63767888640771
dNAC_SeRP	1	IP	GLO2	167	50.165983317858	60.8072525064945
dNAC_SeRP	1	IP	gene:YJL163C	16	4.80632175500436	2.88148786271244
dNAC_SeRP	1	IP	SPC110	111	33.3438571753427	11.7615016491509
dNAC_SeRP	1	IP	SGO1	59	17.7233114715786	9.99622756434211
dNAC_SeRP	1	IP	SER3	64	19.2252870200174	13.6349553333457
dNAC_SeRP	1	IP	ASI2	38	11.4150141681353	13.1207059403855
dNAC_SeRP	1	IP	PBP2	72	21.6284478975196	17.4142092572622
dNAC_SeRP	1	IP	FLO10	10	3.00395109687772	0.855826523326987
dNAC_SeRP	1	IP	LIP2	49	14.7193603747008	14.9132323958469
dNAC_SeRP	1	IP	gene:YLR278C	146	43.8576860144148	10.8936130189803
dNAC_SeRP	1	IP	UFO1	155	46.5612420016047	23.1994230202315
dNAC_SeRP	1	IP	ENT4	36	10.8142239487598	14.5352472429567
dNAC_SeRP	1	IP	SLD7	13	3.90513642594104	5.04539589914863
dNAC_SeRP	1	IP	COQ6	128	38.4505740400349	26.701787527802
dNAC_SeRP	1	IP	ERO1	1008	302.798270565274	178.958788750162
dNAC_SeRP	1	IP	TUB2	1966	590.57678564616	429.822988097642
dNAC_SeRP	1	IP	EPT1	143	42.9565006853514	36.5276366372036
dNAC_SeRP	1	IP	ISM1	68	20.4268674587685	6.78859004944118
dNAC_SeRP	1	IP	GID7	148	44.4584762337903	19.8652708819438
dNAC_SeRP	1	IP	MNT3	67	20.1264723490807	10.6320508975598
dNAC_SeRP	1	IP	IRC13	19	5.70750708406767	18.1190701081513
dNAC_SeRP	1	IP	LAS21	134	40.2529446981615	16.1463877650066
dNAC_SeRP	1	IP	URA5	579	173.92876850922	255.402009558326
dNAC_SeRP	1	IP	APL6	232	69.6916654475632	28.6796977150466
dNAC_SeRP	1	IP	YRO2	87	26.1343745428362	25.2506034230301
dNAC_SeRP	1	IP	POL31	178	53.4703295244235	36.5234491287046
dNAC_SeRP	1	IP	CAP1	164	49.2647979887947	61.046837656499
dNAC_SeRP	1	IP	SNQ2	1122	337.043313069681	74.7987823057436
dNAC_SeRP	1	IP	RPS11B	2657	798.149806440411	1694.58557630661
dNAC_SeRP	1	IP	ARC18	188	56.4742806213012	105.166258140226
dNAC_SeRP	1	IP	gene:YKL053W	2	0.600790219375545	1.60210725166812
dNAC_SeRP	1	IP	RHO2	75	22.5296332265829	38.9112836383125
dNAC_SeRP	1	IP	YAP1802	135	40.5533398078493	23.7570824884881
dNAC_SeRP	1	IP	gene:YKR073C	4	1.20158043875109	3.74324124221523
dNAC_SeRP	1	IP	MRX6	29	8.7114581809454	5.53108455933041
dNAC_SeRP	1	IP	NUP159	628	188.648128883921	43.0408690129868
dNAC_SeRP	1	IP	BRO1	262	78.7035187381964	31.0467529539236
dNAC_SeRP	1	IP	gene:YJR149W	10	3.00395109687772	2.47238773405574
dNAC_SeRP	1	IP	ERG27	396	118.956463436358	113.942972640189
dNAC_SeRP	1	IP	PCL5	50	15.0197554843886	21.7677615715777
dNAC_SeRP	1	IP	ERG2	423	127.067131397928	189.935921372089
dNAC_SeRP	1	IP	ENP2	531	159.509803244207	75.0987774219431
dNAC_SeRP	1	IP	gene:YPL039W	23	6.90908752281876	7.26507625953603
dNAC_SeRP	1	IP	DUR1,2	550	165.217310328275	29.9958805969998
dNAC_SeRP	1	IP	AVL9	292	87.7153720288295	38.2202056770499
dNAC_SeRP	1	IP	AVT6	78	23.4308185556462	17.3948170420536
dNAC_SeRP	1	IP	YEL025C	204	61.2806023763056	17.1798717062813
dNAC_SeRP	1	IP	gene:YDL186W	2	0.600790219375545	0.720371965678111
dNAC_SeRP	1	IP	MKT1	2018	606.197331349925	243.159779923756
dNAC_SeRP	1	IP	ARP9	198	59.4782317181789	42.3634129046858
dNAC_SeRP	1	IP	YEN1	30	9.01185329063317	3.95256723273385
dNAC_SeRP	1	IP	MYO5	1112	334.039361972803	91.2675852384707
dNAC_SeRP	1	IP	RPS26B	1235	370.987960464399	1030.52211240111
dNAC_SeRP	1	IP	IES3	55	16.5217310328275	21.9412098709528
dNAC_SeRP	1	IP	SPN1	177	53.1699344147357	43.1224123396072
dNAC_SeRP	1	IP	CYT1	57	17.122521252203	18.4113131744119
dNAC_SeRP	1	IP	HRT1	75	22.5296332265829	61.5563749360189
dNAC_SeRP	1	IP	TFS1	15	4.50592664531658	6.82716158381301
dNAC_SeRP	1	IP	PRP4	33	9.91303861969649	7.09087168790879
dNAC_SeRP	1	IP	ADH2	1843	553.628187154564	528.775727941322
dNAC_SeRP	1	IP	RNA14	117	35.1462278334694	17.2793647165533
dNAC_SeRP	1	IP	IMA3	4	1.20158043875109	0.678859004944118
dNAC_SeRP	1	IP	REG1	350	105.13828839072	34.5281735273302
dNAC_SeRP	1	IP	gene:YNL234W	18	5.4071119743799	4.2210085670413
dNAC_SeRP	1	IP	GNA1	63	18.9248919103297	39.4268581465201
dNAC_SeRP	1	IP	BRR6	15	4.50592664531658	7.58573509312556
dNAC_SeRP	1	IP	DID2	76	22.8300283362707	37.1219972947491
dNAC_SeRP	1	IP	ATG17	6	1.80237065812663	1.43729717553958
dNAC_SeRP	1	IP	SMC6	108	32.4426718462794	9.69885555942584
dNAC_SeRP	1	IP	PYK2	68	20.4268674587685	13.429893135285
dNAC_SeRP	1	IP	gene:YHL034W-A	1	0.300395109687772	0.650205865125048
dNAC_SeRP	1	IP	gene:YLR297W	9	2.70355598718995	6.93219483894859
dNAC_SeRP	1	IP	GEP5	10	3.00395109687772	3.40584024589311
dNAC_SeRP	1	IP	INO80	477	143.288467321067	32.0555855304401
dNAC_SeRP	1	IP	ALA1	2832	850.718950635771	295.696541757307
dNAC_SeRP	1	IP	ECM13	1	0.300395109687772	0.388107376857587
dNAC_SeRP	1	IP	gene:YHR131C	82	24.6323989943973	9.64841323713174
dNAC_SeRP	1	IP	COA2	12	3.60474131625327	17.4142092572622
dNAC_SeRP	1	IP	CRM1	981	294.687602603705	90.5338256847019
dNAC_SeRP	1	IP	DIE2	125	37.5493887109715	23.7955568510593
dNAC_SeRP	1	IP	GCD11	1519	456.300171615726	288.068290161443
dNAC_SeRP	1	IP	ABD1	111	33.3438571753427	25.4339108888961
dNAC_SeRP	1	IP	ARP2	672	201.865513710183	171.654348393013
dNAC_SeRP	1	IP	RBG1	370	111.146190584476	100.131703229257
dNAC_SeRP	1	IP	MDL1	144	43.2568957950392	20.7169041163981
dNAC_SeRP	1	IP	HOS1	32	9.61264351000871	6.80300319179668
dNAC_SeRP	1	IP	RNR1	3757	1128.58442709696	423.166264378313
dNAC_SeRP	1	IP	MED11	39	11.7154092778231	29.5843668631897
dNAC_SeRP	1	IP	MET30	123	36.948598491596	19.214039777221
dNAC_SeRP	1	IP	MRPL4	59	17.7233114715786	18.4617827828943
dNAC_SeRP	1	IP	RPL4A	11338	3405.87975363996	3127.52961766755
dNAC_SeRP	1	IP	MHP1	452	135.778589578873	32.3513437166722
dNAC_SeRP	1	IP	ATG16	5	1.50197554843886	3.31561931222707
dNAC_SeRP	1	IP	BPT1	181	54.3715148534868	11.6178450541638
dNAC_SeRP	1	IP	ESL1	83	24.9327941040851	7.42710578018621
dNAC_SeRP	1	IP	EKI1	88	26.434769652524	16.470261465747
dNAC_SeRP	1	IP	gene:YJR115W	7	2.10276576781441	4.12307013296942
dNAC_SeRP	1	IP	REC107	15	4.50592664531658	4.76817634425035
dNAC_SeRP	1	IP	gene:YNL320W	68	20.4268674587685	23.8910730511912
dNAC_SeRP	1	IP	gene:YDR094W	24	7.20948263250654	21.4567935491266
dNAC_SeRP	1	IP	LEU3	98	29.4387207494017	11.0630292181141
dNAC_SeRP	1	IP	MDH1	271	81.4070747253863	81.0020644033694
dNAC_SeRP	1	IP	EAF3	135	40.5533398078493	33.6263182486312
dNAC_SeRP	1	IP	SPC25	12	3.60474131625327	5.41252449887878
dNAC_SeRP	1	IP	MRPL3	79	23.731213665334	20.2312136959369
dNAC_SeRP	1	IP	gene:YBR225W	121	36.3478082722205	13.4472098676361
dNAC_SeRP	1	IP	WSC4	28	8.41106307125762	4.62654734392609
dNAC_SeRP	1	IP	RPL19A	2186	656.66370977747	1152.04159610083
dNAC_SeRP	1	IP	MSK1	49	14.7193603747008	8.50338554286588
dNAC_SeRP	1	IP	HOR7	154	46.2608468919169	257.004704955094
dNAC_SeRP	1	IP	LPD1	796	239.114507311467	159.409671540978
dNAC_SeRP	1	IP	YRA1	468	140.584911333877	206.438930005694
dNAC_SeRP	1	IP	ARE1	178	53.4703295244235	29.1709380929752
dNAC_SeRP	1	IP	CCT4	792	237.912926872716	149.913627519039
dNAC_SeRP	1	IP	RPL37A	1841	553.027396935189	2071.26365893329
dNAC_SeRP	1	IP	gene:YNL140C	61	18.3241016909541	32.1475468262353
dNAC_SeRP	1	IP	gene:YER135C	1	0.300395109687772	0.764364146788225
dNAC_SeRP	1	IP	MFA2	358	107.541449268222	919.157686053184
dNAC_SeRP	1	IP	PRE5	360	108.142239487598	153.393247500139
dNAC_SeRP	1	IP	CTF18	77	23.1304234459585	10.3910258068097
dNAC_SeRP	1	IP	MDN1	3087	927.319703606153	62.9416753957886
dNAC_SeRP	1	IP	MCP2	77	23.1304234459585	13.5265634186892
dNAC_SeRP	1	IP	AAT2	1192	358.070970747825	284.861551907577
dNAC_SeRP	1	IP	SMP3	30	9.01185329063317	5.81035028409618
dNAC_SeRP	1	IP	SEC21	1040	312.410914075283	111.257448032508
dNAC_SeRP	1	IP	APL2	198	59.4782317181789	27.2710828602379
dNAC_SeRP	1	IP	UBC8	33	9.91303861969649	15.0883388427648
dNAC_SeRP	1	IP	gene:YMR187C	27	8.11066796156985	6.25823145182859
dNAC_SeRP	1	IP	FTH1	169	50.7667735372335	36.3138580380783
dNAC_SeRP	1	IP	DOG2	63	18.9248919103297	25.5396651961264
dNAC_SeRP	1	IP	NRG1	17	5.10671686469213	7.33723687455766
dNAC_SeRP	1	IP	RHB1	29	8.7114581809454	13.827711398326
dNAC_SeRP	1	IP	MRPL33	30	9.01185329063317	34.5281735273302
dNAC_SeRP	1	IP	gene:YPR202W	5	1.50197554843886	2.09480550688823
dNAC_SeRP	1	IP	RPN6	397	119.256858546046	91.3845659356671
dNAC_SeRP	1	IP	HIR3	188	56.4742806213012	11.4158642856885
dNAC_SeRP	1	IP	PRS2	155	46.5612420016047	48.6533354248743
dNAC_SeRP	1	IP	PCI8	15	4.50592664531658	3.375225951548
dNAC_SeRP	1	IP	POP6	23	6.90908752281876	14.484460215553
dNAC_SeRP	1	IP	ARC19	190	57.0750708406767	110.610602404412
dNAC_SeRP	1	IP	RCO1	67	20.1264723490807	9.79390381950401
dNAC_SeRP	1	IP	TOM5	92	27.6363500912751	180.62973915866
dNAC_SeRP	1	IP	HNT1	300	90.1185329063317	188.927741941995
dNAC_SeRP	1	IP	SVL3	613	184.142202238604	74.3108160769187
dNAC_SeRP	1	IP	SKS1	109	32.7430669559672	21.6985201828808
dNAC_SeRP	1	IP	ADE5,7	2077	623.920642821503	258.995700631591
dNAC_SeRP	1	IP	PRE2	589	176.932719606098	204.783240284836
dNAC_SeRP	1	IP	SAN1	147	44.1580811241025	24.0906061779065
dNAC_SeRP	1	IP	UTP11	75	22.5296332265829	29.9198316422084
dNAC_SeRP	1	IP	RPF2	331	99.4307813066526	96.0683877358963
dNAC_SeRP	1	IP	ORM2	112	33.6442522850305	51.6808790860684
dNAC_SeRP	1	IP	PCL10	26	7.81027285188208	5.99867346534722
dNAC_SeRP	1	IP	GFD1	48	14.4189652650131	25.4302738360019
dNAC_SeRP	1	IP	CAD1	390	117.154092778231	95.247229901001
dNAC_SeRP	1	IP	LOS1	383	115.051327010417	34.8323726946463
dNAC_SeRP	1	IP	KAP104	631	189.549314212984	68.7520182129069
dNAC_SeRP	1	IP	SPO73	6	1.80237065812663	4.17215430121906
dNAC_SeRP	1	IP	DCC1	45	13.5177799359498	11.8265791215658
dNAC_SeRP	1	IP	ARR1	22	6.60869241313099	7.4674490543853
dNAC_SeRP	1	IP	PEX5	96	28.8379305300261	15.6813107830485
dNAC_SeRP	1	IP	RRT8	18	5.4071119743799	5.25472495080651
dNAC_SeRP	1	IP	GIS2	507	152.300320611701	329.6543736184
dNAC_SeRP	1	IP	RPS17A	2314	695.114283817505	1691.27562972629
dNAC_SeRP	1	IP	CAJ1	170	51.0671686469213	43.4244631351372
dNAC_SeRP	1	IP	FCY22	67	20.1264723490807	12.6343203697933
dNAC_SeRP	1	IP	SML1	551	165.517705437963	525.453033136389
dNAC_SeRP	1	IP	ACP1	326	97.9288057582138	259.070914704269
dNAC_SeRP	1	IP	MGR3	91	27.3359549815873	18.1513645296064
dNAC_SeRP	1	IP	gene:YOL014W	6	1.80237065812663	4.80632175500436
dNAC_SeRP	1	IP	AMD1	383	115.051327010417	47.2878450515482
dNAC_SeRP	1	IP	NCE101	15	4.50592664531658	27.8143620081271
dNAC_SeRP	1	IP	HSH155	119	35.7470180528449	12.258922514693
dNAC_SeRP	1	IP	SEC1	201	60.3794170472422	27.7606515159734
dNAC_SeRP	1	IP	gene:YDR061W	115	34.5454376140938	21.3243442062307
dNAC_SeRP	1	IP	SRF1	51	15.3201505940764	11.6591709239546
dNAC_SeRP	1	IP	gene:YLR345W	58	17.4229163618908	11.3875270339156
dNAC_SeRP	1	IP	DSC2	24	7.20948263250654	7.4401265557343
dNAC_SeRP	1	IP	LSM3	61	18.3241016909541	67.8670432998301
dNAC_SeRP	1	IP	AI3	16	4.80632175500436	3.85121935497144
dNAC_SeRP	1	IP	GCN4	184	55.2727001825501	65.3341609722815
dNAC_SeRP	1	IP	LCD1	34	10.2134337293843	4.55144105587534
dNAC_SeRP	1	IP	SWM2	9	2.70355598718995	6.1305124426076
dNAC_SeRP	1	IP	TED1	252	75.6995676413186	53.2345764003647
dNAC_SeRP	1	IP	SUT1	21	6.30829730344322	7.00921922604802
dNAC_SeRP	1	IP	GDE1	277	83.2094453835129	22.6605243419153
dNAC_SeRP	1	IP	OST6	83	24.9327941040851	24.957751855941
dNAC_SeRP	1	IP	PDB1	1877	563.841620883949	512.117730139826
dNAC_SeRP	1	IP	gene:YPR099C	1	0.300395109687772	0.841442884279474
dNAC_SeRP	1	IP	PHO8	461	138.482145566063	81.4121960999783
dNAC_SeRP	1	IP	TIR2	9	2.70355598718995	3.57613225818777
dNAC_SeRP	1	IP	DIC1	247	74.1975920928798	82.7174939719953
dNAC_SeRP	1	IP	GAL4	10	3.00395109687772	1.13528008196437
dNAC_SeRP	1	IP	FYV8	84	25.2331892137729	10.2824731922465
dNAC_SeRP	1	IP	ARG80	14	4.20553153562881	7.87552722027867
dNAC_SeRP	1	IP	FAA1	558	167.620471205777	79.7054071354146
dNAC_SeRP	1	IP	PEP8	69	20.7272625684563	18.1818092705757
dNAC_SeRP	1	IP	ASH1	195	58.5770463891156	33.1505638874452
dNAC_SeRP	1	IP	gene:YPL278C	2	0.600790219375545	1.98280600453975
dNAC_SeRP	1	IP	OSM1	104	31.2410914075283	20.7444166052645
dNAC_SeRP	1	IP	MIX23	39	11.7154092778231	19.8230275428479
dNAC_SeRP	1	IP	gene:YOL057W	370	111.146190584476	52.0347334196984
dNAC_SeRP	1	IP	RRG9	16	4.80632175500436	7.45166163566567
dNAC_SeRP	1	IP	GCV1	314	94.3240644419605	78.4073686134335
dNAC_SeRP	1	IP	GUT1	46	13.8181750456375	6.48740612471245
dNAC_SeRP	1	IP	PTH4	3	0.901185329063317	1.47977886545701
dNAC_SeRP	1	IP	HEK2	246	73.897196983192	64.4827198806213
dNAC_SeRP	1	IP	YEA4	35	10.513828839072	10.2175207376793
dNAC_SeRP	1	IP	DAD4	27	8.11066796156985	37.03501352315
dNAC_SeRP	1	IP	CYC7	4	1.20158043875109	3.51339309576342
dNAC_SeRP	1	IP	TPK1	54	16.2213359231397	13.5857084783415
dNAC_SeRP	1	IP	PTC2	445	133.675823811059	95.8249633054184
dNAC_SeRP	1	IP	RVS167	458	137.580960237	94.9489028550723
dNAC_SeRP	1	IP	TOM1	1425	428.063031305076	43.6487234939406
dNAC_SeRP	1	IP	SIP2	42	12.6165946068864	10.1094508068
dNAC_SeRP	1	IP	SUR1	80	24.0316087750218	20.9152382724298
dNAC_SeRP	1	IP	EXO5	67	20.1264723490807	11.4485053180209
dNAC_SeRP	1	IP	MST27	6	1.80237065812663	2.55655412500232
dNAC_SeRP	1	IP	SCO2	67	20.1264723490807	22.2146493919214
dNAC_SeRP	1	IP	KTI11	45	13.5177799359498	54.2882728351396
dNAC_SeRP	1	IP	BMT2	24	7.20948263250654	7.10994342456266
dNAC_SeRP	1	IP	gene:YIL001W	51	15.3201505940764	9.93524681846718
dNAC_SeRP	1	IP	APM2	60	18.0237065812663	9.91403002269876
dNAC_SeRP	1	IP	RSC58	126	37.8497838206593	25.0826930554402
dNAC_SeRP	1	IP	PRM9	11	3.3043462065655	3.68377503519007
dNAC_SeRP	1	IP	SLF1	67	20.1264723490807	14.9750538311613
dNAC_SeRP	1	IP	MRP17	47	14.1185701553253	35.6529549376901
dNAC_SeRP	1	IP	RNH202	60	18.0237065812663	17.1165304665397
dNAC_SeRP	1	IP	MNN4	15	4.50592664531658	1.27394024464704
dNAC_SeRP	1	IP	USA1	153	45.9604517822292	18.2600126270279
dNAC_SeRP	1	IP	RPP2B	2074	623.01945749244	1870.9293017791
dNAC_SeRP	1	IP	UGX2	9	2.70355598718995	4.02314879046124
dNAC_SeRP	1	IP	MRP49	41	12.3161994971987	29.7492741478229
dNAC_SeRP	1	IP	MVP1	92	27.6363500912751	17.9924154240072
dNAC_SeRP	1	IP	SNA4	52	15.6205457037642	36.9280040278113
dNAC_SeRP	1	IP	gene:YGL176C	27	8.11066796156985	4.8712720489909
dNAC_SeRP	1	IP	UBC1	208	62.4821828150566	96.4231216281738
dNAC_SeRP	1	IP	UBR2	314	94.3240644419605	16.7866283043176
dNAC_SeRP	1	IP	RSC8	242	72.6956165444409	43.4262942320436
dNAC_SeRP	1	IP	UBP5	91	27.3359549815873	11.3051923000775
dNAC_SeRP	1	IP	GYP5	151	45.3596615628536	16.893728701249
dNAC_SeRP	1	IP	LST4	115	34.5454376140938	13.8904051524302
dNAC_SeRP	1	IP	RPS13	3931	1180.85317618263	2589.59029864613
dNAC_SeRP	1	IP	SCW4	1876	563.541225774261	485.392959323222
dNAC_SeRP	1	IP	gene:YHR078W	66	19.826077239393	11.9506191919186
dNAC_SeRP	1	IP	gene:YHR218W	6	1.80237065812663	0.99468579366812
dNAC_SeRP	1	IP	PRP6	78	23.4308185556462	8.67808094653565
dNAC_SeRP	1	IP	HAL9	86	25.8339794331484	8.35240201524359
dNAC_SeRP	1	IP	SSA3	23	6.90908752281876	3.54312180657372
dNAC_SeRP	1	IP	DUT1	116	34.8458327237816	78.4816052337423
dNAC_SeRP	1	IP	AI5_ALPHA	40	12.0158043875109	6.34749307317004
dNAC_SeRP	1	IP	GPM3	94	28.2371403106506	30.9617766564151
dNAC_SeRP	1	IP	OKP1	25	7.50987774219431	6.15059602145316
dNAC_SeRP	1	IP	gene:YLR361C-A	13	3.90513642594104	13.148607494751
dNAC_SeRP	1	IP	SQT1	427	128.268711836679	98.9727714789188
dNAC_SeRP	1	IP	MSM1	33	9.91303861969649	5.73671216417621
dNAC_SeRP	1	IP	SSU72	51	15.3201505940764	24.6701297811214
dNAC_SeRP	1	IP	CTF3	29	8.7114581809454	3.95615721205513
dNAC_SeRP	1	IP	gene:YNR040W	26	7.81027285188208	10.1300555796136
dNAC_SeRP	1	IP	MIM1	58	17.4229163618908	50.9441998885696
dNAC_SeRP	1	IP	AGE2	100	30.0395109687772	33.4888639562734
dNAC_SeRP	1	IP	PLB2	284	85.3122111513273	40.2226360920921
dNAC_SeRP	1	IP	ICS3	1	0.300395109687772	0.758573509312556
dNAC_SeRP	1	IP	APT2	56	16.8221261425152	30.8097548397715
dNAC_SeRP	1	IP	TRM44	144	43.2568957950392	25.3855022271357
dNAC_SeRP	1	IP	QRI5	50	15.0197554843886	44.7016532273471
dNAC_SeRP	1	IP	NOP15	177	53.1699344147357	80.1959795094053
dNAC_SeRP	1	IP	CTR9	553	166.118495657338	51.3662633448788
dNAC_SeRP	1	IP	ARF2	500	150.197554843886	275.087096783674
dNAC_SeRP	1	IP	BUD4	649	194.956426187364	44.8794719584172
dNAC_SeRP	1	IP	NOP13	268	80.505889396323	66.4240011520817
dNAC_SeRP	1	IP	POL4	6	1.80237065812663	1.03051495604725
dNAC_SeRP	1	IP	IZH2	87	26.1343745428362	27.3945225815893
dNAC_SeRP	1	IP	ERP6	41	12.3161994971987	18.9188932368643
dNAC_SeRP	1	IP	NUT2	23	6.90908752281876	14.5761340143856
dNAC_SeRP	1	IP	VPS29	134	40.2529446981615	47.412184567917
dNAC_SeRP	1	IP	RPL15A	4876	1464.72655483758	2381.66919485785
dNAC_SeRP	1	IP	AFB1	19	5.70750708406767	8.45556605047063
dNAC_SeRP	1	IP	ENT3	203	60.9802072666178	49.6986204291914
dNAC_SeRP	1	IP	gene:YKL018C-A	26	7.81027285188208	26.0342428396069
dNAC_SeRP	1	IP	gene:YIL163C	1	0.300395109687772	0.848573756180148
dNAC_SeRP	1	IP	HLR1	57	17.122521252203	13.4611016133672
dNAC_SeRP	1	IP	OCH1	110	33.043462065655	22.899142110641
dNAC_SeRP	1	IP	HIT1	14	4.20553153562881	8.49602330430063
dNAC_SeRP	1	IP	FRM2	1	0.300395109687772	0.516142800150811
dNAC_SeRP	1	IP	SNF1	810	243.320038847096	127.928516744004
dNAC_SeRP	1	IP	REB1	314	94.3240644419605	38.768624924768
dNAC_SeRP	1	IP	LYS12	694	208.474206123314	186.804844196518
dNAC_SeRP	1	IP	RGA1	255	76.6007529703819	25.33093682883
dNAC_SeRP	1	IP	gene:YHR180W-A	758	227.699493143331	1244.2595253734
dNAC_SeRP	1	IP	TRM112	171	51.3675637566091	125.900891560316
dNAC_SeRP	1	IP	ISN1	100	30.0395109687772	22.2021514920748
dNAC_SeRP	1	IP	ELO1	266	79.9050991769474	85.6431931156993
dNAC_SeRP	1	IP	COR1	215	64.584948582871	47.0050571927737
dNAC_SeRP	1	IP	HAP3	21	6.30829730344322	14.5018328814787
dNAC_SeRP	1	IP	PCA1	166	49.8655882081702	13.6580630534566
dNAC_SeRP	1	IP	HPC2	72	21.6284478975196	11.5167454193395
dNAC_SeRP	1	IP	TCD1	130	39.0513642594104	30.2723753948918
dNAC_SeRP	1	IP	TMA20	248	74.4979872025675	136.443200004702
dNAC_SeRP	1	IP	FSF1	313	94.0236693322727	95.552509484017
dNAC_SeRP	1	IP	NNK1	45	13.5177799359498	4.85029778828481
dNAC_SeRP	1	IP	DBP8	129	38.7509691497226	29.9004391587366
dNAC_SeRP	1	IP	RIM13	50	15.0197554843886	6.87717741959186
dNAC_SeRP	1	IP	PUF2	192	57.6758610600523	17.8673671189753
dNAC_SeRP	1	IP	VMA2	3746	1125.2800808904	724.118456171425
dNAC_SeRP	1	IP	STP3	53	15.9209408134519	15.4272682300891
dNAC_SeRP	1	IP	CFD1	43	12.9169897165742	14.6451130573404
dNAC_SeRP	1	IP	SKI7	109	32.7430669559672	14.5913845614827
dNAC_SeRP	1	IP	CRZ1	102	30.6403011881528	15.0418758901094
dNAC_SeRP	1	IP	YOS1	78	23.4308185556462	90.8171261846754
dNAC_SeRP	1	IP	TEX1	67	20.1264723490807	15.8601042939959
dNAC_SeRP	1	IP	CTF19	35	10.513828839072	9.47191787303787
dNAC_SeRP	1	IP	ARL1	200	60.0790219375545	108.838807857889
dNAC_SeRP	1	IP	YKE2	91	27.3359549815873	79.2346521205428
dNAC_SeRP	1	IP	TRX2	581	174.529558728596	554.062091201891
dNAC_SeRP	1	IP	MET3	45	13.5177799359498	8.80063797913396
dNAC_SeRP	1	IP	FLR1	11	3.3043462065655	2.00628184976654
dNAC_SeRP	1	IP	MCM1	195	58.5770463891156	68.0337356435721
dNAC_SeRP	1	IP	gene:YJL022W	1	0.300395109687772	0.97215245853648
dNAC_SeRP	1	IP	RFA3	99	29.7391158590895	80.5938099162316
dNAC_SeRP	1	IP	NRG2	55	16.5217310328275	24.9196546498152
dNAC_SeRP	1	IP	RRD2	40	12.0158043875109	11.1567357358504
dNAC_SeRP	1	IP	VTC3	1744	523.889071295475	208.887189511752
dNAC_SeRP	1	IP	MRS2	25	7.50987774219431	5.31484624359116
dNAC_SeRP	1	IP	CTK2	73	21.9288430072074	22.5605380732586
dNAC_SeRP	1	IP	gene:YEL045C	14	4.20553153562881	9.87213975499721
dNAC_SeRP	1	IP	SFK1	25	7.50987774219431	7.0714479681679
dNAC_SeRP	1	IP	gene:YDR426C	1	0.300395109687772	0.794696057375059
dNAC_SeRP	1	IP	RCF3	20	6.00790219375545	16.5506947486376
dNAC_SeRP	1	IP	DUS1	103	30.9406962978405	24.3244467750319
dNAC_SeRP	1	IP	gene:YNR066C	12	3.60474131625327	2.74961198798876
dNAC_SeRP	1	IP	CYC2	38	11.4150141681353	10.3678602798686
dNAC_SeRP	1	IP	OMA1	51	15.3201505940764	14.7592972967981
dNAC_SeRP	1	IP	SCT1	189	56.774675730989	24.9011735662232
dNAC_SeRP	1	IP	RIM8	20	6.00790219375545	3.68809219997265
dNAC_SeRP	1	IP	CSM2	10	3.00395109687772	4.67905155276904
dNAC_SeRP	1	IP	PHS1	201	60.3794170472422	92.3232676563337
dNAC_SeRP	1	IP	COA1	66	19.826077239393	33.3772344097525
dNAC_SeRP	1	IP	RPC19	143	42.9565006853514	100.131703229257
dNAC_SeRP	1	IP	gene:YMR178W	178	53.4703295244235	64.8125206356648
dNAC_SeRP	1	IP	GUS1	2942	883.762412701426	415.497138082476
dNAC_SeRP	1	IP	ENT5	146	43.8576860144148	35.4835647365815
dNAC_SeRP	1	IP	CAB4	89	26.7351647622117	29.1232731614507
dNAC_SeRP	1	IP	gene:YOL107W	46	13.8181750456375	13.42874154095
dNAC_SeRP	1	IP	HIS6	112	33.6442522850305	42.8043922201406
dNAC_SeRP	1	IP	RPN4	391	117.454487887919	73.5930375237588
dNAC_SeRP	1	IP	ECM4	25	7.50987774219431	6.74741935507126
dNAC_SeRP	1	IP	ERG13	2064	620.015506395562	420.064706230056
dNAC_SeRP	1	IP	FMP41	152	45.6600566725414	58.5385341955659
dNAC_SeRP	1	IP	PEX28	29	8.7114581809454	5.00658516146287
dNAC_SeRP	1	IP	KAR1	17	5.10671686469213	3.92220957349626
dNAC_SeRP	1	IP	FMP10	37	11.1146190584476	15.1219306917654
dNAC_SeRP	1	IP	gene:YLR125W	1	0.300395109687772	0.730888344739105
dNAC_SeRP	1	IP	YAT2	11	3.3043462065655	1.19204408606259
dNAC_SeRP	1	IP	PDP3	45	13.5177799359498	14.7735299846445
dNAC_SeRP	1	IP	PIC2	20	6.00790219375545	6.65326931755863
dNAC_SeRP	1	IP	PSY2	180	54.071119743799	20.9821962529294
dNAC_SeRP	1	IP	FUB1	30	9.01185329063317	11.9679326568834
dNAC_SeRP	1	IP	TMA22	243	72.9960116541287	122.271376305073
dNAC_SeRP	1	IP	gene:YDR396W	1	0.300395109687772	0.599591037300943
dNAC_SeRP	1	IP	SSF1	173	51.9683539759846	38.1559133450695
dNAC_SeRP	1	IP	MET7	185	55.5730952922379	33.7420129278919
dNAC_SeRP	1	IP	XBP1	32	9.61264351000871	4.94477546811148
dNAC_SeRP	1	IP	YGL218W	74	22.2292381168952	34.146295110438
dNAC_SeRP	1	IP	LYS9	502	150.798345063262	112.452158883864
dNAC_SeRP	1	IP	SAS3	78	23.4308185556462	9.38734717774289
dNAC_SeRP	1	IP	gene:YDR090C	41	12.3161994971987	13.2006425479085
dNAC_SeRP	1	IP	GEP7	32	9.61264351000871	11.1257448032508
dNAC_SeRP	1	IP	ATR1	55	16.5217310328275	10.1422535499248
dNAC_SeRP	1	IP	TAF11	51	15.3201505940764	14.7167632988246
dNAC_SeRP	1	IP	RDR1	9	2.70355598718995	1.64750517196219
dNAC_SeRP	1	IP	PCP1	62	18.6244968006419	17.8909671475907
dNAC_SeRP	1	IP	ECT1	168	50.4663784275457	51.9201424151705
dNAC_SeRP	1	IP	SYF1	89	26.7351647622117	10.3624669620976
dNAC_SeRP	1	IP	RPS12	3406	1023.14574359655	2368.39292499202
dNAC_SeRP	1	IP	HXT6	2	0.600790219375545	0.35072400430563
dNAC_SeRP	1	IP	THI74	3	0.901185329063317	0.809690322608551
dNAC_SeRP	1	IP	CPT1	279	83.8102356028885	70.9054446724945
dNAC_SeRP	1	IP	HST3	164	49.2647979887947	36.6553556464246
dNAC_SeRP	1	IP	TCM62	32	9.61264351000871	5.59199738802136
dNAC_SeRP	1	IP	AGC1	56	16.8221261425152	6.20971802972139
dNAC_SeRP	1	IP	SDS23	208	62.4821828150566	39.4458224842529
dNAC_SeRP	1	IP	SMA2	1	0.300395109687772	0.270626224943939
dNAC_SeRP	1	IP	gene:YPR117W	52	15.6205457037642	2.09110384253871
dNAC_SeRP	1	IP	POL5	470	141.185701553253	46.003812822826
dNAC_SeRP	1	IP	Q0182	8	2.40316087750218	5.93373056173377
dNAC_SeRP	1	IP	PPQ1	129	38.7509691497226	23.4854358483167
dNAC_SeRP	1	IP	gene:YDL211C	23	6.90908752281876	6.17434094979335
dNAC_SeRP	1	IP	NAB6	301	90.4189280160195	26.5547512528692
dNAC_SeRP	1	IP	YJL045W	4	1.20158043875109	0.630750886483512
dNAC_SeRP	1	IP	NIP7	148	44.4584762337903	81.4257806479676
dNAC_SeRP	1	IP	RIM2	39	11.7154092778231	10.3310487458758
dNAC_SeRP	1	IP	gene:YIL108W	359	107.84184437791	51.5742919071785
dNAC_SeRP	1	IP	RIM4	10	3.00395109687772	1.40240480713246
dNAC_SeRP	1	IP	PEX21	37	11.1146190584476	12.8196298251991
dNAC_SeRP	1	IP	ARE2	251	75.3991725316309	39.0871811983571
dNAC_SeRP	1	IP	PDC6	6	1.80237065812663	1.06523088541763
dNAC_SeRP	1	IP	PCK1	1	0.300395109687772	0.182057642235014
dNAC_SeRP	1	IP	GLN1	2087	626.924593918381	563.274567761349
dNAC_SeRP	1	IP	YND1	123	36.948598491596	19.5185411999979
dNAC_SeRP	1	IP	FUR1	441	132.474243372308	203.493461401394
dNAC_SeRP	1	IP	VPS75	67	20.1264723490807	25.3163174202274
dNAC_SeRP	1	IP	MRX12	108	32.4426718462794	20.7965845168458
dNAC_SeRP	1	IP	MRS4	73	21.9288430072074	23.9659486417567
dNAC_SeRP	1	IP	YPK9	157	47.1620322209803	10.6725576422223
dNAC_SeRP	1	IP	VHR2	233	69.992060557251	46.1080767834328
dNAC_SeRP	1	IP	RFC4	82	24.6323989943973	25.3419742740713
dNAC_SeRP	1	IP	SPC42	87	26.1343745428362	23.9325774201797
dNAC_SeRP	1	IP	FUS3	90	27.0355598718995	25.4572126854044
dNAC_SeRP	1	IP	HEM15	388	116.553302558856	98.6068549567307
dNAC_SeRP	1	IP	TOP3	44	13.217384826262	6.70592837456214
dNAC_SeRP	1	IP	YCK1	330	99.1303861969649	61.305124426076
dNAC_SeRP	1	IP	RPS27A	600	180.237065812663	723.843637801861
dNAC_SeRP	1	IP	MCM6	300	90.1185329063317	29.5083604801348
dNAC_SeRP	1	IP	RNA1	510	153.201505940764	125.164629036572
dNAC_SeRP	1	IP	EMP70	548	164.616520108899	82.1439721102292
dNAC_SeRP	1	IP	MAM33	164	49.2647979887947	61.5041173393192
dNAC_SeRP	1	IP	ESP1	186	55.8734904019257	11.4190660948142
dNAC_SeRP	1	IP	PMD1	216	64.8853436925588	12.3309281057694
dNAC_SeRP	1	IP	NNF1	27	8.11066796156985	13.3839405306433
dNAC_SeRP	1	IP	TIF34	981	294.687602603705	282.267818585924
dNAC_SeRP	1	IP	TFB4	58	17.4229163618908	17.131677838634
dNAC_SeRP	1	IP	OSW7	68	20.4268674587685	13.3247667702339
dNAC_SeRP	1	IP	GNT1	100	30.0395109687772	20.3519722010686
dNAC_SeRP	1	IP	RPN8	471	141.486096662941	139.121038999942
dNAC_SeRP	1	IP	DDR48	522	156.806247257017	121.273199734739
dNAC_SeRP	1	IP	SNC2	125	37.5493887109715	107.900542272907
dNAC_SeRP	1	IP	IMD1	50	15.0197554843886	12.3925375283734
dNAC_SeRP	1	IP	MET2	51	15.3201505940764	10.4860715907436
dNAC_SeRP	1	IP	APP1	91	27.3359549815873	15.4965731188137
dNAC_SeRP	1	IP	MTR3	76	22.8300283362707	30.3187627307712
dNAC_SeRP	1	IP	MAM3	209	62.7825779247444	29.600461067772
dNAC_SeRP	1	IP	YIL014C-A	12	3.60474131625327	11.4436232262008
dNAC_SeRP	1	IP	PRP39	49	14.7193603747008	7.78802136227558
dNAC_SeRP	1	IP	ELP4	102	30.6403011881528	22.3488703049984
dNAC_SeRP	1	IP	SFB2	209	62.7825779247444	23.8626293898687
dNAC_SeRP	1	IP	PGA3	353	106.039473719784	112.928087028524
dNAC_SeRP	1	IP	GPI13	220	66.0869241313099	21.6394643520989
dNAC_SeRP	1	IP	MAC1	27	8.11066796156985	6.46783728992811
dNAC_SeRP	1	IP	RPL16A	1795	539.209221889551	898.682036482586
dNAC_SeRP	1	IP	SEH1	235	70.5928507766265	67.23128645393
dNAC_SeRP	1	IP	PRI2	63	18.9248919103297	11.92494764356
dNAC_SeRP	1	IP	PIN2	33	9.91303861969649	11.6761350055318
dNAC_SeRP	1	IP	SNX3	64	19.2252870200174	39.3155153783587
dNAC_SeRP	1	IP	SHM2	3211	964.568697207437	684.091274615203
dNAC_SeRP	1	IP	LRE1	69	20.7272625684563	11.8306293198951
dNAC_SeRP	1	IP	gene:YPL277C	8	2.40316087750218	1.64150333162717
dNAC_SeRP	1	IP	RGT1	120	36.0474131625327	10.2611480679
dNAC_SeRP	1	IP	BRR1	27	8.11066796156985	7.90513446546769
dNAC_SeRP	1	IP	QCR7	64	19.2252870200174	50.0658516146287
dNAC_SeRP	1	IP	TEL1	118	35.4466229431571	4.23799891716369
dNAC_SeRP	1	IP	MAS2	254	76.3003578606942	52.6572518017213
dNAC_SeRP	1	IP	MED1	79	23.731213665334	13.9513307850288
dNAC_SeRP	1	IP	PLP1	38	11.4150141681353	16.4718819165012
dNAC_SeRP	1	IP	YPR089W	184	55.2727001825501	20.7246719844582
dNAC_SeRP	1	IP	RPA14	119	35.7470180528449	86.3454542339249
dNAC_SeRP	1	IP	ERG5	388	116.553302558856	72.0799644767197
dNAC_SeRP	1	IP	gene:YGL140C	218	65.4861339119344	17.8923863147362
dNAC_SeRP	1	IP	YPQ2	77	23.1304234459585	24.245726882556
dNAC_SeRP	1	IP	RPN14	74	22.2292381168952	17.7266651649882
dNAC_SeRP	1	IP	PSR1	128	38.4505740400349	29.9459299377218
dNAC_SeRP	1	IP	RAT1	531	159.509803244207	52.800332090105
dNAC_SeRP	1	IP	UGA2	61	18.3241016909541	12.2651283071982
dNAC_SeRP	1	IP	gene:YPR148C	260	78.1027285188208	59.7115661458875
dNAC_SeRP	1	IP	HNM1	236	70.8932458863143	41.8990814930935
dNAC_SeRP	1	IP	CCZ1	75	22.5296332265829	10.6523088541763
dNAC_SeRP	1	IP	EGO2	24	7.20948263250654	31.6205378618708
dNAC_SeRP	1	IP	SMP1	15	4.50592664531658	3.31561931222707
dNAC_SeRP	1	IP	MRI1	361	108.442634597286	87.7367593829173
dNAC_SeRP	1	IP	ERV29	346	103.936707951969	111.400544428692
dNAC_SeRP	1	IP	ASP3-4	69	20.7272625684563	19.0332989609332
dNAC_SeRP	1	IP	IRA2	776	233.106605117711	25.2279875668519
dNAC_SeRP	1	IP	gene:YER087C-A	1	0.300395109687772	0.544194039289443
dNAC_SeRP	1	IP	gene:YIL161W	21	6.30829730344322	8.91002443989155
dNAC_SeRP	1	IP	YNG1	15	4.50592664531658	6.82716158381301
dNAC_SeRP	1	IP	PRM10	2	0.600790219375545	0.521519287652383
dNAC_SeRP	1	IP	SEA4	226	67.8892947894365	21.7803319824949
dNAC_SeRP	1	IP	IES1	113	33.9446473947183	16.3273917242512
dNAC_SeRP	1	IP	YIP3	176	52.8695393050479	99.565987391804
dNAC_SeRP	1	IP	MKK1	72	21.6284478975196	14.1640130304647
dNAC_SeRP	1	IP	gene:YMR087W	31	9.31224840032094	10.8915185968666
dNAC_SeRP	1	IP	COG4	131	39.3517593690982	15.2172310011981
dNAC_SeRP	1	IP	RPD3	194	58.2766512794278	44.7593327798985
dNAC_SeRP	1	IP	GAC1	1	0.300395109687772	0.126110457467579
dNAC_SeRP	1	IP	RKM4	124	37.2489936012838	25.0834973746019
dNAC_SeRP	1	IP	SIT4	171	51.3675637566091	54.879875808343
dNAC_SeRP	1	IP	OAC1	513	154.102691269827	158.054042328028
dNAC_SeRP	1	IP	MET22	158	47.462427330668	44.1922042184991
dNAC_SeRP	1	IP	gene:YBR285W	2	0.600790219375545	1.38112694109321
dNAC_SeRP	1	IP	AIF1	70	21.0276576781441	18.4939821267758
dNAC_SeRP	1	IP	gene:YER039C-A	2	0.600790219375545	2.74333433504815
dNAC_SeRP	1	IP	NOP2	615	184.74299245798	99.4846486041895
dNAC_SeRP	1	IP	LIN1	9	2.70355598718995	2.64277222599213
dNAC_SeRP	1	IP	RPS22B	578	173.628373399532	441.802476843594
dNAC_SeRP	1	IP	VHS1	31	9.31224840032094	6.7187939396255
dNAC_SeRP	1	IP	RPL2B	3431	1030.65562133875	1347.26225011601
dNAC_SeRP	1	IP	AIM25	40	12.0158043875109	12.2111833206412
dNAC_SeRP	1	IP	GTT3	66	19.826077239393	19.5523444175473
dNAC_SeRP	1	IP	gene:YDR187C	1	0.300395109687772	0.578795972423453
dNAC_SeRP	1	IP	IST3	17	5.10671686469213	11.4244225160898
dNAC_SeRP	1	IP	KRE1	334	100.331966635716	106.509518721567
dNAC_SeRP	1	IP	LYS21	1040	312.410914075283	236.138257048589
dNAC_SeRP	1	IP	DSK2	617	185.343782677356	165.190537145593
dNAC_SeRP	1	IP	ACC1	14939	4487.60254362563	669.591546348199
dNAC_SeRP	1	IP	gene:YOR131C	61	18.3241016909541	27.8905657396562
dNAC_SeRP	1	IP	gene:YGL088W	260	78.1027285188208	213.395433111532
dNAC_SeRP	1	IP	IAH1	61	18.3241016909541	25.5566271840364
dNAC_SeRP	1	IP	COX4	63	18.9248919103297	40.4378032272001
dNAC_SeRP	1	IP	gene:YML037C	12	3.60474131625327	3.52369630132284
dNAC_SeRP	1	IP	gene:YDL183C	9	2.70355598718995	2.80743093166142
dNAC_SeRP	1	IP	RTR1	26	7.81027285188208	11.4688294447608
dNAC_SeRP	1	IP	CIT2	406	121.960414533236	88.185404579346
dNAC_SeRP	1	IP	BUB1	43	12.9169897165742	4.21297772882394
dNAC_SeRP	1	IP	BAG7	2	0.600790219375545	0.488447332825646
dNAC_SeRP	1	IP	ALG12	203	60.9802072666178	36.8237966585856
dNAC_SeRP	1	IP	GAS3	512	153.802296160139	97.6522515302473
dNAC_SeRP	1	IP	SME1	32	9.61264351000871	33.7285737193288
dNAC_SeRP	1	IP	SKN7	153	45.9604517822292	24.5909319327069
dNAC_SeRP	1	IP	ARP3	699	209.976181671753	155.537912349447
dNAC_SeRP	1	IP	GRX7	71	21.3280527878318	34.8497594572416
dNAC_SeRP	1	IP	LIF1	12	3.60474131625327	2.84734701125851
dNAC_SeRP	1	IP	SLX5	46	13.8181750456375	7.42912636862233
dNAC_SeRP	1	IP	CIN1	37	11.1146190584476	3.65012120146062
dNAC_SeRP	1	IP	MRPL31	44	13.217384826262	33.3772344097525
dNAC_SeRP	1	IP	TBS1	109	32.7430669559672	9.96744808400828
dNAC_SeRP	1	IP	ASR1	18	5.4071119743799	6.23657667171846
dNAC_SeRP	1	IP	BI3	26	7.81027285188208	5.02591560610172
dNAC_SeRP	1	IP	YHK8	6	1.80237065812663	1.16658295024378
dNAC_SeRP	1	IP	CEF1	24	7.20948263250654	4.06626206007137
dNAC_SeRP	1	IP	AAT1	112	33.6442522850305	24.8113954904355
dNAC_SeRP	1	IP	IML2	190	57.0750708406767	25.9904694174302
dNAC_SeRP	1	IP	gene:YBR096W	141	42.3557104659759	61.1193513217545
dNAC_SeRP	1	IP	TIF6	547	164.316124999211	222.65057587969
dNAC_SeRP	1	IP	TVP18	91	27.3359549815873	54.2380059158478
dNAC_SeRP	1	IP	DFG5	171	51.3675637566091	37.3039678697234
dNAC_SeRP	1	IP	gene:YNR068C	9	2.70355598718995	3.30104516140409
dNAC_SeRP	1	IP	OXR1	47	14.1185701553253	17.175876101369
dNAC_SeRP	1	IP	ARC15	162	48.6640077694191	104.653780149288
dNAC_SeRP	1	IP	SEC63	404	121.35962431386	60.9235061816566
dNAC_SeRP	1	IP	PUP3	434	130.371477604493	210.957083502416
dNAC_SeRP	1	IP	ABZ2	59	17.7233114715786	15.7540546414032
dNAC_SeRP	1	IP	FAR10	32	9.61264351000871	6.68938309673536
dNAC_SeRP	1	IP	THO1	107	32.1422767365916	48.922795641692
dNAC_SeRP	1	IP	IXR1	216	64.8853436925588	36.1679730727753
dNAC_SeRP	1	IP	EXG1	1236	371.288355574087	275.640946974081
dNAC_SeRP	1	IP	gene:YGR016W	5	1.50197554843886	2.62124877563501
dNAC_SeRP	1	IP	IZH3	103	30.9406962978405	18.9587599864219
dNAC_SeRP	1	IP	MSS18	37	11.1146190584476	13.7727621542101
dNAC_SeRP	1	IP	SST2	293	88.0157671385173	41.9722303950965
dNAC_SeRP	1	IP	gene:YJL218W	28	8.41106307125762	14.2319172102498
dNAC_SeRP	1	IP	GAL2	1	0.300395109687772	0.174142092572622
dNAC_SeRP	1	IP	PRI1	71	21.3280527878318	17.3398803153104
dNAC_SeRP	1	IP	HPM1	130	39.0513642594104	34.4368291529192
dNAC_SeRP	1	IP	MSS2	18	5.4071119743799	5.12037118785975
dNAC_SeRP	1	IP	HEM14	114	34.245042504406	21.1389151261766
dNAC_SeRP	1	IP	VAB2	10	3.00395109687772	3.53822272894903
dNAC_SeRP	1	IP	TRS23	64	19.2252870200174	29.1292227576022
dNAC_SeRP	1	IP	AGE1	64	19.2252870200174	13.267968957914
dNAC_SeRP	1	IP	STU2	157	47.1620322209803	17.6835516389127
dNAC_SeRP	1	IP	GPD1	426	127.968316726991	108.816595856285
dNAC_SeRP	1	IP	RSM23	89	26.7351647622117	19.7599148279466
dNAC_SeRP	1	IP	gene:YDR210W	105	31.5414865172161	138.339853145685
dNAC_SeRP	1	IP	MGL2	48	14.4189652650131	10.6807150111208
dNAC_SeRP	1	IP	gene:YNR063W	32	9.61264351000871	5.27008964364513
dNAC_SeRP	1	IP	SQS1	104	31.2410914075283	13.5595014789619
dNAC_SeRP	1	IP	TOP2	735	220.790405620513	51.5023106182675
dNAC_SeRP	1	IP	ATP12	49	14.7193603747008	15.050470730778
dNAC_SeRP	1	IP	MDM36	37	11.1146190584476	6.38771210255608
dNAC_SeRP	1	IP	gene:YDL177C	14	4.20553153562881	8.19791722344798
dNAC_SeRP	1	IP	CHM7	33	9.91303861969649	7.32670999238469
dNAC_SeRP	1	IP	PFA4	55	16.5217310328275	14.5309859567524
dNAC_SeRP	1	IP	PER33	113	33.9446473947183	41.2951914777595
dNAC_SeRP	1	IP	MBF1	923	277.264686241814	608.036592635557
dNAC_SeRP	1	IP	gene:YDR278C	4394	1319.93611196807	4150.74249046563
dNAC_SeRP	1	IP	SHM1	1418	425.960265537261	289.178727452316
dNAC_SeRP	1	IP	RBL2	65	19.5256821297052	60.8276701859975
dNAC_SeRP	1	IP	HMF1	253	75.9999627510064	194.871699361555
dNAC_SeRP	1	IP	SKG6	198	59.4782317181789	26.9742547474734
dNAC_SeRP	1	IP	MBA1	35	10.513828839072	12.5613247778638
dNAC_SeRP	1	IP	gene:YJR142W	124	37.2489936012838	36.1992163277782
dNAC_SeRP	1	IP	YAR1	134	40.2529446981615	66.754468819505
dNAC_SeRP	1	IP	ATX1	77	23.1304234459585	104.191096603417
dNAC_SeRP	1	IP	GPI15	38	11.4150141681353	16.5434987943991
dNAC_SeRP	1	IP	THO2	333	100.031571526028	20.8659932261219
dNAC_SeRP	1	IP	TMT1	43	12.9169897165742	14.3522107961936
dNAC_SeRP	1	IP	ILV5	6345	1906.00697096892	1604.38297219606
dNAC_SeRP	1	IP	gene:YIR014W	13	3.90513642594104	5.3568400904541
dNAC_SeRP	1	IP	CPA2	1682	505.264574494833	150.510746051484
dNAC_SeRP	1	IP	TLG1	51	15.3201505940764	22.6965193986317
dNAC_SeRP	1	IP	RPL27A	2605	782.529260736647	1903.96413804537
dNAC_SeRP	1	IP	NPR1	172	51.6679588662968	21.7732654303821
dNAC_SeRP	1	IP	AEP3	14	4.20553153562881	2.30946267744581
dNAC_SeRP	1	IP	VPS52	70	21.0276576781441	10.9177869564611
dNAC_SeRP	1	IP	TVP15	82	24.6323989943973	57.0194421166605
dNAC_SeRP	1	IP	HSM3	62	18.6244968006419	12.906789189634
dNAC_SeRP	1	IP	MSE1	19	5.70750708406767	3.54283493734803
dNAC_SeRP	1	IP	DPH2	257	77.2015431897575	48.1006499624657
dNAC_SeRP	1	IP	GIR2	152	45.6600566725414	57.2181161310043
dNAC_SeRP	1	IP	APL1	134	40.2529446981615	19.1407250110135
dNAC_SeRP	1	IP	gene:YPR076W	1	0.300395109687772	0.801053625834059
dNAC_SeRP	1	IP	SOH1	22	6.60869241313099	17.2101364925286
dNAC_SeRP	1	IP	SEG2	99	29.7391158590895	8.74937212682832
dNAC_SeRP	1	IP	ATG19	85	25.5335843234606	20.4596028232858
dNAC_SeRP	1	IP	TMA46	178	53.4703295244235	51.5128415456874
dNAC_SeRP	1	IP	YPP1	201	60.3794170472422	24.6044894243041
dNAC_SeRP	1	IP	TEA1	74	22.2292381168952	9.74966584074349
dNAC_SeRP	1	IP	MRPL36	47	14.1185701553253	26.4392699537927
dNAC_SeRP	1	IP	SEC16	1063	319.320001598102	48.469945597769
dNAC_SeRP	1	IP	BOI1	193	57.9762561697401	19.6997132754808
dNAC_SeRP	1	IP	TIM44	188	56.4742806213012	43.5758338127324
dNAC_SeRP	1	IP	HSV2	69	20.7272625684563	15.3877227679705
dNAC_SeRP	1	IP	ATG4	53	15.9209408134519	10.7211722649508
dNAC_SeRP	1	IP	gene:YPR139C	77	23.1304234459585	25.6150868726007
dNAC_SeRP	1	IP	ERV46	500	150.197554843886	120.350604842858
dNAC_SeRP	1	IP	SRB7	35	10.513828839072	24.8553873264114
dNAC_SeRP	1	IP	STI1	2588	777.422543871955	439.221776198845
dNAC_SeRP	1	IP	RPS16B	1754	526.893022392353	1219.65977405637
dNAC_SeRP	1	IP	MUP3	18	5.4071119743799	3.29501034392438
dNAC_SeRP	1	IP	RBA50	80	24.0316087750218	18.2057642235014
dNAC_SeRP	1	IP	MMS22	46	13.8181750456375	3.16567584092498
dNAC_SeRP	1	IP	MED4	27	8.11066796156985	9.48616135856123
dNAC_SeRP	1	IP	SEC9	130	39.0513642594104	19.9649101530728
dNAC_SeRP	1	IP	RAD26	65	19.5256821297052	5.99314982495556
dNAC_SeRP	1	IP	PRP9	43	12.9169897165742	8.10859367016586
dNAC_SeRP	1	IP	RKM2	72	21.6284478975196	15.0197554843886
dNAC_SeRP	1	IP	MME1	35	10.513828839072	9.49758702716534
dNAC_SeRP	1	IP	BBP1	18	5.4071119743799	4.6693540365975
dNAC_SeRP	1	IP	SLA2	530	159.209408134519	54.7675982574886
dNAC_SeRP	1	IP	TUB3	946	284.173773764633	212.386975907797
dNAC_SeRP	1	IP	SAL1	25	7.50987774219431	5.05715672875038
dNAC_SeRP	1	IP	MBB1	9	2.70355598718995	8.26775531250749
dNAC_SeRP	1	IP	DAL81	214	64.2845534731833	22.0681611648415
dNAC_SeRP	1	IP	gene:YMR013W-A	27	8.11066796156985	100.131703229257
dNAC_SeRP	1	IP	CWC25	26	7.81027285188208	14.4634682442261
dNAC_SeRP	1	IP	FOX2	25	7.50987774219431	2.77834914620581
dNAC_SeRP	1	IP	CPR2	93	27.9367452009628	45.2050893219463
dNAC_SeRP	1	IP	RTT103	74	22.2292381168952	18.0725513145489
dNAC_SeRP	1	IP	ORT1	45	13.5177799359498	15.3785892331624
dNAC_SeRP	1	IP	NFU1	107	32.1422767365916	41.6890748853329
dNAC_SeRP	1	IP	EMP47	1538	462.007678699794	345.297218759188
dNAC_SeRP	1	IP	BXI1	82	24.6323989943973	27.553019009393
dNAC_SeRP	1	IP	ITR1	416	124.964365630113	71.2047667408053
dNAC_SeRP	1	IP	SCM4	58	17.4229163618908	30.8916956771113
dNAC_SeRP	1	IP	SNT1	166	49.8655882081702	13.5467503961343
dNAC_SeRP	1	IP	ESL2	133	39.9525495884737	11.1350472654609
dNAC_SeRP	1	IP	GAL3	12	3.60474131625327	2.30629642754528
dNAC_SeRP	1	IP	PBI2	60	18.0237065812663	79.0513446546769
dNAC_SeRP	1	IP	MAK21	535	160.711383682958	52.2129251731508
dNAC_SeRP	1	IP	MCH4	101	30.339906078465	20.1460199724203
dNAC_SeRP	1	IP	CBS2	26	7.81027285188208	6.6754468819505
dNAC_SeRP	1	IP	UTP22	825	247.825965492412	66.7275082101271
dNAC_SeRP	1	IP	GGA2	408	122.561204752611	69.7162711903362
dNAC_SeRP	1	IP	gene:YJL120W	1	0.300395109687772	0.927145400270902
dNAC_SeRP	1	IP	gene:YDR222W	92	27.6363500912751	22.1445112910858
dNAC_SeRP	1	IP	CLN3	118	35.4466229431571	20.3365593477666
dNAC_SeRP	1	IP	PBP4	73	21.9288430072074	39.2990018050311
dNAC_SeRP	1	IP	TAX4	49	14.7193603747008	8.10984042683242
dNAC_SeRP	1	IP	UBC6	145	43.557290904727	57.8450078416029
dNAC_SeRP	1	IP	gene:YBR137W	55	16.5217310328275	30.5957982089398
dNAC_SeRP	1	IP	FAT1	143	42.9565006853514	21.3713933757967
dNAC_SeRP	1	IP	RRP43	178	53.4703295244235	45.1226409488806
dNAC_SeRP	1	IP	HOS4	100	30.0395109687772	9.23724199531895
dNAC_SeRP	1	IP	RPL35B	1736	521.485910417973	1436.60030418174
dNAC_SeRP	1	IP	PRP40	47	14.1185701553253	8.05854460920394
dNAC_SeRP	1	IP	MPP10	307	92.2212986741461	51.7515705242122
dNAC_SeRP	1	IP	RPP1B	2719	816.774303241053	2544.4682343958
dNAC_SeRP	1	IP	PAM17	166	49.8655882081702	83.9488016972562
dNAC_SeRP	1	IP	gene:YLR374C	1	0.300395109687772	0.770243870994288
dNAC_SeRP	1	IP	HSP42	337	101.233151964779	89.7457020964355
dNAC_SeRP	1	IP	RCH1	14	4.20553153562881	3.22262952921748
dNAC_SeRP	1	IP	TDA9	238	71.4940361056898	19.0346209014084
dNAC_SeRP	1	IP	CFT2	209	62.7825779247444	24.3343325289707
dNAC_SeRP	1	IP	MRPL8	57	17.122521252203	23.8807827785258
dNAC_SeRP	1	IP	CSE4	41	12.3161994971987	17.8495644886937
dNAC_SeRP	1	IP	DYN2	61	18.3241016909541	65.6777838385452
dNAC_SeRP	1	IP	EMI1	40	12.0158043875109	21.3046177083526
dNAC_SeRP	1	IP	PPT1	250	75.0987774219431	48.7021902866038
dNAC_SeRP	1	IP	gene:YJR146W	13	3.90513642594104	11.0314588303419
dNAC_SeRP	1	IP	ELP3	707	212.379342549255	126.869380256425
dNAC_SeRP	1	IP	gene:YCL041C	127	38.1501789303471	77.0710685461557
dNAC_SeRP	1	IP	gene:YGL230C	1	0.300395109687772	0.676565562359848
dNAC_SeRP	1	IP	SSA1	34421	10339.9000705628	5360.23850210618
dNAC_SeRP	1	IP	AAD4	9	2.70355598718995	2.7308646335252
dNAC_SeRP	1	IP	gene:YGR161W-C	15	4.50592664531658	16.1502747143964
dNAC_SeRP	1	IP	gene:YEL067C	6	1.80237065812663	3.0652562213038
dNAC_SeRP	1	IP	PRE6	514	154.403086379515	201.834099842503
dNAC_SeRP	1	IP	SPP2	28	8.41106307125762	15.0735897334366
dNAC_SeRP	1	IP	NAN1	605	181.739041361102	67.5358756451513
dNAC_SeRP	1	IP	NBA1	162	48.6640077694191	32.3134181735851
dNAC_SeRP	1	IP	gene:YCL002C	36	10.8142239487598	13.654323167626
dNAC_SeRP	1	IP	ATP17	101	30.339906078465	99.1500198642647
dNAC_SeRP	1	IP	MCK1	352	105.739078610096	93.7403179167516
dNAC_SeRP	1	IP	gene:YPR203W	1	0.300395109687772	0.97215245853648
dNAC_SeRP	1	IP	TOM6	105	31.5414865172161	169.577884501162
dNAC_SeRP	1	IP	YAF9	35	10.513828839072	15.4388088679472
dNAC_SeRP	1	IP	SEC2	150	45.0592664531658	19.7628361636692
dNAC_SeRP	1	IP	MRS6	294	88.3161622482051	48.7396038897379
dNAC_SeRP	1	IP	PPX1	198	59.4782317181789	49.8142644205854
dNAC_SeRP	1	IP	OM45	30	9.01185329063317	7.62424136263382
dNAC_SeRP	1	IP	SOK2	180	54.071119743799	22.9309244036467
dNAC_SeRP	1	IP	MCT1	96	28.8379305300261	26.6278213573649
dNAC_SeRP	1	IP	SMT3	354	106.339868829471	347.515911207423
dNAC_SeRP	1	IP	RPL35A	1246	374.292306670964	1031.10828284012
dNAC_SeRP	1	IP	ZRG17	54	16.2213359231397	8.92262702042888
dNAC_SeRP	1	IP	HYP2	4410	1324.74243372308	2794.81526101915
dNAC_SeRP	1	IP	CIT1	245	73.5968018735042	51.1088901899335
dNAC_SeRP	1	IP	POA1	38	11.4150141681353	21.3764310264707
dNAC_SeRP	1	IP	ANR2	95	28.5375354203384	18.3994425663046
dNAC_SeRP	1	IP	MFT1	56	16.8221261425152	14.2681307400469
dNAC_SeRP	1	IP	gene:YPR097W	273	82.0078649447618	25.452472049895
dNAC_SeRP	1	IP	DCG1	16	4.80632175500436	6.53921327211477
dNAC_SeRP	1	IP	DPB11	54	16.2213359231397	7.06812022794758
dNAC_SeRP	1	IP	VHS3	50	15.0197554843886	7.41716320216722
dNAC_SeRP	1	IP	YPT32	76	22.8300283362707	34.1256028942761
dNAC_SeRP	1	IP	HAM1	198	59.4782317181789	100.131703229257
dNAC_SeRP	1	IP	DPS1	1945	584.268488342717	349.025381327788
dNAC_SeRP	1	IP	NAM9	108	32.4426718462794	22.2057986627511
dNAC_SeRP	1	IP	TMA10	15	4.50592664531658	17.2640867636651
dNAC_SeRP	1	IP	SED4	431	129.47029227543	40.4847693168949
dNAC_SeRP	1	IP	COX10	45	13.5177799359498	9.73202299204446
dNAC_SeRP	1	IP	MIX14	15	4.50592664531658	12.3112749872038
dNAC_SeRP	1	IP	NUP85	207	62.1817877053689	27.821828950948
dNAC_SeRP	1	IP	MRP13	67	20.1264723490807	19.7318356363537
dNAC_SeRP	1	IP	NDE1	249	74.7983823122553	44.4434832514886
dNAC_SeRP	1	IP	TAF8	94	28.2371403106506	18.4195305353233
dNAC_SeRP	1	IP	VMA1	9344	2806.89190492254	872.78977143114
dNAC_SeRP	1	IP	gene:YGL082W	106	31.8418816269039	27.7852370217311
dNAC_SeRP	1	IP	CUP2	25	7.50987774219431	11.0765158439444
dNAC_SeRP	1	IP	TUL1	74	22.2292381168952	9.76251125028334
dNAC_SeRP	1	IP	ASF1	142	42.6561055756637	50.7810780662663
dNAC_SeRP	1	IP	MGR2	103	30.9406962978405	90.469872215908
dNAC_SeRP	1	IP	DSN1	68	20.4268674587685	11.8006166717322
dNAC_SeRP	1	IP	AIM39	29	8.7114581809454	7.33287725668805
dNAC_SeRP	1	IP	NAM8	57	17.122521252203	10.8921890917322
dNAC_SeRP	1	IP	ERG4	765	229.802258911146	161.604964072536
dNAC_SeRP	1	IP	SAM3	175	52.5691441953602	29.8011021515647
dNAC_SeRP	1	IP	UAF30	13	3.90513642594104	5.68433249773077
dNAC_SeRP	1	IP	RIM9	13	3.90513642594104	5.42380059158478
dNAC_SeRP	1	IP	gene:YOR019W	5	1.50197554843886	0.684895370925154
dNAC_SeRP	1	IP	HMG2	162	48.6640077694191	15.5079693337856
dNAC_SeRP	1	IP	gene:YJL150W	2	0.600790219375545	1.98280600453975
dNAC_SeRP	1	IP	gene:YML002W	20	6.00790219375545	2.71359629347581
dNAC_SeRP	1	IP	FTR1	515	154.703481489203	127.327968303871
dNAC_SeRP	1	IP	SAS10	305	91.6205084547706	49.9839107772889
dNAC_SeRP	1	IP	RGP1	81	24.3320038847096	12.2148613879064
dNAC_SeRP	1	IP	CDH1	60	18.0237065812663	10.5959474316675
dNAC_SeRP	1	IP	ECM32	232	69.6916654475632	20.7045946071192
dNAC_SeRP	1	IP	CDC26	17	5.10671686469213	13.617911639179
dNAC_SeRP	1	IP	TBF1	132	39.652154478786	23.4767048423836
dNAC_SeRP	1	IP	PAU22	1	0.300395109687772	0.606858807450045
dNAC_SeRP	1	IP	PET494	30	9.01185329063317	6.1305124426076
dNAC_SeRP	1	IP	CTR1	607	182.339831580478	149.336471400883
dNAC_SeRP	1	IP	CMR3	21	6.30829730344322	6.61247096796983
dNAC_SeRP	1	IP	MDM35	43	12.9169897165742	49.4903820558399
dNAC_SeRP	1	IP	STE2	729	218.988034962386	168.972249199372
dNAC_SeRP	1	IP	VMS1	78	23.4308185556462	12.3385037154535
dNAC_SeRP	1	IP	CPR7	133	39.9525495884737	33.8008033743432
dNAC_SeRP	1	IP	GIS4	120	36.0474131625327	15.5042637258205
dNAC_SeRP	1	IP	ACS2	2528	759.398837290688	370.07740608708
dNAC_SeRP	1	IP	HEF3	76	22.8300283362707	7.28230568940054
dNAC_SeRP	1	IP	gene:YLR366W	1	0.300395109687772	0.98168336499272
dNAC_SeRP	1	IP	TFA1	130	39.0513642594104	26.9505619457629
dNAC_SeRP	1	IP	SEN34	34	10.2134337293843	12.3350648905607
dNAC_SeRP	1	IP	COA3	71	21.3280527878318	82.666871270666
dNAC_SeRP	1	IP	SIP5	103	30.9406962978405	21.0480927196194
dNAC_SeRP	1	IP	GPR1	105	31.5414865172161	10.9291360073514
dNAC_SeRP	1	IP	RTC3	3	0.901185329063317	2.68209919364082
dNAC_SeRP	1	IP	CTS1	3728	1119.87296891602	663.039057972774
dNAC_SeRP	1	IP	JIP5	158	47.462427330668	32.0908906901069
dNAC_SeRP	1	IP	PAH1	164	49.2647979887947	19.0285044375414
dNAC_SeRP	1	IP	GEF1	152	45.6600566725414	19.5128447318553
dNAC_SeRP	1	IP	SSB2	7105	2134.30725433162	1158.69014893139
dNAC_SeRP	1	IP	MNE1	40	12.0158043875109	6.03203031501551
dNAC_SeRP	1	IP	XRS2	37	11.1146190584476	4.33318481810822
dNAC_SeRP	1	IP	ORC2	72	21.6284478975196	11.6094728381748
dNAC_SeRP	1	IP	FRE8	58	17.4229163618908	8.45362268893294
dNAC_SeRP	1	IP	gene:YBL029W	8	2.40316087750218	2.12481067860493
dNAC_SeRP	1	IP	CLF1	52	15.6205457037642	7.56809384872295
dNAC_SeRP	1	IP	BUD21	81	24.3320038847096	37.7240370305575
dNAC_SeRP	1	IP	PEP4	993	298.292343919958	244.903402233135
dNAC_SeRP	1	IP	APQ12	48	14.4189652650131	34.5778543525493
dNAC_SeRP	1	IP	AYR1	153	45.9604517822292	51.409901322404
dNAC_SeRP	1	IP	NMA2	67	20.1264723490807	16.9414750413138
dNAC_SeRP	1	IP	URA2	9722	2920.44125638452	439.494545731305
dNAC_SeRP	1	IP	SOL1	47	14.1185701553253	14.6154970552022
dNAC_SeRP	1	IP	CAB2	127	38.1501789303471	34.7451538527751
dNAC_SeRP	1	IP	POT1	2	0.600790219375545	0.479099058513194
dNAC_SeRP	1	IP	CNS1	138	41.4545251369126	35.7983809472475
dNAC_SeRP	1	IP	MMS1	351	105.438683500408	24.9618095408163
dNAC_SeRP	1	IP	ABP1	1026	308.205382539654	173.24642076428
dNAC_SeRP	1	IP	VPS13	1062	319.019606488414	33.8123589282898
dNAC_SeRP	1	IP	SGM1	146	43.8576860144148	20.6486280670503
dNAC_SeRP	1	IP	GLN4	1130	339.446473947183	139.689906974149
dNAC_SeRP	1	IP	MST28	33	9.91303861969649	14.0610476875127
dNAC_SeRP	1	IP	PET122	28	8.41106307125762	10.9948536879185
dNAC_SeRP	1	IP	RSA3	84	25.2331892137729	38.0591089197178
dNAC_SeRP	1	IP	PMU1	170	51.0671686469213	57.508072800587
dNAC_SeRP	1	IP	gene:YOR059C	65	19.5256821297052	14.4313984698486
dNAC_SeRP	1	IP	NNR2	83	24.9327941040851	24.5885543432792
dNAC_SeRP	1	IP	COX5B	16	4.80632175500436	10.6099817991266
dNAC_SeRP	1	IP	CDC24	212	63.6837632538077	24.8279778767282
dNAC_SeRP	1	IP	gene:YER085C	1	0.300395109687772	0.575469558788836
dNAC_SeRP	1	IP	NIC96	308	92.5216937838339	36.7149578507277
dNAC_SeRP	1	IP	RPP2A	2067	620.916691724625	1934.31991191472
dNAC_SeRP	1	IP	CTK3	87	26.1343745428362	29.3315090267522
dNAC_SeRP	1	IP	YAP3	127	38.1501789303471	38.4191127193828
dNAC_SeRP	1	IP	POP2	181	54.3715148534868	41.7599960472249
dNAC_SeRP	1	IP	RPS25A	2442	733.56485785754	2243.31760812703
dNAC_SeRP	1	IP	GRR1	189	56.774675730989	16.42785756105
dNAC_SeRP	1	IP	HOG1	447	134.276614030434	102.657961796968
dNAC_SeRP	1	IP	CCT8	1290	387.509691497226	227.012121556665
dNAC_SeRP	1	IP	DNF3	140	42.0553153562881	8.46013183590588
dNAC_SeRP	1	IP	gene:YDR109C	119	35.7470180528449	16.6420009557006
dNAC_SeRP	1	IP	STM1	3795	1139.9994412651	1386.86063414245
dNAC_SeRP	1	IP	MTW1	27	8.11066796156985	9.32260685237914
dNAC_SeRP	1	IP	gene:YMR122W-A	825	247.825965492412	971.866531342793
dNAC_SeRP	1	IP	NMA1	457	137.280565127312	113.831314367589
dNAC_SeRP	1	IP	MSL5	58	17.4229163618908	12.1753433695952
dNAC_SeRP	1	IP	MCM16	11	3.3043462065655	6.05191612924083
dNAC_SeRP	1	IP	MAD2	57	17.122521252203	28.9721171780085
dNAC_SeRP	1	IP	ETT1	217	65.1857388022466	52.6115728831692
dNAC_SeRP	1	IP	IMA2	7	2.10276576781441	1.18800325865221
dNAC_SeRP	1	IP	MAK10	130	39.0513642594104	17.7344978471437
dNAC_SeRP	1	IP	HHF1	764	229.501863801458	735.582896799545
dNAC_SeRP	1	IP	YPS3	46	13.8181750456375	9.04923054724134
dNAC_SeRP	1	IP	TDH1	5133	1541.92809802734	1543.47156959693
dNAC_SeRP	1	IP	DAK2	1	0.300395109687772	0.169141390589962
dNAC_SeRP	1	IP	SPC3	139	41.7549202466003	75.234090534415
dNAC_SeRP	1	IP	ZIM17	52	15.6205457037642	29.7534203881222
dNAC_SeRP	1	IP	NPL6	148	44.4584762337903	33.9896607291975
dNAC_SeRP	1	IP	OLI1	44	13.217384826262	57.2181161310043
dNAC_SeRP	1	IP	COS8	22	6.60869241313099	5.76674730639703
dNAC_SeRP	1	IP	BAT1	2393	718.845497482839	608.160319359424
dNAC_SeRP	1	IP	gene:YJR098C	32	9.61264351000871	4.87703881786338
dNAC_SeRP	1	IP	AAP1	459	137.881355346688	53.6294653234879
dNAC_SeRP	1	IP	gene:YJR112W-A	9	2.70355598718995	8.19259390057561
dNAC_SeRP	1	IP	gene:YPL216W	45	13.5177799359498	4.08515561678748
dNAC_SeRP	1	IP	ELC1	8	2.40316087750218	8.0105362583406
dNAC_SeRP	1	IP	VAM6	180	54.071119743799	17.1654348393013
dNAC_SeRP	1	IP	gene:YKL115C	2	0.600790219375545	1.52872829357645
dNAC_SeRP	1	IP	SSY5	66	19.826077239393	9.4409891616157
dNAC_SeRP	1	IP	ZRC1	538	161.612569012022	121.604641845012
dNAC_SeRP	1	IP	MRX1	49	14.7193603747008	7.12112258089059
dNAC_SeRP	1	IP	STT4	670	201.264723490807	35.2910263880076
dNAC_SeRP	1	IP	NEO1	164	49.2647979887947	14.2548605291651
dNAC_SeRP	1	IP	STE18	68	20.4268674587685	61.3419443206262
dNAC_SeRP	1	IP	YKU70	48	14.4189652650131	7.97068284412
dNAC_SeRP	1	IP	RPL12A	2301	691.209147391564	1387.97017548507
dNAC_SeRP	1	IP	BIT61	36	10.8142239487598	6.62636271370086
dNAC_SeRP	1	IP	gene:YLR285C-A	3	0.901185329063317	5.27008964364513
dNAC_SeRP	1	IP	DML1	87	26.1343745428362	18.3013827330786
dNAC_SeRP	1	IP	AAC1	1	0.300395109687772	0.323005494287927
dNAC_SeRP	1	IP	ASN2	3170	952.252497710238	553.957241250866
dNAC_SeRP	1	IP	gene:YPL071C	9	2.70355598718995	5.74003394307845
dNAC_SeRP	1	IP	KEL3	301	90.4189280160195	46.2264458159609
dNAC_SeRP	1	IP	MCM3	350	105.13828839072	36.0556544549795
dNAC_SeRP	1	IP	gene:YKL165C-A	1	0.300395109687772	1.28373978499048
dNAC_SeRP	1	IP	CWC27	29	8.7114581809454	9.6152960054585
dNAC_SeRP	1	IP	CAF120	131	39.3517593690982	12.3631037917368
dNAC_SeRP	1	IP	ERG9	581	174.529558728596	130.733751856626
dNAC_SeRP	1	IP	RFX1	39	11.7154092778231	4.80928131273527
dNAC_SeRP	1	IP	TRM7	95	28.5375354203384	30.5868546841783
dNAC_SeRP	1	IP	YBT1	617	185.343782677356	37.1728404888399
dNAC_SeRP	1	IP	ZRT3	261	78.4031236285086	51.8539177437226
dNAC_SeRP	1	IP	gene:YIR035C	44	13.217384826262	17.2776272238719
dNAC_SeRP	1	IP	UBX5	84	25.2331892137729	16.7885490444264
dNAC_SeRP	1	IP	TFG2	143	42.9565006853514	35.7078143685382
dNAC_SeRP	1	IP	gene:YNL208W	420	126.165946068864	210.276576781441
dNAC_SeRP	1	IP	RPL38	2167	650.956202693403	2746.65064427596
dNAC_SeRP	1	IP	TAF7	64	19.2252870200174	10.8433654935236
dNAC_SeRP	1	IP	UBX3	40	12.0158043875109	8.78348273940855
dNAC_SeRP	1	IP	CBR1	352	105.739078610096	123.671436970872
dNAC_SeRP	1	IP	PFK26	79	23.731213665334	9.55362868974799
dNAC_SeRP	1	IP	RPS22A	2831	850.418555526084	2163.91489955746
dNAC_SeRP	1	IP	RSA4	222	66.6877143506855	43.0799188311922
dNAC_SeRP	1	IP	IMG1	62	18.6244968006419	36.5186211777292
dNAC_SeRP	1	IP	2023-10-01	78	23.4308185556462	10.1038458627194
dNAC_SeRP	1	IP	BIO2	97	29.1383256397139	25.8318489713776
dNAC_SeRP	1	IP	SIR4	92	27.6363500912751	6.77859948277534
dNAC_SeRP	1	IP	YSR3	17	5.10671686469213	4.20305914789476
dNAC_SeRP	1	IP	DSE3	152	45.6600566725414	35.3132688882764
dNAC_SeRP	1	IP	GAL11	186	55.8734904019257	17.2130284663973
dNAC_SeRP	1	IP	FUN30	249	74.7983823122553	22.0254364877077
dNAC_SeRP	1	IP	CKB1	186	55.8734904019257	66.754468819505
dNAC_SeRP	1	IP	gene:YBR012C	21	6.30829730344322	15.0197554843886
dNAC_SeRP	1	IP	YUH1	58	17.4229163618908	24.5048050096917
dNAC_SeRP	1	IP	VNX1	157	47.1620322209803	17.2944745951523
dNAC_SeRP	1	IP	VMR1	234	70.2924556669387	14.7086117737892
dNAC_SeRP	1	IP	RPS7B	1359	408.236954065683	712.455417217596
dNAC_SeRP	1	IP	NOG2	262	78.7035187381964	53.8696226818592
dNAC_SeRP	1	IP	XKS1	82	24.6323989943973	13.6618962808637
dNAC_SeRP	1	IP	UBC4	1116	335.240942411554	749.979736938599
dNAC_SeRP	1	IP	MPS1	74	22.2292381168952	9.68594253459484
dNAC_SeRP	1	IP	RPN13	187	56.1738855116134	119.265149706186
dNAC_SeRP	1	IP	BRN1	165	49.5651930984824	21.8830874606986
dNAC_SeRP	1	IP	UBA1	2806	842.908677783889	274.116643181753
dNAC_SeRP	1	IP	NVJ2	229	68.7904801184999	29.7408042016861
dNAC_SeRP	1	IP	gene:YDL109C	15	4.50592664531658	2.31786350067726
dNAC_SeRP	1	IP	APL5	364	109.343819926349	39.0653161580383
dNAC_SeRP	1	IP	QCR2	221	66.3873192409977	59.9704780858154
dNAC_SeRP	1	IP	MET8	23	6.90908752281876	8.37465154281062
dNAC_SeRP	1	IP	ATP6	12	3.60474131625327	4.62146322596573
dNAC_SeRP	1	IP	FAP7	93	27.9367452009628	47.0315575773785
dNAC_SeRP	1	IP	SEC27	1732	520.284329979222	194.863044936038
dNAC_SeRP	1	IP	FRE4	79	23.731213665334	10.9866729932102
dNAC_SeRP	1	IP	PDC1	78658	23628.4785378208	13964.8218308634
dNAC_SeRP	1	IP	UBC12	15	4.50592664531658	7.94696057375059
dNAC_SeRP	1	IP	SGF11	11	3.3043462065655	11.0144873552183
dNAC_SeRP	1	IP	DYN3	30	9.01185329063317	9.59728784944959
dNAC_SeRP	1	IP	FCY1	298	89.5177426869562	187.668223662382
dNAC_SeRP	1	IP	DER1	19	5.70750708406767	8.97406774224477
dNAC_SeRP	1	IP	ATG2	166	49.8655882081702	10.4343143352522
dNAC_SeRP	1	IP	ATP5	127	38.1501789303471	59.7029404230784
dNAC_SeRP	1	IP	BCH1	451	135.478194469185	62.2888250433036
dNAC_SeRP	1	IP	DPB2	88	26.434769652524	12.7704201219923
dNAC_SeRP	1	IP	ISU2	116	34.8458327237816	73.9826597107889
dNAC_SeRP	1	IP	CAM1	1307	392.616408361918	314.59648105923
dNAC_SeRP	1	IP	gene:YMR253C	30	9.01185329063317	7.23843637801861
dNAC_SeRP	1	IP	IML1	126	37.8497838206593	7.95999659740469
dNAC_SeRP	1	IP	IKS1	38	11.4150141681353	5.69611485435896
dNAC_SeRP	1	IP	gene:YKL023W	36	10.8142239487598	12.966695382206
dNAC_SeRP	1	IP	PKP2	42	12.6165946068864	8.5478283244488
dNAC_SeRP	1	IP	BNA6	166	49.8655882081702	56.1549416758673
dNAC_SeRP	1	IP	YAH1	106	31.8418816269039	61.3523730768861
dNAC_SeRP	1	IP	EST1	9	2.70355598718995	1.2874076129476
dNAC_SeRP	1	IP	ATG12	9	2.70355598718995	4.81917288269153
dNAC_SeRP	1	IP	CSH1	35	10.513828839072	9.29604671889658
dNAC_SeRP	1	IP	MPO1	16	4.80632175500436	9.15489858096068
dNAC_SeRP	1	IP	YKE4	55	16.5217310328275	15.8710192438304
dNAC_SeRP	1	IP	FZO1	169	50.7667735372335	19.7689928104492
dNAC_SeRP	1	IP	CIT3	3	0.901185329063317	0.616827740631976
dNAC_SeRP	1	IP	BFR2	173	51.9683539759846	32.3790367451617
dNAC_SeRP	1	IP	MAK32	34	10.2134337293843	9.35296129064493
dNAC_SeRP	1	IP	ATP1	992	297.99194881027	181.924266672937
dNAC_SeRP	1	IP	RTP1	76	22.8300283362707	7.74950045358815
dNAC_SeRP	1	IP	TIF5	709	212.980132768631	174.860535934836
dNAC_SeRP	1	IP	YOR041C	1	0.300395109687772	0.695359050203177
dNAC_SeRP	1	IP	PAC10	103	30.9406962978405	51.5678271630676
dNAC_SeRP	1	IP	RPL33A	2077	623.920642821503	1925.68099636266
dNAC_SeRP	1	IP	CHO1	256	76.9011480800697	92.5404910710827
dNAC_SeRP	1	IP	OGG1	77	23.1304234459585	20.4513027815725
dNAC_SeRP	1	IP	SNA3	189	56.774675730989	141.230536644251
dNAC_SeRP	1	IP	ERG12	370	111.146190584476	83.4430860243812
dNAC_SeRP	1	IP	STE20	271	81.4070747253863	28.8677569948178
dNAC_SeRP	1	IP	ABF2	392	117.754882997607	213.324063401462
dNAC_SeRP	1	IP	AIM33	7	2.10276576781441	2.23936716487157
dNAC_SeRP	1	IP	SDH1	128	38.4505740400349	19.9950983047503
dNAC_SeRP	1	IP	HXT3	1630	489.644028791069	287.349782154383
dNAC_SeRP	1	IP	gene:YDL121C	107	32.1422767365916	71.4272816368703
dNAC_SeRP	1	IP	TMA17	43	12.9169897165742	28.5143260851528
dNAC_SeRP	1	IP	AIR1	57	17.122521252203	15.8102689309354
dNAC_SeRP	1	IP	ETP1	29	8.7114581809454	4.95532319735233
dNAC_SeRP	1	IP	SCS3	53	15.9209408134519	13.9290820765109
dNAC_SeRP	1	IP	DCI1	3	0.901185329063317	1.10439378561681
dNAC_SeRP	1	IP	KTR4	159	47.7628224403558	34.2385823945203
dNAC_SeRP	1	IP	MID2	107	32.1422767365916	28.419342826341
dNAC_SeRP	1	IP	RSM10	81	24.3320038847096	39.7581762822052
dNAC_SeRP	1	IP	ECM2	51	15.3201505940764	13.9910051087456
dNAC_SeRP	1	IP	SEC6	143	42.9565006853514	17.765302185836
dNAC_SeRP	1	IP	CUE4	31	9.31224840032094	26.3057864415846
dNAC_SeRP	1	IP	gene:YIL067C	68	20.4268674587685	10.0279172600729
dNAC_SeRP	1	IP	gene:YIR016W	4	1.20158043875109	1.50573989818432
dNAC_SeRP	1	IP	IMD4	1073	322.32395269498	204.650128695225
dNAC_SeRP	1	IP	RKI1	146	43.8576860144148	56.4448983454501
dNAC_SeRP	1	IP	YKL069W	81	24.3320038847096	44.8103202296677
dNAC_SeRP	1	IP	MIP1	207	62.1817877053689	16.515747066499
dNAC_SeRP	1	IP	PDR3	159	47.7628224403558	16.2957429001555
dNAC_SeRP	1	IP	ERP5	51	15.3201505940764	23.9751965478504
dNAC_SeRP	1	IP	PMT5	146	43.8576860144148	19.6495009025156
dNAC_SeRP	1	IP	CLB2	108	32.4426718462794	21.9801299771541
dNAC_SeRP	1	IP	STR3	13	3.90513642594104	2.7933736952368
dNAC_SeRP	1	IP	NTG1	26	7.81027285188208	6.50856070990173
dNAC_SeRP	1	IP	gene:YEL077C	26	7.81027285188208	2.03710820341212
dNAC_SeRP	1	IP	CTK1	87	26.1343745428362	16.4677848411066
dNAC_SeRP	1	IP	RAD10	13	3.90513642594104	6.16925185772676
dNAC_SeRP	1	IP	ACL4	153	45.9604517822292	39.4849242115371
dNAC_SeRP	1	IP	ADA2	109	32.7430669559672	25.0904727631932
dNAC_SeRP	1	IP	DCV1	2	0.600790219375545	0.986519243638004
dNAC_SeRP	1	IP	RPP0	7078	2126.19658637005	2264.32011328014
dNAC_SeRP	1	IP	gene:YDR306C	49	14.7193603747008	10.243117866876
dNAC_SeRP	1	IP	TOM22	285	85.6126062610151	186.519839348617
dNAC_SeRP	1	IP	SFP1	156	46.8616371112925	22.8370551224622
dNAC_SeRP	1	IP	RSC1	134	40.2529446981615	14.4431089695592
dNAC_SeRP	1	IP	gene:YBR126W-B	79	23.731213665334	164.800094898153
dNAC_SeRP	1	IP	RAS2	404	121.35962431386	125.242130354861
dNAC_SeRP	1	IP	SPP381	12	3.60474131625327	4.11500150257222
dNAC_SeRP	1	IP	ESBP6	45	13.5177799359498	6.68535110581096
dNAC_SeRP	1	IP	gene:YDR338C	68	20.4268674587685	9.78298249941021
dNAC_SeRP	1	IP	GLT1	4380	1315.73058043244	204.36945952663
dNAC_SeRP	1	IP	RPP1	74	22.2292381168952	25.203217819609
dNAC_SeRP	1	IP	SET5	103	30.9406962978405	19.5703328892097
dNAC_SeRP	1	IP	APC1	164	49.2647979887947	9.38913626620825
dNAC_SeRP	1	IP	RPL1B	2431	730.260511650975	1116.6062869281
dNAC_SeRP	1	IP	SGF29	69	20.7272625684563	26.5734135493029
dNAC_SeRP	1	IP	THI6	55	16.5217310328275	10.1797480177618
dNAC_SeRP	1	IP	APE2	836	251.130311698978	87.8385140605029
dNAC_SeRP	1	IP	RPL17B	1665	500.157857630141	901.185329063317
dNAC_SeRP	1	IP	KRR1	196	58.8774414988034	61.9110846464809
dNAC_SeRP	1	IP	FOL2	163	48.9644028791069	66.8912607638072
dNAC_SeRP	1	IP	KNH1	8	2.40316087750218	2.97789451982922
dNAC_SeRP	1	IP	SPS100	1	0.300395109687772	0.3062131597225
dNAC_SeRP	1	IP	IRC3	18	5.4071119743799	2.61213138858932
dNAC_SeRP	1	IP	KRE29	12	3.60474131625327	2.58404395430342
dNAC_SeRP	1	IP	GPG1	3	0.901185329063317	2.36531582431317
dNAC_SeRP	1	IP	ATG36	18	5.4071119743799	6.1305124426076
dNAC_SeRP	1	IP	HOF1	114	34.245042504406	17.0373345793065
dNAC_SeRP	1	IP	MRP2	69	20.7272625684563	59.5610993346445
dNAC_SeRP	1	IP	ECM30	218	65.4861339119344	17.120557885473
dNAC_SeRP	1	IP	TPK3	98	29.4387207494017	24.5937516703439
dNAC_SeRP	1	IP	CBP1	46	13.8181750456375	7.03215015045167
dNAC_SeRP	1	IP	gene:YLR372W	585	175.731139167347	169.29782193386
dNAC_SeRP	1	IP	gene:YGL101W	54	16.2213359231397	25.0329258073144
dNAC_SeRP	1	IP	CAP2	265	79.6047040672597	92.1350741519209
dNAC_SeRP	1	IP	KIN1	278	83.5098404932007	26.1376652560879
dNAC_SeRP	1	IP	TRM12	37	11.1146190584476	8.00188557123656
dNAC_SeRP	1	IP	CWC23	23	6.90908752281876	8.10925765589057
dNAC_SeRP	1	IP	VPS30	54	16.2213359231397	9.69016482863782
dNAC_SeRP	1	IP	gene:YCL065W	2	0.600790219375545	1.62815777608549
dNAC_SeRP	1	IP	AGP3	7	2.10276576781441	1.25388537138605
dNAC_SeRP	1	IP	EAF5	25	7.50987774219431	8.94033064546941
dNAC_SeRP	1	IP	gene:YML089C	1	0.300395109687772	0.814078888042744
dNAC_SeRP	1	IP	DAL3	2	0.600790219375545	1.02175207376793
dNAC_SeRP	1	IP	PPH22	208	62.4821828150566	55.0989266446708
dNAC_SeRP	1	IP	CYC1	32	9.61264351000871	29.1292227576022
dNAC_SeRP	1	IP	TSC11	135	40.5533398078493	9.44638709709976
dNAC_SeRP	1	IP	MRS3	89	26.7351647622117	28.2911796425521
dNAC_SeRP	1	IP	PLM2	19	5.70750708406767	3.64464053899596
dNAC_SeRP	1	IP	SNU13	642	192.85366041955	506.177586403018
dNAC_SeRP	1	IP	NHA1	163	48.9644028791069	16.5532126028083
dNAC_SeRP	1	IP	LEA1	25	7.50987774219431	10.4740275344412
dNAC_SeRP	1	IP	RRT13	11	3.3043462065655	5.92176739527867
dNAC_SeRP	1	IP	NOP1	1195	358.972156076888	364.809101704154
dNAC_SeRP	1	IP	RSM26	85	25.5335843234606	31.8771339868423
dNAC_SeRP	1	IP	USE1	36	10.8142239487598	14.6534199847694
dNAC_SeRP	1	IP	DAL7	11	3.3043462065655	1.98459231625555
dNAC_SeRP	1	IP	gene:YDR157W	18	5.4071119743799	13.4505272994525
dNAC_SeRP	1	IP	POL12	115	34.5454376140938	16.310404916947
dNAC_SeRP	1	IP	gene:YJL055W	115	34.5454376140938	46.8095360624577
dNAC_SeRP	1	IP	PMT1	987	296.489973261831	120.819060008896
dNAC_SeRP	1	IP	THI73	1	0.300395109687772	0.191091036697056
dNAC_SeRP	1	IP	RPT3	536	161.011778792646	125.106277228163
dNAC_SeRP	1	IP	IDI1	552	165.81810054765	191.255017932699
dNAC_SeRP	1	IP	gene:YMR130W	72	21.6284478975196	23.793672054477
dNAC_SeRP	1	IP	SNU23	20	6.00790219375545	10.2699182799238
[truncated: 21,438 more rows]

## Sheet: Fig. 3a
Growth curve 37°C
HOUR	WT				chp1Δ				tef1Δ				tef1Δchp1Δ				+TEF1				chp1Δ+TEF1
0	0.0125833	0.0394167	0.0035	0.00375	0.0045	0.00475	0.0113333	0.00966667	0.00741667	0.00983333	0.0103333	0.00716667	0.0103333	0.0118333	0.00691667	0.00766667	0.0120833	0.0120833	0.00741667	0.00816667	0.00816667	0.0103333	0.0100833	0.00766667
6	0.1455	0.0959583	0.05825	0.0305	0.02125	0.03025	0.11025	0.0729583	0.0267083	0.0185	0.026	0.0152083	0.01475	0.015	0.0132083	0.0162083	0.1505	0.17925	0.0727083	0.0742083	0.0602083	0.138	0.12075	0.155958
7	0.199542	0.136292	0.09475	0.0505	0.0345	0.04975	0.163792	0.103542	0.0332917	0.0247917	0.0330417	0.0180417	0.0175417	0.0180417	0.0142917	0.0182917	0.217542	0.248542	0.101542	0.105542	0.0835417	0.197542	0.175792	0.208292
8	0.27875	0.209833	0.15025	0.08075	0.05625	0.08	0.245	0.168833	0.0485833	0.03575	0.0475	0.0273333	0.02225	0.02375	0.0218333	0.0248333	0.31425	0.351	0.148583	0.163333	0.121583	0.29025	0.25625	0.311083
9	0.361833	0.285083	0.233708	0.127958	0.0912083	0.128208	0.338833	0.222333	0.0685833	0.0523333	0.0675833	0.0373333	0.0303333	0.0335833	0.0290833	0.0338333	0.416583	0.453833	0.208833	0.220833	0.178333	0.396333	0.349083	0.400333
10	0.482667	0.361042	0.325875	0.184125	0.135125	0.188875	0.442417	0.284792	0.0935417	0.0794167	0.101167	0.0492917	0.0401667	0.0449167	0.0375417	0.0437917	0.522917	0.554667	0.263792	0.281792	0.230542	0.501667	0.450167	0.486292
11	0.529125	0.463125	0.422625	0.250625	0.187875	0.261375	0.527625	0.383375	0.138875	0.107375	0.137625	0.077375	0.055125	0.064375	0.058625	0.065375	0.597875	0.640625	0.324125	0.358625	0.290625	0.594625	0.521625	0.607625
12	0.606292	0.546583	0.530375	0.334375	0.259875	0.352875	0.619042	0.458083	0.192583	0.146292	0.187792	0.107083	0.0732917	0.0880417	0.0798333	0.0888333	0.676042	0.722542	0.388083	0.427833	0.357583	0.686042	0.603042	0.701583
13	0.680208	0.626458	0.624208	0.410458	0.325958	0.434208	0.698458	0.531708	0.258708	0.196708	0.248208	0.148958	0.0989583	0.119458	0.110958	0.123708	0.751458	0.795708	0.448708	0.493458	0.423958	0.770708	0.683458	0.788958
14	0.782583	0.681875	0.708583	0.484583	0.392333	0.515833	0.763833	0.569875	0.321125	0.262333	0.323833	0.184625	0.127333	0.149333	0.137625	0.157625	0.835083	0.864583	0.514875	0.545875	0.494375	0.847583	0.772333	0.835875
15	0.811417	0.726625	0.793167	0.565417	0.470167	0.604167	0.783917	0.624875	0.393125	0.320417	0.392167	0.242875	0.159667	0.190667	0.184875	0.207375	0.887667	0.916917	0.563625	0.613875	0.534625	0.882667	0.808417	0.902375
16	0.822792	0.734417	0.855083	0.630583	0.531833	0.672833	0.782792	0.631417	0.473167	0.382542	0.466542	0.301417	0.202292	0.241542	0.231917	0.260667	0.925792	0.955042	0.608667	0.664917	0.555667	0.891042	0.821542	0.913417
17	0.822125	0.730333	0.906125	0.694875	0.592875	0.731875	0.778875	0.626083	0.536583	0.441625	0.532375	0.355583	0.241125	0.287125	0.277583	0.312833	0.939875	0.969125	0.639583	0.695833	0.561083	0.885625	0.820125	0.911083
18	0.774	0.727583	0.924125	0.728375	0.620625	0.754875	0.762	0.625083	0.600083	0.468	0.57225	0.406083	0.27825	0.3345	0.321583	0.361583	0.91875	0.961	0.645833	0.705833	0.557083	0.87275	0.79475	0.909333
19	0.773	0.716292	0.920417	0.735667	0.621417	0.752917	0.7595	0.602042	0.667542	0.52225	0.633	0.455792	0.325	0.38825	0.360542	0.413292	0.917	0.95875	0.647042	0.693792	0.559542	0.86925	0.79275	0.888542
20	0.769333	0.72125	0.916542	0.732042	0.617792	0.750292	0.758583	0.6205	0.72125	0.572333	0.684333	0.52075	0.366083	0.436833	0.42825	0.47625	0.917583	0.956083	0.6455	0.70625	0.55325	0.870333	0.793833	0.908
21	0.763542	0.710833	0.9145	0.72975	0.616	0.7485	0.752792	0.594833	0.764833	0.605042	0.714042	0.544833	0.401292	0.475042	0.450333	0.506833	0.913792	0.954042	0.646083	0.693833	0.561333	0.867042	0.788542	0.886833
22	0.756292	0.715	0.9145	0.72975	0.616	0.7485	0.747542	0.61075	0.79675	0.619792	0.725042	0.58825	0.426542	0.504292	0.50425	0.55175	0.924292	0.950792	0.6365	0.69825	0.54825	0.866542	0.786042	0.9015

## Sheet: Fig. 3b
		WT	chp1Δ	tef1Δ	tef1Δchp1Δ	+TEF1	chp1Δ+TEF1
DOUBLING TIME		2.19823	2.14823	3.29455	3.60928	2.15049	2.24816
		1.95128	2.17693	3.33277	3.77381	2.01493	2.2426
		2.13091	2.27286	3.19293	3.84203	2.17564	2.53519
		2.31213	2.20146	3.04675	3.89889	2.45452	2.25715
		2.09239	2.37016	3.08436	4.15103	2.43191	2.14816
		2.01158	2.11803	3.11549	4.02043	2.54169	2.43804

## Sheet: Fig. 3c
																					Quantification
																					Replicate1						Replicate2						Replicate3
																					protein	number	signal	ratio			protein	number	signal	ratio			protein	number	signal	ratio
																					Eef1a	WT	10.4	82.5397	1		Eef1a	WT	7.03	101.443	1		Eef1a	WT	8.64	90.9474	1
																						chp1D	6.79	61.1712	0.741112			chp1D	5.15	56.5313	0.557271			chp1D	5.55	55.5	0.610243
																						tef1D	2.46	25.7322	0.311756			tef1D	2.48	21.9469	0.216347			tef1D	2.46	23.8835	0.262608
																						Chp1D tef1D	1.96	22.4513	0.272006			Chp1D tef1D	1.68	15.8491	0.156236			Chp1D tef1D	2.1	21.6272	0.237799
																						3XTEF1	8.76	155.872	1.88845			3XTEF1	12.2	170.629	1.68202			3XTEF1	14.5	177.914	1.95623
																						chp1D + 3xTEF1	5.58	49.3805	0.598264			chp1D + 3xTEF1	6.26	54.4348	0.536605			chp1D + 3xTEF1	8.12	75.8879	0.834415
																					GAPDH	WT	0.126				GAPDH	WT	0.0693				GAPDH	WT	0.095
																						chp1D	0.111					chp1D	0.0911					chp1D	0.1
																						tef1D	0.0956					tef1D	0.113					tef1D	0.103
																						Chp1D tef1D	0.0873					Chp1D tef1D	0.106					Chp1D tef1D	0.0971
																						3XTEF1	0.0562					3XTEF1	0.0715					3XTEF1	0.0815
																						chp1D + 3xTEF1	0.113					chp1D + 3xTEF1	0.115					chp1D + 3xTEF1	0.107

## Sheet: Fig. 3d
cay1015	WT
time	tef	gapdh	norm
0	39.7	1.11	35.7658	100
1	40	1.15	34.7826	97.2511
2	33.1	1.2	27.5833	77.1222
3	33	0.98	33.6735	94.15
cay1366	chp1D
	tef	gapdh
0	31.2	1.21	25.7851	72.0944
1	27.7	1.28	21.6406	60.5065
2	27.2	1.4	19.4286	54.3217
3	24.2	1.4	17.2857	48.3303
cay1015	WT
time	tef	gapdh	norm
0	34.4	0.882	39.0023	100
1	32.7	0.816	40.0735	102.747							wt					CHP1 ∆
2	25.8	0.755	34.1722	87.6159						0	100	100	100	100	100	72.0944	65.7279	81.5687	67.6143	56.0741
3	26.2	0.955	27.4346	70.3409						1	97.2511	102.747	113.052	89.3046	82.7765	60.5065	77.5389	56.9463	76.6108	60.9013
cay1366										2	77.1222	87.6159	94.2583	96.2028	78.8597	54.3217	63.6987	75.2525	61.6276	63.02
	tef	gapdh								3	94.15	70.3409	93.6151	85.3616	90.3749	48.3303	50.8346	61.0772	48.0878	64.97
0	23.2	0.905	25.6354	65.7279
1	22.5	0.744	30.2419	77.5389
2	19.9	0.801	24.8439	63.6987
3	18.3	0.923	19.8267	50.8346
cay1015	WT
time	tef	gapdh	norm
0	52.6	1.41	37.305	100
1	58.2	1.38	42.1739	113.052
2	64.7	1.84	35.163	94.2583
3	45.4	1.3	34.9231	93.6151
cay1366	chp1D
	tef	gapdh
0	70.9	2.33	30.4292	81.5687
1	42.7	2.01	21.2438	56.9463
2	53.9	1.92	28.0729	75.2525
3	36	1.58	22.7848	61.0772
cay1015	WT
time	tef	gapdh	norm
0	36.3	2.36	15.3814	100
1	37.5	2.73	13.7363	89.3046
2	43.8	2.96	14.7973	96.2028
3	17.2	1.31	13.1298	85.3616
cay1366	chp1D
	tef	gapdh
0	20.8	2	10.4	67.6143
1	21.8	1.85	11.7838	76.6108
2	18.2	1.92	9.47917	61.6276
3	8.58	1.16	7.39655	48.0878
cay1015	WT
time	tef	gapdh	norm
0	4.55	4.51	1.00887	100
1	3.14	3.76	0.835106	82.7765
2	3.97	4.99	0.795591	78.8597
3	3.72	4.08	0.911765	90.3749
cay1366	chp1D
	tef	gapdh
0	2.97	5.25	0.565714	56.0741
1	3.41	5.55	0.614414	60.9013
2	3.02	4.75	0.635789	63.02
3	3.12	4.76	0.655462	64.97

[truncated: 50 more sheets: Fig. 3e, Fig. 3f, Fig. 4a, Fig. 4b, Fig. 4c, Fig. 4d, Fig. 4e, Fig. 4g, Fig. 5b, Fig. 5c, Fig. 5d, Fig. 5e, Fig. 5f, Fig. S1b, Fig. S1c, Fig.S1e, Fig. S1f, Fig. S1g, Fig. S2a, Fig. S2b …]
